# Supplementary material for: Photoresponsive Organic Cages—Computationally Inspired Discovery of Azobenzene-Derived Organic Cages
Source: J Am Chem Soc. 2024 Oct 22;146(44):30332–9. doi: 10.1021/jacs.4c10217 (PMC11544616; doi:10.1021/jacs.4c10217)
Supplement: Supplementary file 1 — ja4c10217_si_001.zip [file ja4c10217_si_001.zip]

Archive with 60 entries (36 files):
- Computational Models/DiTopicAzobenzene/
- Computational Models/DiTopicAzobenzene/Exp01-TA1-6t-0c.mol
- Computational Models/DiTopicAzobenzene/Exp01-TA2-3t-0c.mol
- Computational Models/DiTopicAzobenzene/Exp01-TA3-6t-0c.mol
- Computational Models/Isomerisation Models/
- Computational Models/Isomerisation Models/ACC1/
- Computational Models/Isomerisation Models/ACC1/PhotoIsomers/
- Computational Models/Isomerisation Models/ACC1/PhotoIsomers/EEZ/
- Computational Models/Isomerisation Models/ACC1/PhotoIsomers/EEZ/OUTPUT.out
- Computational Models/Isomerisation Models/ACC1/PhotoIsomers/EEZ/POSXYZ.xyz
- Computational Models/Isomerisation Models/ACC1/PhotoIsomers/EZZ/
- Computational Models/Isomerisation Models/ACC1/PhotoIsomers/EZZ/OUTPUT.out
- Computational Models/Isomerisation Models/ACC1/PhotoIsomers/EZZ/POSXYZ.xyz
- Computational Models/Isomerisation Models/ACC1/PhotoIsomers/ZZZ/
- Computational Models/Isomerisation Models/ACC1/PhotoIsomers/ZZZ/OUTPUT.out
- Computational Models/Isomerisation Models/ACC1/PhotoIsomers/ZZZ/POSXYZ.xyz
- Computational Models/Isomerisation Models/ACC1/TransIsomers/
- Computational Models/Isomerisation Models/ACC1/TransIsomers/2plus4/
- Computational Models/Isomerisation Models/ACC1/TransIsomers/2plus4/EEE Orientation 1/
- Computational Models/Isomerisation Models/ACC1/TransIsomers/2plus4/EEE Orientation 1/OUTPUT.out
- Computational Models/Isomerisation Models/ACC1/TransIsomers/2plus4/EEE Orientation 1/POSXYZ.xyz
- Computational Models/Isomerisation Models/ACC1/TransIsomers/2plus4/EEE Orientation 2/
- Computational Models/Isomerisation Models/ACC1/TransIsomers/2plus4/EEE Orientation 2/OUTPUT.out
- Computational Models/Isomerisation Models/ACC1/TransIsomers/2plus4/EEE Orientation 2/POSXYZ.xyz
- Computational Models/Isomerisation Models/ACC1/TransIsomers/3plus6/
- Computational Models/Isomerisation Models/ACC1/TransIsomers/3plus6/EEE Orientation 1/
- Computational Models/Isomerisation Models/ACC1/TransIsomers/3plus6/EEE Orientation 1/OUTPUT.out
- Computational Models/Isomerisation Models/ACC1/TransIsomers/3plus6/EEE Orientation 1/POSXYZ.xyz
- Computational Models/Isomerisation Models/ACC1/TransIsomers/3plus6/EEE Orientation 2/
- Computational Models/Isomerisation Models/ACC1/TransIsomers/3plus6/EEE Orientation 2/OUTPUT.out
- Computational Models/Isomerisation Models/ACC1/TransIsomers/3plus6/EEE Orientation 2/POSXYZ.xyz
- Computational Models/Isomerisation Models/ACC1/TransIsomers/3plus6/EEE Orientation 3/
- Computational Models/Isomerisation Models/ACC1/TransIsomers/3plus6/EEE Orientation 3/OUTPUT.out
- Computational Models/Isomerisation Models/ACC1/TransIsomers/3plus6/EEE Orientation 3/POSXYZ.xyz
- Computational Models/Isomerisation Models/ACC1/TransIsomers/3plus6/EEE Orientation 4/
- Computational Models/Isomerisation Models/ACC1/TransIsomers/3plus6/EEE Orientation 4/OUTPUT.out
- Computational Models/Isomerisation Models/ACC1/TransIsomers/3plus6/EEE Orientation 4/POSXYZ.xyz
- Computational Models/Isomerisation Models/ACC2/
- Computational Models/Isomerisation Models/ACC2/PhotoIsomers/
- Computational Models/Isomerisation Models/ACC2/PhotoIsomers/EEZ/
- Computational Models/Isomerisation Models/ACC2/PhotoIsomers/EEZ/OUTPUT.out
- Computational Models/Isomerisation Models/ACC2/PhotoIsomers/EEZ/POSXYZ.xyz
- Computational Models/Isomerisation Models/ACC2/PhotoIsomers/EZZ/
- Computational Models/Isomerisation Models/ACC2/PhotoIsomers/EZZ/OUTPUT.out
- Computational Models/Isomerisation Models/ACC2/PhotoIsomers/EZZ/POSXYZ.xyz
- Computational Models/Isomerisation Models/ACC2/PhotoIsomers/ZZZ/
- Computational Models/Isomerisation Models/ACC2/PhotoIsomers/ZZZ/OUTPUT.out
- Computational Models/Isomerisation Models/ACC2/PhotoIsomers/ZZZ/POSXYZ.xyz
- Computational Models/Isomerisation Models/ACC2/TransIsomer/
- Computational Models/Isomerisation Models/ACC2/TransIsomer/EEE/
- Computational Models/Isomerisation Models/ACC2/TransIsomer/EEE/OUTPUT.out
- Computational Models/Isomerisation Models/ACC2/TransIsomer/EEE/POSXYZ.xyz
- Computational Models/TetraTopicAzobenzene/
- Computational Models/TetraTopicAzobenzene/Exp01-DA1-3t-0c.mol
- Computational Models/TetraTopicAzobenzene/Exp01-DA2-i0-3t-0c.mol
- Computational Models/TetraTopicAzobenzene/Exp01-DA3-3t-0c.mol
- Computational Models/TetraTopicAzobenzene/Exp01-DA4-3t-0c.mol
- Computational Models/TetraTopicAzobenzene/Exp01-DA5-i2-3t-0c.mol
- Computational Models/TetraTopicAzobenzene/Exp01-DA6-i2-3t-0c.mol
- Computational Models/TetraTopicAzobenzene/Exp01-DA7-3t-0c.mol
