# Supplementary material for: Photoresponsive Organic Cages—Computationally Inspired Discovery of Azobenzene-Derived Organic Cages
Source: J Am Chem Soc. 2024 Oct 22;146(44):30332–9. doi: 10.1021/jacs.4c10217 (PMC11544616; doi:10.1021/jacs.4c10217)
Supplement: Supplementary file 1 — ja4c10217_si_001.zip [file ja4c10217_si_001.zip › Computational Models/DiTopicAzobenzene/Exp01-TA1-6t-0c.mol]

     RDKit          3D

  0  0  0  0  0  0  0  0  0  0999 V3000
M  V30 BEGIN CTAB
M  V30 COUNTS 276 294 0 0 0
M  V30 BEGIN ATOM
M  V30 1 C 1.1536 0.6589 11.7965 0
M  V30 2 C -0.0854 1.3275 11.7230 0
M  V30 3 C -1.2849 0.5899 11.8015 0
M  V30 4 C -1.2462 -0.8068 11.9870 0
M  V30 5 C -0.0060 -1.4725 12.0463 0
M  V30 6 C 1.1943 -0.7374 11.9852 0
M  V30 7 C 0.0368 -3.0026 12.1491 0
M  V30 8 C -2.5603 -1.5958 12.2234 0
M  V30 9 C -2.6344 1.3075 11.6604 0
M  V30 10 C -0.1285 2.8660 11.6636 0
M  V30 11 C 2.4590 1.4498 11.6444 0
M  V30 12 C 2.5510 -1.4500 12.2239 0
M  V30 13 N -3.2988 -2.1209 11.0731 0
M  V30 14 N -0.2458 3.3458 10.2933 0
M  V30 15 N 3.3078 -1.9550 11.0765 0
M  V30 16 H 0.9107 -3.4238 11.6531 0
M  V30 17 H 0.0353 -3.3218 13.1913 0
M  V30 18 H -0.8046 -3.4692 11.6374 0
M  V30 19 H -3.2394 -0.9723 12.8059 0
M  V30 20 H -2.3663 -2.4215 12.9081 0
M  V30 21 H -2.9737 1.6872 12.6240 0
M  V30 22 H -2.5761 2.1391 10.9590 0
M  V30 23 H -3.4102 0.6693 11.2405 0
M  V30 24 H 0.7125 3.2862 12.2234 0
M  V30 25 H -0.9912 3.2177 12.2310 0
M  V30 26 H 3.2654 0.8528 11.2209 0
M  V30 27 H 2.3476 2.2720 10.9394 0
M  V30 28 H 2.7835 1.8510 12.6045 0
M  V30 29 H 2.4037 -2.2738 12.9226 0
M  V30 30 H 3.2005 -0.7833 12.7919 0
M  V30 31 C -9.5934 -5.2399 -5.2999 0
M  V30 32 C -9.0643 -6.4416 -4.7859 0
M  V30 33 C -9.3310 -6.8081 -3.4504 0
M  V30 34 C -10.1623 -6.0017 -2.6471 0
M  V30 35 C -10.6947 -4.8057 -3.1677 0
M  V30 36 C -10.4369 -4.4399 -4.5035 0
M  V30 37 C -11.5403 -3.8895 -2.2734 0
M  V30 38 C -10.5753 -6.4800 -1.2302 0
M  V30 39 C -8.6998 -8.0757 -2.8618 0
M  V30 40 C -8.3097 -7.4118 -5.7149 0
M  V30 41 C -9.2330 -4.7926 -6.7222 0
M  V30 42 C -11.1795 -3.2313 -5.1293 0
M  V30 43 N -9.7737 -6.0728 -0.0744 0
M  V30 44 N -6.8704 -7.1812 -5.6981 0
M  V30 45 N -10.5675 -1.9036 -5.0813 0
M  V30 46 H -12.5958 -4.1546 -2.3352 0
M  V30 47 H -11.2291 -3.9319 -1.2302 0
M  V30 48 H -11.4261 -2.8390 -2.5389 0
M  V30 49 H -10.6501 -7.5675 -1.2268 0
M  V30 50 H -11.6077 -6.1814 -1.0467 0
M  V30 51 H -7.7206 -8.2796 -3.2893 0
M  V30 52 H -8.5001 -7.9784 -1.7952 0
M  V30 53 H -9.3432 -8.9407 -3.0223 0
M  V30 54 H -8.6704 -7.2918 -6.7369 0
M  V30 55 H -8.6097 -8.4370 -5.4746 0
M  V30 56 H -8.2116 -5.0730 -6.9799 0
M  V30 57 H -9.9126 -5.2319 -7.4524 0
M  V30 58 H -9.2448 -3.7095 -6.8359 0
M  V30 59 H -12.1716 -3.1605 -4.6828 0
M  V30 60 H -11.4136 -3.4600 -6.1695 0
M  V30 61 C 9.5096 -5.0157 -5.2892 0
M  V30 62 C 10.3425 -4.2240 -4.4728 0
M  V30 63 C 10.6234 -4.6302 -3.1534 0
M  V30 64 C 10.1116 -5.8491 -2.6652 0
M  V30 65 C 9.2765 -6.6376 -3.4822 0
M  V30 66 C 8.9922 -6.2342 -4.8031 0
M  V30 67 C 8.6504 -7.9202 -2.9205 0
M  V30 68 C 10.5311 -6.3577 -1.2609 0
M  V30 69 C 11.4599 -3.7261 -2.2379 0
M  V30 70 C 11.0094 -2.9477 -5.0501 0
M  V30 71 C 9.1388 -4.5369 -6.6998 0
M  V30 72 C 8.2015 -7.1652 -5.7416 0
M  V30 73 N 9.7357 -5.9671 -0.0938 0
M  V30 74 N 10.2893 -1.6733 -4.9792 0
M  V30 75 N 6.7791 -6.8490 -5.7324 0
M  V30 76 H 8.4675 -7.8556 -1.8485 0
M  V30 77 H 7.6630 -8.1070 -3.3379 0
M  V30 78 H 9.2873 -8.7823 -3.1185 0
M  V30 79 H 11.5653 -6.0639 -1.0791 0
M  V30 80 H 10.6040 -7.4453 -1.2773 0
M  V30 81 H 11.2909 -2.6701 -2.4471 0
M  V30 82 H 11.1897 -3.8286 -1.1878 0
M  V30 83 H 12.5231 -3.9389 -2.3502 0
M  V30 84 H 11.2677 -3.1336 -6.0930 0
M  V30 85 H 11.9900 -2.8116 -4.5940 0
M  V30 86 H 9.8237 -4.9481 -7.4412 0
M  V30 87 H 8.1220 -4.8228 -6.9669 0
M  V30 88 H 9.1329 -3.4519 -6.7897 0
M  V30 89 H 8.4389 -8.2086 -5.5120 0
M  V30 90 H 8.5784 -7.0537 -6.7590 0
M  V30 91 C 0.3129 10.8711 -5.4304 0
M  V30 92 C -0.9164 11.0348 -4.7585 0
M  V30 93 C -0.9404 11.6176 -3.4749 0
M  V30 94 C 0.2552 12.0679 -2.8796 0
M  V30 95 C 1.4830 11.8852 -3.5461 0
M  V30 96 C 1.5100 11.3170 -4.8347 0
M  V30 97 C 2.7953 12.2803 -2.8565 0
M  V30 98 C 0.2120 12.8536 -1.5433 0
M  V30 99 C -2.2673 11.7384 -2.7149 0
M  V30 100 C -2.2362 10.6788 -5.4683 0
M  V30 101 C 0.3497 10.1847 -6.8029 0
M  V30 102 C 2.8395 11.2707 -5.6325 0
M  V30 103 N 0.3108 12.1238 -0.2780 0
M  V30 104 N -2.5752 9.2716 -5.3015 0
M  V30 105 N 3.6709 10.0668 -5.5703 0
M  V30 106 H 3.6193 11.6272 -3.1429 0
M  V30 107 H 3.0640 13.3097 -3.0940 0
M  V30 108 H 2.7399 12.1716 -1.7738 0
M  V30 109 H -0.6950 13.4583 -1.5183 0
M  V30 110 H 0.9922 13.6150 -1.5558 0
M  V30 111 H -2.9188 10.8893 -2.9146 0
M  V30 112 H -2.1373 11.7172 -1.6339 0
M  V30 113 H -2.7895 12.6547 -2.9900 0
M  V30 114 H -2.1296 10.8858 -6.5339 0
M  V30 115 H -3.0241 11.3767 -5.1696 0
M  V30 116 H 1.2881 9.6647 -6.9884 0
M  V30 117 H -0.4008 9.3991 -6.8819 0
M  V30 118 H 0.1835 10.9074 -7.6016 0
M  V30 119 H 3.4567 12.1247 -5.3529 0
M  V30 120 H 2.6235 11.4798 -6.6807 0
M  V30 121 C -7.9196 -4.9199 0.9696 0
M  V30 122 C -6.7964 -4.1085 0.7743 0
M  V30 123 C -6.0350 -3.6768 1.8605 0
M  V30 124 C -6.3613 -4.0340 3.1716 0
M  V30 125 C -7.4854 -4.8588 3.3571 0
M  V30 126 C -8.2501 -5.2935 2.2788 0
M  V30 127 N -5.5447 -3.5329 4.2051 0
M  V30 128 N -5.8876 -3.8625 5.3886 0
M  V30 129 C -5.0928 -3.3767 6.4414 0
M  V30 130 C -5.4898 -3.7130 7.7362 0
M  V30 131 C -4.7876 -3.2642 8.8508 0
M  V30 132 C -3.6522 -2.4565 8.7038 0
M  V30 133 C -3.2358 -2.1239 7.4097 0
M  V30 134 C -3.9455 -2.5766 6.2974 0
M  V30 135 C -2.9081 -1.9485 9.8681 0
M  V30 136 C -8.7250 -5.3501 -0.1855 0
M  V30 137 H -6.5045 -3.7981 -0.2193 0
M  V30 138 H -5.1767 -3.0453 1.6845 0
M  V30 139 H -7.7789 -5.1644 4.3501 0
M  V30 140 H -9.1101 -5.9206 2.4707 0
M  V30 141 H -6.3662 -4.3276 7.8811 0
M  V30 142 H -5.1392 -3.5432 9.8347 0
M  V30 143 H -2.3653 -1.5030 7.2508 0
M  V30 144 H -3.6045 -2.2956 5.3124 0
M  V30 145 H -1.9981 -1.4068 9.6227 0
M  V30 146 H -8.3575 -5.0017 -1.1475 0
M  V30 147 C 7.8799 -4.8292 0.9684 0
M  V30 148 C 6.7194 -4.0717 0.7752 0
M  V30 149 C 5.9614 -3.6439 1.8649 0
M  V30 150 C 6.3290 -3.9506 3.1777 0
M  V30 151 C 7.4905 -4.7222 3.3618 0
M  V30 152 C 8.2519 -5.1535 2.2794 0
M  V30 153 N 5.5111 -3.4564 4.2131 0
M  V30 154 N 5.9007 -3.7189 5.3987 0
M  V30 155 C 5.1011 -3.2405 6.4515 0
M  V30 156 C 5.5459 -3.5012 7.7482 0
M  V30 157 C 4.8391 -3.0565 8.8616 0
M  V30 158 C 3.6504 -2.3298 8.7113 0
M  V30 159 C 3.1884 -2.0713 7.4159 0
M  V30 160 C 3.9030 -2.5192 6.3049 0
M  V30 161 C 2.8940 -1.8345 9.8730 0
M  V30 162 C 8.6802 -5.2521 -0.1924 0
M  V30 163 H 6.3947 -3.8011 -0.2199 0
M  V30 164 H 5.0731 -3.0549 1.6901 0
M  V30 165 H 7.8154 -4.9882 4.3564 0
M  V30 166 H 9.1416 -5.7383 2.4691 0
M  V30 167 H 6.4620 -4.0543 7.8951 0
M  V30 168 H 5.2268 -3.2775 9.8466 0
M  V30 169 H 2.2757 -1.5150 7.2542 0
M  V30 170 H 3.5239 -2.2984 5.3185 0
M  V30 171 H 1.9515 -1.3518 9.6268 0
M  V30 172 H 8.3012 -4.9043 -1.1501 0
M  V30 173 C 0.4778 10.1119 1.0471 0
M  V30 174 C 0.8413 10.7516 2.2392 0
M  V30 175 C 0.9132 10.0405 3.4333 0
M  V30 176 C 0.6209 8.6769 3.4875 0
M  V30 177 C 0.2690 8.0360 2.2865 0
M  V30 178 C 0.2013 8.7406 1.0844 0
M  V30 179 N 0.7036 8.0605 4.7483 0
M  V30 180 N 0.2895 6.8569 4.8305 0
M  V30 181 C 0.3919 6.2670 6.1058 0
M  V30 182 C -0.2482 5.0411 6.3047 0
M  V30 183 C -0.2265 4.4008 7.5432 0
M  V30 184 C 0.4511 4.9709 8.6287 0
M  V30 185 C 1.1174 6.1850 8.4352 0
M  V30 186 C 1.0866 6.8204 7.1969 0
M  V30 187 C 0.4710 4.3465 9.9597 0
M  V30 188 C 0.3779 10.8486 -0.2223 0
M  V30 189 H 1.0646 11.8097 2.2476 0
M  V30 190 H 1.1898 10.5616 4.3380 0
M  V30 191 H 0.0412 6.9808 2.2855 0
M  V30 192 H -0.0814 8.2087 0.1866 0
M  V30 193 H -0.7874 4.5861 5.4870 0
M  V30 194 H -0.7503 3.4616 7.6589 0
M  V30 195 H 1.6556 6.6607 9.2431 0
M  V30 196 H 1.6041 7.7617 7.0877 0
M  V30 197 H 1.1539 4.8190 10.6627 0
M  V30 198 H 0.3587 10.2222 -1.1107 0
M  V30 199 C 4.4993 -7.6899 -5.6638 0
M  V30 200 C 3.8613 -6.4427 -5.6843 0
M  V30 201 C 2.4693 -6.3571 -5.6785 0
M  V30 202 C 1.6672 -7.5010 -5.6522 0
M  V30 203 C 2.3192 -8.7479 -5.6295 0
M  V30 204 C 3.7079 -8.8421 -5.6351 0
M  V30 205 N 0.2691 -7.3187 -5.6517 0
M  V30 206 N -0.4237 -8.3891 -5.6336 0
M  V30 207 C -1.8220 -8.2484 -5.6405 0
M  V30 208 C -2.5688 -9.4275 -5.6319 0
M  V30 209 C -3.9602 -9.4077 -5.6411 0
M  V30 210 C -4.6549 -8.1939 -5.6589 0
M  V30 211 C -3.9182 -7.0021 -5.6650 0
M  V30 212 C -2.5235 -7.0303 -5.6562 0
M  V30 213 C -6.1246 -8.2164 -5.6748 0
M  V30 214 C 5.9632 -7.8276 -5.6758 0
M  V30 215 H 4.4439 -5.5318 -5.7075 0
M  V30 216 H 2.0031 -5.3831 -5.6972 0
M  V30 217 H 1.7431 -9.6608 -5.6093 0
M  V30 218 H 4.1555 -9.8261 -5.6199 0
M  V30 219 H -2.0564 -10.3785 -5.6200 0
M  V30 220 H -4.4869 -10.3520 -5.6368 0
M  V30 221 H -4.4253 -6.0469 -5.6789 0
M  V30 222 H -1.9841 -6.0952 -5.6634 0
M  V30 223 H -6.5476 -9.2190 -5.6686 0
M  V30 224 H 6.3124 -8.8573 -5.6351 0
M  V30 225 C -4.3003 7.6221 -4.8478 0
M  V30 226 C -5.6710 7.4306 -4.6488 0
M  V30 227 C -6.1988 6.1469 -4.5408 0
M  V30 228 C -5.3790 5.0066 -4.6268 0
M  V30 229 C -4.0073 5.2120 -4.7956 0
M  V30 230 C -3.4710 6.4944 -4.9079 0
M  V30 231 N -5.8373 3.6749 -4.5691 0
M  V30 232 N -7.1045 3.5314 -4.5851 0
M  V30 233 C -7.6002 2.2166 -4.5442 0
M  V30 234 C -8.9782 2.0616 -4.6998 0
M  V30 235 C -9.5704 0.8027 -4.7111 0
M  V30 236 C -8.7952 -0.3544 -4.5594 0
M  V30 237 C -7.4151 -0.2115 -4.3768 0
M  V30 238 C -6.8274 1.0544 -4.3724 0
M  V30 239 C -9.4017 -1.6950 -4.6016 0
M  V30 240 C -3.7844 8.9896 -5.0104 0
M  V30 241 H -6.3492 8.2706 -4.5924 0
M  V30 242 H -7.2641 6.0391 -4.4018 0
M  V30 243 H -3.3480 4.3591 -4.8616 0
M  V30 244 H -2.4059 6.6074 -5.0586 0
M  V30 245 H -9.6005 2.9345 -4.8313 0
M  V30 246 H -10.6404 0.7316 -4.8513 0
M  V30 247 H -6.7811 -1.0786 -4.2548 0
M  V30 248 H -5.7584 1.1326 -4.2443 0
M  V30 249 H -8.7802 -2.4927 -4.2022 0
M  V30 250 H -4.5326 9.7669 -4.8699 0
M  V30 251 C 4.1571 7.8164 -4.8271 0
M  V30 252 C 3.6692 6.6839 -4.1657 0
M  V30 253 C 4.4180 5.5080 -4.1262 0
M  V30 254 C 5.6782 5.4255 -4.7445 0
M  V30 255 C 6.1611 6.5666 -5.3864 0
M  V30 256 C 5.4190 7.7431 -5.4316 0
M  V30 257 N 6.4953 4.2821 -4.7826 0
M  V30 258 N 6.0308 3.2248 -4.2417 0
M  V30 259 C 6.8652 2.0914 -4.2988 0
M  V30 260 C 6.3650 0.8977 -3.7721 0
M  V30 261 C 7.1048 -0.2837 -3.8098 0
M  V30 262 C 8.3823 -0.3056 -4.3802 0
M  V30 263 C 8.9017 0.8887 -4.8958 0
M  V30 264 C 8.1566 2.0637 -4.8551 0
M  V30 265 C 9.1348 -1.5689 -4.4397 0
M  V30 266 C 3.3408 9.0397 -4.8846 0
M  V30 267 H 2.7009 6.6975 -3.6852 0
M  V30 268 H 4.0101 4.6483 -3.6164 0
M  V30 269 H 7.1268 6.5369 -5.8694 0
M  V30 270 H 5.8296 8.5986 -5.9504 0
M  V30 271 H 5.3770 0.8870 -3.3359 0
M  V30 272 H 6.6665 -1.1829 -3.3999 0
M  V30 273 H 9.8862 0.9116 -5.3426 0
M  V30 274 H 8.5895 2.9607 -5.2717 0
M  V30 275 H 8.6250 -2.4167 -3.9890 0
M  V30 276 H 2.4256 8.9999 -4.2991 0
M  V30 END ATOM
M  V30 BEGIN BOND
M  V30 1 1 1 2
M  V30 2 2 1 6
M  V30 3 1 1 11
M  V30 4 2 2 3
M  V30 5 1 2 10
M  V30 6 1 3 4
M  V30 7 1 3 9
M  V30 8 2 4 5
M  V30 9 1 4 8
M  V30 10 1 5 6
M  V30 11 1 5 7
M  V30 12 1 6 12
M  V30 13 1 7 16
M  V30 14 1 7 17
M  V30 15 1 7 18
M  V30 16 1 8 13
M  V30 17 1 8 19
M  V30 18 1 8 20
M  V30 19 1 9 21
M  V30 20 1 9 22
M  V30 21 1 9 23
M  V30 22 1 10 14
M  V30 23 1 10 24
M  V30 24 1 10 25
M  V30 25 1 11 26
M  V30 26 1 11 27
M  V30 27 1 11 28
M  V30 28 1 12 15
M  V30 29 1 12 29
M  V30 30 1 12 30
M  V30 31 1 31 32
M  V30 32 2 31 36
M  V30 33 1 31 41
M  V30 34 2 32 33
M  V30 35 1 32 40
M  V30 36 1 33 34
M  V30 37 1 33 39
M  V30 38 2 34 35
M  V30 39 1 34 38
M  V30 40 1 35 36
M  V30 41 1 35 37
M  V30 42 1 36 42
M  V30 43 1 37 46
M  V30 44 1 37 47
M  V30 45 1 37 48
M  V30 46 1 38 43
M  V30 47 1 38 49
M  V30 48 1 38 50
M  V30 49 1 39 51
M  V30 50 1 39 52
M  V30 51 1 39 53
M  V30 52 1 40 44
M  V30 53 1 40 54
M  V30 54 1 40 55
M  V30 55 1 41 56
M  V30 56 1 41 57
M  V30 57 1 41 58
M  V30 58 1 42 45
M  V30 59 1 42 59
M  V30 60 1 42 60
M  V30 61 1 61 62
M  V30 62 2 61 66
M  V30 63 1 61 71
M  V30 64 2 62 63
M  V30 65 1 62 70
M  V30 66 1 63 64
M  V30 67 1 63 69
M  V30 68 2 64 65
M  V30 69 1 64 68
M  V30 70 1 65 66
M  V30 71 1 65 67
M  V30 72 1 66 72
M  V30 73 1 67 76
M  V30 74 1 67 77
M  V30 75 1 67 78
M  V30 76 1 68 73
M  V30 77 1 68 79
M  V30 78 1 68 80
M  V30 79 1 69 81
M  V30 80 1 69 82
M  V30 81 1 69 83
M  V30 82 1 70 74
M  V30 83 1 70 84
M  V30 84 1 70 85
M  V30 85 1 71 86
M  V30 86 1 71 87
M  V30 87 1 71 88
M  V30 88 1 72 75
M  V30 89 1 72 89
M  V30 90 1 72 90
M  V30 91 1 91 92
M  V30 92 2 91 96
M  V30 93 1 91 101
M  V30 94 2 92 93
M  V30 95 1 92 100
M  V30 96 1 93 94
M  V30 97 1 93 99
M  V30 98 2 94 95
M  V30 99 1 94 98
M  V30 100 1 95 96
M  V30 101 1 95 97
M  V30 102 1 96 102
M  V30 103 1 97 106
M  V30 104 1 97 107
M  V30 105 1 97 108
M  V30 106 1 98 103
M  V30 107 1 98 109
M  V30 108 1 98 110
M  V30 109 1 99 111
M  V30 110 1 99 112
M  V30 111 1 99 113
M  V30 112 1 100 104
M  V30 113 1 100 114
M  V30 114 1 100 115
M  V30 115 1 101 116
M  V30 116 1 101 117
M  V30 117 1 101 118
M  V30 118 1 102 105
M  V30 119 1 102 119
M  V30 120 1 102 120
M  V30 121 1 121 122
M  V30 122 2 121 126
M  V30 123 1 121 136
M  V30 124 2 122 123
M  V30 125 1 122 137
M  V30 126 1 123 124
M  V30 127 1 123 138
M  V30 128 2 124 125
M  V30 129 1 124 127
M  V30 130 1 125 126
M  V30 131 1 125 139
M  V30 132 1 126 140
M  V30 133 2 127 128
M  V30 134 1 128 129
M  V30 135 1 129 134
M  V30 136 2 129 130
M  V30 137 1 130 131
M  V30 138 1 130 141
M  V30 139 2 131 132
M  V30 140 1 131 142
M  V30 141 1 132 133
M  V30 142 1 132 135
M  V30 143 2 133 134
M  V30 144 1 133 143
M  V30 145 1 134 144
M  V30 146 1 135 145
M  V30 147 1 136 146
M  V30 148 1 147 148
M  V30 149 2 147 152
M  V30 150 1 147 162
M  V30 151 2 148 149
M  V30 152 1 148 163
M  V30 153 1 149 150
M  V30 154 1 149 164
M  V30 155 2 150 151
M  V30 156 1 150 153
M  V30 157 1 151 152
M  V30 158 1 151 165
M  V30 159 1 152 166
M  V30 160 2 153 154
M  V30 161 1 154 155
M  V30 162 1 155 160
M  V30 163 2 155 156
M  V30 164 1 156 157
M  V30 165 1 156 167
M  V30 166 2 157 158
M  V30 167 1 157 168
M  V30 168 1 158 159
M  V30 169 1 158 161
M  V30 170 2 159 160
M  V30 171 1 159 169
M  V30 172 1 160 170
M  V30 173 1 161 171
M  V30 174 1 162 172
M  V30 175 1 173 174
M  V30 176 2 173 178
M  V30 177 1 173 188
M  V30 178 2 174 175
M  V30 179 1 174 189
M  V30 180 1 175 176
M  V30 181 1 175 190
M  V30 182 2 176 177
M  V30 183 1 176 179
M  V30 184 1 177 178
M  V30 185 1 177 191
M  V30 186 1 178 192
M  V30 187 2 179 180
M  V30 188 1 180 181
M  V30 189 1 181 186
M  V30 190 2 181 182
M  V30 191 1 182 183
M  V30 192 1 182 193
M  V30 193 2 183 184
M  V30 194 1 183 194
M  V30 195 1 184 185
M  V30 196 1 184 187
M  V30 197 2 185 186
M  V30 198 1 185 195
M  V30 199 1 186 196
M  V30 200 1 187 197
M  V30 201 1 188 198
M  V30 202 1 199 200
M  V30 203 2 199 204
M  V30 204 1 199 214
M  V30 205 2 200 201
M  V30 206 1 200 215
M  V30 207 1 201 202
M  V30 208 1 201 216
M  V30 209 2 202 203
M  V30 210 1 202 205
M  V30 211 1 203 204
M  V30 212 1 203 217
M  V30 213 1 204 218
M  V30 214 2 205 206
M  V30 215 1 206 207
M  V30 216 1 207 212
M  V30 217 2 207 208
M  V30 218 1 208 209
M  V30 219 1 208 219
M  V30 220 2 209 210
M  V30 221 1 209 220
M  V30 222 1 210 211
M  V30 223 1 210 213
M  V30 224 2 211 212
M  V30 225 1 211 221
M  V30 226 1 212 222
M  V30 227 1 213 223
M  V30 228 1 214 224
M  V30 229 1 225 226
M  V30 230 2 225 230
M  V30 231 1 225 240
M  V30 232 2 226 227
M  V30 233 1 226 241
M  V30 234 1 227 228
M  V30 235 1 227 242
M  V30 236 2 228 229
M  V30 237 1 228 231
M  V30 238 1 229 230
M  V30 239 1 229 243
M  V30 240 1 230 244
M  V30 241 2 231 232
M  V30 242 1 232 233
M  V30 243 1 233 238
M  V30 244 2 233 234
M  V30 245 1 234 235
M  V30 246 1 234 245
M  V30 247 2 235 236
M  V30 248 1 235 246
M  V30 249 1 236 237
M  V30 250 1 236 239
M  V30 251 2 237 238
M  V30 252 1 237 247
M  V30 253 1 238 248
M  V30 254 1 239 249
M  V30 255 1 240 250
M  V30 256 1 251 252
M  V30 257 2 251 256
M  V30 258 1 251 266
M  V30 259 2 252 253
M  V30 260 1 252 267
M  V30 261 1 253 254
M  V30 262 1 253 268
M  V30 263 2 254 255
M  V30 264 1 254 257
M  V30 265 1 255 256
M  V30 266 1 255 269
M  V30 267 1 256 270
M  V30 268 2 257 258
M  V30 269 1 258 259
M  V30 270 1 259 264
M  V30 271 2 259 260
M  V30 272 1 260 261
M  V30 273 1 260 271
M  V30 274 2 261 262
M  V30 275 1 261 272
M  V30 276 1 262 263
M  V30 277 1 262 265
M  V30 278 2 263 264
M  V30 279 1 263 273
M  V30 280 1 264 274
M  V30 281 1 265 275
M  V30 282 1 266 276
M  V30 283 2 13 135
M  V30 284 2 43 136
M  V30 285 2 15 161
M  V30 286 2 73 162
M  V30 287 2 14 187
M  V30 288 2 103 188
M  V30 289 2 44 213
M  V30 290 2 75 214
M  V30 291 2 45 239
M  V30 292 2 104 240
M  V30 293 2 74 265
M  V30 294 2 105 266
M  V30 END BOND
M  V30 END CTAB
M  END

$$$$
