# Supplementary material for: Photoresponsive Organic Cages—Computationally Inspired Discovery of Azobenzene-Derived Organic Cages
Source: J Am Chem Soc. 2024 Oct 22;146(44):30332–9. doi: 10.1021/jacs.4c10217 (PMC11544616; doi:10.1021/jacs.4c10217)
Supplement: Supplementary file 1 — ja4c10217_si_001.zip [file ja4c10217_si_001.zip › Computational Models/DiTopicAzobenzene/Exp01-TA2-3t-0c.mol]

     RDKit          3D

  0  0  0  0  0  0  0  0  0  0999 V3000
M  V30 BEGIN CTAB
M  V30 COUNTS 114 123 0 0 0
M  V30 BEGIN ATOM
M  V30 1 C 1.3116 -2.8063 6.3163 0
M  V30 2 C 1.2302 -3.5984 7.6566 0
M  V30 3 C 0.2849 -4.8156 7.5354 0
M  V30 4 C -1.1187 -4.4431 7.0007 0
M  V30 5 C -0.9840 -3.6493 5.6825 0
M  V30 6 C -0.0606 -2.3960 5.7522 0
M  V30 7 N -1.9239 -5.6743 6.9679 0
M  V30 8 N 2.4906 -4.0222 8.2945 0
M  V30 9 N 0.1692 -1.6852 4.4788 0
M  V30 10 H 1.7449 -3.4148 5.5318 0
M  V30 11 H 1.9477 -1.9287 6.4358 0
M  V30 12 H 0.7665 -2.9048 8.3618 0
M  V30 13 H 0.1862 -5.2973 8.5099 0
M  V30 14 H 0.7392 -5.5580 6.8782 0
M  V30 15 H -1.5796 -3.7761 7.7329 0
M  V30 16 H -1.9631 -3.3146 5.3483 0
M  V30 17 H -0.5688 -4.3437 4.9537 0
M  V30 18 H -0.5196 -1.6896 6.4477 0
M  V30 19 C 0.7218 -1.8418 -6.3546 0
M  V30 20 C -0.0802 -1.4565 -7.6281 0
M  V30 21 C -1.6009 -1.5162 -7.3558 0
M  V30 22 C -2.0593 -2.8822 -6.7854 0
M  V30 23 C -1.1894 -3.3046 -5.5741 0
M  V30 24 C 0.3319 -3.2511 -5.8271 0
M  V30 25 N -3.5129 -2.8111 -6.5891 0
M  V30 26 N 0.2837 -0.1993 -8.3034 0
M  V30 27 N 0.9550 -3.6971 -4.5797 0
M  V30 28 H 0.4905 -1.1484 -5.5533 0
M  V30 29 H 1.7923 -1.7889 -6.5542 0
M  V30 30 H 0.1444 -2.2431 -8.3523 0
M  V30 31 H -2.1443 -1.3051 -8.2785 0
M  V30 32 H -1.8780 -0.7284 -6.6569 0
M  V30 33 H -1.8824 -3.6250 -7.5668 0
M  V30 34 H -1.4425 -4.3228 -5.2852 0
M  V30 35 H -1.4092 -2.6549 -4.7261 0
M  V30 36 H 0.5840 -3.9780 -6.6027 0
M  V30 37 C -3.8267 -3.5198 -4.1969 0
M  V30 38 C -3.5896 -4.8750 -3.9480 0
M  V30 39 C -3.2831 -5.3130 -2.6601 0
M  V30 40 C -3.2445 -4.4292 -1.5785 0
M  V30 41 C -3.4833 -3.0686 -1.8399 0
M  V30 42 C -3.7702 -2.6188 -3.1291 0
M  V30 43 N -2.9642 -4.9637 -0.3070 0
M  V30 44 N -3.4583 -4.3147 0.6738 0
M  V30 45 C -3.1943 -4.8296 1.9573 0
M  V30 46 C -2.1919 -5.7672 2.2641 0
M  V30 47 C -1.9920 -6.2113 3.5719 0
M  V30 48 C -2.7879 -5.7243 4.6135 0
M  V30 49 C -3.8035 -4.8111 4.3159 0
M  V30 50 C -3.9867 -4.3624 3.0088 0
M  V30 51 C -2.5854 -6.1901 5.9926 0
M  V30 52 C -4.2098 -3.0569 -5.5379 0
M  V30 53 H -3.6356 -5.5953 -4.7532 0
M  V30 54 H -3.0983 -6.3634 -2.4897 0
M  V30 55 H -3.4479 -2.3550 -1.0297 0
M  V30 56 H -3.9554 -1.5654 -3.2879 0
M  V30 57 H -1.5574 -6.1501 1.4785 0
M  V30 58 H -1.2057 -6.9266 3.7703 0
M  V30 59 H -4.4418 -4.4260 5.0995 0
M  V30 60 H -4.7663 -3.6434 2.8021 0
M  V30 61 H -3.1017 -7.1288 6.1733 0
M  V30 62 H -5.2843 -2.9125 -5.6073 0
M  V30 63 C 2.1905 -3.3687 -2.5322 0
M  V30 64 C 1.8692 -4.6164 -1.9825 0
M  V30 65 C 2.2276 -4.9268 -0.6743 0
M  V30 66 C 2.9160 -4.0132 0.1243 0
M  V30 67 C 3.2929 -2.7893 -0.4550 0
M  V30 68 C 2.9354 -2.4704 -1.7623 0
M  V30 69 N 3.0933 -4.3539 1.4747 0
M  V30 70 N 3.8173 -3.5655 2.1625 0
M  V30 71 C 3.9868 -3.9202 3.5109 0
M  V30 72 C 4.5323 -2.9478 4.3518 0
M  V30 73 C 4.5121 -3.0972 5.7358 0
M  V30 74 C 3.9293 -4.2333 6.3015 0
M  V30 75 C 3.5299 -5.2866 5.4748 0
M  V30 76 C 3.5578 -5.1277 4.0920 0
M  V30 77 C 3.6190 -4.2613 7.7274 0
M  V30 78 C 1.6901 -2.9507 -3.8476 0
M  V30 79 H 1.2930 -5.3333 -2.5510 0
M  V30 80 H 1.9249 -5.8748 -0.2559 0
M  V30 81 H 3.8124 -2.0499 0.1358 0
M  V30 82 H 3.1881 -1.4897 -2.1406 0
M  V30 83 H 4.8867 -2.0200 3.9272 0
M  V30 84 H 4.8443 -2.2769 6.3568 0
M  V30 85 H 3.0949 -6.1833 5.8937 0
M  V30 86 H 3.1563 -5.9132 3.4700 0
M  V30 87 H 4.4737 -4.5288 8.3422 0
M  V30 88 H 1.9759 -1.9425 -4.1332 0
M  V30 89 C 0.7932 1.1805 -6.3246 0
M  V30 90 C 2.0369 1.1435 -5.6853 0
M  V30 91 C 2.1025 1.1680 -4.2929 0
M  V30 92 C 0.9355 1.2251 -3.5276 0
M  V30 93 C -0.2878 1.4222 -4.1841 0
M  V30 94 C -0.3619 1.4011 -5.5714 0
M  V30 95 N 0.9985 1.0114 -2.1483 0
M  V30 96 N 0.3561 -0.0528 -1.8841 0
M  V30 97 C 0.2916 -0.4866 -0.5565 0
M  V30 98 C -0.2998 -1.7321 -0.3578 0
M  V30 99 C -0.4472 -2.2640 0.9145 0
M  V30 100 C -0.0075 -1.5569 2.0372 0
M  V30 101 C 0.6026 -0.3098 1.8519 0
M  V30 102 C 0.7504 0.2190 0.5677 0
M  V30 103 C -0.2105 -2.1676 3.3535 0
M  V30 104 C 0.6817 0.8905 -7.7515 0
M  V30 105 H 2.9457 0.9995 -6.2532 0
M  V30 106 H 3.0553 1.0494 -3.7987 0
M  V30 107 H -1.1940 1.4988 -3.6014 0
M  V30 108 H -1.3307 1.4642 -6.0474 0
M  V30 109 H -0.6445 -2.3034 -1.2084 0
M  V30 110 H -0.9090 -3.2371 1.0062 0
M  V30 111 H 0.9584 0.2523 2.7042 0
M  V30 112 H 1.2139 1.1859 0.4431 0
M  V30 113 H -0.7399 -3.1112 3.2790 0
M  V30 114 H 0.9690 1.7286 -8.3802 0
M  V30 END ATOM
M  V30 BEGIN BOND
M  V30 1 1 1 2
M  V30 2 1 1 6
M  V30 3 1 1 10
M  V30 4 1 1 11
M  V30 5 1 2 3
M  V30 6 1 2 8
M  V30 7 1 2 12
M  V30 8 1 3 4
M  V30 9 1 3 13
M  V30 10 1 3 14
M  V30 11 1 4 5
M  V30 12 1 4 7
M  V30 13 1 4 15
M  V30 14 1 5 6
M  V30 15 1 5 16
M  V30 16 1 5 17
M  V30 17 1 6 9
M  V30 18 1 6 18
M  V30 19 1 19 20
M  V30 20 1 19 24
M  V30 21 1 19 28
M  V30 22 1 19 29
M  V30 23 1 20 21
M  V30 24 1 20 26
M  V30 25 1 20 30
M  V30 26 1 21 22
M  V30 27 1 21 31
M  V30 28 1 21 32
M  V30 29 1 22 23
M  V30 30 1 22 25
M  V30 31 1 22 33
M  V30 32 1 23 24
M  V30 33 1 23 34
M  V30 34 1 23 35
M  V30 35 1 24 27
M  V30 36 1 24 36
M  V30 37 1 37 38
M  V30 38 2 37 42
M  V30 39 1 37 52
M  V30 40 2 38 39
M  V30 41 1 38 53
M  V30 42 1 39 40
M  V30 43 1 39 54
M  V30 44 2 40 41
M  V30 45 1 40 43
M  V30 46 1 41 42
M  V30 47 1 41 55
M  V30 48 1 42 56
M  V30 49 2 43 44
M  V30 50 1 44 45
M  V30 51 1 45 50
M  V30 52 2 45 46
M  V30 53 1 46 47
M  V30 54 1 46 57
M  V30 55 2 47 48
M  V30 56 1 47 58
M  V30 57 1 48 49
M  V30 58 1 48 51
M  V30 59 2 49 50
M  V30 60 1 49 59
M  V30 61 1 50 60
M  V30 62 1 51 61
M  V30 63 1 52 62
M  V30 64 1 63 64
M  V30 65 2 63 68
M  V30 66 1 63 78
M  V30 67 2 64 65
M  V30 68 1 64 79
M  V30 69 1 65 66
M  V30 70 1 65 80
M  V30 71 2 66 67
M  V30 72 1 66 69
M  V30 73 1 67 68
M  V30 74 1 67 81
M  V30 75 1 68 82
M  V30 76 2 69 70
M  V30 77 1 70 71
M  V30 78 1 71 76
M  V30 79 2 71 72
M  V30 80 1 72 73
M  V30 81 1 72 83
M  V30 82 2 73 74
M  V30 83 1 73 84
M  V30 84 1 74 75
M  V30 85 1 74 77
M  V30 86 2 75 76
M  V30 87 1 75 85
M  V30 88 1 76 86
M  V30 89 1 77 87
M  V30 90 1 78 88
M  V30 91 1 89 90
M  V30 92 2 89 94
M  V30 93 1 89 104
M  V30 94 2 90 91
M  V30 95 1 90 105
M  V30 96 1 91 92
M  V30 97 1 91 106
M  V30 98 2 92 93
M  V30 99 1 92 95
M  V30 100 1 93 94
M  V30 101 1 93 107
M  V30 102 1 94 108
M  V30 103 2 95 96
M  V30 104 1 96 97
M  V30 105 1 97 102
M  V30 106 2 97 98
M  V30 107 1 98 99
M  V30 108 1 98 109
M  V30 109 2 99 100
M  V30 110 1 99 110
M  V30 111 1 100 101
M  V30 112 1 100 103
M  V30 113 2 101 102
M  V30 114 1 101 111
M  V30 115 1 102 112
M  V30 116 1 103 113
M  V30 117 1 104 114
M  V30 118 2 7 51
M  V30 119 2 8 77
M  V30 120 2 9 103
M  V30 121 2 25 52
M  V30 122 2 27 78
M  V30 123 2 26 104
M  V30 END BOND
M  V30 END CTAB
M  END

$$$$
