# Supplementary material for: Photoresponsive Organic Cages—Computationally Inspired Discovery of Azobenzene-Derived Organic Cages
Source: J Am Chem Soc. 2024 Oct 22;146(44):30332–9. doi: 10.1021/jacs.4c10217 (PMC11544616; doi:10.1021/jacs.4c10217)
Supplement: Supplementary file 1 — ja4c10217_si_001.zip [file ja4c10217_si_001.zip › Computational Models/DiTopicAzobenzene/Exp01-TA3-6t-0c.mol]

     RDKit          3D

  0  0  0  0  0  0  0  0  0  0999 V3000
M  V30 BEGIN CTAB
M  V30 COUNTS 244 258 0 0 0
M  V30 BEGIN ATOM
M  V30 1 N -0.5311 0.8416 8.3563 0
M  V30 2 C -0.2328 -0.1993 7.3491 0
M  V30 3 C -1.9577 0.9453 8.7341 0
M  V30 4 C 0.3537 0.7469 9.5335 0
M  V30 5 C 1.6805 1.5412 9.3772 0
M  V30 6 C -2.6791 -0.3607 9.1833 0
M  V30 7 C -0.8644 0.0454 5.9533 0
M  V30 8 N -3.3824 -0.9551 8.0540 0
M  V30 9 N -0.1745 1.0883 5.2093 0
M  V30 10 N 2.6150 0.9097 8.4573 0
M  V30 11 H -0.5588 -1.1643 7.7299 0
M  V30 12 H 0.8344 -0.3494 7.2059 0
M  V30 13 H -2.5002 1.3915 7.8990 0
M  V30 14 H -2.0650 1.6956 9.5193 0
M  V30 15 H 0.5514 -0.2879 9.8204 0
M  V30 16 H -0.1501 1.1768 10.4010 0
M  V30 17 H 2.1669 1.5965 10.3519 0
M  V30 18 H 1.4461 2.5836 9.1378 0
M  V30 19 H -3.4129 -0.1105 9.9508 0
M  V30 20 H -1.9714 -1.0329 9.6781 0
M  V30 21 H -1.9429 0.2072 6.0305 0
M  V30 22 H -0.7888 -0.8749 5.3732 0
M  V30 23 N -8.7671 -4.9962 -5.3153 0
M  V30 24 C -8.3039 -4.8334 -6.7043 0
M  V30 25 C -9.1169 -6.4011 -5.0338 0
M  V30 26 C -9.9057 -4.1095 -5.0210 0
M  V30 27 C -9.9775 -3.7330 -3.5219 0
M  V30 28 C -7.8876 -7.2510 -4.6354 0
M  V30 29 C -7.3881 -3.5990 -6.8909 0
M  V30 30 N -7.4834 -6.9426 -3.2713 0
M  V30 31 N -6.0492 -3.8762 -6.3915 0
M  V30 32 N -9.1027 -2.6042 -3.2391 0
M  V30 33 H -9.1658 -4.7514 -7.3697 0
M  V30 34 H -7.7643 -5.7139 -7.0589 0
M  V30 35 H -9.5990 -6.8442 -5.9076 0
M  V30 36 H -9.8607 -6.4902 -4.2391 0
M  V30 37 H -10.8392 -4.5867 -5.3263 0
M  V30 38 H -9.8678 -3.1880 -5.6051 0
M  V30 39 H -9.7945 -4.6126 -2.8960 0
M  V30 40 H -10.9994 -3.4343 -3.2854 0
M  V30 41 H -7.0938 -7.1451 -5.3817 0
M  V30 42 H -8.1614 -8.3059 -4.6743 0
M  V30 43 H -7.8545 -2.7052 -6.4653 0
M  V30 44 H -7.3091 -3.3836 -7.9571 0
M  V30 45 N 8.0815 -6.5352 -3.0625 0
M  V30 46 C 7.1479 -7.0569 -4.0827 0
M  V30 47 C 9.3342 -6.0208 -3.6517 0
M  V30 48 C 8.2424 -7.5013 -1.9585 0
M  V30 49 C 7.2826 -7.2525 -0.7555 0
M  V30 50 C 10.3149 -5.2936 -2.6849 0
M  V30 51 C 6.7231 -6.0923 -5.2283 0
M  V30 52 N 9.6370 -4.3146 -1.8401 0
M  V30 53 N 6.4420 -4.7409 -4.7639 0
M  V30 54 N 5.8761 -7.1961 -1.1355 0
M  V30 55 H 6.2335 -7.4156 -3.6119 0
M  V30 56 H 7.5870 -7.9469 -4.5367 0
M  V30 57 H 9.1023 -5.3116 -4.4473 0
M  V30 58 H 9.8624 -6.8407 -4.1409 0
M  V30 59 H 9.2565 -7.4517 -1.5639 0
M  V30 60 H 8.1497 -8.5324 -2.3049 0
M  V30 61 H 7.6243 -6.3733 -0.2030 0
M  V30 62 H 7.4015 -8.0681 -0.0416 0
M  V30 63 H 11.0469 -4.7582 -3.2911 0
M  V30 64 H 10.9070 -6.0372 -2.1432 0
M  V30 65 H 5.8785 -6.5464 -5.7553 0
M  V30 66 H 7.5112 -6.0475 -5.9807 0
M  V30 67 N -0.2116 10.5152 -1.1262 0
M  V30 68 C -1.3734 10.6041 -0.2145 0
M  V30 69 C 0.0216 11.8181 -1.7842 0
M  V30 70 C -0.3999 9.4364 -2.1128 0
M  V30 71 C 0.8713 9.1437 -2.9485 0
M  V30 72 C 0.7002 12.8731 -0.8606 0
M  V30 73 C -1.5268 9.4385 0.7999 0
M  V30 74 N 2.1455 12.9615 -1.0553 0
M  V30 75 N -2.3181 8.3360 0.2702 0
M  V30 76 N 0.9569 7.7235 -3.2647 0
M  V30 77 H -2.2991 10.7261 -0.7817 0
M  V30 78 H -1.2971 11.5123 0.3823 0
M  V30 79 H -0.9185 12.2153 -2.1728 0
M  V30 80 H 0.6524 11.7000 -2.6663 0
M  V30 81 H -1.2392 9.6609 -2.7740 0
M  V30 82 H -0.6672 8.5180 -1.5967 0
M  V30 83 H 1.7569 9.5323 -2.4369 0
M  V30 84 H 0.8269 9.7009 -3.8850 0
M  V30 85 H 0.4400 12.7260 0.1861 0
M  V30 86 H 0.2760 13.8529 -1.0824 0
M  V30 87 H -2.0468 9.8298 1.6757 0
M  V30 88 H -0.5401 9.1477 1.1629 0
M  V30 89 C -5.8764 -5.9360 -1.7793 0
M  V30 90 C -6.7121 -5.9176 -0.6552 0
M  V30 91 C -6.2306 -5.4968 0.5804 0
M  V30 92 C -4.8969 -5.0831 0.7390 0
M  V30 93 C -4.0647 -5.1318 -0.3823 0
M  V30 94 C -4.5432 -5.5450 -1.6244 0
M  V30 95 N -4.3390 -4.6274 1.9462 0
M  V30 96 N -5.1772 -4.2520 2.8321 0
M  V30 97 C -4.6250 -3.8036 4.0435 0
M  V30 98 C -5.4146 -2.9733 4.8415 0
M  V30 99 C -4.9308 -2.4417 6.0345 0
M  V30 100 C -3.6371 -2.7466 6.4741 0
M  V30 101 C -2.8559 -3.6203 5.7114 0
M  V30 102 C -3.3419 -4.1351 4.5114 0
M  V30 103 C -3.0624 -2.1286 7.6731 0
M  V30 104 C -6.3753 -6.3360 -3.1034 0
M  V30 105 H -7.7467 -6.2220 -0.7370 0
M  V30 106 H -6.9037 -5.4913 1.4246 0
M  V30 107 H -3.0310 -4.8300 -0.2916 0
M  V30 108 H -3.8629 -5.5556 -2.4636 0
M  V30 109 H -6.4093 -2.7104 4.5126 0
M  V30 110 H -5.5582 -1.7692 6.6036 0
M  V30 111 H -1.8521 -3.8812 6.0171 0
M  V30 112 H -2.7107 -4.7897 3.9289 0
M  V30 113 H -2.3223 -2.7315 8.1945 0
M  V30 114 H -5.7319 -6.0660 -3.9380 0
M  V30 115 C 8.9892 -3.6753 0.4098 0
M  V30 116 C 9.2801 -3.8451 1.7666 0
M  V30 117 C 8.5597 -3.1526 2.7351 0
M  V30 118 C 7.5314 -2.2741 2.3899 0
M  V30 119 C 7.2653 -2.0811 1.0227 0
M  V30 120 C 7.9821 -2.7717 0.0467 0
M  V30 121 N 6.8208 -1.6888 3.4510 0
M  V30 122 N 5.9057 -0.8569 3.1442 0
M  V30 123 C 5.2301 -0.2686 4.2317 0
M  V30 124 C 4.2335 0.6661 3.9402 0
M  V30 125 C 3.4644 1.2480 4.9464 0
M  V30 126 C 3.6677 0.9035 6.2858 0
M  V30 127 C 4.6859 -0.0052 6.5959 0
M  V30 128 C 5.4537 -0.5781 5.5862 0
M  V30 129 C 2.7907 1.4653 7.3207 0
M  V30 130 C 9.6998 -4.4931 -0.5811 0
M  V30 131 H 10.0498 -4.5319 2.0899 0
M  V30 132 H 8.7865 -3.3174 3.7783 0
M  V30 133 H 6.4780 -1.4105 0.7131 0
M  V30 134 H 7.7324 -2.6246 -0.9956 0
M  V30 135 H 4.0345 0.9248 2.9106 0
M  V30 136 H 2.6818 1.9397 4.6698 0
M  V30 137 H 4.8695 -0.2922 7.6222 0
M  V30 138 H 6.2129 -1.2939 5.8625 0
M  V30 139 H 2.2735 2.3792 7.0353 0
M  V30 140 H 10.2865 -5.3008 -0.1491 0
M  V30 141 C 2.6644 11.0717 0.4602 0
M  V30 142 C 2.0401 11.2821 1.6936 0
M  V30 143 C 1.6934 10.1978 2.4972 0
M  V30 144 C 1.9526 8.8841 2.0965 0
M  V30 145 C 2.6623 8.6941 0.8979 0
M  V30 146 C 3.0202 9.7720 0.0950 0
M  V30 147 N 1.4393 7.8506 2.9015 0
M  V30 148 N 1.4927 6.6806 2.3973 0
M  V30 149 C 0.9754 5.6359 3.1811 0
M  V30 150 C 1.1196 4.3400 2.6824 0
M  V30 151 C 0.6050 3.2411 3.3638 0
M  V30 152 C -0.0763 3.4104 4.5754 0
M  V30 153 C -0.2271 4.7024 5.0866 0
M  V30 154 C 0.2943 5.7971 4.4007 0
M  V30 155 C -0.6425 2.2694 5.3022 0
M  V30 156 C 2.9632 12.1725 -0.4638 0
M  V30 157 H 1.7872 12.2819 2.0170 0
M  V30 158 H 1.1676 10.3760 3.4234 0
M  V30 159 H 2.9042 7.6969 0.5645 0
M  V30 160 H 3.5293 9.5817 -0.8389 0
M  V30 161 H 1.6332 4.1836 1.7449 0
M  V30 162 H 0.7335 2.2529 2.9427 0
M  V30 163 H -0.7474 4.8712 6.0194 0
M  V30 164 H 0.1561 6.7836 4.8175 0
M  V30 165 H -1.4919 2.5069 5.9394 0
M  V30 166 H 4.0270 12.2848 -0.6536 0
M  V30 167 C 3.9630 -5.7930 -1.6307 0
M  V30 168 C 3.2313 -6.7774 -2.3057 0
M  V30 169 C 1.9573 -6.5038 -2.7926 0
M  V30 170 C 1.3661 -5.2512 -2.6214 0
M  V30 171 C 2.0896 -4.2760 -1.9141 0
M  V30 172 C 3.3705 -4.5410 -1.4288 0
M  V30 173 N 0.1034 -5.0671 -3.2077 0
M  V30 174 N -0.4903 -3.9586 -2.9917 0
M  V30 175 C -1.7497 -3.8300 -3.6121 0
M  V30 176 C -2.2297 -4.6782 -4.6265 0
M  V30 177 C -3.4820 -4.4870 -5.1989 0
M  V30 178 C -4.3075 -3.4357 -4.7809 0
M  V30 179 C -3.8375 -2.5814 -3.7771 0
M  V30 180 C -2.5778 -2.7780 -3.2088 0
M  V30 181 C -5.6384 -3.2255 -5.3744 0
M  V30 182 C 5.3443 -6.0345 -1.1885 0
M  V30 183 H 3.6591 -7.7558 -2.4769 0
M  V30 184 H 1.4232 -7.2755 -3.3272 0
M  V30 185 H 1.6680 -3.2932 -1.7636 0
M  V30 186 H 3.9054 -3.7522 -0.9175 0
M  V30 187 H -1.6235 -5.4970 -4.9839 0
M  V30 188 H -3.8071 -5.1647 -5.9766 0
M  V30 189 H -4.4397 -1.7531 -3.4304 0
M  V30 190 H -2.2375 -2.1023 -2.4373 0
M  V30 191 H -6.2526 -2.4760 -4.8805 0
M  V30 192 H 5.8995 -5.1344 -0.9308 0
M  V30 193 C -2.5882 5.9531 -0.0414 0
M  V30 194 C -2.2727 4.6899 0.4741 0
M  V30 195 C -2.9732 3.5571 0.0554 0
M  V30 196 C -4.0057 3.6521 -0.8938 0
M  V30 197 C -4.2883 4.9123 -1.4226 0
M  V30 198 C -3.5978 6.0461 -1.0071 0
M  V30 199 N -4.8054 2.5895 -1.3461 0
M  V30 200 N -4.6130 1.4386 -0.8277 0
M  V30 201 C -5.4525 0.4162 -1.3193 0
M  V30 202 C -5.4095 -0.8297 -0.6850 0
M  V30 203 C -6.2547 -1.8737 -1.0657 0
M  V30 204 C -7.1761 -1.7015 -2.1047 0
M  V30 205 C -7.1986 -0.4719 -2.7745 0
M  V30 206 C -6.3532 0.5628 -2.3903 0
M  V30 207 C -8.1074 -2.7847 -2.4625 0
M  V30 208 C -1.8782 7.1480 0.4409 0
M  V30 209 H -1.4980 4.5748 1.2194 0
M  V30 210 H -2.7240 2.5982 0.4846 0
M  V30 211 H -5.0740 5.0168 -2.1564 0
M  V30 212 H -3.8640 7.0047 -1.4313 0
M  V30 213 H -4.7271 -0.9812 0.1390 0
M  V30 214 H -6.2005 -2.8076 -0.5246 0
M  V30 215 H -7.8925 -0.3012 -3.5862 0
M  V30 216 H -6.4213 1.5008 -2.9205 0
M  V30 217 H -7.8893 -3.7516 -2.0164 0
M  V30 218 H -0.9460 6.9450 0.9637 0
M  V30 219 C 2.0664 5.6026 -2.8569 0
M  V30 220 C 3.1643 4.9841 -2.2496 0
M  V30 221 C 3.4287 3.6343 -2.4709 0
M  V30 222 C 2.6063 2.8550 -3.3045 0
M  V30 223 C 1.4921 3.4753 -3.8741 0
M  V30 224 C 1.2223 4.8255 -3.6604 0
M  V30 225 N 2.8315 1.5056 -3.6357 0
M  V30 226 N 3.9217 0.9986 -3.2104 0
M  V30 227 C 4.1517 -0.3501 -3.5368 0
M  V30 228 C 3.2256 -1.2069 -4.1589 0
M  V30 229 C 3.5722 -2.5090 -4.5157 0
M  V30 230 C 4.8588 -2.9957 -4.2615 0
M  V30 231 C 5.7700 -2.1637 -3.5980 0
M  V30 232 C 5.4153 -0.8656 -3.2422 0
M  V30 233 C 5.2327 -4.3466 -4.7048 0
M  V30 234 C 1.8411 7.0404 -2.6484 0
M  V30 235 H 3.8388 5.5433 -1.6164 0
M  V30 236 H 4.2969 3.1933 -2.0043 0
M  V30 237 H 0.8375 2.9041 -4.5159 0
M  V30 238 H 0.3607 5.2705 -4.1396 0
M  V30 239 H 2.2323 -0.8531 -4.3909 0
M  V30 240 H 2.8329 -3.1244 -5.0095 0
M  V30 241 H 6.7703 -2.5153 -3.3785 0
M  V30 242 H 6.1484 -0.2369 -2.7586 0
M  V30 243 H 4.3992 -4.9892 -4.9797 0
M  V30 244 H 2.5000 7.4933 -1.9113 0
M  V30 END ATOM
M  V30 BEGIN BOND
M  V30 1 1 1 2
M  V30 2 1 1 3
M  V30 3 1 1 4
M  V30 4 1 2 7
M  V30 5 1 2 11
M  V30 6 1 2 12
M  V30 7 1 3 6
M  V30 8 1 3 13
M  V30 9 1 3 14
M  V30 10 1 4 5
M  V30 11 1 4 15
M  V30 12 1 4 16
M  V30 13 1 5 10
M  V30 14 1 5 17
M  V30 15 1 5 18
M  V30 16 1 6 8
M  V30 17 1 6 19
M  V30 18 1 6 20
M  V30 19 1 7 9
M  V30 20 1 7 21
M  V30 21 1 7 22
M  V30 22 1 23 24
M  V30 23 1 23 25
M  V30 24 1 23 26
M  V30 25 1 24 29
M  V30 26 1 24 33
M  V30 27 1 24 34
M  V30 28 1 25 28
M  V30 29 1 25 35
M  V30 30 1 25 36
M  V30 31 1 26 27
M  V30 32 1 26 37
M  V30 33 1 26 38
M  V30 34 1 27 32
M  V30 35 1 27 39
M  V30 36 1 27 40
M  V30 37 1 28 30
M  V30 38 1 28 41
M  V30 39 1 28 42
M  V30 40 1 29 31
M  V30 41 1 29 43
M  V30 42 1 29 44
M  V30 43 1 45 46
M  V30 44 1 45 47
M  V30 45 1 45 48
M  V30 46 1 46 51
M  V30 47 1 46 55
M  V30 48 1 46 56
M  V30 49 1 47 50
M  V30 50 1 47 57
M  V30 51 1 47 58
M  V30 52 1 48 49
M  V30 53 1 48 59
M  V30 54 1 48 60
M  V30 55 1 49 54
M  V30 56 1 49 61
M  V30 57 1 49 62
M  V30 58 1 50 52
M  V30 59 1 50 63
M  V30 60 1 50 64
M  V30 61 1 51 53
M  V30 62 1 51 65
M  V30 63 1 51 66
M  V30 64 1 67 68
M  V30 65 1 67 69
M  V30 66 1 67 70
M  V30 67 1 68 73
M  V30 68 1 68 77
M  V30 69 1 68 78
M  V30 70 1 69 72
M  V30 71 1 69 79
M  V30 72 1 69 80
M  V30 73 1 70 71
M  V30 74 1 70 81
M  V30 75 1 70 82
M  V30 76 1 71 76
M  V30 77 1 71 83
M  V30 78 1 71 84
M  V30 79 1 72 74
M  V30 80 1 72 85
M  V30 81 1 72 86
M  V30 82 1 73 75
M  V30 83 1 73 87
M  V30 84 1 73 88
M  V30 85 1 89 90
M  V30 86 2 89 94
M  V30 87 1 89 104
M  V30 88 2 90 91
M  V30 89 1 90 105
M  V30 90 1 91 92
M  V30 91 1 91 106
M  V30 92 2 92 93
M  V30 93 1 92 95
M  V30 94 1 93 94
M  V30 95 1 93 107
M  V30 96 1 94 108
M  V30 97 2 95 96
M  V30 98 1 96 97
M  V30 99 1 97 102
M  V30 100 2 97 98
M  V30 101 1 98 99
M  V30 102 1 98 109
M  V30 103 2 99 100
M  V30 104 1 99 110
M  V30 105 1 100 101
M  V30 106 1 100 103
M  V30 107 2 101 102
M  V30 108 1 101 111
M  V30 109 1 102 112
M  V30 110 1 103 113
M  V30 111 1 104 114
M  V30 112 1 115 116
M  V30 113 2 115 120
M  V30 114 1 115 130
M  V30 115 2 116 117
M  V30 116 1 116 131
M  V30 117 1 117 118
M  V30 118 1 117 132
M  V30 119 2 118 119
M  V30 120 1 118 121
M  V30 121 1 119 120
M  V30 122 1 119 133
M  V30 123 1 120 134
M  V30 124 2 121 122
M  V30 125 1 122 123
M  V30 126 1 123 128
M  V30 127 2 123 124
M  V30 128 1 124 125
M  V30 129 1 124 135
M  V30 130 2 125 126
M  V30 131 1 125 136
M  V30 132 1 126 127
M  V30 133 1 126 129
M  V30 134 2 127 128
M  V30 135 1 127 137
M  V30 136 1 128 138
M  V30 137 1 129 139
M  V30 138 1 130 140
M  V30 139 1 141 142
M  V30 140 2 141 146
M  V30 141 1 141 156
M  V30 142 2 142 143
M  V30 143 1 142 157
M  V30 144 1 143 144
M  V30 145 1 143 158
M  V30 146 2 144 145
M  V30 147 1 144 147
M  V30 148 1 145 146
M  V30 149 1 145 159
M  V30 150 1 146 160
M  V30 151 2 147 148
M  V30 152 1 148 149
M  V30 153 1 149 154
M  V30 154 2 149 150
M  V30 155 1 150 151
M  V30 156 1 150 161
M  V30 157 2 151 152
M  V30 158 1 151 162
M  V30 159 1 152 153
M  V30 160 1 152 155
M  V30 161 2 153 154
M  V30 162 1 153 163
M  V30 163 1 154 164
M  V30 164 1 155 165
M  V30 165 1 156 166
M  V30 166 1 167 168
M  V30 167 2 167 172
M  V30 168 1 167 182
M  V30 169 2 168 169
M  V30 170 1 168 183
M  V30 171 1 169 170
M  V30 172 1 169 184
M  V30 173 2 170 171
M  V30 174 1 170 173
M  V30 175 1 171 172
M  V30 176 1 171 185
M  V30 177 1 172 186
M  V30 178 2 173 174
M  V30 179 1 174 175
M  V30 180 1 175 180
M  V30 181 2 175 176
M  V30 182 1 176 177
M  V30 183 1 176 187
M  V30 184 2 177 178
M  V30 185 1 177 188
M  V30 186 1 178 179
M  V30 187 1 178 181
M  V30 188 2 179 180
M  V30 189 1 179 189
M  V30 190 1 180 190
M  V30 191 1 181 191
M  V30 192 1 182 192
M  V30 193 1 193 194
M  V30 194 2 193 198
M  V30 195 1 193 208
M  V30 196 2 194 195
M  V30 197 1 194 209
M  V30 198 1 195 196
M  V30 199 1 195 210
M  V30 200 2 196 197
M  V30 201 1 196 199
M  V30 202 1 197 198
M  V30 203 1 197 211
M  V30 204 1 198 212
M  V30 205 2 199 200
M  V30 206 1 200 201
M  V30 207 1 201 206
M  V30 208 2 201 202
M  V30 209 1 202 203
M  V30 210 1 202 213
M  V30 211 2 203 204
M  V30 212 1 203 214
M  V30 213 1 204 205
M  V30 214 1 204 207
M  V30 215 2 205 206
M  V30 216 1 205 215
M  V30 217 1 206 216
M  V30 218 1 207 217
M  V30 219 1 208 218
M  V30 220 1 219 220
M  V30 221 2 219 224
M  V30 222 1 219 234
M  V30 223 2 220 221
M  V30 224 1 220 235
M  V30 225 1 221 222
M  V30 226 1 221 236
M  V30 227 2 222 223
M  V30 228 1 222 225
M  V30 229 1 223 224
M  V30 230 1 223 237
M  V30 231 1 224 238
M  V30 232 2 225 226
M  V30 233 1 226 227
M  V30 234 1 227 232
M  V30 235 2 227 228
M  V30 236 1 228 229
M  V30 237 1 228 239
M  V30 238 2 229 230
M  V30 239 1 229 240
M  V30 240 1 230 231
M  V30 241 1 230 233
M  V30 242 2 231 232
M  V30 243 1 231 241
M  V30 244 1 232 242
M  V30 245 1 233 243
M  V30 246 1 234 244
M  V30 247 2 8 103
M  V30 248 2 30 104
M  V30 249 2 10 129
M  V30 250 2 52 130
M  V30 251 2 9 155
M  V30 252 2 74 156
M  V30 253 2 31 181
M  V30 254 2 54 182
M  V30 255 2 32 207
M  V30 256 2 75 208
M  V30 257 2 53 233
M  V30 258 2 76 234
M  V30 END BOND
M  V30 END CTAB
M  END

$$$$
