# Supplementary material for: Photoresponsive Organic Cages—Computationally Inspired Discovery of Azobenzene-Derived Organic Cages
Source: J Am Chem Soc. 2024 Oct 22;146(44):30332–9. doi: 10.1021/jacs.4c10217 (PMC11544616; doi:10.1021/jacs.4c10217)
Supplement: Supplementary file 1 — ja4c10217_si_001.zip [file ja4c10217_si_001.zip › Computational Models/Isomerisation Models/ACC1/PhotoIsomers/EEZ/OUTPUT.out]

 DBCSR| Multiplication driver                                               BLAS
 DBCSR| Multrec recursion limit                                              512
 DBCSR| Multiplication stack size                                           1000
 DBCSR| Maximum elements for images                                    UNLIMITED
 DBCSR| Multiplicative factor virtual images                                   1
 DBCSR| Multiplication size stacks                                             3
 DBCSR| Number of 3D layers                                               SINGLE
 DBCSR| Use MPI memory allocation                                              T
 DBCSR| Use RMA algorithm                                                      F
 DBCSR| Use Communication thread                                               T
 DBCSR| Communication thread load                                             87


  **** **** ******  **  PROGRAM STARTED AT               2020-02-01 22:38:18.303
 ***** ** ***  *** **   PROGRAM STARTED ON                          cx1-105-16-4
 **    ****   ******    PROGRAM STARTED BY                                 jpegg
 ***** **    ** ** **   PROGRAM PROCESS ID                                  7079
  **** **  *******  **  PROGRAM STARTED IN /rds/general/user/jpegg/home/WORK/Pro
                                           ject_PhotoIsomer/ICLPhotoIsomer/Exper
                                           imental/TA3/PhotoIsomers/2t-1c/PBE

 CP2K| version string:                                          CP2K version 6.1
 CP2K| source code revision number:                                    svn:18464
 CP2K| cp2kflags: libint fftw3 parallel mpi3 scalapack has_no_shared_glibc max_c
 CP2K|            ontr=4 mkl
 CP2K| is freely available from                            https://www.cp2k.org/
 CP2K| Program compiled at                          Thu 12 Jul 13:52:12 BST 2018
 CP2K| Program compiled on                                  build-2.hpc.ic.ac.uk
 CP2K| Program compiled for                                   Linux-x86-64-intel
 CP2K| Data directory path                                   /tmp/cp2k/cp2k/data
 CP2K| Input file name                                                 INPUT.inp
 
 GLOBAL| Force Environment number                                              1
 GLOBAL| Basis set file name            /work/jpegg/Library/CP2K/Basis_Set/BASIS
 GLOBAL| Potential file name            /work/jpegg/Library/CP2K/Basis_Set/GTH_P
 GLOBAL| MM Potential file name                                     MM_POTENTIAL
 GLOBAL| Coordinate file name                                         POSXYZ.xyz
 GLOBAL| Method name                                                        CP2K
 GLOBAL| Project name                                                     peggjt
 GLOBAL| Preferred FFT library                                             FFTW3
 GLOBAL| Preferred diagonalization lib.                                       SL
 GLOBAL| Run type                                                        GEO_OPT
 GLOBAL| All-to-all communication in single precision                          F
 GLOBAL| FFTs using library dependent lengths                                  T
 GLOBAL| Global print level                                                  LOW
 GLOBAL| Total number of message passing processes                            96
 GLOBAL| Number of threads for this process                                    1
 GLOBAL| This output is from process                                           0
 GLOBAL| CPU model name :  Intel(R) Xeon(R) CPU E5-2650 0 @ 2.00GHz

 MEMORY| system memory details [Kb]
 MEMORY|                        rank 0           min           max       average
 MEMORY| MemTotal            131998368     131998368     132003180     131999972
 MEMORY| MemFree             106666112      83589064     106666112      94756298
 MEMORY| Buffers                     0             0             0             0
 MEMORY| Cached               22256996      22256996      45827084      34355153
 MEMORY| Slab                   909228        396184        909228        711024
 MEMORY| SReclaimable           748136        248992        748136        555704
 MEMORY| MemLikelyFree       129671244     129665084     129671244     129667156

 
 GENERATE|  Preliminary Number of Bonds generated:                             0
 GENERATE|  Achieved consistency in connectivity generation.

 *******************************************************************************
 *******************************************************************************
 **                                                                           **
 **     #####                         ##              ##                      **
 **    ##   ##            ##          ##              ##                      **
 **   ##     ##                       ##            ######                    **
 **   ##     ##  ##   ##  ##   #####  ##  ##   ####   ##    #####    #####    **
 **   ##     ##  ##   ##  ##  ##      ## ##   ##      ##   ##   ##  ##   ##   **
 **   ##  ## ##  ##   ##  ##  ##      ####     ###    ##   ######   ######    **
 **    ##  ###   ##   ##  ##  ##      ## ##      ##   ##   ##       ##        **
 **     #######   #####   ##   #####  ##  ##  ####    ##    #####   ##        **
 **           ##                                                    ##        **
 **                                                                           **
 **                                                ... make the atoms dance   **
 **                                                                           **
 **            Copyright (C) by CP2K developers group (2000 - 2018)           **
 **                                                                           **
 *******************************************************************************


 TOTAL NUMBERS AND MAXIMUM NUMBERS

  Total number of            - Atomic kinds:                                   3
                             - Atoms:                                        192
                             - Shell sets:                                   384
                             - Shells:                                       780
                             - Primitive Cartesian functions:                960
                             - Cartesian basis functions:                   1878
                             - Spherical basis functions:                   1776

  Maximum angular momentum of- Orbital basis functions:                        2
                             - Local part of the GTH pseudopotential:          2
                             - Non-local part of the GTH pseudopotential:      0


 SCF PARAMETERS         Density guess:                                    ATOMIC
                        --------------------------------------------------------
                        max_scf:                                              60
                        max_scf_history:                                       0
                        max_diis:                                              4
                        --------------------------------------------------------
                        eps_scf:                                        1.00E-06
                        eps_scf_history:                                0.00E+00
                        eps_diis:                                       1.00E-01
                        eps_eigval:                                     1.00E-05
                        --------------------------------------------------------
                        level_shift [a.u.]:                                 0.00
                        --------------------------------------------------------
                        Outer loop SCF in use 
                        No variables optimised in outer loop
                        eps_scf                                         1.00E-06
                        max_scf                                               10
                        No outer loop optimization
                        step_size                                       5.00E-01

 *******************************************************************************
 ***                     STARTING GEOMETRY OPTIMIZATION                      ***
 ***                           CONJUGATE GRADIENTS                           ***
 *******************************************************************************

 Number of electrons:                                                        516
 Number of occupied orbitals:                                                258
 Number of molecular orbitals:                                               258

 Number of orbital functions:                                               1776
 Number of independent orbital functions:                                   1776

 Extrapolation method: initial_guess


 SCF WAVEFUNCTION OPTIMIZATION

  ----------------------------------- OT ---------------------------------------
  Minimizer      : CG                  : conjugate gradient
  Preconditioner : FULL_SINGLE_INVERSE : inversion of 
                                         H + eS - 2*(Sc)(c^T*H*c+const)(Sc)^T
  Precond_solver : DEFAULT
  Line search    : 2PNT                : 2 energies, one gradient
  stepsize       :    0.08000000                  energy_gap     :    0.08000000
  eps_taylor     :   0.10000E-15                  max_taylor     :             4
  ----------------------------------- OT ---------------------------------------

  Step     Update method      Time    Convergence         Total energy    Change
  ------------------------------------------------------------------------------
     1 OT CG       0.80E-01  180.5     0.02887876      -658.7376638846 -6.59E+02
     2 OT LS       0.16E+00  104.4                     -681.5615037748
     3 OT CG       0.16E+00  172.5     0.02667585      -688.6453375043 -2.99E+01
     4 OT LS       0.76E-01  104.4                     -686.8250213727
     5 OT CG       0.76E-01  172.4     0.01942497      -697.7330163847 -9.09E+00
     6 OT LS       0.65E-01  104.7                     -702.4736610129
     7 OT CG       0.65E-01  172.4     0.01208653      -702.5604371621 -4.83E+00
     8 OT LS       0.13E+00  104.9                     -705.8802273646
     9 OT CG       0.13E+00  172.7     0.00687611      -706.7452388264 -4.18E+00
    10 OT LS       0.10E+00  105.0                     -707.6133514938
    11 OT CG       0.10E+00  172.7     0.00446886      -707.7075190699 -9.62E-01
    12 OT LS       0.13E+00  105.0                     -708.2818886064
    13 OT CG       0.13E+00  172.2     0.00301846      -708.3080505926 -6.01E-01
    14 OT LS       0.14E+00  104.7                     -708.6038036874
    15 OT CG       0.14E+00  172.9     0.00253467      -708.6054598138 -2.97E-01
    16 OT LS       0.13E+00  104.5                     -708.7886316270
    17 OT CG       0.13E+00  172.5     0.00203538      -708.7921587829 -1.87E-01
    18 OT LS       0.13E+00  104.9                     -708.9172779963
    19 OT CG       0.13E+00  172.6     0.00152218      -708.9173871422 -1.25E-01
    20 OT LS       0.14E+00  104.3                     -708.9900298430
    21 OT CG       0.14E+00  172.4     0.00130490      -708.9900962658 -7.27E-02
    22 OT LS       0.14E+00  105.4                     -709.0430488327
    23 OT CG       0.14E+00  173.7     0.00122541      -709.0430557676 -5.30E-02
    24 OT LS       0.15E+00  105.1                     -709.0947245249
    25 OT CG       0.15E+00  171.8     0.00114740      -709.0951364137 -5.21E-02
    26 OT LS       0.15E+00  104.4                     -709.1401004704
    27 OT CG       0.15E+00  173.0     0.00103985      -709.1401157663 -4.50E-02
    28 OT LS       0.15E+00  104.5                     -709.1770588135
    29 OT CG       0.15E+00  172.4     0.00096266      -709.1770501127 -3.69E-02
    30 OT LS       0.16E+00  104.7                     -709.2099562297
    31 OT CG       0.16E+00  172.5     0.00090392      -709.2099727795 -3.29E-02
    32 OT LS       0.15E+00  105.3                     -709.2367145084
    33 OT CG       0.15E+00  173.5     0.00083633      -709.2369308525 -2.70E-02
    34 OT LS       0.13E+00  104.4                     -709.2574074305
    35 OT CG       0.13E+00  172.9     0.00071001      -709.2577179853 -2.08E-02
    36 OT LS       0.14E+00  105.4                     -709.2738279496
    37 OT CG       0.14E+00  172.9     0.00059710      -709.2739257562 -1.62E-02
    38 OT LS       0.14E+00  104.4                     -709.2852649316
    39 OT CG       0.14E+00  173.4     0.00051370      -709.2852672684 -1.13E-02
    40 OT LS       0.14E+00  104.6                     -709.2938887782
    41 OT CG       0.14E+00  173.5     0.00043497      -709.2938965179 -8.63E-03
    42 OT LS       0.15E+00  104.9                     -709.3003828399
    43 OT CG       0.15E+00  173.0     0.00037570      -709.3003970469 -6.50E-03
    44 OT LS       0.15E+00  104.9                     -709.3051117634
    45 OT CG       0.15E+00  173.2     0.00033685      -709.3051149782 -4.72E-03
    46 OT LS       0.14E+00  105.4                     -709.3086233291
    47 OT CG       0.14E+00  172.4     0.00029944      -709.3086439954 -3.53E-03
    48 OT LS       0.14E+00  104.6                     -709.3115850837
    49 OT CG       0.14E+00  173.3     0.00027111      -709.3115938101 -2.95E-03
    50 OT LS       0.14E+00  104.4                     -709.3139971522
    51 OT CG       0.14E+00  172.7     0.00024210      -709.3139972881 -2.40E-03
    52 OT LS       0.15E+00  105.0                     -709.3160275799
    53 OT CG       0.15E+00  172.5     0.00021685      -709.3160346174 -2.04E-03
    54 OT LS       0.15E+00  104.9                     -709.3176676467
    55 OT CG       0.15E+00  173.5     0.00020482      -709.3176676533 -1.63E-03
    56 OT LS       0.14E+00  105.0                     -709.3189872432
    57 OT CG       0.14E+00  172.8     0.00018694      -709.3189992914 -1.33E-03
    58 OT LS       0.15E+00  104.8                     -709.3201783447
    59 OT CG       0.15E+00  172.9     0.00017220      -709.3201828223 -1.18E-03
    60 OT LS       0.15E+00  105.2                     -709.3212012465

  Leaving inner SCF loop after reaching    60 steps.


  Electronic density on regular grids:       -515.9999992646        0.0000007354
  Core density on regular grids:              515.9999967698       -0.0000032302
  Total charge density on r-space grids:       -0.0000024947
  Total charge density g-space grids:          -0.0000024947

  Overlap energy of the core charge distribution:               0.00004125899970
  Self energy of the core charge distribution:              -1694.39446126194002
  Core Hamiltonian energy:                                    526.73488624939762
  Hartree energy:                                             682.98446702391425
  Exchange-correlation energy:                               -224.64613451690627

  Total energy:                                              -709.32120124653477

  outer SCF iter =    1 RMS gradient =   0.17E-03 energy =       -709.3212012465

  ----------------------------------- OT ---------------------------------------
  Minimizer      : CG                  : conjugate gradient
  Preconditioner : FULL_SINGLE_INVERSE : inversion of 
                                         H + eS - 2*(Sc)(c^T*H*c+const)(Sc)^T
  Precond_solver : DEFAULT
  Line search    : 2PNT                : 2 energies, one gradient
  stepsize       :    0.08000000                  energy_gap     :    0.08000000
  eps_taylor     :   0.10000E-15                  max_taylor     :             4
  ----------------------------------- OT ---------------------------------------

  Step     Update method      Time    Convergence         Total energy    Change
  ------------------------------------------------------------------------------
     1 OT CG       0.80E-01  280.8     0.00041036      -709.3212014538 -1.02E-03
     2 OT LS       0.15E+00  104.7                     -709.3257514915
     3 OT CG       0.15E+00  173.1     0.00025690      -709.3270662892 -5.86E-03
     4 OT LS       0.55E-01  104.9                     -709.3253449340
     5 OT CG       0.55E-01  173.0     0.00014217      -709.3279006858 -8.34E-04
     6 OT LS       0.69E-01  105.6                     -709.3282064948
     7 OT CG       0.69E-01  173.2     0.00007809      -709.3282184926 -3.18E-04
     8 OT LS       0.59E-01  104.9                     -709.3282982078
     9 OT CG       0.59E-01  172.5     0.00004308      -709.3283005531 -8.21E-05
    10 OT LS       0.62E-01  105.5                     -709.3283267697
    11 OT CG       0.62E-01  173.3     0.00002308      -709.3283268343 -2.63E-05
    12 OT LS       0.70E-01  105.1                     -709.3283352727
    13 OT CG       0.70E-01  173.1     0.00001306      -709.3283353925 -8.56E-06
    14 OT LS       0.67E-01  105.2                     -709.3283379905
    15 OT CG       0.67E-01  173.2     0.00000822      -709.3283379975 -2.60E-06
    16 OT LS       0.61E-01  105.2                     -709.3283389425
    17 OT CG       0.61E-01  173.1     0.00000486      -709.3283389492 -9.52E-07
    18 OT LS       0.75E-01  104.6                     -709.3283393423
    19 OT CG       0.75E-01  172.7     0.00000307      -709.3283393561 -4.07E-07
    20 OT LS       0.61E-01  105.5                     -709.3283394806
    21 OT CG       0.61E-01  173.2     0.00000202      -709.3283394878 -1.32E-07
    22 OT LS       0.62E-01  105.1                     -709.3283395459
    23 OT CG       0.62E-01  172.6     0.00000109      -709.3283395459 -5.82E-08
    24 OT LS       0.71E-01  104.8                     -709.3283395649
    25 OT CG       0.71E-01  173.2     0.00000061      -709.3283395652 -1.93E-08

  *** SCF run converged in    25 steps ***


  Electronic density on regular grids:       -515.9999992650        0.0000007350
  Core density on regular grids:              515.9999967698       -0.0000032302
  Total charge density on r-space grids:       -0.0000024952
  Total charge density g-space grids:          -0.0000024952

  Overlap energy of the core charge distribution:               0.00004125899970
  Self energy of the core charge distribution:              -1694.39446126194002
  Core Hamiltonian energy:                                    526.72456041139390
  Hartree energy:                                             682.98732294682827
  Exchange-correlation energy:                               -224.64580292047714

  Total energy:                                              -709.32833956519517

  outer SCF iter =    2 RMS gradient =   0.61E-06 energy =       -709.3283395652
  outer SCF loop converged in   2 iterations or   85 steps


 ENERGY| Total FORCE_EVAL ( QS ) energy (a.u.):             -709.328339570922822


 ATOMIC FORCES in [a.u.]

 # Atom   Kind   Element          X              Y              Z
      1      1      C           0.00313727    -0.00262498    -0.01009423
      2      1      C          -0.00009442    -0.00194914     0.00211530
      3      1      C          -0.00483564     0.00855635     0.00765895
      4      1      C          -0.00316286     0.00853970    -0.00725424
      5      1      C           0.00651826    -0.01209386     0.00654810
      6      1      C          -0.00326446     0.00165445     0.00146458
      7      2      N           0.00882150    -0.01974031     0.00630217
      8      2      N          -0.01261361     0.01879625    -0.00844452
      9      1      C           0.00611856    -0.00871826     0.00334392
     10      1      C          -0.00832323     0.01434648    -0.00556707
     11      1      C          -0.00053591    -0.00502090     0.00016632
     12      1      C          -0.00038802     0.00514591     0.00769249
     13      1      C          -0.00190247     0.00040132    -0.00215073
     14      1      C           0.00648150    -0.01025940    -0.00251574
     15      1      C          -0.00535297     0.00600387    -0.00885792
     16      1      C           0.00267040    -0.00978908    -0.00333266
     17      1      C           0.00333206    -0.01046877     0.01022573
     18      1      C          -0.00559042     0.00879887     0.00496609
     19      3      H          -0.00063613     0.00439286    -0.01305325
     20      3      H          -0.00432342     0.00847616     0.01178221
     21      3      H           0.00554066    -0.01309766     0.00230910
     22      3      H          -0.00697896     0.01144291    -0.00329505
     23      3      H           0.00290333    -0.00271579     0.01328712
     24      3      H           0.00599687    -0.01020915    -0.00972163
     25      3      H           0.00627191    -0.01220725    -0.01456663
     26      3      H           0.00886422     0.00152884     0.01871806
     27      3      H          -0.00806369     0.00965166     0.01566113
     28      3      H           0.00248040     0.00793338    -0.01877135
     29      1      C          -0.00328037    -0.00231003     0.01020884
     30      1      C           0.00036782    -0.00210482    -0.00227513
     31      1      C           0.00443818     0.00878604    -0.00740936
     32      1      C           0.00196913     0.00905673     0.00700452
     33      1      C          -0.00658738    -0.01190604    -0.00688842
     34      1      C           0.00335713     0.00122842    -0.00125308
     35      2      N          -0.00784738    -0.02171536    -0.00703725
     36      2      N           0.01420351     0.01974796     0.00811998
     37      1      C          -0.00636445    -0.00798438    -0.00336149
     38      1      C           0.00774649     0.01424886     0.00582226
     39      1      C           0.00112582    -0.00488580    -0.00022366
     40      1      C           0.00011788     0.00517604    -0.00784053
     41      1      C           0.00229424     0.00017381     0.00229005
     42      1      C          -0.00675047    -0.01022275     0.00261421
     43      1      C           0.00611088     0.00581141     0.00893338
     44      1      C          -0.00236243    -0.00993099     0.00355199
     45      1      C          -0.00225344    -0.01068585    -0.01039014
     46      1      C           0.00616827     0.00899818    -0.00491544
     47      3      H           0.00046534     0.00447328     0.01300579
     48      3      H           0.00434194     0.00844048    -0.01177252
     49      3      H          -0.00544965    -0.01306212    -0.00252223
     50      3      H           0.00682422     0.01159066     0.00334966
     51      3      H          -0.00304907    -0.00268235    -0.01324684
     52      3      H          -0.00583985    -0.01007022     0.00989293
     53      3      H          -0.00662357    -0.01199273     0.01451832
     54      3      H          -0.00888443     0.00087178    -0.01886519
     55      3      H           0.00827501     0.00983167    -0.01534051
     56      3      H          -0.00230969     0.00798962     0.01870271
     57      1      C           0.00335875    -0.00070298    -0.00160970
     58      1      C          -0.01189079     0.00282443     0.00098068
     59      1      C          -0.00408413    -0.02027086     0.00666474
     60      1      C           0.01018208     0.00840115    -0.00341081
     61      1      C          -0.00012081    -0.00053859    -0.00381513
     62      1      C          -0.00026738    -0.00297758     0.01033127
     63      2      N           0.02223659     0.02211244    -0.03399447
     64      2      N          -0.02130711     0.02175770     0.03417946
     65      1      C           0.00367513    -0.02049467    -0.00722465
     66      1      C           0.01242578     0.00293478    -0.00069291
     67      1      C          -0.00286020    -0.00091056     0.00132520
     68      1      C          -0.00032422    -0.00297075    -0.01032830
     69      1      C           0.00051994    -0.00039422     0.00357630
     70      1      C          -0.01020495     0.00865549     0.00419794
     71      1      C          -0.00702126     0.00018412     0.00563707
     72      1      C           0.01108256    -0.00598931     0.00837355
     73      1      C           0.00665475     0.00020620    -0.00534743
     74      1      C          -0.01087983    -0.00597444    -0.00907751
     75      3      H          -0.01269468     0.00475006    -0.00751119
     76      3      H           0.01420734     0.00319825    -0.00167840
     77      3      H          -0.00309402    -0.00727479     0.01013302
     78      3      H           0.01294484     0.00440598     0.00734926
     79      3      H           0.00280924    -0.00716750    -0.01028559
     80      3      H          -0.01426839     0.00329204     0.00185264
     81      3      H           0.01612371     0.00184853     0.01345209
     82      3      H           0.00720127    -0.00904059    -0.01640981
     83      3      H          -0.01601623     0.00141549    -0.01363519
     84      3      H          -0.00766639    -0.00931079     0.01611125
     85      1      C           0.00230668    -0.00967244    -0.00562060
     86      1      C          -0.01557787    -0.00446894     0.00718675
     87      1      C          -0.00827138     0.00516035    -0.01174079
     88      1      C           0.00576407     0.01440130    -0.00056265
     89      1      C           0.01653269    -0.00566072    -0.00030673
     90      1      C          -0.00195149    -0.00089208     0.01146564
     91      2      N           0.01032822    -0.00280641     0.02017815
     92      2      N          -0.01342223    -0.02118839    -0.00604490
     93      3      H          -0.00042741     0.01232388     0.01020440
     94      3      H           0.01140005     0.00632869     0.00340255
     95      3      H          -0.00016019    -0.00547322    -0.01300447
     96      3      H          -0.00036383     0.00782785     0.01274736
     97      3      H           0.00760181    -0.01085547     0.00069753
     98      3      H          -0.00563220    -0.00611919     0.01049867
     99      3      H           0.00038771    -0.00826361    -0.01228455
    100      3      H          -0.00033309     0.00943578     0.01087830
    101      3      H          -0.01167192    -0.00203309    -0.00580960
    102      3      H           0.00090411    -0.00292244    -0.01567519
    103      1      C           0.00226921    -0.00103090    -0.01156086
    104      1      C          -0.01681040    -0.00484878     0.00027800
    105      1      C          -0.00540458     0.01465072     0.00032109
    106      1      C           0.00827329     0.00490392     0.01189980
    107      1      C           0.01541529    -0.00508953    -0.00696793
    108      1      C          -0.00267020    -0.00959132     0.00551966
    109      2      N           0.01239200    -0.02140231     0.00612198
    110      2      N          -0.01019979    -0.00209528    -0.02063931
    111      3      H          -0.00112041    -0.00295288     0.01565945
    112      3      H           0.01159799    -0.00252568     0.00596566
    113      3      H           0.00085368     0.00940141    -0.01085960
    114      3      H          -0.00087520    -0.00822530     0.01229874
    115      3      H           0.00558469    -0.00638851    -0.01046193
    116      3      H          -0.00799022    -0.01052384    -0.00081401
    117      3      H           0.00087427     0.00781353    -0.01274591
    118      3      H          -0.00022192    -0.00547419     0.01298844
    119      3      H          -0.01110254     0.00677344    -0.00351763
    120      3      H           0.00105547     0.01218653    -0.01025702
    121      1      C           0.01044333     0.00664245    -0.00185837
    122      1      C           0.01069398    -0.00955929     0.00665679
    123      1      C           0.00130336    -0.00822928    -0.01279829
    124      1      C          -0.01416656    -0.00262992    -0.00152763
    125      1      C          -0.00351404     0.01695711     0.00068299
    126      1      C          -0.00042350     0.00137270     0.01408949
    127      2      N          -0.00582974     0.01305284     0.02412248
    128      2      N           0.02318059     0.00630289    -0.00207646
    129      3      H          -0.01134763    -0.00885087     0.00669679
    130      3      H          -0.01187376     0.00569932     0.00181374
    131      3      H           0.00608965     0.00383498    -0.01219907
    132      3      H          -0.00713530    -0.00579027     0.01158035
    133      3      H           0.00461995     0.01239778     0.00215302
    134      3      H           0.00781999    -0.00269001     0.01053292
    135      3      H           0.00760037     0.00617428    -0.01130483
    136      3      H          -0.00906277    -0.00610597     0.00880199
    137      3      H           0.00836882    -0.00877952    -0.00610773
    138      3      H           0.00398504     0.00177934    -0.01516503
    139      1      C          -0.00115918     0.00260045    -0.01086664
    140      1      C           0.01047758    -0.01140266    -0.00350761
    141      1      C          -0.01091052    -0.01087461    -0.00084558
    142      1      C          -0.00558128     0.00229483     0.01386541
    143      1      C          -0.00288209     0.01670425    -0.00302065
    144      1      C           0.01053912     0.00296564     0.00427543
    145      2      N           0.00829265     0.01876970     0.01195854
    146      2      N           0.00083328    -0.01154811    -0.01820728
    147      3      H           0.00634605    -0.00185414     0.01388066
    148      3      H          -0.00166442     0.00985817     0.00905285
    149      3      H          -0.01044698    -0.00072352    -0.00964723
    150      3      H           0.00955932    -0.00054388     0.01138904
    151      3      H           0.00210181     0.01020879    -0.00832768
    152      3      H           0.01270019    -0.00264351    -0.00314695
    153      3      H          -0.00913039     0.00062750    -0.01154149
    154      3      H           0.00698010    -0.00102494     0.01244996
    155      3      H          -0.00243412    -0.01203712    -0.00593940
    156      3      H          -0.01137531    -0.00155679    -0.00981723
    157      1      C           0.00111251     0.00321543     0.01069073
    158      1      C          -0.01042650    -0.01168600     0.00401933
    159      1      C           0.01115943    -0.01044836     0.00104972
    160      1      C           0.00566331     0.00180929    -0.01399167
    161      1      C           0.00241264     0.01710990     0.00251088
    162      1      C          -0.01057823     0.00208688    -0.00417291
    163      2      N          -0.01067308     0.01962630    -0.01336231
    164      2      N          -0.00067325    -0.01024100     0.01888740
    165      3      H          -0.00638076    -0.00244958    -0.01368919
    166      3      H           0.00151599     0.00967185    -0.00935597
    167      3      H           0.01039255    -0.00025701     0.00969775
    168      3      H          -0.00944259    -0.00106865    -0.01138982
    169      3      H          -0.00232995     0.01036738     0.00799395
    170      3      H          -0.01273467    -0.00277195     0.00320330
    171      3      H           0.00908335     0.00113253     0.01159308
    172      3      H          -0.00689820    -0.00151731    -0.01241199
    173      3      H           0.00257189    -0.01180426     0.00633424
    174      3      H           0.01141250    -0.00082473     0.00984411
    175      1      C          -0.01026262     0.00654864     0.00256768
    176      1      C          -0.01076493    -0.00989911    -0.00694154
    177      1      C          -0.00041901    -0.00870688     0.01261715
    178      1      C           0.01446181    -0.00236504     0.00085074
    179      1      C           0.00287208     0.01719715    -0.00026032
    180      1      C           0.00003521     0.00150466    -0.01380188
    181      2      N           0.00299527     0.01217125    -0.02215538
    182      2      N          -0.02389273     0.00595029     0.00132761
    183      3      H           0.01126961    -0.00833365    -0.00746791
    184      3      H           0.01159041     0.00614031    -0.00209451
    185      3      H          -0.00574586     0.00324835     0.01255416
    186      3      H           0.00697204    -0.00514858    -0.01198435
    187      3      H          -0.00505944     0.01228858    -0.00159333
    188      3      H          -0.00797401    -0.00254900    -0.01042751
    189      3      H          -0.00745604     0.00551915     0.01173036
    190      3      H           0.00893276    -0.00552842    -0.00938997
    191      3      H          -0.00787860    -0.00920692     0.00606706
    192      3      H          -0.00348530     0.00130386     0.01548989
 SUM OF ATOMIC FORCES          -0.00229441    -0.00019821    -0.00149317     0.00274466

 --------  Informations at step =     0 ------------
  Optimization Method        =                   SD
  Total Energy               =      -709.3283395709
  Used time                  =            12080.096
 ---------------------------------------------------

 --------------------------
 OPTIMIZATION STEP:      1
 --------------------------

 Number of electrons:                                                        516
 Number of occupied orbitals:                                                258
 Number of molecular orbitals:                                               258

 Number of orbital functions:                                               1776
 Number of independent orbital functions:                                   1776

 Extrapolation method: ASPC


 SCF WAVEFUNCTION OPTIMIZATION

  ----------------------------------- OT ---------------------------------------
  Minimizer      : CG                  : conjugate gradient
  Preconditioner : FULL_SINGLE_INVERSE : inversion of 
                                         H + eS - 2*(Sc)(c^T*H*c+const)(Sc)^T
  Precond_solver : DEFAULT
  Line search    : 2PNT                : 2 energies, one gradient
  stepsize       :    0.08000000                  energy_gap     :    0.08000000
  eps_taylor     :   0.10000E-15                  max_taylor     :             4
  ----------------------------------- OT ---------------------------------------

  Step     Update method      Time    Convergence         Total energy    Change
  ------------------------------------------------------------------------------
     1 OT CG       0.80E-01  147.6     0.00000038      -709.3283395709 -7.09E+02

  *** SCF run converged in     1 steps ***


  Electronic density on regular grids:       -515.9999992650        0.0000007350
  Core density on regular grids:              515.9999967698       -0.0000032302
  Total charge density on r-space grids:       -0.0000024952
  Total charge density g-space grids:          -0.0000024952

  Overlap energy of the core charge distribution:               0.00004125899970
  Self energy of the core charge distribution:              -1694.39446126194002
  Core Hamiltonian energy:                                    526.72453801444601
  Hartree energy:                                             682.98734045212836
  Exchange-correlation energy:                               -224.64579803455734

  Total energy:                                              -709.32833957092316

  outer SCF iter =    1 RMS gradient =   0.38E-06 energy =       -709.3283395709
  outer SCF loop converged in   1 iterations or    1 steps


 ENERGY| Total FORCE_EVAL ( QS ) energy (a.u.):             -709.328339570923163


 Number of electrons:                                                        516
 Number of occupied orbitals:                                                258
 Number of molecular orbitals:                                               258

 Number of orbital functions:                                               1776
 Number of independent orbital functions:                                   1776

 Extrapolation method: ASPC


 SCF WAVEFUNCTION OPTIMIZATION

  ----------------------------------- OT ---------------------------------------
  Minimizer      : CG                  : conjugate gradient
  Preconditioner : FULL_SINGLE_INVERSE : inversion of 
                                         H + eS - 2*(Sc)(c^T*H*c+const)(Sc)^T
  Precond_solver : DEFAULT
  Line search    : 2PNT                : 2 energies, one gradient
  stepsize       :    0.08000000                  energy_gap     :    0.08000000
  eps_taylor     :   0.10000E-15                  max_taylor     :             4
  ----------------------------------- OT ---------------------------------------

  Step     Update method      Time    Convergence         Total energy    Change
  ------------------------------------------------------------------------------
     1 OT CG       0.80E-01  147.9     0.00033717      -709.3502422420 -7.09E+02
     2 OT LS       0.14E+00  104.5                     -709.3532576924
     3 OT CG       0.14E+00  173.1     0.00018048      -709.3540112070 -3.77E-03
     4 OT LS       0.71E-01  104.8                     -709.3539683766
     5 OT CG       0.71E-01  173.3     0.00009150      -709.3545404715 -5.29E-04
     6 OT LS       0.58E-01  105.2                     -709.3546473950
     7 OT CG       0.58E-01  172.4     0.00005561      -709.3546525430 -1.12E-04
     8 OT LS       0.60E-01  104.6                     -709.3546947322
     9 OT CG       0.60E-01  174.0     0.00002467      -709.3546947472 -4.22E-05
    10 OT LS       0.76E-01  104.6                     -709.3547048118
    11 OT CG       0.76E-01  173.2     0.00001095      -709.3547052866 -1.05E-05
    12 OT LS       0.81E-01  104.5                     -709.3547074981
    13 OT CG       0.81E-01  173.6     0.00000495      -709.3547075074 -2.22E-06
    14 OT LS       0.74E-01  104.4                     -709.3547079213
    15 OT CG       0.74E-01  173.4     0.00000278      -709.3547079245 -4.17E-07
    16 OT LS       0.63E-01  104.8                     -709.3547080334
    17 OT CG       0.63E-01  174.0     0.00000130      -709.3547080366 -1.12E-07
    18 OT LS       0.69E-01  104.6                     -709.3547080632
    19 OT CG       0.69E-01  173.1     0.00000074      -709.3547080633 -2.67E-08

  *** SCF run converged in    19 steps ***


  Electronic density on regular grids:       -515.9999992601        0.0000007399
  Core density on regular grids:              515.9999967722       -0.0000032278
  Total charge density on r-space grids:       -0.0000024878
  Total charge density g-space grids:          -0.0000024878

  Overlap energy of the core charge distribution:               0.00003515627758
  Self energy of the core charge distribution:              -1694.39446126194002
  Core Hamiltonian energy:                                    525.87716552276061
  Hartree energy:                                             683.55298716799427
  Exchange-correlation energy:                               -224.39043464841427

  Total energy:                                              -709.35470806332182

  outer SCF iter =    1 RMS gradient =   0.74E-06 energy =       -709.3547080633
  outer SCF loop converged in   1 iterations or   19 steps


 ENERGY| Total FORCE_EVAL ( QS ) energy (a.u.):             -709.354708063321823


 Number of electrons:                                                        516
 Number of occupied orbitals:                                                258
 Number of molecular orbitals:                                               258

 Number of orbital functions:                                               1776
 Number of independent orbital functions:                                   1776

 Extrapolation method: ASPC


 SCF WAVEFUNCTION OPTIMIZATION

  ----------------------------------- OT ---------------------------------------
  Minimizer      : CG                  : conjugate gradient
  Preconditioner : FULL_SINGLE_INVERSE : inversion of 
                                         H + eS - 2*(Sc)(c^T*H*c+const)(Sc)^T
  Precond_solver : DEFAULT
  Line search    : 2PNT                : 2 energies, one gradient
  stepsize       :    0.08000000                  energy_gap     :    0.08000000
  eps_taylor     :   0.10000E-15                  max_taylor     :             4
  ----------------------------------- OT ---------------------------------------

  Step     Update method      Time    Convergence         Total energy    Change
  ------------------------------------------------------------------------------
     1 OT CG       0.80E-01  147.1     0.00004723      -709.3590780914 -7.09E+02
     2 OT LS       0.14E+00  104.5                     -709.3591369648
     3 OT CG       0.14E+00  173.2     0.00002887      -709.3591511089 -7.30E-05
     4 OT LS       0.56E-01  104.9                     -709.3591357015
     5 OT CG       0.56E-01  173.1     0.00001626      -709.3591617517 -1.06E-05
     6 OT LS       0.55E-01  104.4                     -709.3591650907
     7 OT CG       0.55E-01  173.9     0.00000860      -709.3591650911 -3.34E-06
     8 OT LS       0.72E-01  104.5                     -709.3591662437
     9 OT CG       0.72E-01  173.5     0.00000424      -709.3591663098 -1.22E-06
    10 OT LS       0.54E-01  104.4                     -709.3591665057
    11 OT CG       0.54E-01  173.1     0.00000251      -709.3591665312 -2.21E-07
    12 OT LS       0.53E-01  104.9                     -709.3591666075
    13 OT CG       0.53E-01  173.7     0.00000124      -709.3591666075 -7.63E-08
    14 OT LS       0.72E-01  104.6                     -709.3591666311
    15 OT CG       0.72E-01  172.7     0.00000063      -709.3591666329 -2.54E-08

  *** SCF run converged in    15 steps ***


  Electronic density on regular grids:       -515.9999992884        0.0000007116
  Core density on regular grids:              515.9999967716       -0.0000032284
  Total charge density on r-space grids:       -0.0000025168
  Total charge density g-space grids:          -0.0000025168

  Overlap energy of the core charge distribution:               0.00002801800488
  Self energy of the core charge distribution:              -1694.39446126194002
  Core Hamiltonian energy:                                    524.60107269864272
  Hartree energy:                                             684.42663894219027
  Exchange-correlation energy:                               -223.99244502984180

  Total energy:                                              -709.35916663294370

  outer SCF iter =    1 RMS gradient =   0.63E-06 energy =       -709.3591666329
  outer SCF loop converged in   1 iterations or   15 steps


 ENERGY| Total FORCE_EVAL ( QS ) energy (a.u.):             -709.359166632943698


 Number of electrons:                                                        516
 Number of occupied orbitals:                                                258
 Number of molecular orbitals:                                               258

 Number of orbital functions:                                               1776
 Number of independent orbital functions:                                   1776

 Extrapolation method: ASPC


 SCF WAVEFUNCTION OPTIMIZATION

  ----------------------------------- OT ---------------------------------------
  Minimizer      : CG                  : conjugate gradient
  Preconditioner : FULL_SINGLE_INVERSE : inversion of 
                                         H + eS - 2*(Sc)(c^T*H*c+const)(Sc)^T
  Precond_solver : DEFAULT
  Line search    : 2PNT                : 2 energies, one gradient
  stepsize       :    0.08000000                  energy_gap     :    0.08000000
  eps_taylor     :   0.10000E-15                  max_taylor     :             4
  ----------------------------------- OT ---------------------------------------

  Step     Update method      Time    Convergence         Total energy    Change
  ------------------------------------------------------------------------------
     1 OT CG       0.80E-01  147.5     0.00086578      -709.3340498301 -7.09E+02
     2 OT LS       0.14E+00  105.1                     -709.3537474874
     3 OT CG       0.14E+00  173.3     0.00048094      -709.3583080189 -2.43E-02
     4 OT LS       0.66E-01  104.7                     -709.3571829363
     5 OT CG       0.66E-01  173.3     0.00024454      -709.3617881631 -3.48E-03
     6 OT LS       0.60E-01  104.4                     -709.3626056369
     7 OT CG       0.60E-01  173.7     0.00014647      -709.3626125460 -8.24E-04
     8 OT LS       0.57E-01  104.7                     -709.3628906687
     9 OT CG       0.57E-01  172.8     0.00006913      -709.3628916716 -2.79E-04
    10 OT LS       0.69E-01  104.7                     -709.3629652045
    11 OT CG       0.69E-01  173.2     0.00003153      -709.3629677459 -7.61E-05
    12 OT LS       0.75E-01  105.5                     -709.3629846510
    13 OT CG       0.75E-01  173.7     0.00001525      -709.3629847301 -1.70E-05
    14 OT LS       0.65E-01  104.6                     -709.3629881101
    15 OT CG       0.65E-01  173.0     0.00000922      -709.3629881871 -3.46E-06
    16 OT LS       0.52E-01  105.3                     -709.3629891228
    17 OT CG       0.52E-01  173.3     0.00000483      -709.3629891903 -1.00E-06
    18 OT LS       0.57E-01  105.1                     -709.3629894944
    19 OT CG       0.57E-01  173.9     0.00000254      -709.3629894977 -3.07E-07
    20 OT LS       0.60E-01  104.5                     -709.3629895860
    21 OT CG       0.60E-01  174.0     0.00000134      -709.3629895862 -8.85E-08
    22 OT LS       0.64E-01  104.8                     -709.3629896124
    23 OT CG       0.64E-01  173.8     0.00000067      -709.3629896125 -2.63E-08

  *** SCF run converged in    23 steps ***


  Electronic density on regular grids:       -515.9999992833        0.0000007167
  Core density on regular grids:              515.9999967727       -0.0000032273
  Total charge density on r-space grids:       -0.0000025107
  Total charge density g-space grids:          -0.0000025107

  Overlap energy of the core charge distribution:               0.00003055800885
  Self energy of the core charge distribution:              -1694.39446126194002
  Core Hamiltonian energy:                                    525.10391934923416
  Hartree energy:                                             684.07900751707029
  Exchange-correlation energy:                               -224.15148577484467

  Total energy:                                              -709.36298961247155

  outer SCF iter =    1 RMS gradient =   0.67E-06 energy =       -709.3629896125
  outer SCF loop converged in   1 iterations or   23 steps


 ENERGY| Total FORCE_EVAL ( QS ) energy (a.u.):             -709.362989612471551


 *******************************************************************************
 ***                 MNBRACK - NUMBER OF ENERGY EVALUATIONS :       4        ***
 *******************************************************************************

 Number of electrons:                                                        516
 Number of occupied orbitals:                                                258
 Number of molecular orbitals:                                               258

 Number of orbital functions:                                               1776
 Number of independent orbital functions:                                   1776

 Extrapolation method: ASPC


 SCF WAVEFUNCTION OPTIMIZATION

  ----------------------------------- OT ---------------------------------------
  Minimizer      : CG                  : conjugate gradient
  Preconditioner : FULL_SINGLE_INVERSE : inversion of 
                                         H + eS - 2*(Sc)(c^T*H*c+const)(Sc)^T
  Precond_solver : DEFAULT
  Line search    : 2PNT                : 2 energies, one gradient
  stepsize       :    0.08000000                  energy_gap     :    0.08000000
  eps_taylor     :   0.10000E-15                  max_taylor     :             4
  ----------------------------------- OT ---------------------------------------

  Step     Update method      Time    Convergence         Total energy    Change
  ------------------------------------------------------------------------------
     1 OT CG       0.80E-01  147.6     0.00104785      -709.3201740510 -7.09E+02
     2 OT LS       0.14E+00  105.1                     -709.3491630966
     3 OT CG       0.14E+00  174.3     0.00057599      -709.3561391058 -3.60E-02
     4 OT LS       0.67E-01  104.9                     -709.3548486247
     5 OT CG       0.67E-01  173.9     0.00029645      -709.3612673921 -5.13E-03
     6 OT LS       0.57E-01  104.8                     -709.3623891257
     7 OT CG       0.57E-01  172.7     0.00017724      -709.3624244411 -1.16E-03
     8 OT LS       0.59E-01  105.2                     -709.3628520212
     9 OT CG       0.59E-01  174.0     0.00008054      -709.3628525173 -4.28E-04
    10 OT LS       0.72E-01  105.8                     -709.3629562171
    11 OT CG       0.72E-01  174.0     0.00003651      -709.3629594104 -1.07E-04
    12 OT LS       0.78E-01  105.4                     -709.3629831742
    13 OT CG       0.78E-01  173.9     0.00001653      -709.3629833344 -2.39E-05
    14 OT LS       0.76E-01  105.3                     -709.3629880779
    15 OT CG       0.76E-01  173.3     0.00000876      -709.3629880830 -4.75E-06
    16 OT LS       0.65E-01  105.4                     -709.3629891991
    17 OT CG       0.65E-01  172.9     0.00000430      -709.3629892297 -1.15E-06
    18 OT LS       0.68E-01  105.1                     -709.3629895164
    19 OT CG       0.68E-01  173.5     0.00000223      -709.3629895169 -2.87E-07
    20 OT LS       0.65E-01  104.7                     -709.3629895908
    21 OT CG       0.65E-01  173.4     0.00000125      -709.3629895909 -7.41E-08
    22 OT LS       0.59E-01  105.6                     -709.3629896118
    23 OT CG       0.59E-01  174.0     0.00000069      -709.3629896120 -2.11E-08

  *** SCF run converged in    23 steps ***


  Electronic density on regular grids:       -515.9999992833        0.0000007167
  Core density on regular grids:              515.9999967727       -0.0000032273
  Total charge density on r-space grids:       -0.0000025107
  Total charge density g-space grids:          -0.0000025107

  Overlap energy of the core charge distribution:               0.00003055800885
  Self energy of the core charge distribution:              -1694.39446126194002
  Core Hamiltonian energy:                                    525.10413152556180
  Hartree energy:                                             684.07882781967362
  Exchange-correlation energy:                               -224.15151825332833

  Total energy:                                              -709.36298961202419

  outer SCF iter =    1 RMS gradient =   0.69E-06 energy =       -709.3629896120
  outer SCF loop converged in   1 iterations or   23 steps


 ENERGY| Total FORCE_EVAL ( QS ) energy (a.u.):             -709.362989619018663


 ATOMIC FORCES in [a.u.]

 # Atom   Kind   Element          X              Y              Z
      1      1      C          -0.00000790     0.00264383    -0.00491660
      2      1      C           0.00131380    -0.00392502    -0.00049326
      3      1      C          -0.00392145     0.00693379     0.00492932
      4      1      C           0.00308594    -0.00496229     0.00131051
      5      1      C           0.00171178    -0.00208917     0.00241037
      6      1      C          -0.00058992    -0.00281794     0.00355254
      7      2      N          -0.00363401     0.00388529     0.00547710
      8      2      N           0.00073433    -0.00368167    -0.00712910
      9      1      C          -0.00310607     0.00631640    -0.00048328
     10      1      C           0.00009609    -0.00045959    -0.00389708
     11      1      C          -0.00353363     0.00114916    -0.00339610
     12      1      C           0.00261627    -0.00156114     0.00564570
     13      1      C          -0.00177254     0.00203157     0.00218173
     14      1      C           0.00464275    -0.00767347    -0.00526722
     15      1      C           0.00660087    -0.00835065     0.01388412
     16      1      C          -0.01236384     0.01229409     0.00064638
     17      1      C          -0.00176458     0.01269843    -0.01587726
     18      1      C           0.00488332    -0.01731911    -0.00235158
     19      3      H          -0.00028400     0.00321529    -0.01014082
     20      3      H          -0.00380529     0.00731170     0.01008912
     21      3      H           0.00536722    -0.01253196     0.00271139
     22      3      H          -0.00748426     0.01232962    -0.00396185
     23      3      H           0.00215627    -0.00182130     0.00935075
     24      3      H           0.00510110    -0.00865536    -0.00745003
     25      3      H           0.00286140    -0.00645907    -0.00707406
     26      3      H           0.00349921     0.00135784     0.00799417
     27      3      H          -0.00415991     0.00464210     0.00774072
     28      3      H           0.00101226     0.00294268    -0.00837049
     29      1      C          -0.00019065     0.00250343     0.00479721
     30      1      C          -0.00106312    -0.00379338     0.00067180
     31      1      C           0.00350201     0.00707332    -0.00515230
     32      1      C          -0.00388203    -0.00494609    -0.00178025
     33      1      C          -0.00192900    -0.00192631    -0.00244435
     34      1      C           0.00087396    -0.00266700    -0.00358687
     35      2      N           0.00503579     0.00387934    -0.00622761
     36      2      N           0.00078629    -0.00334013     0.00764922
     37      1      C           0.00254784     0.00670952     0.00062993
     38      1      C          -0.00023732     0.00011000     0.00368607
     39      1      C           0.00364199     0.00080204     0.00345511
     40      1      C          -0.00256105    -0.00135143    -0.00548873
     41      1      C           0.00209726     0.00191077    -0.00214613
     42      1      C          -0.00469043    -0.00727972     0.00543992
     43      1      C          -0.00646542    -0.00827110    -0.01425313
     44      1      C           0.01095848     0.01163465    -0.00157811
     45      1      C           0.00097181     0.01315442     0.01762122
     46      1      C          -0.00528199    -0.01759389     0.00237027
     47      3      H           0.00018316     0.00333939     0.01020781
     48      3      H           0.00380768     0.00725674    -0.01002703
     49      3      H          -0.00524878    -0.01249569    -0.00292617
     50      3      H           0.00725333     0.01234336     0.00396641
     51      3      H          -0.00228879    -0.00180355    -0.00939743
     52      3      H          -0.00497972    -0.00857715     0.00764481
     53      3      H          -0.00314092    -0.00628209     0.00698745
     54      3      H          -0.00368298     0.00099828    -0.00806278
     55      3      H           0.00425097     0.00483865    -0.00751500
     56      3      H          -0.00098274     0.00303453     0.00835956
     57      1      C           0.00020331    -0.00254388     0.00247407
     58      1      C          -0.00741420     0.00358122    -0.00174083
     59      1      C           0.00043889    -0.00005932    -0.00718558
     60      1      C           0.00485931     0.00408431     0.00010286
     61      1      C          -0.00000244    -0.00004180    -0.00306112
     62      1      C           0.00023041    -0.00062461     0.00510516
     63      2      N          -0.00840502     0.00341623     0.04121079
     64      2      N           0.00857398     0.00357129    -0.04184120
     65      1      C          -0.00003855    -0.00036693     0.00718020
     66      1      C           0.00747584     0.00316996     0.00147049
     67      1      C          -0.00048984    -0.00238713    -0.00230959
     68      1      C          -0.00010366    -0.00065691    -0.00504655
     69      1      C          -0.00019701     0.00031495     0.00307516
     70      1      C          -0.00494888     0.00404884     0.00001595
     71      1      C           0.00769878    -0.00548109    -0.01106156
     72      1      C          -0.01958459    -0.00064364    -0.00079791
     73      1      C          -0.00766487    -0.00494323     0.01113126
     74      1      C           0.01923347    -0.00087160     0.00105134
     75      3      H          -0.01024939     0.00327797    -0.00557996
     76      3      H           0.01276946     0.00298376    -0.00187941
     77      3      H          -0.00255775    -0.00606726     0.00854655
     78      3      H           0.01068415     0.00316467     0.00560978
     79      3      H           0.00227802    -0.00598634    -0.00867828
     80      3      H          -0.01292608     0.00310519     0.00208783
     81      3      H           0.00787110     0.00133265     0.00531964
     82      3      H           0.00397717    -0.00330902    -0.00808930
     83      3      H          -0.00793072     0.00107247    -0.00541585
     84      3      H          -0.00419658    -0.00333415     0.00797898
     85      1      C          -0.00173837    -0.00009809     0.00711675
     86      1      C           0.00369976    -0.00385481    -0.00283600
     87      1      C           0.00155648    -0.00144654     0.00616625
     88      1      C          -0.00107590    -0.00637406    -0.00086199
     89      1      C          -0.00343150     0.00052414     0.00535087
     90      1      C           0.00149703    -0.00665076    -0.00232683
     91      2      N          -0.00046539     0.00656288    -0.00657593
     92      2      N          -0.00169273     0.00949187    -0.00398709
     93      3      H           0.00026353     0.00603555     0.00114114
     94      3      H          -0.00036099     0.00242742     0.00054862
     95      3      H          -0.00135621    -0.00129555    -0.00524871
     96      3      H          -0.00096667     0.00305568     0.00314879
     97      3      H           0.00131106    -0.00175643    -0.00088907
     98      3      H          -0.00096053    -0.00009126     0.00224204
     99      3      H           0.00073928    -0.00130146    -0.00402246
    100      3      H           0.00096991     0.00421605     0.00366993
    101      3      H           0.00006214     0.00067701    -0.00225801
    102      3      H           0.00015148     0.00231424    -0.00691288
    103      1      C          -0.00166096    -0.00650233     0.00225942
    104      1      C           0.00355361     0.00039740    -0.00530234
    105      1      C           0.00071329    -0.00639593     0.00085943
    106      1      C          -0.00158380    -0.00132121    -0.00622806
    107      1      C          -0.00393731    -0.00365532     0.00280794
    108      1      C           0.00184126    -0.00025289    -0.00708750
    109      2      N           0.00128858     0.01056930     0.00398409
    110      2      N           0.00088038     0.00656889     0.00850784
    111      3      H          -0.00005361     0.00227884     0.00682980
    112      3      H          -0.00003847     0.00067091     0.00224979
    113      3      H          -0.00074869     0.00424987    -0.00364020
    114      3      H          -0.00084268    -0.00124236     0.00397222
    115      3      H           0.00102984    -0.00012319    -0.00225497
    116      3      H          -0.00135709    -0.00167976     0.00087326
    117      3      H           0.00113908     0.00301694    -0.00314618
    118      3      H           0.00123450    -0.00135238     0.00527437
    119      3      H           0.00043673     0.00240702    -0.00052450
    120      3      H           0.00002328     0.00590507    -0.00121255
    121      1      C           0.00060036    -0.00021781     0.00759868
    122      1      C           0.00166588     0.00584445    -0.00226074
    123      1      C          -0.00028600     0.00218661     0.00627110
    124      1      C           0.00643194     0.00287036    -0.00025751
    125      1      C           0.00173509    -0.00310491     0.00543125
    126      1      C           0.00536672     0.00625322    -0.00133578
    127      2      N          -0.00498131    -0.00733440    -0.01064606
    128      2      N          -0.00744086    -0.00354785    -0.00454435
    129      3      H          -0.00538524    -0.00459914    -0.00076625
    130      3      H          -0.00255002    -0.00151105    -0.00044664
    131      3      H           0.00254027     0.00022770    -0.00545218
    132      3      H          -0.00195240    -0.00277409     0.00264303
    133      3      H           0.00074685     0.00240421    -0.00070095
    134      3      H           0.00101832    -0.00141194     0.00215100
    135      3      H           0.00119033     0.00212895    -0.00381631
    136      3      H          -0.00493048    -0.00193336     0.00244718
    137      3      H          -0.00055343    -0.00057906    -0.00282828
    138      3      H          -0.00121169    -0.00150081    -0.00564492
    139      1      C           0.00651212    -0.00006417     0.00185143
    140      1      C          -0.00294606     0.00428963    -0.00344718
    141      1      C           0.00550934     0.00310102     0.00126186
    142      1      C           0.00109857     0.00047574    -0.00649413
    143      1      C           0.00499088    -0.00287556     0.00191163
    144      1      C          -0.00154596     0.00387829    -0.00572853
    145      2      N          -0.00818304    -0.00362939     0.00633041
    146      2      N          -0.00650877    -0.00428375     0.00441868
    147      3      H           0.00003775    -0.00117036     0.00524420
    148      3      H          -0.00053179    -0.00030098     0.00278553
    149      3      H          -0.00433914    -0.00163346    -0.00324800
    150      3      H           0.00221873    -0.00130545     0.00356100
    151      3      H          -0.00075265     0.00165208    -0.00165429
    152      3      H           0.00242811    -0.00088229     0.00052451
    153      3      H          -0.00351261     0.00053521    -0.00243177
    154      3      H           0.00145229     0.00030488     0.00526753
    155      3      H          -0.00275187    -0.00097665    -0.00018580
    156      3      H          -0.00424238    -0.00175463    -0.00162542
    157      1      C          -0.00647782    -0.00009267    -0.00175771
    158      1      C           0.00284314     0.00441167     0.00333467
    159      1      C          -0.00559581     0.00298934    -0.00137565
    160      1      C          -0.00116781     0.00070052     0.00647132
    161      1      C          -0.00506118    -0.00306616    -0.00178394
    162      1      C           0.00120252     0.00415128     0.00572593
    163      2      N           0.00847723    -0.00381013    -0.00566558
    164      2      N           0.00675806    -0.00318283    -0.00374123
    165      3      H          -0.00011939    -0.00139926    -0.00504314
    166      3      H           0.00053774    -0.00043069    -0.00269887
    167      3      H           0.00434568    -0.00147590     0.00333693
    168      3      H          -0.00216895    -0.00144267    -0.00356459
    169      3      H           0.00071739     0.00169971     0.00160969
    170      3      H          -0.00241680    -0.00092738    -0.00050706
    171      3      H           0.00348777     0.00065712     0.00243239
    172      3      H          -0.00145189     0.00013233    -0.00529037
    173      3      H           0.00269466    -0.00082754     0.00020128
    174      3      H           0.00434814    -0.00145437     0.00165451
    175      1      C          -0.00094695    -0.00021493    -0.00796881
    176      1      C          -0.00180470     0.00570750     0.00237782
    177      1      C           0.00004385     0.00232731    -0.00625443
    178      1      C          -0.00646936     0.00263819     0.00051362
    179      1      C          -0.00168729    -0.00296481    -0.00546239
    180      1      C          -0.00550357     0.00575371     0.00187180
    181      2      N           0.00406911    -0.00611915     0.00788103
    182      2      N           0.00810657    -0.00406303     0.00332079
    183      3      H           0.00543819    -0.00446611     0.00031162
    184      3      H           0.00252553    -0.00147302     0.00025508
    185      3      H          -0.00227676    -0.00010106     0.00547013
    186      3      H           0.00201248    -0.00261143    -0.00278789
    187      3      H          -0.00074516     0.00231377     0.00079741
    188      3      H          -0.00098106    -0.00130085    -0.00223777
    189      3      H          -0.00105888     0.00188447     0.00384570
    190      3      H           0.00481899    -0.00164628    -0.00271999
    191      3      H           0.00065969    -0.00061306     0.00277253
    192      3      H           0.00149785    -0.00161385     0.00586762
 SUM OF ATOMIC FORCES          -0.00216547     0.00131733    -0.00124737     0.00282499

 Number of electrons:                                                        516
 Number of occupied orbitals:                                                258
 Number of molecular orbitals:                                               258

 Number of orbital functions:                                               1776
 Number of independent orbital functions:                                   1776

 Extrapolation method: ASPC


 SCF WAVEFUNCTION OPTIMIZATION

  ----------------------------------- OT ---------------------------------------
  Minimizer      : CG                  : conjugate gradient
  Preconditioner : FULL_SINGLE_INVERSE : inversion of 
                                         H + eS - 2*(Sc)(c^T*H*c+const)(Sc)^T
  Precond_solver : DEFAULT
  Line search    : 2PNT                : 2 energies, one gradient
  stepsize       :    0.08000000                  energy_gap     :    0.08000000
  eps_taylor     :   0.10000E-15                  max_taylor     :             4
  ----------------------------------- OT ---------------------------------------

  Step     Update method      Time    Convergence         Total energy    Change
  ------------------------------------------------------------------------------
     1 OT CG       0.80E-01  147.7     0.00045517      -709.3540496206 -7.09E+02
     2 OT LS       0.14E+00  104.1                     -709.3594868281
     3 OT CG       0.14E+00  173.4     0.00025388      -709.3607325753 -6.68E-03
     4 OT LS       0.66E-01  104.7                     -709.3604400489
     5 OT CG       0.66E-01  174.2     0.00012739      -709.3617033920 -9.71E-04
     6 OT LS       0.62E-01  105.1                     -709.3619321001
     7 OT CG       0.62E-01  173.4     0.00007582      -709.3619330561 -2.30E-04
     8 OT LS       0.56E-01  104.3                     -709.3620063530
     9 OT CG       0.56E-01  174.2     0.00003648      -709.3620070825 -7.40E-05
    10 OT LS       0.68E-01  104.6                     -709.3620271956
    11 OT CG       0.68E-01  173.2     0.00001679      -709.3620278198 -2.07E-05
    12 OT LS       0.73E-01  105.4                     -709.3620325245
    13 OT CG       0.73E-01  173.5     0.00000812      -709.3620325482 -4.73E-06
    14 OT LS       0.64E-01  104.4                     -709.3620335009
    15 OT CG       0.64E-01  173.8     0.00000503      -709.3620335194 -9.71E-07
    16 OT LS       0.49E-01  105.2                     -709.3620337795
    17 OT CG       0.49E-01  174.1     0.00000259      -709.3620338057 -2.86E-07
    18 OT LS       0.60E-01  105.0                     -709.3620338950
    19 OT CG       0.60E-01  174.1     0.00000130      -709.3620338981 -9.23E-08
    20 OT LS       0.64E-01  105.7                     -709.3620339226
    21 OT CG       0.64E-01  173.5     0.00000068      -709.3620339227 -2.46E-08

  *** SCF run converged in    21 steps ***


  Electronic density on regular grids:       -515.9999992847        0.0000007153
  Core density on regular grids:              515.9999967711       -0.0000032289
  Total charge density on r-space grids:       -0.0000025136
  Total charge density g-space grids:          -0.0000025136

  Overlap energy of the core charge distribution:               0.00002923198666
  Self energy of the core charge distribution:              -1694.39446126194002
  Core Hamiltonian energy:                                    524.84964991702384
  Hartree energy:                                             684.25423627251735
  Exchange-correlation energy:                               -224.07148808230332

  Total energy:                                              -709.36203392271557

  outer SCF iter =    1 RMS gradient =   0.68E-06 energy =       -709.3620339227
  outer SCF loop converged in   1 iterations or   21 steps


 ENERGY| Total FORCE_EVAL ( QS ) energy (a.u.):             -709.362033929558038


 ATOMIC FORCES in [a.u.]

 # Atom   Kind   Element          X              Y              Z
      1      1      C          -0.00052649     0.00351565    -0.00406859
      2      1      C           0.00154958    -0.00425962    -0.00091088
      3      1      C          -0.00377128     0.00666635     0.00448219
      4      1      C           0.00412636    -0.00721173     0.00266555
      5      1      C           0.00090752    -0.00042101     0.00172813
      6      1      C          -0.00014836    -0.00355360     0.00390197
      7      2      N          -0.00566569     0.00765007     0.00526154
      8      2      N           0.00289437    -0.00723381    -0.00681210
      9      1      C          -0.00463263     0.00880266    -0.00110687
     10      1      C           0.00148763    -0.00290521    -0.00358385
     11      1      C          -0.00403174     0.00217482    -0.00399362
     12      1      C           0.00311896    -0.00267864     0.00531589
     13      1      C          -0.00175292     0.00230424     0.00289343
     14      1      C           0.00434021    -0.00725061    -0.00572868
     15      1      C           0.00850605    -0.01063945     0.01732299
     16      1      C          -0.01463148     0.01574167     0.00134999
     17      1      C          -0.00261016     0.01633714    -0.01973455
     18      1      C           0.00654283    -0.02130418    -0.00359576
     19      3      H          -0.00022526     0.00301934    -0.00965994
     20      3      H          -0.00371969     0.00712046     0.00980791
     21      3      H           0.00533992    -0.01244328     0.00277720
     22      3      H          -0.00757506     0.01248811    -0.00407507
     23      3      H           0.00203188    -0.00167115     0.00870244
     24      3      H           0.00495390    -0.00840000    -0.00707296
     25      3      H           0.00230850    -0.00552849    -0.00587978
     26      3      H           0.00265200     0.00131629     0.00629032
     27      3      H          -0.00352677     0.00382546     0.00647820
     28      3      H           0.00077159     0.00216086    -0.00671134
     29      1      C           0.00031841     0.00329892     0.00390918
     30      1      C          -0.00130211    -0.00408028     0.00114449
     31      1      C           0.00335172     0.00679445    -0.00478185
     32      1      C          -0.00485432    -0.00727760    -0.00316610
     33      1      C          -0.00115057    -0.00026623    -0.00171285
     34      1      C           0.00046483    -0.00330414    -0.00397656
     35      2      N           0.00715466     0.00815948    -0.00598169
     36      2      N          -0.00142185    -0.00723011     0.00745385
     37      1      C           0.00402511     0.00913983     0.00127725
     38      1      C          -0.00155888    -0.00222980     0.00330194
     39      1      C           0.00405940     0.00174573     0.00406979
     40      1      C          -0.00300839    -0.00243769    -0.00510953
     41      1      C           0.00206689     0.00220150    -0.00287442
     42      1      C          -0.00435158    -0.00679929     0.00591295
     43      1      C          -0.00846801    -0.01051564    -0.01774952
     44      1      C           0.01298534     0.01502551    -0.00245561
     45      1      C           0.00152921     0.01686992     0.02172492
     46      1      C          -0.00709234    -0.02164574     0.00361553
     47      3      H           0.00013611     0.00315076     0.00974589
     48      3      H           0.00371944     0.00706219    -0.00973692
     49      3      H          -0.00521723    -0.01240705    -0.00299241
     50      3      H           0.00733083     0.01247866     0.00407075
     51      3      H          -0.00216222    -0.00165613    -0.00876318
     52      3      H          -0.00483846    -0.00833155     0.00727126
     53      3      H          -0.00257512    -0.00535802     0.00578800
     54      3      H          -0.00286105     0.00100350    -0.00634719
     55      3      H           0.00359943     0.00402282    -0.00626810
     56      3      H          -0.00076388     0.00225777     0.00670818
     57      1      C          -0.00032199    -0.00284623     0.00314727
     58      1      C          -0.00669461     0.00368698    -0.00215775
     59      1      C           0.00114751     0.00275354    -0.00909890
     60      1      C           0.00398051     0.00333264     0.00068847
     61      1      C           0.00000020     0.00004793    -0.00293808
     62      1      C           0.00031551    -0.00023980     0.00424364
     63      2      N          -0.01485312     0.00081931     0.05637549
     64      2      N           0.01487499     0.00109789    -0.05703783
     65      1      C          -0.00063208     0.00243959     0.00917823
     66      1      C           0.00667737     0.00318859     0.00179191
     67      1      C          -0.00009530    -0.00262753    -0.00290575
     68      1      C          -0.00007119    -0.00027817    -0.00417959
     69      1      C          -0.00029907     0.00043747     0.00299254
     70      1      C          -0.00408476     0.00324984    -0.00068193
     71      1      C           0.01005947    -0.00638111    -0.01364302
     72      1      C          -0.02425144     0.00010865    -0.00234996
     73      1      C          -0.00995430    -0.00576105     0.01367684
     74      1      C           0.02382309    -0.00015549     0.00274486
     75      3      H          -0.00984540     0.00303506    -0.00526228
     76      3      H           0.01253286     0.00295157    -0.00191699
     77      3      H          -0.00246895    -0.00586702     0.00828389
     78      3      H           0.01031065     0.00295967     0.00532413
     79      3      H           0.00219004    -0.00579054    -0.00841250
     80      3      H          -0.01270515     0.00307781     0.00213143
     81      3      H           0.00654912     0.00124926     0.00403616
     82      3      H           0.00347109    -0.00240091    -0.00674384
     83      3      H          -0.00663535     0.00101687    -0.00411744
     84      3      H          -0.00365106    -0.00238720     0.00666267
     85      1      C          -0.00241603     0.00144027     0.00913679
     86      1      C           0.00684080    -0.00370993    -0.00454765
     87      1      C           0.00316532    -0.00255404     0.00911581
     88      1      C          -0.00218442    -0.00980329    -0.00089335
     89      1      C          -0.00669935     0.00161617     0.00626873
     90      1      C           0.00207485    -0.00753429    -0.00456301
     91      2      N          -0.00217992     0.00803896    -0.01060699
     92      2      N           0.00015497     0.01429171    -0.00373577
     93      3      H           0.00037647     0.00503968    -0.00026521
     94      3      H          -0.00220074     0.00180752     0.00012230
     95      3      H          -0.00156225    -0.00064165    -0.00400428
     96      3      H          -0.00107085     0.00231694     0.00163215
     97      3      H           0.00031131    -0.00032457    -0.00115301
     98      3      H          -0.00021879     0.00087231     0.00094800
     99      3      H           0.00080054    -0.00019438    -0.00273297
    100      3      H           0.00119544     0.00337569     0.00252642
    101      3      H           0.00190197     0.00107933    -0.00170105
    102      3      H           0.00002921     0.00311821    -0.00552278
    103      1      C          -0.00231537    -0.00733635     0.00449874
    104      1      C           0.00688423     0.00133310    -0.00620797
    105      1      C           0.00170939    -0.00987053     0.00093095
    106      1      C          -0.00320010    -0.00236709    -0.00921430
    107      1      C          -0.00708980    -0.00337538     0.00447905
    108      1      C           0.00259330     0.00125027    -0.00908611
    109      2      N          -0.00043316     0.01543915     0.00372110
    110      2      N           0.00261656     0.00792413     0.01277325
    111      3      H           0.00011791     0.00308172     0.00542985
    112      3      H          -0.00186318     0.00114931     0.00166756
    113      3      H          -0.00102222     0.00342152    -0.00249536
    114      3      H          -0.00084364    -0.00013225     0.00267294
    115      3      H           0.00030672     0.00087797    -0.00096921
    116      3      H          -0.00030397    -0.00028851     0.00115315
    117      3      H           0.00119030     0.00227420    -0.00162908
    118      3      H           0.00148161    -0.00070784     0.00403650
    119      3      H           0.00224172     0.00171432    -0.00007629
    120      3      H          -0.00014344     0.00491060     0.00019112
    121      1      C          -0.00099891    -0.00133613     0.00907611
    122      1      C           0.00016086     0.00833754    -0.00378957
    123      1      C          -0.00052615     0.00390754     0.00941151
    124      1      C           0.00982227     0.00379436    -0.00002732
    125      1      C           0.00252660    -0.00642879     0.00619078
    126      1      C           0.00625170     0.00702048    -0.00382845
    127      2      N          -0.00486345    -0.01051002    -0.01596442
    128      2      N          -0.01210347    -0.00500933    -0.00497360
    129      3      H          -0.00443501    -0.00391667    -0.00192410
    130      3      H          -0.00107708    -0.00263953    -0.00078231
    131      3      H           0.00198836    -0.00035480    -0.00436498
    132      3      H          -0.00114271    -0.00231246     0.00122840
    133      3      H           0.00014450     0.00082466    -0.00116443
    134      3      H          -0.00007039    -0.00121111     0.00083339
    135      3      H           0.00016988     0.00149060    -0.00264808
    136      3      H          -0.00427075    -0.00124736     0.00144072
    137      3      H          -0.00193420     0.00072078    -0.00231042
    138      3      H          -0.00200694    -0.00200226    -0.00414379
    139      1      C           0.00770759    -0.00051209     0.00389498
    140      1      C          -0.00521037     0.00682486    -0.00341857
    141      1      C           0.00821584     0.00540433     0.00159287
    142      1      C           0.00221699     0.00018942    -0.00984448
    143      1      C           0.00623765    -0.00609984     0.00278720
    144      1      C          -0.00350230     0.00401918    -0.00729420
    145      2      N          -0.01066606    -0.00706210     0.00544350
    146      2      N          -0.00767689    -0.00310307     0.00789116
    147      3      H          -0.00093956    -0.00105428     0.00388283
    148      3      H          -0.00033434    -0.00189242     0.00179883
    149      3      H          -0.00335317    -0.00178776    -0.00223870
    150      3      H           0.00105599    -0.00143768     0.00233743
    151      3      H          -0.00121261     0.00029456    -0.00061149
    152      3      H           0.00080870    -0.00059971     0.00111902
    153      3      H          -0.00264212     0.00052256    -0.00099016
    154      3      H           0.00057732     0.00053651     0.00412157
    155      3      H          -0.00279626     0.00076560     0.00069659
    156      3      H          -0.00311537    -0.00178018    -0.00035228
    157      1      C          -0.00766076    -0.00064632    -0.00375753
    158      1      C           0.00508777     0.00701513     0.00320584
    159      1      C          -0.00836361     0.00519685    -0.00175660
    160      1      C          -0.00231142     0.00053639     0.00983921
    161      1      C          -0.00624254    -0.00640353    -0.00255944
    162      1      C           0.00310784     0.00448274     0.00727662
    163      2      N           0.01139731    -0.00753005    -0.00443925
    164      2      N           0.00793826    -0.00208124    -0.00727005
    165      3      H           0.00085132    -0.00122507    -0.00368056
    166      3      H           0.00036421    -0.00201187    -0.00165208
    167      3      H           0.00336885    -0.00167954     0.00233385
    168      3      H          -0.00101591    -0.00151368    -0.00234058
    169      3      H           0.00120801     0.00032528     0.00061230
    170      3      H          -0.00079081    -0.00063256    -0.00110778
    171      3      H           0.00262118     0.00058399     0.00098283
    172      3      H          -0.00058989     0.00041521    -0.00415420
    173      3      H           0.00270788     0.00090046    -0.00073963
    174      3      H           0.00323113    -0.00154947     0.00038082
    175      1      C           0.00056289    -0.00132393    -0.00962679
    176      1      C          -0.00030637     0.00822963     0.00397521
    177      1      C           0.00009530     0.00414757    -0.00937032
    178      1      C          -0.00991456     0.00348255     0.00043380
    179      1      C          -0.00236217    -0.00631531    -0.00629690
    180      1      C          -0.00634792     0.00641848     0.00439307
    181      2      N           0.00425608    -0.00895054     0.01242652
    182      2      N           0.01309177    -0.00554693     0.00370135
    183      3      H           0.00450881    -0.00384461     0.00151884
    184      3      H           0.00109280    -0.00266415     0.00060439
    185      3      H          -0.00173879    -0.00064226     0.00432984
    186      3      H           0.00123882    -0.00222527    -0.00133328
    187      3      H          -0.00007259     0.00073672     0.00118814
    188      3      H           0.00013823    -0.00110443    -0.00095066
    189      3      H          -0.00004095     0.00131137     0.00261595
    190      3      H           0.00416202    -0.00100674    -0.00166328
    191      3      H           0.00197957     0.00074839     0.00225323
    192      3      H           0.00225932    -0.00205810     0.00435026
 SUM OF ATOMIC FORCES          -0.00203962     0.00147520    -0.00134780     0.00285532

 Number of electrons:                                                        516
 Number of occupied orbitals:                                                258
 Number of molecular orbitals:                                               258

 Number of orbital functions:                                               1776
 Number of independent orbital functions:                                   1776

 Extrapolation method: ASPC


 SCF WAVEFUNCTION OPTIMIZATION

  ----------------------------------- OT ---------------------------------------
  Minimizer      : CG                  : conjugate gradient
  Preconditioner : FULL_SINGLE_INVERSE : inversion of 
                                         H + eS - 2*(Sc)(c^T*H*c+const)(Sc)^T
  Precond_solver : DEFAULT
  Line search    : 2PNT                : 2 energies, one gradient
  stepsize       :    0.08000000                  energy_gap     :    0.08000000
  eps_taylor     :   0.10000E-15                  max_taylor     :             4
  ----------------------------------- OT ---------------------------------------

  Step     Update method      Time    Convergence         Total energy    Change
  ------------------------------------------------------------------------------
     1 OT CG       0.80E-01  147.6     0.00017539      -709.3617923097 -7.09E+02
     2 OT LS       0.14E+00  104.5                     -709.3626030031
     3 OT CG       0.14E+00  174.2     0.00009628      -709.3627952927 -1.00E-03
     4 OT LS       0.68E-01  104.8                     -709.3627625879
     5 OT CG       0.68E-01  174.1     0.00004836      -709.3629386610 -1.43E-04
     6 OT LS       0.61E-01  105.1                     -709.3629710621
     7 OT CG       0.61E-01  173.3     0.00002909      -709.3629714169 -3.28E-05
     8 OT LS       0.57E-01  104.8                     -709.3629823821
     9 OT CG       0.57E-01  174.3     0.00001371      -709.3629824438 -1.10E-05
    10 OT LS       0.70E-01  105.2                     -709.3629853448
    11 OT CG       0.70E-01  175.0     0.00000624      -709.3629854464 -3.00E-06
    12 OT LS       0.77E-01  104.7                     -709.3629861240
    13 OT CG       0.77E-01  174.5     0.00000303      -709.3629861296 -6.83E-07
    14 OT LS       0.63E-01  105.1                     -709.3629862564
    15 OT CG       0.63E-01  173.7     0.00000186      -709.3629862625 -1.33E-07
    16 OT LS       0.53E-01  105.3                     -709.3629863029
    17 OT CG       0.53E-01  173.8     0.00000093      -709.3629863045 -4.21E-08

  *** SCF run converged in    17 steps ***


  Electronic density on regular grids:       -515.9999992834        0.0000007166
  Core density on regular grids:              515.9999967722       -0.0000032278
  Total charge density on r-space grids:       -0.0000025112
  Total charge density g-space grids:          -0.0000025112

  Overlap energy of the core charge distribution:               0.00003047547046
  Self energy of the core charge distribution:              -1694.39446126194002
  Core Hamiltonian energy:                                    525.08886779628460
  Hartree energy:                                             684.08930730832606
  Exchange-correlation energy:                               -224.14673062265140

  Total energy:                                              -709.36298630451017

  outer SCF iter =    1 RMS gradient =   0.93E-06 energy =       -709.3629863045
  outer SCF loop converged in   1 iterations or   17 steps


 ENERGY| Total FORCE_EVAL ( QS ) energy (a.u.):             -709.362986316588717


 ATOMIC FORCES in [a.u.]

 # Atom   Kind   Element          X              Y              Z
      1      1      C          -0.00003908     0.00269629    -0.00486933
      2      1      C           0.00132787    -0.00394550    -0.00051459
      3      1      C          -0.00391181     0.00691499     0.00490470
      4      1      C           0.00314744    -0.00509388     0.00139283
      5      1      C           0.00166396    -0.00198975     0.00237127
      6      1      C          -0.00056321    -0.00286206     0.00357313
      7      2      N          -0.00375634     0.00411191     0.00546444
      8      2      N           0.00086435    -0.00389464    -0.00711255
      9      1      C          -0.00319528     0.00646032    -0.00052013
     10      1      C           0.00017836    -0.00060475    -0.00388020
     11      1      C          -0.00356327     0.00121094    -0.00343076
     12      1      C           0.00264681    -0.00162846     0.00562916
     13      1      C          -0.00177153     0.00204742     0.00221980
     14      1      C           0.00462348    -0.00764625    -0.00529573
     15      1      C           0.00671801    -0.00849178     0.01409843
     16      1      C          -0.01250461     0.01250590     0.00068818
     17      1      C          -0.00181654     0.01292368    -0.01611843
     18      1      C           0.00498482    -0.01756563    -0.00242668
     19      3      H          -0.00028049     0.00320366    -0.01011247
     20      3      H          -0.00380018     0.00729998     0.01007182
     21      3      H           0.00536578    -0.01252712     0.00271544
     22      3      H          -0.00749012     0.01233973    -0.00396886
     23      3      H           0.00214895    -0.00181227     0.00931264
     24      3      H           0.00509196    -0.00863943    -0.00742679
     25      3      H           0.00282831    -0.00640342    -0.00700313
     26      3      H           0.00344848     0.00135523     0.00789208
     27      3      H          -0.00412223     0.00459340     0.00766612
     28      3      H           0.00099778     0.00289596    -0.00827110
     29      1      C          -0.00016009     0.00255145     0.00474769
     30      1      C          -0.00107722    -0.00381107     0.00069631
     31      1      C           0.00349222     0.00705371    -0.00513235
     32      1      C          -0.00393945    -0.00508310    -0.00186499
     33      1      C          -0.00188250    -0.00182717    -0.00240230
     34      1      C           0.00084914    -0.00270535    -0.00361013
     35      2      N           0.00516337     0.00413600    -0.00621240
     36      2      N           0.00065371    -0.00357124     0.00764070
     37      1      C           0.00263356     0.00685021     0.00066782
     38      1      C          -0.00031529    -0.00002868     0.00366500
     39      1      C           0.00366676     0.00085891     0.00349078
     40      1      C          -0.00258833    -0.00141698    -0.00546940
     41      1      C           0.00209564     0.00192761    -0.00218508
     42      1      C          -0.00466895    -0.00724916     0.00546911
     43      1      C          -0.00658855    -0.00840959    -0.01447106
     44      1      C           0.01108466     0.01184323    -0.00163051
     45      1      C           0.00100605     0.01338452     0.01787751
     46      1      C          -0.00539286    -0.01784480     0.00244538
     47      3      H           0.00018032     0.00332820     0.01018061
     48      3      H           0.00380240     0.00724485    -0.01000915
     49      3      H          -0.00524703    -0.01249076    -0.00293023
     50      3      H           0.00725844     0.01235218     0.00397290
     51      3      H          -0.00228133    -0.00179469    -0.00936021
     52      3      H          -0.00497089    -0.00856185     0.00762181
     53      3      H          -0.00310705    -0.00622684     0.00691622
     54      3      H          -0.00363381     0.00099844    -0.00796005
     55      3      H           0.00421223     0.00479003    -0.00744132
     56      3      H          -0.00096956     0.00298814     0.00826068
     57      1      C           0.00017010    -0.00255900     0.00250790
     58      1      C          -0.00737450     0.00358515    -0.00176201
     59      1      C           0.00048066     0.00011342    -0.00730193
     60      1      C           0.00481071     0.00404017     0.00013658
     61      1      C          -0.00000361    -0.00003691    -0.00305241
     62      1      C           0.00023597    -0.00060323     0.00505465
     63      2      N          -0.00878109     0.00325838     0.04208978
     64      2      N           0.00894116     0.00342077    -0.04272172
     65      1      C          -0.00007349    -0.00019454     0.00730124
     66      1      C           0.00743236     0.00316861     0.00148599
     67      1      C          -0.00046444    -0.00239901    -0.00233926
     68      1      C          -0.00010253    -0.00063577    -0.00499566
     69      1      C          -0.00020160     0.00032149     0.00306837
     70      1      C          -0.00490198     0.00400172    -0.00002488
     71      1      C           0.00784286    -0.00553609    -0.01121931
     72      1      C          -0.01987414    -0.00059617    -0.00089230
     73      1      C          -0.00780456    -0.00499306     0.01128648
     74      1      C           0.01951853    -0.00082622     0.00115454
     75      3      H          -0.01022389     0.00326302    -0.00556012
     76      3      H           0.01275508     0.00298123    -0.00188211
     77      3      H          -0.00255244    -0.00605552     0.00853159
     78      3      H           0.01066064     0.00315220     0.00559204
     79      3      H           0.00227274    -0.00597479    -0.00866305
     80      3      H          -0.01291272     0.00310303     0.00209094
     81      3      H           0.00779186     0.00132785     0.00524273
     82      3      H           0.00394725    -0.00325524    -0.00800926
     83      3      H          -0.00785303     0.00106932    -0.00533797
     84      3      H          -0.00416436    -0.00327811     0.00790073
     85      1      C          -0.00177945    -0.00000502     0.00723739
     86      1      C           0.00388780    -0.00384586    -0.00293867
     87      1      C           0.00165317    -0.00151250     0.00634318
     88      1      C          -0.00114269    -0.00657965    -0.00086429
     89      1      C          -0.00362711     0.00058991     0.00540554
     90      1      C           0.00153144    -0.00670258    -0.00246160
     91      2      N          -0.00056828     0.00665118    -0.00682247
     92      2      N          -0.00158120     0.00978323    -0.00397018
     93      3      H           0.00027041     0.00597507     0.00105559
     94      3      H          -0.00047239     0.00238990     0.00052268
     95      3      H          -0.00136856    -0.00125578    -0.00517321
     96      3      H          -0.00097294     0.00301086     0.00305706
     97      3      H           0.00125082    -0.00167014    -0.00090488
     98      3      H          -0.00091582    -0.00003330     0.00216402
     99      3      H           0.00074298    -0.00123455    -0.00394433
    100      3      H           0.00098341     0.00416503     0.00360044
    101      3      H           0.00017365     0.00070152    -0.00222423
    102      3      H           0.00014407     0.00236326    -0.00682845
    103      1      C          -0.00169986    -0.00655113     0.00239437
    104      1      C           0.00375304     0.00045383    -0.00535629
    105      1      C           0.00077331    -0.00660423     0.00086415
    106      1      C          -0.00168089    -0.00138348    -0.00640721
    107      1      C          -0.00412604    -0.00363829     0.00290817
    108      1      C           0.00188687    -0.00016206    -0.00720689
    109      2      N           0.00118450     0.01086628     0.00396651
    110      2      N           0.00098474     0.00665001     0.00877011
    111      3      H          -0.00004321     0.00232777     0.00674478
    112      3      H          -0.00014907     0.00070003     0.00221447
    113      3      H          -0.00076511     0.00419956    -0.00357062
    114      3      H          -0.00084273    -0.00117526     0.00389350
    115      3      H           0.00098625    -0.00006296    -0.00217746
    116      3      H          -0.00129364    -0.00159593     0.00089003
    117      3      H           0.00114214     0.00297189    -0.00305442
    118      3      H           0.00124935    -0.00131319     0.00519929
    119      3      H           0.00054599     0.00236510    -0.00049725
    120      3      H           0.00001313     0.00584469    -0.00112717
    121      1      C           0.00050417    -0.00028570     0.00768636
    122      1      C           0.00157566     0.00599315    -0.00235258
    123      1      C          -0.00030086     0.00228963     0.00645942
    124      1      C           0.00663524     0.00292547    -0.00024421
    125      1      C           0.00178195    -0.00330403     0.00547629
    126      1      C           0.00541858     0.00629814    -0.00148589
    127      2      N          -0.00497305    -0.00752533    -0.01097060
    128      2      N          -0.00772420    -0.00363733    -0.00456845
    129      3      H          -0.00532756    -0.00455765    -0.00083693
    130      3      H          -0.00246085    -0.00157937    -0.00046710
    131      3      H           0.00250658     0.00019242    -0.00538612
    132      3      H          -0.00190326    -0.00274604     0.00255740
    133      3      H           0.00071052     0.00230900    -0.00072879
    134      3      H           0.00095278    -0.00139977     0.00207154
    135      3      H           0.00112857     0.00209033    -0.00374542
    136      3      H          -0.00489022    -0.00189179     0.00238584
    137      3      H          -0.00063727    -0.00050032    -0.00279685
    138      3      H          -0.00126027    -0.00153152    -0.00555354
    139      1      C           0.00658351    -0.00009107     0.00197406
    140      1      C          -0.00308175     0.00444144    -0.00344532
    141      1      C           0.00567163     0.00323928     0.00128217
    142      1      C           0.00116528     0.00045811    -0.00669510
    143      1      C           0.00506542    -0.00306869     0.00196433
    144      1      C          -0.00166390     0.00388619    -0.00582185
    145      2      N          -0.00833494    -0.00383756     0.00627587
    146      2      N          -0.00657861    -0.00421299     0.00462930
    147      3      H          -0.00002171    -0.00116329     0.00516165
    148      3      H          -0.00051994    -0.00039718     0.00272588
    149      3      H          -0.00427955    -0.00164270    -0.00318688
    150      3      H           0.00214848    -0.00131338     0.00348694
    151      3      H          -0.00078027     0.00157035    -0.00159146
    152      3      H           0.00233059    -0.00086525     0.00056022
    153      3      H          -0.00345990     0.00053447    -0.00234471
    154      3      H           0.00139920     0.00031877     0.00519802
    155      3      H          -0.00275457    -0.00087128    -0.00013232
    156      3      H          -0.00417407    -0.00175619    -0.00154820
    157      1      C          -0.00654855    -0.00012591    -0.00187763
    158      1      C           0.00297760     0.00456761     0.00332681
    159      1      C          -0.00576172     0.00312186    -0.00139897
    160      1      C          -0.00123602     0.00069020     0.00667336
    161      1      C          -0.00513182    -0.00326596    -0.00183057
    162      1      C           0.00131736     0.00417067     0.00581839
    163      2      N           0.00865529    -0.00403459    -0.00559064
    164      2      N           0.00682874    -0.00311648    -0.00395470
    165      3      H          -0.00006034    -0.00138867    -0.00496052
    166      3      H           0.00052734    -0.00052629    -0.00263558
    167      3      H           0.00428665    -0.00148813     0.00327618
    168      3      H          -0.00209928    -0.00144690    -0.00349050
    169      3      H           0.00074687     0.00161695     0.00154959
    170      3      H          -0.00231887    -0.00090959    -0.00054315
    171      3      H           0.00343529     0.00065273     0.00234483
    172      3      H          -0.00139959     0.00014932    -0.00522145
    173      3      H           0.00269549    -0.00072303     0.00014425
    174      3      H           0.00428044    -0.00146013     0.00157728
    175      1      C          -0.00085610    -0.00028234    -0.00806742
    176      1      C          -0.00171485     0.00585799     0.00247370
    177      1      C           0.00004741     0.00243631    -0.00644124
    178      1      C          -0.00667594     0.00268852     0.00050936
    179      1      C          -0.00172716    -0.00316542    -0.00551196
    180      1      C          -0.00555298     0.00579252     0.00202370
    181      2      N           0.00407917    -0.00628957     0.00815846
    182      2      N           0.00840872    -0.00415378     0.00334178
    183      3      H           0.00538178    -0.00442833     0.00038530
    184      3      H           0.00243881    -0.00154514     0.00027637
    185      3      H          -0.00224393    -0.00013382     0.00540087
    186      3      H           0.00196552    -0.00258795    -0.00269983
    187      3      H          -0.00070461     0.00221872     0.00082085
    188      3      H          -0.00091369    -0.00128895    -0.00216016
    189      3      H          -0.00099728     0.00184980     0.00377109
    190      3      H           0.00477891    -0.00160754    -0.00265562
    191      3      H           0.00073983    -0.00053058     0.00274101
    192      3      H           0.00154437    -0.00164107     0.00577526
 SUM OF ATOMIC FORCES          -0.00215883     0.00132789    -0.00125261     0.00282717

 *******************************************************************************
 ***                 BRENT   - NUMBER OF ENERGY EVALUATIONS :       3        ***
 *******************************************************************************

 --------  Informations at step =     1 ------------
  Optimization Method        =                   SD
  Total Energy               =      -709.3629896190
  Real energy change         =        -0.0346500481
  Decrease in energy         =                  YES
  Used time                  =            17597.972

  Convergence check :
  Max. step size             =         0.0482893328
  Conv. limit for step size  =         0.0010000000
  Convergence in step size   =                   NO
  RMS step size              =         0.0130784978
  Conv. limit for RMS step   =         0.0010000000
  Convergence in RMS step    =                   NO
  Max. gradient              =         0.0341794557
  Conv. limit for gradients  =         0.0010000000
  Conv. for gradients        =                   NO
  RMS gradient               =         0.0092570328
  Conv. limit for RMS grad.  =         0.0010000000
  Conv. for gradients        =                   NO
 ---------------------------------------------------

 Number of electrons:                                                        516
 Number of occupied orbitals:                                                258
 Number of molecular orbitals:                                               258

 Number of orbital functions:                                               1776
 Number of independent orbital functions:                                   1776

 Extrapolation method: ASPC


 SCF WAVEFUNCTION OPTIMIZATION

  ----------------------------------- OT ---------------------------------------
  Minimizer      : CG                  : conjugate gradient
  Preconditioner : FULL_SINGLE_INVERSE : inversion of 
                                         H + eS - 2*(Sc)(c^T*H*c+const)(Sc)^T
  Precond_solver : DEFAULT
  Line search    : 2PNT                : 2 energies, one gradient
  stepsize       :    0.08000000                  energy_gap     :    0.08000000
  eps_taylor     :   0.10000E-15                  max_taylor     :             4
  ----------------------------------- OT ---------------------------------------

  Step     Update method      Time    Convergence         Total energy    Change
  ------------------------------------------------------------------------------
     1 OT CG       0.80E-01  147.9     0.00034244      -709.3584237004 -7.09E+02
     2 OT LS       0.14E+00  105.1                     -709.3615185756
     3 OT CG       0.14E+00  174.2     0.00018763      -709.3622614656 -3.84E-03
     4 OT LS       0.68E-01  105.0                     -709.3621366564
     5 OT CG       0.68E-01  173.5     0.00009509      -709.3628079483 -5.46E-04
     6 OT LS       0.60E-01  105.2                     -709.3629294746
     7 OT CG       0.60E-01  174.2     0.00005709      -709.3629317048 -1.24E-04
     8 OT LS       0.58E-01  104.8                     -709.3629750811
     9 OT CG       0.58E-01  173.7     0.00002635      -709.3629751142 -4.34E-05
    10 OT LS       0.71E-01  105.3                     -709.3629860172
    11 OT CG       0.71E-01  173.5     0.00001199      -709.3629863772 -1.13E-05
    12 OT LS       0.77E-01  104.9                     -709.3629889122
    13 OT CG       0.77E-01  173.2     0.00000559      -709.3629889313 -2.55E-06
    14 OT LS       0.71E-01  105.4                     -709.3629894307
    15 OT CG       0.71E-01  173.4     0.00000318      -709.3629894356 -5.04E-07
    16 OT LS       0.58E-01  105.8                     -709.3629895624
    17 OT CG       0.58E-01  173.8     0.00000165      -709.3629895691 -1.34E-07
    18 OT LS       0.60E-01  104.8                     -709.3629896064
    19 OT CG       0.60E-01  173.3     0.00000089      -709.3629896064 -3.73E-08

  *** SCF run converged in    19 steps ***


  Electronic density on regular grids:       -515.9999992833        0.0000007167
  Core density on regular grids:              515.9999967727       -0.0000032273
  Total charge density on r-space grids:       -0.0000025107
  Total charge density g-space grids:          -0.0000025107

  Overlap energy of the core charge distribution:               0.00003055800885
  Self energy of the core charge distribution:              -1694.39446126194002
  Core Hamiltonian energy:                                    525.10463082160186
  Hartree energy:                                             684.07844039396673
  Exchange-correlation energy:                               -224.15163011805976

  Total energy:                                              -709.36298960642239

  outer SCF iter =    1 RMS gradient =   0.89E-06 energy =       -709.3629896064
  outer SCF loop converged in   1 iterations or   19 steps


 ENERGY| Total FORCE_EVAL ( QS ) energy (a.u.):             -709.362989617439098


 ATOMIC FORCES in [a.u.]

 # Atom   Kind   Element          X              Y              Z
      1      1      C          -0.00000822     0.00264509    -0.00492159
      2      1      C           0.00131324    -0.00392443    -0.00049253
      3      1      C          -0.00392189     0.00693428     0.00493471
      4      1      C           0.00308594    -0.00496129     0.00130836
      5      1      C           0.00171277    -0.00209199     0.00241326
      6      1      C          -0.00058943    -0.00281924     0.00355228
      7      2      N          -0.00363076     0.00388254     0.00547595
      8      2      N           0.00073107    -0.00367952    -0.00712676
      9      1      C          -0.00310586     0.00631567    -0.00048190
     10      1      C           0.00009483    -0.00045749    -0.00390075
     11      1      C          -0.00353419     0.00114987    -0.00339481
     12      1      C           0.00261716    -0.00156235     0.00564936
     13      1      C          -0.00177284     0.00203122     0.00218145
     14      1      C           0.00464290    -0.00767408    -0.00527157
     15      1      C           0.00660388    -0.00835490     0.01388994
     16      1      C          -0.01236756     0.01229947     0.00064815
     17      1      C          -0.00176654     0.01270499    -0.01588325
     18      1      C           0.00488557    -0.01732475    -0.00235467
     19      3      H          -0.00028388     0.00321514    -0.01013992
     20      3      H          -0.00380511     0.00731130     0.01008853
     21      3      H           0.00536705    -0.01253155     0.00271102
     22      3      H          -0.00748397     0.01232921    -0.00396133
     23      3      H           0.00215624    -0.00182112     0.00934982
     24      3      H           0.00510101    -0.00865498    -0.00744967
     25      3      H           0.00286127    -0.00645884    -0.00707449
     26      3      H           0.00349933     0.00135754     0.00799344
     27      3      H          -0.00415985     0.00464178     0.00774125
     28      3      H           0.00101217     0.00294286    -0.00836981
     29      1      C          -0.00019039     0.00250481     0.00480258
     30      1      C          -0.00106229    -0.00379262     0.00067080
     31      1      C           0.00350263     0.00707396    -0.00515764
     32      1      C          -0.00388161    -0.00494472    -0.00177787
     33      1      C          -0.00193021    -0.00192948    -0.00244729
     34      1      C           0.00087354    -0.00266838    -0.00358667
     35      2      N           0.00503390     0.00387543    -0.00622708
     36      2      N           0.00078798    -0.00333731     0.00764611
     37      1      C           0.00254765     0.00670948     0.00062865
     38      1      C          -0.00023632     0.00011138     0.00368956
     39      1      C           0.00364263     0.00080285     0.00345447
     40      1      C          -0.00256184    -0.00135257    -0.00549250
     41      1      C           0.00209750     0.00191036    -0.00214565
     42      1      C          -0.00469030    -0.00728000     0.00544442
     43      1      C          -0.00646852    -0.00827530    -0.01425892
     44      1      C           0.01096221     0.01164030    -0.00157981
     45      1      C           0.00097349     0.01316111     0.01762725
     46      1      C          -0.00528451    -0.01759975     0.00237352
     47      3      H           0.00018306     0.00333923     0.01020695
     48      3      H           0.00380743     0.00725625    -0.01002631
     49      3      H          -0.00524866    -0.01249534    -0.00292584
     50      3      H           0.00725295     0.01234280     0.00396583
     51      3      H          -0.00228877    -0.00180339    -0.00939653
     52      3      H          -0.00497960    -0.00857680     0.00764446
     53      3      H          -0.00314078    -0.00628185     0.00698787
     54      3      H          -0.00368314     0.00099800    -0.00806213
     55      3      H           0.00425091     0.00483830    -0.00751551
     56      3      H          -0.00098265     0.00303477     0.00835897
     57      1      C           0.00020166    -0.00254417     0.00247273
     58      1      C          -0.00741741     0.00358213    -0.00174224
     59      1      C           0.00043539    -0.00006048    -0.00718354
     60      1      C           0.00486559     0.00408675     0.00010013
     61      1      C          -0.00000348    -0.00004452    -0.00305926
     62      1      C           0.00022941    -0.00062744     0.00510788
     63      2      N          -0.00840597     0.00341939     0.04120915
     64      2      N           0.00857488     0.00357509    -0.04183819
     65      1      C          -0.00003518    -0.00036822     0.00717756
     66      1      C           0.00747993     0.00317065     0.00147189
     67      1      C          -0.00048843    -0.00238774    -0.00230871
     68      1      C          -0.00010297    -0.00065949    -0.00504913
     69      1      C          -0.00019584     0.00031196     0.00307284
     70      1      C          -0.00495581     0.00405108     0.00001830
     71      1      C           0.00770261    -0.00548274    -0.01106454
     72      1      C          -0.01959315    -0.00064317    -0.00080140
     73      1      C          -0.00766855    -0.00494469     0.01113386
     74      1      C           0.01924225    -0.00087109     0.00105509
     75      3      H          -0.01024880     0.00327795    -0.00557923
     76      3      H           0.01277017     0.00298394    -0.00187928
     77      3      H          -0.00255753    -0.00606667     0.00854587
     78      3      H           0.01068368     0.00316482     0.00560919
     79      3      H           0.00227781    -0.00598570    -0.00867751
     80      3      H          -0.01292685     0.00310546     0.00208777
     81      3      H           0.00787029     0.00133269     0.00531925
     82      3      H           0.00397745    -0.00330853    -0.00808849
     83      3      H          -0.00792990     0.00107251    -0.00541542
     84      3      H          -0.00419689    -0.00333374     0.00797827
     85      1      C          -0.00173766    -0.00009708     0.00711651
     86      1      C           0.00369955    -0.00385571    -0.00283566
     87      1      C           0.00155603    -0.00144608     0.00616575
     88      1      C          -0.00107556    -0.00637335    -0.00086219
     89      1      C          -0.00343110     0.00052362     0.00535171
     90      1      C           0.00149602    -0.00664986    -0.00232774
     91      2      N          -0.00046548     0.00656305    -0.00657854
     92      2      N          -0.00169229     0.00949395    -0.00398652
     93      3      H           0.00026334     0.00603518     0.00114073
     94      3      H          -0.00036148     0.00242733     0.00054834
     95      3      H          -0.00135628    -0.00129501    -0.00524800
     96      3      H          -0.00096673     0.00305529     0.00314807
     97      3      H           0.00131087    -0.00175606    -0.00088897
     98      3      H          -0.00096037    -0.00009119     0.00224163
     99      3      H           0.00073933    -0.00130099    -0.00402187
    100      3      H           0.00096999     0.00421555     0.00366899
    101      3      H           0.00006263     0.00067730    -0.00225788
    102      3      H           0.00015169     0.00231430    -0.00691257
    103      1      C          -0.00165989    -0.00650146     0.00226033
    104      1      C           0.00355319     0.00039691    -0.00530318
    105      1      C           0.00071299    -0.00639519     0.00085963
    106      1      C          -0.00158332    -0.00132078    -0.00622757
    107      1      C          -0.00393713    -0.00365620     0.00280760
    108      1      C           0.00184063    -0.00025186    -0.00708732
    109      2      N           0.00128818     0.01057144     0.00398352
    110      2      N           0.00088043     0.00656905     0.00851045
    111      3      H          -0.00005382     0.00227890     0.00682949
    112      3      H          -0.00003895     0.00067123     0.00224965
    113      3      H          -0.00074880     0.00424936    -0.00363925
    114      3      H          -0.00084270    -0.00124188     0.00397162
    115      3      H           0.00102967    -0.00012310    -0.00225456
    116      3      H          -0.00135688    -0.00167941     0.00087316
    117      3      H           0.00113911     0.00301654    -0.00314545
    118      3      H           0.00123461    -0.00135185     0.00527367
    119      3      H           0.00043721     0.00240691    -0.00052422
    120      3      H           0.00002344     0.00590468    -0.00121211
    121      1      C           0.00059827    -0.00021762     0.00759736
    122      1      C           0.00166677     0.00584426    -0.00226026
    123      1      C          -0.00028606     0.00218583     0.00627052
    124      1      C           0.00643093     0.00287033    -0.00025780
    125      1      C           0.00173497    -0.00310428     0.00543198
    126      1      C           0.00536629     0.00625151    -0.00133647
    127      2      N          -0.00498065    -0.00733440    -0.01064879
    128      2      N          -0.00744409    -0.00354914    -0.00454273
    129      3      H          -0.00538456    -0.00459890    -0.00076686
    130      3      H          -0.00254966    -0.00151140    -0.00044692
    131      3      H           0.00253974     0.00022729    -0.00545148
    132      3      H          -0.00195187    -0.00277381     0.00264222
    133      3      H           0.00074667     0.00240386    -0.00070090
    134      3      H           0.00101824    -0.00141183     0.00215061
    135      3      H           0.00118984     0.00212869    -0.00381570
    136      3      H          -0.00492992    -0.00193290     0.00244609
    137      3      H          -0.00055404    -0.00057876    -0.00282814
    138      3      H          -0.00121206    -0.00150079    -0.00564435
    139      1      C           0.00651186    -0.00006374     0.00185220
    140      1      C          -0.00294534     0.00428959    -0.00344787
    141      1      C           0.00550891     0.00310030     0.00126202
    142      1      C           0.00109805     0.00047582    -0.00649332
    143      1      C           0.00499146    -0.00287490     0.00191147
    144      1      C          -0.00154657     0.00387684    -0.00572825
    145      2      N          -0.00818475    -0.00363076     0.00632925
    146      2      N          -0.00650903    -0.00428288     0.00442088
    147      3      H           0.00003739    -0.00117049     0.00524353
    148      3      H          -0.00053191    -0.00030132     0.00278534
    149      3      H          -0.00433874    -0.00163350    -0.00324741
    150      3      H           0.00221816    -0.00130552     0.00356036
    151      3      H          -0.00075263     0.00165185    -0.00165397
    152      3      H           0.00242771    -0.00088223     0.00052448
    153      3      H          -0.00351220     0.00053523    -0.00243117
    154      3      H           0.00145156     0.00030493     0.00526675
    155      3      H          -0.00275190    -0.00097617    -0.00018534
    156      3      H          -0.00424207    -0.00175440    -0.00162500
    157      1      C          -0.00647766    -0.00009227    -0.00175844
    158      1      C           0.00284241     0.00441163     0.00333532
    159      1      C          -0.00559538     0.00298861    -0.00137578
    160      1      C          -0.00116729     0.00070060     0.00647052
    161      1      C          -0.00506182    -0.00306549    -0.00178378
    162      1      C           0.00120309     0.00414997     0.00572564
    163      2      N           0.00847899    -0.00381143    -0.00566448
    164      2      N           0.00675830    -0.00318205    -0.00374329
    165      3      H          -0.00011902    -0.00139936    -0.00504245
    166      3      H           0.00053787    -0.00043100    -0.00269868
    167      3      H           0.00434530    -0.00147597     0.00333637
    168      3      H          -0.00216838    -0.00144270    -0.00356394
    169      3      H           0.00071739     0.00169947     0.00160938
    170      3      H          -0.00241640    -0.00092731    -0.00050703
    171      3      H           0.00348736     0.00065712     0.00243178
    172      3      H          -0.00145117     0.00013242    -0.00528960
    173      3      H           0.00269469    -0.00082711     0.00020083
    174      3      H           0.00434787    -0.00145417     0.00165414
    175      1      C          -0.00094494    -0.00021479    -0.00796760
    176      1      C          -0.00180563     0.00570735     0.00237735
    177      1      C           0.00004395     0.00232651    -0.00625386
    178      1      C          -0.00646835     0.00263820     0.00051388
    179      1      C          -0.00168719    -0.00296415    -0.00546303
    180      1      C          -0.00550317     0.00575204     0.00187247
    181      2      N           0.00406851    -0.00611918     0.00788374
    182      2      N           0.00810984    -0.00406424     0.00331918
    183      3      H           0.00543756    -0.00446592     0.00031221
    184      3      H           0.00252519    -0.00147339     0.00025536
    185      3      H          -0.00227625    -0.00010143     0.00546942
    186      3      H           0.00201198    -0.00261120    -0.00278707
    187      3      H          -0.00074497     0.00231344     0.00079733
    188      3      H          -0.00098097    -0.00130075    -0.00223739
    189      3      H          -0.00105840     0.00188423     0.00384507
    190      3      H           0.00481845    -0.00164588    -0.00271892
    191      3      H           0.00066027    -0.00061274     0.00277239
    192      3      H           0.00149823    -0.00161384     0.00586700
 SUM OF ATOMIC FORCES          -0.00216548     0.00131730    -0.00124736     0.00282498

 --------------------------
 OPTIMIZATION STEP:      2
 --------------------------

 Number of electrons:                                                        516
 Number of occupied orbitals:                                                258
 Number of molecular orbitals:                                               258

 Number of orbital functions:                                               1776
 Number of independent orbital functions:                                   1776

 Extrapolation method: ASPC


 SCF WAVEFUNCTION OPTIMIZATION

  ----------------------------------- OT ---------------------------------------
  Minimizer      : CG                  : conjugate gradient
  Preconditioner : FULL_SINGLE_INVERSE : inversion of 
                                         H + eS - 2*(Sc)(c^T*H*c+const)(Sc)^T
  Precond_solver : DEFAULT
  Line search    : 2PNT                : 2 energies, one gradient
  stepsize       :    0.08000000                  energy_gap     :    0.08000000
  eps_taylor     :   0.10000E-15                  max_taylor     :             4
  ----------------------------------- OT ---------------------------------------

  Step     Update method      Time    Convergence         Total energy    Change
  ------------------------------------------------------------------------------
     1 OT CG       0.80E-01  148.0     0.00019030      -709.3615836398 -7.09E+02
     2 OT LS       0.14E+00  104.7                     -709.3625381007
     3 OT CG       0.14E+00  174.0     0.00010463      -709.3627645659 -1.18E-03
     4 OT LS       0.67E-01  104.7                     -709.3627225752
     5 OT CG       0.67E-01  173.4     0.00005289      -709.3629331292 -1.69E-04
     6 OT LS       0.60E-01  105.7                     -709.3629714020
     7 OT CG       0.60E-01  174.6     0.00003171      -709.3629718839 -3.88E-05
     8 OT LS       0.57E-01  104.9                     -709.3629850869
     9 OT CG       0.57E-01  173.5     0.00001478      -709.3629851231 -1.32E-05
    10 OT LS       0.70E-01  104.6                     -709.3629885056
    11 OT CG       0.70E-01  173.6     0.00000668      -709.3629886133 -3.49E-06
    12 OT LS       0.78E-01  104.4                     -709.3629894028
    13 OT CG       0.78E-01  173.4     0.00000303      -709.3629894121 -7.99E-07
    14 OT LS       0.76E-01  105.4                     -709.3629895720
    15 OT CG       0.76E-01  173.6     0.00000158      -709.3629895721 -1.60E-07
    16 OT LS       0.64E-01  104.4                     -709.3629896079
    17 OT CG       0.64E-01  173.8     0.00000080      -709.3629896091 -3.70E-08

  *** SCF run converged in    17 steps ***


  Electronic density on regular grids:       -515.9999992833        0.0000007167
  Core density on regular grids:              515.9999967727       -0.0000032273
  Total charge density on r-space grids:       -0.0000025107
  Total charge density g-space grids:          -0.0000025107

  Overlap energy of the core charge distribution:               0.00003055800885
  Self energy of the core charge distribution:              -1694.39446126194002
  Core Hamiltonian energy:                                    525.10396370946876
  Hartree energy:                                             684.07896314356958
  Exchange-correlation energy:                               -224.15148575823778

  Total energy:                                              -709.36298960913052

  outer SCF iter =    1 RMS gradient =   0.80E-06 energy =       -709.3629896091
  outer SCF loop converged in   1 iterations or   17 steps


 ENERGY| Total FORCE_EVAL ( QS ) energy (a.u.):             -709.362989609130523


 Number of electrons:                                                        516
 Number of occupied orbitals:                                                258
 Number of molecular orbitals:                                               258

 Number of orbital functions:                                               1776
 Number of independent orbital functions:                                   1776

 Extrapolation method: ASPC


 SCF WAVEFUNCTION OPTIMIZATION

  ----------------------------------- OT ---------------------------------------
  Minimizer      : CG                  : conjugate gradient
  Preconditioner : FULL_SINGLE_INVERSE : inversion of 
                                         H + eS - 2*(Sc)(c^T*H*c+const)(Sc)^T
  Precond_solver : DEFAULT
  Line search    : 2PNT                : 2 energies, one gradient
  stepsize       :    0.08000000                  energy_gap     :    0.08000000
  eps_taylor     :   0.10000E-15                  max_taylor     :             4
  ----------------------------------- OT ---------------------------------------

  Step     Update method      Time    Convergence         Total energy    Change
  ------------------------------------------------------------------------------
     1 OT CG       0.80E-01  147.3     0.00042179      -709.3714911362 -7.09E+02
     2 OT LS       0.14E+00  104.9                     -709.3761212686
     3 OT CG       0.14E+00  174.6     0.00027689      -709.3771108793 -5.62E-03
     4 OT LS       0.57E-01  105.6                     -709.3760945074
     5 OT CG       0.57E-01  173.2     0.00012623      -709.3781115818 -1.00E-03
     6 OT LS       0.60E-01  104.6                     -709.3783309642
     7 OT CG       0.60E-01  173.4     0.00007480      -709.3783316092 -2.20E-04
     8 OT LS       0.74E-01  104.6                     -709.3784227664
     9 OT CG       0.74E-01  174.4     0.00002972      -709.3784258283 -9.42E-05
    10 OT LS       0.86E-01  105.6                     -709.3784428147
    11 OT CG       0.86E-01  173.9     0.00001297      -709.3784431646 -1.73E-05
    12 OT LS       0.83E-01  105.1                     -709.3784463419
    13 OT CG       0.83E-01  173.8     0.00000666      -709.3784463465 -3.18E-06
    14 OT LS       0.66E-01  104.8                     -709.3784469764
    15 OT CG       0.66E-01  174.1     0.00000322      -709.3784470180 -6.72E-07
    16 OT LS       0.78E-01  104.8                     -709.3784471995
    17 OT CG       0.78E-01  173.4     0.00000162      -709.3784472040 -1.86E-07
    18 OT LS       0.68E-01  105.7                     -709.3784472435
    19 OT CG       0.68E-01  173.8     0.00000084      -709.3784472445 -4.05E-08

  *** SCF run converged in    19 steps ***


  Electronic density on regular grids:       -515.9999992921        0.0000007079
  Core density on regular grids:              515.9999967654       -0.0000032346
  Total charge density on r-space grids:       -0.0000025267
  Total charge density g-space grids:          -0.0000025267

  Overlap energy of the core charge distribution:               0.00002683967593
  Self energy of the core charge distribution:              -1694.39446126194002
  Core Hamiltonian energy:                                    524.04017672943371
  Hartree energy:                                             684.79747970708479
  Exchange-correlation energy:                               -223.82166925874699

  Total energy:                                              -709.37844724449246

  outer SCF iter =    1 RMS gradient =   0.84E-06 energy =       -709.3784472445
  outer SCF loop converged in   1 iterations or   19 steps


 ENERGY| Total FORCE_EVAL ( QS ) energy (a.u.):             -709.378447244492463


 Number of electrons:                                                        516
 Number of occupied orbitals:                                                258
 Number of molecular orbitals:                                               258

 Number of orbital functions:                                               1776
 Number of independent orbital functions:                                   1776

 Extrapolation method: ASPC


 SCF WAVEFUNCTION OPTIMIZATION

  ----------------------------------- OT ---------------------------------------
  Minimizer      : CG                  : conjugate gradient
  Preconditioner : FULL_SINGLE_INVERSE : inversion of 
                                         H + eS - 2*(Sc)(c^T*H*c+const)(Sc)^T
  Precond_solver : DEFAULT
  Line search    : 2PNT                : 2 energies, one gradient
  stepsize       :    0.08000000                  energy_gap     :    0.08000000
  eps_taylor     :   0.10000E-15                  max_taylor     :             4
  ----------------------------------- OT ---------------------------------------

  Step     Update method      Time    Convergence         Total energy    Change
  ------------------------------------------------------------------------------
     1 OT CG       0.80E-01  148.4     0.00018663      -709.3510608431 -7.09E+02
     2 OT LS       0.15E+00  104.2                     -709.3519920014
     3 OT CG       0.15E+00  174.5     0.00010816      -709.3522402511 -1.18E-03
     4 OT LS       0.67E-01  105.2                     -709.3521587047
     5 OT CG       0.67E-01  173.8     0.00005303      -709.3524199212 -1.80E-04
     6 OT LS       0.63E-01  104.6                     -709.3524604501
     7 OT CG       0.63E-01  173.7     0.00003008      -709.3524606009 -4.07E-05
     8 OT LS       0.75E-01  105.2                     -709.3524756905
     9 OT CG       0.75E-01  174.0     0.00001219      -709.3524760514 -1.55E-05
    10 OT LS       0.85E-01  104.9                     -709.3524788935
    11 OT CG       0.85E-01  173.7     0.00000546      -709.3524789350 -2.88E-06
    12 OT LS       0.84E-01  104.9                     -709.3524795075
    13 OT CG       0.84E-01  173.6     0.00000330      -709.3524795076 -5.73E-07
    14 OT LS       0.56E-01  104.9                     -709.3524796134
    15 OT CG       0.56E-01  174.7     0.00000166      -709.3524796471 -1.40E-07
    16 OT LS       0.73E-01  105.1                     -709.3524796907
    17 OT CG       0.73E-01  173.5     0.00000094      -709.3524796931 -4.59E-08

  *** SCF run converged in    17 steps ***


  Electronic density on regular grids:       -515.9999992885        0.0000007115
  Core density on regular grids:              515.9999967617       -0.0000032383
  Total charge density on r-space grids:       -0.0000025268
  Total charge density g-space grids:          -0.0000025268

  Overlap energy of the core charge distribution:               0.00002339895856
  Self energy of the core charge distribution:              -1694.39446126194002
  Core Hamiltonian energy:                                    522.42724543399868
  Hartree energy:                                             685.91731906319876
  Exchange-correlation energy:                               -223.30260632727095

  Total energy:                                              -709.35247969305499

  outer SCF iter =    1 RMS gradient =   0.94E-06 energy =       -709.3524796931
  outer SCF loop converged in   1 iterations or   17 steps


 ENERGY| Total FORCE_EVAL ( QS ) energy (a.u.):             -709.352479693054988


 *******************************************************************************
 ***                 MNBRACK - NUMBER OF ENERGY EVALUATIONS :       3        ***
 *******************************************************************************

 Number of electrons:                                                        516
 Number of occupied orbitals:                                                258
 Number of molecular orbitals:                                               258

 Number of orbital functions:                                               1776
 Number of independent orbital functions:                                   1776

 Extrapolation method: ASPC


 SCF WAVEFUNCTION OPTIMIZATION

  ----------------------------------- OT ---------------------------------------
  Minimizer      : CG                  : conjugate gradient
  Preconditioner : FULL_SINGLE_INVERSE : inversion of 
                                         H + eS - 2*(Sc)(c^T*H*c+const)(Sc)^T
  Precond_solver : DEFAULT
  Line search    : 2PNT                : 2 energies, one gradient
  stepsize       :    0.08000000                  energy_gap     :    0.08000000
  eps_taylor     :   0.10000E-15                  max_taylor     :             4
  ----------------------------------- OT ---------------------------------------

  Step     Update method      Time    Convergence         Total energy    Change
  ------------------------------------------------------------------------------
     1 OT CG       0.80E-01  148.2     0.00143790      -709.2987629993 -7.09E+02
     2 OT LS       0.13E+00  104.6                     -709.3518941687
     3 OT CG       0.13E+00  173.9     0.00097226      -709.3621721476 -6.34E-02
     4 OT LS       0.56E-01  105.3                     -709.3509234412
     5 OT CG       0.56E-01  174.4     0.00045706      -709.3743037366 -1.21E-02
     6 OT LS       0.56E-01  105.1                     -709.3769772350
     7 OT CG       0.56E-01  174.0     0.00026622      -709.3769772419 -2.67E-03
     8 OT LS       0.74E-01  105.9                     -709.3781049466
     9 OT CG       0.74E-01  174.0     0.00010848      -709.3781746389 -1.20E-03
    10 OT LS       0.81E-01  105.0                     -709.3783917620
    11 OT CG       0.81E-01  175.6     0.00004781      -709.3783936432 -2.19E-04
    12 OT LS       0.79E-01  104.8                     -709.3784350678
    13 OT CG       0.79E-01  173.9     0.00002489      -709.3784350971 -4.15E-05
    14 OT LS       0.65E-01  104.9                     -709.3784437839
    15 OT CG       0.65E-01  173.9     0.00001152      -709.3784442541 -9.16E-06
    16 OT LS       0.75E-01  104.9                     -709.3784464888
    17 OT CG       0.75E-01  173.6     0.00000606      -709.3784465325 -2.28E-06
    18 OT LS       0.62E-01  104.8                     -709.3784470259
    19 OT CG       0.62E-01  173.9     0.00000315      -709.3784470503 -5.18E-07
    20 OT LS       0.65E-01  104.9                     -709.3784471973
    21 OT CG       0.65E-01  173.8     0.00000181      -709.3784471978 -1.48E-07
    22 OT LS       0.60E-01  105.7                     -709.3784472424
    23 OT CG       0.60E-01  174.9     0.00000091      -709.3784472427 -4.49E-08

  *** SCF run converged in    23 steps ***


  Electronic density on regular grids:       -515.9999992921        0.0000007079
  Core density on regular grids:              515.9999967654       -0.0000032346
  Total charge density on r-space grids:       -0.0000025267
  Total charge density g-space grids:          -0.0000025267

  Overlap energy of the core charge distribution:               0.00002683967593
  Self energy of the core charge distribution:              -1694.39446126194002
  Core Hamiltonian energy:                                    524.03967258280227
  Hartree energy:                                             684.79788780946592
  Exchange-correlation energy:                               -223.82157321269355

  Total energy:                                              -709.37844724268950

  outer SCF iter =    1 RMS gradient =   0.91E-06 energy =       -709.3784472427
  outer SCF loop converged in   1 iterations or   23 steps


 ENERGY| Total FORCE_EVAL ( QS ) energy (a.u.):             -709.378447255879337


 ATOMIC FORCES in [a.u.]

 # Atom   Kind   Element          X              Y              Z
      1      1      C           0.00072213    -0.00103003    -0.00185412
      2      1      C          -0.00162683     0.00441865    -0.00150051
      3      1      C          -0.00010514    -0.00072771     0.00245614
      4      1      C           0.00102594    -0.00099571     0.00479515
      5      1      C           0.00219282    -0.00384704     0.00124135
      6      1      C           0.00116178    -0.00385242    -0.00244839
      7      2      N          -0.00284303     0.00388565    -0.00315190
      8      2      N           0.00047413    -0.00346221     0.00340230
      9      1      C           0.00009024     0.00037864    -0.00474285
     10      1      C          -0.00215004     0.00323292    -0.00215020
     11      1      C          -0.00285331     0.00249342     0.00148873
     12      1      C          -0.00035912     0.00143116     0.00256340
     13      1      C           0.00290156    -0.00408845     0.00139858
     14      1      C          -0.00063242     0.00121729    -0.00302949
     15      1      C           0.00289690    -0.00504985    -0.00614554
     16      1      C           0.00210434    -0.00006084     0.00765675
     17      1      C          -0.00281458     0.00407481     0.00776860
     18      1      C           0.00013788     0.00451654    -0.00805463
     19      3      H           0.00008814     0.00188423    -0.00581847
     20      3      H          -0.00289238     0.00532394     0.00725569
     21      3      H           0.00276242    -0.00650253     0.00121008
     22      3      H          -0.00363471     0.00573719    -0.00147733
     23      3      H           0.00151636    -0.00109750     0.00553832
     24      3      H           0.00406833    -0.00687149    -0.00535788
     25      3      H          -0.00010958    -0.00124306     0.00105882
     26      3      H          -0.00170742     0.00180611    -0.00127929
     27      3      H          -0.00026166     0.00009591    -0.00143189
     28      3      H           0.00000114    -0.00223178     0.00074944
     29      1      C          -0.00068854    -0.00101989     0.00176236
     30      1      C           0.00147535     0.00432929     0.00154472
     31      1      C          -0.00031373    -0.00057960    -0.00240197
     32      1      C          -0.00134311    -0.00100485    -0.00508213
     33      1      C          -0.00243322    -0.00375562    -0.00135945
     34      1      C          -0.00124085    -0.00395057     0.00241550
     35      2      N           0.00418977     0.00455845     0.00307698
     36      2      N           0.00032050    -0.00364459    -0.00294430
     37      1      C          -0.00016050     0.00105462     0.00483753
     38      1      C           0.00190390     0.00356772     0.00206436
     39      1      C           0.00272264     0.00233016    -0.00164931
     40      1      C           0.00031374     0.00123832    -0.00244943
     41      1      C          -0.00259047    -0.00390402    -0.00135408
     42      1      C           0.00047484     0.00156253     0.00316342
     43      1      C          -0.00233171    -0.00503982     0.00778897
     44      1      C          -0.00186448    -0.00027349    -0.00761194
     45      1      C           0.00326175     0.00316640    -0.00954057
     46      1      C          -0.00022951     0.00317538     0.00777691
     47      3      H          -0.00012867     0.00195320     0.00580764
     48      3      H           0.00291136     0.00534954    -0.00727165
     49      3      H          -0.00268078    -0.00645961    -0.00135781
     50      3      H           0.00350352     0.00587040     0.00153394
     51      3      H          -0.00158765    -0.00105381    -0.00548542
     52      3      H          -0.00393490    -0.00676066     0.00549084
     53      3      H          -0.00005702    -0.00104419    -0.00113511
     54      3      H           0.00122823     0.00170258     0.00086475
     55      3      H           0.00004715     0.00005844     0.00185451
     56      3      H          -0.00010238    -0.00222696    -0.00081336
     57      1      C          -0.00428673    -0.00122080     0.00208264
     58      1      C          -0.00253337     0.00083738    -0.00078359
     59      1      C           0.00076616     0.00388544    -0.00404752
     60      1      C           0.00220721     0.00065908     0.00037821
     61      1      C           0.00463922    -0.00113397     0.00104873
     62      1      C           0.00106605    -0.00047258     0.00325549
     63      2      N           0.01240228     0.00190937    -0.01796955
     64      2      N          -0.01223345     0.00188269     0.01802539
     65      1      C          -0.00056937     0.00360475     0.00402933
     66      1      C           0.00259412     0.00064448     0.00071139
     67      1      C           0.00415040    -0.00136497    -0.00212479
     68      1      C          -0.00117529    -0.00034550    -0.00313727
     69      1      C          -0.00483334    -0.00089046    -0.00105704
     70      1      C          -0.00231924     0.00067577    -0.00035566
     71      1      C           0.00705043    -0.00201897     0.00427319
     72      1      C           0.00136645    -0.00811217    -0.00529668
     73      1      C          -0.00690465    -0.00185699    -0.00412129
     74      1      C          -0.00092943    -0.00814548     0.00471623
     75      3      H          -0.00716962     0.00180811    -0.00320502
     76      3      H           0.00764759     0.00180271    -0.00108211
     77      3      H          -0.00125637    -0.00319987     0.00497412
     78      3      H           0.00738618     0.00168794     0.00314518
     79      3      H           0.00108791    -0.00317282    -0.00505370
     80      3      H          -0.00779998     0.00189015     0.00122387
     81      3      H           0.00119711     0.00049946    -0.00229434
     82      3      H          -0.00012286     0.00223216    -0.00018473
     83      3      H          -0.00128952     0.00037639     0.00236922
     84      3      H           0.00014911     0.00240360     0.00031449
     85      1      C          -0.00222313     0.00196685     0.00458220
     86      1      C           0.00829025    -0.00132889    -0.00418579
     87      1      C           0.00451956    -0.00412755     0.00893970
     88      1      C          -0.00310095    -0.01050227     0.00072608
     89      1      C          -0.00858698     0.00170881     0.00420258
     90      1      C           0.00162276    -0.00303035    -0.00354617
     91      2      N           0.00370711    -0.00112451     0.00347134
     92      2      N          -0.00591307    -0.00378262     0.00001000
     93      3      H           0.00050456     0.00325101    -0.00186206
     94      3      H          -0.00395333     0.00042038    -0.00074792
     95      3      H          -0.00170748     0.00036557    -0.00166344
     96      3      H          -0.00106434     0.00099671    -0.00044605
     97      3      H          -0.00093475     0.00153930    -0.00064173
     98      3      H           0.00069850     0.00128962    -0.00100453
     99      3      H           0.00076331     0.00115985    -0.00068369
    100      3      H           0.00142220     0.00168882     0.00057397
    101      3      H           0.00364428     0.00153636    -0.00023383
    102      3      H          -0.00018838     0.00366080    -0.00308450
    103      1      C          -0.00174132    -0.00269960     0.00381572
    104      1      C           0.00879219     0.00137252    -0.00414188
    105      1      C           0.00269610    -0.01057715    -0.00064925
    106      1      C          -0.00461482    -0.00389449    -0.00902804
    107      1      C          -0.00840143    -0.00091778     0.00413510
    108      1      C           0.00223645     0.00207625    -0.00435923
    109      2      N           0.00565581    -0.00442788    -0.00009292
    110      2      N          -0.00420689    -0.00073232    -0.00361880
    111      3      H           0.00036761     0.00360851     0.00295541
    112      3      H          -0.00357961     0.00167213     0.00017161
    113      3      H          -0.00133118     0.00175977    -0.00057307
    114      3      H          -0.00073536     0.00121812     0.00061686
    115      3      H          -0.00064099     0.00136208     0.00099181
    116      3      H           0.00100698     0.00151835     0.00065737
    117      3      H           0.00109229     0.00096890     0.00043102
    118      3      H           0.00169228     0.00028936     0.00169955
    119      3      H           0.00391068     0.00026787     0.00081193
    120      3      H          -0.00036131     0.00311420     0.00180673
    121      1      C          -0.00200863    -0.00131760     0.00405501
    122      1      C          -0.00248029     0.00838109    -0.00345144
    123      1      C           0.00027608     0.00555991     0.00945622
    124      1      C           0.01052588     0.00337810     0.00170705
    125      1      C           0.00305804    -0.00817519     0.00391527
    126      1      C           0.00202732     0.00207444    -0.00372382
    127      2      N          -0.00143027     0.00595157     0.00555134
    128      2      N           0.00550548    -0.00116082     0.00034226
    129      3      H          -0.00272478    -0.00252634    -0.00303214
    130      3      H           0.00115932    -0.00320684    -0.00142457
    131      3      H           0.00092038    -0.00119234    -0.00212047
    132      3      H           0.00012080    -0.00133912    -0.00069918
    133      3      H          -0.00068804    -0.00111230    -0.00087302
    134      3      H          -0.00078435    -0.00040790    -0.00109108
    135      3      H          -0.00102056     0.00055461    -0.00076861
    136      3      H          -0.00272178    -0.00001218    -0.00016712
    137      3      H          -0.00333354     0.00192328    -0.00085447
    138      3      H          -0.00255571    -0.00225860    -0.00188810
    139      1      C           0.00316692    -0.00070460     0.00330244
    140      1      C          -0.00549817     0.00768653    -0.00124125
    141      1      C           0.00809184     0.00690038     0.00030521
    142      1      C           0.00403244    -0.00043616    -0.00977334
    143      1      C           0.00465800    -0.00799944     0.00210179
    144      1      C          -0.00340939     0.00111259    -0.00273975
    145      2      N          -0.00055985     0.00666145     0.00245606
    146      2      N           0.00153244    -0.00536710    -0.00241684
    147      3      H          -0.00210884    -0.00073888     0.00163430
    148      3      H          -0.00035567    -0.00337167    -0.00006058
    149      3      H          -0.00150436    -0.00176863    -0.00048417
    150      3      H          -0.00049324    -0.00137084     0.00044218
    151      3      H          -0.00105096    -0.00124576     0.00105209
    152      3      H          -0.00142927    -0.00006883     0.00106150
    153      3      H          -0.00115698     0.00046905     0.00083359
    154      3      H          -0.00071084     0.00081428     0.00198045
    155      3      H          -0.00210251     0.00269616     0.00201605
    156      3      H          -0.00134078    -0.00155080     0.00131048
    157      1      C          -0.00310588    -0.00078462    -0.00312951
    158      1      C           0.00531972     0.00790670     0.00099707
    159      1      C          -0.00825369     0.00667193    -0.00049237
    160      1      C          -0.00415023    -0.00009450     0.00980948
    161      1      C          -0.00455779    -0.00820778    -0.00181001
    162      1      C           0.00319678     0.00158617     0.00278632
    163      2      N          -0.00044973     0.00689266    -0.00129886
    164      2      N          -0.00149063    -0.00440802     0.00285692
    165      3      H           0.00206700    -0.00079990    -0.00143307
    166      3      H           0.00040574    -0.00343324     0.00025651
    167      3      H           0.00152397    -0.00174910     0.00057482
    168      3      H           0.00051132    -0.00135510    -0.00044810
    169      3      H           0.00107343    -0.00124331    -0.00099160
    170      3      H           0.00143900    -0.00005308    -0.00105608
    171      3      H           0.00113496     0.00045010    -0.00086246
    172      3      H           0.00066176     0.00077909    -0.00203052
    173      3      H           0.00197183     0.00273011    -0.00208494
    174      3      H           0.00140988    -0.00144279    -0.00129805
    175      1      C           0.00171834    -0.00140059    -0.00465603
    176      1      C           0.00238900     0.00835084     0.00361669
    177      1      C          -0.00083807     0.00583679    -0.00935321
    178      1      C          -0.01066957     0.00311340    -0.00130947
    179      1      C          -0.00293873    -0.00806406    -0.00409019
    180      1      C          -0.00246580     0.00226764     0.00379973
    181      2      N           0.00046366     0.00459921    -0.00450915
    182      2      N          -0.00564971    -0.00110877    -0.00071817
    183      3      H           0.00282091    -0.00259582     0.00259009
    184      3      H          -0.00108524    -0.00331930     0.00129215
    185      3      H          -0.00073162    -0.00138726     0.00201792
    186      3      H           0.00002590    -0.00137474     0.00063212
    187      3      H           0.00081678    -0.00117312     0.00079890
    188      3      H           0.00088738    -0.00034391     0.00098128
    189      3      H           0.00111230     0.00049151     0.00068739
    190      3      H           0.00264231     0.00013377     0.00006529
    191      3      H           0.00332376     0.00206057     0.00078826
    192      3      H           0.00272822    -0.00222806     0.00208678
 SUM OF ATOMIC FORCES          -0.00269283    -0.00069823     0.00131630     0.00307758

 Number of electrons:                                                        516
 Number of occupied orbitals:                                                258
 Number of molecular orbitals:                                               258

 Number of orbital functions:                                               1776
 Number of independent orbital functions:                                   1776

 Extrapolation method: ASPC


 SCF WAVEFUNCTION OPTIMIZATION

  ----------------------------------- OT ---------------------------------------
  Minimizer      : CG                  : conjugate gradient
  Preconditioner : FULL_SINGLE_INVERSE : inversion of 
                                         H + eS - 2*(Sc)(c^T*H*c+const)(Sc)^T
  Precond_solver : DEFAULT
  Line search    : 2PNT                : 2 energies, one gradient
  stepsize       :    0.08000000                  energy_gap     :    0.08000000
  eps_taylor     :   0.10000E-15                  max_taylor     :             4
  ----------------------------------- OT ---------------------------------------

  Step     Update method      Time    Convergence         Total energy    Change
  ------------------------------------------------------------------------------
     1 OT CG       0.80E-01  147.7     0.00243372      -709.1378958527 -7.09E+02
     2 OT LS       0.14E+00  105.2                     -709.2934425774
     3 OT CG       0.14E+00  173.6     0.00155250      -709.3290535132 -1.91E-01
     4 OT LS       0.61E-01  106.1                     -709.3044080277
     5 OT CG       0.61E-01  174.3     0.00068083      -709.3627275170 -3.37E-02
     6 OT LS       0.61E-01  104.6                     -709.3692175752
     7 OT CG       0.61E-01  173.9     0.00043413      -709.3692175790 -6.49E-03
     8 OT LS       0.71E-01  105.2                     -709.3722173508
     9 OT CG       0.71E-01  174.5     0.00016402      -709.3722776903 -3.06E-03
    10 OT LS       0.87E-01  105.4                     -709.3727978204
    11 OT CG       0.87E-01  173.8     0.00007042      -709.3728171713 -5.39E-04
    12 OT LS       0.86E-01  105.0                     -709.3729148545
    13 OT CG       0.86E-01  173.7     0.00003652      -709.3729148833 -9.77E-05
    14 OT LS       0.66E-01  105.2                     -709.3729333374
    15 OT CG       0.66E-01  174.3     0.00001672      -709.3729351316 -2.02E-05
    16 OT LS       0.84E-01  104.8                     -709.3729402732
    17 OT CG       0.84E-01  173.8     0.00000834      -709.3729405125 -5.38E-06
    18 OT LS       0.65E-01  104.8                     -709.3729414492
    19 OT CG       0.65E-01  173.7     0.00000469      -709.3729415416 -1.03E-06
    20 OT LS       0.67E-01  104.8                     -709.3729418787
    21 OT CG       0.67E-01  173.8     0.00000262      -709.3729418792 -3.38E-07
    22 OT LS       0.62E-01  104.7                     -709.3729419753
    23 OT CG       0.62E-01  174.0     0.00000132      -709.3729419760 -9.69E-08
    24 OT LS       0.77E-01  105.0                     -709.3729420054
    25 OT CG       0.77E-01  173.5     0.00000068      -709.3729420066 -3.05E-08

  *** SCF run converged in    25 steps ***


  Electronic density on regular grids:       -515.9999992973        0.0000007027
  Core density on regular grids:              515.9999967614       -0.0000032386
  Total charge density on r-space grids:       -0.0000025359
  Total charge density g-space grids:          -0.0000025359

  Overlap energy of the core charge distribution:               0.00002475904948
  Self energy of the core charge distribution:              -1694.39446126194002
  Core Hamiltonian energy:                                    523.21686101510136
  Hartree energy:                                             685.36444312265189
  Exchange-correlation energy:                               -223.55980964143606

  Total energy:                                              -709.37294200657334

  outer SCF iter =    1 RMS gradient =   0.68E-06 energy =       -709.3729420066
  outer SCF loop converged in   1 iterations or   25 steps


 ENERGY| Total FORCE_EVAL ( QS ) energy (a.u.):             -709.372942015063586


 ATOMIC FORCES in [a.u.]

 # Atom   Kind   Element          X              Y              Z
      1      1      C           0.00127509    -0.00393035     0.00069624
      2      1      C          -0.00384346     0.01079797    -0.00221247
      3      1      C           0.00290269    -0.00667453     0.00035688
      4      1      C          -0.00057072     0.00201866     0.00759543
      5      1      C           0.00251477    -0.00513773     0.00023236
      6      1      C           0.00251361    -0.00459408    -0.00713025
      7      2      N          -0.00213585     0.00375421    -0.00986831
      8      2      N           0.00019194    -0.00314495     0.01146209
      9      1      C           0.00252119    -0.00419892    -0.00816287
     10      1      C          -0.00386714     0.00604339    -0.00060972
     11      1      C          -0.00228749     0.00351792     0.00532210
     12      1      C          -0.00271687     0.00374888     0.00004732
     13      1      C           0.00652878    -0.00881351     0.00067911
     14      1      C          -0.00471214     0.00810781    -0.00104115
     15      1      C          -0.00038973    -0.00205864    -0.02237484
     16      1      C           0.01378646    -0.01033873     0.01293968
     17      1      C          -0.00352799    -0.00345564     0.02712214
     18      1      C          -0.00399511     0.02256694    -0.01228867
     19      3      H           0.00038151     0.00083201    -0.00242850
     20      3      H          -0.00217245     0.00376075     0.00499965
     21      3      H           0.00075220    -0.00182708     0.00007435
     22      3      H          -0.00067398     0.00066664     0.00038373
     23      3      H           0.00100874    -0.00052327     0.00253458
     24      3      H           0.00325179    -0.00546179    -0.00369238
     25      3      H          -0.00224085     0.00250225     0.00715994
     26      3      H          -0.00567538     0.00221820    -0.00802401
     27      3      H           0.00253692    -0.00305984    -0.00823327
     28      3      H          -0.00072257    -0.00617316     0.00735698
     29      1      C          -0.00105988    -0.00380589    -0.00075425
     30      1      C           0.00337656     0.01051416     0.00214341
     31      1      C          -0.00330188    -0.00649422    -0.00006677
     32      1      C           0.00064830     0.00197650    -0.00773533
     33      1      C          -0.00277400    -0.00511234    -0.00041381
     34      1      C          -0.00287644    -0.00488351     0.00708716
     35      2      N           0.00345511     0.00497250     0.01026440
     36      2      N          -0.00010210    -0.00384809    -0.01100786
     37      1      C          -0.00218918    -0.00330192     0.00819707
     38      1      C           0.00354373     0.00618682     0.00062584
     39      1      C           0.00195956     0.00350082    -0.00566191
     40      1      C           0.00259713     0.00324290     0.00002036
     41      1      C          -0.00622863    -0.00838794    -0.00062764
     42      1      C           0.00446022     0.00837738     0.00114727
     43      1      C           0.00138175    -0.00205112     0.02584145
     44      1      C          -0.01216080    -0.01008858    -0.01212340
     45      1      C           0.00504394    -0.00571847    -0.03212562
     46      1      C           0.00411456     0.02024381     0.01174749
     47      3      H          -0.00037538     0.00085790     0.00235836
     48      3      H           0.00220193     0.00384961    -0.00507696
     49      3      H          -0.00070166    -0.00177835    -0.00016984
     50      3      H           0.00061536     0.00088996    -0.00029355
     51      3      H          -0.00103103    -0.00045912    -0.00240670
     52      3      H          -0.00311052    -0.00532469     0.00377532
     53      3      H           0.00216061     0.00269745    -0.00721013
     54      3      H           0.00498755     0.00229441     0.00739709
     55      3      H          -0.00294219    -0.00323271     0.00877527
     56      3      H           0.00052472    -0.00623925    -0.00746077
     57      1      C          -0.00786108    -0.00011288     0.00173979
     58      1      C           0.00136101    -0.00145460     0.00004495
     59      1      C           0.00091693     0.00717075    -0.00161221
     60      1      C           0.00009700    -0.00215517     0.00060769
     61      1      C           0.00820604    -0.00193919     0.00422524
     62      1      C           0.00175457    -0.00033377     0.00171088
     63      2      N           0.02304398     0.00090912    -0.05455080
     64      2      N          -0.02285366     0.00097098     0.05499758
     65      1      C          -0.00087205     0.00688363     0.00157862
     66      1      C          -0.00125708    -0.00148109     0.00003082
     67      1      C           0.00783919    -0.00049222    -0.00193823
     68      1      C          -0.00204254    -0.00007814    -0.00156495
     69      1      C          -0.00838550    -0.00178665    -0.00423820
     70      1      C          -0.00020727    -0.00209841    -0.00066657
     71      1      C           0.00609283     0.00083187     0.01643134
     72      1      C           0.01879932    -0.01401575    -0.00858178
     73      1      C          -0.00585396     0.00067770    -0.01618956
     74      1      C          -0.01759090    -0.01385658     0.00732683
     75      3      H          -0.00474991     0.00064630    -0.00133678
     76      3      H           0.00364778     0.00087643    -0.00047291
     77      3      H          -0.00022180    -0.00094666     0.00218031
     78      3      H           0.00480025     0.00052229     0.00120764
     79      3      H           0.00014144    -0.00096134    -0.00221746
     80      3      H          -0.00379512     0.00093630     0.00056315
     81      3      H          -0.00365614    -0.00017503    -0.00799613
     82      3      H          -0.00333788     0.00619803     0.00561395
     83      3      H           0.00353558    -0.00019125     0.00819372
     84      3      H           0.00354632     0.00651332    -0.00531840
     85      1      C          -0.00267744     0.00355317     0.00257139
     86      1      C           0.01189284     0.00075537    -0.00526590
     87      1      C           0.00685390    -0.00625246     0.01107967
     88      1      C          -0.00469189    -0.01372562     0.00201202
     89      1      C          -0.01265867     0.00267999     0.00322370
     90      1      C           0.00179354    -0.00015317    -0.00450500
     91      2      N           0.00716668    -0.00730389     0.01217589
     92      2      N          -0.00947031    -0.01505930     0.00295138
     93      3      H           0.00068790     0.00100990    -0.00422314
     94      3      H          -0.00674310    -0.00118961    -0.00176129
     95      3      H          -0.00198559     0.00164936     0.00117582
     96      3      H          -0.00114072    -0.00062289    -0.00325931
     97      3      H          -0.00269610     0.00411201    -0.00042672
     98      3      H           0.00200123     0.00235123    -0.00355074
     99      3      H           0.00078135     0.00308246     0.00193713
    100      3      H           0.00178503    -0.00032223    -0.00184862
    101      3      H           0.00643430     0.00218902     0.00138996
    102      3      H          -0.00045508     0.00469954    -0.00000590
    103      1      C          -0.00188492     0.00031921     0.00504332
    104      1      C           0.01293095     0.00217671    -0.00316684
    105      1      C           0.00425940    -0.01383984    -0.00186994
    106      1      C          -0.00700347    -0.00593469    -0.01119047
    107      1      C          -0.01190285     0.00133294     0.00519638
    108      1      C           0.00262534     0.00386572    -0.00221200
    109      2      N           0.00943400    -0.01723633    -0.00301165
    110      2      N          -0.00848302    -0.00667681    -0.01422143
    111      3      H           0.00069971     0.00463338    -0.00015565
    112      3      H          -0.00633704     0.00243499    -0.00149379
    113      3      H          -0.00179724    -0.00022137     0.00182725
    114      3      H          -0.00065150     0.00313968    -0.00201709
    115      3      H          -0.00195450     0.00250539     0.00353727
    116      3      H           0.00286043     0.00401533     0.00046697
    117      3      H           0.00105490    -0.00064198     0.00323134
    118      3      H           0.00205353     0.00155825    -0.00113180
    119      3      H           0.00660749    -0.00144434     0.00185669
    120      3      H          -0.00066037     0.00086940     0.00417982
    121      1      C          -0.00404272    -0.00222107     0.00131349
    122      1      C          -0.00581463     0.01033289    -0.00440707
    123      1      C           0.00074839     0.00823112     0.01192665
    124      1      C           0.01372128     0.00377151     0.00328827
    125      1      C           0.00406263    -0.01221166     0.00265437
    126      1      C          -0.00058183    -0.00103153    -0.00562152
    127      2      N           0.00121977     0.01695708     0.01997907
    128      2      N           0.01648794     0.00110209     0.00419606
    129      3      H          -0.00056880    -0.00085062    -0.00481735
    130      3      H           0.00409547    -0.00449979    -0.00218346
    131      3      H          -0.00033824    -0.00229960     0.00052429
    132      3      H           0.00174671    -0.00020758    -0.00331424
    133      3      H          -0.00180758    -0.00387078    -0.00098703
    134      3      H          -0.00218446     0.00039857    -0.00363383
    135      3      H          -0.00274764    -0.00068065     0.00162706
    136      3      H          -0.00095860     0.00152484    -0.00221036
    137      3      H          -0.00549199     0.00388874     0.00073377
    138      3      H          -0.00361113    -0.00283949     0.00113483
    139      1      C           0.00055598    -0.00123307     0.00441401
    140      1      C          -0.00752409     0.01032630     0.00056093
    141      1      C           0.01008572     0.00988755    -0.00047687
    142      1      C           0.00635488    -0.00115898    -0.01231069
    143      1      C           0.00431822    -0.01205119     0.00226592
    144      1      C          -0.00485844    -0.00097423    -0.00043178
    145      2      N           0.00581723     0.01506168    -0.00082334
    146      2      N           0.00795167    -0.00612072    -0.00815112
    147      3      H          -0.00377290    -0.00039241    -0.00124631
    148      3      H          -0.00021164    -0.00575089    -0.00232157
    149      3      H           0.00074451    -0.00186660     0.00167745
    150      3      H          -0.00261467    -0.00141713    -0.00200461
    151      3      H          -0.00126271    -0.00351183     0.00317212
    152      3      H          -0.00444895     0.00057815     0.00146234
    153      3      H           0.00069668     0.00041876     0.00339016
    154      3      H          -0.00239530     0.00122771    -0.00061991
    155      3      H          -0.00155283     0.00556798     0.00373181
    156      3      H           0.00097472    -0.00135766     0.00361700
    157      1      C          -0.00048558    -0.00135738    -0.00417163
    158      1      C           0.00728823     0.01062442    -0.00091126
    159      1      C          -0.01030914     0.00956775     0.00023499
    160      1      C          -0.00651166    -0.00072376     0.01239328
    161      1      C          -0.00407840    -0.01228104    -0.00184642
    162      1      C           0.00475158    -0.00032890     0.00049908
    163      2      N          -0.00783129     0.01567118     0.00193910
    164      2      N          -0.00809611    -0.00550084     0.00836266
    165      3      H           0.00376016    -0.00031870     0.00144521
    166      3      H           0.00029558    -0.00575676     0.00260130
    167      3      H          -0.00071546    -0.00195605    -0.00158526
    168      3      H           0.00260849    -0.00128161     0.00199740
    169      3      H           0.00133052    -0.00354578    -0.00303073
    170      3      H           0.00445646     0.00064195    -0.00146651
    171      3      H          -0.00071615     0.00028934    -0.00344161
    172      3      H           0.00230740     0.00130099     0.00054860
    173      3      H           0.00136449     0.00551240    -0.00386730
    174      3      H          -0.00093546    -0.00140324    -0.00361741
    175      1      C           0.00380421    -0.00237999    -0.00208368
    176      1      C           0.00576560     0.01038483     0.00461026
    177      1      C          -0.00156319     0.00861295    -0.01175911
    178      1      C          -0.01395014     0.00348447    -0.00278098
    179      1      C          -0.00388431    -0.01212354    -0.00294017
    180      1      C          -0.00007990    -0.00038341     0.00532800
    181      2      N          -0.00224406     0.01342902    -0.01542822
    182      2      N          -0.01739564     0.00164362    -0.00378037
    183      3      H           0.00069920    -0.00108146     0.00439225
    184      3      H          -0.00394559    -0.00473077     0.00209861
    185      3      H           0.00046564    -0.00238875    -0.00072229
    186      3      H          -0.00153300    -0.00039862     0.00330907
    187      3      H           0.00203476    -0.00390694     0.00077876
    188      3      H           0.00233800     0.00042474     0.00350648
    189      3      H           0.00280799    -0.00060113    -0.00179446
    190      3      H           0.00090398     0.00155843     0.00224328
    191      3      H           0.00538796     0.00415931    -0.00080774
    192      3      H           0.00368959    -0.00269327    -0.00095715
 SUM OF ATOMIC FORCES          -0.00274529    -0.00172113     0.00285391     0.00431784

 Number of electrons:                                                        516
 Number of occupied orbitals:                                                258
 Number of molecular orbitals:                                               258

 Number of orbital functions:                                               1776
 Number of independent orbital functions:                                   1776

 Extrapolation method: ASPC


 SCF WAVEFUNCTION OPTIMIZATION

  ----------------------------------- OT ---------------------------------------
  Minimizer      : CG                  : conjugate gradient
  Preconditioner : FULL_SINGLE_INVERSE : inversion of 
                                         H + eS - 2*(Sc)(c^T*H*c+const)(Sc)^T
  Precond_solver : DEFAULT
  Line search    : 2PNT                : 2 energies, one gradient
  stepsize       :    0.08000000                  energy_gap     :    0.08000000
  eps_taylor     :   0.10000E-15                  max_taylor     :             4
  ----------------------------------- OT ---------------------------------------

  Step     Update method      Time    Convergence         Total energy    Change
  ------------------------------------------------------------------------------
     1 OT CG       0.80E-01  149.5     0.00226692      -709.1809375128 -7.09E+02
     2 OT LS       0.13E+00  105.2                     -709.3127719787
     3 OT CG       0.13E+00  173.8     0.00154916      -709.3379888491 -1.57E-01
     4 OT LS       0.54E-01  105.2                     -709.3029205994
     5 OT CG       0.54E-01  173.7     0.00076555      -709.3675914902 -2.96E-02
     6 OT LS       0.54E-01  105.3                     -709.3747889018
     7 OT CG       0.54E-01  174.4     0.00042185      -709.3747889096 -7.20E-03
     8 OT LS       0.77E-01  105.2                     -709.3776376087
     9 OT CG       0.77E-01  173.9     0.00017483      -709.3779194999 -3.13E-03
    10 OT LS       0.79E-01  104.6                     -709.3784750198
    11 OT CG       0.79E-01  174.2     0.00007854      -709.3784756642 -5.56E-04
    12 OT LS       0.76E-01  105.0                     -709.3785836005
    13 OT CG       0.76E-01  174.0     0.00004124      -709.3785837640 -1.08E-04
    14 OT LS       0.65E-01  104.9                     -709.3786081935
    15 OT CG       0.65E-01  173.8     0.00001866      -709.3786090153 -2.53E-05
    16 OT LS       0.74E-01  105.0                     -709.3786148451
    17 OT CG       0.74E-01  174.2     0.00001054      -709.3786149418 -5.93E-06
    18 OT LS       0.55E-01  105.1                     -709.3786161788
    19 OT CG       0.55E-01  174.0     0.00000553      -709.3786163465 -1.40E-06
    20 OT LS       0.62E-01  105.7                     -709.3786167777
    21 OT CG       0.62E-01  173.2     0.00000310      -709.3786167836 -4.37E-07
    22 OT LS       0.64E-01  104.7                     -709.3786169249
    23 OT CG       0.64E-01  173.8     0.00000150      -709.3786169251 -1.41E-07
    24 OT LS       0.75E-01  105.9                     -709.3786169628
    25 OT CG       0.75E-01  174.6     0.00000078      -709.3786169636 -3.85E-08

  *** SCF run converged in    25 steps ***


  Electronic density on regular grids:       -515.9999992942        0.0000007058
  Core density on regular grids:              515.9999967622       -0.0000032378
  Total charge density on r-space grids:       -0.0000025319
  Total charge density g-space grids:          -0.0000025319

  Overlap energy of the core charge distribution:               0.00002647814340
  Self energy of the core charge distribution:              -1694.39446126194002
  Core Hamiltonian energy:                                    523.91422386173360
  Hartree energy:                                             684.88361600006886
  Exchange-correlation energy:                               -223.78202204159339

  Total energy:                                              -709.37861696358777

  outer SCF iter =    1 RMS gradient =   0.78E-06 energy =       -709.3786169636
  outer SCF loop converged in   1 iterations or   25 steps


 ENERGY| Total FORCE_EVAL ( QS ) energy (a.u.):             -709.378616974144165


 ATOMIC FORCES in [a.u.]

 # Atom   Kind   Element          X              Y              Z
      1      1      C           0.00080763    -0.00146945    -0.00147603
      2      1      C          -0.00196874     0.00539657    -0.00161148
      3      1      C           0.00035309    -0.00163986     0.00214598
      4      1      C           0.00078524    -0.00053824     0.00522145
      5      1      C           0.00224178    -0.00404121     0.00109509
      6      1      C           0.00136876    -0.00397098    -0.00315672
      7      2      N          -0.00274543     0.00387821    -0.00418325
      8      2      N           0.00043814    -0.00342239     0.00463117
      9      1      C           0.00046869    -0.00032828    -0.00525368
     10      1      C          -0.00241523     0.00366616    -0.00192891
     11      1      C          -0.00276919     0.00265082     0.00207143
     12      1      C          -0.00071458     0.00178327     0.00218937
     13      1      C           0.00345536    -0.00481149     0.00128983
     14      1      C          -0.00125729     0.00227080    -0.00273703
     15      1      C           0.00242012    -0.00461892    -0.00858067
     16      1      C           0.00385933    -0.00158658     0.00847232
     17      1      C          -0.00292907     0.00297597     0.01066092
     18      1      C          -0.00046535     0.00720493    -0.00871027
     19      3      H           0.00013264     0.00172494    -0.00530365
     20      3      H          -0.00278319     0.00508674     0.00691457
     21      3      H           0.00245423    -0.00578661     0.00103428
     22      3      H          -0.00318172     0.00496170    -0.00118964
     23      3      H           0.00143964    -0.00101054     0.00508336
     24      3      H           0.00394365    -0.00665608    -0.00510462
     25      3      H          -0.00044497    -0.00065371     0.00200288
     26      3      H          -0.00231693     0.00186541    -0.00233375
     27      3      H           0.00017836    -0.00040666    -0.00248837
     28      3      H          -0.00011259    -0.00283796     0.00178462
     29      1      C          -0.00074624    -0.00144187     0.00138835
     30      1      C           0.00176952     0.00527973     0.00163848
     31      1      C          -0.00076982    -0.00148820    -0.00205724
     32      1      C          -0.00104402    -0.00055172    -0.00548637
     33      1      C          -0.00248453    -0.00395876    -0.00122308
     34      1      C          -0.00149140    -0.00409923     0.00312260
     35      2      N           0.00408663     0.00463517     0.00418492
     36      2      N           0.00025890    -0.00367805    -0.00417330
     37      1      C          -0.00047879     0.00038076     0.00533976
     38      1      C           0.00215702     0.00397286     0.00185817
     39      1      C           0.00260922     0.00250964    -0.00225889
     40      1      C           0.00065767     0.00154270    -0.00208159
     41      1      C          -0.00314582    -0.00459060    -0.00124441
     42      1      C           0.00108523     0.00260648     0.00286619
     43      1      C          -0.00179530    -0.00461230     0.01048754
     44      1      C          -0.00341460    -0.00173611    -0.00831093
     45      1      C           0.00353213     0.00187635    -0.01289535
     46      1      C           0.00040774     0.00572254     0.00839450
     47      3      H          -0.00016605     0.00178750     0.00528380
     48      3      H           0.00280381     0.00512174    -0.00693960
     49      3      H          -0.00237711    -0.00574265    -0.00117396
     50      3      H           0.00306192     0.00510887     0.00125174
     51      3      H          -0.00150358    -0.00096375    -0.00501889
     52      3      H          -0.00380892    -0.00654120     0.00523005
     53      3      H           0.00029166    -0.00045417    -0.00207640
     54      3      H           0.00180473     0.00179035     0.00188367
     55      3      H          -0.00042470    -0.00046741     0.00293136
     56      3      H          -0.00000371    -0.00284377    -0.00185470
     57      1      C          -0.00482712    -0.00105749     0.00203362
     58      1      C          -0.00194658     0.00049987    -0.00066464
     59      1      C           0.00079821     0.00437370    -0.00367841
     60      1      C           0.00188675     0.00023812     0.00041294
     61      1      C           0.00518620    -0.00125863     0.00153351
     62      1      C           0.00116964    -0.00045394     0.00302792
     63      2      N           0.01431449     0.00173484    -0.02405948
     64      2      N          -0.01413867     0.00171016     0.02421810
     65      1      C          -0.00062518     0.00409404     0.00365955
     66      1      C           0.00200843     0.00033255     0.00061510
     67      1      C           0.00470847    -0.00123681    -0.00209906
     68      1      C          -0.00130648    -0.00030760    -0.00290470
     69      1      C          -0.00537912    -0.00102813    -0.00154270
     70      1      C          -0.00199808     0.00026142    -0.00040141
     71      1      C           0.00693174    -0.00159415     0.00611107
     72      1      C           0.00395596    -0.00900600    -0.00581036
     73      1      C          -0.00677228    -0.00147901    -0.00594658
     74      1      C          -0.00340969    -0.00901232     0.00512853
     75      3      H          -0.00680258     0.00163205    -0.00292171
     76      3      H           0.00703921     0.00166225    -0.00098861
     77      3      H          -0.00110010    -0.00285794     0.00454959
     78      3      H           0.00699332     0.00151089     0.00285099
     79      3      H           0.00094497    -0.00283727    -0.00462286
     80      3      H          -0.00719086     0.00174539     0.00112237
     81      3      H           0.00043797     0.00039794    -0.00317616
     82      3      H          -0.00061225     0.00285654     0.00071982
     83      3      H          -0.00053466     0.00029120     0.00327021
     84      3      H           0.00066668     0.00305032    -0.00056345
     85      1      C          -0.00228747     0.00220987     0.00427819
     86      1      C           0.00883812    -0.00101870    -0.00434850
     87      1      C           0.00487380    -0.00444921     0.00926686
     88      1      C          -0.00334265    -0.01099312     0.00091903
     89      1      C          -0.00920446     0.00185336     0.00405849
     90      1      C           0.00164345    -0.00259488    -0.00369256
     91      2      N           0.00422099    -0.00205559     0.00474436
     92      2      N          -0.00643848    -0.00544434     0.00046992
     93      3      H           0.00053267     0.00291391    -0.00222018
     94      3      H          -0.00437915     0.00017777    -0.00090220
     95      3      H          -0.00174962     0.00056182    -0.00123357
     96      3      H          -0.00107596     0.00075098    -0.00087373
     97      3      H          -0.00120250     0.00193111    -0.00061030
     98      3      H           0.00089641     0.00145225    -0.00139153
     99      3      H           0.00076610     0.00145250    -0.00028556
    100      3      H           0.00147685     0.00138513     0.00020579
    101      3      H           0.00406965     0.00163687     0.00001088
    102      3      H          -0.00022875     0.00381967    -0.00262084
    103      1      C          -0.00175744    -0.00224265     0.00400264
    104      1      C           0.00941986     0.00149171    -0.00399764
    105      1      C           0.00293326    -0.01107417    -0.00083247
    106      1      C          -0.00497727    -0.00420332    -0.00935857
    107      1      C          -0.00893418    -0.00058236     0.00429500
    108      1      C           0.00229043     0.00235042    -0.00403362
    109      2      N           0.00620834    -0.00631149    -0.00055418
    110      2      N          -0.00483885    -0.00162210    -0.00516433
    111      3      H           0.00041779     0.00376525     0.00248668
    112      3      H          -0.00400003     0.00178946    -0.00007945
    113      3      H          -0.00140144     0.00146063    -0.00020837
    114      3      H          -0.00072261     0.00151061     0.00021676
    115      3      H          -0.00084045     0.00153715     0.00137877
    116      3      H           0.00128878     0.00189862     0.00062970
    117      3      H           0.00108665     0.00072450     0.00085665
    118      3      H           0.00174709     0.00048331     0.00127093
    119      3      H           0.00432236     0.00000965     0.00097097
    120      3      H          -0.00040677     0.00277651     0.00216657
    121      1      C          -0.00231951    -0.00145199     0.00363571
    122      1      C          -0.00298228     0.00868064    -0.00359523
    123      1      C           0.00034616     0.00596457     0.00983339
    124      1      C           0.01101263     0.00343823     0.00194511
    125      1      C           0.00321363    -0.00878536     0.00372824
    126      1      C           0.00163038     0.00159212    -0.00401140
    127      2      N          -0.00101751     0.00758813     0.00764049
    128      2      N           0.00712420    -0.00084009     0.00092680
    129      3      H          -0.00240124    -0.00227487    -0.00330234
    130      3      H           0.00160380    -0.00340538    -0.00154028
    131      3      H           0.00072870    -0.00136085    -0.00172081
    132      3      H           0.00036761    -0.00116770    -0.00109654
    133      3      H          -0.00085849    -0.00153138    -0.00089157
    134      3      H          -0.00099791    -0.00028649    -0.00147744
    135      3      H          -0.00128321     0.00036708    -0.00040519
    136      3      H          -0.00245605     0.00021938    -0.00047751
    137      3      H          -0.00366272     0.00222171    -0.00061549
    138      3      H          -0.00271569    -0.00234722    -0.00143348
    139      1      C           0.00276867    -0.00078346     0.00347304
    140      1      C          -0.00580452     0.00808908    -0.00097127
    141      1      C           0.00839646     0.00735393     0.00018829
    142      1      C           0.00438409    -0.00054567    -0.01016077
    143      1      C           0.00461096    -0.00861332     0.00212563
    144      1      C          -0.00362994     0.00079107    -0.00238651
    145      2      N           0.00038661     0.00791882     0.00197053
    146      2      N           0.00250284    -0.00548608    -0.00326573
    147      3      H          -0.00236284    -0.00068673     0.00119923
    148      3      H          -0.00033410    -0.00373504    -0.00040260
    149      3      H          -0.00116425    -0.00178398    -0.00015552
    150      3      H          -0.00081582    -0.00137820     0.00007057
    151      3      H          -0.00108439    -0.00159045     0.00137436
    152      3      H          -0.00188842     0.00002895     0.00112358
    153      3      H          -0.00087581     0.00046133     0.00122209
    154      3      H          -0.00096738     0.00087629     0.00158677
    155      3      H          -0.00202131     0.00313311     0.00227743
    156      3      H          -0.00099132    -0.00152340     0.00166060
    157      1      C          -0.00270545    -0.00086996    -0.00329007
    158      1      C           0.00561731     0.00832103     0.00071108
    159      1      C          -0.00856758     0.00711160    -0.00038395
    160      1      C          -0.00450778    -0.00018991     0.01020400
    161      1      C          -0.00448978    -0.00882459    -0.00181431
    162      1      C           0.00343330     0.00128982     0.00243726
    163      2      N          -0.00155023     0.00820391    -0.00078812
    164      2      N          -0.00248807    -0.00456602     0.00367358
    165      3      H           0.00232553    -0.00072743    -0.00099822
    166      3      H           0.00038936    -0.00378823     0.00061134
    167      3      H           0.00118536    -0.00178095     0.00024642
    168      3      H           0.00083014    -0.00134422    -0.00007673
    169      3      H           0.00111375    -0.00159346    -0.00130146
    170      3      H           0.00189785     0.00005198    -0.00111961
    171      3      H           0.00085418     0.00042561    -0.00125442
    172      3      H           0.00091238     0.00085753    -0.00164011
    173      3      H           0.00188188     0.00315339    -0.00235640
    174      3      H           0.00105596    -0.00143854    -0.00165006
    175      1      C           0.00203645    -0.00154636    -0.00426353
    176      1      C           0.00289719     0.00866295     0.00376618
    177      1      C          -0.00094647     0.00625749    -0.00972037
    178      1      C          -0.01116913     0.00316990    -0.00153079
    179      1      C          -0.00308519    -0.00867773    -0.00392002
    180      1      C          -0.00210352     0.00185917     0.00403175
    181      2      N           0.00004473     0.00591503    -0.00609625
    182      2      N          -0.00737667    -0.00071639    -0.00118958
    183      3      H           0.00250252    -0.00236865     0.00286256
    184      3      H          -0.00151812    -0.00353581     0.00141503
    185      3      H          -0.00054910    -0.00153977     0.00160383
    186      3      H          -0.00021069    -0.00122691     0.00103885
    187      3      H           0.00100225    -0.00158853     0.00079708
    188      3      H           0.00110868    -0.00022819     0.00136493
    189      3      H           0.00137021     0.00032561     0.00031085
    190      3      H           0.00238028     0.00034842     0.00039621
    191      3      H           0.00363885     0.00237936     0.00054807
    192      3      H           0.00287433    -0.00229946     0.00162900
 SUM OF ATOMIC FORCES          -0.00271639    -0.00090699     0.00162559     0.00329302

 Number of electrons:                                                        516
 Number of occupied orbitals:                                                258
 Number of molecular orbitals:                                               258

 Number of orbital functions:                                               1776
 Number of independent orbital functions:                                   1776

 Extrapolation method: ASPC


 SCF WAVEFUNCTION OPTIMIZATION

  ----------------------------------- OT ---------------------------------------
  Minimizer      : CG                  : conjugate gradient
  Preconditioner : FULL_SINGLE_INVERSE : inversion of 
                                         H + eS - 2*(Sc)(c^T*H*c+const)(Sc)^T
  Precond_solver : DEFAULT
  Line search    : 2PNT                : 2 energies, one gradient
  stepsize       :    0.08000000                  energy_gap     :    0.08000000
  eps_taylor     :   0.10000E-15                  max_taylor     :             4
  ----------------------------------- OT ---------------------------------------

  Step     Update method      Time    Convergence         Total energy    Change
  ------------------------------------------------------------------------------
     1 OT CG       0.80E-01  147.8     0.00144742      -709.2964828916 -7.09E+02
     2 OT LS       0.14E+00  104.4                     -709.3510191631
     3 OT CG       0.14E+00  173.9     0.00094694      -709.3626570521 -6.62E-02
     4 OT LS       0.59E-01  104.8                     -709.3532859278
     5 OT CG       0.59E-01  174.3     0.00042015      -709.3748182854 -1.22E-02
     6 OT LS       0.60E-01  105.0                     -709.3772619428
     7 OT CG       0.60E-01  174.3     0.00025947      -709.3772628478 -2.44E-03
     8 OT LS       0.72E-01  105.1                     -709.3783393667
     9 OT CG       0.72E-01  173.7     0.00010152      -709.3783664346 -1.10E-03
    10 OT LS       0.86E-01  106.0                     -709.3785635430
    11 OT CG       0.86E-01  173.8     0.00004343      -709.3785691131 -2.03E-04
    12 OT LS       0.86E-01  105.5                     -709.3786061129
    13 OT CG       0.86E-01  173.9     0.00002218      -709.3786061131 -3.70E-05
    14 OT LS       0.66E-01  104.9                     -709.3786128435
    15 OT CG       0.66E-01  174.3     0.00001060      -709.3786135210 -7.41E-06
    16 OT LS       0.79E-01  105.4                     -709.3786154991
    17 OT CG       0.79E-01  174.3     0.00000524      -709.3786155580 -2.04E-06
    18 OT LS       0.68E-01  105.0                     -709.3786159705
    19 OT CG       0.68E-01  174.1     0.00000276      -709.3786159832 -4.25E-07
    20 OT LS       0.73E-01  105.1                     -709.3786161098
    21 OT CG       0.73E-01  174.6     0.00000153      -709.3786161105 -1.27E-07
    22 OT LS       0.61E-01  105.1                     -709.3786161418
    23 OT CG       0.61E-01  174.3     0.00000083      -709.3786161432 -3.27E-08

  *** SCF run converged in    23 steps ***


  Electronic density on regular grids:       -515.9999992933        0.0000007067
  Core density on regular grids:              515.9999967633       -0.0000032367
  Total charge density on r-space grids:       -0.0000025299
  Total charge density g-space grids:          -0.0000025299

  Overlap energy of the core charge distribution:               0.00002651075678
  Self energy of the core charge distribution:              -1694.39446126194002
  Core Hamiltonian energy:                                    523.92556234683980
  Hartree energy:                                             684.87587381021478
  Exchange-correlation energy:                               -223.78561754902603

  Total energy:                                              -709.37861614315477

  outer SCF iter =    1 RMS gradient =   0.83E-06 energy =       -709.3786161432
  outer SCF loop converged in   1 iterations or   23 steps


 ENERGY| Total FORCE_EVAL ( QS ) energy (a.u.):             -709.378616154039946


 ATOMIC FORCES in [a.u.]

 # Atom   Kind   Element          X              Y              Z
      1      1      C           0.00079946    -0.00142852    -0.00151053
      2      1      C          -0.00193726     0.00530700    -0.00160106
      3      1      C           0.00031199    -0.00155898     0.00217518
      4      1      C           0.00080705    -0.00057985     0.00518227
      5      1      C           0.00223667    -0.00402327     0.00111063
      6      1      C           0.00134942    -0.00395948    -0.00309209
      7      2      N          -0.00275245     0.00388093    -0.00408892
      8      2      N           0.00043980    -0.00342748     0.00451774
      9      1      C           0.00043517    -0.00026545    -0.00520601
     10      1      C          -0.00239115     0.00362636    -0.00195114
     11      1      C          -0.00277694     0.00263612     0.00201884
     12      1      C          -0.00068174     0.00175035     0.00222374
     13      1      C           0.00340493    -0.00474522     0.00129924
     14      1      C          -0.00120201     0.00217661    -0.00276439
     15      1      C           0.00246512    -0.00465998    -0.00835263
     16      1      C           0.00369689    -0.00144544     0.00839819
     17      1      C          -0.00291868     0.00307978     0.01038960
     18      1      C          -0.00040872     0.00695303    -0.00865087
     19      3      H           0.00012863     0.00173952    -0.00535119
     20      3      H          -0.00279336     0.00510893     0.00694587
     21      3      H           0.00248262    -0.00585264     0.00105030
     22      3      H          -0.00322367     0.00503357    -0.00121613
     23      3      H           0.00144663    -0.00101846     0.00512532
     24      3      H           0.00395507    -0.00667603    -0.00512762
     25      3      H          -0.00041400    -0.00070847     0.00191469
     26      3      H          -0.00226029     0.00185964    -0.00223628
     27      3      H           0.00013730    -0.00036007    -0.00238954
     28      3      H          -0.00010222    -0.00278135     0.00168880
     29      1      C          -0.00074069    -0.00140282     0.00142309
     30      1      C           0.00174234     0.00519258     0.00162992
     31      1      C          -0.00072863    -0.00140765    -0.00209010
     32      1      C          -0.00107070    -0.00059324    -0.00544927
     33      1      C          -0.00247945    -0.00393991    -0.00123768
     34      1      C          -0.00146793    -0.00408488     0.00305790
     35      2      N           0.00409468     0.00462880     0.00408289
     36      2      N           0.00026488    -0.00367541    -0.00405996
     37      1      C          -0.00045069     0.00044056     0.00529301
     38      1      C           0.00213400     0.00393550     0.00187889
     39      1      C           0.00261959     0.00249266    -0.00220373
     40      1      C           0.00062608     0.00151439    -0.00211540
     41      1      C          -0.00309547    -0.00452760    -0.00125406
     42      1      C           0.00103146     0.00251319     0.00289435
     43      1      C          -0.00184629    -0.00465335     0.01023413
     44      1      C          -0.00327099    -0.00160073    -0.00824753
     45      1      C           0.00350749     0.00199988    -0.01257919
     46      1      C           0.00034802     0.00548396     0.00833858
     47      3      H          -0.00016268     0.00180264     0.00533192
     48      3      H           0.00281382     0.00514314    -0.00697009
     49      3      H          -0.00240505    -0.00580879    -0.00119074
     50      3      H           0.00310285     0.00517943     0.00127774
     51      3      H          -0.00151124    -0.00097197    -0.00506180
     52      3      H          -0.00382049    -0.00656151     0.00525369
     53      3      H           0.00025948    -0.00050893    -0.00198849
     54      3      H           0.00175107     0.00178193     0.00178936
     55      3      H          -0.00038076    -0.00041883     0.00283078
     56      3      H          -0.00001267    -0.00278611    -0.00175820
     57      1      C          -0.00477913    -0.00106857     0.00203256
     58      1      C          -0.00200541     0.00052925    -0.00067014
     59      1      C           0.00079539     0.00432981    -0.00370941
     60      1      C           0.00191984     0.00027753     0.00040935
     61      1      C           0.00513424    -0.00124788     0.00149213
     62      1      C           0.00116360    -0.00045722     0.00305115
     63      2      N           0.01414489     0.00174980    -0.02351584
     64      2      N          -0.01396809     0.00172129     0.02365790
     65      1      C          -0.00061964     0.00405076     0.00369351
     66      1      C           0.00206145     0.00035979     0.00061777
     67      1      C           0.00465933    -0.00124285    -0.00209341
     68      1      C          -0.00129756    -0.00031291    -0.00292875
     69      1      C          -0.00532788    -0.00101477    -0.00149983
     70      1      C          -0.00202690     0.00030159    -0.00039412
     71      1      C           0.00694331    -0.00163287     0.00594447
     72      1      C           0.00371448    -0.00892379    -0.00576361
     73      1      C          -0.00678546    -0.00151369    -0.00578086
     74      1      C          -0.00317873    -0.00893292     0.00509137
     75      3      H          -0.00683645     0.00164838    -0.00294778
     76      3      H           0.00709699     0.00167542    -0.00099809
     77      3      H          -0.00111464    -0.00289016     0.00458955
     78      3      H           0.00702862     0.00152654     0.00287716
     79      3      H           0.00095820    -0.00286892    -0.00466338
     80      3      H          -0.00724826     0.00175852     0.00113226
     81      3      H           0.00050844     0.00040764    -0.00309414
     82      3      H          -0.00056666     0.00279875     0.00063630
     83      3      H          -0.00060493     0.00029937     0.00318615
     84      3      H           0.00061846     0.00299043    -0.00048238
     85      1      C          -0.00228220     0.00218771     0.00430647
     86      1      C           0.00878750    -0.00104653    -0.00433366
     87      1      C           0.00484118    -0.00441999     0.00923703
     88      1      C          -0.00332056    -0.01094814     0.00090145
     89      1      C          -0.00914736     0.00184066     0.00407104
     90      1      C           0.00164131    -0.00263495    -0.00367935
     91      2      N           0.00417434    -0.00196985     0.00462586
     92      2      N          -0.00639055    -0.00528996     0.00042749
     93      3      H           0.00053015     0.00294477    -0.00218761
     94      3      H          -0.00433989     0.00020019    -0.00088793
     95      3      H          -0.00174565     0.00054362    -0.00127353
     96      3      H          -0.00107487     0.00077377    -0.00083408
     97      3      H          -0.00117781     0.00189497    -0.00061331
     98      3      H           0.00087823     0.00143737    -0.00135585
     99      3      H           0.00076585     0.00142535    -0.00032245
    100      3      H           0.00147172     0.00141317     0.00023973
    101      3      H           0.00403070     0.00162767    -0.00001165
    102      3      H          -0.00022502     0.00380545    -0.00266315
    103      1      C          -0.00175554    -0.00228452     0.00398571
    104      1      C           0.00936170     0.00148140    -0.00401021
    105      1      C           0.00291155    -0.01102853    -0.00081575
    106      1      C          -0.00494391    -0.00417515    -0.00932833
    107      1      C          -0.00888479    -0.00061255     0.00428040
    108      1      C           0.00228614     0.00232524    -0.00406387
    109      2      N           0.00615779    -0.00613631    -0.00051187
    110      2      N          -0.00478123    -0.00154010    -0.00501989
    111      3      H           0.00041318     0.00375124     0.00252940
    112      3      H          -0.00396161     0.00177875    -0.00005637
    113      3      H          -0.00139489     0.00148817    -0.00024186
    114      3      H          -0.00072380     0.00148352     0.00025377
    115      3      H          -0.00082212     0.00152112     0.00134310
    116      3      H           0.00126282     0.00186357     0.00063236
    117      3      H           0.00108717     0.00074712     0.00081728
    118      3      H           0.00174195     0.00046540     0.00131064
    119      3      H           0.00428449     0.00003348     0.00095631
    120      3      H          -0.00040267     0.00280736     0.00213397
    121      1      C          -0.00229063    -0.00143974     0.00367489
    122      1      C          -0.00293646     0.00865209    -0.00358230
    123      1      C           0.00033948     0.00592765     0.00979864
    124      1      C           0.01096796     0.00343208     0.00192328
    125      1      C           0.00319889    -0.00872918     0.00374542
    126      1      C           0.00166659     0.00163622    -0.00398480
    127      2      N          -0.00105553     0.00743637     0.00744443
    128      2      N           0.00697449    -0.00086960     0.00087307
    129      3      H          -0.00243062    -0.00229788    -0.00327832
    130      3      H           0.00156300    -0.00338730    -0.00152964
    131      3      H           0.00074631    -0.00134526    -0.00175766
    132      3      H           0.00034485    -0.00118354    -0.00105986
    133      3      H          -0.00084275    -0.00149277    -0.00088992
    134      3      H          -0.00097843    -0.00029767    -0.00144199
    135      3      H          -0.00125888     0.00038449    -0.00043879
    136      3      H          -0.00248028     0.00019821    -0.00044949
    137      3      H          -0.00363283     0.00219456    -0.00063747
    138      3      H          -0.00270105    -0.00233901    -0.00147530
    139      1      C           0.00280653    -0.00077578     0.00345709
    140      1      C          -0.00577679     0.00805193    -0.00099548
    141      1      C           0.00836883     0.00731265     0.00019880
    142      1      C           0.00435223    -0.00053550    -0.01012574
    143      1      C           0.00461487    -0.00855723     0.00212356
    144      1      C          -0.00360978     0.00082154    -0.00241962
    145      2      N           0.00029895     0.00780316     0.00201693
    146      2      N           0.00241293    -0.00547688    -0.00318922
    147      3      H          -0.00233974    -0.00069152     0.00123928
    148      3      H          -0.00033603    -0.00370133    -0.00037090
    149      3      H          -0.00119604    -0.00178251    -0.00018631
    150      3      H          -0.00078570    -0.00137749     0.00010525
    151      3      H          -0.00108142    -0.00155870     0.00134456
    152      3      H          -0.00184605     0.00001992     0.00111800
    153      3      H          -0.00090200     0.00046202     0.00118586
    154      3      H          -0.00094335     0.00087045     0.00162365
    155      3      H          -0.00202891     0.00309261     0.00225316
    156      3      H          -0.00102363    -0.00152599     0.00162820
    157      1      C          -0.00274355    -0.00086170    -0.00327499
    158      1      C           0.00559039     0.00828270     0.00073674
    159      1      C          -0.00853903     0.00707159    -0.00039369
    160      1      C          -0.00447536    -0.00018110     0.01016825
    161      1      C          -0.00449567    -0.00876819    -0.00181400
    162      1      C           0.00341156     0.00131804     0.00246999
    163      2      N          -0.00144836     0.00808307    -0.00083647
    164      2      N          -0.00239565    -0.00455295     0.00360034
    165      3      H           0.00230198    -0.00073410    -0.00103829
    166      3      H           0.00039081    -0.00375518     0.00057839
    167      3      H           0.00121706    -0.00177793     0.00027726
    168      3      H           0.00080031    -0.00134521    -0.00011146
    169      3      H           0.00111012    -0.00156112    -0.00127275
    170      3      H           0.00185546     0.00004227    -0.00111388
    171      3      H           0.00088037     0.00042788    -0.00121781
    172      3      H           0.00088890     0.00085016    -0.00167670
    173      3      H           0.00189029     0.00311414    -0.00233119
    174      3      H           0.00108873    -0.00143898    -0.00161743
    175      1      C           0.00200707    -0.00153310    -0.00429999
    176      1      C           0.00285075     0.00863348     0.00375261
    177      1      C          -0.00093622     0.00621919    -0.00968654
    178      1      C          -0.01112334     0.00316423    -0.00151060
    179      1      C          -0.00307126    -0.00862134    -0.00393554
    180      1      C          -0.00213669     0.00189703     0.00401030
    181      2      N           0.00008339     0.00579336    -0.00594803
    182      2      N          -0.00721644    -0.00075270    -0.00114641
    183      3      H           0.00253152    -0.00238951     0.00283816
    184      3      H          -0.00147846    -0.00351616     0.00140376
    185      3      H          -0.00056583    -0.00152569     0.00164197
    186      3      H          -0.00018888    -0.00124058     0.00100128
    187      3      H           0.00098515    -0.00155033     0.00079732
    188      3      H           0.00108846    -0.00023886     0.00132969
    189      3      H           0.00134628     0.00034102     0.00034574
    190      3      H           0.00240425     0.00032872     0.00036615
    191      3      H           0.00361013     0.00235027     0.00057017
    192      3      H           0.00286106    -0.00229294     0.00167107
 SUM OF ATOMIC FORCES          -0.00271456    -0.00088845     0.00159790     0.00327284

 *******************************************************************************
 ***                 BRENT   - NUMBER OF ENERGY EVALUATIONS :       4        ***
 *******************************************************************************

 --------  Informations at step =     2 ------------
  Optimization Method        =                   CG
  Total Energy               =      -709.3786169741
  Real energy change         =        -0.0156273551
  Decrease in energy         =                  YES
  Used time                  =            25031.156

  Convergence check :
  Max. step size             =         0.0551401103
  Conv. limit for step size  =         0.0010000000
  Convergence in step size   =                   NO
  RMS step size              =         0.0117341669
  Conv. limit for RMS step   =         0.0010000000
  Convergence in RMS step    =                   NO
  Max. gradient              =         0.0298889117
  Conv. limit for gradients  =         0.0010000000
  Conv. for gradients        =                   NO
  RMS gradient               =         0.0063605509
  Conv. limit for RMS grad.  =         0.0010000000
  Conv. for gradients        =                   NO
 ---------------------------------------------------

 Number of electrons:                                                        516
 Number of occupied orbitals:                                                258
 Number of molecular orbitals:                                               258

 Number of orbital functions:                                               1776
 Number of independent orbital functions:                                   1776

 Extrapolation method: ASPC


 SCF WAVEFUNCTION OPTIMIZATION

  ----------------------------------- OT ---------------------------------------
  Minimizer      : CG                  : conjugate gradient
  Preconditioner : FULL_SINGLE_INVERSE : inversion of 
                                         H + eS - 2*(Sc)(c^T*H*c+const)(Sc)^T
  Precond_solver : DEFAULT
  Line search    : 2PNT                : 2 energies, one gradient
  stepsize       :    0.08000000                  energy_gap     :    0.08000000
  eps_taylor     :   0.10000E-15                  max_taylor     :             4
  ----------------------------------- OT ---------------------------------------

  Step     Update method      Time    Convergence         Total energy    Change
  ------------------------------------------------------------------------------
     1 OT CG       0.80E-01  147.8     0.00061948      -709.3636231932 -7.09E+02
     2 OT LS       0.14E+00  105.0                     -709.3735853490
     3 OT CG       0.14E+00  173.8     0.00040802      -709.3756784747 -1.21E-02
     4 OT LS       0.58E-01  105.0                     -709.3737177715
     5 OT CG       0.58E-01  173.3     0.00018867      -709.3778805625 -2.20E-03
     6 OT LS       0.59E-01  105.1                     -709.3783605171
     7 OT CG       0.59E-01  173.7     0.00011118      -709.3783607114 -4.80E-04
     8 OT LS       0.74E-01  104.9                     -709.3785613268
     9 OT CG       0.74E-01  173.7     0.00004450      -709.3785698977 -2.09E-04
    10 OT LS       0.84E-01  105.2                     -709.3786073938
    11 OT CG       0.84E-01  173.5     0.00001918      -709.3786079357 -3.80E-05
    12 OT LS       0.84E-01  105.1                     -709.3786150184
    13 OT CG       0.84E-01  173.6     0.00000984      -709.3786150184 -7.08E-06
    14 OT LS       0.65E-01  104.9                     -709.3786163538
    15 OT CG       0.65E-01  173.6     0.00000466      -709.3786164698 -1.45E-06
    16 OT LS       0.78E-01  105.6                     -709.3786168487
    17 OT CG       0.78E-01  173.6     0.00000237      -709.3786168594 -3.90E-07
    18 OT LS       0.65E-01  105.3                     -709.3786169400
    19 OT CG       0.65E-01  174.1     0.00000124      -709.3786169433 -8.40E-08
    20 OT LS       0.71E-01  104.3                     -709.3786169680
    21 OT CG       0.71E-01  174.2     0.00000071      -709.3786169681 -2.48E-08

  *** SCF run converged in    21 steps ***


  Electronic density on regular grids:       -515.9999992942        0.0000007058
  Core density on regular grids:              515.9999967622       -0.0000032378
  Total charge density on r-space grids:       -0.0000025319
  Total charge density g-space grids:          -0.0000025319

  Overlap energy of the core charge distribution:               0.00002647814340
  Self energy of the core charge distribution:              -1694.39446126194002
  Core Hamiltonian energy:                                    523.91385831718628
  Hartree energy:                                             684.88390787713092
  Exchange-correlation energy:                               -223.78194837863521

  Total energy:                                              -709.37861696811456

  outer SCF iter =    1 RMS gradient =   0.71E-06 energy =       -709.3786169681
  outer SCF loop converged in   1 iterations or   21 steps


 ENERGY| Total FORCE_EVAL ( QS ) energy (a.u.):             -709.378616974858232


 ATOMIC FORCES in [a.u.]

 # Atom   Kind   Element          X              Y              Z
      1      1      C           0.00080736    -0.00146983    -0.00147648
      2      1      C          -0.00196871     0.00539726    -0.00161278
      3      1      C           0.00035249    -0.00163854     0.00214855
      4      1      C           0.00078439    -0.00053669     0.00522071
      5      1      C           0.00224314    -0.00404479     0.00109486
      6      1      C           0.00136863    -0.00396983    -0.00315945
      7      2      N          -0.00274101     0.00387646    -0.00418288
      8      2      N           0.00043421    -0.00342127     0.00463315
      9      1      C           0.00046773    -0.00032821    -0.00525499
     10      1      C          -0.00241615     0.00366870    -0.00192753
     11      1      C          -0.00276860     0.00265003     0.00207397
     12      1      C          -0.00071556     0.00178414     0.00218800
     13      1      C           0.00345510    -0.00481111     0.00129326
     14      1      C          -0.00125586     0.00226880    -0.00273940
     15      1      C           0.00242079    -0.00461948    -0.00857852
     16      1      C           0.00386065    -0.00158780     0.00847245
     17      1      C          -0.00292917     0.00297762     0.01065831
     18      1      C          -0.00046456     0.00720288    -0.00871079
     19      3      H           0.00013273     0.00172480    -0.00530336
     20      3      H          -0.00278354     0.00508734     0.00691514
     21      3      H           0.00245448    -0.00578758     0.00103454
     22      3      H          -0.00318216     0.00496225    -0.00119008
     23      3      H           0.00143950    -0.00101044     0.00508259
     24      3      H           0.00394406    -0.00665703    -0.00510534
     25      3      H          -0.00044476    -0.00065420     0.00200196
     26      3      H          -0.00231699     0.00186533    -0.00233382
     27      3      H           0.00017789    -0.00040622    -0.00248702
     28      3      H          -0.00011270    -0.00283751     0.00178432
     29      1      C          -0.00074612    -0.00144242     0.00138876
     30      1      C           0.00176960     0.00528028     0.00164000
     31      1      C          -0.00076908    -0.00148663    -0.00206015
     32      1      C          -0.00104279    -0.00055028    -0.00548548
     33      1      C          -0.00248620    -0.00396243    -0.00122271
     34      1      C          -0.00149114    -0.00409793     0.00312550
     35      2      N           0.00408420     0.00463200     0.00418410
     36      2      N           0.00026054    -0.00367570    -0.00417583
     37      1      C          -0.00047786     0.00038126     0.00534127
     38      1      C           0.00215797     0.00397497     0.00185687
     39      1      C           0.00260843     0.00250875    -0.00226134
     40      1      C           0.00065875     0.00154368    -0.00208024
     41      1      C          -0.00314564    -0.00459004    -0.00124780
     42      1      C           0.00108405     0.00260466     0.00286887
     43      1      C          -0.00179635    -0.00461315     0.01048444
     44      1      C          -0.00341564    -0.00173701    -0.00831099
     45      1      C           0.00353197     0.00187891    -0.01289144
     46      1      C           0.00040695     0.00572066     0.00839496
     47      3      H          -0.00016609     0.00178729     0.00528335
     48      3      H           0.00280417     0.00512236    -0.00694016
     49      3      H          -0.00237740    -0.00574370    -0.00117426
     50      3      H           0.00306231     0.00510930     0.00125212
     51      3      H          -0.00150339    -0.00096365    -0.00501800
     52      3      H          -0.00380933    -0.00654218     0.00523074
     53      3      H           0.00029145    -0.00045466    -0.00207538
     54      3      H           0.00180479     0.00179026     0.00188376
     55      3      H          -0.00042416    -0.00046702     0.00292993
     56      3      H          -0.00000357    -0.00284330    -0.00185432
     57      1      C          -0.00482824    -0.00105546     0.00203130
     58      1      C          -0.00195003     0.00049709    -0.00066198
     59      1      C           0.00079276     0.00437233    -0.00367424
     60      1      C           0.00189450     0.00023846     0.00041344
     61      1      C           0.00518560    -0.00126117     0.00153638
     62      1      C           0.00116883    -0.00045464     0.00302836
     63      2      N           0.01431420     0.00173919    -0.02405534
     64      2      N          -0.01413635     0.00171038     0.02420451
     65      1      C          -0.00061821     0.00409230     0.00365778
     66      1      C           0.00200305     0.00032971     0.00061085
     67      1      C           0.00470988    -0.00123168    -0.00209289
     68      1      C          -0.00130516    -0.00030861    -0.00290541
     69      1      C          -0.00537910    -0.00102848    -0.00154351
     70      1      C          -0.00199898     0.00026373    -0.00039806
     71      1      C           0.00693028    -0.00159312     0.00611469
     72      1      C           0.00395495    -0.00900559    -0.00581090
     73      1      C          -0.00677126    -0.00147850    -0.00594977
     74      1      C          -0.00340885    -0.00901232     0.00512946
     75      3      H          -0.00680232     0.00163243    -0.00292176
     76      3      H           0.00704007     0.00166259    -0.00098903
     77      3      H          -0.00110011    -0.00285811     0.00454978
     78      3      H           0.00699172     0.00150997     0.00284970
     79      3      H           0.00094489    -0.00283747    -0.00462300
     80      3      H          -0.00719123     0.00174500     0.00112243
     81      3      H           0.00043836     0.00039807    -0.00317587
     82      3      H          -0.00061172     0.00285613     0.00071921
     83      3      H          -0.00053541     0.00029133     0.00326945
     84      3      H           0.00066614     0.00304991    -0.00056292
     85      1      C          -0.00228820     0.00221054     0.00427749
     86      1      C           0.00883763    -0.00101795    -0.00434901
     87      1      C           0.00487378    -0.00444936     0.00926709
     88      1      C          -0.00334271    -0.01099318     0.00091914
     89      1      C          -0.00920412     0.00185431     0.00405814
     90      1      C           0.00164427    -0.00259450    -0.00369246
     91      2      N           0.00422178    -0.00205636     0.00474446
     92      2      N          -0.00643920    -0.00544476     0.00047086
     93      3      H           0.00053280     0.00291354    -0.00222086
     94      3      H          -0.00437903     0.00017771    -0.00090216
     95      3      H          -0.00174960     0.00056190    -0.00123335
     96      3      H          -0.00107597     0.00075088    -0.00087391
     97      3      H          -0.00120247     0.00193102    -0.00061027
     98      3      H           0.00089644     0.00145222    -0.00139152
     99      3      H           0.00076612     0.00145253    -0.00028548
    100      3      H           0.00147687     0.00138477     0.00020534
    101      3      H           0.00406966     0.00163683     0.00001096
    102      3      H          -0.00022890     0.00382005    -0.00262046
    103      1      C          -0.00175806    -0.00224194     0.00400255
    104      1      C           0.00941940     0.00149277    -0.00399726
    105      1      C           0.00293332    -0.01107410    -0.00083253
    106      1      C          -0.00497722    -0.00420336    -0.00935872
    107      1      C          -0.00893351    -0.00058158     0.00429549
    108      1      C           0.00229131     0.00235095    -0.00403289
    109      2      N           0.00620905    -0.00631186    -0.00055526
    110      2      N          -0.00483973    -0.00162307    -0.00516400
    111      3      H           0.00041798     0.00376566     0.00248622
    112      3      H          -0.00400011     0.00178945    -0.00007958
    113      3      H          -0.00140149     0.00146018    -0.00020778
    114      3      H          -0.00072262     0.00151068     0.00021662
    115      3      H          -0.00084048     0.00153711     0.00137876
    116      3      H           0.00128875     0.00189853     0.00062966
    117      3      H           0.00108665     0.00072435     0.00085691
    118      3      H           0.00174708     0.00048344     0.00127062
    119      3      H           0.00432229     0.00000956     0.00097095
    120      3      H          -0.00040695     0.00277607     0.00216740
    121      1      C          -0.00231863    -0.00145273     0.00363590
    122      1      C          -0.00298253     0.00867969    -0.00359570
    123      1      C           0.00034600     0.00596458     0.00983336
    124      1      C           0.01101257     0.00343785     0.00194505
    125      1      C           0.00321251    -0.00878535     0.00372790
    126      1      C           0.00162944     0.00159151    -0.00401132
    127      2      N          -0.00101665     0.00758931     0.00763997
    128      2      N           0.00712584    -0.00083998     0.00092747
    129      3      H          -0.00240094    -0.00227449    -0.00330326
    130      3      H           0.00160392    -0.00340537    -0.00154029
    131      3      H           0.00072850    -0.00136093    -0.00172047
    132      3      H           0.00036779    -0.00116759    -0.00109680
    133      3      H          -0.00085845    -0.00153135    -0.00089152
    134      3      H          -0.00099791    -0.00028641    -0.00147748
    135      3      H          -0.00128332     0.00036702    -0.00040499
    136      3      H          -0.00245552     0.00021976    -0.00047827
    137      3      H          -0.00366297     0.00222194    -0.00061536
    138      3      H          -0.00271597    -0.00234750    -0.00143310
    139      1      C           0.00276957    -0.00078348     0.00347292
    140      1      C          -0.00580500     0.00808928    -0.00097130
    141      1      C           0.00839689     0.00735418     0.00018806
    142      1      C           0.00438441    -0.00054549    -0.01016131
    143      1      C           0.00461089    -0.00861363     0.00212593
    144      1      C          -0.00363059     0.00079111    -0.00238668
    145      2      N           0.00038718     0.00791943     0.00197093
    146      2      N           0.00250294    -0.00548749    -0.00326816
    147      3      H          -0.00236295    -0.00068670     0.00119938
    148      3      H          -0.00033409    -0.00373479    -0.00040248
    149      3      H          -0.00116425    -0.00178398    -0.00015554
    150      3      H          -0.00081578    -0.00137819     0.00007063
    151      3      H          -0.00108443    -0.00159050     0.00137437
    152      3      H          -0.00188844     0.00002895     0.00112361
    153      3      H          -0.00087579     0.00046130     0.00122214
    154      3      H          -0.00096729     0.00087628     0.00158688
    155      3      H          -0.00202129     0.00313289     0.00227728
    156      3      H          -0.00099125    -0.00152340     0.00166071
    157      1      C          -0.00270645    -0.00087014    -0.00328981
    158      1      C           0.00561780     0.00832111     0.00071108
    159      1      C          -0.00856801     0.00711180    -0.00038366
    160      1      C          -0.00450809    -0.00018980     0.01020448
    161      1      C          -0.00448967    -0.00882490    -0.00181459
    162      1      C           0.00343383     0.00128998     0.00243747
    163      2      N          -0.00155088     0.00820458    -0.00078869
    164      2      N          -0.00248814    -0.00456734     0.00367655
    165      3      H           0.00232553    -0.00072741    -0.00099852
    166      3      H           0.00038934    -0.00378768     0.00061102
    167      3      H           0.00118550    -0.00178093     0.00024663
    168      3      H           0.00082998    -0.00134421    -0.00007693
    169      3      H           0.00111375    -0.00159336    -0.00130137
    170      3      H           0.00189777     0.00005198    -0.00111961
    171      3      H           0.00085422     0.00042560    -0.00125437
    172      3      H           0.00091223     0.00085752    -0.00164030
    173      3      H           0.00188186     0.00315311    -0.00235620
    174      3      H           0.00105596    -0.00143855    -0.00165010
    175      1      C           0.00203593    -0.00154690    -0.00426357
    176      1      C           0.00289749     0.00866216     0.00376656
    177      1      C          -0.00094621     0.00625761    -0.00972035
    178      1      C          -0.01116911     0.00316965    -0.00153083
    179      1      C          -0.00308423    -0.00867777    -0.00391975
    180      1      C          -0.00210278     0.00185929     0.00403154
    181      2      N           0.00004421     0.00591612    -0.00609641
    182      2      N          -0.00737809    -0.00071644    -0.00119028
    183      3      H           0.00250223    -0.00236834     0.00286343
    184      3      H          -0.00151842    -0.00353600     0.00141512
    185      3      H          -0.00054885    -0.00153989     0.00160339
    186      3      H          -0.00021090    -0.00122681     0.00103915
    187      3      H           0.00100223    -0.00158859     0.00079705
    188      3      H           0.00110868    -0.00022814     0.00136498
    189      3      H           0.00137029     0.00032556     0.00031070
    190      3      H           0.00237985     0.00034871     0.00039686
    191      3      H           0.00363900     0.00237952     0.00054797
    192      3      H           0.00287458    -0.00229974     0.00162869
 SUM OF ATOMIC FORCES          -0.00271631    -0.00090701     0.00162560     0.00329296

 --------------------------
 OPTIMIZATION STEP:      3
 --------------------------

 Number of electrons:                                                        516
 Number of occupied orbitals:                                                258
 Number of molecular orbitals:                                               258

 Number of orbital functions:                                               1776
 Number of independent orbital functions:                                   1776

 Extrapolation method: ASPC


 SCF WAVEFUNCTION OPTIMIZATION

  ----------------------------------- OT ---------------------------------------
  Minimizer      : CG                  : conjugate gradient
  Preconditioner : FULL_SINGLE_INVERSE : inversion of 
                                         H + eS - 2*(Sc)(c^T*H*c+const)(Sc)^T
  Precond_solver : DEFAULT
  Line search    : 2PNT                : 2 energies, one gradient
  stepsize       :    0.08000000                  energy_gap     :    0.08000000
  eps_taylor     :   0.10000E-15                  max_taylor     :             4
  ----------------------------------- OT ---------------------------------------

  Step     Update method      Time    Convergence         Total energy    Change
  ------------------------------------------------------------------------------
     1 OT CG       0.80E-01  147.8     0.00015291      -709.3777005874 -7.09E+02
     2 OT LS       0.14E+00  105.5                     -709.3783087056
     3 OT CG       0.14E+00  173.9     0.00010046      -709.3784382227 -7.38E-04
     4 OT LS       0.58E-01  104.8                     -709.3783231705
     5 OT CG       0.58E-01  173.4     0.00004559      -709.3785730640 -1.35E-04
     6 OT LS       0.60E-01  104.7                     -709.3786016833
     7 OT CG       0.60E-01  174.1     0.00002721      -709.3786017098 -2.86E-05
     8 OT LS       0.74E-01  104.8                     -709.3786137708
     9 OT CG       0.74E-01  173.5     0.00001079      -709.3786141828 -1.25E-05
    10 OT LS       0.85E-01  104.6                     -709.3786164105
    11 OT CG       0.85E-01  173.9     0.00000465      -709.3786164520 -2.27E-06
    12 OT LS       0.82E-01  105.0                     -709.3786168600
    13 OT CG       0.82E-01  173.4     0.00000243      -709.3786168605 -4.08E-07
    14 OT LS       0.64E-01  105.3                     -709.3786169405
    15 OT CG       0.64E-01  174.0     0.00000115      -709.3786169475 -8.70E-08
    16 OT LS       0.78E-01  105.3                     -709.3786169704
    17 OT CG       0.78E-01  174.0     0.00000059      -709.3786169711 -2.37E-08

  *** SCF run converged in    17 steps ***


  Electronic density on regular grids:       -515.9999992942        0.0000007058
  Core density on regular grids:              515.9999967622       -0.0000032378
  Total charge density on r-space grids:       -0.0000025319
  Total charge density g-space grids:          -0.0000025319

  Overlap energy of the core charge distribution:               0.00002647814340
  Self energy of the core charge distribution:              -1694.39446126194002
  Core Hamiltonian energy:                                    523.91417942469366
  Hartree energy:                                             684.88365000329065
  Exchange-correlation energy:                               -223.78201161533255

  Total energy:                                              -709.37861697114488

  outer SCF iter =    1 RMS gradient =   0.59E-06 energy =       -709.3786169711
  outer SCF loop converged in   1 iterations or   17 steps


 ENERGY| Total FORCE_EVAL ( QS ) energy (a.u.):             -709.378616971144879


 Number of electrons:                                                        516
 Number of occupied orbitals:                                                258
 Number of molecular orbitals:                                               258

 Number of orbital functions:                                               1776
 Number of independent orbital functions:                                   1776

 Extrapolation method: ASPC


 SCF WAVEFUNCTION OPTIMIZATION

  ----------------------------------- OT ---------------------------------------
  Minimizer      : CG                  : conjugate gradient
  Preconditioner : FULL_SINGLE_INVERSE : inversion of 
                                         H + eS - 2*(Sc)(c^T*H*c+const)(Sc)^T
  Precond_solver : DEFAULT
  Line search    : 2PNT                : 2 energies, one gradient
  stepsize       :    0.08000000                  energy_gap     :    0.08000000
  eps_taylor     :   0.10000E-15                  max_taylor     :             4
  ----------------------------------- OT ---------------------------------------

  Step     Update method      Time    Convergence         Total energy    Change
  ------------------------------------------------------------------------------
     1 OT CG       0.80E-01  147.8     0.00031559      -709.3840326020 -7.09E+02
     2 OT LS       0.14E+00  104.8                     -709.3866251660
     3 OT CG       0.14E+00  173.9     0.00020898      -709.3871821511 -3.15E-03
     4 OT LS       0.55E-01  104.3                     -709.3864517312
     5 OT CG       0.55E-01  173.8     0.00010135      -709.3877287628 -5.47E-04
     6 OT LS       0.58E-01  105.1                     -709.3878651761
     7 OT CG       0.58E-01  174.3     0.00005057      -709.3878656994 -1.37E-04
     8 OT LS       0.80E-01  105.1                     -709.3879090434
     9 OT CG       0.80E-01  174.3     0.00002246      -709.3879125019 -4.68E-05
    10 OT LS       0.78E-01  104.7                     -709.3879214641
    11 OT CG       0.78E-01  173.9     0.00001011      -709.3879214718 -8.97E-06
    12 OT LS       0.80E-01  105.1                     -709.3879233480
    13 OT CG       0.80E-01  173.5     0.00000466      -709.3879233501 -1.88E-06
    14 OT LS       0.68E-01  104.7                     -709.3879236739
    15 OT CG       0.68E-01  173.0     0.00000257      -709.3879236859 -3.36E-07
    16 OT LS       0.65E-01  105.0                     -709.3879237837
    17 OT CG       0.65E-01  173.4     0.00000123      -709.3879237839 -9.80E-08
    18 OT LS       0.65E-01  104.6                     -709.3879238066
    19 OT CG       0.65E-01  174.1     0.00000068      -709.3879238066 -2.27E-08

  *** SCF run converged in    19 steps ***


  Electronic density on regular grids:       -515.9999992812        0.0000007188
  Core density on regular grids:              515.9999967598       -0.0000032402
  Total charge density on r-space grids:       -0.0000025214
  Total charge density g-space grids:          -0.0000025214

  Overlap energy of the core charge distribution:               0.00002490182141
  Self energy of the core charge distribution:              -1694.39446126194002
  Core Hamiltonian energy:                                    523.06234958197388
  Hartree energy:                                             685.49166440150395
  Exchange-correlation energy:                               -223.54750142992268

  Total energy:                                              -709.38792380656344

  outer SCF iter =    1 RMS gradient =   0.68E-06 energy =       -709.3879238066
  outer SCF loop converged in   1 iterations or   19 steps


 ENERGY| Total FORCE_EVAL ( QS ) energy (a.u.):             -709.387923806563435


 Number of electrons:                                                        516
 Number of occupied orbitals:                                                258
 Number of molecular orbitals:                                               258

 Number of orbital functions:                                               1776
 Number of independent orbital functions:                                   1776

 Extrapolation method: ASPC


 SCF WAVEFUNCTION OPTIMIZATION

  ----------------------------------- OT ---------------------------------------
  Minimizer      : CG                  : conjugate gradient
  Preconditioner : FULL_SINGLE_INVERSE : inversion of 
                                         H + eS - 2*(Sc)(c^T*H*c+const)(Sc)^T
  Precond_solver : DEFAULT
  Line search    : 2PNT                : 2 energies, one gradient
  stepsize       :    0.08000000                  energy_gap     :    0.08000000
  eps_taylor     :   0.10000E-15                  max_taylor     :             4
  ----------------------------------- OT ---------------------------------------

  Step     Update method      Time    Convergence         Total energy    Change
  ------------------------------------------------------------------------------
     1 OT CG       0.80E-01  147.7     0.00013342      -709.3728630936 -7.09E+02
     2 OT LS       0.14E+00  104.9                     -709.3733229266
     3 OT CG       0.14E+00  173.1     0.00008466      -709.3734154381 -5.52E-04
     4 OT LS       0.59E-01  105.1                     -709.3733488946
     5 OT CG       0.59E-01  173.8     0.00003859      -709.3735121290 -9.67E-05
     6 OT LS       0.60E-01  104.8                     -709.3735326086
     7 OT CG       0.60E-01  173.3     0.00002186      -709.3735326159 -2.05E-05
     8 OT LS       0.68E-01  105.6                     -709.3735399649
     9 OT CG       0.68E-01  173.8     0.00001023      -709.3735400684 -7.45E-06
    10 OT LS       0.70E-01  105.3                     -709.3735417400
    11 OT CG       0.70E-01  174.3     0.00000457      -709.3735417410 -1.67E-06
    12 OT LS       0.79E-01  104.5                     -709.3735421149
    13 OT CG       0.79E-01  173.1     0.00000212      -709.3735421205 -3.80E-07
    14 OT LS       0.62E-01  105.3                     -709.3735421789
    15 OT CG       0.62E-01  173.7     0.00000128      -709.3735421842 -6.36E-08
    16 OT LS       0.54E-01  105.3                     -709.3735422041
    17 OT CG       0.54E-01  174.4     0.00000062      -709.3735422045 -2.03E-08

  *** SCF run converged in    17 steps ***


  Electronic density on regular grids:       -515.9999992832        0.0000007168
  Core density on regular grids:              515.9999967647       -0.0000032353
  Total charge density on r-space grids:       -0.0000025184
  Total charge density g-space grids:          -0.0000025184

  Overlap energy of the core charge distribution:               0.00002337556186
  Self energy of the core charge distribution:              -1694.39446126194002
  Core Hamiltonian energy:                                    521.71922014035283
  Hartree energy:                                             686.47015558169403
  Exchange-correlation energy:                               -223.16848004012959

  Total energy:                                              -709.37354220446082

  outer SCF iter =    1 RMS gradient =   0.62E-06 energy =       -709.3735422045
  outer SCF loop converged in   1 iterations or   17 steps


 ENERGY| Total FORCE_EVAL ( QS ) energy (a.u.):             -709.373542204460819


 *******************************************************************************
 ***                 MNBRACK - NUMBER OF ENERGY EVALUATIONS :       3        ***
 *******************************************************************************

 Number of electrons:                                                        516
 Number of occupied orbitals:                                                258
 Number of molecular orbitals:                                               258

 Number of orbital functions:                                               1776
 Number of independent orbital functions:                                   1776

 Extrapolation method: ASPC


 SCF WAVEFUNCTION OPTIMIZATION

  ----------------------------------- OT ---------------------------------------
  Minimizer      : CG                  : conjugate gradient
  Preconditioner : FULL_SINGLE_INVERSE : inversion of 
                                         H + eS - 2*(Sc)(c^T*H*c+const)(Sc)^T
  Precond_solver : DEFAULT
  Line search    : 2PNT                : 2 energies, one gradient
  stepsize       :    0.08000000                  energy_gap     :    0.08000000
  eps_taylor     :   0.10000E-15                  max_taylor     :             4
  ----------------------------------- OT ---------------------------------------

  Step     Update method      Time    Convergence         Total energy    Change
  ------------------------------------------------------------------------------
     1 OT CG       0.80E-01  147.8     0.00106557      -709.3438619395 -7.09E+02
     2 OT LS       0.14E+00  105.2                     -709.3732644255
     3 OT CG       0.14E+00  173.9     0.00072013      -709.3792651817 -3.54E-02
     4 OT LS       0.54E-01  106.0                     -709.3710647369
     5 OT CG       0.54E-01  173.8     0.00034109      -709.3856868563 -6.42E-03
     6 OT LS       0.59E-01  105.1                     -709.3872532629
     7 OT CG       0.59E-01  173.5     0.00017124      -709.3872643900 -1.58E-03
     8 OT LS       0.78E-01  104.9                     -709.3877597907
     9 OT CG       0.78E-01  174.0     0.00007816      -709.3877909654 -5.27E-04
    10 OT LS       0.75E-01  104.9                     -709.3878950009
    11 OT CG       0.75E-01  174.1     0.00003566      -709.3878952796 -1.04E-04
    12 OT LS       0.77E-01  104.9                     -709.3879178054
    13 OT CG       0.77E-01  174.4     0.00001727      -709.3879178376 -2.26E-05
    14 OT LS       0.61E-01  105.4                     -709.3879216574
    15 OT CG       0.61E-01  173.8     0.00000988      -709.3879219773 -4.14E-06
    16 OT LS       0.61E-01  104.9                     -709.3879233521
    17 OT CG       0.61E-01  173.7     0.00000483      -709.3879233524 -1.38E-06
    18 OT LS       0.63E-01  104.9                     -709.3879236881
    19 OT CG       0.63E-01  173.6     0.00000250      -709.3879236883 -3.36E-07
    20 OT LS       0.65E-01  104.5                     -709.3879237817
    21 OT CG       0.65E-01  174.5     0.00000120      -709.3879237818 -9.35E-08
    22 OT LS       0.79E-01  105.1                     -709.3879238073
    23 OT CG       0.79E-01  174.1     0.00000055      -709.3879238081 -2.63E-08

  *** SCF run converged in    23 steps ***


  Electronic density on regular grids:       -515.9999992812        0.0000007188
  Core density on regular grids:              515.9999967598       -0.0000032402
  Total charge density on r-space grids:       -0.0000025214
  Total charge density g-space grids:          -0.0000025214

  Overlap energy of the core charge distribution:               0.00002490182141
  Self energy of the core charge distribution:              -1694.39446126194002
  Core Hamiltonian energy:                                    523.06209570506599
  Hartree energy:                                             685.49185488690068
  Exchange-correlation energy:                               -223.54743803994407

  Total energy:                                              -709.38792380809593

  outer SCF iter =    1 RMS gradient =   0.55E-06 energy =       -709.3879238081
  outer SCF loop converged in   1 iterations or   23 steps


 ENERGY| Total FORCE_EVAL ( QS ) energy (a.u.):             -709.387923813468205


 ATOMIC FORCES in [a.u.]

 # Atom   Kind   Element          X              Y              Z
      1      1      C          -0.00022168    -0.00025530     0.00008307
      2      1      C          -0.00153683     0.00443076     0.00142502
      3      1      C           0.00041821    -0.00079288     0.00053055
      4      1      C          -0.00040150     0.00118722     0.00028193
      5      1      C           0.00161825    -0.00317790     0.00005979
      6      1      C           0.00141761    -0.00169805    -0.00387393
      7      2      N          -0.00011621    -0.00035363    -0.00464404
      8      2      N          -0.00160179     0.00013546     0.00554269
      9      1      C           0.00068499    -0.00130717    -0.00115249
     10      1      C          -0.00232635     0.00340786     0.00002695
     11      1      C          -0.00099770     0.00197508     0.00313581
     12      1      C          -0.00040297    -0.00020841    -0.00059036
     13      1      C           0.00261430    -0.00277706    -0.00199424
     14      1      C          -0.00017299     0.00077424    -0.00064538
     15      1      C           0.00102348    -0.00103434    -0.00252611
     16      1      C           0.00051813     0.00056828     0.00078960
     17      1      C          -0.00030063     0.00124805     0.00177332
     18      1      C           0.00089256    -0.00001606    -0.00152132
     19      3      H           0.00054616    -0.00000710    -0.00021534
     20      3      H          -0.00051442     0.00028090     0.00167272
     21      3      H           0.00059798    -0.00138051     0.00002706
     22      3      H          -0.00056926     0.00056849     0.00029587
     23      3      H           0.00057120    -0.00006055     0.00083357
     24      3      H           0.00092918    -0.00145238    -0.00051845
     25      3      H          -0.00041896    -0.00085839     0.00269372
     26      3      H          -0.00306192     0.00200212    -0.00217816
     27      3      H           0.00004136     0.00007152    -0.00288723
     28      3      H          -0.00025287    -0.00311162     0.00118563
     29      1      C           0.00018938    -0.00044780     0.00013993
     30      1      C           0.00128027     0.00422219    -0.00175741
     31      1      C          -0.00089035    -0.00087694    -0.00055547
     32      1      C           0.00061762     0.00152298    -0.00011315
     33      1      C          -0.00185167    -0.00313872    -0.00025369
     34      1      C          -0.00169519    -0.00194622     0.00379961
     35      2      N           0.00045403    -0.00068747     0.00524751
     36      2      N           0.00219402     0.00079508    -0.00607847
     37      1      C          -0.00055877    -0.00095475     0.00131066
     38      1      C           0.00205495     0.00365382    -0.00007151
     39      1      C           0.00073994     0.00196207    -0.00328152
     40      1      C           0.00043576    -0.00041636     0.00037271
     41      1      C          -0.00250068    -0.00266241     0.00253794
     42      1      C           0.00018098     0.00134945     0.00087192
     43      1      C          -0.00092874    -0.00119926     0.00218727
     44      1      C          -0.00030083     0.00059167    -0.00053679
     45      1      C           0.00011057     0.00154837    -0.00067936
     46      1      C          -0.00058943     0.00071082     0.00163179
     47      3      H          -0.00047347    -0.00000095     0.00011186
     48      3      H           0.00049225     0.00028655    -0.00168539
     49      3      H          -0.00057092    -0.00139307    -0.00013753
     50      3      H           0.00051747     0.00079588    -0.00024301
     51      3      H          -0.00058237    -0.00003884    -0.00069900
     52      3      H          -0.00079878    -0.00130411     0.00058880
     53      3      H           0.00021906    -0.00094604    -0.00225764
     54      3      H           0.00269801     0.00195680     0.00187434
     55      3      H          -0.00002188     0.00015313     0.00287124
     56      3      H           0.00016476    -0.00338528    -0.00155420
     57      1      C          -0.00352091     0.00066283     0.00063056
     58      1      C           0.00146626     0.00107193    -0.00150311
     59      1      C           0.00130490     0.00413531     0.00097233
     60      1      C           0.00111365     0.00095705    -0.00125017
     61      1      C           0.00322853    -0.00254882     0.00415654
     62      1      C          -0.00030190     0.00023632     0.00065431
     63      2      N           0.00129583    -0.00161394     0.00072372
     64      2      N          -0.00164471    -0.00139702    -0.00086842
     65      1      C          -0.00138146     0.00403740    -0.00090694
     66      1      C          -0.00129692     0.00107814     0.00170725
     67      1      C           0.00369565     0.00037756    -0.00070550
     68      1      C           0.00010081     0.00031379    -0.00068211
     69      1      C          -0.00324112    -0.00249169    -0.00431047
     70      1      C          -0.00122500     0.00103386     0.00127251
     71      1      C           0.00167910    -0.00189288     0.00173005
     72      1      C           0.00061232    -0.00299224    -0.00099820
     73      1      C          -0.00170701    -0.00167494    -0.00149901
     74      1      C          -0.00062653    -0.00313926     0.00063972
     75      3      H          -0.00262612    -0.00062275    -0.00009163
     76      3      H           0.00116439    -0.00036026     0.00001001
     77      3      H           0.00014514    -0.00017269     0.00101168
     78      3      H           0.00258292    -0.00071880    -0.00005661
     79      3      H          -0.00021858    -0.00013219    -0.00094877
     80      3      H          -0.00127587    -0.00034414     0.00002031
     81      3      H           0.00054366     0.00019936    -0.00392364
     82      3      H          -0.00134598     0.00230692     0.00057553
     83      3      H          -0.00057014     0.00008092     0.00410693
     84      3      H           0.00154117     0.00261500    -0.00058342
     85      1      C          -0.00044406    -0.00174464    -0.00021131
     86      1      C           0.00032856    -0.00038503     0.00107408
     87      1      C           0.00097613    -0.00167894     0.00025431
     88      1      C          -0.00067713    -0.00105806     0.00173421
     89      1      C          -0.00040356    -0.00161507     0.00020676
     90      1      C          -0.00020171    -0.00023868     0.00199718
     91      2      N           0.00309667    -0.00339275    -0.00251766
     92      2      N          -0.00406816     0.00184000     0.00522787
     93      3      H           0.00021644     0.00190045    -0.00168997
     94      3      H          -0.00084581     0.00040445    -0.00079176
     95      3      H          -0.00119271     0.00045184    -0.00086932
     96      3      H          -0.00064703     0.00057480     0.00015387
     97      3      H           0.00050352    -0.00035611     0.00103597
     98      3      H          -0.00034140    -0.00128689     0.00024745
     99      3      H           0.00045656     0.00033208    -0.00052854
    100      3      H           0.00099022     0.00094959     0.00013686
    101      3      H           0.00039187     0.00098152     0.00015668
    102      3      H           0.00002010     0.00289058    -0.00154643
    103      1      C           0.00015796    -0.00002156    -0.00164510
    104      1      C           0.00035955    -0.00152060    -0.00017275
    105      1      C           0.00070148    -0.00100590    -0.00171619
    106      1      C          -0.00105688    -0.00157626    -0.00020900
    107      1      C          -0.00029078    -0.00032991    -0.00103519
    108      1      C           0.00018692    -0.00153210     0.00027120
    109      2      N           0.00386185     0.00279410    -0.00545063
    110      2      N          -0.00349805    -0.00256826     0.00370472
    111      3      H           0.00012460     0.00281850     0.00148116
    112      3      H          -0.00032871     0.00098224    -0.00017117
    113      3      H          -0.00091863     0.00103369    -0.00017499
    114      3      H          -0.00046835     0.00037287     0.00048130
    115      3      H           0.00029042    -0.00123642    -0.00022356
    116      3      H          -0.00051107    -0.00032772    -0.00104508
    117      3      H           0.00065686     0.00057846    -0.00018185
    118      3      H           0.00118586     0.00039751     0.00089874
    119      3      H           0.00080388     0.00039017     0.00082494
    120      3      H          -0.00011703     0.00176094     0.00166674
    121      1      C           0.00055999     0.00163586    -0.00076212
    122      1      C           0.00025891     0.00101086     0.00147928
    123      1      C           0.00123749     0.00180496     0.00047514
    124      1      C           0.00113167     0.00013596     0.00185716
    125      1      C           0.00141243     0.00059929     0.00035103
    126      1      C          -0.00023762    -0.00068777     0.00129235
    127      2      N           0.00180006     0.00370628    -0.00550164
    128      2      N           0.00135704    -0.00474747     0.00389717
    129      3      H          -0.00147393    -0.00160328    -0.00250686
    130      3      H          -0.00018093    -0.00046372    -0.00130397
    131      3      H           0.00037076    -0.00096112    -0.00106957
    132      3      H           0.00016610    -0.00074650    -0.00008837
    133      3      H           0.00001811     0.00106140     0.00114617
    134      3      H           0.00171915     0.00019565     0.00031560
    135      3      H          -0.00021409     0.00064489    -0.00049546
    136      3      H          -0.00165182     0.00011857    -0.00031638
    137      3      H          -0.00119252    -0.00036915    -0.00033876
    138      3      H          -0.00202058    -0.00149057    -0.00088002
    139      1      C          -0.00059682     0.00071673    -0.00154813
    140      1      C           0.00070006     0.00103267     0.00004682
    141      1      C           0.00015521     0.00134430    -0.00124116
    142      1      C           0.00166320    -0.00025257    -0.00002301
    143      1      C           0.00026827    -0.00027999    -0.00071200
    144      1      C           0.00134303    -0.00018817     0.00122219
    145      2      N          -0.00406182     0.00347057    -0.00489010
    146      2      N           0.00522756    -0.00312133     0.00259071
    147      3      H          -0.00180405    -0.00054148     0.00047361
    148      3      H          -0.00106177    -0.00061287     0.00024122
    149      3      H          -0.00092446    -0.00110786    -0.00003712
    150      3      H           0.00001335    -0.00073805     0.00036156
    151      3      H           0.00071618     0.00084122     0.00018685
    152      3      H           0.00041125    -0.00020021    -0.00094854
    153      3      H          -0.00071825     0.00036925     0.00011371
    154      3      H          -0.00057705     0.00046586     0.00120476
    155      3      H          -0.00096583     0.00013022     0.00132086
    156      3      H          -0.00044320    -0.00088733     0.00152312
    157      1      C           0.00053093     0.00098709     0.00159788
    158      1      C          -0.00084269     0.00113275    -0.00000579
    159      1      C          -0.00019678     0.00135179     0.00121377
    160      1      C          -0.00173586    -0.00026244     0.00007608
    161      1      C          -0.00033561     0.00000137     0.00083665
    162      1      C          -0.00137957     0.00019037    -0.00075562
    163      2      N           0.00327745     0.00276690     0.00571780
    164      2      N          -0.00524612    -0.00323317    -0.00247284
    165      3      H           0.00184122    -0.00054698    -0.00027731
    166      3      H           0.00105989    -0.00059383    -0.00017255
    167      3      H           0.00091252    -0.00110530     0.00009191
    168      3      H          -0.00000187    -0.00073171    -0.00036508
    169      3      H          -0.00074954     0.00084104    -0.00019659
    170      3      H          -0.00045028    -0.00014507     0.00097176
    171      3      H           0.00068560     0.00037495    -0.00014513
    172      3      H           0.00054008     0.00045150    -0.00123046
    173      3      H           0.00089385     0.00008982    -0.00127052
    174      3      H           0.00043446    -0.00078926    -0.00148675
    175      1      C          -0.00075922     0.00134625     0.00045884
    176      1      C          -0.00035087     0.00097323    -0.00159471
    177      1      C          -0.00134366     0.00183602    -0.00046527
    178      1      C          -0.00120101     0.00019944    -0.00193275
    179      1      C          -0.00159775     0.00062024    -0.00029434
    180      1      C          -0.00013267    -0.00065227    -0.00160658
    181      2      N          -0.00179454     0.00435024     0.00349427
    182      2      N          -0.00074922    -0.00450393    -0.00408637
    183      3      H           0.00154376    -0.00178619     0.00195319
    184      3      H           0.00022110    -0.00051864     0.00120136
    185      3      H          -0.00024531    -0.00110960     0.00100145
    186      3      H          -0.00005873    -0.00077556     0.00000606
    187      3      H          -0.00005919     0.00107494    -0.00114419
    188      3      H          -0.00167810     0.00020905    -0.00031909
    189      3      H           0.00024952     0.00060495     0.00048390
    190      3      H           0.00160530     0.00023237     0.00030146
    191      3      H           0.00122498    -0.00027177     0.00024560
    192      3      H           0.00209557    -0.00140727     0.00110377
 SUM OF ATOMIC FORCES          -0.00303347    -0.00162069     0.00087861     0.00354973

 Number of electrons:                                                        516
 Number of occupied orbitals:                                                258
 Number of molecular orbitals:                                               258

 Number of orbital functions:                                               1776
 Number of independent orbital functions:                                   1776

 Extrapolation method: ASPC


 SCF WAVEFUNCTION OPTIMIZATION

  ----------------------------------- OT ---------------------------------------
  Minimizer      : CG                  : conjugate gradient
  Preconditioner : FULL_SINGLE_INVERSE : inversion of 
                                         H + eS - 2*(Sc)(c^T*H*c+const)(Sc)^T
  Precond_solver : DEFAULT
  Line search    : 2PNT                : 2 energies, one gradient
  stepsize       :    0.08000000                  energy_gap     :    0.08000000
  eps_taylor     :   0.10000E-15                  max_taylor     :             4
  ----------------------------------- OT ---------------------------------------

  Step     Update method      Time    Convergence         Total energy    Change
  ------------------------------------------------------------------------------
     1 OT CG       0.80E-01  148.5     0.00184043      -709.2548230536 -7.09E+02
     2 OT LS       0.13E+00  104.9                     -709.3414676859
     3 OT CG       0.13E+00  173.7     0.00131820      -709.3577296269 -1.03E-01
     4 OT LS       0.50E-01  105.5                     -709.3243255553
     5 OT CG       0.50E-01  173.1     0.00063204      -709.3778528276 -2.01E-02
     6 OT LS       0.58E-01  105.2                     -709.3830714722
     7 OT CG       0.58E-01  173.4     0.00030058      -709.3831672894 -5.31E-03
     8 OT LS       0.81E-01  105.4                     -709.3847146239
     9 OT CG       0.81E-01  174.5     0.00013643      -709.3848528218 -1.69E-03
    10 OT LS       0.77E-01  104.8                     -709.3851786953
    11 OT CG       0.77E-01  173.6     0.00006263      -709.3851799382 -3.27E-04
    12 OT LS       0.75E-01  104.8                     -709.3852477663
    13 OT CG       0.75E-01  173.7     0.00003112      -709.3852477840 -6.78E-05
    14 OT LS       0.60E-01  104.3                     -709.3852602855
    15 OT CG       0.60E-01  174.2     0.00001674      -709.3852611461 -1.34E-05
    16 OT LS       0.65E-01  104.7                     -709.3852653180
    17 OT CG       0.65E-01  174.2     0.00000851      -709.3852653447 -4.20E-06
    18 OT LS       0.60E-01  104.8                     -709.3852663340
    19 OT CG       0.60E-01  173.5     0.00000459      -709.3852663419 -9.97E-07
    20 OT LS       0.61E-01  105.0                     -709.3852666354
    21 OT CG       0.61E-01  174.1     0.00000228      -709.3852666354 -2.93E-07
    22 OT LS       0.77E-01  104.6                     -709.3852667234
    23 OT CG       0.77E-01  174.0     0.00000113      -709.3852667276 -9.22E-08
    24 OT LS       0.68E-01  105.2                     -709.3852667474
    25 OT CG       0.68E-01  174.3     0.00000063      -709.3852667477 -2.01E-08

  *** SCF run converged in    25 steps ***


  Electronic density on regular grids:       -515.9999992806        0.0000007194
  Core density on regular grids:              515.9999967614       -0.0000032386
  Total charge density on r-space grids:       -0.0000025192
  Total charge density g-space grids:          -0.0000025192

  Overlap energy of the core charge distribution:               0.00002399034718
  Self energy of the core charge distribution:              -1694.39446126194002
  Core Hamiltonian energy:                                    522.38495486933050
  Hartree energy:                                             685.98206405531448
  Exchange-correlation energy:                               -223.35784840075317

  Total energy:                                              -709.38526674770083

  outer SCF iter =    1 RMS gradient =   0.63E-06 energy =       -709.3852667477
  outer SCF loop converged in   1 iterations or   25 steps


 ENERGY| Total FORCE_EVAL ( QS ) energy (a.u.):             -709.385266753790233


 ATOMIC FORCES in [a.u.]

 # Atom   Kind   Element          X              Y              Z
      1      1      C          -0.00104131     0.00068776     0.00138675
      2      1      C          -0.00122675     0.00373720     0.00381832
      3      1      C           0.00053285    -0.00022720    -0.00082348
      4      1      C          -0.00135477     0.00255747    -0.00370102
      5      1      C           0.00109629    -0.00244525    -0.00078418
      6      1      C           0.00148556     0.00009190    -0.00450172
      7      2      N           0.00203307    -0.00386122    -0.00502715
      8      2      N          -0.00329639     0.00308220     0.00630431
      9      1      C           0.00085160    -0.00209779     0.00214928
     10      1      C          -0.00223012     0.00316227     0.00159699
     11      1      C           0.00042016     0.00146583     0.00403567
     12      1      C          -0.00017747    -0.00177316    -0.00280684
     13      1      C           0.00199963    -0.00124921    -0.00457173
     14      1      C           0.00061759    -0.00029444     0.00108971
     15      1      C          -0.00011805     0.00192294     0.00229428
     16      1      C          -0.00208545     0.00227289    -0.00543735
     17      1      C           0.00186014    -0.00027718    -0.00521052
     18      1      C           0.00197546    -0.00562513     0.00435999
     19      3      H           0.00087157    -0.00136952     0.00373956
     20      3      H           0.00122750    -0.00341076    -0.00235756
     21      3      H          -0.00085258     0.00207321    -0.00074913
     22      3      H           0.00147311    -0.00286637     0.00143352
     23      3      H          -0.00011976     0.00069826    -0.00249563
     24      3      H          -0.00139660     0.00256251     0.00298029
     25      3      H          -0.00039405    -0.00101755     0.00323522
     26      3      H          -0.00363636     0.00211350    -0.00204488
     27      3      H          -0.00007114     0.00045705    -0.00318144
     28      3      H          -0.00035389    -0.00330461     0.00068059
     29      1      C           0.00093554     0.00032590    -0.00091230
     30      1      C           0.00092748     0.00346703    -0.00443192
     31      1      C          -0.00104347    -0.00049659     0.00072060
     32      1      C           0.00195147     0.00316471     0.00422581
     33      1      C          -0.00131956    -0.00244815     0.00053232
     34      1      C          -0.00188307    -0.00025288     0.00438498
     35      2      N          -0.00245079    -0.00508621     0.00614673
     36      2      N           0.00378892     0.00448846    -0.00768627
     37      1      C          -0.00060341    -0.00202267    -0.00192824
     38      1      C           0.00195534     0.00334102    -0.00161662
     39      1      C          -0.00075975     0.00155193    -0.00415255
     40      1      C           0.00027893    -0.00196150     0.00233372
     41      1      C          -0.00204765    -0.00122044     0.00550067
     42      1      C          -0.00046393     0.00046131    -0.00078185
     43      1      C          -0.00019506     0.00166649    -0.00438396
     44      1      C           0.00213423     0.00245505     0.00579803
     45      1      C          -0.00271307     0.00101735     0.00878155
     46      1      C          -0.00140585    -0.00322040    -0.00389144
     47      3      H          -0.00071708    -0.00140760    -0.00390437
     48      3      H          -0.00128741    -0.00342337     0.00235353
     49      3      H           0.00083864     0.00201874     0.00066272
     50      3      H          -0.00147412    -0.00257672    -0.00139059
     51      3      H           0.00014998     0.00069919     0.00268197
     52      3      H           0.00151948     0.00273793    -0.00295120
     53      3      H           0.00015110    -0.00134252    -0.00237838
     54      3      H           0.00339024     0.00209126     0.00185977
     55      3      H           0.00031145     0.00066433     0.00277641
     56      3      H           0.00028962    -0.00379997    -0.00130154
     57      1      C          -0.00256323     0.00203373    -0.00049272
     58      1      C           0.00415751     0.00144443    -0.00212087
     59      1      C           0.00183943     0.00391139     0.00472311
     60      1      C           0.00045055     0.00139130    -0.00249024
     61      1      C           0.00169816    -0.00357171     0.00624562
     62      1      C          -0.00145911     0.00076816    -0.00127766
     63      2      N          -0.01048441    -0.00380410     0.02383089
     64      2      N           0.00981210    -0.00335894    -0.02423289
     65      1      C          -0.00210874     0.00396943    -0.00460006
     66      1      C          -0.00386767     0.00158556     0.00251525
     67      1      C           0.00296431     0.00166681     0.00041401
     68      1      C           0.00121916     0.00079455     0.00112292
     69      1      C          -0.00158378    -0.00365171    -0.00651762
     70      1      C          -0.00054293     0.00150303     0.00250916
     71      1      C          -0.00255059    -0.00216237    -0.00180059
     72      1      C          -0.00197658     0.00183299     0.00287959
     73      1      C           0.00238119    -0.00185712     0.00208618
     74      1      C           0.00154071     0.00156968    -0.00295912
     75      3      H           0.00062281    -0.00237060     0.00211593
     76      3      H          -0.00338325    -0.00190376     0.00078211
     77      3      H           0.00113432     0.00193773    -0.00175204
     78      3      H          -0.00084153    -0.00244401    -0.00232036
     79      3      H          -0.00114316     0.00199303     0.00191945
     80      3      H           0.00330449    -0.00193828    -0.00083053
     81      3      H           0.00062310     0.00003463    -0.00451712
     82      3      H          -0.00192470     0.00188052     0.00046732
     83      3      H          -0.00059388    -0.00009181     0.00476950
     84      3      H           0.00223691     0.00228320    -0.00061548
     85      1      C           0.00100836    -0.00490747    -0.00388526
     86      1      C          -0.00641522     0.00016862     0.00525562
     87      1      C          -0.00214099     0.00048216    -0.00684414
     88      1      C           0.00147901     0.00673843     0.00237860
     89      1      C           0.00658205    -0.00424714    -0.00283894
     90      1      C          -0.00167237     0.00171199     0.00656375
     91      2      N           0.00228039    -0.00457057    -0.00835987
     92      2      N          -0.00188675     0.00762159     0.00913793
     93      3      H          -0.00004138     0.00109008    -0.00127348
     94      3      H           0.00206002     0.00063286    -0.00066732
     95      3      H          -0.00074149     0.00037825    -0.00056550
     96      3      H          -0.00030525     0.00043998     0.00097607
     97      3      H           0.00190933    -0.00224607     0.00234461
     98      3      H          -0.00136558    -0.00350487     0.00162701
     99      3      H           0.00020974    -0.00056110    -0.00072877
    100      3      H           0.00059454     0.00059333     0.00006234
    101      3      H          -0.00263976     0.00043034     0.00021993
    102      3      H           0.00022533     0.00216050    -0.00067382
    103      1      C           0.00168205     0.00182223    -0.00617493
    104      1      C          -0.00684030    -0.00378753     0.00283072
    105      1      C          -0.00109026     0.00687774    -0.00241054
    106      1      C           0.00206591     0.00045763     0.00698903
    107      1      C           0.00655839    -0.00007905    -0.00514671
    108      1      C          -0.00147788    -0.00463322     0.00380573
    109      2      N           0.00196595     0.00985326    -0.00945383
    110      2      N          -0.00254782    -0.00346494     0.01062529
    111      3      H          -0.00011500     0.00207301     0.00066737
    112      3      H           0.00269740     0.00030533    -0.00018921
    113      3      H          -0.00052692     0.00068471    -0.00012934
    114      3      H          -0.00026587    -0.00053435     0.00070023
    115      3      H           0.00122854    -0.00348248    -0.00157184
    116      3      H          -0.00199485    -0.00216840    -0.00237705
    117      3      H           0.00031495     0.00046795    -0.00101330
    118      3      H           0.00073202     0.00034347     0.00058850
    119      3      H          -0.00208828     0.00074472     0.00067060
    120      3      H           0.00011891     0.00094976     0.00127349
    121      1      C           0.00287665     0.00410511    -0.00433173
    122      1      C           0.00280309    -0.00510938     0.00539240
    123      1      C           0.00195311    -0.00147506    -0.00687937
    124      1      C          -0.00667004    -0.00242021     0.00179375
    125      1      C          -0.00011727     0.00797533    -0.00232184
    126      1      C          -0.00180669    -0.00253469     0.00555715
    127      2      N           0.00419645     0.00071547    -0.01572476
    128      2      N          -0.00335700    -0.00787687     0.00634744
    129      3      H          -0.00072135    -0.00106485    -0.00188780
    130      3      H          -0.00168565     0.00192132    -0.00109190
    131      3      H           0.00006227    -0.00064832    -0.00053170
    132      3      H           0.00000268    -0.00041327     0.00071542
    133      3      H           0.00075126     0.00320957     0.00277908
    134      3      H           0.00392389     0.00056124     0.00181157
    135      3      H           0.00063706     0.00086505    -0.00057134
    136      3      H          -0.00099667     0.00003942    -0.00021224
    137      3      H           0.00084694    -0.00249567    -0.00016865
    138      3      H          -0.00147450    -0.00081058    -0.00043808
    139      1      C          -0.00334039     0.00190333    -0.00560494
    140      1      C           0.00572921    -0.00461009     0.00087303
    141      1      C          -0.00629820    -0.00338663    -0.00237760
    142      1      C          -0.00044982     0.00002331     0.00793694
    143      1      C          -0.00321268     0.00627851    -0.00284855
    144      1      C           0.00532522    -0.00097635     0.00418061
    145      2      N          -0.00751910    -0.00015601    -0.01074562
    146      2      N           0.00747968    -0.00098914     0.00733882
    147      3      H          -0.00135725    -0.00043189    -0.00010776
    148      3      H          -0.00164184     0.00194014     0.00081167
    149      3      H          -0.00072709    -0.00056442     0.00007756
    150      3      H           0.00067744    -0.00022944     0.00059906
    151      3      H           0.00215939     0.00283807    -0.00081417
    152      3      H           0.00231338    -0.00039763    -0.00261043
    153      3      H          -0.00059962     0.00029555    -0.00077446
    154      3      H          -0.00027488     0.00013071     0.00089252
    155      3      H          -0.00013940    -0.00233770     0.00050931
    156      3      H          -0.00000941    -0.00037358     0.00141313
    157      1      C           0.00316368     0.00246567     0.00555073
    158      1      C          -0.00582999    -0.00460545    -0.00058771
    159      1      C           0.00633015    -0.00321480     0.00249031
    160      1      C           0.00042209    -0.00026329    -0.00786787
    161      1      C           0.00298201     0.00691846     0.00281074
    162      1      C          -0.00523107    -0.00069609    -0.00338898
    163      2      N           0.00707273    -0.00179232     0.01096840
    164      2      N          -0.00753793    -0.00219313    -0.00752688
    165      3      H           0.00145339    -0.00040919     0.00030176
    166      3      H           0.00159348     0.00201931    -0.00086061
    167      3      H           0.00068805    -0.00056294    -0.00005265
    168      3      H          -0.00066758    -0.00024518    -0.00059937
    169      3      H          -0.00224426     0.00284186     0.00073696
    170      3      H          -0.00239314    -0.00031856     0.00264960
    171      3      H           0.00055775     0.00033419     0.00074345
    172      3      H           0.00025305     0.00012014    -0.00089496
    173      3      H           0.00012408    -0.00242999    -0.00035001
    174      3      H          -0.00006014    -0.00026574    -0.00135868
    175      1      C          -0.00301074     0.00365333     0.00429457
    176      1      C          -0.00290270    -0.00518878    -0.00572171
    177      1      C          -0.00167357    -0.00166308     0.00676318
    178      1      C           0.00665568    -0.00208523    -0.00225222
    179      1      C          -0.00031514     0.00791887     0.00257819
    180      1      C           0.00151588    -0.00269335    -0.00615619
    181      2      N          -0.00331986     0.00318996     0.01118342
    182      2      N           0.00463602    -0.00752293    -0.00646848
    183      3      H           0.00077005    -0.00132199     0.00124357
    184      3      H           0.00169044     0.00193156     0.00100506
    185      3      H           0.00001881    -0.00077138     0.00050145
    186      3      H           0.00006586    -0.00041825    -0.00081753
    187      3      H          -0.00094368     0.00328094    -0.00269624
    188      3      H          -0.00393972     0.00054037    -0.00172675
    189      3      H          -0.00064365     0.00082695     0.00062822
    190      3      H           0.00097370     0.00014023     0.00025063
    191      3      H          -0.00076591    -0.00244973     0.00005401
    192      3      H           0.00148269    -0.00069631     0.00068475
 SUM OF ATOMIC FORCES          -0.00282442    -0.00188173    -0.00017520     0.00339838

 Number of electrons:                                                        516
 Number of occupied orbitals:                                                258
 Number of molecular orbitals:                                               258

 Number of orbital functions:                                               1776
 Number of independent orbital functions:                                   1776

 Extrapolation method: ASPC


 SCF WAVEFUNCTION OPTIMIZATION

  ----------------------------------- OT ---------------------------------------
  Minimizer      : CG                  : conjugate gradient
  Preconditioner : FULL_SINGLE_INVERSE : inversion of 
                                         H + eS - 2*(Sc)(c^T*H*c+const)(Sc)^T
  Precond_solver : DEFAULT
  Line search    : 2PNT                : 2 energies, one gradient
  stepsize       :    0.08000000                  energy_gap     :    0.08000000
  eps_taylor     :   0.10000E-15                  max_taylor     :             4
  ----------------------------------- OT ---------------------------------------

  Step     Update method      Time    Convergence         Total energy    Change
  ------------------------------------------------------------------------------
     1 OT CG       0.80E-01  147.3     0.00166712      -709.2809282496 -7.09E+02
     2 OT LS       0.14E+00  104.0                     -709.3527606440
     3 OT CG       0.14E+00  173.6     0.00111917      -709.3671353757 -8.62E-02
     4 OT LS       0.55E-01  105.0                     -709.3490607647
     5 OT CG       0.55E-01  174.5     0.00052619      -709.3827851048 -1.56E-02
     6 OT LS       0.59E-01  104.9                     -709.3864937174
     7 OT CG       0.59E-01  173.9     0.00027092      -709.3865105241 -3.73E-03
     8 OT LS       0.76E-01  104.8                     -709.3877224328
     9 OT CG       0.76E-01  173.2     0.00012590      -709.3877854760 -1.27E-03
    10 OT LS       0.72E-01  105.2                     -709.3880448789
    11 OT CG       0.72E-01  174.2     0.00005806      -709.3880457426 -2.60E-04
    12 OT LS       0.75E-01  105.0                     -709.3881036125
    13 OT CG       0.75E-01  174.4     0.00002957      -709.3881037321 -5.80E-05
    14 OT LS       0.54E-01  104.8                     -709.3881130737
    15 OT CG       0.54E-01  173.4     0.00001678      -709.3881146392 -1.09E-05
    16 OT LS       0.63E-01  104.7                     -709.3881186142
    17 OT CG       0.63E-01  174.0     0.00000795      -709.3881186846 -4.05E-06
    18 OT LS       0.65E-01  104.7                     -709.3881196293
    19 OT CG       0.65E-01  173.8     0.00000405      -709.3881196307 -9.46E-07
    20 OT LS       0.66E-01  104.8                     -709.3881198769
    21 OT CG       0.66E-01  174.4     0.00000196      -709.3881198769 -2.46E-07
    22 OT LS       0.77E-01  104.9                     -709.3881199431
    23 OT CG       0.77E-01  173.0     0.00000088      -709.3881199446 -6.77E-08

  *** SCF run converged in    23 steps ***


  Electronic density on regular grids:       -515.9999992817        0.0000007183
  Core density on regular grids:              515.9999967617       -0.0000032383
  Total charge density on r-space grids:       -0.0000025200
  Total charge density g-space grids:          -0.0000025200

  Overlap energy of the core charge distribution:               0.00002468691305
  Self energy of the core charge distribution:              -1694.39446126194002
  Core Hamiltonian energy:                                    522.92052403088553
  Hartree energy:                                             685.59382696102341
  Exchange-correlation energy:                               -223.50803436149317

  Total energy:                                              -709.38811994461128

  outer SCF iter =    1 RMS gradient =   0.88E-06 energy =       -709.3881199446
  outer SCF loop converged in   1 iterations or   23 steps


 ENERGY| Total FORCE_EVAL ( QS ) energy (a.u.):             -709.388119958607490


 ATOMIC FORCES in [a.u.]

 # Atom   Kind   Element          X              Y              Z
      1      1      C          -0.00039280    -0.00005638     0.00035103
      2      1      C          -0.00146970     0.00428057     0.00192493
      3      1      C           0.00043683    -0.00066463     0.00025288
      4      1      C          -0.00059935     0.00147183    -0.00054395
      5      1      C           0.00151149    -0.00302941    -0.00011553
      6      1      C           0.00142964    -0.00132249    -0.00400142
      7      2      N           0.00032766    -0.00107479    -0.00472143
      8      2      N          -0.00195008     0.00074065     0.00569869
      9      1      C           0.00071910    -0.00146894    -0.00046832
     10      1      C          -0.00230837     0.00335992     0.00035449
     11      1      C          -0.00070197     0.00186639     0.00332036
     12      1      C          -0.00035426    -0.00053665    -0.00105363
     13      1      C           0.00248165    -0.00245068    -0.00253312
     14      1      C          -0.00000152     0.00054035    -0.00028803
     15      1      C           0.00078680    -0.00042377    -0.00152032
     16      1      C          -0.00002944     0.00092424    -0.00050251
     17      1      C           0.00014572     0.00094068     0.00030798
     18      1      C           0.00111855    -0.00119793    -0.00030502
     19      3      H           0.00061442    -0.00029303     0.00061840
     20      3      H          -0.00014579    -0.00050003     0.00082047
     21      3      H           0.00029293    -0.00065494    -0.00013698
     22      3      H          -0.00013963    -0.00015402     0.00053694
     23      3      H           0.00042673     0.00009780     0.00013356
     24      3      H           0.00043807    -0.00060453     0.00022319
     25      3      H          -0.00041396    -0.00089196     0.00280762
     26      3      H          -0.00318355     0.00202529    -0.00215124
     27      3      H           0.00001821     0.00015167    -0.00295071
     28      3      H          -0.00027482    -0.00315391     0.00108235
     29      1      C           0.00034487    -0.00028524    -0.00007611
     30      1      C           0.00120390     0.00405802    -0.00231575
     31      1      C          -0.00091720    -0.00078727    -0.00029542
     32      1      C           0.00089440     0.00186430     0.00078620
     33      1      C          -0.00174305    -0.00299865    -0.00008968
     34      1      C          -0.00173257    -0.00159067     0.00391930
     35      2      N          -0.00015092    -0.00159337     0.00542960
     36      2      N           0.00252240     0.00155511    -0.00640716
     37      1      C          -0.00056812    -0.00117453     0.00063940
     38      1      C           0.00203577     0.00359329    -0.00039413
     39      1      C           0.00042734     0.00187442    -0.00345971
     40      1      C           0.00040178    -0.00074000     0.00078189
     41      1      C          -0.00240135    -0.00235382     0.00315805
     42      1      C           0.00003959     0.00115385     0.00053169
     43      1      C          -0.00077859    -0.00061201     0.00081198
     44      1      C           0.00021102     0.00097967     0.00077526
     45      1      C          -0.00047212     0.00145769     0.00131709
     46      1      C          -0.00075779    -0.00011372     0.00048876
     47      3      H          -0.00052444    -0.00029624    -0.00073529
     48      3      H           0.00011609    -0.00049844    -0.00083146
     49      3      H          -0.00027436    -0.00067647     0.00003143
     50      3      H           0.00009869     0.00008652    -0.00048594
     51      3      H          -0.00042926     0.00011522     0.00001210
     52      3      H          -0.00030903    -0.00045071    -0.00016154
     53      3      H           0.00020556    -0.00102856    -0.00228464
     54      3      H           0.00284426     0.00198486     0.00187209
     55      3      H           0.00004671     0.00025870     0.00285505
     56      3      H           0.00019152    -0.00347339    -0.00150272
     57      1      C          -0.00331480     0.00094871     0.00039676
     58      1      C           0.00202953     0.00115690    -0.00163675
     59      1      C           0.00140772     0.00409025     0.00175409
     60      1      C           0.00097812     0.00105783    -0.00151487
     61      1      C           0.00290768    -0.00276220     0.00459195
     62      1      C          -0.00054444     0.00034819     0.00025448
     63      2      N          -0.00107056    -0.00210652     0.00528325
     64      2      N           0.00063910    -0.00184596    -0.00548452
     65      1      C          -0.00152501     0.00402404    -0.00167586
     66      1      C          -0.00183877     0.00119134     0.00188127
     67      1      C           0.00353755     0.00064661    -0.00047230
     68      1      C           0.00033519     0.00041472    -0.00030889
     69      1      C          -0.00289277    -0.00273339    -0.00476992
     70      1      C          -0.00108589     0.00114279     0.00153787
     71      1      C           0.00079918    -0.00194689     0.00099686
     72      1      C           0.00006629    -0.00198760    -0.00019204
     73      1      C          -0.00085691    -0.00171100    -0.00075435
     74      1      C          -0.00017053    -0.00215884    -0.00010999
     75      3      H          -0.00194188    -0.00099123     0.00037287
     76      3      H           0.00020450    -0.00068771     0.00017311
     77      3      H           0.00035193     0.00027038     0.00043025
     78      3      H           0.00186118    -0.00108293    -0.00053343
     79      3      H          -0.00041182     0.00031396    -0.00034531
     80      3      H          -0.00030904    -0.00068254    -0.00015956
     81      3      H           0.00056055     0.00016539    -0.00404794
     82      3      H          -0.00146751     0.00221705     0.00055271
     83      3      H          -0.00057539     0.00004513     0.00424575
     84      3      H           0.00168685     0.00254466    -0.00058921
     85      1      C          -0.00013913    -0.00240461    -0.00097144
     86      1      C          -0.00108256    -0.00027336     0.00195822
     87      1      C           0.00032554    -0.00122445    -0.00123452
     88      1      C          -0.00022887     0.00058080     0.00186950
     89      1      C           0.00105717    -0.00217502    -0.00043096
     90      1      C          -0.00050891     0.00016295     0.00294897
     91      2      N           0.00291948    -0.00362994    -0.00373228
     92      2      N          -0.00363672     0.00304918     0.00603482
     93      3      H           0.00016297     0.00173170    -0.00160219
     94      3      H          -0.00024552     0.00044857    -0.00076856
     95      3      H          -0.00109905     0.00043545    -0.00080681
     96      3      H          -0.00057562     0.00054618     0.00032535
     97      3      H           0.00079366    -0.00074570     0.00130960
     98      3      H          -0.00055250    -0.00174754     0.00052995
     99      3      H           0.00040500     0.00014551    -0.00056986
    100      3      H           0.00090819     0.00087585     0.00012277
    101      3      H          -0.00023397     0.00086856     0.00017388
    102      3      H           0.00006248     0.00273707    -0.00136587
    103      1      C           0.00047669     0.00035797    -0.00258931
    104      1      C          -0.00114560    -0.00200439     0.00045764
    105      1      C           0.00032826     0.00065230    -0.00186200
    106      1      C          -0.00040411    -0.00114707     0.00130191
    107      1      C           0.00114260    -0.00028149    -0.00190453
    108      1      C          -0.00016205    -0.00217941     0.00100193
    109      2      N           0.00347149     0.00428363    -0.00627903
    110      2      N          -0.00329155    -0.00274461     0.00516061
    111      3      H           0.00007493     0.00266189     0.00131252
    112      3      H           0.00029595     0.00084340    -0.00017910
    113      3      H          -0.00083736     0.00096138    -0.00016681
    114      3      H          -0.00042601     0.00018334     0.00052635
    115      3      H           0.00048359    -0.00170288    -0.00049970
    116      3      H          -0.00081725    -0.00070706    -0.00132354
    117      3      H           0.00058538     0.00055489    -0.00035521
    118      3      H           0.00109161     0.00038519     0.00083487
    119      3      H           0.00020631     0.00046037     0.00079562
    120      3      H          -0.00006805     0.00159191     0.00158385
    121      1      C           0.00104264     0.00215102    -0.00150292
    122      1      C           0.00079341    -0.00026730     0.00230661
    123      1      C           0.00138706     0.00111705    -0.00106946
    124      1      C          -0.00050364    -0.00040348     0.00184340
    125      1      C           0.00110001     0.00214775    -0.00020820
    126      1      C          -0.00055939    -0.00107194     0.00218027
    127      2      N           0.00229274     0.00307264    -0.00766179
    128      2      N           0.00038234    -0.00539938     0.00440259
    129      3      H          -0.00131798    -0.00149115    -0.00237623
    130      3      H          -0.00048925     0.00003164    -0.00126142
    131      3      H           0.00030813    -0.00089531    -0.00095871
    132      3      H           0.00013219    -0.00067667     0.00007945
    133      3      H           0.00016857     0.00150393     0.00148662
    134      3      H           0.00217670     0.00027345     0.00062291
    135      3      H          -0.00003625     0.00069095    -0.00051095
    136      3      H          -0.00151589     0.00010205    -0.00029301
    137      3      H          -0.00077190    -0.00080871    -0.00029937
    138      3      H          -0.00190584    -0.00134819    -0.00078798
    139      1      C          -0.00116545     0.00096556    -0.00239099
    140      1      C           0.00176209    -0.00014456     0.00021792
    141      1      C          -0.00120164     0.00035172    -0.00147905
    142      1      C           0.00121794    -0.00019791     0.00164966
    143      1      C          -0.00045694     0.00109590    -0.00116807
    144      1      C           0.00217353    -0.00035237     0.00183397
    145      2      N          -0.00479042     0.00272337    -0.00608724
    146      2      N           0.00569150    -0.00269031     0.00357517
    147      3      H          -0.00171080    -0.00051815     0.00035262
    148      3      H          -0.00118293    -0.00008432     0.00035614
    149      3      H          -0.00088368    -0.00099464    -0.00001470
    150      3      H           0.00015170    -0.00063168     0.00041065
    151      3      H           0.00101699     0.00125384    -0.00001798
    152      3      H           0.00080318    -0.00024034    -0.00129489
    153      3      H          -0.00069288     0.00035389    -0.00007141
    154      3      H          -0.00051340     0.00039654     0.00113998
    155      3      H          -0.00079204    -0.00037971     0.00115516
    156      3      H          -0.00035265    -0.00078052     0.00150003
    157      1      C           0.00107644     0.00129609     0.00241932
    158      1      C          -0.00189658    -0.00006441    -0.00012627
    159      1      C           0.00117779     0.00039567     0.00148050
    160      1      C          -0.00128147    -0.00026667    -0.00159365
    161      1      C           0.00035632     0.00145467     0.00125952
    162      1      C          -0.00218317     0.00000587    -0.00129887
    163      2      N           0.00407335     0.00182667     0.00681289
    164      2      N          -0.00571757    -0.00301685    -0.00351587
    165      3      H           0.00176023    -0.00051778    -0.00015699
    166      3      H           0.00117145    -0.00005286    -0.00031160
    167      3      H           0.00086615    -0.00099229     0.00006339
    168      3      H          -0.00014065    -0.00062993    -0.00041360
    169      3      H          -0.00106100     0.00125438    -0.00000570
    170      3      H          -0.00085051    -0.00018008     0.00132140
    171      3      H           0.00065832     0.00036646     0.00004009
    172      3      H           0.00047951     0.00038291    -0.00116091
    173      3      H           0.00073170    -0.00043066    -0.00108244
    174      3      H           0.00033134    -0.00068037    -0.00145964
    175      1      C          -0.00122801     0.00182815     0.00125443
    176      1      C          -0.00088675    -0.00031181    -0.00246825
    177      1      C          -0.00141208     0.00110334     0.00105554
    178      1      C           0.00044755    -0.00028390    -0.00199987
    179      1      C          -0.00133734     0.00215310     0.00030673
    180      1      C           0.00020582    -0.00107595    -0.00255273
    181      2      N          -0.00210851     0.00410196     0.00509625
    182      2      N           0.00036904    -0.00513423    -0.00457835
    183      3      H           0.00138314    -0.00168935     0.00180351
    184      3      H           0.00052192    -0.00001008     0.00116229
    185      3      H          -0.00019183    -0.00103859     0.00089854
    186      3      H          -0.00003295    -0.00070072    -0.00016596
    187      3      H          -0.00024097     0.00152944    -0.00146806
    188      3      H          -0.00214745     0.00027957    -0.00060808
    189      3      H           0.00006297     0.00065135     0.00051351
    190      3      H           0.00147440     0.00021312     0.00028903
    191      3      H           0.00081414    -0.00072189     0.00020181
    192      3      H           0.00196689    -0.00125868     0.00101652
 SUM OF ATOMIC FORCES          -0.00302643    -0.00169806     0.00068114     0.00353647

 Number of electrons:                                                        516
 Number of occupied orbitals:                                                258
 Number of molecular orbitals:                                               258

 Number of orbital functions:                                               1776
 Number of independent orbital functions:                                   1776

 Extrapolation method: ASPC


 SCF WAVEFUNCTION OPTIMIZATION

  ----------------------------------- OT ---------------------------------------
  Minimizer      : CG                  : conjugate gradient
  Preconditioner : FULL_SINGLE_INVERSE : inversion of 
                                         H + eS - 2*(Sc)(c^T*H*c+const)(Sc)^T
  Precond_solver : DEFAULT
  Line search    : 2PNT                : 2 energies, one gradient
  stepsize       :    0.08000000                  energy_gap     :    0.08000000
  eps_taylor     :   0.10000E-15                  max_taylor     :             4
  ----------------------------------- OT ---------------------------------------

  Step     Update method      Time    Convergence         Total energy    Change
  ------------------------------------------------------------------------------
     1 OT CG       0.80E-01  147.6     0.00104837      -709.3453574330 -7.09E+02
     2 OT LS       0.14E+00  104.8                     -709.3737625721
     3 OT CG       0.14E+00  174.5     0.00072523      -709.3795356909 -3.42E-02
     4 OT LS       0.52E-01  104.5                     -709.3695733208
     5 OT CG       0.52E-01  174.6     0.00034898      -709.3858198535 -6.28E-03
     6 OT LS       0.59E-01  105.2                     -709.3874392999
     7 OT CG       0.59E-01  174.2     0.00016824      -709.3874613500 -1.64E-03
     8 OT LS       0.82E-01  104.6                     -709.3879498694
     9 OT CG       0.82E-01  173.9     0.00007518      -709.3879917492 -5.30E-04
    10 OT LS       0.78E-01  104.8                     -709.3880926283
    11 OT CG       0.78E-01  173.9     0.00003400      -709.3880928576 -1.01E-04
    12 OT LS       0.79E-01  105.1                     -709.3881136798
    13 OT CG       0.79E-01  173.2     0.00001607      -709.3881136808 -2.08E-05
    14 OT LS       0.66E-01  104.7                     -709.3881174139
    15 OT CG       0.66E-01  173.9     0.00000857      -709.3881175649 -3.88E-06
    16 OT LS       0.69E-01  105.6                     -709.3881187231
    17 OT CG       0.69E-01  174.3     0.00000403      -709.3881187257 -1.16E-06
    18 OT LS       0.68E-01  105.6                     -709.3881189782
    19 OT CG       0.68E-01  173.4     0.00000219      -709.3881189783 -2.53E-07
    20 OT LS       0.58E-01  104.8                     -709.3881190405
    21 OT CG       0.58E-01  173.1     0.00000119      -709.3881190423 -6.41E-08
    22 OT LS       0.70E-01  104.9                     -709.3881190646
    23 OT CG       0.70E-01  173.1     0.00000058      -709.3881190652 -2.29E-08

  *** SCF run converged in    23 steps ***


  Electronic density on regular grids:       -515.9999992823        0.0000007177
  Core density on regular grids:              515.9999967618       -0.0000032382
  Total charge density on r-space grids:       -0.0000025205
  Total charge density g-space grids:          -0.0000025205

  Overlap energy of the core charge distribution:               0.00002470140593
  Self energy of the core charge distribution:              -1694.39446126194002
  Core Hamiltonian energy:                                    522.93039587182466
  Hartree energy:                                             685.58671809226098
  Exchange-correlation energy:                               -223.51079646880109

  Total energy:                                              -709.38811906524961

  outer SCF iter =    1 RMS gradient =   0.58E-06 energy =       -709.3881190652
  outer SCF loop converged in   1 iterations or   23 steps


 ENERGY| Total FORCE_EVAL ( QS ) energy (a.u.):             -709.388119070585958


 ATOMIC FORCES in [a.u.]

 # Atom   Kind   Element          X              Y              Z
      1      1      C          -0.00038107    -0.00007110     0.00033315
      2      1      C          -0.00147348     0.00429010     0.00189379
      3      1      C           0.00043761    -0.00068017     0.00027326
      4      1      C          -0.00058560     0.00145294    -0.00049314
      5      1      C           0.00151646    -0.00303309    -0.00010280
      6      1      C           0.00142907    -0.00134965    -0.00398921
      7      2      N           0.00029730    -0.00102974    -0.00472529
      8      2      N          -0.00192622     0.00070753     0.00568574
      9      1      C           0.00072041    -0.00146748    -0.00050347
     10      1      C          -0.00230977     0.00336321     0.00033110
     11      1      C          -0.00072202     0.00187331     0.00330697
     12      1      C          -0.00035727    -0.00051495    -0.00102151
     13      1      C           0.00249155    -0.00247363    -0.00250131
     14      1      C          -0.00001576     0.00056011    -0.00031186
     15      1      C           0.00080468    -0.00046668    -0.00158561
     16      1      C           0.00000595     0.00090299    -0.00041454
     17      1      C           0.00011535     0.00096241     0.00040666
     18      1      C           0.00110388    -0.00111928    -0.00038660
     19      3      H           0.00060958    -0.00027290     0.00055936
     20      3      H          -0.00017172    -0.00044554     0.00087960
     21      3      H           0.00031380    -0.00070447    -0.00012584
     22      3      H          -0.00017019    -0.00010257     0.00051973
     23      3      H           0.00043684     0.00008692     0.00018335
     24      3      H           0.00047144    -0.00066224     0.00017295
     25      3      H          -0.00041468    -0.00088919     0.00279984
     26      3      H          -0.00317435     0.00202346    -0.00215207
     27      3      H           0.00001935     0.00014643    -0.00294519
     28      3      H          -0.00027324    -0.00315067     0.00108916
     29      1      C           0.00033484    -0.00029612    -0.00006124
     30      1      C           0.00120845     0.00406909    -0.00228231
     31      1      C          -0.00091797    -0.00080151    -0.00031349
     32      1      C           0.00087601     0.00184111     0.00072985
     33      1      C          -0.00174779    -0.00300065    -0.00010268
     34      1      C          -0.00173026    -0.00161718     0.00390610
     35      2      N          -0.00011068    -0.00153380     0.00542811
     36      2      N           0.00250088     0.00151133    -0.00638007
     37      1      C          -0.00057222    -0.00117137     0.00067226
     38      1      C           0.00203741     0.00359843    -0.00037117
     39      1      C           0.00044847     0.00187953    -0.00344704
     40      1      C           0.00040368    -0.00071914     0.00075413
     41      1      C          -0.00240927    -0.00237555     0.00312115
     42      1      C           0.00005203     0.00117096     0.00055276
     43      1      C          -0.00078957    -0.00065200     0.00090528
     44      1      C           0.00017750     0.00095572     0.00068564
     45      1      C          -0.00043254     0.00146261     0.00117849
     46      1      C          -0.00074799    -0.00006202     0.00056540
     47      3      H          -0.00052087    -0.00027535    -0.00067483
     48      3      H           0.00014232    -0.00044386    -0.00089037
     49      3      H          -0.00029443    -0.00072490     0.00002019
     50      3      H           0.00012868     0.00013731    -0.00046850
     51      3      H          -0.00043995     0.00010466    -0.00003851
     52      3      H          -0.00034206    -0.00050840    -0.00011102
     53      3      H           0.00020691    -0.00102226    -0.00228326
     54      3      H           0.00283333     0.00198268     0.00187116
     55      3      H           0.00004227     0.00025165     0.00285549
     56      3      H           0.00018958    -0.00346665    -0.00150552
     57      1      C          -0.00332968     0.00092954     0.00041272
     58      1      C           0.00199200     0.00114833    -0.00162725
     59      1      C           0.00139893     0.00409766     0.00169291
     60      1      C           0.00098885     0.00105063    -0.00149867
     61      1      C           0.00292804    -0.00274971     0.00456517
     62      1      C          -0.00052891     0.00034133     0.00028042
     63      2      N          -0.00090533    -0.00207370     0.00496785
     64      2      N           0.00047888    -0.00181452    -0.00516247
     65      1      C          -0.00151378     0.00402944    -0.00161584
     66      1      C          -0.00179978     0.00118101     0.00186956
     67      1      C           0.00354874     0.00062729    -0.00048978
     68      1      C           0.00032021     0.00040888    -0.00033272
     69      1      C          -0.00291472    -0.00271993    -0.00474248
     70      1      C          -0.00109944     0.00113444     0.00152052
     71      1      C           0.00085970    -0.00194399     0.00104361
     72      1      C           0.00010151    -0.00205566    -0.00024795
     73      1      C          -0.00091533    -0.00170907    -0.00080237
     74      1      C          -0.00019901    -0.00222483    -0.00005821
     75      3      H          -0.00198927    -0.00096579     0.00034068
     76      3      H           0.00027243    -0.00066423     0.00016163
     77      3      H           0.00033758     0.00023920     0.00047130
     78      3      H           0.00191161    -0.00105728    -0.00049993
     79      3      H          -0.00039847     0.00028270    -0.00038779
     80      3      H          -0.00037764    -0.00065796    -0.00014679
     81      3      H           0.00055968     0.00016803    -0.00403869
     82      3      H          -0.00145823     0.00222305     0.00055324
     83      3      H          -0.00057513     0.00004785     0.00423573
     84      3      H           0.00167578     0.00254917    -0.00058763
     85      1      C          -0.00016076    -0.00235772    -0.00091971
     86      1      C          -0.00098531    -0.00027879     0.00189617
     87      1      C           0.00037168    -0.00125634    -0.00113048
     88      1      C          -0.00026097     0.00046620     0.00186010
     89      1      C           0.00095599    -0.00213487    -0.00038842
     90      1      C          -0.00048742     0.00013643     0.00288173
     91      2      N           0.00293174    -0.00361503    -0.00365083
     92      2      N          -0.00366670     0.00296686     0.00598140
     93      3      H           0.00016687     0.00174264    -0.00160928
     94      3      H          -0.00028756     0.00044528    -0.00077019
     95      3      H          -0.00110546     0.00043659    -0.00081126
     96      3      H          -0.00058065     0.00054834     0.00031363
     97      3      H           0.00077357    -0.00071903     0.00129070
     98      3      H          -0.00053779    -0.00171576     0.00051062
     99      3      H           0.00040865     0.00015847    -0.00056711
    100      3      H           0.00091381     0.00088111     0.00012390
    101      3      H          -0.00019000     0.00087646     0.00017290
    102      3      H           0.00005940     0.00274866    -0.00137695
    103      1      C           0.00045408     0.00033232    -0.00252294
    104      1      C          -0.00104116    -0.00196967     0.00041559
    105      1      C           0.00035505     0.00053630    -0.00185188
    106      1      C          -0.00045040    -0.00117714     0.00119632
    107      1      C           0.00104382    -0.00028256    -0.00184354
    108      1      C          -0.00013733    -0.00213385     0.00095175
    109      2      N           0.00349839     0.00418161    -0.00622366
    110      2      N          -0.00330567    -0.00273363     0.00506168
    111      3      H           0.00007859     0.00267358     0.00132298
    112      3      H           0.00025225     0.00085305    -0.00017869
    113      3      H          -0.00084291     0.00096667    -0.00016772
    114      3      H          -0.00042901     0.00019645     0.00052342
    115      3      H           0.00047016    -0.00167072    -0.00048086
    116      3      H          -0.00079609    -0.00068116    -0.00130430
    117      3      H           0.00059042     0.00055674    -0.00034343
    118      3      H           0.00109807     0.00038596     0.00083956
    119      3      H           0.00024806     0.00045530     0.00079765
    120      3      H          -0.00007167     0.00160297     0.00159054
    121      1      C           0.00100849     0.00211518    -0.00145199
    122      1      C           0.00075512    -0.00017952     0.00224834
    123      1      C           0.00137601     0.00116604    -0.00096172
    124      1      C          -0.00038865    -0.00036614     0.00184463
    125      1      C           0.00112125     0.00203954    -0.00017083
    126      1      C          -0.00053715    -0.00104372     0.00211859
    127      2      N           0.00225863     0.00311736    -0.00751075
    128      2      N           0.00045012    -0.00535552     0.00436826
    129      3      H          -0.00132845    -0.00149883    -0.00238570
    130      3      H          -0.00046743    -0.00000309    -0.00126442
    131      3      H           0.00031248    -0.00089987    -0.00096657
    132      3      H           0.00013431    -0.00068177     0.00006822
    133      3      H           0.00015836     0.00147335     0.00146307
    134      3      H           0.00214513     0.00026806     0.00060200
    135      3      H          -0.00004837     0.00068795    -0.00051034
    136      3      H          -0.00152587     0.00010277    -0.00029393
    137      3      H          -0.00080081    -0.00077824    -0.00030216
    138      3      H          -0.00191407    -0.00135843    -0.00079402
    139      1      C          -0.00112715     0.00094791    -0.00233188
    140      1      C           0.00168699    -0.00006372     0.00020783
    141      1      C          -0.00110700     0.00042200    -0.00146247
    142      1      C           0.00124959    -0.00020210     0.00153224
    143      1      C          -0.00040881     0.00099952    -0.00113568
    144      1      C           0.00211505    -0.00034078     0.00179217
    145      2      N          -0.00473959     0.00277532    -0.00600530
    146      2      N           0.00566062    -0.00272042     0.00350821
    147      3      H          -0.00171759    -0.00051972     0.00036034
    148      3      H          -0.00117443    -0.00012124     0.00034798
    149      3      H          -0.00088685    -0.00100251    -0.00001653
    150      3      H           0.00014259    -0.00063913     0.00040780
    151      3      H           0.00099632     0.00122544    -0.00000417
    152      3      H           0.00077662    -0.00023750    -0.00127101
    153      3      H          -0.00069508     0.00035500    -0.00005900
    154      3      H          -0.00051724     0.00040123     0.00114527
    155      3      H          -0.00080405    -0.00034447     0.00116643
    156      3      H          -0.00035837    -0.00078798     0.00150200
    157      1      C           0.00103959     0.00127410     0.00236191
    158      1      C          -0.00182209     0.00001790    -0.00011958
    159      1      C           0.00108202     0.00046351     0.00146179
    160      1      C          -0.00131378    -0.00026677    -0.00147641
    161      1      C           0.00031061     0.00135297     0.00122936
    162      1      C          -0.00212640     0.00001843    -0.00126211
    163      2      N           0.00401815     0.00189209     0.00673884
    164      2      N          -0.00568600    -0.00303179    -0.00344487
    165      3      H           0.00176620    -0.00051972    -0.00016465
    166      3      H           0.00116362    -0.00009077    -0.00030166
    167      3      H           0.00086961    -0.00100015     0.00006553
    168      3      H          -0.00013147    -0.00063711    -0.00041073
    169      3      H          -0.00103959     0.00122589    -0.00001858
    170      3      H          -0.00082337    -0.00017760     0.00129729
    171      3      H           0.00066064     0.00036711     0.00002766
    172      3      H           0.00048321     0.00038751    -0.00116644
    173      3      H           0.00074289    -0.00039461    -0.00109529
    174      3      H           0.00033784    -0.00068797    -0.00146198
    175      1      C          -0.00119510     0.00179439     0.00119935
    176      1      C          -0.00084823    -0.00022361    -0.00240688
    177      1      C          -0.00140672     0.00115543     0.00094944
    178      1      C           0.00033171    -0.00025075    -0.00199548
    179      1      C          -0.00135472     0.00204602     0.00026622
    180      1      C           0.00018294    -0.00104610    -0.00248674
    181      2      N          -0.00208722     0.00411972     0.00498525
    182      2      N           0.00029100    -0.00509174    -0.00454499
    183      3      H           0.00139382    -0.00169587     0.00181465
    184      3      H           0.00050067    -0.00004567     0.00116501
    185      3      H          -0.00019559    -0.00104345     0.00090592
    186      3      H          -0.00003456    -0.00070613    -0.00015435
    187      3      H          -0.00022859     0.00149805    -0.00144564
    188      3      H          -0.00211502     0.00027472    -0.00058836
    189      3      H           0.00007570     0.00064833     0.00051191
    190      3      H           0.00148378     0.00021424     0.00028958
    191      3      H           0.00084260    -0.00069052     0.00020484
    192      3      H           0.00197599    -0.00126916     0.00102226
 SUM OF ATOMIC FORCES          -0.00302755    -0.00169308     0.00069533     0.00353780

 *******************************************************************************
 ***                 BRENT   - NUMBER OF ENERGY EVALUATIONS :       4        ***
 *******************************************************************************

 --------  Informations at step =     3 ------------
  Optimization Method        =                   CG
  Total Energy               =      -709.3881199586
  Real energy change         =        -0.0095029845
  Decrease in energy         =                  YES
  Used time                  =            24847.434

  Convergence check :
  Max. step size             =         0.0352098645
  Conv. limit for step size  =         0.0010000000
  Convergence in step size   =                   NO
  RMS step size              =         0.0109649776
  Conv. limit for RMS step   =         0.0010000000
  Convergence in RMS step    =                   NO
  Max. gradient              =         0.0169494490
  Conv. limit for gradients  =         0.0010000000
  Conv. for gradients        =                   NO
  RMS gradient               =         0.0052783597
  Conv. limit for RMS grad.  =         0.0010000000
  Conv. for gradients        =                   NO
 ---------------------------------------------------

 Number of electrons:                                                        516
 Number of occupied orbitals:                                                258
 Number of molecular orbitals:                                               258

 Number of orbital functions:                                               1776
 Number of independent orbital functions:                                   1776

 Extrapolation method: ASPC


 SCF WAVEFUNCTION OPTIMIZATION

  ----------------------------------- OT ---------------------------------------
  Minimizer      : CG                  : conjugate gradient
  Preconditioner : FULL_SINGLE_INVERSE : inversion of 
                                         H + eS - 2*(Sc)(c^T*H*c+const)(Sc)^T
  Precond_solver : DEFAULT
  Line search    : 2PNT                : 2 energies, one gradient
  stepsize       :    0.08000000                  energy_gap     :    0.08000000
  eps_taylor     :   0.10000E-15                  max_taylor     :             4
  ----------------------------------- OT ---------------------------------------

  Step     Update method      Time    Convergence         Total energy    Change
  ------------------------------------------------------------------------------
     1 OT CG       0.80E-01  147.2     0.00043918      -709.3806276630 -7.09E+02
     2 OT LS       0.14E+00  104.8                     -709.3856250322
     3 OT CG       0.14E+00  173.6     0.00029588      -709.3866540839 -6.03E-03
     4 OT LS       0.54E-01  104.6                     -709.3852477288
     5 OT CG       0.54E-01  173.8     0.00014059      -709.3877403717 -1.09E-03
     6 OT LS       0.59E-01  105.2                     -709.3880060566
     7 OT CG       0.59E-01  174.0     0.00007044      -709.3880078559 -2.67E-04
     8 OT LS       0.79E-01  104.9                     -709.3880919942
     9 OT CG       0.79E-01  173.7     0.00003183      -709.3880977101 -8.99E-05
    10 OT LS       0.76E-01  105.5                     -709.3881152290
    11 OT CG       0.76E-01  173.8     0.00001443      -709.3881152644 -1.76E-05
    12 OT LS       0.79E-01  105.2                     -709.3881190069
    13 OT CG       0.79E-01  174.1     0.00000676      -709.3881190121 -3.75E-06
    14 OT LS       0.64E-01  105.4                     -709.3881196472
    15 OT CG       0.64E-01  174.1     0.00000387      -709.3881196819 -6.70E-07
    16 OT LS       0.61E-01  104.8                     -709.3881198907
    17 OT CG       0.61E-01  173.7     0.00000191      -709.3881198912 -2.09E-07
    18 OT LS       0.62E-01  105.1                     -709.3881199431
    19 OT CG       0.62E-01  173.4     0.00000099      -709.3881199431 -5.19E-08

  *** SCF run converged in    19 steps ***


  Electronic density on regular grids:       -515.9999992817        0.0000007183
  Core density on regular grids:              515.9999967617       -0.0000032383
  Total charge density on r-space grids:       -0.0000025200
  Total charge density g-space grids:          -0.0000025200

  Overlap energy of the core charge distribution:               0.00002468691305
  Self energy of the core charge distribution:              -1694.39446126194002
  Core Hamiltonian energy:                                    522.92023532701660
  Hartree energy:                                             685.59405651543966
  Exchange-correlation energy:                               -223.50797521049975

  Total energy:                                              -709.38811994307048

  outer SCF iter =    1 RMS gradient =   0.99E-06 energy =       -709.3881199431
  outer SCF loop converged in   1 iterations or   19 steps


 ENERGY| Total FORCE_EVAL ( QS ) energy (a.u.):             -709.388119957599997


 ATOMIC FORCES in [a.u.]

 # Atom   Kind   Element          X              Y              Z
      1      1      C          -0.00039261    -0.00005717     0.00035214
      2      1      C          -0.00146904     0.00427962     0.00192744
      3      1      C           0.00043762    -0.00066633     0.00025299
      4      1      C          -0.00060049     0.00147539    -0.00055329
      5      1      C           0.00151073    -0.00302803    -0.00011570
      6      1      C           0.00142961    -0.00132176    -0.00400038
      7      2      N           0.00033280    -0.00108114    -0.00472574
      8      2      N          -0.00195462     0.00074646     0.00570528
      9      1      C           0.00072010    -0.00147123    -0.00045985
     10      1      C          -0.00230698     0.00335756     0.00035398
     11      1      C          -0.00070156     0.00186625     0.00331771
     12      1      C          -0.00035427    -0.00053639    -0.00105314
     13      1      C           0.00248190    -0.00245103    -0.00253695
     14      1      C          -0.00000303     0.00054301    -0.00028917
     15      1      C           0.00078797    -0.00042433    -0.00151641
     16      1      C          -0.00003222     0.00092809    -0.00050444
     17      1      C           0.00014610     0.00094068     0.00030652
     18      1      C           0.00111931    -0.00119977    -0.00030360
     19      3      H           0.00061437    -0.00029290     0.00061749
     20      3      H          -0.00014607    -0.00050006     0.00082044
     21      3      H           0.00029318    -0.00065557    -0.00013663
     22      3      H          -0.00013973    -0.00015400     0.00053684
     23      3      H           0.00042677     0.00009783     0.00013453
     24      3      H           0.00043784    -0.00060453     0.00022355
     25      3      H          -0.00041416    -0.00089205     0.00280716
     26      3      H          -0.00318297     0.00202508    -0.00215026
     27      3      H           0.00001779     0.00015199    -0.00294983
     28      3      H          -0.00027488    -0.00315366     0.00108189
     29      1      C           0.00034530    -0.00028435    -0.00007656
     30      1      C           0.00120353     0.00405758    -0.00232035
     31      1      C          -0.00091837    -0.00078940    -0.00029368
     32      1      C           0.00089662     0.00186970     0.00079645
     33      1      C          -0.00174251    -0.00299774    -0.00009060
     34      1      C          -0.00173260    -0.00159036     0.00391755
     35      2      N          -0.00015596    -0.00160000     0.00543259
     36      2      N           0.00252629     0.00156064    -0.00641458
     37      1      C          -0.00056918    -0.00117694     0.00063114
     38      1      C           0.00203378     0.00359000    -0.00039382
     39      1      C           0.00042691     0.00187432    -0.00345639
     40      1      C           0.00040176    -0.00073993     0.00078217
     41      1      C          -0.00240173    -0.00235410     0.00316249
     42      1      C           0.00004151     0.00115740     0.00053151
     43      1      C          -0.00077886    -0.00061127     0.00081061
     44      1      C           0.00021311     0.00098291     0.00077723
     45      1      C          -0.00047262     0.00145583     0.00131485
     46      1      C          -0.00075947    -0.00011789     0.00048771
     47      3      H          -0.00052444    -0.00029601    -0.00073371
     48      3      H           0.00011611    -0.00049900    -0.00083090
     49      3      H          -0.00027456    -0.00067707     0.00003117
     50      3      H           0.00009865     0.00008619    -0.00048597
     51      3      H          -0.00042926     0.00011526     0.00001115
     52      3      H          -0.00030857    -0.00045041    -0.00016221
     53      3      H           0.00020581    -0.00102850    -0.00228461
     54      3      H           0.00284379     0.00198467     0.00187124
     55      3      H           0.00004699     0.00025896     0.00285464
     56      3      H           0.00019159    -0.00347274    -0.00150174
     57      1      C          -0.00331543     0.00095016     0.00039534
     58      1      C           0.00202999     0.00115476    -0.00163516
     59      1      C           0.00140666     0.00409516     0.00174810
     60      1      C           0.00097875     0.00105724    -0.00151536
     61      1      C           0.00290653    -0.00276314     0.00459353
     62      1      C          -0.00054583     0.00034878     0.00025335
     63      2      N          -0.00107141    -0.00210935     0.00528303
     64      2      N           0.00063919    -0.00184749    -0.00548132
     65      1      C          -0.00152376     0.00402902    -0.00167040
     66      1      C          -0.00183640     0.00118920     0.00187995
     67      1      C           0.00353777     0.00064679    -0.00047246
     68      1      C           0.00033660     0.00041573    -0.00030727
     69      1      C          -0.00289102    -0.00273546    -0.00477262
     70      1      C          -0.00108915     0.00114171     0.00153720
     71      1      C           0.00079874    -0.00194761     0.00099323
     72      1      C           0.00006526    -0.00198653    -0.00019244
     73      1      C          -0.00085649    -0.00171141    -0.00075114
     74      1      C          -0.00016884    -0.00215729    -0.00010989
     75      3      H          -0.00194134    -0.00099169     0.00037292
     76      3      H           0.00020568    -0.00068711     0.00017282
     77      3      H           0.00035199     0.00026987     0.00043078
     78      3      H           0.00186099    -0.00108292    -0.00053307
     79      3      H          -0.00041196     0.00031363    -0.00034564
     80      3      H          -0.00031050    -0.00068160    -0.00015910
     81      3      H           0.00056061     0.00016557    -0.00404774
     82      3      H          -0.00146680     0.00221692     0.00055176
     83      3      H          -0.00057541     0.00004530     0.00424562
     84      3      H           0.00168599     0.00254436    -0.00058808
     85      1      C          -0.00013986    -0.00240376    -0.00097261
     86      1      C          -0.00108334    -0.00027053     0.00195764
     87      1      C           0.00032603    -0.00122496    -0.00123410
     88      1      C          -0.00022942     0.00058036     0.00186985
     89      1      C           0.00105748    -0.00217349    -0.00043300
     90      1      C          -0.00050837     0.00016447     0.00294827
     91      2      N           0.00291956    -0.00363113    -0.00373424
     92      2      N          -0.00363659     0.00304969     0.00603668
     93      3      H           0.00016323     0.00173096    -0.00160295
     94      3      H          -0.00024510     0.00044847    -0.00076843
     95      3      H          -0.00109880     0.00043489    -0.00080742
     96      3      H          -0.00057564     0.00054651     0.00032605
     97      3      H           0.00079406    -0.00074649     0.00130980
     98      3      H          -0.00055270    -0.00174804     0.00053055
     99      3      H           0.00040505     0.00014495    -0.00057047
    100      3      H           0.00090800     0.00087603     0.00012338
    101      3      H          -0.00023420     0.00086843     0.00017402
    102      3      H           0.00006230     0.00273751    -0.00136480
    103      1      C           0.00047569     0.00035877    -0.00258897
    104      1      C          -0.00114575    -0.00200295     0.00045966
    105      1      C           0.00032875     0.00065175    -0.00186236
    106      1      C          -0.00040463    -0.00114755     0.00130145
    107      1      C           0.00114344    -0.00027864    -0.00190398
    108      1      C          -0.00016127    -0.00217907     0.00100253
    109      2      N           0.00347138     0.00428387    -0.00628038
    110      2      N          -0.00329136    -0.00274548     0.00516155
    111      3      H           0.00007519     0.00266227     0.00131162
    112      3      H           0.00029632     0.00084321    -0.00017916
    113      3      H          -0.00083715     0.00096167    -0.00016758
    114      3      H          -0.00042607     0.00018276     0.00052700
    115      3      H           0.00048380    -0.00170338    -0.00050031
    116      3      H          -0.00081769    -0.00070786    -0.00132374
    117      3      H           0.00058542     0.00055523    -0.00035594
    118      3      H           0.00109132     0.00038457     0.00083558
    119      3      H           0.00020587     0.00046030     0.00079547
    120      3      H          -0.00006835     0.00159124     0.00158463
    121      1      C           0.00104226     0.00215085    -0.00150359
    122      1      C           0.00079205    -0.00026856     0.00230577
    123      1      C           0.00138665     0.00111811    -0.00106935
    124      1      C          -0.00050277    -0.00040355     0.00184387
    125      1      C           0.00109941     0.00214703    -0.00020997
    126      1      C          -0.00055977    -0.00106995     0.00218033
    127      2      N           0.00229261     0.00307281    -0.00765973
    128      2      N           0.00038332    -0.00540057     0.00440258
    129      3      H          -0.00131770    -0.00149096    -0.00237639
    130      3      H          -0.00048900     0.00003163    -0.00126144
    131      3      H           0.00030828    -0.00089498    -0.00095889
    132      3      H           0.00013187    -0.00067694     0.00008023
    133      3      H           0.00016887     0.00150434     0.00148687
    134      3      H           0.00217713     0.00027344     0.00062349
    135      3      H          -0.00003571     0.00069132    -0.00051159
    136      3      H          -0.00151630     0.00010156    -0.00029200
    137      3      H          -0.00077134    -0.00080903    -0.00029937
    138      3      H          -0.00190599    -0.00134852    -0.00078759
    139      1      C          -0.00116692     0.00096534    -0.00239060
    140      1      C           0.00176054    -0.00014593     0.00022006
    141      1      C          -0.00120133     0.00035276    -0.00147927
    142      1      C           0.00121874    -0.00019798     0.00164868
    143      1      C          -0.00045958     0.00109502    -0.00116705
    144      1      C           0.00217271    -0.00035241     0.00183493
    145      2      N          -0.00479050     0.00272273    -0.00608886
    146      2      N           0.00569268    -0.00269026     0.00357701
    147      3      H          -0.00171110    -0.00051795     0.00035184
    148      3      H          -0.00118291    -0.00008417     0.00035599
    149      3      H          -0.00088393    -0.00099445    -0.00001512
    150      3      H           0.00015245    -0.00063167     0.00041133
    151      3      H           0.00101734     0.00125433    -0.00001852
    152      3      H           0.00080404    -0.00024034    -0.00129521
    153      3      H          -0.00069337     0.00035396    -0.00007212
    154      3      H          -0.00051264     0.00039638     0.00114065
    155      3      H          -0.00079182    -0.00038014     0.00115482
    156      3      H          -0.00035192    -0.00078055     0.00150040
    157      1      C           0.00107776     0.00129565     0.00241913
    158      1      C          -0.00189505    -0.00006567    -0.00012826
    159      1      C           0.00117759     0.00039681     0.00148062
    160      1      C          -0.00128230    -0.00026675    -0.00159265
    161      1      C           0.00035911     0.00145382     0.00125845
    162      1      C          -0.00218214     0.00000540    -0.00130015
    163      2      N           0.00407365     0.00182614     0.00681486
    164      2      N          -0.00571862    -0.00301690    -0.00351760
    165      3      H           0.00176051    -0.00051755    -0.00015626
    166      3      H           0.00117142    -0.00005279    -0.00031140
    167      3      H           0.00086634    -0.00099210     0.00006374
    168      3      H          -0.00014141    -0.00062997    -0.00041428
    169      3      H          -0.00106137     0.00125487    -0.00000518
    170      3      H          -0.00085140    -0.00018010     0.00132173
    171      3      H           0.00065883     0.00036656     0.00004083
    172      3      H           0.00047875     0.00038271    -0.00116157
    173      3      H           0.00073148    -0.00043107    -0.00108208
    174      3      H           0.00033054    -0.00068040    -0.00146008
    175      1      C          -0.00122785     0.00182772     0.00125469
    176      1      C          -0.00088527    -0.00031315    -0.00246755
    177      1      C          -0.00141169     0.00110434     0.00105539
    178      1      C           0.00044676    -0.00028428    -0.00200033
    179      1      C          -0.00133653     0.00215243     0.00030816
    180      1      C           0.00020679    -0.00107529    -0.00255254
    181      2      N          -0.00210874     0.00410205     0.00509605
    182      2      N           0.00036773    -0.00513522    -0.00457828
    183      3      H           0.00138269    -0.00168904     0.00180407
    184      3      H           0.00052172    -0.00001004     0.00116229
    185      3      H          -0.00019204    -0.00103820     0.00089882
    186      3      H          -0.00003269    -0.00070093    -0.00016664
    187      3      H          -0.00024130     0.00152989    -0.00146828
    188      3      H          -0.00214786     0.00027959    -0.00060858
    189      3      H           0.00006241     0.00065171     0.00051417
    190      3      H           0.00147454     0.00021286     0.00028845
    191      3      H           0.00081384    -0.00072204     0.00020174
    192      3      H           0.00196688    -0.00125879     0.00101624
 SUM OF ATOMIC FORCES          -0.00302645    -0.00169804     0.00068114     0.00353648

 --------------------------
 OPTIMIZATION STEP:      4
 --------------------------

 Number of electrons:                                                        516
 Number of occupied orbitals:                                                258
 Number of molecular orbitals:                                               258

 Number of orbital functions:                                               1776
 Number of independent orbital functions:                                   1776

 Extrapolation method: ASPC


 SCF WAVEFUNCTION OPTIMIZATION

  ----------------------------------- OT ---------------------------------------
  Minimizer      : CG                  : conjugate gradient
  Preconditioner : FULL_SINGLE_INVERSE : inversion of 
                                         H + eS - 2*(Sc)(c^T*H*c+const)(Sc)^T
  Precond_solver : DEFAULT
  Line search    : 2PNT                : 2 energies, one gradient
  stepsize       :    0.08000000                  energy_gap     :    0.08000000
  eps_taylor     :   0.10000E-15                  max_taylor     :             4
  ----------------------------------- OT ---------------------------------------

  Step     Update method      Time    Convergence         Total energy    Change
  ------------------------------------------------------------------------------
     1 OT CG       0.80E-01  147.5     0.00010596      -709.3876832595 -7.09E+02
     2 OT LS       0.14E+00  104.7                     -709.3879740015
     3 OT CG       0.14E+00  172.8     0.00007204      -709.3880337669 -3.51E-04
     4 OT LS       0.53E-01  104.8                     -709.3879450786
     5 OT CG       0.53E-01  173.6     0.00003435      -709.3880973942 -6.36E-05
     6 OT LS       0.59E-01  105.1                     -709.3881132426
     7 OT CG       0.59E-01  173.5     0.00001697      -709.3881133891 -1.60E-05
     8 OT LS       0.80E-01  105.2                     -709.3881183152
     9 OT CG       0.80E-01  173.2     0.00000763      -709.3881186809 -5.29E-06
    10 OT LS       0.76E-01  105.6                     -709.3881196976
    11 OT CG       0.76E-01  174.7     0.00000338      -709.3881197002 -1.02E-06
    12 OT LS       0.81E-01  104.8                     -709.3881199122
    13 OT CG       0.81E-01  174.1     0.00000148      -709.3881199129 -2.13E-07
    14 OT LS       0.75E-01  104.9                     -709.3881199502
    15 OT CG       0.75E-01  174.4     0.00000078      -709.3881199505 -3.76E-08

  *** SCF run converged in    15 steps ***


  Electronic density on regular grids:       -515.9999992817        0.0000007183
  Core density on regular grids:              515.9999967617       -0.0000032383
  Total charge density on r-space grids:       -0.0000025200
  Total charge density g-space grids:          -0.0000025200

  Overlap energy of the core charge distribution:               0.00002468691305
  Self energy of the core charge distribution:              -1694.39446126194002
  Core Hamiltonian energy:                                    522.92025800705210
  Hartree energy:                                             685.59405622678992
  Exchange-correlation energy:                               -223.50799760933407

  Total energy:                                              -709.38811995051901

  outer SCF iter =    1 RMS gradient =   0.78E-06 energy =       -709.3881199505
  outer SCF loop converged in   1 iterations or   15 steps


 ENERGY| Total FORCE_EVAL ( QS ) energy (a.u.):             -709.388119950519012


 Number of electrons:                                                        516
 Number of occupied orbitals:                                                258
 Number of molecular orbitals:                                               258

 Number of orbital functions:                                               1776
 Number of independent orbital functions:                                   1776

 Extrapolation method: ASPC


 SCF WAVEFUNCTION OPTIMIZATION

  ----------------------------------- OT ---------------------------------------
  Minimizer      : CG                  : conjugate gradient
  Preconditioner : FULL_SINGLE_INVERSE : inversion of 
                                         H + eS - 2*(Sc)(c^T*H*c+const)(Sc)^T
  Precond_solver : DEFAULT
  Line search    : 2PNT                : 2 energies, one gradient
  stepsize       :    0.08000000                  energy_gap     :    0.08000000
  eps_taylor     :   0.10000E-15                  max_taylor     :             4
  ----------------------------------- OT ---------------------------------------

  Step     Update method      Time    Convergence         Total energy    Change
  ------------------------------------------------------------------------------
     1 OT CG       0.80E-01  148.1     0.00035174      -709.3838219975 -7.09E+02
     2 OT LS       0.14E+00  105.6                     -709.3870532300
     3 OT CG       0.14E+00  173.8     0.00021867      -709.3877650274 -3.94E-03
     4 OT LS       0.62E-01  104.8                     -709.3873930565
     5 OT CG       0.62E-01  173.5     0.00011182      -709.3884440787 -6.79E-04
     6 OT LS       0.54E-01  104.7                     -709.3885950464
     7 OT CG       0.54E-01  173.4     0.00005598      -709.3885985258 -1.54E-04
     8 OT LS       0.79E-01  104.6                     -709.3886495137
     9 OT CG       0.79E-01  174.5     0.00002796      -709.3886552320 -5.67E-05
    10 OT LS       0.71E-01  105.1                     -709.3886676855
    11 OT CG       0.71E-01  174.2     0.00001229      -709.3886678675 -1.26E-05
    12 OT LS       0.68E-01  104.7                     -709.3886702279
    13 OT CG       0.68E-01  173.8     0.00000668      -709.3886702305 -2.36E-06
    14 OT LS       0.68E-01  104.7                     -709.3886709262
    15 OT CG       0.68E-01  173.9     0.00000329      -709.3886709262 -6.96E-07
    16 OT LS       0.64E-01  105.2                     -709.3886710846
    17 OT CG       0.64E-01  174.4     0.00000169      -709.3886710852 -1.59E-07
    18 OT LS       0.61E-01  104.6                     -709.3886711250
    19 OT CG       0.61E-01  173.5     0.00000097      -709.3886711251 -3.99E-08

  *** SCF run converged in    19 steps ***


  Electronic density on regular grids:       -515.9999992637        0.0000007363
  Core density on regular grids:              515.9999967577       -0.0000032423
  Total charge density on r-space grids:       -0.0000025060
  Total charge density g-space grids:          -0.0000025060

  Overlap energy of the core charge distribution:               0.00002406489986
  Self energy of the core charge distribution:              -1694.39446126194002
  Core Hamiltonian energy:                                    522.78955105855357
  Hartree energy:                                             685.68111968058577
  Exchange-correlation energy:                               -223.46490466718220

  Total energy:                                              -709.38867112508296

  outer SCF iter =    1 RMS gradient =   0.97E-06 energy =       -709.3886711251
  outer SCF loop converged in   1 iterations or   19 steps


 ENERGY| Total FORCE_EVAL ( QS ) energy (a.u.):             -709.388671125082965


 Number of electrons:                                                        516
 Number of occupied orbitals:                                                258
 Number of molecular orbitals:                                               258

 Number of orbital functions:                                               1776
 Number of independent orbital functions:                                   1776

 Extrapolation method: ASPC


 SCF WAVEFUNCTION OPTIMIZATION

  ----------------------------------- OT ---------------------------------------
  Minimizer      : CG                  : conjugate gradient
  Preconditioner : FULL_SINGLE_INVERSE : inversion of 
                                         H + eS - 2*(Sc)(c^T*H*c+const)(Sc)^T
  Precond_solver : DEFAULT
  Line search    : 2PNT                : 2 energies, one gradient
  stepsize       :    0.08000000                  energy_gap     :    0.08000000
  eps_taylor     :   0.10000E-15                  max_taylor     :             4
  ----------------------------------- OT ---------------------------------------

  Step     Update method      Time    Convergence         Total energy    Change
  ------------------------------------------------------------------------------
     1 OT CG       0.80E-01  148.8     0.00014407      -709.3582787021 -7.09E+02
     2 OT LS       0.14E+00  105.0                     -709.3588221924
     3 OT CG       0.14E+00  174.1     0.00008890      -709.3589446079 -6.66E-04
     4 OT LS       0.59E-01  105.3                     -709.3588536129
     5 OT CG       0.59E-01  173.6     0.00004688      -709.3590521045 -1.07E-04
     6 OT LS       0.53E-01  104.9                     -709.3590786341
     7 OT CG       0.53E-01  174.2     0.00002297      -709.3590789738 -2.69E-05
     8 OT LS       0.83E-01  104.9                     -709.3590877269
     9 OT CG       0.83E-01  174.5     0.00001098      -709.3590890074 -1.00E-05
    10 OT LS       0.72E-01  104.8                     -709.3590909538
    11 OT CG       0.72E-01  173.6     0.00000503      -709.3590909993 -1.99E-06
    12 OT LS       0.68E-01  104.7                     -709.3590913936
    13 OT CG       0.68E-01  173.6     0.00000270      -709.3590913949 -3.96E-07
    14 OT LS       0.71E-01  104.8                     -709.3590915139
    15 OT CG       0.71E-01  173.8     0.00000128      -709.3590915141 -1.19E-07
    16 OT LS       0.70E-01  105.0                     -709.3590915402
    17 OT CG       0.70E-01  174.3     0.00000064      -709.3590915402 -2.61E-08

  *** SCF run converged in    17 steps ***


  Electronic density on regular grids:       -515.9999992580        0.0000007420
  Core density on regular grids:              515.9999967588       -0.0000032412
  Total charge density on r-space grids:       -0.0000024992
  Total charge density g-space grids:          -0.0000024992

  Overlap energy of the core charge distribution:               0.00002396361056
  Self energy of the core charge distribution:              -1694.39446126194002
  Core Hamiltonian energy:                                    522.63134777208188
  Hartree energy:                                             685.80381650764218
  Exchange-correlation energy:                               -223.39981852156012

  Total energy:                                              -709.35909154016554

  outer SCF iter =    1 RMS gradient =   0.64E-06 energy =       -709.3590915402
  outer SCF loop converged in   1 iterations or   17 steps


 ENERGY| Total FORCE_EVAL ( QS ) energy (a.u.):             -709.359091540165537


 *******************************************************************************
 ***                 MNBRACK - NUMBER OF ENERGY EVALUATIONS :       3        ***
 *******************************************************************************

 Number of electrons:                                                        516
 Number of occupied orbitals:                                                258
 Number of molecular orbitals:                                               258

 Number of orbital functions:                                               1776
 Number of independent orbital functions:                                   1776

 Extrapolation method: ASPC


 SCF WAVEFUNCTION OPTIMIZATION

  ----------------------------------- OT ---------------------------------------
  Minimizer      : CG                  : conjugate gradient
  Preconditioner : FULL_SINGLE_INVERSE : inversion of 
                                         H + eS - 2*(Sc)(c^T*H*c+const)(Sc)^T
  Precond_solver : DEFAULT
  Line search    : 2PNT                : 2 energies, one gradient
  stepsize       :    0.08000000                  energy_gap     :    0.08000000
  eps_taylor     :   0.10000E-15                  max_taylor     :             4
  ----------------------------------- OT ---------------------------------------

  Step     Update method      Time    Convergence         Total energy    Change
  ------------------------------------------------------------------------------
     1 OT CG       0.80E-01  148.1     0.00119330      -709.3327197400 -7.09E+02
     2 OT LS       0.14E+00  104.4                     -709.3698607007
     3 OT CG       0.14E+00  174.0     0.00075316      -709.3779555837 -4.52E-02
     4 OT LS       0.62E-01  105.1                     -709.3736052943
     5 OT CG       0.62E-01  174.2     0.00038530      -709.3859916978 -8.04E-03
     6 OT LS       0.54E-01  104.4                     -709.3877679055
     7 OT CG       0.54E-01  174.0     0.00019202      -709.3878117785 -1.82E-03
     8 OT LS       0.79E-01  105.3                     -709.3884118015
     9 OT CG       0.79E-01  174.0     0.00009544      -709.3884834029 -6.72E-04
    10 OT LS       0.71E-01  104.7                     -709.3886306572
    11 OT CG       0.71E-01  174.3     0.00004227      -709.3886325450 -1.49E-04
    12 OT LS       0.69E-01  104.9                     -709.3886606838
    13 OT CG       0.69E-01  173.5     0.00002209      -709.3886607248 -2.82E-05
    14 OT LS       0.72E-01  105.2                     -709.3886688101
    15 OT CG       0.72E-01  173.8     0.00001039      -709.3886688305 -8.11E-06
    16 OT LS       0.72E-01  105.0                     -709.3886706019
    17 OT CG       0.72E-01  174.1     0.00000477      -709.3886706022 -1.77E-06
    18 OT LS       0.78E-01  104.7                     -709.3886710038
    19 OT CG       0.78E-01  173.8     0.00000272      -709.3886710062 -4.04E-07
    20 OT LS       0.56E-01  105.3                     -709.3886710879
    21 OT CG       0.56E-01  173.8     0.00000140      -709.3886711016 -9.54E-08
    22 OT LS       0.68E-01  105.0                     -709.3886711310
    23 OT CG       0.68E-01  173.4     0.00000073      -709.3886711319 -3.03E-08

  *** SCF run converged in    23 steps ***


  Electronic density on regular grids:       -515.9999992637        0.0000007363
  Core density on regular grids:              515.9999967577       -0.0000032423
  Total charge density on r-space grids:       -0.0000025060
  Total charge density g-space grids:          -0.0000025060

  Overlap energy of the core charge distribution:               0.00002406489986
  Self energy of the core charge distribution:              -1694.39446126194002
  Core Hamiltonian energy:                                    522.78949243401280
  Hartree energy:                                             685.68117706157818
  Exchange-correlation energy:                               -223.46490343040205

  Total energy:                                              -709.38867113185120

  outer SCF iter =    1 RMS gradient =   0.73E-06 energy =       -709.3886711319
  outer SCF loop converged in   1 iterations or   23 steps


 ENERGY| Total FORCE_EVAL ( QS ) energy (a.u.):             -709.388671140223664


 ATOMIC FORCES in [a.u.]

 # Atom   Kind   Element          X              Y              Z
      1      1      C          -0.00146572     0.00286536     0.00349243
      2      1      C           0.00382485    -0.00705699    -0.00169237
      3      1      C          -0.00248599     0.00625057    -0.00087287
      4      1      C           0.00213294    -0.00537875    -0.00522477
      5      1      C          -0.00272855     0.00705903    -0.00597757
      6      1      C          -0.00050786     0.00140846     0.00793728
      7      2      N          -0.00548606     0.00770833     0.01186241
      8      2      N           0.00404256    -0.00805008    -0.01407530
      9      1      C          -0.00413562     0.00619642     0.00809132
     10      1      C           0.00503194    -0.00861531     0.00512237
     11      1      C           0.00068555    -0.00167054    -0.00716571
     12      1      C           0.00150450    -0.00284716    -0.00157137
     13      1      C          -0.00245844     0.00574499     0.00170040
     14      1      C           0.00333681    -0.00481701    -0.00085179
     15      1      C           0.00134154    -0.00063116     0.00238977
     16      1      C           0.00276547    -0.00074971     0.00320290
     17      1      C          -0.00033915     0.00139077     0.00124439
     18      1      C          -0.00012229     0.00547907    -0.00358136
     19      3      H           0.00050694    -0.00056152     0.00226365
     20      3      H           0.00125965    -0.00338591    -0.00165808
     21      3      H           0.00084195    -0.00180299     0.00058567
     22      3      H          -0.00167606     0.00235957    -0.00083742
     23      3      H          -0.00009041     0.00025984    -0.00338922
     24      3      H          -0.00133894     0.00247380     0.00218175
     25      3      H           0.00077814    -0.00337797    -0.00112773
     26      3      H          -0.00107901     0.00118332     0.00189115
     27      3      H          -0.00172986     0.00203366     0.00088276
     28      3      H          -0.00039159    -0.00103302    -0.00258334
     29      1      C           0.00156291     0.00287887    -0.00458909
     30      1      C          -0.00420866    -0.00711172     0.00283190
     31      1      C           0.00282694     0.00755930     0.00077498
     32      1      C          -0.00249184    -0.00648839     0.00496235
     33      1      C           0.00260423     0.00717108     0.00625737
     34      1      C           0.00059373     0.00176837    -0.00802073
     35      2      N           0.00622317     0.01005925    -0.01392985
     36      2      N          -0.00484802    -0.00978352     0.01561724
     37      1      C           0.00438232     0.00664904    -0.00805967
     38      1      C          -0.00506958    -0.00828630    -0.00541896
     39      1      C          -0.00076115    -0.00150438     0.00737486
     40      1      C          -0.00140140    -0.00290711     0.00245648
     41      1      C           0.00240758     0.00593534    -0.00235272
     42      1      C          -0.00356493    -0.00509848     0.00129791
     43      1      C          -0.00056110     0.00001444     0.00250063
     44      1      C          -0.00270804    -0.00022808    -0.00340004
     45      1      C           0.00112950    -0.00213629    -0.01079793
     46      1      C          -0.00137999     0.00002823     0.00201534
     47      3      H          -0.00036319    -0.00051260    -0.00202148
     48      3      H          -0.00144268    -0.00355107     0.00181623
     49      3      H          -0.00086293    -0.00187798    -0.00080743
     50      3      H           0.00153169     0.00250845     0.00072701
     51      3      H           0.00003654     0.00009711     0.00301308
     52      3      H           0.00152896     0.00284232    -0.00220229
     53      3      H          -0.00063778    -0.00317870     0.00107841
     54      3      H           0.00145636     0.00108129    -0.00136471
     55      3      H           0.00152944     0.00159805    -0.00019521
     56      3      H           0.00034994    -0.00093568     0.00302284
     57      1      C           0.00683866     0.00261752    -0.00254744
     58      1      C          -0.00333410    -0.00143848     0.00276629
     59      1      C           0.00107921    -0.00175339     0.00512470
     60      1      C          -0.00015026    -0.00616280     0.00809586
     61      1      C          -0.00537546     0.00492838    -0.00910426
     62      1      C          -0.00062241     0.00117103    -0.00031121
     63      2      N           0.00360779     0.00287543    -0.01250201
     64      2      N          -0.00395826     0.00268933     0.01272069
     65      1      C          -0.00109245    -0.00152083    -0.00511360
     66      1      C           0.00284380    -0.00193654    -0.00335942
     67      1      C          -0.00713624     0.00288021     0.00327268
     68      1      C           0.00124645     0.00107841     0.00026613
     69      1      C           0.00519928     0.00499072     0.00917626
     70      1      C           0.00007565    -0.00626357    -0.00850973
     71      1      C           0.00037864    -0.00120400    -0.00161166
     72      1      C          -0.00328693    -0.00042855    -0.00178408
     73      1      C          -0.00013615    -0.00099414     0.00168743
     74      1      C           0.00510045     0.00023551     0.00148091
     75      3      H           0.00210378    -0.00189895     0.00151253
     76      3      H          -0.00038735    -0.00045181    -0.00018586
     77      3      H           0.00026771     0.00134280    -0.00107037
     78      3      H          -0.00192870    -0.00174294    -0.00138768
     79      3      H          -0.00032712     0.00133939     0.00110717
     80      3      H           0.00023210    -0.00041321     0.00018875
     81      3      H           0.00348643     0.00059347    -0.00008868
     82      3      H           0.00026182    -0.00089482    -0.00317578
     83      3      H          -0.00351390     0.00046359     0.00018437
     84      3      H          -0.00019411    -0.00076381     0.00313568
     85      1      C          -0.00090043     0.00189921     0.00456896
     86      1      C          -0.00232574    -0.00148562    -0.00148333
     87      1      C          -0.00206195     0.00179070     0.00056635
     88      1      C           0.00177936     0.00022368    -0.00176126
     89      1      C           0.00199620     0.00106534     0.00203973
     90      1      C           0.00078849    -0.00330420    -0.00337325
     91      2      N          -0.00099043     0.00187363    -0.00205788
     92      2      N          -0.00159570    -0.00226168    -0.00262281
     93      3      H          -0.00027864    -0.00081360    -0.00152292
     94      3      H           0.00095186     0.00033077    -0.00034821
     95      3      H          -0.00085560     0.00125614     0.00152860
     96      3      H          -0.00019838    -0.00095979    -0.00140263
     97      3      H           0.00130674    -0.00165158     0.00158991
     98      3      H          -0.00080404    -0.00238651     0.00115206
     99      3      H           0.00013621     0.00097091     0.00155889
    100      3      H           0.00073729    -0.00111842    -0.00177007
    101      3      H          -0.00146085     0.00007734     0.00031079
    102      3      H           0.00048865     0.00204934     0.00156075
    103      1      C          -0.00107959    -0.00269074     0.00324568
    104      1      C          -0.00188457     0.00160218    -0.00177269
    105      1      C          -0.00182632     0.00044048     0.00181653
    106      1      C           0.00218127     0.00172799    -0.00060142
    107      1      C           0.00206750    -0.00134114     0.00165194
    108      1      C           0.00109923     0.00191930    -0.00413505
    109      2      N           0.00380778    -0.00720261     0.00305983
    110      2      N          -0.00107729     0.00010780    -0.00181901
    111      3      H          -0.00036373     0.00193111    -0.00136615
    112      3      H           0.00145321     0.00004590    -0.00030036
    113      3      H          -0.00077521    -0.00101198     0.00174774
    114      3      H          -0.00007621     0.00100530    -0.00158603
    115      3      H           0.00073582    -0.00233243    -0.00113347
    116      3      H          -0.00133153    -0.00152524    -0.00157815
    117      3      H           0.00011474    -0.00096736     0.00146570
    118      3      H           0.00091976     0.00122674    -0.00149692
    119      3      H          -0.00090550     0.00033164     0.00038682
    120      3      H           0.00024984    -0.00081765     0.00140040
    121      1      C          -0.00048937    -0.00349539     0.00407921
    122      1      C           0.00223355    -0.00089144    -0.00180406
    123      1      C          -0.00027149    -0.00198054     0.00057043
    124      1      C          -0.00056254     0.00129489    -0.00188709
    125      1      C          -0.00281374     0.00055410     0.00102619
    126      1      C           0.00202629     0.00261166    -0.00280965
    127      2      N          -0.00131828     0.00343305     0.01106344
    128      2      N          -0.00128669    -0.00207778    -0.00237771
    129      3      H           0.00086857     0.00000974    -0.00222249
    130      3      H          -0.00068480     0.00117718    -0.00058216
    131      3      H          -0.00081589    -0.00128524     0.00148755
    132      3      H           0.00131106     0.00062960    -0.00131815
    133      3      H           0.00055814     0.00197852     0.00185773
    134      3      H           0.00247204     0.00049272     0.00104535
    135      3      H          -0.00092232    -0.00034218     0.00169548
    136      3      H           0.00041506     0.00113111    -0.00169619
    137      3      H           0.00033357    -0.00110094     0.00012460
    138      3      H          -0.00149639    -0.00040504     0.00115248
    139      1      C           0.00472058    -0.00098481     0.00267120
    140      1      C          -0.00068107    -0.00176654    -0.00214470
    141      1      C           0.00023500    -0.00210818     0.00163928
    142      1      C          -0.00255223     0.00095973     0.00005988
    143      1      C           0.00064962     0.00206338     0.00236986
    144      1      C          -0.00206980     0.00210406    -0.00502100
    145      2      N           0.00199185     0.00294058     0.00327263
    146      2      N          -0.00192955    -0.00039722     0.00138878
    147      3      H          -0.00117839    -0.00007558    -0.00189321
    148      3      H          -0.00097291     0.00105811     0.00040132
    149      3      H           0.00083887    -0.00046010     0.00142563
    150      3      H          -0.00123779    -0.00010587    -0.00150514
    151      3      H           0.00139239     0.00180001    -0.00060477
    152      3      H           0.00129144    -0.00019582    -0.00147558
    153      3      H           0.00121578     0.00008005     0.00178831
    154      3      H          -0.00129274     0.00030740    -0.00089176
    155      3      H          -0.00018709    -0.00134378     0.00035517
    156      3      H           0.00158918     0.00027488     0.00165939
    157      1      C          -0.00466738    -0.00133453    -0.00255244
    158      1      C           0.00074294    -0.00160087     0.00228699
    159      1      C          -0.00036343    -0.00207190    -0.00149172
    160      1      C           0.00238133     0.00115537     0.00003098
    161      1      C          -0.00077802     0.00189516    -0.00224134
    162      1      C           0.00166768     0.00174834     0.00477704
    163      2      N          -0.00283156     0.00218117    -0.00385333
    164      2      N           0.00201860    -0.00160607    -0.00110321
    165      3      H           0.00112613     0.00000245     0.00196099
    166      3      H           0.00091100     0.00120253    -0.00041860
    167      3      H          -0.00087850    -0.00049956    -0.00138155
    168      3      H           0.00124187    -0.00003079     0.00152804
    169      3      H          -0.00145662     0.00176945     0.00052587
    170      3      H          -0.00141022    -0.00011641     0.00154079
    171      3      H          -0.00123388     0.00002017    -0.00176041
    172      3      H           0.00138923     0.00044715     0.00098172
    173      3      H           0.00015177    -0.00109919    -0.00038360
    174      3      H          -0.00138217     0.00043670    -0.00125853
    175      1      C           0.00073709    -0.00295467    -0.00414466
    176      1      C          -0.00207165    -0.00109567     0.00181830
    177      1      C           0.00035943    -0.00206411    -0.00080014
    178      1      C           0.00049971     0.00134409     0.00190504
    179      1      C           0.00241617     0.00104418    -0.00153831
    180      1      C          -0.00231794     0.00326824     0.00303021
    181      2      N           0.00083296     0.00022405    -0.00153034
    182      2      N          -0.00029767    -0.00055926     0.00212353
    183      3      H          -0.00096887    -0.00026431     0.00190854
    184      3      H           0.00066061     0.00113428     0.00050107
    185      3      H           0.00087229    -0.00136043    -0.00165081
    186      3      H          -0.00126144     0.00054774     0.00133244
    187      3      H          -0.00073208     0.00214798    -0.00186050
    188      3      H          -0.00256359     0.00049464    -0.00111525
    189      3      H           0.00089912    -0.00024185    -0.00178352
    190      3      H          -0.00047226     0.00114021     0.00182442
    191      3      H          -0.00046418    -0.00114979    -0.00015692
    192      3      H           0.00164122    -0.00040732    -0.00136276
 SUM OF ATOMIC FORCES          -0.00304251    -0.00199973     0.00090091     0.00375066

 Number of electrons:                                                        516
 Number of occupied orbitals:                                                258
 Number of molecular orbitals:                                               258

 Number of orbital functions:                                               1776
 Number of independent orbital functions:                                   1776

 Extrapolation method: ASPC


 SCF WAVEFUNCTION OPTIMIZATION

  ----------------------------------- OT ---------------------------------------
  Minimizer      : CG                  : conjugate gradient
  Preconditioner : FULL_SINGLE_INVERSE : inversion of 
                                         H + eS - 2*(Sc)(c^T*H*c+const)(Sc)^T
  Precond_solver : DEFAULT
  Line search    : 2PNT                : 2 energies, one gradient
  stepsize       :    0.08000000                  energy_gap     :    0.08000000
  eps_taylor     :   0.10000E-15                  max_taylor     :             4
  ----------------------------------- OT ---------------------------------------

  Step     Update method      Time    Convergence         Total energy    Change
  ------------------------------------------------------------------------------
     1 OT CG       0.80E-01  147.7     0.00158872      -709.2922183114 -7.09E+02
     2 OT LS       0.14E+00  104.7                     -709.3577078435
     3 OT CG       0.14E+00  174.4     0.00100263      -709.3713458820 -7.91E-02
     4 OT LS       0.62E-01  105.7                     -709.3644625462
     5 OT CG       0.62E-01  173.9     0.00050758      -709.3855443234 -1.42E-02
     6 OT LS       0.54E-01  105.6                     -709.3886741472
     7 OT CG       0.54E-01  174.4     0.00025697      -709.3887377669 -3.19E-03
     8 OT LS       0.75E-01  105.2                     -709.3897862868
     9 OT CG       0.75E-01  173.9     0.00013198      -709.3898765824 -1.14E-03
    10 OT LS       0.69E-01  105.3                     -709.3901485254
    11 OT CG       0.69E-01  174.2     0.00005814      -709.3901510017 -2.74E-04
    12 OT LS       0.65E-01  104.9                     -709.3902007782
    13 OT CG       0.65E-01  173.4     0.00003282      -709.3902009922 -5.00E-05
    14 OT LS       0.62E-01  105.3                     -709.3902163925
    15 OT CG       0.62E-01  174.1     0.00001696      -709.3902164096 -1.54E-05
    16 OT LS       0.59E-01  104.9                     -709.3902202835
    17 OT CG       0.59E-01  173.7     0.00000864      -709.3902202970 -3.89E-06
    18 OT LS       0.61E-01  105.1                     -709.3902213362
    19 OT CG       0.61E-01  174.0     0.00000461      -709.3902213372 -1.04E-06
    20 OT LS       0.71E-01  105.0                     -709.3902216777
    21 OT CG       0.71E-01  173.8     0.00000197      -709.3902216854 -3.48E-07
    22 OT LS       0.79E-01  105.9                     -709.3902217551
    23 OT CG       0.79E-01  174.0     0.00000105      -709.3902217558 -7.04E-08
    24 OT LS       0.68E-01  105.8                     -709.3902217725
    25 OT CG       0.68E-01  174.1     0.00000053      -709.3902217730 -1.72E-08

  *** SCF run converged in    25 steps ***


  Electronic density on regular grids:       -515.9999992796        0.0000007204
  Core density on regular grids:              515.9999967589       -0.0000032411
  Total charge density on r-space grids:       -0.0000025207
  Total charge density g-space grids:          -0.0000025207

  Overlap energy of the core charge distribution:               0.00002432052096
  Self energy of the core charge distribution:              -1694.39446126194002
  Core Hamiltonian energy:                                    522.85171687670595
  Hartree energy:                                             685.63866985169420
  Exchange-correlation energy:                               -223.48617155994233

  Total energy:                                              -709.39022177296135

  outer SCF iter =    1 RMS gradient =   0.53E-06 energy =       -709.3902217730
  outer SCF loop converged in   1 iterations or   25 steps


 ENERGY| Total FORCE_EVAL ( QS ) energy (a.u.):             -709.390221777633201


 ATOMIC FORCES in [a.u.]

 # Atom   Kind   Element          X              Y              Z
      1      1      C          -0.00095503     0.00144863     0.00197578
      2      1      C           0.00119924    -0.00143020     0.00005328
      3      1      C          -0.00102323     0.00278952    -0.00029455
      4      1      C           0.00077902    -0.00198410    -0.00289057
      5      1      C          -0.00062785     0.00205764    -0.00306663
      6      1      C           0.00046480     0.00002329     0.00203039
      7      2      N          -0.00270982     0.00354019     0.00364658
      8      2      N           0.00118718    -0.00387987    -0.00421657
      9      1      C          -0.00175105     0.00243249     0.00381558
     10      1      C           0.00139343    -0.00268580     0.00270590
     11      1      C          -0.00001580     0.00010348    -0.00196827
     12      1      C           0.00059488    -0.00173344    -0.00133722
     13      1      C          -0.00000580     0.00168778    -0.00037283
     14      1      C           0.00166544    -0.00213632    -0.00059030
     15      1      C           0.00106839    -0.00054021     0.00041125
     16      1      C           0.00136943     0.00010698     0.00136056
     17      1      C          -0.00010279     0.00117094     0.00079466
     18      1      C           0.00052731     0.00209925    -0.00194922
     19      3      H           0.00056076    -0.00042728     0.00144448
     20      3      H           0.00056223    -0.00195632    -0.00043104
     21      3      H           0.00056463    -0.00122162     0.00022254
     22      3      H          -0.00089934     0.00108719    -0.00014299
     23      3      H           0.00016760     0.00017938    -0.00164162
     24      3      H          -0.00045744     0.00094640     0.00121650
     25      3      H           0.00017669    -0.00211671     0.00085649
     26      3      H          -0.00213859     0.00160818    -0.00015178
     27      3      H          -0.00084443     0.00108336    -0.00105083
     28      3      H          -0.00032795    -0.00210184    -0.00073283
     29      1      C           0.00098348     0.00134593    -0.00239716
     30      1      C          -0.00153190    -0.00157453     0.00033523
     31      1      C           0.00095176     0.00337706     0.00021768
     32      1      C          -0.00080711    -0.00233760     0.00287522
     33      1      C           0.00044863     0.00213002     0.00310251
     34      1      C          -0.00057330     0.00006876    -0.00210735
     35      2      N           0.00319834     0.00455621    -0.00440711
     36      2      N          -0.00133376    -0.00444695     0.00467585
     37      1      C           0.00195206     0.00280607    -0.00369717
     38      1      C          -0.00155076    -0.00239442    -0.00287757
     39      1      C          -0.00015795     0.00019178     0.00200496
     40      1      C          -0.00052108    -0.00186960     0.00165283
     41      1      C           0.00002356     0.00183912     0.00035269
     42      1      C          -0.00176061    -0.00197071     0.00093796
     43      1      C          -0.00068030    -0.00030957     0.00166560
     44      1      C          -0.00125941     0.00038521    -0.00131939
     45      1      C           0.00032573    -0.00026496    -0.00463308
     46      1      C          -0.00107105    -0.00002182     0.00126837
     47      3      H          -0.00044330    -0.00040377    -0.00138091
     48      3      H          -0.00066862    -0.00203996     0.00050680
     49      3      H          -0.00056609    -0.00126870    -0.00038646
     50      3      H           0.00080704     0.00128330     0.00011360
     51      3      H          -0.00019615     0.00010591     0.00152232
     52      3      H           0.00061819     0.00120800    -0.00119808
     53      3      H          -0.00021367    -0.00209113    -0.00061511
     54      3      H           0.00215193     0.00153717     0.00026791
     55      3      H           0.00077863     0.00092591     0.00134361
     56      3      H           0.00026716    -0.00221449     0.00073310
     57      1      C           0.00180072     0.00179496    -0.00108879
     58      1      C          -0.00065687    -0.00015523     0.00059132
     59      1      C           0.00125246     0.00122170     0.00340746
     60      1      C           0.00038353    -0.00263688     0.00340373
     61      1      C          -0.00118685     0.00114535    -0.00234222
     62      1      C          -0.00060036     0.00077924    -0.00004915
     63      2      N           0.00135708     0.00032715    -0.00368718
     64      2      N          -0.00175567     0.00036848     0.00369743
     65      1      C          -0.00131559     0.00130540    -0.00336515
     66      1      C           0.00050736    -0.00039258    -0.00076928
     67      1      C          -0.00183378     0.00177743     0.00141777
     68      1      C           0.00081607     0.00076527    -0.00000056
     69      1      C           0.00111076     0.00120024     0.00229409
     70      1      C          -0.00047973    -0.00264892    -0.00361015
     71      1      C           0.00060225    -0.00156469    -0.00029058
     72      1      C          -0.00157411    -0.00120740    -0.00098824
     73      1      C          -0.00051222    -0.00134308     0.00044711
     74      1      C           0.00242264    -0.00095799     0.00067951
     75      3      H           0.00008825    -0.00145582     0.00095090
     76      3      H          -0.00008905    -0.00056951    -0.00000753
     77      3      H           0.00031047     0.00080931    -0.00032484
     78      3      H          -0.00003809    -0.00142061    -0.00096599
     79      3      H          -0.00036991     0.00082912     0.00038563
     80      3      H          -0.00004093    -0.00054755     0.00001568
     81      3      H           0.00200445     0.00036923    -0.00208040
     82      3      H          -0.00061271     0.00066637    -0.00128890
     83      3      H          -0.00202405     0.00024502     0.00222952
     84      3      H           0.00075677     0.00089557     0.00124900
     85      1      C          -0.00051523    -0.00024258     0.00178618
     86      1      C          -0.00170288    -0.00088274     0.00023436
     87      1      C          -0.00086796     0.00027841    -0.00032938
     88      1      C           0.00077503     0.00039827     0.00005463
     89      1      C           0.00152575    -0.00055352     0.00080833
     90      1      C           0.00012943    -0.00156045    -0.00021158
     91      2      N           0.00093688    -0.00090932    -0.00288026
     92      2      N          -0.00270468     0.00035251     0.00171782
     93      3      H          -0.00005573     0.00046400    -0.00157440
     94      3      H           0.00035289     0.00038815    -0.00055801
     95      3      H          -0.00097976     0.00085070     0.00036408
     96      3      H          -0.00038884    -0.00020613    -0.00054274
     97      3      H           0.00104864    -0.00119677     0.00144962
     98      3      H          -0.00067719    -0.00206623     0.00083965
     99      3      H           0.00027186     0.00056254     0.00049513
    100      3      H           0.00082537    -0.00012218    -0.00083100
    101      3      H          -0.00084685     0.00047174     0.00024342
    102      3      H           0.00027296     0.00240690     0.00009766
    103      1      C          -0.00029421    -0.00116243     0.00032889
    104      1      C          -0.00151367    -0.00019840    -0.00066201
    105      1      C          -0.00075039     0.00054237    -0.00002475
    106      1      C           0.00088866     0.00028839     0.00034565
    107      1      C           0.00160434    -0.00081538    -0.00012242
    108      1      C           0.00046382    -0.00012497    -0.00156132
    109      2      N           0.00364455    -0.00139338    -0.00165103
    110      2      N          -0.00215813    -0.00132455     0.00176294
    111      3      H          -0.00014163     0.00230915    -0.00002740
    112      3      H           0.00087391     0.00044371    -0.00024069
    113      3      H          -0.00080891    -0.00002617     0.00079777
    114      3      H          -0.00025221     0.00059877    -0.00053068
    115      3      H           0.00060864    -0.00201671    -0.00081518
    116      3      H          -0.00107290    -0.00111453    -0.00145068
    117      3      H           0.00035194    -0.00020603     0.00056007
    118      3      H           0.00100830     0.00081110    -0.00033440
    119      3      H          -0.00034946     0.00039500     0.00059088
    120      3      H           0.00008913     0.00039129     0.00150384
    121      1      C           0.00025730    -0.00066220     0.00125939
    122      1      C           0.00151703    -0.00058015     0.00024868
    123      1      C           0.00055841    -0.00043115    -0.00024581
    124      1      C          -0.00052778     0.00044814    -0.00002480
    125      1      C          -0.00085923     0.00135193     0.00041303
    126      1      C           0.00073361     0.00076257    -0.00031835
    127      2      N           0.00047805     0.00315674     0.00173894
    128      2      N          -0.00041229    -0.00384745     0.00100048
    129      3      H          -0.00022755    -0.00074293    -0.00231263
    130      3      H          -0.00058715     0.00060625    -0.00092045
    131      3      H          -0.00025749    -0.00109591     0.00026638
    132      3      H           0.00072236    -0.00002512    -0.00062345
    133      3      H           0.00036337     0.00174008     0.00167212
    134      3      H           0.00232400     0.00038366     0.00083375
    135      3      H          -0.00048500     0.00017237     0.00059407
    136      3      H          -0.00055185     0.00061787    -0.00100050
    137      3      H          -0.00021708    -0.00095553    -0.00008683
    138      3      H          -0.00170902    -0.00088490     0.00018292
    139      1      C           0.00174691    -0.00000423     0.00015751
    140      1      C           0.00053894    -0.00095596    -0.00096555
    141      1      C          -0.00047815    -0.00087642     0.00007967
    142      1      C          -0.00066829     0.00038241     0.00084802
    143      1      C           0.00009862     0.00157933     0.00060404
    144      1      C           0.00003221     0.00084635    -0.00157579
    145      2      N          -0.00146566     0.00289169    -0.00134088
    146      2      N           0.00183829    -0.00156081     0.00246280
    147      3      H          -0.00145920    -0.00029870    -0.00077518
    148      3      H          -0.00107719     0.00048733     0.00037776
    149      3      H          -0.00002107    -0.00073012     0.00070946
    150      3      H          -0.00054715    -0.00037146    -0.00054941
    151      3      H           0.00120452     0.00152540    -0.00031064
    152      3      H           0.00104681    -0.00021772    -0.00138507
    153      3      H           0.00026275     0.00021749     0.00086554
    154      3      H          -0.00090743     0.00035297     0.00012227
    155      3      H          -0.00048833    -0.00086082     0.00075480
    156      3      H           0.00062170    -0.00025861     0.00159542
    157      1      C          -0.00176285    -0.00001238    -0.00008193
    158      1      C          -0.00057553    -0.00083324     0.00108214
    159      1      C           0.00040209    -0.00083534    -0.00000665
    160      1      C           0.00055041     0.00044635    -0.00077479
    161      1      C          -0.00021419     0.00167576    -0.00049496
    162      1      C          -0.00024358     0.00085404     0.00172428
    163      2      N           0.00054394     0.00200782     0.00149320
    164      2      N          -0.00180154    -0.00231462    -0.00227171
    165      3      H           0.00145724    -0.00025935     0.00090625
    166      3      H           0.00104030     0.00057524    -0.00036389
    167      3      H          -0.00000714    -0.00074900    -0.00066291
    168      3      H           0.00055498    -0.00033290     0.00055966
    169      3      H          -0.00125864     0.00151051     0.00025941
    170      3      H          -0.00112977    -0.00014782     0.00143087
    171      3      H          -0.00028874     0.00019353    -0.00086704
    172      3      H           0.00093950     0.00041603    -0.00008721
    173      3      H           0.00044080    -0.00076510    -0.00073222
    174      3      H          -0.00052713    -0.00012860    -0.00137171
    175      1      C          -0.00023386    -0.00055569    -0.00142735
    176      1      C          -0.00148315    -0.00070228    -0.00032519
    177      1      C          -0.00052704    -0.00047810     0.00012379
    178      1      C           0.00046741     0.00053236    -0.00004820
    179      1      C           0.00053952     0.00159906    -0.00061844
    180      1      C          -0.00104826     0.00107482     0.00024323
    181      2      N          -0.00066422     0.00226426     0.00172368
    182      2      N           0.00001891    -0.00294809    -0.00132629
    183      3      H           0.00021047    -0.00097906     0.00186845
    184      3      H           0.00059150     0.00056421     0.00083030
    185      3      H           0.00034422    -0.00120523    -0.00037822
    186      3      H          -0.00064762    -0.00007838     0.00058740
    187      3      H          -0.00048641     0.00183710    -0.00166421
    188      3      H          -0.00235482     0.00038767    -0.00086109
    189      3      H           0.00048681     0.00020290    -0.00063683
    190      3      H           0.00050268     0.00067807     0.00106258
    191      3      H           0.00017283    -0.00093612     0.00002155
    192      3      H           0.00181385    -0.00084235    -0.00017420
 SUM OF ATOMIC FORCES          -0.00327136    -0.00198820     0.00089021     0.00393029

 Number of electrons:                                                        516
 Number of occupied orbitals:                                                258
 Number of molecular orbitals:                                               258

 Number of orbital functions:                                               1776
 Number of independent orbital functions:                                   1776

 Extrapolation method: ASPC


 SCF WAVEFUNCTION OPTIMIZATION

  ----------------------------------- OT ---------------------------------------
  Minimizer      : CG                  : conjugate gradient
  Preconditioner : FULL_SINGLE_INVERSE : inversion of 
                                         H + eS - 2*(Sc)(c^T*H*c+const)(Sc)^T
  Precond_solver : DEFAULT
  Line search    : 2PNT                : 2 energies, one gradient
  stepsize       :    0.08000000                  energy_gap     :    0.08000000
  eps_taylor     :   0.10000E-15                  max_taylor     :             4
  ----------------------------------- OT ---------------------------------------

  Step     Update method      Time    Convergence         Total energy    Change
  ------------------------------------------------------------------------------
     1 OT CG       0.80E-01  147.9     0.00070073      -709.3709720507 -7.09E+02
     2 OT LS       0.14E+00  105.3                     -709.3837746521
     3 OT CG       0.14E+00  174.6     0.00043955      -709.3865580071 -1.56E-02
     4 OT LS       0.62E-01  105.3                     -709.3852160309
     5 OT CG       0.62E-01  173.7     0.00022360      -709.3893216567 -2.76E-03
     6 OT LS       0.54E-01  105.1                     -709.3899288859
     7 OT CG       0.54E-01  173.5     0.00011159      -709.3899430008 -6.21E-04
     8 OT LS       0.79E-01  105.2                     -709.3901461957
     9 OT CG       0.79E-01  173.4     0.00005568      -709.3901682157 -2.25E-04
    10 OT LS       0.71E-01  105.1                     -709.3902181995
    11 OT CG       0.71E-01  174.3     0.00002427      -709.3902187953 -5.06E-05
    12 OT LS       0.70E-01  105.5                     -709.3902282031
    13 OT CG       0.70E-01  173.4     0.00001287      -709.3902282074 -9.41E-06
    14 OT LS       0.70E-01  105.0                     -709.3902308748
    15 OT CG       0.70E-01  173.3     0.00000622      -709.3902308750 -2.67E-06
    16 OT LS       0.67E-01  105.7                     -709.3902314650
    17 OT CG       0.67E-01  173.4     0.00000309      -709.3902314665 -5.92E-07
    18 OT LS       0.64E-01  104.9                     -709.3902316070
    19 OT CG       0.64E-01  173.4     0.00000184      -709.3902316072 -1.41E-07
    20 OT LS       0.60E-01  104.5                     -709.3902316539
    21 OT CG       0.60E-01  174.6     0.00000081      -709.3902316541 -4.69E-08

  *** SCF run converged in    21 steps ***


  Electronic density on regular grids:       -515.9999992788        0.0000007212
  Core density on regular grids:              515.9999967598       -0.0000032402
  Total charge density on r-space grids:       -0.0000025190
  Total charge density g-space grids:          -0.0000025190

  Overlap energy of the core charge distribution:               0.00002429787329
  Self energy of the core charge distribution:              -1694.39446126194002
  Core Hamiltonian energy:                                    522.84681119896754
  Hartree energy:                                             685.64196537261205
  Exchange-correlation energy:                               -223.48457126164217

  Total energy:                                              -709.39023165412925

  outer SCF iter =    1 RMS gradient =   0.81E-06 energy =       -709.3902316541
  outer SCF loop converged in   1 iterations or   21 steps


 ENERGY| Total FORCE_EVAL ( QS ) energy (a.u.):             -709.390231665224405


 ATOMIC FORCES in [a.u.]

 # Atom   Kind   Element          X              Y              Z
      1      1      C          -0.00099453     0.00155671     0.00209127
      2      1      C           0.00139498    -0.00184903    -0.00007921
      3      1      C          -0.00113111     0.00304686    -0.00033747
      4      1      C           0.00087769    -0.00223425    -0.00306578
      5      1      C          -0.00078328     0.00242647    -0.00328206
      6      1      C           0.00039260     0.00012637     0.00247053
      7      2      N          -0.00292136     0.00386270     0.00426250
      8      2      N           0.00140499    -0.00420662    -0.00493966
      9      1      C          -0.00193114     0.00272016     0.00412741
     10      1      C           0.00166524    -0.00312941     0.00288045
     11      1      C           0.00003588    -0.00002770    -0.00235762
     12      1      C           0.00066323    -0.00181801    -0.00135513
     13      1      C          -0.00018851     0.00199061    -0.00021682
     14      1      C           0.00178872    -0.00233368    -0.00061193
     15      1      C           0.00108913    -0.00054818     0.00055467
     16      1      C           0.00147233     0.00004669     0.00149811
     17      1      C          -0.00012088     0.00118773     0.00082988
     18      1      C           0.00048214     0.00234649    -0.00207191
     19      3      H           0.00055685    -0.00043719     0.00150498
     20      3      H           0.00061460    -0.00206338    -0.00052315
     21      3      H           0.00058523    -0.00126465     0.00024926
     22      3      H          -0.00095544     0.00117898    -0.00019314
     23      3      H           0.00014852     0.00018532    -0.00177150
     24      3      H          -0.00052283     0.00105974     0.00128889
     25      3      H           0.00022084    -0.00220903     0.00071017
     26      3      H          -0.00206039     0.00157681    -0.00000181
     27      3      H          -0.00090914     0.00115292    -0.00090870
     28      3      H          -0.00033247    -0.00202294    -0.00086885
     29      1      C           0.00102809     0.00146266    -0.00256328
     30      1      C          -0.00173177    -0.00198705     0.00052433
     31      1      C           0.00109019     0.00368790     0.00025855
     32      1      C          -0.00092991    -0.00264267     0.00303267
     33      1      C           0.00060764     0.00250146     0.00333631
     34      1      C          -0.00048663     0.00019523    -0.00254737
     35      2      N           0.00343202     0.00498203    -0.00512756
     36      2      N          -0.00160420    -0.00486645     0.00547993
     37      1      C           0.00213628     0.00310067    -0.00401336
     38      1      C          -0.00181410    -0.00283537    -0.00306144
     39      1      C          -0.00020233     0.00006644     0.00240768
     40      1      C          -0.00058736    -0.00194858     0.00171311
     41      1      C           0.00020135     0.00214521     0.00014980
     42      1      C          -0.00189382    -0.00220077     0.00096727
     43      1      C          -0.00067267    -0.00028674     0.00172880
     44      1      C          -0.00136676     0.00034267    -0.00147404
     45      1      C           0.00038510    -0.00039736    -0.00508089
     46      1      C          -0.00109451    -0.00001563     0.00132642
     47      3      H          -0.00043740    -0.00041181    -0.00142836
     48      3      H          -0.00072665    -0.00215322     0.00060511
     49      3      H          -0.00058824    -0.00131391    -0.00041756
     50      3      H           0.00085915     0.00137141     0.00015767
     51      3      H          -0.00017898     0.00010520     0.00163296
     52      3      H           0.00068578     0.00132920    -0.00127348
     53      3      H          -0.00024489    -0.00217101    -0.00048990
     54      3      H           0.00210026     0.00150348     0.00014767
     55      3      H           0.00083354     0.00097529     0.00123035
     56      3      H           0.00027320    -0.00212031     0.00090086
     57      1      C           0.00217553     0.00185790    -0.00119974
     58      1      C          -0.00085571    -0.00025244     0.00075511
     59      1      C           0.00124111     0.00100594     0.00353193
     60      1      C           0.00034156    -0.00290231     0.00375579
     61      1      C          -0.00149505     0.00142822    -0.00284632
     62      1      C          -0.00060117     0.00080981    -0.00006982
     63      2      N           0.00153037     0.00051135    -0.00434094
     64      2      N          -0.00192597     0.00053754     0.00436755
     65      1      C          -0.00130107     0.00110067    -0.00349229
     66      1      C           0.00068215    -0.00050946    -0.00096375
     67      1      C          -0.00222777     0.00186081     0.00155805
     68      1      C           0.00084739     0.00079013     0.00002055
     69      1      C           0.00141191     0.00148392     0.00280691
     70      1      C          -0.00043721    -0.00292137    -0.00397841
     71      1      C           0.00058763    -0.00153762    -0.00038666
     72      1      C          -0.00169758    -0.00115031    -0.00104789
     73      1      C          -0.00048625    -0.00131692     0.00053686
     74      1      C           0.00261732    -0.00086990     0.00073909
     75      3      H           0.00023840    -0.00148944     0.00099356
     76      3      H          -0.00011089    -0.00056078    -0.00002076
     77      3      H           0.00030735     0.00084886    -0.00038005
     78      3      H          -0.00017863    -0.00144485    -0.00099797
     79      3      H          -0.00036676     0.00086694     0.00043902
     80      3      H          -0.00002094    -0.00053752     0.00002851
     81      3      H           0.00211270     0.00038509    -0.00193355
     82      3      H          -0.00054858     0.00055098    -0.00142683
     83      3      H          -0.00213279     0.00026054     0.00207890
     84      3      H           0.00068703     0.00077288     0.00138681
     85      1      C          -0.00054397    -0.00008386     0.00199240
     86      1      C          -0.00174873    -0.00092744     0.00010699
     87      1      C          -0.00095631     0.00038988    -0.00026273
     88      1      C           0.00084937     0.00038504    -0.00007961
     89      1      C           0.00156026    -0.00043346     0.00089955
     90      1      C           0.00017831    -0.00169000    -0.00044538
     91      2      N           0.00079195    -0.00070455    -0.00281679
     92      2      N          -0.00262763     0.00015505     0.00139355
     93      3      H          -0.00007209     0.00036984    -0.00157124
     94      3      H           0.00039734     0.00038372    -0.00054238
     95      3      H          -0.00097072     0.00088081     0.00045040
     96      3      H          -0.00037479    -0.00026189    -0.00060652
     97      3      H           0.00106762    -0.00123026     0.00145994
     98      3      H          -0.00068650    -0.00208983     0.00086269
     99      3      H           0.00026188     0.00059285     0.00057382
    100      3      H           0.00081899    -0.00019596    -0.00090075
    101      3      H          -0.00089236     0.00044232     0.00024854
    102      3      H           0.00028870     0.00238122     0.00020580
    103      1      C          -0.00035269    -0.00127609     0.00054466
    104      1      C          -0.00154088    -0.00006470    -0.00074429
    105      1      C          -0.00083011     0.00053459     0.00011126
    106      1      C           0.00098428     0.00039472     0.00027528
    107      1      C           0.00163857    -0.00085434     0.00000923
    108      1      C           0.00051089     0.00002645    -0.00175209
    109      2      N           0.00365724    -0.00181959    -0.00130229
    110      2      N          -0.00207640    -0.00121875     0.00150274
    111      3      H          -0.00015785     0.00228189    -0.00012638
    112      3      H           0.00091686     0.00041404    -0.00024525
    113      3      H          -0.00080656    -0.00009923     0.00086840
    114      3      H          -0.00023923     0.00062895    -0.00060875
    115      3      H           0.00061797    -0.00203999    -0.00083866
    116      3      H          -0.00109193    -0.00114482    -0.00146008
    117      3      H           0.00033444    -0.00026239     0.00062729
    118      3      H           0.00100190     0.00084204    -0.00042065
    119      3      H          -0.00039071     0.00039015     0.00057568
    120      3      H           0.00010092     0.00030212     0.00149683
    121      1      C           0.00020188    -0.00087203     0.00146755
    122      1      C           0.00157012    -0.00060359     0.00009636
    123      1      C           0.00049711    -0.00054572    -0.00018539
    124      1      C          -0.00053005     0.00051087    -0.00016296
    125      1      C          -0.00100442     0.00129292     0.00045812
    126      1      C           0.00082934     0.00089915    -0.00050355
    127      2      N           0.00034468     0.00316902     0.00243336
    128      2      N          -0.00047429    -0.00372392     0.00074787
    129      3      H          -0.00014648    -0.00068716    -0.00230691
    130      3      H          -0.00059428     0.00064875    -0.00089526
    131      3      H          -0.00029909    -0.00111025     0.00035712
    132      3      H           0.00076601     0.00002333    -0.00067504
    133      3      H           0.00037776     0.00175748     0.00168583
    134      3      H           0.00233491     0.00039182     0.00084937
    135      3      H          -0.00051775     0.00013408     0.00067592
    136      3      H          -0.00048021     0.00065601    -0.00105233
    137      3      H          -0.00017627    -0.00096612    -0.00007095
    138      3      H          -0.00169391    -0.00084998     0.00025509
    139      1      C           0.00196579    -0.00007686     0.00034468
    140      1      C           0.00044834    -0.00101614    -0.00105277
    141      1      C          -0.00042505    -0.00096735     0.00019512
    142      1      C          -0.00080777     0.00042509     0.00078921
    143      1      C           0.00013931     0.00161505     0.00073520
    144      1      C          -0.00012502     0.00093781    -0.00183018
    145      2      N          -0.00121356     0.00289856    -0.00099391
    146      2      N           0.00155506    -0.00147523     0.00238184
    147      3      H          -0.00143966    -0.00028223    -0.00085854
    148      3      H          -0.00106933     0.00052954     0.00037920
    149      3      H           0.00004286    -0.00071026     0.00076280
    150      3      H          -0.00059856    -0.00035190    -0.00062042
    151      3      H           0.00121836     0.00154550    -0.00033230
    152      3      H           0.00106473    -0.00021604    -0.00139169
    153      3      H           0.00033351     0.00020734     0.00093433
    154      3      H          -0.00093634     0.00034973     0.00004682
    155      3      H          -0.00046578    -0.00089623     0.00072527
    156      3      H           0.00069382    -0.00021944     0.00160146
    157      1      C          -0.00197644    -0.00011015    -0.00026577
    158      1      C          -0.00047766    -0.00089022     0.00117124
    159      1      C           0.00034514    -0.00092658    -0.00011668
    160      1      C           0.00068595     0.00049885    -0.00071470
    161      1      C          -0.00025587     0.00169195    -0.00062468
    162      1      C          -0.00010096     0.00091913     0.00194986
    163      2      N           0.00028909     0.00201942     0.00109597
    164      2      N          -0.00151382    -0.00226248    -0.00218217
    165      3      H           0.00143390    -0.00023998     0.00098485
    166      3      H           0.00103058     0.00062158    -0.00036761
    167      3      H          -0.00007192    -0.00073070    -0.00071646
    168      3      H           0.00060611    -0.00031062     0.00063162
    169      3      H          -0.00127323     0.00152945     0.00027903
    170      3      H          -0.00115035    -0.00014544     0.00143892
    171      3      H          -0.00035889     0.00018070    -0.00093365
    172      3      H           0.00097317     0.00041847    -0.00000771
    173      3      H           0.00041918    -0.00078959    -0.00070644
    174      3      H          -0.00059077    -0.00008719    -0.00136443
    175      1      C          -0.00016209    -0.00073331    -0.00162848
    176      1      C          -0.00152678    -0.00073152    -0.00016642
    177      1      C          -0.00046154    -0.00059528     0.00005528
    178      1      C           0.00046941     0.00059258     0.00009635
    179      1      C           0.00067866     0.00155789    -0.00068630
    180      1      C          -0.00114216     0.00123686     0.00045022
    181      2      N          -0.00055485     0.00211990     0.00147826
    182      2      N          -0.00000627    -0.00277749    -0.00107611
    183      3      H           0.00012335    -0.00092617     0.00187224
    184      3      H           0.00059653     0.00060664     0.00080577
    185      3      H           0.00038353    -0.00121700    -0.00047270
    186      3      H          -0.00069312    -0.00003206     0.00064273
    187      3      H          -0.00050456     0.00185985    -0.00167871
    188      3      H          -0.00237016     0.00039566    -0.00087982
    189      3      H           0.00051766     0.00016984    -0.00072197
    190      3      H           0.00043053     0.00071238     0.00111921
    191      3      H           0.00012551    -0.00095183     0.00000815
    192      3      H           0.00180178    -0.00081084    -0.00026252
 SUM OF ATOMIC FORCES          -0.00326925    -0.00200008     0.00089715     0.00393614

 Number of electrons:                                                        516
 Number of occupied orbitals:                                                258
 Number of molecular orbitals:                                               258

 Number of orbital functions:                                               1776
 Number of independent orbital functions:                                   1776

 Extrapolation method: ASPC


 SCF WAVEFUNCTION OPTIMIZATION

  ----------------------------------- OT ---------------------------------------
  Minimizer      : CG                  : conjugate gradient
  Preconditioner : FULL_SINGLE_INVERSE : inversion of 
                                         H + eS - 2*(Sc)(c^T*H*c+const)(Sc)^T
  Precond_solver : DEFAULT
  Line search    : 2PNT                : 2 energies, one gradient
  stepsize       :    0.08000000                  energy_gap     :    0.08000000
  eps_taylor     :   0.10000E-15                  max_taylor     :             4
  ----------------------------------- OT ---------------------------------------

  Step     Update method      Time    Convergence         Total energy    Change
  ------------------------------------------------------------------------------
     1 OT CG       0.80E-01  148.0     0.00004646      -709.3901464166 -7.09E+02
     2 OT LS       0.14E+00  104.5                     -709.3902027630
     3 OT CG       0.14E+00  174.5     0.00002896      -709.3902151293 -6.87E-05
     4 OT LS       0.65E-01  105.2                     -709.3902117243
     5 OT CG       0.65E-01  174.1     0.00001406      -709.3902276764 -1.25E-05
     6 OT LS       0.56E-01  104.5                     -709.3902301725
     7 OT CG       0.56E-01  173.6     0.00000763      -709.3902302347 -2.56E-06
     8 OT LS       0.71E-01  105.4                     -709.3902311448
     9 OT CG       0.71E-01  174.8     0.00000378      -709.3902311855 -9.51E-07
    10 OT LS       0.71E-01  104.9                     -709.3902314170
    11 OT CG       0.71E-01  174.9     0.00000159      -709.3902314171 -2.32E-07
    12 OT LS       0.70E-01  104.8                     -709.3902314577
    13 OT CG       0.70E-01  174.5     0.00000087      -709.3902314578 -4.07E-08

  *** SCF run converged in    13 steps ***


  Electronic density on regular grids:       -515.9999992789        0.0000007211
  Core density on regular grids:              515.9999967599       -0.0000032401
  Total charge density on r-space grids:       -0.0000025190
  Total charge density g-space grids:          -0.0000025190

  Overlap energy of the core charge distribution:               0.00002430112461
  Self energy of the core charge distribution:              -1694.39446126194002
  Core Hamiltonian energy:                                    522.84772833300269
  Hartree energy:                                             685.64131287277189
  Exchange-correlation energy:                               -223.48483570271097

  Total energy:                                              -709.39023145775172

  outer SCF iter =    1 RMS gradient =   0.87E-06 energy =       -709.3902314578
  outer SCF loop converged in   1 iterations or   13 steps


 ENERGY| Total FORCE_EVAL ( QS ) energy (a.u.):             -709.390231469237733


 ATOMIC FORCES in [a.u.]

 # Atom   Kind   Element          X              Y              Z
      1      1      C          -0.00098898     0.00154116     0.00207803
      2      1      C           0.00136626    -0.00178778    -0.00006186
      3      1      C          -0.00111624     0.00301027    -0.00033280
      4      1      C           0.00086146    -0.00219208    -0.00304551
      5      1      C          -0.00075926     0.00236995    -0.00325223
      6      1      C           0.00040198     0.00011338     0.00240326
      7      2      N          -0.00288804     0.00381265     0.00417981
      8      2      N           0.00137304    -0.00415840    -0.00483366
      9      1      C          -0.00190740     0.00268046     0.00408380
     10      1      C           0.00162741    -0.00306683     0.00285803
     11      1      C           0.00002842    -0.00000914    -0.00230103
     12      1      C           0.00065289    -0.00180523    -0.00135619
     13      1      C          -0.00016229     0.00194730    -0.00023608
     14      1      C           0.00176994    -0.00230448    -0.00061023
     15      1      C           0.00108598    -0.00054656     0.00053984
     16      1      C           0.00145645     0.00005474     0.00147675
     17      1      C          -0.00011769     0.00118521     0.00082145
     18      1      C           0.00048803     0.00230993    -0.00205450
     19      3      H           0.00055737    -0.00043580     0.00149623
     20      3      H           0.00060668    -0.00204739    -0.00050890
     21      3      H           0.00058330    -0.00126077     0.00024624
     22      3      H          -0.00094745     0.00116612    -0.00018624
     23      3      H           0.00015129     0.00018435    -0.00175293
     24      3      H          -0.00051234     0.00104171     0.00127669
     25      3      H           0.00021480    -0.00219575     0.00073126
     26      3      H          -0.00207213     0.00158170    -0.00002478
     27      3      H          -0.00089917     0.00114237    -0.00093050
     28      3      H          -0.00033156    -0.00203486    -0.00084795
     29      1      C           0.00102248     0.00144750    -0.00254189
     30      1      C          -0.00170251    -0.00192611     0.00049757
     31      1      C           0.00107066     0.00364277     0.00025515
     32      1      C          -0.00090941    -0.00259117     0.00301558
     33      1      C           0.00058315     0.00244421     0.00330217
     34      1      C          -0.00049826     0.00017856    -0.00248034
     35      2      N           0.00339404     0.00491713    -0.00502900
     36      2      N          -0.00156345    -0.00480468     0.00536185
     37      1      C           0.00211135     0.00305919    -0.00397045
     38      1      C          -0.00177796    -0.00277365    -0.00303762
     39      1      C          -0.00019602     0.00008392     0.00234919
[truncated: 6,279,612 more chars]
