# Supplementary material for: Photoresponsive Organic Cages—Computationally Inspired Discovery of Azobenzene-Derived Organic Cages
Source: J Am Chem Soc. 2024 Oct 22;146(44):30332–9. doi: 10.1021/jacs.4c10217 (PMC11544616; doi:10.1021/jacs.4c10217)
Supplement: Supplementary file 1 — ja4c10217_si_001.zip [file ja4c10217_si_001.zip › Computational Models/Isomerisation Models/ACC1/PhotoIsomers/EEZ/POSXYZ.xyz]

 i =       10, E =      -709.3958720425
  C        21.9538392088       24.8331534854       20.5902624123
  C        21.4742885464       25.7241475450       21.5923474517
  C        21.5309736117       25.3392188232       22.9448078864
  C        22.0703170056       24.0763306309       23.3110604950
  C        22.5332037401       23.1927903287       22.3156990443
  C        22.4708450714       23.5658801734       20.9456335705
  N        22.2224028335       23.6497041879       24.6643528272
  N        21.7058862305       24.4765522943       25.4996329849
  C        21.9057324532       24.1525143097       26.8663212600
  C        21.3839137790       25.0936525919       27.7757785554
  C        21.5951478019       24.9423421842       29.1705284619
  C        22.3219575810       23.8273267769       29.6438914955
  C        22.8227440669       22.8543911831       28.7308035103
  C        22.6194255217       23.0220254402       27.3458273533
  C        23.5912736739       21.6690173926       29.1703000509
  C        21.1080367598       25.9983955140       30.0923409619
  C        20.9078046265       27.0579955448       21.2841290600
  C        22.9785635041       22.6580741434       19.8893336957
  H        21.9094773770       25.1478873808       19.5352152308
  H        21.1839909105       26.0165785494       23.7394561323
  H        22.9549058223       22.2172973530       22.5993572990
  H        20.8415696631       25.9738923700       27.4005525918
  H        22.5149575399       23.6889841714       30.7199201677
  H        23.0298591285       22.3015223719       26.6221726138
  H        23.9093588961       20.9853277336       28.3444593947
  H        21.5355333023       25.9974950175       31.1261610085
  H        20.4498232354       27.5879684563       22.1558611014
  H        23.0313271823       23.0963030856       18.8617374459
  C        28.1533957588       24.7509990654       29.4175589829
  C        28.6307406425       25.6509994720       28.4240626906
  C        28.5839700410       25.2744910729       27.0691883551
  C        28.0458698647       24.0138624355       26.6933057142
  C        27.5915646120       23.1170930458       27.6814289606
  C        27.6491152380       23.4817954466       29.0537733615
  N        27.8823698825       23.6030191120       25.3374273463
  N        28.3908467646       24.4347439767       24.5034016276
  C        28.1914715576       24.1072829727       23.1372639477
  C        28.7055392498       25.0488781735       22.2248649227
  C        28.4939261132       24.8903162870       20.8312378714
  C        27.7764356661       23.7669278911       20.3623709820
  C        27.2821202039       22.7937594815       21.2788238003
  C        27.4873908658       22.9682954582       22.6625216251
  C        26.5002088701       21.6138484361       20.8445114335
  C        28.9658582285       25.9457307966       19.9026554739
  C        29.1698894391       26.9898065375       28.7554008026
  C        27.1343218783       22.5778867168       30.1083145425
  H        28.1870021213       25.0622262254       30.4737810244
  H        28.9310576496       25.9574851478       26.2793798159
  H        27.1772836563       22.1404402385       27.3898024822
  H        29.2429124886       25.9337854136       22.5963612841
  H        27.5808784530       23.6256647737       19.2872028632
  H        27.0831841889       22.2476551182       23.3895904605
  H        26.1680827414       20.9410578257       21.6743719983
  H        28.5609790875       25.9080743199       18.8603445706
  H        29.6523938379       27.5306199807       27.9034438744
  H        27.0878046170       23.0171072731       31.1360297365
  C        23.0709455127       30.1198978311       27.8176551589
  C        23.3051913546       30.9806716033       26.7207690994
  C        24.6321030701       31.3697961928       26.4047724778
  C        25.7245181332       30.8959737462       27.1629175206
  C        25.4867235241       30.0362562049       28.2693888315
  C        24.1661961970       29.6478672720       28.5804688218
  N        24.8395035503       32.5531992776       25.5918305862
  N        25.2478748590       32.5569380320       24.4019311335
  C        25.4235870538       31.3835611600       23.5683459175
  C        26.7407602410       30.9799429689       23.2320082537
  C        26.9522345499       30.1320623063       22.1211394361
  C        25.8428407994       29.6897973806       21.3593086142
  C        24.5311432343       30.0916659976       21.6917343556
  C        24.3166688764       30.9349454043       22.8160185605
  C        28.3361522981       29.8336767527       21.6748472386
  C        23.4549063141       29.7680260966       20.7248763653
  C        21.6820379487       29.8310341663       28.2553540694
  C        26.5404373303       29.6873233837       29.2510416089
  H        22.4606523437       31.4095843472       26.1581320568
  H        26.7449896429       31.2597100321       26.9705746421
  H        23.9587571997       29.0148524673       29.4567736989
  H        27.5980210538       31.3877349317       23.7910542993
  H        26.0322181261       29.0700550053       20.4693293298
  H        23.3026688483       31.3065545719       23.0265461978
  H        29.1486987143       29.9589892410       22.4339248641
  H        23.7996402782       29.1930386624       19.8298813960
  H        20.8756696647       29.9522907552       27.4890629054
  H        26.1714331820       29.1019259156       30.1296370225
  C        26.1637868365       20.6296764069       30.9922287420
  C        27.0101071120       19.3661080025       31.2643914720
  C        26.3939426348       18.4894110244       32.3701157812
  C        24.9366542015       18.1145069538       32.0408387134
  C        24.0901594679       19.3682436418       31.7553223834
  C        24.7054480803       20.2198862027       30.6265954520
  N        23.8994992124       21.4235973435       30.4023649740
  N        26.7310550299       21.3719067004       29.8674219500
  H        26.1201592111       21.2557695824       31.9196940149
  H        28.0414267132       19.6775196837       31.5368953780
  H        27.0911645984       18.7907372121       30.3152014616
  H        26.4209677795       19.0406167727       33.3380671224
  H        27.0089570932       17.5742870481       32.5114461342
  H        24.4871346320       17.5323739538       32.8743088396
  H        24.9231500625       17.4489248027       31.1471451104
  H        24.0114936905       19.9974646147       32.6699381718
  H        23.0534422219       19.0881357675       31.4707911990
  H        24.7753029208       19.6043829991       29.6938054962
  C        25.3351871750       20.2006920110       19.3901379077
  C        25.9244910038       19.3232112164       18.2685586054
  C        25.0274406730       18.1081125734       17.9732896369
  C        23.5919563172       18.5479091629       17.6300456022
  C        23.0017381231       19.4501830710       18.7304224719
  C        23.8996194153       20.6767111945       19.0119619327
  N        23.3572911550       21.4447143681       20.1323542932
  N        26.1860921077       21.3697846019       19.6137044382
  H        25.2302528808       19.5917727540       20.3241326545
  H        26.9452460004       18.9996907551       18.5651807010
  H        26.0391938457       19.9504172168       17.3563021988
  H        25.0034220692       17.4420712462       18.8663029305
  H        25.4595472292       17.5077305021       17.1437678796
  H        22.9389349627       17.6608467596       17.4798073817
  H        23.6002411244       19.1010427358       16.6628256080
  H        22.8846290857       18.8776139563       19.6775927387
  H        21.9877938199       19.8044156474       18.4456244039
  H        23.9786525756       21.2995375694       18.0847967537
  C        28.5765739833       29.8705857108       30.3921968751
  C        29.1647002229       31.2325925173       30.8289045238
  C        30.1184122337       31.1026969416       32.0279254204
  C        31.2530477605       30.1142276301       31.7096756748
  C        30.6799753398       28.7467769093       31.3028826079
  C        29.6989283289       28.8347210153       30.1115547218
  N        29.0930552228       27.5125543755       29.9349574745
  N        27.7643269668       30.1063090518       29.1902259014
  H        27.9556247880       29.4498234334       31.2227675846
  H        28.3240509297       31.9209361625       31.0612594273
  H        29.7021214886       31.6721284490       29.9593035060
  H        29.5546771507       30.7405860553       32.9183454938
  H        30.5273257334       32.1005449815       32.2968430656
  H        31.9275077095       29.9931332853       32.5847201941
  H        31.8766137381       30.5240745979       30.8822814108
  H        30.1316419644       28.2946462316       32.1594953999
  H        31.4920321915       28.0368055366       31.0365332158
  H        30.2422406414       29.1690428573       29.1920906788
  C        29.9804649373       29.2970977561       20.0659399332
  C        30.4236838651       30.4509087460       19.1380296483
  C        31.8518138767       30.2370227479       18.6040573691
  C        31.9819871757       28.8785682166       17.8913933447
  C        31.5457803575       27.7249619360       18.8132245864
  C        30.1079766572       27.9318565009       19.3394444507
  N        29.7676981854       26.8812698075       20.2973887528
  N        28.5829378643       29.4998890192       20.4503715589
  H        30.6534997909       29.2644873187       20.9597389719
  H        30.3510153297       31.4081090255       19.6977975163
  H        29.7018588738       30.5196494824       18.2937728071
  H        32.5749156793       30.2760137882       19.4508819606
  H        32.1261137783       31.0658200796       17.9162873920
  H        33.0267106142       28.7158736313       17.5486021689
  H        31.3458431349       28.8824868341       16.9764382663
  H        32.2353317727       27.6420472395       19.6828521623
  H        31.5909721484       26.7527092579       18.2766411721
  H        29.4025227964       27.9410656987       18.4704614950
  C        20.0260498478       29.3090044472       29.8561026038
  C        19.5597991643       30.4882459919       30.7394392672
  C        18.1309546706       30.2718026900       31.2701378174
  C        18.0156930517       28.9359345194       32.0274710267
  C        18.4714951777       27.7581414049       31.1471699670
  C        19.9090780457       27.9653515673       30.6238338129
  N        20.2663215798       26.8963130318       29.6945751851
  N        21.4265536158       29.5084088153       29.4817499597
  H        19.3639852638       29.2408700911       28.9562178294
  H        19.6218837928       31.4263803195       30.1467515657
  H        20.2737359178       30.5983906341       31.5859345637
  H        17.4133198000       30.2713159450       30.4177999364
  H        17.8389857193       31.1190892378       31.9275726384
  H        16.9717901782       28.7705936542       32.3710181912
  H        18.6473466782       28.9795350788       32.9444807377
  H        17.7895099503       27.6391441891       30.2757298874
  H        18.4348843478       26.8033880675       31.7145188815
  H        20.6119168368       28.0092568390       31.4937042070
  C        21.3800558595       29.9625738645       19.6502950699
  C        20.7388788413       31.3164591902       19.2686956043
  C        19.7476221393       31.1905363249       18.0998941847
  C        18.6550036407       30.1571408109       18.4238854351
  C        19.2821239350       28.8006244295       18.7846962703
  C        20.2900053364       28.8973633532       19.9540778672
  N        20.9259889692       27.5876593624       20.1054023233
  N        22.2347787057       30.1911728878       20.8231371409
  H        21.9754513290       29.5722753066       18.7868521725
  H        21.5506434287       32.0352700666       19.0272128015
  H        20.2199124548       31.7154385479       20.1685939467
  H        20.2910093545       30.8745817444       17.1797794886
  H        19.2982917148       32.1823346438       17.8771924468
  H        17.9608679774       30.0348482761       17.5644184890
  H        18.0411475444       30.5261059953       19.2773493008
  H        19.8232753074       28.3860636638       17.9047007460
  H        18.5002457250       28.0581822745       19.0531101119
  H        19.7622044638       29.2128149998       20.8892946535
