# Supplementary material for: Photoresponsive Organic Cages—Computationally Inspired Discovery of Azobenzene-Derived Organic Cages
Source: J Am Chem Soc. 2024 Oct 22;146(44):30332–9. doi: 10.1021/jacs.4c10217 (PMC11544616; doi:10.1021/jacs.4c10217)
Supplement: Supplementary file 1 — ja4c10217_si_001.zip [file ja4c10217_si_001.zip › Computational Models/Isomerisation Models/ACC1/PhotoIsomers/EZZ/OUTPUT.out]

 DBCSR| Multiplication driver                                               BLAS
 DBCSR| Multrec recursion limit                                              512
 DBCSR| Multiplication stack size                                           1000
 DBCSR| Maximum elements for images                                    UNLIMITED
 DBCSR| Multiplicative factor virtual images                                   1
 DBCSR| Multiplication size stacks                                             3
 DBCSR| Number of 3D layers                                               SINGLE
 DBCSR| Use MPI memory allocation                                              T
 DBCSR| Use RMA algorithm                                                      F
 DBCSR| Use Communication thread                                               T
 DBCSR| Communication thread load                                             87


  **** **** ******  **  PROGRAM STARTED AT               2020-02-02 03:51:15.180
 ***** ** ***  *** **   PROGRAM STARTED ON                          cx1-103-13-4
 **    ****   ******    PROGRAM STARTED BY                                 jpegg
 ***** **    ** ** **   PROGRAM PROCESS ID                                 33831
  **** **  *******  **  PROGRAM STARTED IN /rds/general/user/jpegg/home/WORK/Pro
                                           ject_PhotoIsomer/ICLPhotoIsomer/Exper
                                           imental/TA3/PhotoIsomers/1t-2c/PBE

 CP2K| version string:                                          CP2K version 6.1
 CP2K| source code revision number:                                    svn:18464
 CP2K| cp2kflags: libint fftw3 parallel mpi3 scalapack has_no_shared_glibc max_c
 CP2K|            ontr=4 mkl
 CP2K| is freely available from                            https://www.cp2k.org/
 CP2K| Program compiled at                          Thu 12 Jul 13:52:12 BST 2018
 CP2K| Program compiled on                                  build-2.hpc.ic.ac.uk
 CP2K| Program compiled for                                   Linux-x86-64-intel
 CP2K| Data directory path                                   /tmp/cp2k/cp2k/data
 CP2K| Input file name                                                 INPUT.inp
 
 GLOBAL| Force Environment number                                              1
 GLOBAL| Basis set file name            /work/jpegg/Library/CP2K/Basis_Set/BASIS
 GLOBAL| Potential file name            /work/jpegg/Library/CP2K/Basis_Set/GTH_P
 GLOBAL| MM Potential file name                                     MM_POTENTIAL
 GLOBAL| Coordinate file name                                         POSXYZ.xyz
 GLOBAL| Method name                                                        CP2K
 GLOBAL| Project name                                                     peggjt
 GLOBAL| Preferred FFT library                                             FFTW3
 GLOBAL| Preferred diagonalization lib.                                       SL
 GLOBAL| Run type                                                        GEO_OPT
 GLOBAL| All-to-all communication in single precision                          F
 GLOBAL| FFTs using library dependent lengths                                  T
 GLOBAL| Global print level                                                  LOW
 GLOBAL| Total number of message passing processes                            96
 GLOBAL| Number of threads for this process                                    1
 GLOBAL| This output is from process                                           0
 GLOBAL| CPU model name :  Intel(R) Xeon(R) CPU E5-2660 v2 @ 2.20GHz

 MEMORY| system memory details [Kb]
 MEMORY|                        rank 0           min           max       average
 MEMORY| MemTotal            131948328     131921952     131998368     131956216
 MEMORY| MemFree             115415316      71771208     115415316      88076558
 MEMORY| Buffers                     0             0            56            18
 MEMORY| Cached               13874720      13874720      57139292      41002764
 MEMORY| Slab                   456720        456720        907384        688258
 MEMORY| SReclaimable           308632        308632        725612        536753
 MEMORY| MemLikelyFree       129598668     129598668     129636168     129616094

 
 GENERATE|  Preliminary Number of Bonds generated:                             0
 GENERATE|  Achieved consistency in connectivity generation.

 *******************************************************************************
 *******************************************************************************
 **                                                                           **
 **     #####                         ##              ##                      **
 **    ##   ##            ##          ##              ##                      **
 **   ##     ##                       ##            ######                    **
 **   ##     ##  ##   ##  ##   #####  ##  ##   ####   ##    #####    #####    **
 **   ##     ##  ##   ##  ##  ##      ## ##   ##      ##   ##   ##  ##   ##   **
 **   ##  ## ##  ##   ##  ##  ##      ####     ###    ##   ######   ######    **
 **    ##  ###   ##   ##  ##  ##      ## ##      ##   ##   ##       ##        **
 **     #######   #####   ##   #####  ##  ##  ####    ##    #####   ##        **
 **           ##                                                    ##        **
 **                                                                           **
 **                                                ... make the atoms dance   **
 **                                                                           **
 **            Copyright (C) by CP2K developers group (2000 - 2018)           **
 **                                                                           **
 *******************************************************************************


 TOTAL NUMBERS AND MAXIMUM NUMBERS

  Total number of            - Atomic kinds:                                   3
                             - Atoms:                                        192
                             - Shell sets:                                   384
                             - Shells:                                       780
                             - Primitive Cartesian functions:                960
                             - Cartesian basis functions:                   1878
                             - Spherical basis functions:                   1776

  Maximum angular momentum of- Orbital basis functions:                        2
                             - Local part of the GTH pseudopotential:          2
                             - Non-local part of the GTH pseudopotential:      0


 SCF PARAMETERS         Density guess:                                    ATOMIC
                        --------------------------------------------------------
                        max_scf:                                              60
                        max_scf_history:                                       0
                        max_diis:                                              4
                        --------------------------------------------------------
                        eps_scf:                                        1.00E-06
                        eps_scf_history:                                0.00E+00
                        eps_diis:                                       1.00E-01
                        eps_eigval:                                     1.00E-05
                        --------------------------------------------------------
                        level_shift [a.u.]:                                 0.00
                        --------------------------------------------------------
                        Outer loop SCF in use 
                        No variables optimised in outer loop
                        eps_scf                                         1.00E-06
                        max_scf                                               10
                        No outer loop optimization
                        step_size                                       5.00E-01

 *******************************************************************************
 ***                     STARTING GEOMETRY OPTIMIZATION                      ***
 ***                           CONJUGATE GRADIENTS                           ***
 *******************************************************************************

 Number of electrons:                                                        516
 Number of occupied orbitals:                                                258
 Number of molecular orbitals:                                               258

 Number of orbital functions:                                               1776
 Number of independent orbital functions:                                   1776

 Extrapolation method: initial_guess


 SCF WAVEFUNCTION OPTIMIZATION

  ----------------------------------- OT ---------------------------------------
  Minimizer      : CG                  : conjugate gradient
  Preconditioner : FULL_SINGLE_INVERSE : inversion of 
                                         H + eS - 2*(Sc)(c^T*H*c+const)(Sc)^T
  Precond_solver : DEFAULT
  Line search    : 2PNT                : 2 energies, one gradient
  stepsize       :    0.08000000                  energy_gap     :    0.08000000
  eps_taylor     :   0.10000E-15                  max_taylor     :             4
  ----------------------------------- OT ---------------------------------------

  Step     Update method      Time    Convergence         Total energy    Change
  ------------------------------------------------------------------------------
     1 OT CG       0.80E-01  181.3     0.02912778      -658.7413027498 -6.59E+02
     2 OT LS       0.16E+00  104.9                     -681.8752579656
     3 OT CG       0.16E+00  173.1     0.02513786      -688.9203428448 -3.02E+01
     4 OT LS       0.80E-01  104.7                     -690.2116808555
     5 OT CG       0.80E-01  173.3     0.01799630      -698.4626884842 -9.54E+00
     6 OT LS       0.72E-01  105.0                     -703.2001466648
     7 OT CG       0.72E-01  172.7     0.01126919      -703.2182768128 -4.76E+00
     8 OT LS       0.12E+00  105.0                     -706.2139812458
     9 OT CG       0.12E+00  172.9     0.00638516      -706.7281532882 -3.51E+00
    10 OT LS       0.12E+00  105.4                     -707.7524630768
    11 OT CG       0.12E+00  173.4     0.00436560      -707.7561974043 -1.03E+00
    12 OT LS       0.15E+00  104.9                     -708.3608870344
    13 OT CG       0.15E+00  172.8     0.00330902      -708.3769218168 -6.21E-01
    14 OT LS       0.14E+00  104.9                     -708.7159280538
    15 OT CG       0.14E+00  173.2     0.00261417      -708.7175716554 -3.41E-01
    16 OT LS       0.14E+00  105.1                     -708.9276970245
    17 OT CG       0.14E+00  173.9     0.00204611      -708.9277514278 -2.10E-01
    18 OT LS       0.14E+00  104.4                     -709.0587738008
    19 OT CG       0.14E+00  173.4     0.00163093      -709.0587758809 -1.31E-01
    20 OT LS       0.13E+00  104.6                     -709.1360958725
    21 OT CG       0.13E+00  173.0     0.00132221      -709.1365728130 -7.78E-02
    22 OT LS       0.13E+00  105.4                     -709.1880170191
    23 OT CG       0.13E+00  172.9     0.00105761      -709.1880189590 -5.14E-02
    24 OT LS       0.13E+00  104.5                     -709.2223059387
    25 OT CG       0.13E+00  173.2     0.00085242      -709.2223509008 -3.43E-02
    26 OT LS       0.14E+00  104.4                     -709.2456024298
    27 OT CG       0.14E+00  172.6     0.00067347      -709.2456485061 -2.33E-02
    28 OT LS       0.15E+00  104.5                     -709.2609735216
    29 OT CG       0.15E+00  173.0     0.00054953      -709.2610156294 -1.54E-02
    30 OT LS       0.15E+00  104.5                     -709.2710519140
    31 OT CG       0.15E+00  173.5     0.00045593      -709.2710558795 -1.00E-02
    32 OT LS       0.15E+00  104.6                     -709.2781443952
    33 OT CG       0.15E+00  173.1     0.00038825      -709.2781489037 -7.09E-03
    34 OT LS       0.14E+00  105.3                     -709.2829053787
    35 OT CG       0.14E+00  173.2     0.00034209      -709.2829328935 -4.78E-03
    36 OT LS       0.13E+00  104.5                     -709.2865399087
    37 OT CG       0.13E+00  173.0     0.00028772      -709.2865426751 -3.61E-03
    38 OT LS       0.15E+00  104.8                     -709.2892956114
    39 OT CG       0.15E+00  172.6     0.00024982      -709.2893116484 -2.77E-03
    40 OT LS       0.15E+00  104.8                     -709.2914231442
    41 OT CG       0.15E+00  172.7     0.00022410      -709.2914234368 -2.11E-03
    42 OT LS       0.15E+00  104.4                     -709.2930955209
    43 OT CG       0.15E+00  172.3     0.00019559      -709.2930960020 -1.67E-03
    44 OT LS       0.15E+00  104.4                     -709.2944009348
    45 OT CG       0.15E+00  173.2     0.00016816      -709.2944017117 -1.31E-03
    46 OT LS       0.16E+00  104.7                     -709.2954105584
    47 OT CG       0.16E+00  172.8     0.00015021      -709.2954125463 -1.01E-03
    48 OT LS       0.14E+00  104.7                     -709.2961497383
    49 OT CG       0.14E+00  174.5     0.00013651      -709.2961552577 -7.43E-04
    50 OT LS       0.14E+00  105.3                     -709.2967352503
    51 OT CG       0.14E+00  172.9     0.00011818      -709.2967369620 -5.82E-04
    52 OT LS       0.15E+00  105.0                     -709.2972074472
    53 OT CG       0.15E+00  174.0     0.00010370      -709.2972103713 -4.73E-04
    54 OT LS       0.15E+00  104.9                     -709.2975876437
    55 OT CG       0.15E+00  174.0     0.00009148      -709.2975881096 -3.78E-04
    56 OT LS       0.16E+00  106.0                     -709.2978946859
    57 OT CG       0.16E+00  174.3     0.00008137      -709.2978952342 -3.07E-04
    58 OT LS       0.16E+00  104.6                     -709.2981438838
    59 OT CG       0.16E+00  173.7     0.00007379      -709.2981440328 -2.49E-04
    60 OT LS       0.16E+00  105.1                     -709.2983417469

  Leaving inner SCF loop after reaching    60 steps.


  Electronic density on regular grids:       -515.9999992621        0.0000007379
  Core density on regular grids:              515.9999967724       -0.0000032276
  Total charge density on r-space grids:       -0.0000024898
  Total charge density g-space grids:          -0.0000024898

  Overlap energy of the core charge distribution:               0.00004141866375
  Self energy of the core charge distribution:              -1694.39446126194002
  Core Hamiltonian energy:                                    526.72110845404018
  Hartree energy:                                             683.01444640166073
  Exchange-correlation energy:                               -224.63947675936313

  Total energy:                                              -709.29834174693838

  outer SCF iter =    1 RMS gradient =   0.74E-04 energy =       -709.2983417469

  ----------------------------------- OT ---------------------------------------
  Minimizer      : CG                  : conjugate gradient
  Preconditioner : FULL_SINGLE_INVERSE : inversion of 
                                         H + eS - 2*(Sc)(c^T*H*c+const)(Sc)^T
  Precond_solver : DEFAULT
  Line search    : 2PNT                : 2 energies, one gradient
  stepsize       :    0.08000000                  energy_gap     :    0.08000000
  eps_taylor     :   0.10000E-15                  max_taylor     :             4
  ----------------------------------- OT ---------------------------------------

  Step     Update method      Time    Convergence         Total energy    Change
  ------------------------------------------------------------------------------
     1 OT CG       0.80E-01  281.6     0.00016082      -709.2983419959 -1.98E-04
     2 OT LS       0.16E+00  104.8                     -709.2990481567
     3 OT CG       0.16E+00  173.2     0.00008769      -709.2992707469 -9.29E-04
     4 OT LS       0.62E-01  105.2                     -709.2991277249
     5 OT CG       0.62E-01  174.2     0.00004878      -709.2993803879 -1.10E-04
     6 OT LS       0.64E-01  104.9                     -709.2994153876
     7 OT CG       0.64E-01  173.4     0.00002768      -709.2994154218 -3.50E-05
     8 OT LS       0.57E-01  105.1                     -709.2994252420
     9 OT CG       0.57E-01  174.2     0.00001438      -709.2994254092 -9.99E-06
    10 OT LS       0.64E-01  104.7                     -709.2994283877
    11 OT CG       0.64E-01  173.4     0.00000811      -709.2994284205 -3.01E-06
    12 OT LS       0.62E-01  105.2                     -709.2994293580
    13 OT CG       0.62E-01  173.7     0.00000429      -709.2994293584 -9.38E-07
    14 OT LS       0.64E-01  104.8                     -709.2994296267
    15 OT CG       0.64E-01  173.9     0.00000238      -709.2994296268 -2.68E-07
    16 OT LS       0.63E-01  104.7                     -709.2994297092
    17 OT CG       0.63E-01  173.7     0.00000134      -709.2994297092 -8.24E-08
    18 OT LS       0.69E-01  105.0                     -709.2994297376
    19 OT CG       0.69E-01  173.6     0.00000078      -709.2994297378 -2.85E-08

  *** SCF run converged in    19 steps ***


  Electronic density on regular grids:       -515.9999992624        0.0000007376
  Core density on regular grids:              515.9999967724       -0.0000032276
  Total charge density on r-space grids:       -0.0000024900
  Total charge density g-space grids:          -0.0000024900

  Overlap energy of the core charge distribution:               0.00004141866375
  Self energy of the core charge distribution:              -1694.39446126194002
  Core Hamiltonian energy:                                    526.71676925113923
  Hartree energy:                                             683.01741854443389
  Exchange-correlation energy:                               -224.63919769009101

  Total energy:                                              -709.29942973779418

  outer SCF iter =    2 RMS gradient =   0.78E-06 energy =       -709.2994297378
  outer SCF loop converged in   2 iterations or   79 steps


 ENERGY| Total FORCE_EVAL ( QS ) energy (a.u.):             -709.299429746717465


 ATOMIC FORCES in [a.u.]

 # Atom   Kind   Element          X              Y              Z
      1      1      C           0.00331382    -0.00033995    -0.01002989
      2      1      C          -0.00099985    -0.00237949     0.00389218
      3      1      C          -0.00476487     0.00917472     0.00429483
      4      1      C          -0.00188326     0.01018252    -0.00506744
      5      1      C           0.00757503    -0.01267264     0.00672575
      6      1      C          -0.00444878     0.00081321     0.00153634
      7      2      N           0.00819567    -0.02320840     0.00823075
      8      2      N          -0.01565025     0.01610872    -0.00677927
      9      1      C           0.00834424    -0.00645993     0.00506685
     10      1      C          -0.00734755     0.01267222    -0.00652456
     11      1      C          -0.00136922    -0.00439712    -0.00165369
     12      1      C           0.00132166     0.00341531     0.01013870
     13      1      C          -0.00252806     0.00038136    -0.00340168
     14      1      C           0.00542901    -0.00887426    -0.00503208
     15      1      C          -0.00736235     0.00687880    -0.01005487
     16      1      C           0.00422717    -0.01009988    -0.00369819
     17      1      C           0.00242907    -0.00957528     0.00974459
     18      1      C          -0.00673738     0.00892965     0.00361953
     19      3      H          -0.00102405     0.00484391    -0.01268214
     20      3      H          -0.00486379     0.00899533     0.01141071
     21      3      H           0.00618184    -0.01211012     0.00344022
     22      3      H          -0.00756135     0.01142553    -0.00326424
     23      3      H           0.00381688    -0.00318682     0.01265639
     24      3      H           0.00520334    -0.00864114    -0.01146118
     25      3      H           0.00481056    -0.01265509    -0.01469199
     26      3      H           0.01000664    -0.00003067     0.01819794
     27      3      H          -0.00839522     0.01078150     0.01456585
     28      3      H           0.00448998     0.00850212    -0.01839811
     29      1      C          -0.00235177    -0.00147298     0.00483332
     30      1      C           0.00575799     0.00776048    -0.00562444
     31      1      C          -0.01176177     0.01721671     0.00316578
     32      1      C           0.00260738    -0.01601259     0.00242331
     33      1      C          -0.00019538     0.00170501    -0.00465029
     34      1      C          -0.00206657     0.00314694     0.00738107
     35      2      N           0.00429705    -0.03144838    -0.03208770
     36      2      N           0.02423118    -0.00007604     0.03148579
     37      1      C          -0.01290805     0.01071101    -0.00117581
     38      1      C          -0.00465540    -0.01403720    -0.00193829
     39      1      C           0.00204537     0.00421492     0.00080780
     40      1      C          -0.00090811     0.00459483    -0.00695938
     41      1      C          -0.00120217    -0.00382352     0.00034905
     42      1      C           0.00985329     0.00658076     0.00599673
     43      1      C           0.00458134     0.00356069     0.00805558
     44      1      C          -0.00702637    -0.01071237     0.00339033
     45      1      C          -0.00346671    -0.00968568    -0.00370054
     46      1      C           0.00155413     0.00826622    -0.00976901
     47      3      H           0.00880925     0.00818659    -0.00983427
     48      3      H          -0.00307340    -0.01349587     0.00359324
     49      3      H          -0.00578607     0.00911124     0.00803038
     50      3      H          -0.00325838    -0.01443918     0.00359033
     51      3      H          -0.00785912     0.00389855    -0.01003318
     52      3      H           0.00986511     0.01080699     0.00361929
     53      3      H          -0.00648668    -0.01685002     0.01059504
     54      3      H          -0.00789289     0.00432874    -0.01785753
     55      3      H           0.01009354     0.00590951    -0.01732560
     56      3      H          -0.00536804     0.01357862     0.01402527
     57      1      C           0.00480369    -0.00037004    -0.00106916
     58      1      C          -0.01436508     0.00312285     0.00204744
     59      1      C           0.00372621    -0.01647436     0.00092678
     60      1      C           0.01016463     0.00511024    -0.00580718
     61      1      C          -0.00380632     0.00090072    -0.00045408
     62      1      C           0.00332874    -0.00313317     0.00716042
     63      2      N           0.01222972     0.02205228    -0.03348761
     64      2      N          -0.02369772     0.02077951     0.03172842
     65      1      C           0.00893888    -0.01877690    -0.00346615
     66      1      C           0.00975687     0.00126652     0.00574398
     67      1      C          -0.00256461    -0.00120525    -0.00480361
     68      1      C           0.00164114    -0.00354752    -0.00741437
     69      1      C           0.00150974    -0.00092262     0.00463444
     70      1      C          -0.01300824     0.01047276    -0.00237788
     71      1      C          -0.00972152     0.00163887     0.00362616
     72      1      C           0.00794715    -0.00253978     0.00965043
     73      1      C           0.00516754     0.00205296    -0.00804188
     74      1      C          -0.01306155    -0.00105239    -0.00336173
     75      3      H          -0.01407344     0.00433686    -0.00355130
     76      3      H           0.01427151     0.00327866    -0.00383366
     77      3      H          -0.00046151    -0.00863621     0.01007468
     78      3      H           0.01142640     0.00372779     0.00989293
     79      3      H           0.00512373    -0.00951341    -0.00796979
     80      3      H          -0.01323886     0.00385251    -0.00363124
     81      3      H           0.01002122     0.00589793     0.01735793
     82      3      H           0.00907118    -0.01166184    -0.01374715
     83      3      H          -0.01803015     0.00238160    -0.01044287
     84      3      H          -0.00011958    -0.00893785     0.01787459
     85      1      C           0.00265736    -0.01268040    -0.00140229
     86      1      C          -0.01424351    -0.00422678     0.00699163
     87      1      C          -0.00693656     0.00235931    -0.01290857
     88      1      C           0.00486287     0.01370338    -0.00167917
     89      1      C           0.01644911    -0.00572087     0.00170392
     90      1      C          -0.00028938     0.00066179     0.01408872
     91      2      N           0.01120368    -0.00138492     0.02340068
     92      2      N          -0.00587192    -0.02233494    -0.00078955
     93      3      H          -0.00321108     0.01359890     0.00662795
     94      3      H           0.01087125     0.00748743     0.00202640
     95      3      H           0.00055346    -0.00720183    -0.01191739
     96      3      H          -0.00196502     0.00966661     0.01128072
     97      3      H           0.00839286    -0.00989866     0.00303160
     98      3      H          -0.00650081    -0.00491375     0.01065614
     99      3      H           0.00199856    -0.01010770    -0.01076535
    100      3      H          -0.00096562     0.01134500     0.00829803
    101      3      H          -0.01161590    -0.00306815    -0.00635044
    102      3      H           0.00107804    -0.00516151    -0.01446672
    103      1      C           0.00150179     0.00092752    -0.01069980
    104      1      C          -0.01594195    -0.00291614    -0.00242024
    105      1      C          -0.00413682     0.01488079     0.00180418
    106      1      C           0.00642952     0.00209122     0.01374251
    107      1      C           0.01578095    -0.00545527    -0.00514312
    108      1      C          -0.00239792    -0.01077550     0.00278385
    109      2      N           0.01250753    -0.02224111     0.00611823
    110      2      N          -0.01294452     0.00452628    -0.02052509
    111      3      H          -0.00232199    -0.00609738     0.01436253
    112      3      H           0.01019080    -0.00474584     0.00746449
    113      3      H           0.00372515     0.01055279    -0.00899496
    114      3      H          -0.00384486    -0.00944612     0.01071441
    115      3      H           0.00676240    -0.00558633    -0.01005056
    116      3      H          -0.00879830    -0.00934637    -0.00342392
    117      3      H           0.00378146     0.00912356    -0.01103017
    118      3      H          -0.00321850    -0.00726166     0.01197667
    119      3      H          -0.00964244     0.00862750    -0.00407360
    120      3      H           0.00270794     0.01281617    -0.00841730
    121      1      C           0.01089088     0.00574371    -0.00820378
    122      1      C           0.01220229    -0.00855367     0.00115932
    123      1      C          -0.00447243    -0.00695650    -0.01148992
    124      1      C          -0.01290213    -0.00345234     0.00663718
    125      1      C          -0.00452183     0.01441998     0.00040854
    126      1      C           0.00304107     0.00528999     0.01381128
    127      2      N          -0.00815025     0.01315716     0.01891716
    128      2      N           0.01942850     0.00361955    -0.01100476
    129      3      H          -0.00571661    -0.00872576     0.01089424
    130      3      H          -0.01014255     0.00510554     0.00753188
    131      3      H          -0.00125996     0.00376546    -0.01350451
    132      3      H           0.00009269    -0.00642796     0.01331994
    133      3      H           0.00415150     0.01275344     0.00027879
    134      3      H           0.01224877    -0.00267614     0.00514725
    135      3      H           0.00033588     0.00657465    -0.01328569
    136      3      H          -0.00330375    -0.00667733     0.01221414
    137      3      H           0.00387304    -0.00959312    -0.01009750
    138      3      H          -0.00055785     0.00225641    -0.01462097
    139      1      C           0.00610091     0.00025250    -0.01360532
    140      1      C           0.01047237    -0.01100105    -0.00031904
    141      1      C          -0.00934249    -0.00960442    -0.00667632
    142      1      C          -0.00832576    -0.00072838     0.01141261
    143      1      C          -0.00149460     0.01490642    -0.00116754
    144      1      C           0.01060762     0.00653971     0.00836596
    145      2      N           0.01133663     0.01488612     0.01081422
    146      2      N           0.00748352    -0.01385135    -0.01916353
    147      3      H           0.00164927    -0.00164190     0.01454862
    148      3      H          -0.00653959     0.00802242     0.01007519
    149      3      H          -0.00735130     0.00042309    -0.01229098
    150      3      H           0.00578918    -0.00296413     0.01332642
    151      3      H           0.00370076     0.01197246    -0.00509954
    152      3      H           0.01317221    -0.00264103    -0.00019548
    153      3      H          -0.00549011     0.00326405    -0.01337220
    154      3      H           0.00256577    -0.00301105     0.01354766
    155      3      H          -0.00044784    -0.01130697    -0.00758096
    156      3      H          -0.01035007    -0.00057701    -0.01100257
    157      1      C           0.00162252     0.00113041     0.01088162
    158      1      C          -0.01021669    -0.01244226     0.00275954
    159      1      C           0.01096346    -0.01088008    -0.00167000
    160      1      C           0.00471035     0.00433329    -0.01387056
    161      1      C           0.00305674     0.01647312     0.00480027
    162      1      C          -0.01052741     0.00288781    -0.00258907
    163      2      N          -0.01241132     0.02142033    -0.00573094
    164      2      N           0.00023410    -0.01330267     0.02156686
    165      3      H          -0.00677559     0.00057664    -0.01417808
    166      3      H           0.00065089     0.01106150    -0.00765035
    167      3      H           0.01121822    -0.00173467     0.00878899
    168      3      H          -0.01037123     0.00102804    -0.01056505
    169      3      H          -0.00140999     0.00874126     0.00988860
    170      3      H          -0.01237145    -0.00312655     0.00372821
    171      3      H           0.01000454    -0.00094314     0.01078794
    172      3      H          -0.00814199     0.00051835    -0.01181097
    173      3      H           0.00292940    -0.01253592     0.00420430
    174      3      H           0.01268096    -0.00360742     0.00821142
    175      1      C          -0.00939719     0.00881081     0.00113674
    176      1      C          -0.01100826    -0.01024544    -0.00660451
    177      1      C          -0.00163247    -0.00680778     0.01320106
    178      1      C           0.01407995    -0.00289002     0.00184849
    179      1      C           0.00336984     0.01703311    -0.00215251
    180      1      C           0.00012095    -0.00100918    -0.01408937
    181      2      N           0.00510806     0.01031267    -0.02304752
    182      2      N          -0.02125604     0.00649613     0.00024683
    183      3      H           0.01007217    -0.00986854    -0.00631545
    184      3      H           0.01199968     0.00551002    -0.00215127
    185      3      H          -0.00599406     0.00453299     0.01181416
    186      3      H           0.00730253    -0.00692362    -0.01101383
    187      3      H          -0.00424575     0.01219396    -0.00338726
    188      3      H          -0.00758386    -0.00338504    -0.01056897
    189      3      H          -0.00766720     0.00719113     0.01055422
    190      3      H           0.00931316    -0.00685548    -0.00808535
    191      3      H          -0.00855121    -0.00822696     0.00658283
    192      3      H          -0.00386770     0.00404038     0.01430121
 SUM OF ATOMIC FORCES           0.00220694    -0.00203442    -0.00000745     0.00300158

 --------  Informations at step =     0 ------------
  Optimization Method        =                   SD
  Total Energy               =      -709.2994297467
  Used time                  =            11269.969
 ---------------------------------------------------

 --------------------------
 OPTIMIZATION STEP:      1
 --------------------------

 Number of electrons:                                                        516
 Number of occupied orbitals:                                                258
 Number of molecular orbitals:                                               258

 Number of orbital functions:                                               1776
 Number of independent orbital functions:                                   1776

 Extrapolation method: ASPC


 SCF WAVEFUNCTION OPTIMIZATION

  ----------------------------------- OT ---------------------------------------
  Minimizer      : CG                  : conjugate gradient
  Preconditioner : FULL_SINGLE_INVERSE : inversion of 
                                         H + eS - 2*(Sc)(c^T*H*c+const)(Sc)^T
  Precond_solver : DEFAULT
  Line search    : 2PNT                : 2 energies, one gradient
  stepsize       :    0.08000000                  energy_gap     :    0.08000000
  eps_taylor     :   0.10000E-15                  max_taylor     :             4
  ----------------------------------- OT ---------------------------------------

  Step     Update method      Time    Convergence         Total energy    Change
  ------------------------------------------------------------------------------
     1 OT CG       0.80E-01  147.1     0.00000053      -709.2994297467 -7.09E+02

  *** SCF run converged in     1 steps ***


  Electronic density on regular grids:       -515.9999992624        0.0000007376
  Core density on regular grids:              515.9999967724       -0.0000032276
  Total charge density on r-space grids:       -0.0000024900
  Total charge density g-space grids:          -0.0000024900

  Overlap energy of the core charge distribution:               0.00004141866375
  Self energy of the core charge distribution:              -1694.39446126194002
  Core Hamiltonian energy:                                    526.71676765894097
  Hartree energy:                                             683.01741920075790
  Exchange-correlation energy:                               -224.63919676313859

  Total energy:                                              -709.29942974671599

  outer SCF iter =    1 RMS gradient =   0.53E-06 energy =       -709.2994297467
  outer SCF loop converged in   1 iterations or    1 steps


 ENERGY| Total FORCE_EVAL ( QS ) energy (a.u.):             -709.299429746715987


 Number of electrons:                                                        516
 Number of occupied orbitals:                                                258
 Number of molecular orbitals:                                               258

 Number of orbital functions:                                               1776
 Number of independent orbital functions:                                   1776

 Extrapolation method: ASPC


 SCF WAVEFUNCTION OPTIMIZATION

  ----------------------------------- OT ---------------------------------------
  Minimizer      : CG                  : conjugate gradient
  Preconditioner : FULL_SINGLE_INVERSE : inversion of 
                                         H + eS - 2*(Sc)(c^T*H*c+const)(Sc)^T
  Precond_solver : DEFAULT
  Line search    : 2PNT                : 2 energies, one gradient
  stepsize       :    0.08000000                  energy_gap     :    0.08000000
  eps_taylor     :   0.10000E-15                  max_taylor     :             4
  ----------------------------------- OT ---------------------------------------

  Step     Update method      Time    Convergence         Total energy    Change
  ------------------------------------------------------------------------------
     1 OT CG       0.80E-01  147.6     0.00034925      -709.3216850464 -7.09E+02
     2 OT LS       0.14E+00  104.2                     -709.3249045550
     3 OT CG       0.14E+00  174.6     0.00019208      -709.3256777325 -3.99E-03
     4 OT LS       0.69E-01  105.5                     -709.3255955533
     5 OT CG       0.69E-01  174.6     0.00010307      -709.3262616729 -5.84E-04
     6 OT LS       0.55E-01  104.9                     -709.3263877466
     7 OT CG       0.55E-01  173.8     0.00005765      -709.3263961687 -1.34E-04
     8 OT LS       0.67E-01  105.2                     -709.3264455305
     9 OT CG       0.67E-01  174.5     0.00002587      -709.3264470538 -5.09E-05
    10 OT LS       0.73E-01  104.5                     -709.3264582089
    11 OT CG       0.73E-01  173.6     0.00001148      -709.3264582971 -1.12E-05
    12 OT LS       0.81E-01  105.0                     -709.3264607190
    13 OT CG       0.81E-01  174.0     0.00000565      -709.3264607410 -2.44E-06
    14 OT LS       0.62E-01  104.8                     -709.3264611503
    15 OT CG       0.62E-01  173.6     0.00000337      -709.3264611939 -4.53E-07
    16 OT LS       0.62E-01  105.5                     -709.3264613540
    17 OT CG       0.62E-01  174.1     0.00000153      -709.3264613540 -1.60E-07
    18 OT LS       0.70E-01  105.1                     -709.3264613907
    19 OT CG       0.70E-01  174.0     0.00000079      -709.3264613913 -3.73E-08

  *** SCF run converged in    19 steps ***


  Electronic density on regular grids:       -515.9999992593        0.0000007407
  Core density on regular grids:              515.9999967705       -0.0000032295
  Total charge density on r-space grids:       -0.0000024888
  Total charge density g-space grids:          -0.0000024888

  Overlap energy of the core charge distribution:               0.00003546776000
  Self energy of the core charge distribution:              -1694.39446126194002
  Core Hamiltonian energy:                                    525.94232682518521
  Hartree energy:                                             683.52942570930622
  Exchange-correlation energy:                               -224.40378813157804

  Total energy:                                              -709.32646139126678

  outer SCF iter =    1 RMS gradient =   0.79E-06 energy =       -709.3264613913
  outer SCF loop converged in   1 iterations or   19 steps


 ENERGY| Total FORCE_EVAL ( QS ) energy (a.u.):             -709.326461391266776


 Number of electrons:                                                        516
 Number of occupied orbitals:                                                258
 Number of molecular orbitals:                                               258

 Number of orbital functions:                                               1776
 Number of independent orbital functions:                                   1776

 Extrapolation method: ASPC


 SCF WAVEFUNCTION OPTIMIZATION

  ----------------------------------- OT ---------------------------------------
  Minimizer      : CG                  : conjugate gradient
  Preconditioner : FULL_SINGLE_INVERSE : inversion of 
                                         H + eS - 2*(Sc)(c^T*H*c+const)(Sc)^T
  Precond_solver : DEFAULT
  Line search    : 2PNT                : 2 energies, one gradient
  stepsize       :    0.08000000                  energy_gap     :    0.08000000
  eps_taylor     :   0.10000E-15                  max_taylor     :             4
  ----------------------------------- OT ---------------------------------------

  Step     Update method      Time    Convergence         Total energy    Change
  ------------------------------------------------------------------------------
     1 OT CG       0.80E-01  147.5     0.00005002      -709.3311100172 -7.09E+02
     2 OT LS       0.14E+00  105.4                     -709.3311759058
     3 OT CG       0.14E+00  174.5     0.00003021      -709.3311914236 -8.14E-05
     4 OT LS       0.57E-01  106.1                     -709.3311768314
     5 OT CG       0.57E-01  173.8     0.00001726      -709.3312033390 -1.19E-05
     6 OT LS       0.57E-01  105.7                     -709.3312072116
     7 OT CG       0.57E-01  174.3     0.00000917      -709.3312072116 -3.87E-06
     8 OT LS       0.72E-01  105.0                     -709.3312085295
     9 OT CG       0.72E-01  174.1     0.00000435      -709.3312085882 -1.38E-06
    10 OT LS       0.57E-01  105.8                     -709.3312088191
    11 OT CG       0.57E-01  174.3     0.00000253      -709.3312088350 -2.47E-07
    12 OT LS       0.52E-01  105.9                     -709.3312089111
    13 OT CG       0.52E-01  174.3     0.00000134      -709.3312089117 -7.68E-08
    14 OT LS       0.66E-01  105.2                     -709.3312089378
    15 OT CG       0.66E-01  173.8     0.00000069      -709.3312089391 -2.73E-08

  *** SCF run converged in    15 steps ***


  Electronic density on regular grids:       -515.9999992716        0.0000007284
  Core density on regular grids:              515.9999967639       -0.0000032361
  Total charge density on r-space grids:       -0.0000025077
  Total charge density g-space grids:          -0.0000025077

  Overlap energy of the core charge distribution:               0.00002847541103
  Self energy of the core charge distribution:              -1694.39446126194002
  Core Hamiltonian energy:                                    524.79394123135069
  Hartree energy:                                             684.30939780727977
  Exchange-correlation energy:                               -224.04011519117026

  Total energy:                                              -709.33120893906892

  outer SCF iter =    1 RMS gradient =   0.69E-06 energy =       -709.3312089391
  outer SCF loop converged in   1 iterations or   15 steps


 ENERGY| Total FORCE_EVAL ( QS ) energy (a.u.):             -709.331208939068915


 Number of electrons:                                                        516
 Number of occupied orbitals:                                                258
 Number of molecular orbitals:                                               258

 Number of orbital functions:                                               1776
 Number of independent orbital functions:                                   1776

 Extrapolation method: ASPC


 SCF WAVEFUNCTION OPTIMIZATION

  ----------------------------------- OT ---------------------------------------
  Minimizer      : CG                  : conjugate gradient
  Preconditioner : FULL_SINGLE_INVERSE : inversion of 
                                         H + eS - 2*(Sc)(c^T*H*c+const)(Sc)^T
  Precond_solver : DEFAULT
  Line search    : 2PNT                : 2 energies, one gradient
  stepsize       :    0.08000000                  energy_gap     :    0.08000000
  eps_taylor     :   0.10000E-15                  max_taylor     :             4
  ----------------------------------- OT ---------------------------------------

  Step     Update method      Time    Convergence         Total energy    Change
  ------------------------------------------------------------------------------
     1 OT CG       0.80E-01  147.9     0.00089714      -709.3040897297 -7.09E+02
     2 OT LS       0.14E+00  105.3                     -709.3251332454
     3 OT CG       0.14E+00  174.5     0.00051020      -709.3298047381 -2.57E-02
     4 OT LS       0.65E-01  105.6                     -709.3285309761
     5 OT CG       0.65E-01  174.4     0.00027278      -709.3336635707 -3.86E-03
     6 OT LS       0.57E-01  105.6                     -709.3346091777
     7 OT CG       0.57E-01  174.0     0.00015404      -709.3346290177 -9.65E-04
     8 OT LS       0.63E-01  105.4                     -709.3349670753
     9 OT CG       0.63E-01  173.7     0.00007291      -709.3349703215 -3.41E-04
    10 OT LS       0.68E-01  105.2                     -709.3350521377
    11 OT CG       0.68E-01  174.2     0.00003340      -709.3350525409 -8.22E-05
    12 OT LS       0.74E-01  104.9                     -709.3350712414
    13 OT CG       0.74E-01  174.3     0.00001740      -709.3350713729 -1.88E-05
    14 OT LS       0.58E-01  104.2                     -709.3350751277
    15 OT CG       0.58E-01  174.6     0.00001025      -709.3350754117 -4.04E-06
    16 OT LS       0.57E-01  105.0                     -709.3350767755
    17 OT CG       0.57E-01  173.8     0.00000508      -709.3350767764 -1.36E-06
    18 OT LS       0.58E-01  104.8                     -709.3350771221
    19 OT CG       0.58E-01  173.6     0.00000286      -709.3350771224 -3.46E-07
    20 OT LS       0.56E-01  104.5                     -709.3350772275
    21 OT CG       0.56E-01  173.5     0.00000148      -709.3350772277 -1.05E-07
    22 OT LS       0.63E-01  105.1                     -709.3350772590
    23 OT CG       0.63E-01  173.7     0.00000076      -709.3350772594 -3.16E-08

  *** SCF run converged in    23 steps ***


  Electronic density on regular grids:       -515.9999992727        0.0000007273
  Core density on regular grids:              515.9999967644       -0.0000032356
  Total charge density on r-space grids:       -0.0000025083
  Total charge density g-space grids:          -0.0000025083

  Overlap energy of the core charge distribution:               0.00003093961436
  Self energy of the core charge distribution:              -1694.39446126194002
  Core Hamiltonian energy:                                    525.23875578182231
  Hartree energy:                                             684.00403921920770
  Exchange-correlation energy:                               -224.18344193805780

  Total energy:                                              -709.33507725935328

  outer SCF iter =    1 RMS gradient =   0.76E-06 energy =       -709.3350772594
  outer SCF loop converged in   1 iterations or   23 steps


 ENERGY| Total FORCE_EVAL ( QS ) energy (a.u.):             -709.335077259353284


 *******************************************************************************
 ***                 MNBRACK - NUMBER OF ENERGY EVALUATIONS :       4        ***
 *******************************************************************************

 Number of electrons:                                                        516
 Number of occupied orbitals:                                                258
 Number of molecular orbitals:                                               258

 Number of orbital functions:                                               1776
 Number of independent orbital functions:                                   1776

 Extrapolation method: ASPC


 SCF WAVEFUNCTION OPTIMIZATION

  ----------------------------------- OT ---------------------------------------
  Minimizer      : CG                  : conjugate gradient
  Preconditioner : FULL_SINGLE_INVERSE : inversion of 
                                         H + eS - 2*(Sc)(c^T*H*c+const)(Sc)^T
  Precond_solver : DEFAULT
  Line search    : 2PNT                : 2 energies, one gradient
  stepsize       :    0.08000000                  energy_gap     :    0.08000000
  eps_taylor     :   0.10000E-15                  max_taylor     :             4
  ----------------------------------- OT ---------------------------------------

  Step     Update method      Time    Convergence         Total energy    Change
  ------------------------------------------------------------------------------
     1 OT CG       0.80E-01  148.6     0.00108516      -709.2894195719 -7.09E+02
     2 OT LS       0.14E+00  104.7                     -709.3203042785
     3 OT CG       0.14E+00  174.6     0.00061388      -709.3273498902 -3.79E-02
     4 OT LS       0.66E-01  105.2                     -709.3256730911
     5 OT CG       0.66E-01  174.8     0.00033127      -709.3330301876 -5.68E-03
     6 OT LS       0.55E-01  105.0                     -709.3343650479
     7 OT CG       0.55E-01  174.1     0.00018468      -709.3344166557 -1.39E-03
     8 OT LS       0.65E-01  105.5                     -709.3349149358
     9 OT CG       0.65E-01  173.4     0.00008538      -709.3349274874 -5.11E-04
    10 OT LS       0.69E-01  105.2                     -709.3350428929
    11 OT CG       0.69E-01  173.9     0.00003839      -709.3350432679 -1.16E-04
    12 OT LS       0.79E-01  105.2                     -709.3350695696
    13 OT CG       0.79E-01  173.5     0.00001838      -709.3350699784 -2.67E-05
    14 OT LS       0.67E-01  104.9                     -709.3350750341
    15 OT CG       0.67E-01  174.0     0.00001071      -709.3350751928 -5.21E-06
    16 OT LS       0.58E-01  105.0                     -709.3350766770
    17 OT CG       0.58E-01  173.2     0.00000518      -709.3350767167 -1.52E-06
    18 OT LS       0.66E-01  105.3                     -709.3350771177
    19 OT CG       0.66E-01  173.8     0.00000265      -709.3350771241 -4.07E-07
    20 OT LS       0.67E-01  105.0                     -709.3350772324
    21 OT CG       0.67E-01  174.5     0.00000133      -709.3350772324 -1.08E-07
    22 OT LS       0.70E-01  105.1                     -709.3350772608
    23 OT CG       0.70E-01  174.9     0.00000072      -709.3350772609 -2.84E-08

  *** SCF run converged in    23 steps ***


  Electronic density on regular grids:       -515.9999992727        0.0000007273
  Core density on regular grids:              515.9999967644       -0.0000032356
  Total charge density on r-space grids:       -0.0000025083
  Total charge density g-space grids:          -0.0000025083

  Overlap energy of the core charge distribution:               0.00003093961436
  Self energy of the core charge distribution:              -1694.39446126194002
  Core Hamiltonian energy:                                    525.23901964789570
  Hartree energy:                                             684.00381908371321
  Exchange-correlation energy:                               -224.18348567014576

  Total energy:                                              -709.33507726086248

  outer SCF iter =    1 RMS gradient =   0.72E-06 energy =       -709.3350772609
  outer SCF loop converged in   1 iterations or   23 steps


 ENERGY| Total FORCE_EVAL ( QS ) energy (a.u.):             -709.335077267892871


 ATOMIC FORCES in [a.u.]

 # Atom   Kind   Element          X              Y              Z
      1      1      C           0.00036754     0.00282141    -0.00421330
      2      1      C           0.00049780    -0.00296031    -0.00194040
      3      1      C          -0.00378129     0.00726742     0.00656023
      4      1      C           0.00498967    -0.00459897     0.00145696
      5      1      C           0.00138033    -0.00105531     0.00352308
      6      1      C          -0.00177387    -0.00226384     0.00321576
      7      2      N          -0.00447147     0.00123605     0.00719424
      8      2      N          -0.00226701    -0.00480089    -0.00651306
      9      1      C          -0.00110485     0.00637062    -0.00091736
     10      1      C          -0.00037397     0.00168370    -0.00356100
     11      1      C          -0.00294371    -0.00029166    -0.00319882
     12      1      C           0.00277736    -0.00103662     0.00434267
     13      1      C          -0.00240307     0.00207335     0.00165468
     14      1      C           0.00436908    -0.00700204    -0.00609000
     15      1      C           0.00870179    -0.00688124     0.01607289
     16      1      C          -0.01313698     0.01231537     0.00301614
     17      1      C          -0.00165052     0.01054616    -0.01577380
     18      1      C           0.00458537    -0.01830958    -0.00267955
     19      3      H          -0.00068308     0.00399876    -0.01016250
     20      3      H          -0.00403534     0.00732659     0.00899697
     21      3      H           0.00628561    -0.01225859     0.00390397
     22      3      H          -0.00759267     0.01147961    -0.00369563
     23      3      H           0.00320131    -0.00244711     0.01017693
     24      3      H           0.00428437    -0.00725708    -0.00923163
     25      3      H           0.00239158    -0.00646943    -0.00722641
     26      3      H           0.00437179     0.00036497     0.00855755
     27      3      H          -0.00430915     0.00537018     0.00706050
     28      3      H           0.00232949     0.00351826    -0.00868540
     29      1      C          -0.00003860     0.00016179     0.00223225
     30      1      C           0.00437970     0.00804365    -0.00306044
     31      1      C          -0.00146340    -0.00458962    -0.00508732
     32      1      C           0.00257797    -0.00409991     0.00037503
     33      1      C           0.00007019    -0.00250464    -0.00340581
     34      1      C          -0.00195246     0.00309780     0.00597343
     35      2      N           0.00392204    -0.00165852     0.03182984
     36      2      N           0.00235711    -0.00937299    -0.03217372
     37      1      C          -0.00335890    -0.00069911     0.00705650
     38      1      C           0.00106915    -0.00509429     0.00206397
     39      1      C          -0.00035806     0.00101110    -0.00098449
     40      1      C          -0.00176157     0.00237236    -0.00595060
     41      1      C           0.00154869    -0.00125559     0.00143317
     42      1      C           0.00521216     0.00346662     0.00239943
     43      1      C          -0.00942868    -0.00153729    -0.01501572
     44      1      C           0.00615630     0.01347519     0.00427370
     45      1      C          -0.00332226     0.01489015     0.00920048
     46      1      C          -0.00788838    -0.01351096     0.00356695
     47      3      H           0.00650627     0.00737000    -0.00775018
     48      3      H          -0.00253503    -0.01400766     0.00323260
     49      3      H          -0.00438602     0.00671998     0.00602099
     50      3      H          -0.00311444    -0.01301499     0.00288955
     51      3      H          -0.00577004     0.00291210    -0.00736676
     52      3      H           0.00875596     0.01003831     0.00324412
     53      3      H          -0.00301914    -0.00879773     0.00438422
     54      3      H          -0.00294059     0.00176218    -0.00798298
     55      3      H           0.00470128     0.00253369    -0.00761803
     56      3      H          -0.00164449     0.00601445     0.00659755
     57      1      C           0.00056797    -0.00082310     0.00081297
     58      1      C          -0.00346399     0.00370606    -0.00226392
     59      1      C          -0.00252789    -0.00210004    -0.00762453
     60      1      C           0.00585260     0.00291193    -0.00245101
     61      1      C          -0.00050900     0.00175999    -0.00120499
     62      1      C           0.00131148    -0.00260843     0.00588902
     63      2      N          -0.00632620     0.00719573     0.03353769
     64      2      N           0.00139653     0.00363042    -0.03369456
     65      1      C          -0.00465202     0.00104488     0.00493113
     66      1      C           0.00897950    -0.00004222     0.00295381
     67      1      C           0.00026855    -0.00014353    -0.00217377
     68      1      C           0.00164306    -0.00325425    -0.00586476
     69      1      C          -0.00214904     0.00143831     0.00342523
     70      1      C          -0.00231482     0.00425863    -0.00049177
     71      1      C           0.01139306    -0.01017525    -0.00931590
     72      1      C          -0.01495266    -0.00018724    -0.00366734
     73      1      C          -0.00539542    -0.00724584     0.01556734
     74      1      C           0.01558315    -0.00111489    -0.00478627
     75      3      H          -0.01277396     0.00377267    -0.00286412
     76      3      H           0.01283397     0.00254616    -0.00331857
     77      3      H          -0.00032061    -0.00644215     0.00748509
     78      3      H           0.00963052     0.00214524     0.00785624
     79      3      H           0.00373446    -0.00717448    -0.00601871
     80      3      H          -0.01364089     0.00469099    -0.00330444
     81      3      H           0.00453556     0.00284560     0.00766648
     82      3      H           0.00441035    -0.00460581    -0.00650471
     83      3      H          -0.00923813     0.00155288    -0.00418626
     84      3      H           0.00010937    -0.00343347     0.00798919
     85      1      C          -0.00013136     0.00009285     0.00729026
     86      1      C           0.00414417    -0.00452469    -0.00135419
     87      1      C           0.00162486    -0.00034795     0.00630338
     88      1      C          -0.00050481    -0.00674727     0.00017034
     89      1      C          -0.00337833     0.00021574     0.00546387
     90      1      C           0.00234894    -0.00751090    -0.00060812
     91      2      N          -0.00409439     0.00695427    -0.01018257
     92      2      N           0.00034433     0.00568376    -0.00707319
     93      3      H          -0.00220749     0.00565952    -0.00044176
     94      3      H           0.00013755     0.00288189    -0.00035106
     95      3      H          -0.00098993    -0.00213091    -0.00556902
     96      3      H          -0.00159843     0.00332693     0.00281852
     97      3      H           0.00201245    -0.00194038    -0.00038502
     98      3      H          -0.00179003    -0.00013926     0.00239118
     99      3      H           0.00145995    -0.00225928    -0.00367083
    100      3      H           0.00069104     0.00543435     0.00238403
    101      3      H          -0.00031863     0.00057252    -0.00290275
    102      3      H           0.00049195     0.00132344    -0.00550192
    103      1      C          -0.00376766    -0.00667236     0.00074432
    104      1      C           0.00429812     0.00072071    -0.00393100
    105      1      C           0.00000805    -0.00606628     0.00032797
    106      1      C          -0.00066409    -0.00032735    -0.00604964
    107      1      C          -0.00442794    -0.00330208     0.00171331
    108      1      C           0.00360396    -0.00056046    -0.00694508
    109      2      N           0.00069803     0.00856979     0.00357167
    110      2      N           0.00094256     0.00391462     0.00702670
    111      3      H           0.00048181    -0.00011411     0.00668176
    112      3      H           0.00026502     0.00011897     0.00276166
    113      3      H           0.00043648     0.00486841    -0.00292300
    114      3      H          -0.00173151    -0.00182874     0.00379729
    115      3      H           0.00155631     0.00003960    -0.00198946
    116      3      H          -0.00184042    -0.00185990     0.00043979
    117      3      H           0.00191841     0.00326051    -0.00242942
    118      3      H           0.00001960    -0.00228771     0.00512074
    119      3      H           0.00049349     0.00275900    -0.00002821
    120      3      H          -0.00016371     0.00607908    -0.00106173
    121      1      C           0.00508892    -0.00022168     0.00630416
    122      1      C           0.00015347     0.00584767    -0.00225267
    123      1      C           0.00242414     0.00230709     0.00588993
    124      1      C           0.00470134     0.00254519    -0.00315050
    125      1      C           0.00247929    -0.00377603     0.00330644
    126      1      C           0.00212342     0.00657879    -0.00316199
    127      2      N          -0.00282593    -0.00728154    -0.00147071
    128      2      N          -0.00960122    -0.00111802    -0.00132562
    129      3      H          -0.00349173    -0.00415073     0.00116726
    130      3      H          -0.00321014    -0.00144351     0.00116543
    131      3      H          -0.00099365     0.00008141    -0.00607645
    132      3      H           0.00008503    -0.00300588     0.00341731
    133      3      H           0.00013195     0.00317808    -0.00063799
    134      3      H           0.00229814    -0.00187103     0.00149258
    135      3      H          -0.00116680     0.00223872    -0.00360640
    136      3      H          -0.00306783    -0.00249038     0.00433952
    137      3      H          -0.00247554    -0.00229890    -0.00342281
    138      3      H          -0.00058905    -0.00073283    -0.00366665
    139      1      C           0.00678704    -0.00140765     0.00315834
    140      1      C          -0.00204804     0.00400567    -0.00330028
    141      1      C           0.00458198     0.00285235     0.00317770
    142      1      C           0.00315994     0.00094907    -0.00590346
    143      1      C           0.00515175    -0.00280188     0.00231731
    144      1      C           0.00232377     0.00448454    -0.00628311
    145      2      N          -0.00529458    -0.00705735     0.00076343
    146      2      N          -0.00718544     0.00139172     0.00268689
    147      3      H          -0.00092701    -0.00016880     0.00368482
    148      3      H          -0.00323904    -0.00104880     0.00340618
    149      3      H          -0.00361383    -0.00145255    -0.00435162
    150      3      H           0.00134296    -0.00212978     0.00362988
    151      3      H          -0.00050390     0.00286272    -0.00148879
    152      3      H           0.00284727    -0.00146895     0.00065264
    153      3      H          -0.00257424     0.00153802    -0.00343336
    154      3      H          -0.00047219    -0.00093796     0.00606936
    155      3      H          -0.00279542    -0.00207188    -0.00118709
    156      3      H          -0.00526311    -0.00090066    -0.00115576
    157      1      C          -0.00721444    -0.00006862    -0.00045208
    158      1      C           0.00275979     0.00342244     0.00388517
    159      1      C          -0.00525225     0.00287001    -0.00028220
    160      1      C          -0.00045347    -0.00031887     0.00610582
    161      1      C          -0.00501567    -0.00229919    -0.00158929
    162      1      C           0.00155097     0.00344878     0.00690865
    163      2      N           0.00928194    -0.00262092    -0.00387320
    164      2      N           0.00490188    -0.00154931    -0.00854767
    165      3      H           0.00008208     0.00025944    -0.00659468
    166      3      H           0.00018246     0.00014378    -0.00276957
    167      3      H           0.00453435    -0.00194799     0.00283634
    168      3      H          -0.00251192    -0.00071099    -0.00371444
    169      3      H           0.00082160     0.00137123     0.00197144
    170      3      H          -0.00251733    -0.00074212    -0.00038911
    171      3      H           0.00383454     0.00011320     0.00234903
    172      3      H          -0.00207842     0.00104575    -0.00508383
    173      3      H           0.00262464    -0.00092269    -0.00001202
    174      3      H           0.00526474    -0.00295074     0.00104860
    175      1      C          -0.00000844    -0.00022130    -0.00722541
    176      1      C          -0.00174341     0.00600100     0.00122443
    177      1      C           0.00038791     0.00137017    -0.00635867
    178      1      C          -0.00612591     0.00295585    -0.00023052
    179      1      C          -0.00159689    -0.00328673    -0.00536474
    180      1      C          -0.00529083     0.00587903     0.00053284
    181      2      N           0.00477282    -0.00626411     0.00796496
    182      2      N           0.00662863    -0.00237837     0.00673287
    183      3      H           0.00374071    -0.00479956     0.00055909
    184      3      H           0.00251749    -0.00132885     0.00042292
    185      3      H          -0.00241852     0.00045553     0.00561473
    186      3      H           0.00201836    -0.00312416    -0.00265674
    187      3      H          -0.00066424     0.00273474     0.00032771
    188      3      H          -0.00107950    -0.00155083    -0.00235189
    189      3      H          -0.00124309     0.00253692     0.00362026
    190      3      H           0.00506154    -0.00223614    -0.00226946
    191      3      H           0.00030376    -0.00049922     0.00291477
    192      3      H           0.00137243     0.00004768     0.00542515
 SUM OF ATOMIC FORCES           0.00040470    -0.00366994    -0.00235799     0.00438090

 Number of electrons:                                                        516
 Number of occupied orbitals:                                                258
 Number of molecular orbitals:                                               258

 Number of orbital functions:                                               1776
 Number of independent orbital functions:                                   1776

 Extrapolation method: ASPC


 SCF WAVEFUNCTION OPTIMIZATION

  ----------------------------------- OT ---------------------------------------
  Minimizer      : CG                  : conjugate gradient
  Preconditioner : FULL_SINGLE_INVERSE : inversion of 
                                         H + eS - 2*(Sc)(c^T*H*c+const)(Sc)^T
  Precond_solver : DEFAULT
  Line search    : 2PNT                : 2 energies, one gradient
  stepsize       :    0.08000000                  energy_gap     :    0.08000000
  eps_taylor     :   0.10000E-15                  max_taylor     :             4
  ----------------------------------- OT ---------------------------------------

  Step     Update method      Time    Convergence         Total energy    Change
  ------------------------------------------------------------------------------
     1 OT CG       0.80E-01  148.9     0.00047073      -709.3256035061 -7.09E+02
     2 OT LS       0.14E+00  105.1                     -709.3313848031
     3 OT CG       0.14E+00  175.3     0.00026942      -709.3326473092 -7.04E-03
     4 OT LS       0.65E-01  106.0                     -709.3323167539
     5 OT CG       0.65E-01  174.2     0.00014220      -709.3337232402 -1.08E-03
     6 OT LS       0.58E-01  104.9                     -709.3339857797
     7 OT CG       0.58E-01  174.7     0.00008046      -709.3339899129 -2.67E-04
     8 OT LS       0.62E-01  104.9                     -709.3340814838
     9 OT CG       0.62E-01  174.4     0.00003848      -709.3340819646 -9.21E-05
    10 OT LS       0.67E-01  105.0                     -709.3341044404
    11 OT CG       0.67E-01  173.4     0.00001773      -709.3341045432 -2.26E-05
    12 OT LS       0.73E-01  104.7                     -709.3341097804
    13 OT CG       0.73E-01  174.1     0.00000900      -709.3341098255 -5.28E-06
    14 OT LS       0.61E-01  105.2                     -709.3341108994
    15 OT CG       0.61E-01  174.3     0.00000540      -709.3341109497 -1.12E-06
    16 OT LS       0.54E-01  105.3                     -709.3341113085
    17 OT CG       0.54E-01  174.4     0.00000270      -709.3341113131 -3.63E-07
    18 OT LS       0.59E-01  105.2                     -709.3341114103
    19 OT CG       0.59E-01  174.4     0.00000149      -709.3341114108 -9.77E-08
    20 OT LS       0.57E-01  105.8                     -709.3341114399
    21 OT CG       0.57E-01  174.5     0.00000077      -709.3341114399 -2.91E-08

  *** SCF run converged in    21 steps ***


  Electronic density on regular grids:       -515.9999992731        0.0000007269
  Core density on regular grids:              515.9999967644       -0.0000032356
  Total charge density on r-space grids:       -0.0000025088
  Total charge density g-space grids:          -0.0000025088

  Overlap energy of the core charge distribution:               0.00002965410455
  Self energy of the core charge distribution:              -1694.39446126194002
  Core Hamiltonian energy:                                    525.01322607401858
  Hartree energy:                                             684.15833955794506
  Exchange-correlation energy:                               -224.11124546402985

  Total energy:                                              -709.33411143990168

  outer SCF iter =    1 RMS gradient =   0.77E-06 energy =       -709.3341114399
  outer SCF loop converged in   1 iterations or   21 steps


 ENERGY| Total FORCE_EVAL ( QS ) energy (a.u.):             -709.334111448422505


 ATOMIC FORCES in [a.u.]

 # Atom   Kind   Element          X              Y              Z
      1      1      C          -0.00011126     0.00333305    -0.00327170
      2      1      C           0.00074449    -0.00305884    -0.00288792
      3      1      C          -0.00362416     0.00695854     0.00693801
      4      1      C           0.00611447    -0.00702477     0.00247603
      5      1      C           0.00035975     0.00085735     0.00299014
      6      1      C          -0.00133859    -0.00275900     0.00349366
      7      2      N          -0.00652133     0.00528409     0.00692001
      8      2      N          -0.00006945    -0.00816229    -0.00638505
      9      1      C          -0.00265991     0.00847187    -0.00185619
     10      1      C           0.00076938    -0.00011977    -0.00306820
     11      1      C          -0.00319552     0.00037392    -0.00345199
     12      1      C           0.00301324    -0.00176038     0.00339953
     13      1      C          -0.00238586     0.00235320     0.00247145
     14      1      C           0.00419739    -0.00669970    -0.00626606
     15      1      C           0.01117396    -0.00905577     0.01989435
     16      1      C          -0.01571426     0.01575748     0.00414049
     17      1      C          -0.00232479     0.01367995    -0.01951533
     18      1      C           0.00635784    -0.02239744    -0.00374631
     19      3      H          -0.00062738     0.00386019    -0.00975177
     20      3      H          -0.00390098     0.00705654     0.00860180
     21      3      H           0.00630600    -0.01228990     0.00397989
     22      3      H          -0.00760250     0.01149573    -0.00376664
     23      3      H           0.00310013    -0.00232574     0.00977279
     24      3      H           0.00413550    -0.00703231    -0.00886604
     25      3      H           0.00199956    -0.00547964    -0.00605302
     26      3      H           0.00349051     0.00041440     0.00703712
     27      3      H          -0.00365775     0.00450211     0.00588186
     28      3      H           0.00198109     0.00274471    -0.00715237
     29      1      C           0.00033701     0.00042274     0.00180820
     30      1      C           0.00413875     0.00812911    -0.00264104
     31      1      C          -0.00014160    -0.00786275    -0.00614194
     32      1      C           0.00256442    -0.00212582     0.00005074
     33      1      C           0.00012332    -0.00319319    -0.00320463
     34      1      C          -0.00193526     0.00310035     0.00574499
     35      2      N           0.00462615     0.00369303     0.04462235
     36      2      N          -0.00117247    -0.01175470    -0.04481609
     37      1      C          -0.00201697    -0.00236853     0.00814961
     38      1      C           0.00197194    -0.00363386     0.00267885
     39      1      C          -0.00074217     0.00048101    -0.00126383
     40      1      C          -0.00190540     0.00200830    -0.00579069
     41      1      C           0.00199879    -0.00084327     0.00161799
     42      1      C           0.00443310     0.00298582     0.00180335
     43      1      C          -0.01160922    -0.00238172    -0.01847849
     44      1      C           0.00814829     0.01723736     0.00430166
     45      1      C          -0.00325037     0.01868642     0.01110095
     46      1      C          -0.00936872    -0.01677701     0.00569376
     47      3      H           0.00613405     0.00723466    -0.00740973
     48      3      H          -0.00245036    -0.01409800     0.00316975
     49      3      H          -0.00415789     0.00633055     0.00569488
     50      3      H          -0.00309276    -0.01278278     0.00277839
     51      3      H          -0.00542810     0.00275199    -0.00693321
     52      3      H           0.00857829     0.00991010     0.00318303
     53      3      H          -0.00246770    -0.00752098     0.00341476
     54      3      H          -0.00217410     0.00134746    -0.00642767
     55      3      H           0.00384906     0.00199159    -0.00610029
     56      3      H          -0.00106053     0.00483550     0.00541760
     57      1      C          -0.00012699    -0.00088513     0.00110667
     58      1      C          -0.00170138     0.00377078    -0.00292518
     59      1      C          -0.00348819    -0.00006477    -0.00874933
     60      1      C           0.00516919     0.00251901    -0.00189278
     61      1      C           0.00002194     0.00190462    -0.00133391
     62      1      C           0.00098073    -0.00252623     0.00568574
     63      2      N          -0.01019837     0.00498631     0.04694526
     64      2      N           0.00612710     0.00124706    -0.04642263
     65      1      C          -0.00677962     0.00381934     0.00600349
     66      1      C           0.00887655    -0.00029161     0.00249698
     67      1      C           0.00072638     0.00002997    -0.00174421
     68      1      C           0.00165229    -0.00321247    -0.00561451
     69      1      C          -0.00274308     0.00183172     0.00322846
     70      1      C          -0.00054270     0.00321434    -0.00019523
     71      1      C           0.01466782    -0.01195503    -0.01122183
     72      1      C          -0.01842480     0.00011159    -0.00578847
     73      1      C          -0.00707702    -0.00866738     0.01910202
     74      1      C           0.01999126    -0.00117787    -0.00488447
     75      3      H          -0.01256308     0.00367915    -0.00275522
     76      3      H           0.01259852     0.00243115    -0.00323463
     77      3      H          -0.00029644    -0.00608370     0.00706423
     78      3      H           0.00933739     0.00189135     0.00752316
     79      3      H           0.00350814    -0.00679312    -0.00570150
     80      3      H          -0.01371557     0.00482881    -0.00324699
     81      3      H           0.00366146     0.00236778     0.00615092
     82      3      H           0.00368572    -0.00350212    -0.00535381
     83      3      H          -0.00784351     0.00142332    -0.00321040
     84      3      H           0.00012917    -0.00257246     0.00643143
     85      1      C          -0.00059746     0.00213774     0.00862590
     86      1      C           0.00710655    -0.00454431    -0.00277697
     87      1      C           0.00300699    -0.00081111     0.00943439
     88      1      C          -0.00136193    -0.01008007     0.00049564
     89      1      C          -0.00659207     0.00125565     0.00604924
     90      1      C           0.00278686    -0.00876434    -0.00295293
     91      2      N          -0.00640756     0.00826841    -0.01515138
     92      2      N           0.00131103     0.01006003    -0.00806510
     93      3      H          -0.00204151     0.00441669    -0.00152188
     94      3      H          -0.00152753     0.00215965    -0.00069961
     95      3      H          -0.00124594    -0.00134147    -0.00455742
     96      3      H          -0.00154835     0.00235241     0.00149458
     97      3      H           0.00101118    -0.00070511    -0.00093014
     98      3      H          -0.00104926     0.00061876     0.00110704
     99      3      H           0.00138075    -0.00103048    -0.00257905
    100      3      H           0.00096827     0.00449340     0.00146096
    101      3      H           0.00143360     0.00111389    -0.00236335
    102      3      H           0.00039809     0.00230627    -0.00410537
    103      1      C          -0.00460646    -0.00785129     0.00256081
    104      1      C           0.00756643     0.00137475    -0.00415028
    105      1      C           0.00067464    -0.00946497     0.00007550
    106      1      C          -0.00181377    -0.00074005    -0.00926652
    107      1      C          -0.00767724    -0.00292176     0.00288672
    108      1      C           0.00456267     0.00106888    -0.00846165
    109      2      N          -0.00111932     0.01329355     0.00325347
    110      2      N           0.00308766     0.00387344     0.01127341
    111      3      H           0.00091447     0.00080067     0.00547864
    112      3      H          -0.00127943     0.00085484     0.00202964
    113      3      H          -0.00009615     0.00397050    -0.00197722
    114      3      H          -0.00140926    -0.00063338     0.00273147
    115      3      H           0.00074340     0.00092853    -0.00074168
    116      3      H          -0.00075216    -0.00069892     0.00105544
    117      3      H           0.00163817     0.00235853    -0.00108440
    118      3      H           0.00054268    -0.00151856     0.00403775
    119      3      H           0.00206413     0.00184577     0.00057791
    120      3      H          -0.00060775     0.00502299     0.00006652
    121      1      C           0.00412867    -0.00115679     0.00858203
    122      1      C          -0.00184246     0.00814786    -0.00284503
    123      1      C           0.00356307     0.00382277     0.00870825
    124      1      C           0.00756830     0.00351809    -0.00472061
    125      1      C           0.00355528    -0.00674413     0.00377500
    126      1      C           0.00196485     0.00671981    -0.00584116
    127      2      N          -0.00202839    -0.01041526    -0.00466275
    128      2      N          -0.01404871    -0.00180754     0.00005340
    129      3      H          -0.00312953    -0.00343347    -0.00032658
    130      3      H          -0.00211609    -0.00245939     0.00018667
    131      3      H          -0.00093411    -0.00050261    -0.00490452
    132      3      H           0.00007522    -0.00248454     0.00187431
    133      3      H          -0.00049454     0.00167916    -0.00079534
    134      3      H           0.00073531    -0.00174650     0.00093494
    135      3      H          -0.00141402     0.00156424    -0.00210775
    136      3      H          -0.00302970    -0.00181742     0.00310992
    137      3      H          -0.00345075    -0.00115016    -0.00238983
    138      3      H          -0.00058625    -0.00117804    -0.00197672
    139      1      C           0.00683617    -0.00165378     0.00580038
    140      1      C          -0.00412635     0.00639823    -0.00378210
    141      1      C           0.00684813     0.00488151     0.00475764
    142      1      C           0.00504437     0.00123562    -0.00871010
    143      1      C           0.00617559    -0.00569415     0.00292092
    144      1      C           0.00099190     0.00411735    -0.00858166
    145      2      N          -0.00780313    -0.01044456    -0.00067300
    146      2      N          -0.00941843     0.00373978     0.00606618
    147      3      H          -0.00130758     0.00005774     0.00200800
    148      3      H          -0.00270713    -0.00245603     0.00237427
    149      3      H          -0.00301294    -0.00175360    -0.00311213
    150      3      H           0.00064460    -0.00201183     0.00212826
    151      3      H          -0.00116563     0.00143355    -0.00093822
    152      3      H           0.00123178    -0.00128337     0.00079924
    153      3      H          -0.00213455     0.00126715    -0.00188509
    154      3      H          -0.00094510    -0.00059421     0.00488999
    155      3      H          -0.00315039    -0.00062317    -0.00020414
    156      3      H          -0.00445895    -0.00093947     0.00035502
    157      1      C          -0.00858444    -0.00027511    -0.00225883
    158      1      C           0.00491406     0.00595540     0.00404208
    159      1      C          -0.00788814     0.00510382    -0.00004181
    160      1      C          -0.00130750    -0.00106328     0.00935370
    161      1      C          -0.00628860    -0.00534515    -0.00268875
    162      1      C           0.00347205     0.00354231     0.00838904
    163      2      N           0.01248724    -0.00628738    -0.00365855
    164      2      N           0.00564883     0.00022591    -0.01314624
    165      3      H           0.00113469     0.00021506    -0.00540632
    166      3      H           0.00009126    -0.00154518    -0.00200947
    167      3      H           0.00347259    -0.00199278     0.00190992
    168      3      H          -0.00128427    -0.00099238    -0.00265939
    169      3      H           0.00117947     0.00021486     0.00074542
    170      3      H          -0.00098522    -0.00036474    -0.00104415
    171      3      H           0.00288762     0.00028086     0.00102861
    172      3      H          -0.00112962     0.00114722    -0.00402171
    173      3      H           0.00257447     0.00087909    -0.00064464
    174      3      H           0.00410550    -0.00284260    -0.00004955
    175      1      C           0.00148226    -0.00168256    -0.00850793
    176      1      C          -0.00022664     0.00860456     0.00256380
    177      1      C           0.00069064     0.00270388    -0.00954743
    178      1      C          -0.00940420     0.00392566    -0.00059393
    179      1      C          -0.00233207    -0.00661961    -0.00585827
    180      1      C          -0.00609964     0.00696934     0.00286610
    181      2      N           0.00472784    -0.00884274     0.01272979
    182      2      N           0.01076059    -0.00370196     0.00775501
    183      3      H           0.00275383    -0.00399865     0.00160909
    184      3      H           0.00104046    -0.00238558     0.00080158
    185      3      H          -0.00186960    -0.00019368     0.00462663
    186      3      H           0.00120292    -0.00254505    -0.00134914
    187      3      H          -0.00011421     0.00125761     0.00091942
    188      3      H          -0.00005064    -0.00126667    -0.00107493
    189      3      H          -0.00023452     0.00181263     0.00255324
    190      3      H           0.00439160    -0.00148981    -0.00136278
    191      3      H           0.00165737     0.00071128     0.00234081
    192      3      H           0.00216368    -0.00056316     0.00404200
 SUM OF ATOMIC FORCES           0.00013460    -0.00364085    -0.00202475     0.00416816

 Number of electrons:                                                        516
 Number of occupied orbitals:                                                258
 Number of molecular orbitals:                                               258

 Number of orbital functions:                                               1776
 Number of independent orbital functions:                                   1776

 Extrapolation method: ASPC


 SCF WAVEFUNCTION OPTIMIZATION

  ----------------------------------- OT ---------------------------------------
  Minimizer      : CG                  : conjugate gradient
  Preconditioner : FULL_SINGLE_INVERSE : inversion of 
                                         H + eS - 2*(Sc)(c^T*H*c+const)(Sc)^T
  Precond_solver : DEFAULT
  Line search    : 2PNT                : 2 energies, one gradient
  stepsize       :    0.08000000                  energy_gap     :    0.08000000
  eps_taylor     :   0.10000E-15                  max_taylor     :             4
  ----------------------------------- OT ---------------------------------------

  Step     Update method      Time    Convergence         Total energy    Change
  ------------------------------------------------------------------------------
     1 OT CG       0.80E-01  147.2     0.00017990      -709.3338229629 -7.09E+02
     2 OT LS       0.14E+00  104.9                     -709.3346707269
     3 OT CG       0.14E+00  174.4     0.00010164      -709.3348621808 -1.04E-03
     4 OT LS       0.66E-01  105.1                     -709.3348192425
     5 OT CG       0.66E-01  173.8     0.00005418      -709.3350179498 -1.56E-04
     6 OT LS       0.57E-01  104.9                     -709.3350549383
     7 OT CG       0.57E-01  173.7     0.00003061      -709.3350559647 -3.80E-05
     8 OT LS       0.63E-01  104.7                     -709.3350694049
     9 OT CG       0.63E-01  174.1     0.00001449      -709.3350695614 -1.36E-05
    10 OT LS       0.67E-01  105.6                     -709.3350727707
    11 OT CG       0.67E-01  174.6     0.00000686      -709.3350727801 -3.22E-06
    12 OT LS       0.68E-01  105.4                     -709.3350735086
    13 OT CG       0.68E-01  174.9     0.00000412      -709.3350735086 -7.28E-07
    14 OT LS       0.50E-01  105.1                     -709.3350736784
    15 OT CG       0.50E-01  173.2     0.00000210      -709.3350737025 -1.94E-07
    16 OT LS       0.68E-01  105.7                     -709.3350737666
    17 OT CG       0.68E-01  174.1     0.00000101      -709.3350737716 -6.91E-08
    18 OT LS       0.64E-01  104.9                     -709.3350737865
    19 OT CG       0.64E-01  174.2     0.00000055      -709.3350737866 -1.49E-08

  *** SCF run converged in    19 steps ***


  Electronic density on regular grids:       -515.9999992734        0.0000007266
  Core density on regular grids:              515.9999967646       -0.0000032354
  Total charge density on r-space grids:       -0.0000025088
  Total charge density g-space grids:          -0.0000025088

  Overlap energy of the core charge distribution:               0.00003085857025
  Self energy of the core charge distribution:              -1694.39446126194002
  Core Hamiltonian energy:                                    525.22492476992215
  Hartree energy:                                             684.01346459093270
  Exchange-correlation energy:                               -224.17903274404065

  Total energy:                                              -709.33507378655565

  outer SCF iter =    1 RMS gradient =   0.55E-06 energy =       -709.3350737866
  outer SCF loop converged in   1 iterations or   19 steps


 ENERGY| Total FORCE_EVAL ( QS ) energy (a.u.):             -709.335073790795150


 ATOMIC FORCES in [a.u.]

 # Atom   Kind   Element          X              Y              Z
      1      1      C           0.00033840     0.00285264    -0.00415893
      2      1      C           0.00051250    -0.00296574    -0.00199681
      3      1      C          -0.00377105     0.00724694     0.00658617
      4      1      C           0.00506024    -0.00474870     0.00152267
      5      1      C           0.00131717    -0.00093771     0.00349236
      6      1      C          -0.00174666    -0.00229516     0.00323406
      7      2      N          -0.00459248     0.00148479     0.00717305
      8      2      N          -0.00213954    -0.00500469    -0.00651242
      9      1      C          -0.00119691     0.00649333    -0.00097249
     10      1      C          -0.00030713     0.00157857    -0.00353245
     11      1      C          -0.00295891    -0.00025136    -0.00321244
     12      1      C           0.00279260    -0.00108145     0.00428826
     13      1      C          -0.00240197     0.00208922     0.00170292
     14      1      C           0.00435960    -0.00698500    -0.00610166
     15      1      C           0.00885502    -0.00701590     0.01631104
     16      1      C          -0.01329700     0.01252802     0.00308584
     17      1      C          -0.00169211     0.01073995    -0.01600698
     18      1      C           0.00469449    -0.01856360    -0.00274429
     19      3      H          -0.00067968     0.00399043    -0.01013775
     20      3      H          -0.00402741     0.00731049     0.00897300
     21      3      H           0.00628631    -0.01225959     0.00390816
     22      3      H          -0.00759387     0.01148157    -0.00370023
     23      3      H           0.00319522    -0.00243969     0.01015270
     24      3      H           0.00427505    -0.00724300    -0.00920898
     25      3      H           0.00236777    -0.00640934    -0.00715535
     26      3      H           0.00431839     0.00036788     0.00846539
     27      3      H          -0.00426979     0.00531769     0.00698941
     28      3      H           0.00230832     0.00347125    -0.00859225
     29      1      C          -0.00001690     0.00017843     0.00220654
     30      1      C           0.00436839     0.00805216    -0.00303731
     31      1      C          -0.00138055    -0.00479183    -0.00515021
     32      1      C           0.00257535    -0.00398249     0.00035716
     33      1      C           0.00007333    -0.00254598    -0.00339311
     34      1      C          -0.00195250     0.00309806     0.00596066
     35      2      N           0.00395967    -0.00134009     0.03258130
     36      2      N           0.00214159    -0.00951026    -0.03292313
     37      1      C          -0.00327719    -0.00080301     0.00712386
     38      1      C           0.00112500    -0.00500376     0.00210047
     39      1      C          -0.00038048     0.00097656    -0.00099859
     40      1      C          -0.00177094     0.00235086    -0.00594173
     41      1      C           0.00157543    -0.00123083     0.00144361
     42      1      C           0.00516684     0.00343515     0.00236625
     43      1      C          -0.00956264    -0.00158917    -0.01522906
     44      1      C           0.00627971     0.01370734     0.00427654
     45      1      C          -0.00331850     0.01512494     0.00931832
     46      1      C          -0.00797951    -0.01371398     0.00369738
     47      3      H           0.00648393     0.00736177    -0.00772967
     48      3      H          -0.00252996    -0.01401311     0.00322846
     49      3      H          -0.00437224     0.00669646     0.00600130
     50      3      H          -0.00311318    -0.01299961     0.00288238
     51      3      H          -0.00574924     0.00290252    -0.00734046
     52      3      H           0.00874477     0.01003071     0.00324057
     53      3      H          -0.00298547    -0.00871971     0.00432485
     54      3      H          -0.00289401     0.00173699    -0.00788849
     55      3      H           0.00464966     0.00250077    -0.00752596
     56      3      H          -0.00160903     0.00594283     0.00652596
     57      1      C           0.00052367    -0.00082448     0.00082742
     58      1      C          -0.00335446     0.00371064    -0.00230396
     59      1      C          -0.00258853    -0.00197444    -0.00769456
     60      1      C           0.00580950     0.00289125    -0.00242113
     61      1      C          -0.00047668     0.00176903    -0.00121225
     62      1      C           0.00129194    -0.00260523     0.00587835
     63      2      N          -0.00655645     0.00705768     0.03433376
     64      2      N           0.00167806     0.00348542    -0.03444261
     65      1      C          -0.00478300     0.00121788     0.00499513
     66      1      C           0.00897931    -0.00005644     0.00292883
     67      1      C           0.00029649    -0.00013478    -0.00214804
     68      1      C           0.00164311    -0.00325256    -0.00585054
     69      1      C          -0.00218411     0.00146101     0.00341214
     70      1      C          -0.00221175     0.00419490    -0.00047616
     71      1      C           0.01159561    -0.01028616    -0.00943429
     72      1      C          -0.01516763    -0.00016820    -0.00379764
     73      1      C          -0.00549895    -0.00733309     0.01578502
     74      1      C           0.01585585    -0.00111841    -0.00479345
     75      3      H          -0.01276006     0.00376617    -0.00285698
     76      3      H           0.01281971     0.00253871    -0.00331359
     77      3      H          -0.00031904    -0.00642069     0.00745987
     78      3      H           0.00961290     0.00213026     0.00783627
     79      3      H           0.00372073    -0.00715136    -0.00599950
     80      3      H          -0.01364590     0.00469951    -0.00330065
     81      3      H           0.00448256     0.00281671     0.00757459
     82      3      H           0.00436633    -0.00453879    -0.00643488
     83      3      H          -0.00915335     0.00154501    -0.00412684
     84      3      H           0.00011053    -0.00338130     0.00789477
     85      1      C          -0.00015997     0.00021781     0.00737158
     86      1      C           0.00432423    -0.00452584    -0.00144044
     87      1      C           0.00170912    -0.00037598     0.00649385
     88      1      C          -0.00055723    -0.00694997     0.00018995
     89      1      C          -0.00357362     0.00027878     0.00549937
     90      1      C           0.00237555    -0.00758706    -0.00075144
     91      2      N          -0.00423646     0.00703431    -0.01048985
     92      2      N           0.00040344     0.00595160    -0.00713357
     93      3      H          -0.00219738     0.00558338    -0.00050811
     94      3      H           0.00003571     0.00283775    -0.00037251
     95      3      H          -0.00100546    -0.00208255    -0.00550720
     96      3      H          -0.00159532     0.00326713     0.00273752
     97      3      H           0.00195131    -0.00186486    -0.00041821
     98      3      H          -0.00174478    -0.00009303     0.00231263
     99      3      H           0.00145508    -0.00218411    -0.00360384
    100      3      H           0.00070786     0.00537675     0.00232739
    101      3      H          -0.00021133     0.00060583    -0.00286972
    102      3      H           0.00048624     0.00138397    -0.00541620
    103      1      C          -0.00381886    -0.00674451     0.00085532
    104      1      C           0.00449689     0.00076017    -0.00394438
    105      1      C           0.00004883    -0.00627316     0.00031279
    106      1      C          -0.00073424    -0.00035224    -0.00624533
    107      1      C          -0.00462557    -0.00327909     0.00178447
    108      1      C           0.00366241    -0.00046065    -0.00703751
    109      2      N           0.00058672     0.00885969     0.00355124
    110      2      N           0.00107418     0.00391148     0.00728724
    111      3      H           0.00050844    -0.00005771     0.00660788
    112      3      H           0.00017044     0.00016419     0.00271680
    113      3      H           0.00040401     0.00481345    -0.00286502
    114      3      H          -0.00171172    -0.00175555     0.00373182
    115      3      H           0.00150659     0.00009386    -0.00191306
    116      3      H          -0.00177387    -0.00178884     0.00047732
    117      3      H           0.00190117     0.00320512    -0.00234707
    118      3      H           0.00005153    -0.00224045     0.00505440
    119      3      H           0.00058969     0.00270306     0.00000907
    120      3      H          -0.00019094     0.00601431    -0.00099238
    121      1      C           0.00503060    -0.00027892     0.00644294
    122      1      C           0.00003205     0.00598744    -0.00228831
    123      1      C           0.00249311     0.00239932     0.00606134
    124      1      C           0.00487572     0.00260423    -0.00324614
    125      1      C           0.00254459    -0.00395639     0.00333497
    126      1      C           0.00211380     0.00658767    -0.00332551
    127      2      N          -0.00277650    -0.00747335    -0.00166569
    128      2      N          -0.00987405    -0.00116052    -0.00123967
    129      3      H          -0.00346967    -0.00410684     0.00107553
    130      3      H          -0.00314329    -0.00150565     0.00110544
    131      3      H          -0.00099012     0.00004577    -0.00600483
    132      3      H           0.00008453    -0.00297390     0.00332290
    133      3      H           0.00009373     0.00308659    -0.00064747
    134      3      H           0.00220282    -0.00186340     0.00145845
    135      3      H          -0.00118180     0.00219749    -0.00351467
    136      3      H          -0.00306547    -0.00244937     0.00426431
    137      3      H          -0.00253507    -0.00222885    -0.00335971
    138      3      H          -0.00058897    -0.00076032    -0.00356294
    139      1      C           0.00679025    -0.00142290     0.00331947
    140      1      C          -0.00217434     0.00415099    -0.00332953
    141      1      C           0.00471971     0.00297584     0.00327393
    142      1      C           0.00327441     0.00096617    -0.00607424
    143      1      C           0.00521404    -0.00297761     0.00235379
    144      1      C           0.00224237     0.00446239    -0.00642327
    145      2      N          -0.00544873    -0.00726498     0.00067396
    146      2      N          -0.00732199     0.00153580     0.00289406
    147      3      H          -0.00095054    -0.00015489     0.00358192
    148      3      H          -0.00320666    -0.00113467     0.00334314
    149      3      H          -0.00357719    -0.00147089    -0.00427582
    150      3      H           0.00130032    -0.00212248     0.00353796
    151      3      H          -0.00054422     0.00277553    -0.00145508
    152      3      H           0.00274865    -0.00145761     0.00066148
    153      3      H          -0.00254720     0.00152150    -0.00333860
    154      3      H          -0.00050113    -0.00091707     0.00599722
    155      3      H          -0.00281718    -0.00198332    -0.00112686
    156      3      H          -0.00521387    -0.00090314    -0.00106288
    157      1      C          -0.00729822    -0.00008112    -0.00056223
    158      1      C           0.00289052     0.00357664     0.00389474
    159      1      C          -0.00541256     0.00300610    -0.00026770
    160      1      C          -0.00050535    -0.00036440     0.00630343
    161      1      C          -0.00509316    -0.00248439    -0.00165585
    162      1      C           0.00166837     0.00345448     0.00699897
    163      2      N           0.00947932    -0.00284523    -0.00385956
    164      2      N           0.00494744    -0.00144022    -0.00883006
    165      3      H           0.00014667     0.00025668    -0.00652194
    166      3      H           0.00017700     0.00004042    -0.00272306
    167      3      H           0.00446952    -0.00195063     0.00277964
    168      3      H          -0.00243685    -0.00072814    -0.00364975
    169      3      H           0.00084338     0.00130061     0.00189645
    170      3      H          -0.00242369    -0.00071910    -0.00042902
    171      3      H           0.00377646     0.00012346     0.00226829
    172      3      H          -0.00202044     0.00105181    -0.00501897
    173      3      H           0.00262157    -0.00081254    -0.00005082
    174      3      H           0.00519378    -0.00294413     0.00098120
    175      1      C           0.00008256    -0.00031070    -0.00730355
    176      1      C          -0.00165110     0.00615923     0.00130555
    177      1      C           0.00040654     0.00145136    -0.00655268
    178      1      C          -0.00632548     0.00301455    -0.00025250
    179      1      C          -0.00164174    -0.00348925    -0.00539472
    180      1      C          -0.00534002     0.00594540     0.00067532
    181      2      N           0.00476986    -0.00642165     0.00825688
    182      2      N           0.00688328    -0.00245984     0.00679519
    183      3      H           0.00368025    -0.00475057     0.00062355
    184      3      H           0.00242726    -0.00139343     0.00044618
    185      3      H          -0.00238491     0.00041599     0.00555447
    186      3      H           0.00196837    -0.00308862    -0.00257678
    187      3      H          -0.00063061     0.00264456     0.00036373
    188      3      H          -0.00101674    -0.00153343    -0.00227382
    189      3      H          -0.00118147     0.00249264     0.00355487
    190      3      H           0.00502049    -0.00219060    -0.00221385
    191      3      H           0.00038671    -0.00042523     0.00287966
    192      3      H           0.00142107     0.00001021     0.00534042
 SUM OF ATOMIC FORCES           0.00038781    -0.00367057    -0.00234296     0.00437183

 *******************************************************************************
 ***                 BRENT   - NUMBER OF ENERGY EVALUATIONS :       3        ***
 *******************************************************************************

 --------  Informations at step =     1 ------------
  Optimization Method        =                   SD
  Total Energy               =      -709.3350772679
  Real energy change         =        -0.0356475212
  Decrease in energy         =                  YES
  Used time                  =            17937.654

  Convergence check :
  Max. step size             =         0.0464882409
  Conv. limit for step size  =         0.0010000000
  Convergence in step size   =                   NO
  RMS step size              =         0.0131226985
  Conv. limit for RMS step   =         0.0010000000
  Convergence in RMS step    =                   NO
  Max. gradient              =         0.0334876108
  Conv. limit for gradients  =         0.0010000000
  Conv. for gradients        =                   NO
  RMS gradient               =         0.0094528812
  Conv. limit for RMS grad.  =         0.0010000000
  Conv. for gradients        =                   NO
 ---------------------------------------------------

 Number of electrons:                                                        516
 Number of occupied orbitals:                                                258
 Number of molecular orbitals:                                               258

 Number of orbital functions:                                               1776
 Number of independent orbital functions:                                   1776

 Extrapolation method: ASPC


 SCF WAVEFUNCTION OPTIMIZATION

  ----------------------------------- OT ---------------------------------------
  Minimizer      : CG                  : conjugate gradient
  Preconditioner : FULL_SINGLE_INVERSE : inversion of 
                                         H + eS - 2*(Sc)(c^T*H*c+const)(Sc)^T
  Precond_solver : DEFAULT
  Line search    : 2PNT                : 2 energies, one gradient
  stepsize       :    0.08000000                  energy_gap     :    0.08000000
  eps_taylor     :   0.10000E-15                  max_taylor     :             4
  ----------------------------------- OT ---------------------------------------

  Step     Update method      Time    Convergence         Total energy    Change
  ------------------------------------------------------------------------------
     1 OT CG       0.80E-01  148.2     0.00035208      -709.3302744798 -7.09E+02
     2 OT LS       0.14E+00  105.5                     -709.3335254938
     3 OT CG       0.14E+00  173.4     0.00019857      -709.3342668718 -3.99E-03
     4 OT LS       0.66E-01  105.5                     -709.3341049914
     5 OT CG       0.66E-01  173.5     0.00010613      -709.3348639211 -5.97E-04
     6 OT LS       0.56E-01  105.0                     -709.3350045776
     7 OT CG       0.56E-01  174.5     0.00005962      -709.3350090345 -1.45E-04
     8 OT LS       0.64E-01  105.3                     -709.3350606370
     9 OT CG       0.64E-01  174.2     0.00002780      -709.3350614859 -5.25E-05
    10 OT LS       0.69E-01  104.8                     -709.3350736089
    11 OT CG       0.69E-01  173.4     0.00001255      -709.3350736568 -1.22E-05
    12 OT LS       0.78E-01  105.5                     -709.3350764329
    13 OT CG       0.78E-01  173.9     0.00000620      -709.3350764731 -2.82E-06
    14 OT LS       0.63E-01  105.2                     -709.3350769988
    15 OT CG       0.63E-01  174.2     0.00000369      -709.3350770297 -5.57E-07
    16 OT LS       0.57E-01  104.8                     -709.3350772041
    17 OT CG       0.57E-01  175.5     0.00000179      -709.3350772064 -1.77E-07
    18 OT LS       0.64E-01  105.9                     -709.3350772527
    19 OT CG       0.64E-01  174.5     0.00000096      -709.3350772533 -4.69E-08

  *** SCF run converged in    19 steps ***


  Electronic density on regular grids:       -515.9999992727        0.0000007273
  Core density on regular grids:              515.9999967644       -0.0000032356
  Total charge density on r-space grids:       -0.0000025083
  Total charge density g-space grids:          -0.0000025083

  Overlap energy of the core charge distribution:               0.00003093961436
  Self energy of the core charge distribution:              -1694.39446126194002
  Core Hamiltonian energy:                                    525.23953812781906
  Hartree energy:                                             684.00341782994713
  Exchange-correlation energy:                               -224.18360288874561

  Total energy:                                              -709.33507725330514

  outer SCF iter =    1 RMS gradient =   0.96E-06 energy =       -709.3350772533
  outer SCF loop converged in   1 iterations or   19 steps


 ENERGY| Total FORCE_EVAL ( QS ) energy (a.u.):             -709.335077266146754


 ATOMIC FORCES in [a.u.]

 # Atom   Kind   Element          X              Y              Z
      1      1      C           0.00036681     0.00282310    -0.00421866
      2      1      C           0.00049698    -0.00295969    -0.00193921
      3      1      C          -0.00378180     0.00726768     0.00656545
      4      1      C           0.00498971    -0.00459853     0.00145561
      5      1      C           0.00138134    -0.00105782     0.00352659
      6      1      C          -0.00177342    -0.00226511     0.00321580
      7      2      N          -0.00446917     0.00123328     0.00719179
      8      2      N          -0.00226955    -0.00479807    -0.00651116
      9      1      C          -0.00110449     0.00637017    -0.00091562
     10      1      C          -0.00037565     0.00168599    -0.00356427
     11      1      C          -0.00294456    -0.00029074    -0.00319866
     12      1      C           0.00277849    -0.00103795     0.00434777
     13      1      C          -0.00240319     0.00207241     0.00165370
     14      1      C           0.00436913    -0.00700266    -0.00609521
     15      1      C           0.00870660    -0.00688601     0.01608023
     16      1      C          -0.01314121     0.01232122     0.00301928
     17      1      C          -0.00165233     0.01055245    -0.01578089
     18      1      C           0.00458851    -0.01831660    -0.00268266
     19      3      H          -0.00068294     0.00399858    -0.01016148
     20      3      H          -0.00403515     0.00732633     0.00899652
     21      3      H           0.00628534    -0.01225804     0.00390350
     22      3      H          -0.00759234     0.01147916    -0.00369517
     23      3      H           0.00320120    -0.00244689     0.01017584
     24      3      H           0.00428426    -0.00725676    -0.00923122
     25      3      H           0.00239136    -0.00646929    -0.00722709
     26      3      H           0.00437205     0.00036470     0.00855705
     27      3      H          -0.00430911     0.00536990     0.00706112
     28      3      H           0.00232940     0.00351869    -0.00868498
     29      1      C          -0.00003980     0.00016352     0.00223259
     30      1      C           0.00438402     0.00804381    -0.00306638
     31      1      C          -0.00146391    -0.00459044    -0.00508496
     32      1      C           0.00257851    -0.00410440     0.00037390
     33      1      C           0.00006922    -0.00250430    -0.00340521
     34      1      C          -0.00195514     0.00310080     0.00597615
     35      2      N           0.00392294    -0.00166025     0.03183149
     36      2      N           0.00235986    -0.00937500    -0.03217208
     37      1      C          -0.00335936    -0.00070035     0.00705439
     38      1      C           0.00106748    -0.00510049     0.00206527
     39      1      C          -0.00036011     0.00101179    -0.00098585
     40      1      C          -0.00176326     0.00237383    -0.00595273
     41      1      C           0.00154551    -0.00125473     0.00142997
     42      1      C           0.00521760     0.00347207     0.00240265
     43      1      C          -0.00943228    -0.00153926    -0.01502000
     44      1      C           0.00616058     0.01348349     0.00427402
     45      1      C          -0.00332317     0.01489903     0.00920498
     46      1      C          -0.00789218    -0.01351786     0.00357163
     47      3      H           0.00650632     0.00737030    -0.00774992
     48      3      H          -0.00253517    -0.01400695     0.00323287
     49      3      H          -0.00438527     0.00671914     0.00602023
     50      3      H          -0.00311431    -0.01301529     0.00288944
     51      3      H          -0.00576934     0.00291155    -0.00736578
     52      3      H           0.00875600     0.01003847     0.00324402
     53      3      H          -0.00301868    -0.00879693     0.00438389
     54      3      H          -0.00294011     0.00176140    -0.00798186
     55      3      H           0.00470105     0.00253303    -0.00761801
     56      3      H          -0.00164381     0.00601413     0.00659663
     57      1      C           0.00056734    -0.00082501     0.00081399
     58      1      C          -0.00346960     0.00370787    -0.00226523
     59      1      C          -0.00252955    -0.00209988    -0.00762274
     60      1      C           0.00585970     0.00291419    -0.00245452
     61      1      C          -0.00050976     0.00175679    -0.00120184
     62      1      C           0.00131198    -0.00261072     0.00589132
     63      2      N          -0.00632974     0.00719804     0.03353589
     64      2      N           0.00139820     0.00363295    -0.03369468
     65      1      C          -0.00465267     0.00104506     0.00492863
     66      1      C           0.00898232    -0.00003881     0.00295990
     67      1      C           0.00026950    -0.00014545    -0.00217421
     68      1      C           0.00164432    -0.00325799    -0.00586744
     69      1      C          -0.00214899     0.00143699     0.00342449
     70      1      C          -0.00231911     0.00426116    -0.00049107
     71      1      C           0.01140033    -0.01018038    -0.00932034
     72      1      C          -0.01496052    -0.00018716    -0.00367205
     73      1      C          -0.00539886    -0.00724791     0.01557174
     74      1      C           0.01559272    -0.00111523    -0.00478664
     75      3      H          -0.01277392     0.00377280    -0.00286387
     76      3      H           0.01283416     0.00254613    -0.00331846
     77      3      H          -0.00032074    -0.00644125     0.00748411
     78      3      H           0.00963083     0.00214522     0.00785601
     79      3      H           0.00373410    -0.00717344    -0.00601797
     80      3      H          -0.01364051     0.00469063    -0.00330469
     81      3      H           0.00453487     0.00284571     0.00766644
     82      3      H           0.00441044    -0.00460509    -0.00650385
     83      3      H          -0.00923718     0.00155290    -0.00418592
     84      3      H           0.00010892    -0.00343266     0.00798807
     85      1      C          -0.00013030     0.00009468     0.00728884
     86      1      C           0.00414381    -0.00452538    -0.00135379
     87      1      C           0.00162431    -0.00034756     0.00630299
     88      1      C          -0.00050445    -0.00674658     0.00017008
     89      1      C          -0.00337786     0.00021562     0.00546477
     90      1      C           0.00234744    -0.00750925    -0.00060924
     91      2      N          -0.00409459     0.00695361    -0.01018567
     92      2      N           0.00034479     0.00568736    -0.00707228
     93      3      H          -0.00220763     0.00565861    -0.00044240
     94      3      H           0.00013696     0.00288170    -0.00035139
     95      3      H          -0.00099004    -0.00213022    -0.00556839
     96      3      H          -0.00159842     0.00332629     0.00281774
     97      3      H           0.00201222    -0.00194001    -0.00038501
     98      3      H          -0.00178984    -0.00013921     0.00239073
     99      3      H           0.00145994    -0.00225871    -0.00367026
    100      3      H           0.00069119     0.00543354     0.00238294
    101      3      H          -0.00031802     0.00057292    -0.00290261
    102      3      H           0.00049217     0.00132365    -0.00550139
    103      1      C          -0.00376701    -0.00667258     0.00074518
    104      1      C           0.00429779     0.00072013    -0.00393194
    105      1      C           0.00000766    -0.00606561     0.00032826
    106      1      C          -0.00066366    -0.00032702    -0.00604892
    107      1      C          -0.00442787    -0.00330304     0.00171297
    108      1      C           0.00360269    -0.00055885    -0.00694462
    109      2      N           0.00069786     0.00857204     0.00357075
    110      2      N           0.00094362     0.00391428     0.00702946
    111      3      H           0.00048172    -0.00011380     0.00668129
    112      3      H           0.00026472     0.00011932     0.00276153
    113      3      H           0.00043625     0.00486796    -0.00292234
    114      3      H          -0.00173134    -0.00182809     0.00379668
    115      3      H           0.00155610     0.00003968    -0.00198905
    116      3      H          -0.00184010    -0.00185950     0.00043981
    117      3      H           0.00191827     0.00326000    -0.00242876
    118      3      H           0.00001997    -0.00228696     0.00511999
    119      3      H           0.00049401     0.00275872    -0.00002779
    120      3      H          -0.00016358     0.00607868    -0.00106145
    121      1      C           0.00508606    -0.00022093     0.00630375
    122      1      C           0.00015442     0.00584759    -0.00225288
    123      1      C           0.00242380     0.00230626     0.00588930
    124      1      C           0.00470029     0.00254518    -0.00315036
    125      1      C           0.00247924    -0.00377527     0.00330673
    126      1      C           0.00212346     0.00657632    -0.00316298
    127      2      N          -0.00282366    -0.00728268    -0.00147391
    128      2      N          -0.00960421    -0.00111911    -0.00132230
    129      3      H          -0.00349126    -0.00415049     0.00116638
    130      3      H          -0.00320982    -0.00144399     0.00116483
    131      3      H          -0.00099379     0.00008081    -0.00607536
    132      3      H           0.00008511    -0.00300556     0.00341643
    133      3      H           0.00013184     0.00317772    -0.00063786
    134      3      H           0.00229780    -0.00187095     0.00149228
    135      3      H          -0.00116694     0.00223831    -0.00360538
    136      3      H          -0.00306784    -0.00249002     0.00433850
    137      3      H          -0.00247599    -0.00229863    -0.00342234
    138      3      H          -0.00058920    -0.00073302    -0.00366518
    139      1      C           0.00678493    -0.00140646     0.00315929
    140      1      C          -0.00204738     0.00400527    -0.00330056
    141      1      C           0.00458144     0.00285145     0.00317756
    142      1      C           0.00315905     0.00094918    -0.00590283
    143      1      C           0.00515212    -0.00280103     0.00231753
    144      1      C           0.00232302     0.00448178    -0.00628273
    145      2      N          -0.00529691    -0.00705933     0.00076022
    146      2      N          -0.00718536     0.00139428     0.00269011
    147      3      H          -0.00092723    -0.00016883     0.00368337
    148      3      H          -0.00323903    -0.00104932     0.00340571
    149      3      H          -0.00361353    -0.00145274    -0.00435062
    150      3      H           0.00134254    -0.00212970     0.00362887
    151      3      H          -0.00050399     0.00286238    -0.00148850
    152      3      H           0.00284691    -0.00146887     0.00065251
    153      3      H          -0.00257394     0.00153794    -0.00343251
    154      3      H          -0.00047277    -0.00093778     0.00606828
    155      3      H          -0.00279568    -0.00207139    -0.00118652
    156      3      H          -0.00526266    -0.00090038    -0.00115485
    157      1      C          -0.00721420    -0.00006796    -0.00045299
    158      1      C           0.00275916     0.00342242     0.00388610
    159      1      C          -0.00525189     0.00286932    -0.00028247
    160      1      C          -0.00045297    -0.00031868     0.00610508
    161      1      C          -0.00501648    -0.00229865    -0.00158891
    162      1      C           0.00155172     0.00344709     0.00690830
    163      2      N           0.00928377    -0.00262211    -0.00387242
    164      2      N           0.00490194    -0.00154827    -0.00855052
    165      3      H           0.00008232     0.00025922    -0.00659419
    166      3      H           0.00018262     0.00014334    -0.00276943
    167      3      H           0.00453382    -0.00194798     0.00283568
    168      3      H          -0.00251125    -0.00071115    -0.00371383
    169      3      H           0.00082157     0.00137099     0.00197102
    170      3      H          -0.00251682    -0.00074204    -0.00038915
    171      3      H           0.00383401     0.00011331     0.00234837
    172      3      H          -0.00207759     0.00104572    -0.00508310
    173      3      H           0.00262464    -0.00092210    -0.00001245
    174      3      H           0.00526443    -0.00295045     0.00104827
    175      1      C          -0.00000627    -0.00022124    -0.00722395
    176      1      C          -0.00174418     0.00600102     0.00122401
    177      1      C           0.00038796     0.00136952    -0.00635826
    178      1      C          -0.00612514     0.00295585    -0.00023028
    179      1      C          -0.00159678    -0.00328631    -0.00536564
    180      1      C          -0.00529017     0.00587704     0.00053397
    181      2      N           0.00477222    -0.00626393     0.00796791
    182      2      N           0.00663191    -0.00237979     0.00673200
    183      3      H           0.00373987    -0.00479922     0.00055968
    184      3      H           0.00251705    -0.00132922     0.00042325
    185      3      H          -0.00241801     0.00045508     0.00561414
    186      3      H           0.00201782    -0.00312381    -0.00265599
    187      3      H          -0.00066405     0.00273437     0.00032771
    188      3      H          -0.00107938    -0.00155068    -0.00235148
    189      3      H          -0.00124262     0.00253662     0.00361973
    190      3      H           0.00506096    -0.00223560    -0.00226844
    191      3      H           0.00030436    -0.00049893     0.00291463
    192      3      H           0.00137270     0.00004776     0.00542463
 SUM OF ATOMIC FORCES           0.00040468    -0.00366997    -0.00235791     0.00438089

 --------------------------
 OPTIMIZATION STEP:      2
 --------------------------

 Number of electrons:                                                        516
 Number of occupied orbitals:                                                258
 Number of molecular orbitals:                                               258

 Number of orbital functions:                                               1776
 Number of independent orbital functions:                                   1776

 Extrapolation method: ASPC


 SCF WAVEFUNCTION OPTIMIZATION

  ----------------------------------- OT ---------------------------------------
  Minimizer      : CG                  : conjugate gradient
  Preconditioner : FULL_SINGLE_INVERSE : inversion of 
                                         H + eS - 2*(Sc)(c^T*H*c+const)(Sc)^T
  Precond_solver : DEFAULT
  Line search    : 2PNT                : 2 energies, one gradient
  stepsize       :    0.08000000                  energy_gap     :    0.08000000
  eps_taylor     :   0.10000E-15                  max_taylor     :             4
  ----------------------------------- OT ---------------------------------------

  Step     Update method      Time    Convergence         Total energy    Change
  ------------------------------------------------------------------------------
     1 OT CG       0.80E-01  147.4     0.00019543      -709.3336007322 -7.09E+02
     2 OT LS       0.14E+00  104.8                     -709.3346013084
     3 OT CG       0.14E+00  174.2     0.00011054      -709.3348274124 -1.23E-03
     4 OT LS       0.66E-01  105.2                     -709.3347739149
     5 OT CG       0.66E-01  173.9     0.00005908      -709.3350110659 -1.84E-04
     6 OT LS       0.56E-01  105.1                     -709.3350550349
     7 OT CG       0.56E-01  173.7     0.00003321      -709.3350562191 -4.52E-05
     8 OT LS       0.64E-01  104.9                     -709.3350721340
     9 OT CG       0.64E-01  173.0     0.00001563      -709.3350723487 -1.61E-05
    10 OT LS       0.68E-01  105.4                     -709.3350761375
    11 OT CG       0.68E-01  173.5     0.00000696      -709.3350761517 -3.80E-06
    12 OT LS       0.79E-01  104.8                     -709.3350770112
    13 OT CG       0.79E-01  173.7     0.00000340      -709.3350770278 -8.76E-07
    14 OT LS       0.65E-01  105.4                     -709.3350771906
    15 OT CG       0.65E-01  174.7     0.00000207      -709.3350771988 -1.71E-07
    16 OT LS       0.53E-01  105.2                     -709.3350772480
    17 OT CG       0.53E-01  174.3     0.00000103      -709.3350772506 -5.18E-08
    18 OT LS       0.62E-01  105.2                     -709.3350772654
    19 OT CG       0.62E-01  173.6     0.00000053      -709.3350772657 -1.51E-08

  *** SCF run converged in    19 steps ***


  Electronic density on regular grids:       -515.9999992727        0.0000007273
  Core density on regular grids:              515.9999967644       -0.0000032356
  Total charge density on r-space grids:       -0.0000025083
  Total charge density g-space grids:          -0.0000025083

  Overlap energy of the core charge distribution:               0.00003093961436
  Self energy of the core charge distribution:              -1694.39446126194002
  Core Hamiltonian energy:                                    525.23867289846976
  Hartree energy:                                             684.00409820107143
  Exchange-correlation energy:                               -224.18341804295588

  Total energy:                                              -709.33507726574032

  outer SCF iter =    1 RMS gradient =   0.53E-06 energy =       -709.3350772657
  outer SCF loop converged in   1 iterations or   19 steps


 ENERGY| Total FORCE_EVAL ( QS ) energy (a.u.):             -709.335077265740324


 Number of electrons:                                                        516
 Number of occupied orbitals:                                                258
 Number of molecular orbitals:                                               258

 Number of orbital functions:                                               1776
 Number of independent orbital functions:                                   1776

 Extrapolation method: ASPC


 SCF WAVEFUNCTION OPTIMIZATION

  ----------------------------------- OT ---------------------------------------
  Minimizer      : CG                  : conjugate gradient
  Preconditioner : FULL_SINGLE_INVERSE : inversion of 
                                         H + eS - 2*(Sc)(c^T*H*c+const)(Sc)^T
  Precond_solver : DEFAULT
  Line search    : 2PNT                : 2 energies, one gradient
  stepsize       :    0.08000000                  energy_gap     :    0.08000000
  eps_taylor     :   0.10000E-15                  max_taylor     :             4
  ----------------------------------- OT ---------------------------------------

  Step     Update method      Time    Convergence         Total energy    Change
  ------------------------------------------------------------------------------
     1 OT CG       0.80E-01  147.7     0.00041943      -709.3444232093 -7.09E+02
     2 OT LS       0.14E+00  105.1                     -709.3490029749
     3 OT CG       0.14E+00  173.7     0.00027915      -709.3499845471 -5.56E-03
     4 OT LS       0.54E-01  105.1                     -709.3485645504
     5 OT CG       0.54E-01  173.6     0.00012837      -709.3509403841 -9.56E-04
     6 OT LS       0.62E-01  105.3                     -709.3511700747
     7 OT CG       0.62E-01  174.8     0.00007271      -709.3511743868 -2.34E-04
     8 OT LS       0.75E-01  105.5                     -709.3512624813
     9 OT CG       0.75E-01  174.3     0.00002955      -709.3512652180 -9.08E-05
    10 OT LS       0.86E-01  104.9                     -709.3512820731
    11 OT CG       0.86E-01  174.4     0.00001334      -709.3512823323 -1.71E-05
    12 OT LS       0.74E-01  105.0                     -709.3512852598
    13 OT CG       0.74E-01  173.5     0.00000779      -709.3512853369 -3.00E-06
    14 OT LS       0.56E-01  105.2                     -709.3512860416
    15 OT CG       0.56E-01  174.4     0.00000371      -709.3512861180 -7.81E-07
    16 OT LS       0.74E-01  105.6                     -709.3512863373
    17 OT CG       0.74E-01  173.2     0.00000195      -709.3512863504 -2.32E-07
    18 OT LS       0.68E-01  105.0                     -709.3512864098
    19 OT CG       0.68E-01  173.5     0.00000090      -709.3512864102 -5.97E-08

  *** SCF run converged in    19 steps ***


  Electronic density on regular grids:       -515.9999992779        0.0000007221
  Core density on regular grids:              515.9999967645       -0.0000032355
  Total charge density on r-space grids:       -0.0000025134
  Total charge density g-space grids:          -0.0000025134

  Overlap energy of the core charge distribution:               0.00002713599424
  Self energy of the core charge distribution:              -1694.39446126194002
  Core Hamiltonian energy:                                    524.10219302861867
  Hartree energy:                                             684.77524542134984
  Exchange-correlation energy:                               -223.83429073420407

  Total energy:                                              -709.35128641018116

  outer SCF iter =    1 RMS gradient =   0.90E-06 energy =       -709.3512864102
  outer SCF loop converged in   1 iterations or   19 steps


 ENERGY| Total FORCE_EVAL ( QS ) energy (a.u.):             -709.351286410181160


 Number of electrons:                                                        516
 Number of occupied orbitals:                                                258
 Number of molecular orbitals:                                               258

 Number of orbital functions:                                               1776
 Number of independent orbital functions:                                   1776

 Extrapolation method: ASPC


 SCF WAVEFUNCTION OPTIMIZATION

  ----------------------------------- OT ---------------------------------------
  Minimizer      : CG                  : conjugate gradient
  Preconditioner : FULL_SINGLE_INVERSE : inversion of 
                                         H + eS - 2*(Sc)(c^T*H*c+const)(Sc)^T
  Precond_solver : DEFAULT
  Line search    : 2PNT                : 2 energies, one gradient
  stepsize       :    0.08000000                  energy_gap     :    0.08000000
  eps_taylor     :   0.10000E-15                  max_taylor     :             4
  ----------------------------------- OT ---------------------------------------

  Step     Update method      Time    Convergence         Total energy    Change
  ------------------------------------------------------------------------------
     1 OT CG       0.80E-01  147.9     0.00018376      -709.3257339423 -7.09E+02
     2 OT LS       0.14E+00  104.7                     -709.3266255506
     3 OT CG       0.14E+00  174.2     0.00011588      -709.3268405120 -1.11E-03
     4 OT LS       0.55E-01  105.2                     -709.3265722908
     5 OT CG       0.55E-01  174.9     0.00005925      -709.3270092631 -1.69E-04
     6 OT LS       0.63E-01  105.3                     -709.3270589935
     7 OT CG       0.63E-01  174.2     0.00003001      -709.3270598173 -5.06E-05
     8 OT LS       0.79E-01  105.1                     -709.3270754621
     9 OT CG       0.79E-01  173.4     0.00001320      -709.3270761625 -1.63E-05
    10 OT LS       0.74E-01  104.1                     -709.3270791036
    11 OT CG       0.74E-01  174.9     0.00000708      -709.3270791179 -2.96E-06
    12 OT LS       0.59E-01  105.6                     -709.3270797488
    13 OT CG       0.59E-01  174.2     0.00000395      -709.3270797941 -6.76E-07
    14 OT LS       0.70E-01  105.0                     -709.3270800372
    15 OT CG       0.70E-01  173.7     0.00000172      -709.3270800430 -2.49E-07
    16 OT LS       0.78E-01  105.6                     -709.3270800952
    17 OT CG       0.78E-01  174.1     0.00000095      -709.3270800958 -5.28E-08

  *** SCF run converged in    17 steps ***


  Electronic density on regular grids:       -515.9999992488        0.0000007512
  Core density on regular grids:              515.9999967690       -0.0000032310
  Total charge density on r-space grids:       -0.0000024798
  Total charge density g-space grids:          -0.0000024798

  Overlap energy of the core charge distribution:               0.00002350779111
  Self energy of the core charge distribution:              -1694.39446126194002
  Core Hamiltonian energy:                                    522.36851296096086
  Hartree energy:                                             685.98228615406788
  Exchange-correlation energy:                               -223.28344145668612

  Total energy:                                              -709.32708009580631

  outer SCF iter =    1 RMS gradient =   0.95E-06 energy =       -709.3270800958
  outer SCF loop converged in   1 iterations or   17 steps


 ENERGY| Total FORCE_EVAL ( QS ) energy (a.u.):             -709.327080095806309


 *******************************************************************************
 ***                 MNBRACK - NUMBER OF ENERGY EVALUATIONS :       3        ***
 *******************************************************************************

 Number of electrons:                                                        516
 Number of occupied orbitals:                                                258
 Number of molecular orbitals:                                               258

 Number of orbital functions:                                               1776
 Number of independent orbital functions:                                   1776

 Extrapolation method: ASPC


 SCF WAVEFUNCTION OPTIMIZATION

  ----------------------------------- OT ---------------------------------------
  Minimizer      : CG                  : conjugate gradient
  Preconditioner : FULL_SINGLE_INVERSE : inversion of 
                                         H + eS - 2*(Sc)(c^T*H*c+const)(Sc)^T
  Precond_solver : DEFAULT
  Line search    : 2PNT                : 2 energies, one gradient
  stepsize       :    0.08000000                  energy_gap     :    0.08000000
  eps_taylor     :   0.10000E-15                  max_taylor     :             4
  ----------------------------------- OT ---------------------------------------

  Step     Update method      Time    Convergence         Total energy    Change
  ------------------------------------------------------------------------------
     1 OT CG       0.80E-01  148.6     0.00143061      -709.2722192692 -7.09E+02
     2 OT LS       0.13E+00  104.8                     -709.3250100561
     3 OT CG       0.13E+00  174.0     0.00097051      -709.3355454326 -6.33E-02
     4 OT LS       0.54E-01  105.6                     -709.3204876006
     5 OT CG       0.54E-01  173.2     0.00045368      -709.3471223128 -1.16E-02
     6 OT LS       0.59E-01  105.2                     -709.3498766311
     7 OT CG       0.59E-01  174.6     0.00025550      -709.3498991478 -2.78E-03
     8 OT LS       0.75E-01  105.1                     -709.3509729982
     9 OT CG       0.75E-01  174.1     0.00010526      -709.3510264175 -1.13E-03
    10 OT LS       0.82E-01  104.7                     -709.3512337541
    11 OT CG       0.82E-01  174.7     0.00004737      -709.3512352349 -2.09E-04
    12 OT LS       0.74E-01  104.9                     -709.3512725444
    13 OT CG       0.74E-01  174.6     0.00002771      -709.3512730709 -3.78E-05
    14 OT LS       0.55E-01  105.5                     -709.3512815297
    15 OT CG       0.55E-01  174.3     0.00001318      -709.3512826843 -9.61E-06
    16 OT LS       0.69E-01  104.8                     -709.3512853110
    17 OT CG       0.69E-01  173.9     0.00000702      -709.3512854282 -2.74E-06
    18 OT LS       0.67E-01  105.7                     -709.3512861800
    19 OT CG       0.67E-01  174.1     0.00000319      -709.3512861809 -7.53E-07
    20 OT LS       0.80E-01  105.2                     -709.3512863626
    21 OT CG       0.80E-01  174.1     0.00000167      -709.3512863681 -1.87E-07
    22 OT LS       0.70E-01  104.9                     -709.3512864125
    23 OT CG       0.70E-01  174.3     0.00000092      -709.3512864134 -4.53E-08

  *** SCF run converged in    23 steps ***


  Electronic density on regular grids:       -515.9999992779        0.0000007221
  Core density on regular grids:              515.9999967645       -0.0000032355
  Total charge density on r-space grids:       -0.0000025134
  Total charge density g-space grids:          -0.0000025134

  Overlap energy of the core charge distribution:               0.00002713599424
  Self energy of the core charge distribution:              -1694.39446126194002
  Core Hamiltonian energy:                                    524.10169920041471
  Hartree energy:                                             684.77564610675256
  Exchange-correlation energy:                               -223.83419759461563

  Total energy:                                              -709.35128641339406

  outer SCF iter =    1 RMS gradient =   0.92E-06 energy =       -709.3512864134
  outer SCF loop converged in   1 iterations or   23 steps


 ENERGY| Total FORCE_EVAL ( QS ) energy (a.u.):             -709.351286425240232


 ATOMIC FORCES in [a.u.]

 # Atom   Kind   Element          X              Y              Z
      1      1      C           0.00101787    -0.00099296    -0.00221231
      2      1      C          -0.00182206     0.00405867    -0.00105712
      3      1      C           0.00074474    -0.00058810     0.00308968
      4      1      C           0.00180255    -0.00097431     0.00551708
      5      1      C           0.00244023    -0.00315201     0.00138697
      6      1      C           0.00088756    -0.00413239    -0.00227465
      7      2      N          -0.00430618     0.00338790    -0.00268265
      8      2      N          -0.00085418    -0.00530139     0.00264582
      9      1      C           0.00011584     0.00189712    -0.00499418
     10      1      C          -0.00160479     0.00365667    -0.00134894
     11      1      C          -0.00302172     0.00276358     0.00235984
     12      1      C          -0.00021208     0.00133140     0.00204610
     13      1      C           0.00257985    -0.00356006     0.00115544
     14      1      C           0.00008547     0.00066746    -0.00272373
     15      1      C           0.00139354    -0.00536905    -0.00895596
     16      1      C           0.00357544    -0.00157834     0.00775637
     17      1      C          -0.00360550     0.00474690     0.00686201
     18      1      C           0.00017450     0.00324978    -0.00766792
     19      3      H          -0.00023350     0.00268714    -0.00554935
     20      3      H          -0.00328096     0.00580207     0.00687505
     21      3      H           0.00311917    -0.00623142     0.00206867
     22      3      H          -0.00391853     0.00573028    -0.00194984
     23      3      H           0.00224616    -0.00143020     0.00565753
     24      3      H           0.00328835    -0.00575198    -0.00694112
     25      3      H           0.00022624    -0.00030024     0.00147777
     26      3      H          -0.00139750     0.00133771    -0.00025075
     27      3      H          -0.00017784     0.00030639    -0.00162065
     28      3      H           0.00062057    -0.00201406     0.00042094
     29      1      C           0.00135488     0.00541915     0.00142043
     30      1      C           0.00161558     0.00083369    -0.00173732
     31      1      C           0.00315810    -0.00453907    -0.00462518
     32      1      C           0.00044165    -0.00256901     0.00060858
     33      1      C          -0.00290833    -0.00286799     0.00164866
     34      1      C          -0.00100483    -0.00015134     0.00334254
     35      2      N          -0.00241942    -0.00806894    -0.00853434
     36      2      N           0.00548771     0.00188512     0.00813587
     37      1      C           0.00228795    -0.00165411     0.00486359
     38      1      C          -0.00088783    -0.00227847     0.00084769
     39      1      C          -0.00291708    -0.00306769    -0.00253823
     40      1      C          -0.00048304     0.00069694    -0.00291039
     41      1      C           0.00248120     0.00413112     0.00001129
     42      1      C           0.00161661     0.00114679     0.00170223
     43      1      C          -0.00391642    -0.00631474     0.00480919
     44      1      C          -0.00490688     0.00357285    -0.00695203
     45      1      C           0.00237565     0.00475409    -0.00598253
     46      1      C          -0.00578823     0.00429465     0.00411035
     47      3      H           0.00387960     0.00608107    -0.00480023
     48      3      H          -0.00144615    -0.00770349     0.00234354
     49      3      H          -0.00285055     0.00415624     0.00405943
     50      3      H          -0.00223445    -0.00753569     0.00108541
     51      3      H          -0.00341939     0.00195152    -0.00474603
     52      3      H           0.00535610     0.00687553     0.00154734
     53      3      H          -0.00026179    -0.00081579    -0.00248120
     54      3      H           0.00169612     0.00033025     0.00056945
     55      3      H          -0.00043420     0.00057879     0.00180425
     56      3      H           0.00134851    -0.00148763     0.00021010
     57      1      C          -0.00387420    -0.00085951     0.00226302
     58      1      C          -0.00233428     0.00051456    -0.00093953
     59      1      C          -0.00019014     0.00311008    -0.00504415
     60      1      C           0.00163446     0.00085659    -0.00171726
     61      1      C           0.00490973     0.00013631    -0.00004618
     62      1      C           0.00033751    -0.00074527     0.00288254
     63      2      N           0.00541991     0.00254107    -0.01139690
     64      2      N          -0.00870747     0.00067156     0.00977622
     65      1      C          -0.00219703     0.00498662     0.00437268
     66      1      C           0.00157262     0.00092766     0.00165246
     67      1      C           0.00539196    -0.00156091    -0.00144774
     68      1      C          -0.00054364    -0.00078017    -0.00316460
     69      1      C          -0.00379868    -0.00104579    -0.00153401
     70      1      C          -0.00200767     0.00148909    -0.00083641
     71      1      C           0.00512768     0.00012034     0.00665702
     72      1      C           0.00206396    -0.00754128    -0.00400469
     73      1      C          -0.00723471    -0.00004014    -0.00603104
     74      1      C           0.00024989    -0.00608545     0.00702548
     75      3      H          -0.00748934     0.00182012    -0.00106682
     76      3      H           0.00858214     0.00122420    -0.00161530
     77      3      H          -0.00001745    -0.00392022     0.00481569
     78      3      H           0.00712511     0.00044561     0.00481765
     79      3      H           0.00221198    -0.00454450    -0.00404036
     80      3      H          -0.00756315     0.00256855    -0.00240682
     81      3      H           0.00030556    -0.00065277    -0.00175842
     82      3      H          -0.00044925     0.00169025    -0.00030754
     83      3      H          -0.00069952     0.00018323     0.00276790
     84      3      H           0.00124472     0.00139294    -0.00077327
     85      1      C          -0.00075022     0.00280177     0.00349147
     86      1      C           0.00882027    -0.00221752    -0.00294743
     87      1      C           0.00416511    -0.00245283     0.00996228
     88      1      C          -0.00223928    -0.01069701     0.00221006
     89      1      C          -0.00866726     0.00170678     0.00367016
     90      1      C           0.00115151    -0.00298402    -0.00345049
     91      2      N           0.00438903    -0.00170137     0.00521385
     92      2      N          -0.00336947    -0.00350077     0.00035800
     93      3      H          -0.00144088     0.00228010    -0.00270571
     94      3      H          -0.00318869     0.00043393    -0.00129677
     95      3      H          -0.00150191     0.00005618    -0.00230941
     96      3      H          -0.00126059     0.00062111    -0.00043664
     97      3      H          -0.00036860     0.00113090    -0.00082843
     98      3      H           0.00012838     0.00081982    -0.00088006
     99      3      H           0.00111176     0.00063527    -0.00069739
    100      3      H           0.00131668     0.00239662    -0.00007506
    101      3      H           0.00332265     0.00182346    -0.00080731
    102      3      H           0.00023608     0.00309567    -0.00184284
    103      1      C          -0.00228602    -0.00389953     0.00271407
    104      1      C           0.00915095     0.00083668    -0.00221904
    105      1      C           0.00192116    -0.01045122    -0.00142701
    106      1      C          -0.00341776    -0.00211605    -0.00988412
    107      1      C          -0.00901657    -0.00064187     0.00260278
    108      1      C           0.00250864     0.00212719    -0.00400896
    109      2      N           0.00492688    -0.00464155     0.00003612
    110      2      N          -0.00458077     0.00090785    -0.00352288
    111      3      H           0.00135049     0.00184786     0.00314259
    112      3      H          -0.00290755     0.00192296     0.00036684
    113      3      H          -0.00094705     0.00205973    -0.00021408
    114      3      H          -0.00076618     0.00104224     0.00084551
    115      3      H          -0.00054834     0.00137989     0.00120861
    116      3      H           0.00091464     0.00108447     0.00111804
    117      3      H           0.00102662     0.00075239     0.00083231
    118      3      H           0.00132315    -0.00014115     0.00185128
    119      3      H           0.00363288     0.00006498     0.00158517
    120      3      H          -0.00103069     0.00294049     0.00143781
    121      1      C          -0.00122896    -0.00012792     0.00490981
    122      1      C          -0.00393457     0.00823275    -0.00154572
    123      1      C           0.00441939     0.00535479     0.00834553
    124      1      C           0.00913062     0.00307788    -0.00383303
    125      1      C           0.00408730    -0.00785046     0.00208174
    126      1      C           0.00039564     0.00151844    -0.00493187
    127      2      N          -0.00186182     0.00481910     0.00298175
    128      2      N           0.00478408    -0.00020075    -0.00250247
    129      3      H          -0.00218804    -0.00208360    -0.00205986
    130      3      H          -0.00035200    -0.00311828    -0.00156604
    131      3      H          -0.00070671    -0.00136984    -0.00234853
    132      3      H           0.00012639    -0.00135232    -0.00036704
    133      3      H          -0.00101570    -0.00047932    -0.00023280
    134      3      H          -0.00123236    -0.00106148    -0.00044009
    135      3      H          -0.00146462     0.00048409     0.00023615
    136      3      H          -0.00263473    -0.00061920     0.00082293
    137      3      H          -0.00449743     0.00039155    -0.00017159
    138      3      H          -0.00060228    -0.00147267     0.00045248
    139      1      C           0.00168602    -0.00045386     0.00503879
    140      1      C          -0.00482725     0.00741749    -0.00210806
    141      1      C           0.00715653     0.00639730     0.00388322
    142      1      C           0.00688572     0.00126656    -0.00829093
    143      1      C           0.00529985    -0.00754462     0.00157704
    144      1      C          -0.00083695    -0.00086430    -0.00514629
    145      2      N           0.00185719     0.00398249     0.00154135
    146      2      N           0.00393406    -0.00365023    -0.00240424
    147      3      H          -0.00149704     0.00019243    -0.00040774
    148      3      H          -0.00185705    -0.00412051     0.00015964
    149      3      H          -0.00178799    -0.00200343    -0.00081458
    150      3      H          -0.00029622    -0.00152358    -0.00022124
    151      3      H          -0.00152129    -0.00058988     0.00041215
    152      3      H          -0.00094591    -0.00068393     0.00021930
    153      3      H          -0.00114754     0.00074632     0.00034708
    154      3      H          -0.00156662     0.00003467     0.00234728
    155      3      H          -0.00287630     0.00121817     0.00155638
    156      3      H          -0.00281838    -0.00075550     0.00205522
    157      1      C          -0.00380660    -0.00022666    -0.00275899
    158      1      C           0.00536209     0.00763011     0.00203391
    159      1      C          -0.00818929     0.00671235     0.00141702
    160      1      C          -0.00326901    -0.00181043     0.00996031
    161      1      C          -0.00493147    -0.00766785    -0.00244381
    162      1      C           0.00350496     0.00141830     0.00391795
    163      2      N          -0.00067032     0.00758078    -0.00060146
    164      2      N          -0.00147002    -0.00521717     0.00401343
    165      3      H           0.00247428     0.00013394    -0.00300192
    166      3      H           0.00026078    -0.00348208    -0.00029421
    167      3      H           0.00136119    -0.00182156     0.00022462
    168      3      H           0.00054986    -0.00122049    -0.00078887
    169      3      H           0.00092364    -0.00117847    -0.00119131
    170      3      H           0.00138797     0.00022450    -0.00117054
    171      3      H           0.00116581     0.00048915    -0.00082943
    172      3      H           0.00050130     0.00120012    -0.00187317
    173      3      H           0.00176018     0.00309469    -0.00167314
    174      3      H           0.00207507    -0.00223834    -0.00129580
    175      1      C           0.00217915    -0.00194871    -0.00342269
    176      1      C           0.00261398     0.00885473     0.00274033
    177      1      C          -0.00003867     0.00452363    -0.01002967
    178      1      C          -0.01039320     0.00343999    -0.00231087
    179      1      C          -0.00300785    -0.00841195    -0.00346666
    180      1      C          -0.00185904     0.00286193     0.00328086
    181      2      N           0.00102621     0.00414621    -0.00468386
    182      2      N          -0.00446920    -0.00068967    -0.00000978
    183      3      H           0.00114389    -0.00234899     0.00274434
    184      3      H          -0.00127545    -0.00288336     0.00139526
    185      3      H          -0.00077801    -0.00118993     0.00239525
    186      3      H          -0.00014658    -0.00136402     0.00053764
    187      3      H           0.00074168    -0.00085902     0.00087758
    188      3      H           0.00071519    -0.00030474     0.00088801
    189      3      H           0.00105182     0.00066798     0.00070435
    190      3      H           0.00277126    -0.00009148     0.00012720
    191      3      H           0.00320360     0.00189410     0.00076981
    192      3      H           0.00276080    -0.00122832     0.00182799
 SUM OF ATOMIC FORCES           0.00057906    -0.00397574    -0.00351912     0.00534098

 Number of electrons:                                                        516
 Number of occupied orbitals:                                                258
 Number of molecular orbitals:                                               258

 Number of orbital functions:                                               1776
 Number of independent orbital functions:                                   1776

 Extrapolation method: ASPC


 SCF WAVEFUNCTION OPTIMIZATION

  ----------------------------------- OT ---------------------------------------
  Minimizer      : CG                  : conjugate gradient
  Preconditioner : FULL_SINGLE_INVERSE : inversion of 
                                         H + eS - 2*(Sc)(c^T*H*c+const)(Sc)^T
  Precond_solver : DEFAULT
  Line search    : 2PNT                : 2 energies, one gradient
  stepsize       :    0.08000000                  energy_gap     :    0.08000000
  eps_taylor     :   0.10000E-15                  max_taylor     :             4
  ----------------------------------- OT ---------------------------------------

  Step     Update method      Time    Convergence         Total energy    Change
  ------------------------------------------------------------------------------
     1 OT CG       0.80E-01  148.6     0.00243132      -709.1130818597 -7.09E+02
     2 OT LS       0.14E+00  105.5                     -709.2682999927
     3 OT CG       0.14E+00  174.4     0.00156451      -709.3038106224 -1.91E-01
     4 OT LS       0.57E-01  105.4                     -709.2673855124
     5 OT CG       0.57E-01  173.7     0.00070431      -709.3359590909 -3.21E-02
     6 OT LS       0.61E-01  105.4                     -709.3429194062
     7 OT CG       0.61E-01  173.8     0.00042480      -709.3429507928 -6.99E-03
     8 OT LS       0.73E-01  105.7                     -709.3458948085
     9 OT CG       0.73E-01  174.3     0.00016469      -709.3459724589 -3.02E-03
    10 OT LS       0.87E-01  105.7                     -709.3464993734
    11 OT CG       0.87E-01  173.9     0.00007412      -709.3465130870 -5.41E-04
    12 OT LS       0.73E-01  105.5                     -709.3466008689
    13 OT CG       0.73E-01  174.5     0.00004578      -709.3466044521 -9.14E-05
    14 OT LS       0.55E-01  105.1                     -709.3466283584
    15 OT CG       0.55E-01  174.7     0.00002023      -709.3466309744 -2.65E-05
    16 OT LS       0.75E-01  105.2                     -709.3466375219
    17 OT CG       0.75E-01  173.8     0.00001092      -709.3466380132 -7.04E-06
    18 OT LS       0.68E-01  105.3                     -709.3466398662
    19 OT CG       0.68E-01  173.7     0.00000485      -709.3466398837 -1.87E-06
    20 OT LS       0.88E-01  105.7                     -709.3466403352
    21 OT CG       0.88E-01  174.9     0.00000248      -709.3466403585 -4.75E-07
    22 OT LS       0.74E-01  104.8                     -709.3466404593
    23 OT CG       0.74E-01  174.9     0.00000135      -709.3466404629 -1.04E-07
    24 OT LS       0.66E-01  105.8                     -709.3466404899
    25 OT CG       0.66E-01  173.6     0.00000080      -709.3466404904 -2.75E-08

  *** SCF run converged in    25 steps ***


  Electronic density on regular grids:       -515.9999992574        0.0000007426
  Core density on regular grids:              515.9999967621       -0.0000032379
  Total charge density on r-space grids:       -0.0000024953
  Total charge density g-space grids:          -0.0000024953

  Overlap energy of the core charge distribution:               0.00002497053412
  Self energy of the core charge distribution:              -1694.39446126194002
  Core Hamiltonian energy:                                    523.21867715969938
  Hartree energy:                                             685.38567155886210
  Exchange-correlation energy:                               -223.55655291751472

  Total energy:                                              -709.34664049035928

  outer SCF iter =    1 RMS gradient =   0.80E-06 energy =       -709.3466404904
  outer SCF loop converged in   1 iterations or   25 steps


 ENERGY| Total FORCE_EVAL ( QS ) energy (a.u.):             -709.346640500156809


 ATOMIC FORCES in [a.u.]

 # Atom   Kind   Element          X              Y              Z
      1      1      C           0.00150002    -0.00401746    -0.00054903
      2      1      C          -0.00359011     0.00949568    -0.00028369
      3      1      C           0.00428342    -0.00667322     0.00016834
      4      1      C          -0.00071358     0.00176546     0.00874546
      5      1      C           0.00320732    -0.00471932    -0.00040359
      6      1      C           0.00294098    -0.00550190    -0.00650943
      7      2      N          -0.00418565     0.00501486    -0.01054678
      8      2      N           0.00043410    -0.00563307     0.00968575
      9      1      C           0.00096212    -0.00157356    -0.00825362
     10      1      C          -0.00253039     0.00511229     0.00051120
     11      1      C          -0.00302145     0.00509377     0.00666631
     12      1      C          -0.00260282     0.00317787     0.00011537
     13      1      C           0.00644560    -0.00788524     0.00067734
     14      1      C          -0.00323446     0.00668016     0.00011680
     15      1      C          -0.00502574    -0.00367203    -0.02965647
     16      1      C           0.01712640    -0.01313893     0.01122033
     17      1      C          -0.00503304    -0.00050661     0.02540644
     18      1      C          -0.00363402     0.02087352    -0.01131749
     19      3      H           0.00012218     0.00165079    -0.00193739
     20      3      H          -0.00268028     0.00459742     0.00518198
     21      3      H           0.00067764    -0.00156913     0.00068006
     22      3      H          -0.00107056     0.00128484    -0.00063026
     23      3      H           0.00149145    -0.00062567     0.00211639
     24      3      H           0.00250605    -0.00456109    -0.00511527
     25      3      H          -0.00126262     0.00407880     0.00793771
     26      3      H          -0.00576136     0.00212251    -0.00661833
     27      3      H           0.00278782    -0.00326341    -0.00808244
     28      3      H          -0.00062609    -0.00622465     0.00699427
     29      1      C           0.00247626     0.00949413     0.00072121
     30      1      C          -0.00064949    -0.00471310    -0.00060258
     31      1      C           0.00696028    -0.00475175    -0.00421755
     32      1      C          -0.00131455    -0.00122146     0.00079146
     33      1      C          -0.00521298    -0.00312455     0.00561501
     34      1      C          -0.00023720    -0.00274166     0.00119539
     35      2      N          -0.00633152    -0.01082168    -0.03439775
     36      2      N           0.00690934     0.00919704     0.03453937
     37      1      C           0.00689324    -0.00265429     0.00318561
     38      1      C          -0.00244745     0.00012821    -0.00012631
     39      1      C          -0.00486874    -0.00625506    -0.00373916
     40      1      C           0.00054699    -0.00064339    -0.00047575
     41      1      C           0.00321281     0.00834706    -0.00108796
     42      1      C          -0.00130540    -0.00069209     0.00110266
     43      1      C           0.00089694    -0.00975980     0.02090037
     44      1      C          -0.01381551    -0.00480742    -0.01575182
     45      1      C           0.00676726    -0.00384425    -0.01799073
     46      1      C          -0.00381320     0.01858185     0.00418481
     47      3      H           0.00180401     0.00507884    -0.00246733
     48      3      H          -0.00058442    -0.00281540     0.00163576
     49      3      H          -0.00163701     0.00212437     0.00251336
     50      3      H          -0.00154661    -0.00326769    -0.00030978
     51      3      H          -0.00155342     0.00119989    -0.00267707
     52      3      H           0.00268112     0.00439049     0.00023451
     53      3      H           0.00164340     0.00497043    -0.00760034
     54      3      H           0.00512488    -0.00058942     0.00689992
     55      3      H          -0.00421923    -0.00066172     0.00874080
     56      3      H           0.00342761    -0.00712153    -0.00446417
     57      1      C          -0.00732663    -0.00084412     0.00338637
     58      1      C          -0.00130019    -0.00210044     0.00012239
     59      1      C           0.00149516     0.00744149    -0.00304306
     60      1      C          -0.00170056    -0.00084323    -0.00108142
     61      1      C           0.00914680    -0.00112485     0.00083987
     62      1      C          -0.00042636     0.00075127     0.00047089
     63      2      N           0.01214204    -0.00065528    -0.03911100
     64      2      N          -0.01401450    -0.00162547     0.03873058
     65      1      C          -0.00038580     0.00836950     0.00390810
     66      1      C          -0.00420941     0.00154253     0.00054132
     67      1      C           0.00938079    -0.00262272    -0.00081478
     68      1      C          -0.00228647     0.00120145    -0.00098705
     69      1      C          -0.00505412    -0.00298251    -0.00542499
     70      1      C          -0.00168491    -0.00084507    -0.00110970
     71      1      C          -0.00050680     0.00852763     0.01935780
     72      1      C           0.01596114    -0.01324892    -0.00391159
     73      1      C          -0.00814379     0.00596382    -0.02367209
     74      1      C          -0.01251302    -0.00988693     0.01632650
     75      3      H          -0.00337411     0.00030373     0.00032030
     76      3      H           0.00523861     0.00018018    -0.00029554
     77      3      H           0.00023297    -0.00192382     0.00270831
     78      3      H           0.00516247    -0.00090413     0.00241514
     79      3      H           0.00100415    -0.00246435    -0.00248125
     80      3      H          -0.00284197     0.00093834    -0.00169280
     81      3      H          -0.00263072    -0.00332483    -0.00868725
     82      3      H          -0.00417809     0.00627941     0.00423307
     83      3      H           0.00542468    -0.00088451     0.00794366
     84      3      H           0.00221577     0.00488038    -0.00724409
     85      1      C          -0.00133695     0.00492579     0.00054711
     86      1      C           0.01250273    -0.00032884    -0.00424039
     87      1      C           0.00616134    -0.00414693     0.01281339
     88      1      C          -0.00359736    -0.01377992     0.00385004
     89      1      C          -0.01285070     0.00293997     0.00217013
     90      1      C           0.00034773     0.00047571    -0.00568749
     91      2      N           0.01147747    -0.00843242     0.01875740
     92      2      N          -0.00629092    -0.01124718     0.00622510
     93      3      H          -0.00082240    -0.00043970    -0.00447289
     94      3      H          -0.00577592    -0.00152755    -0.00202395
     95      3      H          -0.00190549     0.00175732     0.00028511
     96      3      H          -0.00099010    -0.00150121    -0.00298222
     97      3      H          -0.00223967     0.00353336    -0.00115396
     98      3      H           0.00164212     0.00155026    -0.00344202
     99      3      H           0.00083522     0.00289789     0.00163848
    100      3      H           0.00181855    -0.00002747    -0.00199290
    101      3      H           0.00616302     0.00278149     0.00087835
    102      3      H           0.00003618     0.00447606     0.00109517
    103      1      C          -0.00112836    -0.00171142     0.00426077
    104      1      C           0.01295743     0.00095383    -0.00079760
    105      1      C           0.00344052    -0.01386909    -0.00283641
    106      1      C          -0.00559413    -0.00354352    -0.01286481
    107      1      C          -0.01260390     0.00153379     0.00332616
    108      1      C           0.00167380     0.00423113    -0.00171993
    109      2      N           0.00854617    -0.01587473    -0.00240278
    110      2      N          -0.00918422    -0.00128045    -0.01255547
    111      3      H           0.00202517     0.00338186     0.00029656
    112      3      H          -0.00537162     0.00331807    -0.00154058
    113      3      H          -0.00203934    -0.00016504     0.00189707
    114      3      H          -0.00001040     0.00328478    -0.00146876
    115      3      H          -0.00220263     0.00240862     0.00370921
    116      3      H           0.00307491     0.00338304     0.00162830
    117      3      H           0.00032806    -0.00121607     0.00338128
    118      3      H           0.00234918     0.00152408    -0.00073555
    119      3      H           0.00606261    -0.00207419     0.00283552
    120      3      H          -0.00170617     0.00041234     0.00340310
    121      1      C          -0.00615326    -0.00006500     0.00392576
    122      1      C          -0.00720994     0.01006473    -0.00098151
    123      1      C           0.00600105     0.00776082     0.01023199
    124      1      C           0.01259484     0.00347366    -0.00433011
    125      1      C           0.00529351    -0.01105500     0.00108195
    126      1      C          -0.00087657    -0.00241149    -0.00638075
    127      2      N          -0.00122576     0.01458991     0.00690021
    128      2      N           0.01664783     0.00075142    -0.00386844
    129      3      H          -0.00110906    -0.00041685    -0.00461917
    130      3      H           0.00191817    -0.00439694    -0.00371264
    131      3      H          -0.00045451    -0.00249852     0.00059994
    132      3      H           0.00015828    -0.00004551    -0.00332938
    133      3      H          -0.00189975    -0.00334948     0.00010023
    134      3      H          -0.00398669    -0.00040919    -0.00195762
    135      3      H          -0.00168874    -0.00089099     0.00324397
    136      3      H          -0.00227551     0.00086654    -0.00193489
    137      3      H          -0.00604149     0.00249841     0.00239319
    138      3      H          -0.00059729    -0.00201508     0.00372500
    139      1      C          -0.00225062     0.00034706     0.00657356
    140      1      C          -0.00704268     0.01005000    -0.00113276
    141      1      C           0.00915133     0.00918084     0.00439745
    142      1      C           0.00982974     0.00152530    -0.01012371
    143      1      C           0.00534680    -0.01130898     0.00098547
    144      1      C          -0.00334378    -0.00505162    -0.00434443
    145      2      N           0.00788747     0.01298827     0.00259917
    146      2      N           0.01282648    -0.00794062    -0.00699928
    147      3      H          -0.00190554     0.00047187    -0.00365918
    148      3      H          -0.00075519    -0.00649179    -0.00240140
    149      3      H          -0.00033066    -0.00242718     0.00195914
    150      3      H          -0.00157605    -0.00104041    -0.00323590
    151      3      H          -0.00229721    -0.00329432     0.00190561
    152      3      H          -0.00391361    -0.00005371    -0.00013608
    153      3      H          -0.00002021     0.00011953     0.00330706
    154      3      H          -0.00240314     0.00081672    -0.00059662
    155      3      H          -0.00289534     0.00380603     0.00371288
    156      3      H          -0.00083375    -0.00061542     0.00460022
    157      1      C          -0.00114800    -0.00038262    -0.00455653
    158      1      C           0.00742920     0.01092260     0.00050530
    159      1      C          -0.01046614     0.00973267     0.00278128
    160      1      C          -0.00550497    -0.00298404     0.01295793
    161      1      C          -0.00478653    -0.01191417    -0.00314341
    162      1      C           0.00505403    -0.00015016     0.00157477
    163      2      N          -0.00918430     0.01621094     0.00165008
    164      2      N          -0.00655263    -0.00848582     0.01479381
    165      3      H           0.00434100     0.00003386    -0.00011722
    166      3      H           0.00031671    -0.00629347     0.00167575
    167      3      H          -0.00115104    -0.00171812    -0.00181002
    168      3      H           0.00294185    -0.00161679     0.00150430
    169      3      H           0.00098289    -0.00317038    -0.00366392
    170      3      H           0.00444223     0.00098762    -0.00176149
    171      3      H          -0.00092945     0.00078569    -0.00331410
    172      3      H           0.00251118     0.00133332     0.00066685
    173      3      H           0.00104429     0.00623009    -0.00295996
    174      3      H          -0.00048087    -0.00164539    -0.00313972
    175      1      C           0.00384067    -0.00339502    -0.00047455
    176      1      C           0.00611233     0.01106183     0.00396905
    177      1      C          -0.00040516     0.00702409    -0.01288822
    178      1      C          -0.01372451     0.00381429    -0.00398264
    179      1      C          -0.00407846    -0.01249136    -0.00188295
    180      1      C           0.00085600     0.00063125     0.00544759
    181      2      N          -0.00169338     0.01255496    -0.01567717
    182      2      N          -0.01376738     0.00094990    -0.00539171
    183      3      H          -0.00094092    -0.00037685     0.00444773
    184      3      H          -0.00427565    -0.00406361     0.00214255
    185      3      H           0.00049593    -0.00247586    -0.00016745
    186      3      H          -0.00184271     0.00002079     0.00303508
    187      3      H           0.00183653    -0.00367904     0.00128689
    188      3      H           0.00210844     0.00069134     0.00342544
    189      3      H           0.00284354    -0.00079775    -0.00158610
    190      3      H           0.00094401     0.00162078     0.00199565
    191      3      H           0.00545227     0.00376927    -0.00095490
    192      3      H           0.00384112    -0.00222318    -0.00106323
 SUM OF ATOMIC FORCES           0.00097063    -0.00284429    -0.00167621     0.00344119

 Number of electrons:                                                        516
 Number of occupied orbitals:                                                258
 Number of molecular orbitals:                                               258

 Number of orbital functions:                                               1776
 Number of independent orbital functions:                                   1776

 Extrapolation method: ASPC


 SCF WAVEFUNCTION OPTIMIZATION

  ----------------------------------- OT ---------------------------------------
  Minimizer      : CG                  : conjugate gradient
  Preconditioner : FULL_SINGLE_INVERSE : inversion of 
                                         H + eS - 2*(Sc)(c^T*H*c+const)(Sc)^T
  Precond_solver : DEFAULT
  Line search    : 2PNT                : 2 energies, one gradient
  stepsize       :    0.08000000                  energy_gap     :    0.08000000
  eps_taylor     :   0.10000E-15                  max_taylor     :             4
  ----------------------------------- OT ---------------------------------------

  Step     Update method      Time    Convergence         Total energy    Change
  ------------------------------------------------------------------------------
     1 OT CG       0.80E-01  147.9     0.00223312      -709.1585329235 -7.09E+02
     2 OT LS       0.14E+00  105.7                     -709.2873362733
     3 OT CG       0.14E+00  174.6     0.00151695      -709.3133837780 -1.55E-01
     4 OT LS       0.52E-01  104.7                     -709.2717887976
     5 OT CG       0.52E-01  174.7     0.00072674      -709.3410737315 -2.77E-02
     6 OT LS       0.59E-01  105.9                     -709.3481045610
     7 OT CG       0.59E-01  174.3     0.00039599      -709.3481895118 -7.12E-03
     8 OT LS       0.77E-01  105.3                     -709.3508059169
     9 OT CG       0.77E-01  174.3     0.00016446      -709.3509606723 -2.77E-03
    10 OT LS       0.82E-01  105.9                     -709.3514657167
    11 OT CG       0.82E-01  174.9     0.00007384      -709.3514673816 -5.07E-04
    12 OT LS       0.75E-01  105.6                     -709.3515601015
    13 OT CG       0.75E-01  174.3     0.00004239      -709.3515609074 -9.35E-05
    14 OT LS       0.55E-01  105.4                     -709.3515808213
    15 OT CG       0.55E-01  174.8     0.00002072      -709.3515836723 -2.28E-05
    16 OT LS       0.66E-01  105.2                     -709.3515899924
    17 OT CG       0.66E-01  173.9     0.00001135      -709.3515901637 -6.49E-06
    18 OT LS       0.66E-01  105.0                     -709.3515921059
    19 OT CG       0.66E-01  174.3     0.00000504      -709.3515921060 -1.94E-06
    20 OT LS       0.82E-01  105.5                     -709.3515925648
    21 OT CG       0.82E-01  174.1     0.00000264      -709.3515925833 -4.77E-07
    22 OT LS       0.74E-01  105.2                     -709.3515927009
    23 OT CG       0.74E-01  173.8     0.00000136      -709.3515927021 -1.19E-07
    24 OT LS       0.71E-01  105.3                     -709.3515927321
    25 OT CG       0.71E-01  174.5     0.00000081      -709.3515927321 -3.00E-08

  *** SCF run converged in    25 steps ***


  Electronic density on regular grids:       -515.9999992740        0.0000007260
  Core density on regular grids:              515.9999967638       -0.0000032362
  Total charge density on r-space grids:       -0.0000025102
  Total charge density g-space grids:          -0.0000025102

  Overlap energy of the core charge distribution:               0.00002663869856
  Self energy of the core charge distribution:              -1694.39446126194002
  Core Hamiltonian energy:                                    523.92129011828979
  Hartree energy:                                             684.89945888232535
  Exchange-correlation energy:                               -223.77790710950492

  Total energy:                                              -709.35159273213128

  outer SCF iter =    1 RMS gradient =   0.81E-06 energy =       -709.3515927321
  outer SCF loop converged in   1 iterations or   25 steps


 ENERGY| Total FORCE_EVAL ( QS ) energy (a.u.):             -709.351592741364357


 ATOMIC FORCES in [a.u.]

 # Atom   Kind   Element          X              Y              Z
      1      1      C           0.00111785    -0.00160616    -0.00188204
      2      1      C          -0.00218688     0.00517212    -0.00090130
      3      1      C           0.00146798    -0.00183635     0.00250716
      4      1      C           0.00128870    -0.00040524     0.00616954
      5      1      C           0.00260112    -0.00347677     0.00103219
      6      1      C           0.00130936    -0.00442002    -0.00314161
      7      2      N          -0.00428678     0.00372625    -0.00428002
      8      2      N          -0.00059749    -0.00537402     0.00409674
      9      1      C           0.00029593     0.00119003    -0.00565669
     10      1      C          -0.00179452     0.00395526    -0.00098099
     11      1      C          -0.00302737     0.00324571     0.00323799
     12      1      C          -0.00069590     0.00170822     0.00166363
     13      1      C           0.00337132    -0.00444865     0.00106127
     14      1      C          -0.00059657     0.00189708    -0.00215846
     15      1      C           0.00013625    -0.00506000    -0.01309448
     16      1      C           0.00630465    -0.00388574     0.00847944
     17      1      C          -0.00390378     0.00372843     0.01058239
     18      1      C          -0.00057607     0.00678829    -0.00843018
     19      3      H          -0.00016098     0.00247648    -0.00481316
     20      3      H          -0.00315855     0.00555625     0.00653102
     21      3      H           0.00261860    -0.00527604     0.00178169
     22      3      H          -0.00333446     0.00481813    -0.00167664
     23      3      H           0.00209292    -0.00126665     0.00493572
     24      3      H           0.00312882    -0.00550967    -0.00657047
     25      3      H          -0.00009208     0.00062534     0.00282171
     26      3      H          -0.00229906     0.00149661    -0.00158751
     27      3      H           0.00044651    -0.00045001    -0.00296353
     28      3      H           0.00035993    -0.00288210     0.00180131
     29      1      C           0.00158485     0.00625173     0.00128023
     30      1      C           0.00115589    -0.00031417    -0.00150978
     31      1      C           0.00391881    -0.00456458    -0.00454743
     32      1      C           0.00009473    -0.00230039     0.00064119
     33      1      C          -0.00337885    -0.00292639     0.00245568
     34      1      C          -0.00085184    -0.00067464     0.00291134
     35      2      N          -0.00328959    -0.00877078    -0.01418063
     36      2      N           0.00584967     0.00347656     0.01385446
     37      1      C           0.00321804    -0.00183906     0.00452121
     38      1      C          -0.00120476    -0.00180811     0.00065278
     39      1      C          -0.00332062    -0.00371754    -0.00278652
     40      1      C          -0.00027606     0.00042734    -0.00241970
     41      1      C           0.00263056     0.00499281    -0.00021386
     42      1      C           0.00102914     0.00077647     0.00158275
     43      1      C          -0.00297312    -0.00703921     0.00804705
     44      1      C          -0.00670418     0.00191139    -0.00874542
     45      1      C           0.00327623     0.00304888    -0.00842071
     46      1      C          -0.00540646     0.00718369     0.00414705
     47      3      H           0.00345624     0.00587586    -0.00432442
     48      3      H          -0.00127127    -0.00670119     0.00220004
     49      3      H          -0.00260388     0.00374386     0.00374547
     50      3      H          -0.00209422    -0.00666463     0.00080004
     51      3      H          -0.00304126     0.00179845    -0.00432600
     52      3      H           0.00481223     0.00636947     0.00127864
     53      3      H           0.00014466     0.00039759    -0.00354392
     54      3      H           0.00241000     0.00012847     0.00188726
     55      3      H          -0.00122347     0.00030537     0.00325121
     56      3      H           0.00179133    -0.00265470    -0.00076701
     57      1      C          -0.00458158    -0.00085908     0.00249252
     58      1      C          -0.00213096    -0.00000825    -0.00072706
     59      1      C           0.00016531     0.00397704    -0.00463779
     60      1      C           0.00095256     0.00051737    -0.00159249
     61      1      C           0.00577569    -0.00012019     0.00013501
     62      1      C           0.00018266    -0.00044461     0.00239636
     63      2      N           0.00694576     0.00184547    -0.01755220
     64      2      N          -0.00996356     0.00019565     0.01604527
     65      1      C          -0.00182075     0.00565585     0.00428138
     66      1      C           0.00039168     0.00106484     0.00143379
     67      1      C           0.00620806    -0.00178123    -0.00132308
     68      1      C          -0.00089624    -0.00038117    -0.00272600
     69      1      C          -0.00405813    -0.00144143    -0.00232711
     70      1      C          -0.00194752     0.00102565    -0.00089174
     71      1      C           0.00403321     0.00180881     0.00923078
     72      1      C           0.00485415    -0.00870874    -0.00401294
     73      1      C          -0.00745908     0.00115668    -0.00957453
     74      1      C          -0.00229729    -0.00686632     0.00891770
     75      3      H          -0.00664740     0.00150918    -0.00078204
     76      3      H           0.00790178     0.00101156    -0.00134483
     77      3      H           0.00003259    -0.00351463     0.00438722
     78      3      H           0.00672506     0.00017175     0.00432947
     79      3      H           0.00196711    -0.00412195    -0.00372376
     80      3      H          -0.00659759     0.00223382    -0.00226205
     81      3      H          -0.00032016    -0.00120307    -0.00320443
     82      3      H          -0.00121581     0.00265076     0.00064114
     83      3      H           0.00059045    -0.00003537     0.00384387
     84      3      H           0.00143745     0.00212528    -0.00212183
     85      1      C          -0.00086164     0.00323536     0.00288818
     86      1      C           0.00957060    -0.00183816    -0.00320760
     87      1      C           0.00457210    -0.00279511     0.01054486
     88      1      C          -0.00251641    -0.01132685     0.00254155
     89      1      C          -0.00951816     0.00195315     0.00337151
     90      1      C           0.00097712    -0.00227160    -0.00390653
     91      2      N           0.00580076    -0.00307751     0.00786392
     92      2      N          -0.00396433    -0.00503865     0.00155375
     93      3      H          -0.00131621     0.00173055    -0.00306659
     94      3      H          -0.00371815     0.00003685    -0.00144624
     95      3      H          -0.00158415     0.00040405    -0.00178313
     96      3      H          -0.00120588     0.00018854    -0.00095603
     97      3      H          -0.00074990     0.00162127    -0.00089644
     98      3      H           0.00043636     0.00097036    -0.00140274
     99      3      H           0.00105564     0.00109700    -0.00022158
    100      3      H           0.00141818     0.00190563    -0.00046667
    101      3      H           0.00390300     0.00202047    -0.00046668
    102      3      H           0.00019541     0.00337740    -0.00124882
    103      1      C          -0.00204899    -0.00345375     0.00302986
    104      1      C           0.00992728     0.00085844    -0.00193465
    105      1      C           0.00222966    -0.01114973    -0.00171206
    106      1      C          -0.00386046    -0.00240535    -0.01049386
    107      1      C          -0.00974922    -0.00020463     0.00274810
    108      1      C           0.00233661     0.00255657    -0.00354131
    109      2      N           0.00564174    -0.00686734    -0.00048626
    110      2      N          -0.00549787     0.00044878    -0.00530782
    111      3      H           0.00148831     0.00216074     0.00256750
    112      3      H          -0.00341157     0.00220874    -0.00001989
    113      3      H          -0.00116907     0.00160811     0.00021691
    114      3      H          -0.00061209     0.00149984     0.00037392
    115      3      H          -0.00088529     0.00159120     0.00171887
    116      3      H           0.00135505     0.00155379     0.00122363
    117      3      H           0.00088425     0.00035142     0.00135233
    118      3      H           0.00153194     0.00019938     0.00132592
    119      3      H           0.00413051    -0.00036920     0.00184111
    120      3      H          -0.00116858     0.00243005     0.00183785
    121      1      C          -0.00223646    -0.00011389     0.00470027
    122      1      C          -0.00459742     0.00860906    -0.00143119
    123      1      C           0.00474039     0.00584444     0.00873302
    124      1      C           0.00983755     0.00315979    -0.00393706
    125      1      C           0.00433711    -0.00850346     0.00188065
    126      1      C           0.00013014     0.00071385    -0.00522248
    127      2      N          -0.00172345     0.00679000     0.00374702
    128      2      N           0.00715858    -0.00002445    -0.00274768
    129      3      H          -0.00197202    -0.00174698    -0.00257978
    130      3      H           0.00010898    -0.00338168    -0.00200357
    131      3      H          -0.00065725    -0.00160075    -0.00174919
    132      3      H           0.00013293    -0.00108672    -0.00097133
    133      3      H          -0.00119708    -0.00106437    -0.00016597
    134      3      H          -0.00179497    -0.00092971    -0.00074940
    135      3      H          -0.00151098     0.00020381     0.00084954
    136      3      H          -0.00256295    -0.00031744     0.00026035
    137      3      H          -0.00481552     0.00082164     0.00035056
    138      3      H          -0.00060241    -0.00158587     0.00111695
    139      1      C           0.00087779    -0.00029435     0.00534712
    140      1      C          -0.00527662     0.00795737    -0.00191178
    141      1      C           0.00756479     0.00696486     0.00399086
    142      1      C           0.00748443     0.00131831    -0.00866753
    143      1      C           0.00531441    -0.00830901     0.00145722
    144      1      C          -0.00134618    -0.00171945    -0.00497573
    145      2      N           0.00305437     0.00579201     0.00172315
    146      2      N           0.00573370    -0.00449910    -0.00329434
    147      3      H          -0.00158296     0.00024974    -0.00106806
    148      3      H          -0.00163358    -0.00460690    -0.00036165
    149      3      H          -0.00149266    -0.00209047    -0.00024907
    150      3      H          -0.00055743    -0.00142572    -0.00083598
    151      3      H          -0.00168100    -0.00114141     0.00071642
    152      3      H          -0.00155137    -0.00055650     0.00014796
    153      3      H          -0.00091840     0.00061902     0.00095073
    154      3      H          -0.00173875     0.00019272     0.00174890
    155      3      H          -0.00288341     0.00174535     0.00199575
    156      3      H          -0.00241846    -0.00072872     0.00257222
    157      1      C          -0.00326264    -0.00025589    -0.00312706
    158      1      C           0.00578136     0.00830251     0.00172782
    159      1      C          -0.00865563     0.00732785     0.00169273
    160      1      C          -0.00372273    -0.00204955     0.01057361
    161      1      C          -0.00490794    -0.00853126    -0.00258415
    162      1      C           0.00381969     0.00109643     0.00343998
    163      2      N          -0.00235410     0.00929309    -0.00011913
    164      2      N          -0.00250027    -0.00585245     0.00614067
    165      3      H           0.00285549     0.00011355    -0.00241841
    166      3      H           0.00027262    -0.00405792     0.00010548
    167      3      H           0.00085089    -0.00180081    -0.00019102
    168      3      H           0.00103817    -0.00130150    -0.00032126
    169      3      H           0.00093727    -0.00158524    -0.00169607
    170      3      H           0.00201135     0.00037975    -0.00129268
    171      3      H           0.00073867     0.00054939    -0.00133624
    172      3      H           0.00091192     0.00122637    -0.00135706
    173      3      H           0.00161699     0.00373518    -0.00193667
    174      3      H           0.00155793    -0.00211986    -0.00167118
    175      1      C           0.00252240    -0.00223665    -0.00281894
    176      1      C           0.00332149     0.00930743     0.00298795
    177      1      C          -0.00011108     0.00503163    -0.01061400
    178      1      C          -0.01107386     0.00351665    -0.00264894
    179      1      C          -0.00322937    -0.00923955    -0.00315077
    180      1      C          -0.00130708     0.00239645     0.00372240
    181      2      N           0.00045441     0.00584187    -0.00684386
    182      2      N          -0.00631997    -0.00037890    -0.00109862
    183      3      H           0.00072229    -0.00195066     0.00309216
    184      3      H          -0.00188532    -0.00312689     0.00154870
    185      3      H          -0.00051741    -0.00145233     0.00187567
    186      3      H          -0.00049232    -0.00108215     0.00104715
    187      3      H           0.00096548    -0.00143384     0.00096262
    188      3      H           0.00100031    -0.00010303     0.00140560
    189      3      H           0.00141759     0.00036924     0.00023778
    190      3      H           0.00240118     0.00025529     0.00050873
    191      3      H           0.00366405     0.00227666     0.00042119
    192      3      H           0.00298161    -0.00143138     0.00124354
 SUM OF ATOMIC FORCES           0.00063348    -0.00384268    -0.00332421     0.00512033

 Number of electrons:                                                        516
 Number of occupied orbitals:                                                258
 Number of molecular orbitals:                                               258

 Number of orbital functions:                                               1776
 Number of independent orbital functions:                                   1776

 Extrapolation method: ASPC


 SCF WAVEFUNCTION OPTIMIZATION

  ----------------------------------- OT ---------------------------------------
  Minimizer      : CG                  : conjugate gradient
  Preconditioner : FULL_SINGLE_INVERSE : inversion of 
                                         H + eS - 2*(Sc)(c^T*H*c+const)(Sc)^T
  Precond_solver : DEFAULT
  Line search    : 2PNT                : 2 energies, one gradient
  stepsize       :    0.08000000                  energy_gap     :    0.08000000
  eps_taylor     :   0.10000E-15                  max_taylor     :             4
  ----------------------------------- OT ---------------------------------------

  Step     Update method      Time    Convergence         Total energy    Change
  ------------------------------------------------------------------------------
     1 OT CG       0.80E-01  148.6     0.00140647      -709.2740408337 -7.09E+02
     2 OT LS       0.14E+00  105.7                     -709.3256644898
     3 OT CG       0.14E+00  174.7     0.00092187      -709.3369207886 -6.29E-02
     4 OT LS       0.56E-01  106.0                     -709.3243790618
     5 OT CG       0.56E-01  173.9     0.00041648      -709.3478881811 -1.10E-02
     6 OT LS       0.62E-01  105.1                     -709.3503246811
     7 OT CG       0.62E-01  173.8     0.00024588      -709.3503433407 -2.46E-03
     8 OT LS       0.73E-01  105.4                     -709.3513331200
     9 OT CG       0.73E-01  174.5     0.00009804      -709.3513584812 -1.02E-03
    10 OT LS       0.86E-01  104.8                     -709.3515435035
    11 OT CG       0.86E-01  174.6     0.00004360      -709.3515475257 -1.89E-04
    12 OT LS       0.75E-01  105.2                     -709.3515795031
    13 OT CG       0.75E-01  174.3     0.00002625      -709.3515801854 -3.27E-05
    14 OT LS       0.55E-01  105.3                     -709.3515876950
    15 OT CG       0.55E-01  173.8     0.00001194      -709.3515888532 -8.67E-06
    16 OT LS       0.76E-01  105.3                     -709.3515911503
    17 OT CG       0.76E-01  173.6     0.00000625      -709.3515913451 -2.49E-06
    18 OT LS       0.69E-01  105.2                     -709.3515919552
    19 OT CG       0.69E-01  173.7     0.00000289      -709.3515919620 -6.17E-07
    20 OT LS       0.86E-01  105.1                     -709.3515921206
    21 OT CG       0.86E-01  174.8     0.00000144      -709.3515921274 -1.65E-07
    22 OT LS       0.80E-01  105.5                     -709.3515921655
    23 OT CG       0.80E-01  174.4     0.00000073      -709.3515921657 -3.83E-08

  *** SCF run converged in    23 steps ***


  Electronic density on regular grids:       -515.9999992743        0.0000007257
  Core density on regular grids:              515.9999967645       -0.0000032355
  Total charge density on r-space grids:       -0.0000025098
  Total charge density g-space grids:          -0.0000025098

  Overlap energy of the core charge distribution:               0.00002667310023
  Self energy of the core charge distribution:              -1694.39446126194002
  Core Hamiltonian energy:                                    523.93375460228299
  Hartree energy:                                             684.89092098499441
  Exchange-correlation energy:                               -223.78183316411670

  Total energy:                                              -709.35159216567922

  outer SCF iter =    1 RMS gradient =   0.73E-06 energy =       -709.3515921657
  outer SCF loop converged in   1 iterations or   23 steps


 ENERGY| Total FORCE_EVAL ( QS ) energy (a.u.):             -709.351592175132168


 ATOMIC FORCES in [a.u.]

 # Atom   Kind   Element          X              Y              Z
      1      1      C           0.00111033    -0.00156201    -0.00190659
      2      1      C          -0.00216147     0.00509489    -0.00091160
      3      1      C           0.00141694    -0.00174959     0.00254929
      4      1      C           0.00132338    -0.00044271     0.00612196
      5      1      C           0.00259062    -0.00345546     0.00105914
      6      1      C           0.00127932    -0.00439946    -0.00308161
      7      2      N          -0.00428809     0.00370129    -0.00416367
      8      2      N          -0.00061355    -0.00536875     0.00399572
      9      1      C           0.00028175     0.00124063    -0.00561001
     10      1      C          -0.00178019     0.00393259    -0.00100858
     11      1      C          -0.00302722     0.00321183     0.00317565
     12      1      C          -0.00066173     0.00168165     0.00169167
     13      1      C           0.00331624    -0.00438664     0.00106792
     14      1      C          -0.00055029     0.00181246    -0.00220100
     15      1      C           0.00022816    -0.00508316    -0.01279463
     16      1      C           0.00610709    -0.00371824     0.00842783
     17      1      C          -0.00388258     0.00380267     0.01031441
     18      1      C          -0.00052136     0.00653207    -0.00837655
     19      3      H          -0.00016614     0.00249131    -0.00486573
     20      3      H          -0.00316744     0.00557379     0.00655519
     21      3      H           0.00265441    -0.00534470     0.00180224
     22      3      H          -0.00337596     0.00488262    -0.00169582
     23      3      H           0.00210374    -0.00127818     0.00498698
     24      3      H           0.00314046    -0.00552749    -0.00659691
     25      3      H          -0.00006955     0.00055907     0.00272473
     26      3      H          -0.00223425     0.00148481    -0.00149206
     27      3      H           0.00040179    -0.00039617    -0.00286697
     28      3      H           0.00037839    -0.00281934     0.00170256
     29      1      C           0.00157162     0.00619135     0.00128639
     30      1      C           0.00118797    -0.00023054    -0.00152238
     31      1      C           0.00386479    -0.00456273    -0.00455067
     32      1      C           0.00011882    -0.00232107     0.00063790
     33      1      C          -0.00334531    -0.00291984     0.00240042
     34      1      C          -0.00086358    -0.00063860     0.00294339
     35      2      N          -0.00322891    -0.00872405    -0.01378714
     36      2      N           0.00582607     0.00336993     0.01345350
     37      1      C           0.00314832    -0.00183038     0.00454456
     38      1      C          -0.00118290    -0.00183963     0.00066446
     39      1      C          -0.00329003    -0.00367451    -0.00276676
     40      1      C          -0.00029115     0.00044754    -0.00245580
     41      1      C           0.00262038     0.00493247    -0.00019845
     42      1      C           0.00107322     0.00080367     0.00159086
     43      1      C          -0.00303979    -0.00698816     0.00781729
     44      1      C          -0.00657637     0.00202983    -0.00861713
     45      1      C           0.00321224     0.00316932    -0.00824924
     46      1      C          -0.00543381     0.00697835     0.00414469
     47      3      H           0.00348561     0.00589011    -0.00435750
     48      3      H          -0.00128422    -0.00677413     0.00221022
     49      3      H          -0.00262202     0.00377335     0.00376783
     50      3      H          -0.00210422    -0.00672594     0.00082002
     51      3      H          -0.00306858     0.00180959    -0.00435583
     52      3      H           0.00485098     0.00640581     0.00129798
     53      3      H           0.00011583     0.00031070    -0.00346767
     54      3      H           0.00235924     0.00014243     0.00179327
     55      3      H          -0.00116706     0.00032468     0.00314775
     56      3      H           0.00175992    -0.00257103    -0.00069732
     57      1      C          -0.00453289    -0.00085623     0.00247446
     58      1      C          -0.00214502     0.00002708    -0.00073972
     59      1      C           0.00013472     0.00391401    -0.00466459
     60      1      C           0.00100372     0.00054276    -0.00160061
     61      1      C           0.00571500    -0.00010207     0.00012287
     62      1      C           0.00019416    -0.00046680     0.00243202
     63      2      N           0.00684768     0.00189431    -0.01712405
     64      2      N          -0.00988059     0.00022858     0.01560452
     65      1      C          -0.00184815     0.00560833     0.00428572
     66      1      C           0.00047669     0.00105398     0.00144612
     67      1      C           0.00615048    -0.00176236    -0.00132822
     68      1      C          -0.00087258    -0.00040983    -0.00275858
     69      1      C          -0.00403803    -0.00141367    -0.00227221
     70      1      C          -0.00195229     0.00105896    -0.00088650
     71      1      C           0.00411054     0.00168905     0.00904942
     72      1      C           0.00465443    -0.00862563    -0.00401283
     73      1      C          -0.00744362     0.00107184    -0.00932233
     74      1      C          -0.00211524    -0.00681088     0.00878215
     75      3      H          -0.00670688     0.00153106    -0.00080209
     76      3      H           0.00795047     0.00102654    -0.00136434
     77      3      H           0.00002905    -0.00354377     0.00441749
     78      3      H           0.00675293     0.00019074     0.00436348
     79      3      H           0.00198438    -0.00415258    -0.00374628
     80      3      H          -0.00666732     0.00225771    -0.00227230
     81      3      H          -0.00027563    -0.00116360    -0.00310101
     82      3      H          -0.00116065     0.00258219     0.00057347
     83      3      H           0.00049846    -0.00001949     0.00376683
     84      3      H           0.00142339     0.00207346    -0.00202570
     85      1      C          -0.00085443     0.00320415     0.00293180
     86      1      C           0.00951675    -0.00186441    -0.00318924
     87      1      C           0.00454353    -0.00277069     0.01050336
     88      1      C          -0.00249718    -0.01128189     0.00251810
     89      1      C          -0.00945722     0.00193620     0.00339240
     90      1      C           0.00098921    -0.00232188    -0.00387373
     91      2      N           0.00570020    -0.00298005     0.00767278
     92      2      N          -0.00392245    -0.00493008     0.00146872
     93      3      H          -0.00132508     0.00176928    -0.00304171
     94      3      H          -0.00368072     0.00006504    -0.00143566
     95      3      H          -0.00157823     0.00037932    -0.00182057
     96      3      H          -0.00120977     0.00021923    -0.00091913
     97      3      H          -0.00072283     0.00158642    -0.00089168
     98      3      H           0.00041454     0.00095976    -0.00136568
     99      3      H           0.00105964     0.00106405    -0.00025545
    100      3      H           0.00141097     0.00194017    -0.00043938
    101      3      H           0.00386212     0.00200660    -0.00049088
    102      3      H           0.00019829     0.00335755    -0.00129104
    103      1      C          -0.00206651    -0.00348606     0.00300710
    104      1      C           0.00987213     0.00085755    -0.00195421
    105      1      C           0.00220790    -0.01110061    -0.00169219
    106      1      C          -0.00382926    -0.00238524    -0.01045110
    107      1      C          -0.00969707    -0.00023506     0.00273834
    108      1      C           0.00234915     0.00252668    -0.00357401
    109      2      N           0.00559113    -0.00670763    -0.00044972
    110      2      N          -0.00543411     0.00048196    -0.00518145
    111      3      H           0.00147873     0.00213881     0.00260834
    112      3      H          -0.00337544     0.00218819     0.00000777
    113      3      H          -0.00115307     0.00164050     0.00018595
    114      3      H          -0.00062315     0.00146696     0.00040777
    115      3      H          -0.00086126     0.00157622     0.00168243
    116      3      H           0.00132367     0.00152031     0.00121621
    117      3      H           0.00089444     0.00038017     0.00131501
    118      3      H           0.00151693     0.00017505     0.00136356
    119      3      H           0.00409501    -0.00033820     0.00182280
    120      3      H          -0.00115883     0.00246637     0.00180939
    121      1      C          -0.00216424    -0.00011512     0.00471517
    122      1      C          -0.00455060     0.00858239    -0.00143959
    123      1      C           0.00471711     0.00581047     0.00870581
    124      1      C           0.00978805     0.00315397    -0.00392988
    125      1      C           0.00431911    -0.00845771     0.00189473
    126      1      C           0.00014932     0.00077280    -0.00520194
    127      2      N          -0.00173420     0.00665007     0.00369355
    128      2      N           0.00698934    -0.00003716    -0.00272996
    129      3      H          -0.00198757    -0.00177107    -0.00254274
    130      3      H           0.00007636    -0.00336324    -0.00197261
    131      3      H          -0.00066087    -0.00158446    -0.00179155
    132      3      H           0.00013253    -0.00110569    -0.00092808
    133      3      H          -0.00118425    -0.00102296    -0.00017082
    134      3      H          -0.00175495    -0.00093917    -0.00072731
    135      3      H          -0.00150762     0.00022384     0.00080567
    136      3      H          -0.00256804    -0.00033906     0.00030062
    137      3      H          -0.00479289     0.00079108     0.00031332
    138      3      H          -0.00060254    -0.00157825     0.00107005
    139      1      C           0.00093677    -0.00030630     0.00532527
    140      1      C          -0.00524540     0.00791913    -0.00192553
    141      1      C           0.00753619     0.00692519     0.00398342
    142      1      C           0.00744240     0.00131385    -0.00864112
    143      1      C           0.00531327    -0.00825499     0.00146598
    144      1      C          -0.00130974    -0.00165772    -0.00498794
    145      2      N           0.00296912     0.00566330     0.00171012
    146      2      N           0.00560553    -0.00443944    -0.00323168
    147      3      H          -0.00157727     0.00024577    -0.00102141
    148      3      H          -0.00164946    -0.00457231    -0.00032447
    149      3      H          -0.00151380    -0.00208420    -0.00028955
    150      3      H          -0.00053873    -0.00143268    -0.00079199
    151      3      H          -0.00166972    -0.00110213     0.00069469
    152      3      H          -0.00150851    -0.00056552     0.00015314
    153      3      H          -0.00093474     0.00062818     0.00090751
    154      3      H          -0.00172663     0.00018144     0.00179124
    155      3      H          -0.00288305     0.00170811     0.00196462
    156      3      H          -0.00244713    -0.00073073     0.00253540
    157      1      C          -0.00330214    -0.00025404    -0.00310060
    158      1      C           0.00575206     0.00825436     0.00174895
    159      1      C          -0.00862279     0.00728443     0.00167345
    160      1      C          -0.00369093    -0.00203246     0.01053064
    161      1      C          -0.00490889    -0.00847007    -0.00257483
    162      1      C           0.00379804     0.00111909     0.00347340
    163      2      N          -0.00223245     0.00917065    -0.00015259
    164      2      N          -0.00242709    -0.00580859     0.00598919
    165      3      H           0.00282885     0.00011503    -0.00245976
    166      3      H           0.00027173    -0.00401670     0.00007694
    167      3      H           0.00088743    -0.00180224    -0.00016126
    168      3      H           0.00100318    -0.00129567    -0.00035473
    169      3      H           0.00093638    -0.00155632    -0.00166008
    170      3      H           0.00196696     0.00036872    -0.00128410
    171      3      H           0.00076920     0.00054506    -0.00129995
    172      3      H           0.00088262     0.00122440    -0.00139393
    173      3      H           0.00162723     0.00368958    -0.00191787
    174      3      H           0.00159454    -0.00212832    -0.00164462
    175      1      C           0.00249760    -0.00221637    -0.00286230
    176      1      C           0.00327147     0.00927452     0.00297059
    177      1      C          -0.00010565     0.00499584    -0.01057237
    178      1      C          -0.01102563     0.00351078    -0.00262502
    179      1      C          -0.00321308    -0.00918063    -0.00317287
    180      1      C          -0.00134642     0.00242972     0.00369063
    181      2      N           0.00049502     0.00572144    -0.00668881
    182      2      N          -0.00618848    -0.00040129    -0.00102114
    183      3      H           0.00075201    -0.00197886     0.00306807
    184      3      H          -0.00184218    -0.00310983     0.00153787
    185      3      H          -0.00053580    -0.00143369     0.00191252
    186      3      H          -0.00046779    -0.00110216     0.00101093
    187      3      H           0.00094957    -0.00139305     0.00095666
    188      3      H           0.00098019    -0.00011737     0.00136891
    189      3      H           0.00139150     0.00039053     0.00027097
    190      3      H           0.00242728     0.00023075     0.00048198
    191      3      H           0.00363155     0.00224966     0.00044596
    192      3      H           0.00296616    -0.00141714     0.00128500
 SUM OF ATOMIC FORCES           0.00062920    -0.00385380    -0.00334161     0.00513946

 *******************************************************************************
 ***                 BRENT   - NUMBER OF ENERGY EVALUATIONS :       4        ***
 *******************************************************************************

 --------  Informations at step =     2 ------------
  Optimization Method        =                   CG
  Total Energy               =      -709.3515927414
  Real energy change         =        -0.0165154735
  Decrease in energy         =                  YES
  Used time                  =            25185.090

  Convergence check :
  Max. step size             =         0.0432920449
  Conv. limit for step size  =         0.0010000000
  Convergence in step size   =                   NO
  RMS step size              =         0.0122109010
  Conv. limit for RMS step   =         0.0010000000
  Convergence in RMS step    =                   NO
  Max. gradient              =         0.0227868719
  Conv. limit for gradients  =         0.0010000000
  Conv. for gradients        =                   NO
  RMS gradient               =         0.0064272371
  Conv. limit for RMS grad.  =         0.0010000000
  Conv. for gradients        =                   NO
 ---------------------------------------------------

 Number of electrons:                                                        516
 Number of occupied orbitals:                                                258
 Number of molecular orbitals:                                               258

 Number of orbital functions:                                               1776
 Number of independent orbital functions:                                   1776

 Extrapolation method: ASPC


 SCF WAVEFUNCTION OPTIMIZATION

  ----------------------------------- OT ---------------------------------------
  Minimizer      : CG                  : conjugate gradient
  Preconditioner : FULL_SINGLE_INVERSE : inversion of 
                                         H + eS - 2*(Sc)(c^T*H*c+const)(Sc)^T
  Precond_solver : DEFAULT
  Line search    : 2PNT                : 2 energies, one gradient
  stepsize       :    0.08000000                  energy_gap     :    0.08000000
  eps_taylor     :   0.10000E-15                  max_taylor     :             4
  ----------------------------------- OT ---------------------------------------

  Step     Update method      Time    Convergence         Total energy    Change
  ------------------------------------------------------------------------------
     1 OT CG       0.80E-01  147.7     0.00059128      -709.3379400427 -7.09E+02
     2 OT LS       0.14E+00  105.5                     -709.3470315178
     3 OT CG       0.14E+00  173.8     0.00039277      -709.3489685919 -1.10E-02
     4 OT LS       0.55E-01  105.2                     -709.3464485729
     5 OT CG       0.55E-01  174.2     0.00018234      -709.3509014774 -1.93E-03
     6 OT LS       0.61E-01  105.4                     -709.3513612328
     7 OT CG       0.61E-01  173.3     0.00010326      -709.3513662892 -4.65E-04
     8 OT LS       0.75E-01  105.4                     -709.3515438038
     9 OT CG       0.75E-01  174.4     0.00004206      -709.3515504732 -1.84E-04
    10 OT LS       0.84E-01  105.5                     -709.3515841607
    11 OT CG       0.84E-01  173.7     0.00001878      -709.3515845191 -3.40E-05
    12 OT LS       0.75E-01  105.3                     -709.3515905030
    13 OT CG       0.75E-01  174.8     0.00001112      -709.3515905880 -6.07E-06
    14 OT LS       0.55E-01  105.7                     -709.3515919160
    15 OT CG       0.55E-01  173.8     0.00000520      -709.3515921353 -1.55E-06
    16 OT LS       0.73E-01  105.2                     -709.3515925585
    17 OT CG       0.73E-01  174.3     0.00000274      -709.3515925878 -4.52E-07
    18 OT LS       0.69E-01  105.2                     -709.3515927054
    19 OT CG       0.69E-01  174.0     0.00000125      -709.3515927060 -1.18E-07
    20 OT LS       0.85E-01  105.7                     -709.3515927352
    21 OT CG       0.85E-01  174.1     0.00000063      -709.3515927364 -3.04E-08

  *** SCF run converged in    21 steps ***


  Electronic density on regular grids:       -515.9999992740        0.0000007260
  Core density on regular grids:              515.9999967638       -0.0000032362
  Total charge density on r-space grids:       -0.0000025102
  Total charge density g-space grids:          -0.0000025102

  Overlap energy of the core charge distribution:               0.00002663869856
  Self energy of the core charge distribution:              -1694.39446126194002
  Core Hamiltonian energy:                                    523.92085819350632
  Hartree energy:                                             684.89980505640415
  Exchange-correlation energy:                               -223.77782136306229

  Total energy:                                              -709.35159273639329

  outer SCF iter =    1 RMS gradient =   0.63E-06 energy =       -709.3515927364
  outer SCF loop converged in   1 iterations or   21 steps


 ENERGY| Total FORCE_EVAL ( QS ) energy (a.u.):             -709.351592743565107


 ATOMIC FORCES in [a.u.]

 # Atom   Kind   Element          X              Y              Z
      1      1      C           0.00111790    -0.00160673    -0.00188166
      2      1      C          -0.00218701     0.00517288    -0.00090400
      3      1      C           0.00146698    -0.00183415     0.00250945
      4      1      C           0.00128813    -0.00040552     0.00617063
      5      1      C           0.00260279    -0.00347943     0.00103127
      6      1      C           0.00130910    -0.00441873    -0.00314417
      7      2      N          -0.00428576     0.00372333    -0.00428124
      8      2      N          -0.00059828    -0.00537064     0.00409684
      9      1      C           0.00029565     0.00118937    -0.00565670
     10      1      C          -0.00179600     0.00395800    -0.00097985
     11      1      C          -0.00302630     0.00324482     0.00324061
     12      1      C          -0.00069654     0.00170883     0.00166329
     13      1      C           0.00337176    -0.00444898     0.00106389
     14      1      C          -0.00059523     0.00189527    -0.00216121
     15      1      C           0.00013727    -0.00506030    -0.01309210
     16      1      C           0.00630341    -0.00388411     0.00847905
     17      1      C          -0.00390359     0.00372868     0.01058142
     18      1      C          -0.00057520     0.00678620    -0.00842982
     19      3      H          -0.00016104     0.00247621    -0.00481258
     20      3      H          -0.00315904     0.00555694     0.00653167
     21      3      H           0.00261870    -0.00527664     0.00178204
     22      3      H          -0.00333505     0.00481860    -0.00167699
     23      3      H           0.00209266    -0.00126654     0.00493506
     24      3      H           0.00312915    -0.00551044    -0.00657115
     25      3      H          -0.00009196     0.00062472     0.00282057
     26      3      H          -0.00229875     0.00149629    -0.00158715
     27      3      H           0.00044616    -0.00044968    -0.00296274
     28      3      H           0.00035982    -0.00288163     0.00180092
     29      1      C           0.00158550     0.00625130     0.00127945
     30      1      C           0.00115531    -0.00030999    -0.00150838
     31      1      C           0.00392156    -0.00455937    -0.00454601
     32      1      C           0.00009094    -0.00230530     0.00064374
     33      1      C          -0.00338031    -0.00292255     0.00245785
     34      1      C          -0.00085076    -0.00067545     0.00291086
     35      2      N          -0.00328713    -0.00877360    -0.01417484
     36      2      N           0.00585078     0.00347524     0.01384386
     37      1      C           0.00321313    -0.00184103     0.00451757
     38      1      C          -0.00120485    -0.00180342     0.00065037
     39      1      C          -0.00331846    -0.00371999    -0.00278341
     40      1      C          -0.00027582     0.00042660    -0.00241918
     41      1      C           0.00263040     0.00499297    -0.00021419
     42      1      C           0.00102989     0.00077628     0.00158384
     43      1      C          -0.00297104    -0.00703877     0.00804915
     44      1      C          -0.00670530     0.00190962    -0.00874567
     45      1      C           0.00327605     0.00304703    -0.00842305
     46      1      C          -0.00540598     0.00718527     0.00414699
     47      3      H           0.00345569     0.00587526    -0.00432397
     48      3      H          -0.00127125    -0.00670312     0.00220010
     49      3      H          -0.00260400     0.00374349     0.00374489
     50      3      H          -0.00209393    -0.00666340     0.00079947
     51      3      H          -0.00304086     0.00179832    -0.00432547
     52      3      H           0.00481147     0.00636916     0.00127840
     53      3      H           0.00014453     0.00039712    -0.00354359
     54      3      H           0.00241002     0.00012844     0.00188706
     55      3      H          -0.00122328     0.00030551     0.00325087
     56      3      H           0.00179129    -0.00265432    -0.00076679
     57      1      C          -0.00458195    -0.00085725     0.00249082
     58      1      C          -0.00213123    -0.00001098    -0.00072436
     59      1      C           0.00016206     0.00397408    -0.00463307
     60      1      C           0.00095662     0.00051706    -0.00159247
     61      1      C           0.00577567    -0.00012111     0.00013592
     62      1      C           0.00018213    -0.00044416     0.00239599
     63      2      N           0.00694958     0.00185012    -0.01754544
     64      2      N          -0.00996766     0.00019661     0.01603443
     65      1      C          -0.00181609     0.00565489     0.00428057
     66      1      C           0.00039140     0.00106301     0.00143184
     67      1      C           0.00620778    -0.00177942    -0.00132156
     68      1      C          -0.00089643    -0.00038006    -0.00272570
     69      1      C          -0.00405667    -0.00144259    -0.00232783
     70      1      C          -0.00194981     0.00102518    -0.00089227
     71      1      C           0.00403145     0.00180960     0.00923293
     72      1      C           0.00485486    -0.00870858    -0.00401261
     73      1      C          -0.00745808     0.00115772    -0.00957580
     74      1      C          -0.00229859    -0.00686648     0.00891779
     75      3      H          -0.00664718     0.00150946    -0.00078197
     76      3      H           0.00790113     0.00101127    -0.00134474
     77      3      H           0.00003266    -0.00351424     0.00438674
     78      3      H           0.00672419     0.00017124     0.00432876
     79      3      H           0.00196672    -0.00412189    -0.00372315
     80      3      H          -0.00659805     0.00223403    -0.00226209
     81      3      H          -0.00031993    -0.00120293    -0.00320404
     82      3      H          -0.00121548     0.00265052     0.00064089
     83      3      H           0.00058965    -0.00003517     0.00384323
     84      3      H           0.00143736     0.00212521    -0.00212142
     85      1      C          -0.00086306     0.00323494     0.00288849
     86      1      C           0.00957014    -0.00183772    -0.00320790
     87      1      C           0.00457206    -0.00279507     0.01054490
     88      1      C          -0.00251663    -0.01132664     0.00254147
     89      1      C          -0.00951757     0.00195403     0.00337105
     90      1      C           0.00097699    -0.00227099    -0.00390628
     91      2      N           0.00580158    -0.00307863     0.00786412
     92      2      N          -0.00396494    -0.00504048     0.00155428
     93      3      H          -0.00131602     0.00173029    -0.00306718
     94      3      H          -0.00371795     0.00003684    -0.00144618
     95      3      H          -0.00158411     0.00040408    -0.00178302
     96      3      H          -0.00120585     0.00018836    -0.00095623
     97      3      H          -0.00074985     0.00162119    -0.00089639
     98      3      H           0.00043639     0.00097029    -0.00140272
     99      3      H           0.00105563     0.00109712    -0.00022141
    100      3      H           0.00141823     0.00190506    -0.00046724
    101      3      H           0.00390318     0.00202052    -0.00046658
    102      3      H           0.00019529     0.00337774    -0.00124862
    103      1      C          -0.00204989    -0.00345410     0.00302944
    104      1      C           0.00992723     0.00085909    -0.00193445
    105      1      C           0.00222965    -0.01114992    -0.00171220
    106      1      C          -0.00386051    -0.00240552    -0.01049412
    107      1      C          -0.00974893    -0.00020431     0.00274881
    108      1      C           0.00233656     0.00255766    -0.00354035
    109      2      N           0.00564224    -0.00686749    -0.00048740
    110      2      N          -0.00549981     0.00044917    -0.00530940
    111      3      H           0.00148861     0.00216113     0.00256730
    112      3      H          -0.00341141     0.00220863    -0.00001989
    113      3      H          -0.00116915     0.00160788     0.00021711
    114      3      H          -0.00061206     0.00149993     0.00037382
    115      3      H          -0.00088530     0.00159119     0.00171886
    116      3      H           0.00135508     0.00155378     0.00122362
    117      3      H           0.00088420     0.00035130     0.00135248
    118      3      H           0.00153204     0.00019962     0.00132560
    119      3      H           0.00413048    -0.00036926     0.00184109
    120      3      H          -0.00116874     0.00242972     0.00183822
    121      1      C          -0.00223611    -0.00011429     0.00470066
    122      1      C          -0.00459762     0.00860918    -0.00143158
    123      1      C           0.00474044     0.00584467     0.00873315
    124      1      C           0.00983787     0.00316014    -0.00393721
    125      1      C           0.00433714    -0.00850366     0.00188067
    126      1      C           0.00013001     0.00071470    -0.00522289
    127      2      N          -0.00172384     0.00679126     0.00374887
    128      2      N           0.00716011    -0.00002399    -0.00274833
    129      3      H          -0.00197217    -0.00174697    -0.00257988
    130      3      H           0.00010899    -0.00338168    -0.00200357
    131      3      H          -0.00065728    -0.00160087    -0.00174886
    132      3      H           0.00013294    -0.00108667    -0.00097139
    133      3      H          -0.00119712    -0.00106452    -0.00016598
    134      3      H          -0.00179499    -0.00092975    -0.00074938
    135      3      H          -0.00151099     0.00020368     0.00084974
    136      3      H          -0.00256293    -0.00031754     0.00026054
    137      3      H          -0.00481531     0.00082146     0.00035037
    138      3      H          -0.00060248    -0.00158613     0.00111709
    139      1      C           0.00087831    -0.00029472     0.00534750
    140      1      C          -0.00527681     0.00795751    -0.00191186
    141      1      C           0.00756521     0.00696498     0.00399100
    142      1      C           0.00748465     0.00131826    -0.00866771
    143      1      C           0.00531450    -0.00830924     0.00145753
    144      1      C          -0.00134629    -0.00171871    -0.00497622
    145      2      N           0.00305552     0.00579305     0.00172394
    146      2      N           0.00573474    -0.00450006    -0.00329610
    147      3      H          -0.00158322     0.00024980    -0.00106818
    148      3      H          -0.00163361    -0.00460672    -0.00036154
    149      3      H          -0.00149270    -0.00209044    -0.00024912
    150      3      H          -0.00055755    -0.00142566    -0.00083619
    151      3      H          -0.00168106    -0.00114146     0.00071643
    152      3      H          -0.00155157    -0.00055646     0.00014797
    153      3      H          -0.00091833     0.00061899     0.00095087
    154      3      H          -0.00173885     0.00019276     0.00174858
    155      3      H          -0.00288342     0.00174541     0.00199580
    156      3      H          -0.00241851    -0.00072887     0.00257238
    157      1      C          -0.00326317    -0.00025645    -0.00312661
    158      1      C           0.00578197     0.00830200     0.00172754
    159      1      C          -0.00865575     0.00732788     0.00169289
    160      1      C          -0.00372288    -0.00204949     0.01057388
    161      1      C          -0.00490745    -0.00853118    -0.00258488
    162      1      C           0.00382058     0.00109600     0.00343900
    163      2      N          -0.00235400     0.00929353    -0.00011803
    164      2      N          -0.00250102    -0.00585440     0.00614243
    165      3      H           0.00285592     0.00011362    -0.00241826
    166      3      H           0.00027259    -0.00405758     0.00010542
    167      3      H           0.00085068    -0.00180077    -0.00019119
    168      3      H           0.00103820    -0.00130149    -0.00032123
    169      3      H           0.00093723    -0.00158518    -0.00169599
    170      3      H           0.00201131     0.00037976    -0.00129265
    171      3      H           0.00073856     0.00054940    -0.00133637
    172      3      H           0.00091214     0.00122635    -0.00135677
    173      3      H           0.00161692     0.00373515    -0.00193663
    174      3      H           0.00155755    -0.00211985    -0.00167154
    175      1      C           0.00252180    -0.00223728    -0.00281902
    176      1      C           0.00332162     0.00930684     0.00298830
    177      1      C          -0.00011094     0.00503164    -0.01061401
    178      1      C          -0.01107383     0.00351650    -0.00264892
    179      1      C          -0.00322853    -0.00923954    -0.00315047
    180      1      C          -0.00130671     0.00239674     0.00372211
    181      2      N           0.00045417     0.00584282    -0.00684449
    182      2      N          -0.00632134    -0.00037883    -0.00109930
    183      3      H           0.00072211    -0.00195037     0.00309273
    184      3      H          -0.00188544    -0.00312690     0.00154872
    185      3      H          -0.00051723    -0.00145243     0.00187539
    186      3      H          -0.00049252    -0.00108200     0.00104740
    187      3      H           0.00096546    -0.00143385     0.00096259
    188      3      H           0.00100030    -0.00010298     0.00140562
    189      3      H           0.00141768     0.00036915     0.00023761
    190      3      H           0.00240081     0.00025557     0.00050919
    191      3      H           0.00366407     0.00227670     0.00042112
    192      3      H           0.00298183    -0.00143168     0.00124338
 SUM OF ATOMIC FORCES           0.00063355    -0.00384269    -0.00332424     0.00512037

 --------------------------
 OPTIMIZATION STEP:      3
 --------------------------

 Number of electrons:                                                        516
 Number of occupied orbitals:                                                258
 Number of molecular orbitals:                                               258

 Number of orbital functions:                                               1776
 Number of independent orbital functions:                                   1776

 Extrapolation method: ASPC


 SCF WAVEFUNCTION OPTIMIZATION

  ----------------------------------- OT ---------------------------------------
  Minimizer      : CG                  : conjugate gradient
  Preconditioner : FULL_SINGLE_INVERSE : inversion of 
                                         H + eS - 2*(Sc)(c^T*H*c+const)(Sc)^T
  Precond_solver : DEFAULT
  Line search    : 2PNT                : 2 energies, one gradient
  stepsize       :    0.08000000                  energy_gap     :    0.08000000
  eps_taylor     :   0.10000E-15                  max_taylor     :             4
  ----------------------------------- OT ---------------------------------------

  Step     Update method      Time    Convergence         Total energy    Change
  ------------------------------------------------------------------------------
     1 OT CG       0.80E-01  148.3     0.00014302      -709.3507925647 -7.09E+02
     2 OT LS       0.14E+00  105.6                     -709.3513249180
     3 OT CG       0.14E+00  174.2     0.00009513      -709.3514388483 -6.46E-04
     4 OT LS       0.55E-01  105.7                     -709.3512932131
     5 OT CG       0.55E-01  174.7     0.00004360      -709.3515527799 -1.14E-04
     6 OT LS       0.62E-01  105.7                     -709.3515793058
     7 OT CG       0.62E-01  174.5     0.00002489      -709.3515796203 -2.68E-05
     8 OT LS       0.75E-01  104.8                     -709.3515899565
     9 OT CG       0.75E-01  174.4     0.00001007      -709.3515903097 -1.07E-05
    10 OT LS       0.85E-01  104.9                     -709.3515922538
    11 OT CG       0.85E-01  174.5     0.00000451      -709.3515922783 -1.97E-06
    12 OT LS       0.74E-01  105.9                     -709.3515926141
    13 OT CG       0.74E-01  174.2     0.00000266      -709.3515926219 -3.44E-07
    14 OT LS       0.55E-01  105.4                     -709.3515927015
    15 OT CG       0.55E-01  174.4     0.00000123      -709.3515927116 -8.97E-08
    16 OT LS       0.75E-01  105.3                     -709.3515927358
    17 OT CG       0.75E-01  173.8     0.00000064      -709.3515927376 -2.59E-08

  *** SCF run converged in    17 steps ***


  Electronic density on regular grids:       -515.9999992740        0.0000007260
  Core density on regular grids:              515.9999967638       -0.0000032362
  Total charge density on r-space grids:       -0.0000025102
  Total charge density g-space grids:          -0.0000025102

  Overlap energy of the core charge distribution:               0.00002663869856
  Self energy of the core charge distribution:              -1694.39446126194002
  Core Hamiltonian energy:                                    523.92116999979839
  Hartree energy:                                             684.89955259772717
  Exchange-correlation energy:                               -223.77788071184202

  Total energy:                                              -709.35159273755801

  outer SCF iter =    1 RMS gradient =   0.64E-06 energy =       -709.3515927376
  outer SCF loop converged in   1 iterations or   17 steps


 ENERGY| Total FORCE_EVAL ( QS ) energy (a.u.):             -709.351592737558008


 Number of electrons:                                                        516
 Number of occupied orbitals:                                                258
 Number of molecular orbitals:                                               258

 Number of orbital functions:                                               1776
 Number of independent orbital functions:                                   1776

 Extrapolation method: ASPC


 SCF WAVEFUNCTION OPTIMIZATION

  ----------------------------------- OT ---------------------------------------
  Minimizer      : CG                  : conjugate gradient
  Preconditioner : FULL_SINGLE_INVERSE : inversion of 
                                         H + eS - 2*(Sc)(c^T*H*c+const)(Sc)^T
  Precond_solver : DEFAULT
  Line search    : 2PNT                : 2 energies, one gradient
  stepsize       :    0.08000000                  energy_gap     :    0.08000000
  eps_taylor     :   0.10000E-15                  max_taylor     :             4
  ----------------------------------- OT ---------------------------------------

  Step     Update method      Time    Convergence         Total energy    Change
  ------------------------------------------------------------------------------
     1 OT CG       0.80E-01  148.1     0.00032598      -709.3567133128 -7.09E+02
     2 OT LS       0.14E+00  105.7                     -709.3594864840
     3 OT CG       0.14E+00  174.7     0.00021811      -709.3600943450 -3.38E-03
     4 OT LS       0.53E-01  105.4                     -709.3591311170
     5 OT CG       0.53E-01  174.8     0.00010420      -709.3606689327 -5.75E-04
     6 OT LS       0.61E-01  104.8                     -709.3608176794
     7 OT CG       0.61E-01  174.8     0.00005029      -709.3608204356 -1.52E-04
     8 OT LS       0.83E-01  105.3                     -709.3608652035
     9 OT CG       0.83E-01  174.1     0.00002227      -709.3608686971 -4.83E-05
    10 OT LS       0.77E-01  104.6                     -709.3608773307
    11 OT CG       0.77E-01  174.6     0.00001078      -709.3608773979 -8.70E-06
    12 OT LS       0.68E-01  105.5                     -709.3608791713
    13 OT CG       0.68E-01  173.2     0.00000586      -709.3608792014 -1.80E-06
    14 OT LS       0.56E-01  104.9                     -709.3608796257
    15 OT CG       0.56E-01  174.1     0.00000288      -709.3608796442 -4.43E-07
    16 OT LS       0.74E-01  105.0                     -709.3608797771
    17 OT CG       0.74E-01  173.9     0.00000131      -709.3608797853 -1.41E-07
    18 OT LS       0.76E-01  105.7                     -709.3608798150
    19 OT CG       0.76E-01  173.5     0.00000064      -709.3608798150 -2.97E-08

  *** SCF run converged in    19 steps ***


  Electronic density on regular grids:       -515.9999992418        0.0000007582
  Core density on regular grids:              515.9999967686       -0.0000032314
  Total charge density on r-space grids:       -0.0000024732
  Total charge density g-space grids:          -0.0000024732

  Overlap energy of the core charge distribution:               0.00002492455741
  Self energy of the core charge distribution:              -1694.39446126194002
  Core Hamiltonian energy:                                    522.97843942641816
  Hartree energy:                                             685.57533740981398
  Exchange-correlation energy:                               -223.52022031389257

  Total energy:                                              -709.36087981504295

  outer SCF iter =    1 RMS gradient =   0.64E-06 energy =       -709.3608798150
  outer SCF loop converged in   1 iterations or   19 steps


 ENERGY| Total FORCE_EVAL ( QS ) energy (a.u.):             -709.360879815042949


 Number of electrons:                                                        516
 Number of occupied orbitals:                                                258
 Number of molecular orbitals:                                               258

 Number of orbital functions:                                               1776
 Number of independent orbital functions:                                   1776

 Extrapolation method: ASPC


 SCF WAVEFUNCTION OPTIMIZATION

  ----------------------------------- OT ---------------------------------------
  Minimizer      : CG                  : conjugate gradient
  Preconditioner : FULL_SINGLE_INVERSE : inversion of 
                                         H + eS - 2*(Sc)(c^T*H*c+const)(Sc)^T
  Precond_solver : DEFAULT
  Line search    : 2PNT                : 2 energies, one gradient
  stepsize       :    0.08000000                  energy_gap     :    0.08000000
  eps_taylor     :   0.10000E-15                  max_taylor     :             4
  ----------------------------------- OT ---------------------------------------

  Step     Update method      Time    Convergence         Total energy    Change
  ------------------------------------------------------------------------------
     1 OT CG       0.80E-01  148.0     0.00013955      -709.3434018469 -7.09E+02
     2 OT LS       0.14E+00  104.8                     -709.3439085274
     3 OT CG       0.14E+00  174.4     0.00008896      -709.3440168088 -6.15E-04
     4 OT LS       0.56E-01  105.2                     -709.3438959934
     5 OT CG       0.56E-01  174.0     0.00004259      -709.3441174119 -1.01E-04
     6 OT LS       0.59E-01  105.1                     -709.3441420206
     7 OT CG       0.59E-01  174.6     0.00002199      -709.3441421311 -2.47E-05
     8 OT LS       0.77E-01  105.7                     -709.3441502406
     9 OT CG       0.77E-01  174.0     0.00000993      -709.3441506947 -8.56E-06
    10 OT LS       0.73E-01  105.7                     -709.3441523275
    11 OT CG       0.73E-01  173.9     0.00000467      -709.3441523343 -1.64E-06
    12 OT LS       0.72E-01  105.8                     -709.3441526927
    13 OT CG       0.72E-01  174.6     0.00000244      -709.3441526928 -3.58E-07
    14 OT LS       0.57E-01  105.1                     -709.3441527646
    15 OT CG       0.57E-01  175.3     0.00000126      -709.3441527699 -7.72E-08
    16 OT LS       0.68E-01  105.1                     -709.3441527942
    17 OT CG       0.68E-01  173.7     0.00000057      -709.3441527949 -2.50E-08

  *** SCF run converged in    17 steps ***


  Electronic density on regular grids:       -515.9999992596        0.0000007404
  Core density on regular grids:              515.9999967661       -0.0000032339
  Total charge density on r-space grids:       -0.0000024935
  Total charge density g-space grids:          -0.0000024935

  Overlap energy of the core charge distribution:               0.00002333647513
  Self energy of the core charge distribution:              -1694.39446126194002
  Core Hamiltonian energy:                                    521.48931055179548
  Hartree energy:                                             686.66436957112319
  Exchange-correlation energy:                               -223.10339499237602

  Total energy:                                              -709.34415279492237

  outer SCF iter =    1 RMS gradient =   0.57E-06 energy =       -709.3441527949
  outer SCF loop converged in   1 iterations or   17 steps


 ENERGY| Total FORCE_EVAL ( QS ) energy (a.u.):             -709.344152794922366


 *******************************************************************************
 ***                 MNBRACK - NUMBER OF ENERGY EVALUATIONS :       3        ***
 *******************************************************************************

 Number of electrons:                                                        516
 Number of occupied orbitals:                                                258
 Number of molecular orbitals:                                               258

 Number of orbital functions:                                               1776
 Number of independent orbital functions:                                   1776

 Extrapolation method: ASPC


 SCF WAVEFUNCTION OPTIMIZATION

  ----------------------------------- OT ---------------------------------------
  Minimizer      : CG                  : conjugate gradient
  Preconditioner : FULL_SINGLE_INVERSE : inversion of 
                                         H + eS - 2*(Sc)(c^T*H*c+const)(Sc)^T
  Precond_solver : DEFAULT
  Line search    : 2PNT                : 2 energies, one gradient
  stepsize       :    0.08000000                  energy_gap     :    0.08000000
  eps_taylor     :   0.10000E-15                  max_taylor     :             4
  ----------------------------------- OT ---------------------------------------

  Step     Update method      Time    Convergence         Total energy    Change
  ------------------------------------------------------------------------------
     1 OT CG       0.80E-01  147.9     0.00109432      -709.3142401460 -7.09E+02
     2 OT LS       0.14E+00  105.7                     -709.3453252066
     3 OT CG       0.14E+00  174.3     0.00074503      -709.3518162690 -3.76E-02
     4 OT LS       0.53E-01  105.0                     -709.3413338328
     5 OT CG       0.53E-01  174.2     0.00035086      -709.3584861985 -6.67E-03
     6 OT LS       0.61E-01  104.9                     -709.3601766270
     7 OT CG       0.61E-01  174.5     0.00016942      -709.3602106343 -1.72E-03
     8 OT LS       0.82E-01  106.0                     -709.3607160875
     9 OT CG       0.82E-01  174.9     0.00007695      -709.3607511204 -5.40E-04
    10 OT LS       0.73E-01  105.7                     -709.3608488791
    11 OT CG       0.73E-01  174.3     0.00003809      -709.3608503905 -9.93E-05
    12 OT LS       0.66E-01  104.8                     -709.3608718791
    13 OT CG       0.66E-01  174.2     0.00002051      -709.3608721750 -2.18E-05
    14 OT LS       0.57E-01  105.4                     -709.3608775303
    15 OT CG       0.57E-01  174.4     0.00001001      -709.3608776563 -5.48E-06
    16 OT LS       0.74E-01  105.3                     -709.3608792604
    17 OT CG       0.74E-01  174.9     0.00000475      -709.3608793474 -1.69E-06
    18 OT LS       0.68E-01  105.5                     -709.3608796963
    19 OT CG       0.68E-01  173.8     0.00000255      -709.3608796987 -3.51E-07
    20 OT LS       0.58E-01  104.7                     -709.3608797825
    21 OT CG       0.58E-01  173.4     0.00000134      -709.3608797851 -8.64E-08
    22 OT LS       0.71E-01  105.2                     -709.3608798132
    23 OT CG       0.71E-01  174.4     0.00000068      -709.3608798141 -2.91E-08

  *** SCF run converged in    23 steps ***


  Electronic density on regular grids:       -515.9999992418        0.0000007582
  Core density on regular grids:              515.9999967686       -0.0000032314
  Total charge density on r-space grids:       -0.0000024732
  Total charge density g-space grids:          -0.0000024732

  Overlap energy of the core charge distribution:               0.00002492455741
  Self energy of the core charge distribution:              -1694.39446126194002
  Core Hamiltonian energy:                                    522.97808822956210
  Hartree energy:                                             685.57560428604336
  Exchange-correlation energy:                               -223.52013599237080

  Total energy:                                              -709.36087981414778

  outer SCF iter =    1 RMS gradient =   0.68E-06 energy =       -709.3608798141
  outer SCF loop converged in   1 iterations or   23 steps


 ENERGY| Total FORCE_EVAL ( QS ) energy (a.u.):             -709.360879821244339


 ATOMIC FORCES in [a.u.]

 # Atom   Kind   Element          X              Y              Z
      1      1      C          -0.00049276    -0.00019040     0.00005873
      2      1      C          -0.00091549     0.00350284     0.00242556
      3      1      C           0.00119242    -0.00056494     0.00059654
      4      1      C          -0.00076470     0.00095791     0.00030032
      5      1      C           0.00217204    -0.00297772    -0.00013743
      6      1      C           0.00169769    -0.00204984    -0.00363755
      7      2      N          -0.00063669    -0.00082370    -0.00546529
      8      2      N          -0.00245533    -0.00065363     0.00544836
      9      1      C           0.00026276    -0.00115702    -0.00035777
     10      1      C          -0.00153343     0.00331249     0.00037255
     11      1      C          -0.00062303     0.00239224     0.00371887
     12      1      C          -0.00032126    -0.00033277     0.00006792
     13      1      C           0.00257746    -0.00276197    -0.00246730
     14      1      C           0.00019400     0.00140863    -0.00072326
     15      1      C           0.00160543    -0.00142583     0.00161511
     16      1      C          -0.00095451     0.00202247     0.00078159
     17      1      C          -0.00031849     0.00166423    -0.00040635
     18      1      C           0.00078039    -0.00137390    -0.00092973
     19      3      H           0.00031897     0.00079075     0.00023529
     20      3      H          -0.00053866     0.00057632     0.00146026
     21      3      H           0.00032616    -0.00071501     0.00040662
     22      3      H          -0.00052065     0.00056979    -0.00038142
     23      3      H           0.00078202    -0.00002085    -0.00025423
     24      3      H           0.00015224    -0.00074176    -0.00137183
     25      3      H           0.00036915    -0.00046445     0.00221732
     26      3      H          -0.00273705     0.00139741    -0.00100978
     27      3      H          -0.00005513     0.00032540    -0.00293693
     28      3      H           0.00012360    -0.00331810     0.00139535
     29      1      C           0.00225831     0.00278764    -0.00018428
     30      1      C           0.00063580    -0.00357741    -0.00074881
     31      1      C           0.00277490    -0.00232102    -0.00004779
     32      1      C           0.00013180    -0.00271723    -0.00070164
     33      1      C          -0.00329265    -0.00010446     0.00397776
     34      1      C           0.00078892     0.00026663     0.00010738
     35      2      N          -0.00145353    -0.00115113    -0.00339969
     36      2      N           0.00140515     0.00048446     0.00280387
     37      1      C           0.00351559    -0.00126661    -0.00035749
     38      1      C          -0.00009441    -0.00046160     0.00177605
     39      1      C          -0.00186933    -0.00342364    -0.00097730
     40      1      C           0.00095056    -0.00103623     0.00012732
     41      1      C          -0.00082457     0.00348630    -0.00319253
     42      1      C           0.00152992     0.00027575     0.00193821
     43      1      C          -0.00202997    -0.00124466     0.00027680
     44      1      C           0.00005718     0.00182183    -0.00033144
     45      1      C          -0.00000041     0.00183629    -0.00053011
     46      1      C          -0.00231384     0.00025720     0.00007096
     47      3      H          -0.00049308     0.00349668    -0.00039708
     48      3      H          -0.00042372    -0.00013873     0.00128698
     49      3      H          -0.00064339     0.00036276     0.00102300
     50      3      H          -0.00127593    -0.00058469    -0.00094909
     51      3      H          -0.00035004     0.00046229    -0.00103722
     52      3      H          -0.00005762     0.00228281    -0.00082623
     53      3      H          -0.00023774     0.00005132    -0.00377589
     54      3      H           0.00197809     0.00095954     0.00109399
     55      3      H          -0.00143078     0.00124416     0.00359552
     56      3      H           0.00116718    -0.00304827    -0.00051321
     57      1      C          -0.00354253     0.00027318     0.00065871
     58      1      C          -0.00032056     0.00048621    -0.00209334
     59      1      C           0.00088184     0.00354663     0.00036219
     60      1      C           0.00086251     0.00130932    -0.00195828
     61      1      C           0.00253531    -0.00227826     0.00315517
     62      1      C          -0.00034004     0.00130722    -0.00016010
     63      2      N           0.00005842    -0.00123601    -0.00176961
     64      2      N          -0.00208608    -0.00186220     0.00070530
     65      1      C          -0.00049718     0.00317543    -0.00044482
     66      1      C          -0.00270110     0.00226786     0.00067046
     67      1      C           0.00359324     0.00057366     0.00029041
     68      1      C           0.00084628     0.00048016    -0.00006381
     69      1      C          -0.00128512    -0.00302920    -0.00400362
     70      1      C          -0.00232654     0.00153591     0.00071927
     71      1      C           0.00171742    -0.00083537     0.00080557
     72      1      C          -0.00116657    -0.00181687    -0.00013117
     73      1      C          -0.00194164    -0.00160368     0.00063905
     74      1      C           0.00200921    -0.00058337    -0.00025165
     75      3      H          -0.00102768    -0.00076058     0.00090629
     76      3      H           0.00196947    -0.00122730     0.00081521
     77      3      H           0.00014645    -0.00051248     0.00101356
     78      3      H           0.00270137    -0.00217045     0.00036778
     79      3      H          -0.00006250    -0.00069119    -0.00094062
     80      3      H          -0.00030634    -0.00031386    -0.00133513
     81      3      H           0.00044529    -0.00170727    -0.00323678
     82      3      H          -0.00163863     0.00209150     0.00023801
     83      3      H          -0.00013494    -0.00008603     0.00382525
     84      3      H           0.00198759     0.00132188    -0.00129831
     85      1      C           0.00054867    -0.00153924    -0.00092208
     86      1      C           0.00027333    -0.00044047     0.00158567
     87      1      C           0.00079903    -0.00185907     0.00034899
     88      1      C          -0.00041086    -0.00032031     0.00197502
     89      1      C           0.00035550    -0.00162967     0.00025433
     90      1      C          -0.00038124     0.00044634     0.00146051
     91      2      N           0.00153171    -0.00340807    -0.00704767
     92      2      N          -0.00427904     0.00332636     0.00407851
     93      3      H          -0.00102430     0.00104454    -0.00228914
     94      3      H           0.00009618     0.00028700    -0.00102827
     95      3      H          -0.00095988     0.00029848    -0.00117806
     96      3      H          -0.00075285     0.00027091     0.00018327
     97      3      H           0.00107584    -0.00047150     0.00144095
     98      3      H          -0.00067471    -0.00170169     0.00063753
     99      3      H           0.00077032    -0.00012988    -0.00035192
    100      3      H           0.00087741     0.00130181    -0.00023110
    101      3      H           0.00015768     0.00113185    -0.00029703
    102      3      H           0.00039115     0.00227490    -0.00076232
    103      1      C           0.00114308    -0.00032869    -0.00194985
    104      1      C          -0.00003587    -0.00182493    -0.00039713
    105      1      C           0.00078659    -0.00037051    -0.00151637
    106      1      C          -0.00092496    -0.00145506    -0.00004316
    107      1      C          -0.00000291    -0.00050208    -0.00146678
    108      1      C          -0.00106663    -0.00175809     0.00000119
    109      2      N           0.00295275     0.00353408    -0.00506716
    110      2      N          -0.00324661    -0.00317370     0.00411128
    111      3      H           0.00090302     0.00154141     0.00144663
    112      3      H           0.00004158     0.00105202     0.00031123
    113      3      H          -0.00067846     0.00111977     0.00023653
    114      3      H          -0.00049117     0.00027157     0.00053811
    115      3      H           0.00035020    -0.00124303    -0.00023076
    116      3      H          -0.00044796    -0.00033954    -0.00111561
    117      3      H           0.00063184     0.00043770     0.00010458
    118      3      H           0.00094279     0.00015157     0.00101105
    119      3      H           0.00057363     0.00046701     0.00114041
    120      3      H          -0.00063666     0.00131381     0.00126562
    121      1      C          -0.00101079     0.00256535    -0.00168450
    122      1      C           0.00104734     0.00112322     0.00145581
    123      1      C           0.00115288     0.00134025    -0.00068327
    124      1      C           0.00112585    -0.00036366     0.00138797
    125      1      C           0.00141115     0.00073085    -0.00027102
    126      1      C           0.00072788    -0.00117491     0.00157969
    127      2      N           0.00127727     0.00404909    -0.00534365
    128      2      N          -0.00043716    -0.00358673     0.00441746
    129      3      H          -0.00125948    -0.00131805    -0.00169031
    130      3      H          -0.00132067    -0.00046352    -0.00092210
    131      3      H          -0.00055803    -0.00099722    -0.00105018
    132      3      H           0.00035364    -0.00064330     0.00012405
    133      3      H           0.00049059     0.00138939     0.00126264
    134      3      H           0.00127820    -0.00035730    -0.00064434
    135      3      H          -0.00062239     0.00050344     0.00008130
    136      3      H          -0.00180403    -0.00055514     0.00022000
    137      3      H          -0.00265324    -0.00121378    -0.00018660
    138      3      H          -0.00039610    -0.00073455     0.00054479
    139      1      C          -0.00037949     0.00124018    -0.00132649
    140      1      C           0.00142491     0.00088810     0.00028644
    141      1      C           0.00015455     0.00106760    -0.00137352
    142      1      C           0.00184246     0.00031202     0.00072965
    143      1      C           0.00153116     0.00033017    -0.00147926
    144      1      C           0.00169083    -0.00203750     0.00151224
    145      2      N          -0.00263624     0.00162346    -0.00488318
    146      2      N           0.00449022    -0.00000819     0.00578457
    147      3      H          -0.00062620    -0.00001118    -0.00043331
    148      3      H          -0.00234737    -0.00173182     0.00017747
    149      3      H          -0.00134673    -0.00131893    -0.00022080
    150      3      H           0.00013656    -0.00080307    -0.00007399
    151      3      H           0.00033539     0.00126568     0.00062668
    152      3      H           0.00141809    -0.00027847    -0.00126468
    153      3      H          -0.00041484     0.00059451    -0.00013501
    154      3      H          -0.00115828    -0.00002500     0.00108542
    155      3      H          -0.00102449    -0.00095871     0.00089834
    156      3      H          -0.00175825    -0.00025367     0.00149638
    157      1      C           0.00058974     0.00113113     0.00179601
    158      1      C          -0.00136601     0.00089905     0.00038569
    159      1      C           0.00006204     0.00087954     0.00146497
    160      1      C          -0.00168295    -0.00019057    -0.00002723
    161      1      C          -0.00025388     0.00021776     0.00131546
    162      1      C          -0.00167132     0.00020569    -0.00002151
    163      2      N           0.00568425     0.00121994     0.00439377
    164      2      N          -0.00465770    -0.00167543    -0.00581602
    165      3      H           0.00218099    -0.00008071    -0.00121857
    166      3      H           0.00094089    -0.00049672    -0.00028886
    167      3      H           0.00071493    -0.00110761    -0.00012860
    168      3      H           0.00000365    -0.00060324    -0.00051057
    169      3      H          -0.00088814     0.00087445     0.00021162
    170      3      H          -0.00045579    -0.00024499     0.00109997
    171      3      H           0.00071538     0.00031115    -0.00009383
    172      3      H           0.00059147     0.00074072    -0.00105540
    173      3      H           0.00066202     0.00021803    -0.00116790
    174      3      H           0.00091245    -0.00112859    -0.00101165
    175      1      C          -0.00073433     0.00145611     0.00101060
    176      1      C          -0.00027504     0.00040423    -0.00153323
    177      1      C          -0.00114362     0.00162215    -0.00021475
    178      1      C          -0.00056591    -0.00024645    -0.00194050
    179      1      C          -0.00121044     0.00120810    -0.00027581
    180      1      C           0.00048478    -0.00046614    -0.00162060
    181      2      N          -0.00205994     0.00384826     0.00530413
    182      2      N           0.00118668    -0.00516984    -0.00331562
    183      3      H           0.00028424    -0.00133043     0.00229698
    184      3      H           0.00028286     0.00005507     0.00102581
    185      3      H          -0.00025514    -0.00089625     0.00123102
    186      3      H          -0.00019834    -0.00077072    -0.00009611
    187      3      H           0.00009295     0.00112078    -0.00144524
    188      3      H          -0.00187092     0.00025029    -0.00064650
    189      3      H           0.00022614     0.00072920     0.00034344
    190      3      H           0.00159297     0.00008796     0.00025305
    191      3      H           0.00100682    -0.00049103     0.00033941
    192      3      H           0.00218650    -0.00080151     0.00074455
 SUM OF ATOMIC FORCES           0.00090212    -0.00425303    -0.00435583     0.00615429

 Number of electrons:                                                        516
 Number of occupied orbitals:                                                258
 Number of molecular orbitals:                                               258

 Number of orbital functions:                                               1776
 Number of independent orbital functions:                                   1776

 Extrapolation method: ASPC


 SCF WAVEFUNCTION OPTIMIZATION

  ----------------------------------- OT ---------------------------------------
  Minimizer      : CG                  : conjugate gradient
  Preconditioner : FULL_SINGLE_INVERSE : inversion of 
                                         H + eS - 2*(Sc)(c^T*H*c+const)(Sc)^T
  Precond_solver : DEFAULT
  Line search    : 2PNT                : 2 energies, one gradient
  stepsize       :    0.08000000                  energy_gap     :    0.08000000
  eps_taylor     :   0.10000E-15                  max_taylor     :             4
  ----------------------------------- OT ---------------------------------------

  Step     Update method      Time    Convergence         Total energy    Change
  ------------------------------------------------------------------------------
     1 OT CG       0.80E-01  149.0     0.00188690      -709.2186008997 -7.09E+02
     2 OT LS       0.14E+00  105.7                     -709.3106200733
     3 OT CG       0.14E+00  174.4     0.00134028      -709.3293346452 -1.11E-01
     4 OT LS       0.49E-01  105.4                     -709.2876808218
     5 OT CG       0.49E-01  174.4     0.00062505      -709.3497633195 -2.04E-02
     6 OT LS       0.62E-01  105.2                     -709.3550726909
     7 OT CG       0.62E-01  174.8     0.00029311      -709.3552929093 -5.53E-03
     8 OT LS       0.85E-01  105.3                     -709.3568377675
     9 OT CG       0.85E-01  174.1     0.00013200      -709.3569602863 -1.67E-03
    10 OT LS       0.76E-01  105.4                     -709.3572581796
    11 OT CG       0.76E-01  174.4     0.00006516      -709.3572624284 -3.02E-04
    12 OT LS       0.65E-01  105.0                     -709.3573236067
    13 OT CG       0.65E-01  174.3     0.00003604      -709.3573254170 -6.30E-05
    14 OT LS       0.56E-01  105.5                     -709.3573415845
    15 OT CG       0.56E-01  175.2     0.00001722      -709.3573420137 -1.66E-05
    16 OT LS       0.75E-01  105.5                     -709.3573467571
    17 OT CG       0.75E-01  174.2     0.00000824      -709.3573470788 -5.07E-06
    18 OT LS       0.71E-01  105.6                     -709.3573481786
    19 OT CG       0.71E-01  173.7     0.00000417      -709.3573481815 -1.10E-06
    20 OT LS       0.62E-01  105.8                     -709.3573484216
    21 OT CG       0.62E-01  173.7     0.00000237      -709.3573484272 -2.46E-07
    22 OT LS       0.65E-01  105.2                     -709.3573485109
    23 OT CG       0.65E-01  173.6     0.00000131      -709.3573485112 -8.40E-08
    24 OT LS       0.62E-01  104.5                     -709.3573485353
    25 OT CG       0.62E-01  175.4     0.00000064      -709.3573485354 -2.42E-08

  *** SCF run converged in    25 steps ***


  Electronic density on regular grids:       -515.9999992445        0.0000007555
  Core density on regular grids:              515.9999967668       -0.0000032332
  Total charge density on r-space grids:       -0.0000024778
  Total charge density g-space grids:          -0.0000024778

  Overlap energy of the core charge distribution:               0.00002396262332
  Self energy of the core charge distribution:              -1694.39446126194002
  Core Hamiltonian energy:                                    522.22786843479548
  Hartree energy:                                             686.12092453075502
  Exchange-correlation energy:                               -223.31170420164617

  Total energy:                                              -709.35734853541237

  outer SCF iter =    1 RMS gradient =   0.64E-06 energy =       -709.3573485354
  outer SCF loop converged in   1 iterations or   25 steps


 ENERGY| Total FORCE_EVAL ( QS ) energy (a.u.):             -709.357348542649333


 ATOMIC FORCES in [a.u.]

 # Atom   Kind   Element          X              Y              Z
      1      1      C          -0.00177287     0.00090253     0.00162332
      2      1      C           0.00005542     0.00227387     0.00502642
      3      1      C           0.00102696     0.00033918    -0.00100267
      4      1      C          -0.00242102     0.00203828    -0.00443864
      5      1      C           0.00179136    -0.00254959    -0.00107486
      6      1      C           0.00204663    -0.00017332    -0.00409788
      7      2      N           0.00227799    -0.00460373    -0.00645401
      8      2      N          -0.00396448     0.00325092     0.00660299
      9      1      C           0.00020929    -0.00303154     0.00391809
     10      1      C          -0.00131076     0.00276147     0.00146816
     11      1      C           0.00130231     0.00175247     0.00417311
     12      1      C          -0.00005474    -0.00194753    -0.00125425
     13      1      C           0.00201582    -0.00151160    -0.00524492
     14      1      C           0.00075069     0.00113263     0.00050628
     15      1      C           0.00253950     0.00176648     0.01295974
     16      1      C          -0.00651641     0.00658886    -0.00547763
     17      1      C           0.00263569    -0.00019284    -0.00895792
     18      1      C           0.00183734    -0.00765235     0.00515204
     19      3      H           0.00070184    -0.00054621     0.00416081
     20      3      H           0.00148390    -0.00325067    -0.00242357
     21      3      H          -0.00145656     0.00284672    -0.00065465
     22      3      H           0.00168190    -0.00274468     0.00061763
     23      3      H          -0.00025300     0.00096772    -0.00428547
     24      3      H          -0.00212700     0.00292405     0.00260991
     25      3      H           0.00075319    -0.00137783     0.00166016
     26      3      H          -0.00305032     0.00132024    -0.00052365
     27      3      H          -0.00046901     0.00096310    -0.00286777
     28      3      H          -0.00005176    -0.00363967     0.00105162
     29      1      C           0.00280407     0.00011471    -0.00139775
     30      1      C           0.00018522    -0.00605387    -0.00011363
     31      1      C           0.00184769    -0.00073080     0.00357818
     32      1      C           0.00008997    -0.00289819    -0.00174213
     33      1      C          -0.00322965     0.00214390     0.00522294
     34      1      C           0.00207048     0.00098566    -0.00213454
     35      2      N           0.00008309     0.00449289     0.00586415
     36      2      N          -0.00211021    -0.00198967    -0.00665047
     37      1      C           0.00385220    -0.00080699    -0.00427250
     38      1      C           0.00074858     0.00069741     0.00262272
     39      1      C          -0.00077689    -0.00324950     0.00044391
     40      1      C           0.00187827    -0.00223192     0.00214694
     41      1      C          -0.00352623     0.00236655    -0.00555261
     42      1      C           0.00180627    -0.00010890     0.00211624
     43      1      C          -0.00118660     0.00348011    -0.00578719
     44      1      C           0.00541514     0.00160080     0.00644432
     45      1      C          -0.00264428     0.00074927     0.00576043
     46      1      C           0.00019761    -0.00522570    -0.00325150
     47      3      H          -0.00354697     0.00163428     0.00265487
     48      3      H           0.00025976     0.00492246     0.00056153
     49      3      H           0.00089127    -0.00229861    -0.00109320
     50      3      H          -0.00062978     0.00411296    -0.00228704
     51      3      H           0.00176953    -0.00058207     0.00153356
     52      3      H          -0.00381297    -0.00091137    -0.00242900
     53      3      H          -0.00054648    -0.00023966    -0.00393748
     54      3      H           0.00161222     0.00161985     0.00040674
     55      3      H          -0.00158733     0.00198599     0.00385308
     56      3      H           0.00067457    -0.00335234    -0.00031065
     57      1      C          -0.00280681     0.00115152    -0.00077811
     58      1      C           0.00116822     0.00080730    -0.00312954
     59      1      C           0.00152201     0.00324897     0.00438529
     60      1      C           0.00075206     0.00182782    -0.00214380
     61      1      C           0.00006020    -0.00399739     0.00554861
     62      1      C          -0.00081059     0.00268175    -0.00219191
     63      2      N          -0.00565359    -0.00304837     0.01226969
     64      2      N           0.00486316    -0.00333343    -0.01281831
     65      1      C           0.00038006     0.00126542    -0.00423262
     66      1      C          -0.00507196     0.00313782     0.00004460
     67      1      C           0.00159311     0.00240439     0.00161838
     68      1      C           0.00219581     0.00116494     0.00205934
     69      1      C           0.00091380    -0.00430094    -0.00537822
     70      1      C          -0.00254662     0.00180186     0.00196337
     71      1      C          -0.00030353    -0.00288526    -0.00590410
     72      1      C          -0.00588531     0.00369596     0.00307191
     73      1      C           0.00266020    -0.00375854     0.00851876
     74      1      C           0.00522392     0.00447911    -0.00761293
     75      3      H           0.00332502    -0.00250407     0.00219815
     76      3      H          -0.00264304    -0.00292999     0.00246120
     77      3      H           0.00024371     0.00184946    -0.00162577
     78      3      H          -0.00042640    -0.00396783    -0.00270863
     79      3      H          -0.00166214     0.00199966     0.00122166
     80      3      H           0.00455016    -0.00224902    -0.00060166
     81      3      H           0.00105818    -0.00209599    -0.00323950
     82      3      H          -0.00195481     0.00163721    -0.00009623
     83      3      H          -0.00074124    -0.00012046     0.00377696
     84      3      H           0.00241118     0.00065979    -0.00057895
     85      1      C           0.00166106    -0.00537522    -0.00403245
     86      1      C          -0.00712369     0.00067537     0.00523704
     87      1      C          -0.00220823    -0.00113060    -0.00763247
     88      1      C           0.00129141     0.00826817     0.00153468
     89      1      C           0.00813491    -0.00432022    -0.00221350
     90      1      C          -0.00145504     0.00270628     0.00577290
     91      2      N          -0.00157096    -0.00392329    -0.01833202
     92      2      N          -0.00448832     0.01009386     0.00620813
     93      3      H          -0.00079619     0.00049616    -0.00167604
     94      3      H           0.00323161     0.00055310    -0.00066370
     95      3      H          -0.00045816     0.00024307    -0.00067674
     96      3      H          -0.00039373     0.00034247     0.00109134
     97      3      H           0.00258949    -0.00221627     0.00331708
     98      3      H          -0.00160462    -0.00385475     0.00233985
     99      3      H           0.00054306    -0.00110724    -0.00046396
    100      3      H           0.00044116     0.00080702    -0.00006859
    101      3      H          -0.00292682     0.00038506    -0.00022186
    102      3      H           0.00054870     0.00140276    -0.00038136
    103      1      C           0.00371664     0.00222921    -0.00596348
    104      1      C          -0.00793221    -0.00380041     0.00084334
    105      1      C          -0.00039484     0.00812230    -0.00135893
    106      1      C           0.00141883    -0.00072919     0.00817476
    107      1      C           0.00774289    -0.00069441    -0.00468451
    108      1      C          -0.00379668    -0.00522441     0.00291467
    109      2      N           0.00090078     0.01174225    -0.00879048
    110      2      N          -0.00169567    -0.00614756     0.01159603
    111      3      H           0.00043418     0.00105809     0.00054118
    112      3      H           0.00287190     0.00008102     0.00063588
    113      3      H          -0.00028523     0.00071873     0.00027112
    114      3      H          -0.00039696    -0.00070954     0.00067662
    115      3      H           0.00138635    -0.00353720    -0.00186666
    116      3      H          -0.00194662    -0.00191638    -0.00299531
    117      3      H           0.00043368     0.00051578    -0.00089436
    118      3      H           0.00047105     0.00012810     0.00075077
    119      3      H          -0.00233902     0.00120552     0.00053621
    120      3      H          -0.00021023     0.00041873     0.00081611
    121      1      C          -0.00002451     0.00473382    -0.00688897
    122      1      C           0.00542203    -0.00481094     0.00364969
    123      1      C          -0.00165291    -0.00218660    -0.00802562
    124      1      C          -0.00569023    -0.00309592     0.00556951
    125      1      C          -0.00099215     0.00794877    -0.00198501
    126      1      C           0.00117395    -0.00271968     0.00713726
    127      2      N           0.00376809     0.00192950    -0.01271483
    128      2      N          -0.00622148    -0.00643599     0.01021582
    129      3      H          -0.00069696    -0.00098524    -0.00098034
    130      3      H          -0.00251717     0.00189269    -0.00000635
    131      3      H          -0.00049116    -0.00052675    -0.00046527
    132      3      H           0.00052726    -0.00029477     0.00099842
    133      3      H           0.00186316     0.00342150     0.00239363
    134      3      H           0.00378806     0.00008586    -0.00052713
    135      3      H           0.00008248     0.00074641    -0.00053975
    136      3      H          -0.00120279    -0.00074788     0.00017152
    137      3      H          -0.00091270    -0.00286760    -0.00066042
    138      3      H          -0.00023434    -0.00004983     0.00005316
    139      1      C          -0.00143075     0.00245522    -0.00678316
    140      1      C           0.00659010    -0.00473618     0.00203879
    141      1      C          -0.00560650    -0.00354665    -0.00559955
    142      1      C          -0.00258366    -0.00046492     0.00805934
    143      1      C          -0.00153754     0.00711212    -0.00371833
    144      1      C           0.00413647    -0.00229788     0.00679767
    145      2      N          -0.00710970    -0.00152586    -0.01012234
    146      2      N           0.00357808     0.00352854     0.01294153
    147      3      H           0.00013986    -0.00022421     0.00011032
    148      3      H          -0.00293588     0.00058937     0.00065256
    149      3      H          -0.00123535    -0.00070563    -0.00018258
    150      3      H           0.00069140    -0.00031151     0.00054188
    151      3      H           0.00196150     0.00324512     0.00052134
    152      3      H           0.00386351    -0.00007012    -0.00238255
    153      3      H          -0.00001883     0.00057558    -0.00100197
    154      3      H          -0.00071128    -0.00020378     0.00052877
    155      3      H           0.00045579    -0.00317990    -0.00003171
    156      3      H          -0.00124719     0.00012557     0.00063115
    157      1      C           0.00375544     0.00222947     0.00575936
    158      1      C          -0.00689903    -0.00502825    -0.00070683
    159      1      C           0.00690527    -0.00420465     0.00128951
    160      1      C          -0.00008542     0.00131336    -0.00834195
    161      1      C           0.00345469     0.00711663     0.00427102
    162      1      C          -0.00607998    -0.00051114    -0.00286966
    163      2      N           0.01182752    -0.00550536     0.00807855
    164      2      N          -0.00653476     0.00148029    -0.01503471
    165      3      H           0.00165208    -0.00024170    -0.00024998
    166      3      H           0.00146690     0.00243107    -0.00066432
    167      3      H           0.00059873    -0.00054876    -0.00009639
    168      3      H          -0.00082468    -0.00004801    -0.00067031
    169      3      H          -0.00234647     0.00289638     0.00181032
    170      3      H          -0.00250968    -0.00076378     0.00302390
    171      3      H           0.00070660     0.00011947     0.00090147
    172      3      H           0.00034730     0.00034505    -0.00080675
    173      3      H          -0.00007289    -0.00268843    -0.00050743
    174      3      H           0.00039887    -0.00033651    -0.00049126
    175      1      C          -0.00336896     0.00440771     0.00414580
    176      1      C          -0.00312445    -0.00668733    -0.00496384
    177      1      C          -0.00198843    -0.00108182     0.00787827
    178      1      C           0.00772604    -0.00312180    -0.00139446
    179      1      C           0.00051440     0.00938829     0.00201012
    180      1      C           0.00201455    -0.00279319    -0.00591241
    181      2      N          -0.00411179     0.00239277     0.01493447
    182      2      N           0.00692177    -0.00899469    -0.00521644
    183      3      H          -0.00006861    -0.00083917     0.00166997
    184      3      H           0.00212020     0.00264101     0.00057475
    185      3      H          -0.00001842    -0.00046451     0.00069790
    186      3      H           0.00004061    -0.00052740    -0.00100788
    187      3      H          -0.00063825     0.00324610    -0.00338031
    188      3      H          -0.00420242     0.00050395    -0.00235812
    189      3      H          -0.00072229     0.00101591     0.00043455
    190      3      H           0.00093403    -0.00004185     0.00007571
    191      3      H          -0.00119348    -0.00276048     0.00033617
    192      3      H           0.00155865    -0.00029936     0.00035263
 SUM OF ATOMIC FORCES           0.00160202    -0.00459623    -0.00457088     0.00667718

 Number of electrons:                                                        516
 Number of occupied orbitals:                                                258
 Number of molecular orbitals:                                               258

 Number of orbital functions:                                               1776
 Number of independent orbital functions:                                   1776

 Extrapolation method: ASPC


 SCF WAVEFUNCTION OPTIMIZATION

  ----------------------------------- OT ---------------------------------------
  Minimizer      : CG                  : conjugate gradient
  Preconditioner : FULL_SINGLE_INVERSE : inversion of 
                                         H + eS - 2*(Sc)(c^T*H*c+const)(Sc)^T
  Precond_solver : DEFAULT
  Line search    : 2PNT                : 2 energies, one gradient
  stepsize       :    0.08000000                  energy_gap     :    0.08000000
  eps_taylor     :   0.10000E-15                  max_taylor     :             4
  ----------------------------------- OT ---------------------------------------

  Step     Update method      Time    Convergence         Total energy    Change
  ------------------------------------------------------------------------------
     1 OT CG       0.80E-01  147.7     0.00173277      -709.2445831585 -7.09E+02
     2 OT LS       0.14E+00  106.2                     -709.3224201575
     3 OT CG       0.14E+00  174.3     0.00117017      -709.3384708309 -9.39E-02
     4 OT LS       0.53E-01  105.5                     -709.3143381181
     5 OT CG       0.53E-01  174.3     0.00055263      -709.3550747869 -1.66E-02
     6 OT LS       0.60E-01  105.7                     -709.3592304608
     7 OT CG       0.60E-01  173.9     0.00027099      -709.3592899197 -4.22E-03
     8 OT LS       0.81E-01  106.1                     -709.3605614847
     9 OT CG       0.81E-01  173.8     0.00012449      -709.3606463499 -1.36E-03
    10 OT LS       0.71E-01  105.9                     -709.3608941549
    11 OT CG       0.71E-01  175.2     0.00006188      -709.3608987216 -2.52E-04
    12 OT LS       0.65E-01  106.2                     -709.3609554007
    13 OT CG       0.65E-01  173.7     0.00003330      -709.3609558716 -5.71E-05
    14 OT LS       0.56E-01  105.3                     -709.3609697146
    15 OT CG       0.56E-01  174.9     0.00001641      -709.3609700953 -1.42E-05
    16 OT LS       0.72E-01  105.3                     -709.3609743083
    17 OT CG       0.72E-01  174.9     0.00000797      -709.3609745234 -4.43E-06
    18 OT LS       0.64E-01  105.2                     -709.3609754446
    19 OT CG       0.64E-01  175.3     0.00000435      -709.3609754578 -9.34E-07
    20 OT LS       0.58E-01  105.2                     -709.3609757057
    21 OT CG       0.58E-01  174.2     0.00000216      -709.3609757087 -2.51E-07
    22 OT LS       0.74E-01  105.2                     -709.3609757836
    23 OT CG       0.74E-01  174.5     0.00000108      -709.3609757871 -7.85E-08
    24 OT LS       0.68E-01  106.0                     -709.3609758051
    25 OT CG       0.68E-01  174.4     0.00000054      -709.3609758052 -1.81E-08

  *** SCF run converged in    25 steps ***


  Electronic density on regular grids:       -515.9999992446        0.0000007554
  Core density on regular grids:              515.9999967716       -0.0000032284
  Total charge density on r-space grids:       -0.0000024730
  Total charge density g-space grids:          -0.0000024730

  Overlap energy of the core charge distribution:               0.00002476821266
  Self energy of the core charge distribution:              -1694.39446126194002
  Core Hamiltonian energy:                                    522.87260830351681
  Hartree energy:                                             685.65184947889156
  Exchange-correlation energy:                               -223.49099709393002

  Total energy:                                              -709.36097580524915

  outer SCF iter =    1 RMS gradient =   0.54E-06 energy =       -709.3609758052
  outer SCF loop converged in   1 iterations or   25 steps


 ENERGY| Total FORCE_EVAL ( QS ) energy (a.u.):             -709.360975810080845


 ATOMIC FORCES in [a.u.]

 # Atom   Kind   Element          X              Y              Z
      1      1      C          -0.00067293    -0.00003551     0.00028070
      2      1      C          -0.00077571     0.00332350     0.00279159
      3      1      C           0.00116498    -0.00042933     0.00037565
      4      1      C          -0.00099694     0.00110929    -0.00036812
      5      1      C           0.00212050    -0.00291874    -0.00027113
      6      1      C           0.00174419    -0.00178316    -0.00369891
      7      2      N          -0.00022610    -0.00135014    -0.00559918
      8      2      N          -0.00266521    -0.00011187     0.00561133
      9      1      C           0.00025330    -0.00141535     0.00024270
     10      1      C          -0.00150020     0.00323286     0.00052769
     11      1      C          -0.00035172     0.00229960     0.00377687
     12      1      C          -0.00028310    -0.00055973    -0.00011874
     13      1      C           0.00249456    -0.00257960    -0.00285722
     14      1      C           0.00027656     0.00136331    -0.00055527
     15      1      C           0.00174895    -0.00099104     0.00323350
     16      1      C          -0.00175185     0.00267415    -0.00009593
     17      1      C           0.00009272     0.00141395    -0.00162355
     18      1      C           0.00093056    -0.00227259    -0.00007745
     19      3      H           0.00037291     0.00060206     0.00079384
     20      3      H          -0.00025045     0.00003007     0.00090534
     21      3      H           0.00007276    -0.00020945     0.00025543
     22      3      H          -0.00020740     0.00009789    -0.00023858
     23      3      H           0.00063566     0.00011862    -0.00082805
     24      3      H          -0.00017326    -0.00021906    -0.00080324
     25      3      H           0.00042230    -0.00059024     0.00214360
     26      3      H          -0.00278324     0.00138664    -0.00094302
     27      3      H          -0.00011235     0.00041386    -0.00293035
     28      3      H           0.00009831    -0.00336484     0.00134812
     29      1      C           0.00233575     0.00240628    -0.00035348
     30      1      C           0.00057369    -0.00393616    -0.00066133
     31      1      C           0.00264272    -0.00208794     0.00046210
     32      1      C           0.00013141    -0.00274698    -0.00085140
     33      1      C          -0.00328201     0.00020856     0.00414944
     34      1      C           0.00096977     0.00037045    -0.00020717
     35      2      N          -0.00124073    -0.00031749    -0.00212898
     36      2      N           0.00091799     0.00013954     0.00151068
     37      1      C           0.00355762    -0.00120097    -0.00090930
     38      1      C           0.00002500    -0.00030390     0.00189742
     39      1      C          -0.00171243    -0.00339571    -0.00077635
     40      1      C           0.00108338    -0.00120376     0.00041228
     41      1      C          -0.00120731     0.00332415    -0.00352548
     42      1      C           0.00157498     0.00022229     0.00196787
     43      1      C          -0.00191659    -0.00058441    -0.00058537
     44      1      C           0.00081380     0.00179975     0.00061991
     45      1      C          -0.00037167     0.00169146     0.00035734
     46      1      C          -0.00196315    -0.00052002    -0.00039344
     47      3      H          -0.00092795     0.00323295     0.00003685
     48      3      H          -0.00032770     0.00058447     0.00118466
     49      3      H          -0.00042577    -0.00001362     0.00072235
     50      3      H          -0.00118448     0.00008393    -0.00114016
     51      3      H          -0.00005038     0.00031428    -0.00067286
     52      3      H          -0.00059284     0.00182950    -0.00105578
     53      3      H          -0.00028091     0.00001137    -0.00380010
     54      3      H           0.00192778     0.00105258     0.00100025
     55      3      H          -0.00145318     0.00134887     0.00363261
     56      3      H           0.00109766    -0.00309165    -0.00048472
     57      1      C          -0.00343313     0.00039769     0.00045465
     58      1      C          -0.00011228     0.00053388    -0.00224063
     59      1      C           0.00096859     0.00350098     0.00092950
     60      1      C           0.00084792     0.00138710    -0.00198910
     61      1      C           0.00218010    -0.00251991     0.00349301
     62      1      C          -0.00040523     0.00150545    -0.00044882
     63      2      N          -0.00073701    -0.00152817     0.00012835
     64      2      N          -0.00113553    -0.00208036    -0.00112911
     65      1      C          -0.00036589     0.00290177    -0.00097869
     66      1      C          -0.00304204     0.00239560     0.00058398
     67      1      C           0.00330750     0.00083493     0.00047575
     68      1      C           0.00103863     0.00057546     0.00023420
     69      1      C          -0.00097722    -0.00320541    -0.00419358
     70      1      C          -0.00235898     0.00157993     0.00089728
     71      1      C           0.00144296    -0.00112853    -0.00014114
     72      1      C          -0.00183773    -0.00104069     0.00031436
     73      1      C          -0.00130392    -0.00190975     0.00176298
     74      1      C           0.00247377     0.00012705    -0.00128694
     75      3      H          -0.00040787    -0.00100960     0.00109103
     76      3      H           0.00131385    -0.00147113     0.00105099
     77      3      H           0.00015986    -0.00017730     0.00063785
     78      3      H           0.00225712    -0.00242703    -0.00006975
     79      3      H          -0.00028854    -0.00031005    -0.00063340
     80      3      H           0.00038706    -0.00059178    -0.00123150
     81      3      H           0.00053141    -0.00176257    -0.00323833
     82      3      H          -0.00168433     0.00202815     0.00019169
     83      3      H          -0.00021800    -0.00009130     0.00382098
     84      3      H           0.00204807     0.00122991    -0.00120056
     85      1      C           0.00070659    -0.00207769    -0.00135730
     86      1      C          -0.00076950    -0.00028288     0.00210892
     87      1      C           0.00037562    -0.00175560    -0.00078274
     88      1      C          -0.00017252     0.00090023     0.00191242
     89      1      C           0.00145623    -0.00201737    -0.00009500
     90      1      C          -0.00053276     0.00075989     0.00206633
     91      2      N           0.00107808    -0.00346766    -0.00867186
     92      2      N          -0.00431129     0.00427659     0.00437287
     93      3      H          -0.00099192     0.00096720    -0.00220244
     94      3      H           0.00053251     0.00032073    -0.00097868
     95      3      H          -0.00088948     0.00028932    -0.00110827
     96      3      H          -0.00070217     0.00028071     0.00031127
     97      3      H           0.00128590    -0.00071319     0.00170461
     98      3      H          -0.00080331    -0.00200382     0.00087330
     99      3      H           0.00073831    -0.00026754    -0.00036721
    100      3      H           0.00081624     0.00123282    -0.00020685
    101      3      H          -0.00027130     0.00102878    -0.00028306
    102      3      H           0.00041318     0.00215195    -0.00070800
    103      1      C           0.00150395     0.00002876    -0.00251263
    104      1      C          -0.00115160    -0.00211196    -0.00022232
    105      1      C           0.00062183     0.00083336    -0.00149415
    106      1      C          -0.00059536    -0.00135128     0.00112060
    107      1      C           0.00109044    -0.00053079    -0.00192738
    108      1      C          -0.00145079    -0.00224457     0.00040801
    109      2      N           0.00266129     0.00469602    -0.00558924
    110      2      N          -0.00301510    -0.00358864     0.00516746
    111      3      H           0.00083722     0.00147289     0.00131955
    112      3      H           0.00043608     0.00091787     0.00035360
    113      3      H          -0.00062315     0.00106396     0.00024032
    114      3      H          -0.00047779     0.00013342     0.00055727
    115      3      H           0.00049343    -0.00156442    -0.00045689
    116      3      H          -0.00065578    -0.00055812    -0.00137969
    117      3      H           0.00060380     0.00044824    -0.00003600
    118      3      H           0.00087652     0.00014758     0.00097470
    119      3      H           0.00016767     0.00056696     0.00105785
    120      3      H          -0.00057663     0.00118737     0.00120182
    121      1      C          -0.00087232     0.00286894    -0.00241215
    122      1      C           0.00166992     0.00028494     0.00177067
    123      1      C           0.00075463     0.00084028    -0.00172607
    124      1      C           0.00015932    -0.00075273     0.00198062
    125      1      C           0.00107574     0.00175501    -0.00051278
    126      1      C           0.00079158    -0.00139128     0.00235565
    127      2      N           0.00162293     0.00374734    -0.00637743
    128      2      N          -0.00126716    -0.00398782     0.00522972
    129      3      H          -0.00117994    -0.00127044    -0.00159070
    130      3      H          -0.00148613    -0.00013320    -0.00079597
    131      3      H          -0.00054804    -0.00093035    -0.00096943
    132      3      H           0.00037821    -0.00059396     0.00024721
    133      3      H           0.00068257     0.00167166     0.00142240
    134      3      H           0.00162863    -0.00029413    -0.00062959
    135      3      H          -0.00052289     0.00053754    -0.00000592
    136      3      H          -0.00171913    -0.00058208     0.00021402
    137      3      H          -0.00240885    -0.00144510    -0.00025091
    138      3      H          -0.00037309    -0.00063846     0.00047772
    139      1      C          -0.00052588     0.00141144    -0.00208796
    140      1      C           0.00216142     0.00009491     0.00053345
    141      1      C          -0.00066500     0.00041301    -0.00197158
    142      1      C           0.00121545     0.00020112     0.00177076
    143      1      C           0.00110111     0.00129091    -0.00180012
    144      1      C           0.00203375    -0.00207394     0.00225139
    145      2      N          -0.00326972     0.00117013    -0.00562336
    146      2      N           0.00435831     0.00049425     0.00679943
    147      3      H          -0.00051849    -0.00004082    -0.00035907
    148      3      H          -0.00242920    -0.00140626     0.00024201
    149      3      H          -0.00133072    -0.00123240    -0.00021632
    150      3      H           0.00021473    -0.00073360     0.00001254
    151      3      H           0.00056355     0.00154137     0.00061359
    152      3      H           0.00175850    -0.00024837    -0.00142260
    153      3      H          -0.00035882     0.00059184    -0.00025721
    154      3      H          -0.00109436    -0.00004992     0.00100867
    155      3      H          -0.00081580    -0.00126811     0.00077023
    156      3      H          -0.00168523    -0.00020035     0.00137520
    157      1      C           0.00103088     0.00128560     0.00235205
    158      1      C          -0.00215428     0.00006524     0.00023268
    159      1      C           0.00103166     0.00016035     0.00144004
    160      1      C          -0.00145663     0.00001976    -0.00120631
    161      1      C           0.00026927     0.00119387     0.00173972
    162      1      C          -0.00229045     0.00010449    -0.00041883
    163      2      N           0.00656536     0.00028976     0.00490975
    164      2      N          -0.00491455    -0.00122331    -0.00713364
    165      3      H           0.00210646    -0.00010299    -0.00108243
    166      3      H           0.00101536    -0.00008926    -0.00033829
    167      3      H           0.00069894    -0.00102919    -0.00012313
    168      3      H          -0.00011275    -0.00052497    -0.00053253
    169      3      H          -0.00109346     0.00115600     0.00043265
    170      3      H          -0.00074041    -0.00031689     0.00137017
    171      3      H           0.00071360     0.00028426     0.00004614
    172      3      H           0.00055678     0.00068541    -0.00102048
    173      3      H           0.00055698    -0.00018550    -0.00107760
    174      3      H           0.00083983    -0.00101711    -0.00093820
    175      1      C          -0.00110317     0.00187176     0.00144853
    176      1      C          -0.00067704    -0.00059579    -0.00202540
    177      1      C          -0.00126141     0.00124086     0.00093597
    178      1      C           0.00060755    -0.00065887    -0.00186247
    179      1      C          -0.00097357     0.00236864     0.00004724
    180      1      C           0.00069527    -0.00079218    -0.00222330
    181      2      N          -0.00234780     0.00363578     0.00666687
    182      2      N           0.00200883    -0.00570917    -0.00357677
    183      3      H           0.00023460    -0.00126094     0.00220835
    184      3      H           0.00053559     0.00041660     0.00096417
    185      3      H          -0.00022316    -0.00083493     0.00115680
    186      3      H          -0.00016489    -0.00073622    -0.00022459
    187      3      H          -0.00000816     0.00141536    -0.00171706
    188      3      H          -0.00219710     0.00028759    -0.00088358
    189      3      H           0.00009252     0.00076959     0.00035582
    190      3      H           0.00150088     0.00006953     0.00022671
    191      3      H           0.00070154    -0.00080714     0.00033544
    192      3      H           0.00209792    -0.00073093     0.00068867
 SUM OF ATOMIC FORCES           0.00098637    -0.00428717    -0.00441897     0.00623539

 Number of electrons:                                                        516
 Number of occupied orbitals:                                                258
 Number of molecular orbitals:                                               258

 Number of orbital functions:                                               1776
 Number of independent orbital functions:                                   1776

 Extrapolation method: ASPC


 SCF WAVEFUNCTION OPTIMIZATION

  ----------------------------------- OT ---------------------------------------
  Minimizer      : CG                  : conjugate gradient
  Preconditioner : FULL_SINGLE_INVERSE : inversion of 
                                         H + eS - 2*(Sc)(c^T*H*c+const)(Sc)^T
  Precond_solver : DEFAULT
  Line search    : 2PNT                : 2 energies, one gradient
  stepsize       :    0.08000000                  energy_gap     :    0.08000000
  eps_taylor     :   0.10000E-15                  max_taylor     :             4
  ----------------------------------- OT ---------------------------------------

  Step     Update method      Time    Convergence         Total energy    Change
  ------------------------------------------------------------------------------
     1 OT CG       0.80E-01  148.4     0.00111380      -709.3124005561 -7.09E+02
     2 OT LS       0.14E+00  105.3                     -709.3446379944
     3 OT CG       0.14E+00  174.9     0.00077078      -709.3514764533 -3.91E-02
     4 OT LS       0.51E-01  104.8                     -709.3382163199
     5 OT CG       0.51E-01  175.3     0.00036303      -709.3584029463 -6.93E-03
     6 OT LS       0.62E-01  104.9                     -709.3602135093
     7 OT CG       0.62E-01  174.4     0.00017138      -709.3602746129 -1.87E-03
     8 OT LS       0.85E-01  105.0                     -709.3608029522
     9 OT CG       0.85E-01  174.6     0.00007638      -709.3608436978 -5.69E-04
    10 OT LS       0.77E-01  105.7                     -709.3609454819
    11 OT CG       0.77E-01  174.3     0.00003722      -709.3609464951 -1.03E-04
    12 OT LS       0.66E-01  105.5                     -709.3609669918
    13 OT CG       0.66E-01  174.8     0.00002045      -709.3609675345 -2.10E-05
    14 OT LS       0.56E-01  105.0                     -709.3609727348
    15 OT CG       0.56E-01  175.0     0.00000986      -709.3609729114 -5.38E-06
    16 OT LS       0.75E-01  105.0                     -709.3609744789
    17 OT CG       0.75E-01  174.2     0.00000458      -709.3609745870 -1.68E-06
    18 OT LS       0.74E-01  105.3                     -709.3609749443
    19 OT CG       0.74E-01  174.7     0.00000220      -709.3609749443 -3.57E-07
    20 OT LS       0.69E-01  105.4                     -709.3609750207
    21 OT CG       0.69E-01  175.0     0.00000122      -709.3609750211 -7.68E-08
    22 OT LS       0.68E-01  105.9                     -709.3609750441
    23 OT CG       0.68E-01  175.3     0.00000067      -709.3609750441 -2.30E-08

  *** SCF run converged in    23 steps ***


  Electronic density on regular grids:       -515.9999992439        0.0000007561
  Core density on regular grids:              515.9999967713       -0.0000032287
  Total charge density on r-space grids:       -0.0000024726
  Total charge density g-space grids:          -0.0000024726

  Overlap energy of the core charge distribution:               0.00002478325408
  Self energy of the core charge distribution:              -1694.39446126194002
  Core Hamiltonian energy:                                    522.88286046933865
  Hartree energy:                                             685.64444954935038
  Exchange-correlation energy:                               -223.49384858411693

  Total energy:                                              -709.36097504411373

  outer SCF iter =    1 RMS gradient =   0.67E-06 energy =       -709.3609750441
  outer SCF loop converged in   1 iterations or   23 steps


 ENERGY| Total FORCE_EVAL ( QS ) energy (a.u.):             -709.360975049974968


 ATOMIC FORCES in [a.u.]

 # Atom   Kind   Element          X              Y              Z
      1      1      C          -0.00065599    -0.00005097     0.00026107
      2      1      C          -0.00078815     0.00334028     0.00275796
      3      1      C           0.00116845    -0.00044671     0.00039690
      4      1      C          -0.00097653     0.00109783    -0.00030845
      5      1      C           0.00212551    -0.00292180    -0.00025832
      6      1      C           0.00173919    -0.00180881    -0.00369166
      7      2      N          -0.00026903    -0.00130597    -0.00559036
      8      2      N          -0.00263931    -0.00015501     0.00559622
      9      1      C           0.00025534    -0.00139783     0.00019178
     10      1      C          -0.00150290     0.00324000     0.00051309
     11      1      C          -0.00037783     0.00230771     0.00377066
     12      1      C          -0.00028699    -0.00053850    -0.00010298
     13      1      C           0.00250293    -0.00259571    -0.00282175
     14      1      C           0.00026602     0.00137074    -0.00057012
     15      1      C           0.00173499    -0.00103239     0.00307560
     16      1      C          -0.00167415     0.00261118    -0.00001141
     17      1      C           0.00005328     0.00143860    -0.00150595
     18      1      C           0.00091636    -0.00218595    -0.00015941
     19      3      H           0.00036757     0.00062053     0.00073844
     20      3      H          -0.00027872     0.00008337     0.00095941
     21      3      H           0.00009771    -0.00025911     0.00027037
     22      3      H          -0.00023861     0.00014498    -0.00025287
     23      3      H           0.00065010     0.00010502    -0.00077099
     24      3      H          -0.00014155    -0.00026972    -0.00085848
     25      3      H           0.00041708    -0.00057804     0.00215059
     26      3      H          -0.00277830     0.00138760    -0.00094902
     27      3      H          -0.00010694     0.00040534    -0.00293050
     28      3      H           0.00010089    -0.00335988     0.00135227
     29      1      C           0.00232754     0.00244383    -0.00033602
     30      1      C           0.00057936    -0.00390081    -0.00067073
     31      1      C           0.00265632    -0.00211369     0.00040962
     32      1      C           0.00013066    -0.00274355    -0.00083692
     33      1      C          -0.00328327     0.00018025     0.00413351
     34      1      C           0.00095262     0.00035859    -0.00017764
     35      2      N          -0.00125861    -0.00039730    -0.00225201
     36      2      N           0.00096360     0.00017431     0.00163903
     37      1      C           0.00355308    -0.00121387    -0.00085333
     38      1      C           0.00001134    -0.00031745     0.00188375
     39      1      C          -0.00172724    -0.00339863    -0.00079617
     40      1      C           0.00107096    -0.00118934     0.00038612
     41      1      C          -0.00117372     0.00334009    -0.00349652
     42      1      C           0.00157282     0.00023050     0.00196583
     43      1      C          -0.00192749    -0.00064797    -0.00050152
     44      1      C           0.00074015     0.00180242     0.00052685
     45      1      C          -0.00033574     0.00170614     0.00027161
     46      1      C          -0.00199735    -0.00044663    -0.00034815
     47      3      H          -0.00088480     0.00325905    -0.00000605
     48      3      H          -0.00033700     0.00051274     0.00119473
     49      3      H          -0.00044725     0.00002352     0.00075217
     50      3      H          -0.00119328     0.00001874    -0.00112142
     51      3      H          -0.00007987     0.00032915    -0.00070869
     52      3      H          -0.00053872     0.00187494    -0.00103250
     53      3      H          -0.00027649     0.00001530    -0.00379778
     54      3      H           0.00193253     0.00104328     0.00100880
     55      3      H          -0.00145074     0.00133857     0.00362854
     56      3      H           0.00110443    -0.00308673    -0.00048704
     57      1      C          -0.00344329     0.00038546     0.00047518
     58      1      C          -0.00013273     0.00052630    -0.00222432
     59      1      C           0.00095487     0.00350813     0.00087216
     60      1      C           0.00085366     0.00137921    -0.00198680
     61      1      C           0.00221285    -0.00250013     0.00346385
     62      1      C          -0.00040034     0.00148833    -0.00042294
     63      2      N          -0.00065961    -0.00150114    -0.00005885
     64      2      N          -0.00122637    -0.00205740    -0.00095310
     65      1      C          -0.00038022     0.00293015    -0.00092321
     66      1      C          -0.00301009     0.00238238     0.00059303
     67      1      C           0.00333531     0.00080869     0.00045650
     68      1      C           0.00101854     0.00056793     0.00020679
     69      1      C          -0.00100545    -0.00318952    -0.00417561
     70      1      C          -0.00235493     0.00157471     0.00088048
     71      1      C           0.00146957    -0.00110019    -0.00004962
     72      1      C          -0.00177316    -0.00111536     0.00027120
     73      1      C          -0.00136504    -0.00188002     0.00165315
     74      1      C           0.00242858     0.00005765    -0.00118558
     75      3      H          -0.00046854    -0.00098495     0.00107279
     76      3      H           0.00137986    -0.00144610     0.00102709
     77      3      H           0.00015880    -0.00021036     0.00067479
     78      3      H           0.00230113    -0.00240161    -0.00002653
     79      3      H          -0.00026625    -0.00034761    -0.00066385
     80      3      H           0.00031847    -0.00056403    -0.00124175
     81      3      H           0.00052307    -0.00175697    -0.00323783
     82      3      H          -0.00167936     0.00203404     0.00019575
     83      3      H          -0.00020991    -0.00009060     0.00382136
     84      3      H           0.00204191     0.00123878    -0.00120940
     85      1      C           0.00069092    -0.00202461    -0.00131474
     86      1      C          -0.00066720    -0.00029739     0.00205710
     87      1      C           0.00041805    -0.00176580    -0.00067122
     88      1      C          -0.00019637     0.00077961     0.00191888
     89      1      C           0.00134800    -0.00197887    -0.00006183
     90      1      C          -0.00051744     0.00072879     0.00200657
     91      2      N           0.00112243    -0.00346231    -0.00851273
     92      2      N          -0.00430835     0.00418459     0.00434423
     93      3      H          -0.00099516     0.00097446    -0.00221128
     94      3      H           0.00048928     0.00031723    -0.00098362
     95      3      H          -0.00089637     0.00029026    -0.00111520
     96      3      H          -0.00070723     0.00027988     0.00029885
     97      3      H           0.00126519    -0.00068948     0.00167876
     98      3      H          -0.00079069    -0.00197423     0.00085032
     99      3      H           0.00074150    -0.00025417    -0.00036593
    100      3      H           0.00082216     0.00123999    -0.00020889
    101      3      H          -0.00022915     0.00103884    -0.00028440
    102      3      H           0.00041095     0.00216445    -0.00071284
    103      1      C           0.00146830    -0.00000623    -0.00245704
    104      1      C          -0.00104215    -0.00208307    -0.00023820
    105      1      C           0.00063871     0.00071456    -0.00149641
    106      1      C          -0.00062831    -0.00136164     0.00100560
    107      1      C           0.00098346    -0.00052647    -0.00188153
    108      1      C          -0.00141253    -0.00219666     0.00036812
    109      2      N           0.00268958     0.00458204    -0.00553885
    110      2      N          -0.00303782    -0.00354846     0.00506426
    111      3      H           0.00084390     0.00148000     0.00133156
    112      3      H           0.00039719     0.00093107     0.00034934
    113      3      H          -0.00062847     0.00106969     0.00023974
    114      3      H          -0.00047924     0.00014677     0.00055565
    115      3      H           0.00047934    -0.00153303    -0.00043492
    116      3      H          -0.00063550    -0.00053695    -0.00135390
    117      3      H           0.00060667     0.00044744    -0.00002242
    118      3      H           0.00088283     0.00014769     0.00097869
    119      3      H           0.00020751     0.00055710     0.00106586
    120      3      H          -0.00058278     0.00119938     0.00120847
    121      1      C          -0.00088571     0.00283907    -0.00234046
    122      1      C           0.00160777     0.00036653     0.00173991
    123      1      C           0.00079358     0.00089023    -0.00162318
    124      1      C           0.00025501    -0.00071484     0.00192218
    125      1      C           0.00110788     0.00165372    -0.00048950
    126      1      C           0.00078517    -0.00136932     0.00227963
    127      2      N           0.00158884     0.00377644    -0.00627617
    128      2      N          -0.00118518    -0.00394870     0.00514960
    129      3      H          -0.00118768    -0.00127500    -0.00160093
    130      3      H          -0.00146977    -0.00016572    -0.00080843
    131      3      H          -0.00054906    -0.00093681    -0.00097774
    132      3      H           0.00037582    -0.00059902     0.00023548
    133      3      H           0.00066388     0.00164409     0.00140672
    134      3      H           0.00159452    -0.00030028    -0.00063092
    135      3      H          -0.00053266     0.00053444     0.00000221
    136      3      H          -0.00172753    -0.00057954     0.00021482
    137      3      H          -0.00243283    -0.00142232    -0.00024456
    138      3      H          -0.00037532    -0.00064792     0.00048426
    139      1      C          -0.00051089     0.00139403    -0.00201338
    140      1      C           0.00208804     0.00017244     0.00050963
    141      1      C          -0.00058441     0.00047808    -0.00191260
    142      1      C           0.00127770     0.00021142     0.00166803
    143      1      C           0.00114223     0.00119604    -0.00176876
    144      1      C           0.00200010    -0.00207022     0.00217863
    145      2      N          -0.00320760     0.00121517    -0.00555059
    146      2      N           0.00437091     0.00044509     0.00670017
    147      3      H          -0.00052909    -0.00003788    -0.00036636
    148      3      H          -0.00242109    -0.00143826     0.00023563
    149      3      H          -0.00133239    -0.00124090    -0.00021694
    150      3      H           0.00020727    -0.00074055     0.00000448
    151      3      H           0.00054133     0.00151454     0.00061476
    152      3      H           0.00172526    -0.00025125    -0.00140711
    153      3      H          -0.00036449     0.00059223    -0.00024555
    154      3      H          -0.00110057    -0.00004755     0.00101655
    155      3      H          -0.00083632    -0.00123755     0.00078291
    156      3      H          -0.00169225    -0.00020557     0.00138758
    157      1      C           0.00098744     0.00127016     0.00229722
    158      1      C          -0.00207628     0.00014670     0.00024630
    159      1      C           0.00093616     0.00023182     0.00144263
    160      1      C          -0.00147932    -0.00000120    -0.00108971
    161      1      C           0.00021948     0.00109756     0.00169745
    162      1      C          -0.00222932     0.00011494    -0.00037979
    163      2      N           0.00647854     0.00038122     0.00485980
    164      2      N          -0.00488981    -0.00126752    -0.00700456
    165      3      H           0.00211412    -0.00010078    -0.00109546
    166      3      H           0.00100799    -0.00012928    -0.00033339
    167      3      H           0.00070091    -0.00103692    -0.00012333
    168      3      H          -0.00010166    -0.00053266    -0.00053072
    169      3      H          -0.00107345     0.00112847     0.00041125
    170      3      H          -0.00071286    -0.00030981     0.00134380
    171      3      H           0.00071411     0.00028688     0.00003270
    172      3      H           0.00055964     0.00069081    -0.00102452
    173      3      H           0.00056727    -0.00014606    -0.00108628
    174      3      H           0.00084661    -0.00102814    -0.00094567
    175      1      C          -0.00106701     0.00183069     0.00140531
    176      1      C          -0.00063672    -0.00049815    -0.00197664
    177      1      C          -0.00124942     0.00127899     0.00082257
    178      1      C           0.00049140    -0.00061842    -0.00187047
    179      1      C          -0.00099657     0.00225434     0.00001648
    180      1      C           0.00067468    -0.00075988    -0.00216381
    181      2      N          -0.00231999     0.00365671     0.00653339
    182      2      N           0.00192883    -0.00565690    -0.00355132
    183      3      H           0.00023911    -0.00126760     0.00221749
    184      3      H           0.00051040     0.00038085     0.00097030
    185      3      H          -0.00022631    -0.00084092     0.00116421
    186      3      H          -0.00016813    -0.00073972    -0.00021207
    187      3      H           0.00000170     0.00138640    -0.00169041
    188      3      H          -0.00216510     0.00028396    -0.00086042
    189      3      H           0.00010551     0.00076577     0.00035484
    190      3      H           0.00151016     0.00007112     0.00022909
    191      3      H           0.00073154    -0.00077602     0.00033579
    192      3      H           0.00210683    -0.00073802     0.00069382
 SUM OF ATOMIC FORCES           0.00097781    -0.00428375    -0.00441323     0.00622762

 *******************************************************************************
 ***                 BRENT   - NUMBER OF ENERGY EVALUATIONS :       4        ***
 *******************************************************************************

 --------  Informations at step =     3 ------------
  Optimization Method        =                   CG
  Total Energy               =      -709.3609758101
  Real energy change         =        -0.0093830687
  Decrease in energy         =                  YES
  Used time                  =            25237.068

  Convergence check :
  Max. step size             =         0.0360295025
  Conv. limit for step size  =         0.0010000000
  Convergence in step size   =                   NO
  RMS step size              =         0.0108753858
  Conv. limit for RMS step   =         0.0010000000
  Convergence in RMS step    =                   NO
  Max. gradient              =         0.0173390047
  Conv. limit for gradients  =         0.0010000000
  Conv. for gradients        =                   NO
  RMS gradient               =         0.0052337210
  Conv. limit for RMS grad.  =         0.0010000000
  Conv. for gradients        =                   NO
 ---------------------------------------------------

 Number of electrons:                                                        516
 Number of occupied orbitals:                                                258
 Number of molecular orbitals:                                               258

 Number of orbital functions:                                               1776
 Number of independent orbital functions:                                   1776

 Extrapolation method: ASPC


 SCF WAVEFUNCTION OPTIMIZATION

  ----------------------------------- OT ---------------------------------------
  Minimizer      : CG                  : conjugate gradient
  Preconditioner : FULL_SINGLE_INVERSE : inversion of 
                                         H + eS - 2*(Sc)(c^T*H*c+const)(Sc)^T
  Precond_solver : DEFAULT
  Line search    : 2PNT                : 2 energies, one gradient
  stepsize       :    0.08000000                  energy_gap     :    0.08000000
  eps_taylor     :   0.10000E-15                  max_taylor     :             4
  ----------------------------------- OT ---------------------------------------

  Step     Update method      Time    Convergence         Total energy    Change
  ------------------------------------------------------------------------------
     1 OT CG       0.80E-01  148.2     0.00047796      -709.3520600196 -7.09E+02
     2 OT LS       0.14E+00  105.5                     -709.3579997544
     3 OT CG       0.14E+00  175.0     0.00032372      -709.3592598106 -7.20E-03
     4 OT LS       0.53E-01  105.2                     -709.3572255736
     5 OT CG       0.53E-01  175.3     0.00015280      -709.3605206030 -1.26E-03
     6 OT LS       0.61E-01  105.4                     -709.3608418246
     7 OT CG       0.61E-01  174.8     0.00007376      -709.3608484891 -3.28E-04
     8 OT LS       0.83E-01  105.2                     -709.3609447324
     9 OT CG       0.83E-01  174.6     0.00003312      -709.3609516451 -1.03E-04
    10 OT LS       0.75E-01  105.4                     -709.3609702051
    11 OT CG       0.75E-01  174.4     0.00001619      -709.3609704241 -1.88E-05
    12 OT LS       0.67E-01  105.2                     -709.3609743888
    13 OT CG       0.67E-01  174.4     0.00000865      -709.3609744431 -4.02E-06
    14 OT LS       0.57E-01  105.4                     -709.3609753884
    15 OT CG       0.57E-01  174.2     0.00000427      -709.3609754187 -9.76E-07
    16 OT LS       0.74E-01  105.6                     -709.3609757110
    17 OT CG       0.74E-01  174.9     0.00000197      -709.3609757270 -3.08E-07
    18 OT LS       0.72E-01  105.4                     -709.3609757910
    19 OT CG       0.72E-01  174.0     0.00000101      -709.3609757911 -6.40E-08
    20 OT LS       0.60E-01  105.2                     -709.3609758048
    21 OT CG       0.60E-01  174.7     0.00000056      -709.3609758053 -1.42E-08

  *** SCF run converged in    21 steps ***


  Electronic density on regular grids:       -515.9999992446        0.0000007554
  Core density on regular grids:              515.9999967716       -0.0000032284
  Total charge density on r-space grids:       -0.0000024730
  Total charge density g-space grids:          -0.0000024730

  Overlap energy of the core charge distribution:               0.00002476821266
  Self energy of the core charge distribution:              -1694.39446126194002
  Core Hamiltonian energy:                                    522.87217889695273
  Hartree energy:                                             685.65218946400478
  Exchange-correlation energy:                               -223.49090767249925

  Total energy:                                              -709.36097580526905

  outer SCF iter =    1 RMS gradient =   0.56E-06 energy =       -709.3609758053
  outer SCF loop converged in   1 iterations or   21 steps


 ENERGY| Total FORCE_EVAL ( QS ) energy (a.u.):             -709.360975810024001


 ATOMIC FORCES in [a.u.]

 # Atom   Kind   Element          X              Y              Z
      1      1      C          -0.00067341    -0.00003460     0.00027881
      2      1      C          -0.00077598     0.00332365     0.00279677
      3      1      C           0.00116672    -0.00043233     0.00037436
      4      1      C          -0.00099966     0.00111415    -0.00036888
      5      1      C           0.00212116    -0.00291951    -0.00026942
      6      1      C           0.00174433    -0.00178408    -0.00369870
      7      2      N          -0.00022639    -0.00135301    -0.00560254
      8      2      N          -0.00266535    -0.00010768     0.00561081
      9      1      C           0.00025785    -0.00142311     0.00024553
     10      1      C          -0.00150200     0.00323545     0.00052593
     11      1      C          -0.00035213     0.00229962     0.00377783
     12      1      C          -0.00028213    -0.00056081    -0.00011693
     13      1      C           0.00249439    -0.00257996    -0.00286275
     14      1      C           0.00027544     0.00136589    -0.00055312
     15      1      C           0.00174863    -0.00099089     0.00323112
     16      1      C          -0.00174955     0.00267363    -0.00009444
     17      1      C           0.00009272     0.00141377    -0.00162181
     18      1      C           0.00093107    -0.00227071    -0.00007859
     19      3      H           0.00037294     0.00060206     0.00079322
     20      3      H          -0.00025007     0.00002916     0.00090427
     21      3      H           0.00007294    -0.00020988     0.00025554
     22      3      H          -0.00020823     0.00009903    -0.00023892
     23      3      H           0.00063574     0.00011867    -0.00082727
     24      3      H          -0.00017404    -0.00021798    -0.00080199
     25      3      H           0.00042238    -0.00059071     0.00214301
     26      3      H          -0.00278303     0.00138642    -0.00094244
     27      3      H          -0.00011274     0.00041426    -0.00292961
     28      3      H           0.00009825    -0.00336459     0.00134764
     29      1      C           0.00233458     0.00240648    -0.00035242
     30      1      C           0.00057442    -0.00393382    -0.00066141
     31      1      C           0.00264585    -0.00208885     0.00045864
     32      1      C           0.00013022    -0.00275006    -0.00085045
     33      1      C          -0.00328333     0.00021271     0.00415116
     34      1      C           0.00097074     0.00036943    -0.00020841
     35      2      N          -0.00124092    -0.00031726    -0.00212945
     36      2      N           0.00091775     0.00013970     0.00151170
     37      1      C           0.00355702    -0.00120760    -0.00090710
     38      1      C           0.00002389    -0.00030349     0.00189649
     39      1      C          -0.00171230    -0.00339580    -0.00077660
     40      1      C           0.00108399    -0.00120463     0.00041311
     41      1      C          -0.00121191     0.00332491    -0.00352942
     42      1      C           0.00157919     0.00022586     0.00197020
     43      1      C          -0.00191624    -0.00058430    -0.00058446
     44      1      C           0.00081324     0.00179965     0.00061840
     45      1      C          -0.00037128     0.00169033     0.00035673
     46      1      C          -0.00196261    -0.00051903    -0.00039284
     47      3      H          -0.00092820     0.00323283     0.00003665
     48      3      H          -0.00032774     0.00058316     0.00118465
     49      3      H          -0.00042579    -0.00001387     0.00072212
     50      3      H          -0.00118434     0.00008465    -0.00114030
     51      3      H          -0.00005019     0.00031436    -0.00067248
     52      3      H          -0.00059185     0.00183030    -0.00105519
     53      3      H          -0.00028102     0.00001107    -0.00379989
     54      3      H           0.00192748     0.00105258     0.00099967
     55      3      H          -0.00145305     0.00134909     0.00363227
     56      3      H           0.00109751    -0.00309112    -0.00048429
     57      1      C          -0.00343256     0.00039715     0.00045567
     58      1      C          -0.00011434     0.00053269    -0.00223958
     59      1      C           0.00096283     0.00350424     0.00092736
     60      1      C           0.00085477     0.00138848    -0.00199084
     61      1      C           0.00217824    -0.00252483     0.00349738
     62      1      C          -0.00040543     0.00150666    -0.00044990
     63      2      N          -0.00073660    -0.00152776     0.00012568
     64      2      N          -0.00113499    -0.00208178    -0.00113032
     65      1      C          -0.00036553     0.00290510    -0.00097460
     66      1      C          -0.00304083     0.00239521     0.00058365
     67      1      C           0.00330686     0.00083387     0.00047459
     68      1      C           0.00103802     0.00057720     0.00023578
     69      1      C          -0.00097413    -0.00320829    -0.00419490
     70      1      C          -0.00236111     0.00158060     0.00089695
     71      1      C           0.00144179    -0.00112740    -0.00014053
     72      1      C          -0.00183587    -0.00104083     0.00031392
     73      1      C          -0.00130368    -0.00190959     0.00176213
     74      1      C           0.00247330     0.00012662    -0.00128534
     75      3      H          -0.00040772    -0.00100949     0.00109090
     76      3      H           0.00131521    -0.00147049     0.00105024
     77      3      H           0.00015999    -0.00017724     0.00063757
     78      3      H           0.00225690    -0.00242728    -0.00006956
     79      3      H          -0.00028879    -0.00030988    -0.00063311
     80      3      H           0.00038605    -0.00059132    -0.00123150
     81      3      H           0.00053166    -0.00176263    -0.00323809
     82      3      H          -0.00168405     0.00202782     0.00019133
     83      3      H          -0.00021859    -0.00009121     0.00382057
     84      3      H           0.00204793     0.00122960    -0.00119993
     85      1      C           0.00070640    -0.00207752    -0.00135675
     86      1      C          -0.00076915    -0.00028260     0.00210887
     87      1      C           0.00037596    -0.00175570    -0.00078251
     88      1      C          -0.00017247     0.00089978     0.00191283
     89      1      C           0.00145575    -0.00201725    -0.00009521
     90      1      C          -0.00053208     0.00075898     0.00206613
     91      2      N           0.00107830    -0.00346710    -0.00866938
     92      2      N          -0.00431165     0.00427515     0.00437218
     93      3      H          -0.00099195     0.00096735    -0.00220236
     94      3      H           0.00053247     0.00032066    -0.00097870
     95      3      H          -0.00088939     0.00028909    -0.00110847
     96      3      H          -0.00070220     0.00028084     0.00031146
     97      3      H           0.00128586    -0.00071316     0.00170463
     98      3      H          -0.00080336    -0.00200384     0.00087332
     99      3      H           0.00073833    -0.00026785    -0.00036751
    100      3      H           0.00081616     0.00123318    -0.00020640
    101      3      H          -0.00027168     0.00102862    -0.00028312
    102      3      H           0.00041315     0.00215183    -0.00070821
    103      1      C           0.00150401     0.00002808    -0.00251281
    104      1      C          -0.00115137    -0.00211169    -0.00022188
    105      1      C           0.00062201     0.00083309    -0.00149436
    106      1      C          -0.00059532    -0.00135161     0.00112007
    107      1      C           0.00109005    -0.00053024    -0.00192729
    108      1      C          -0.00145003    -0.00224505     0.00040691
    109      2      N           0.00266084     0.00469404    -0.00558791
    110      2      N          -0.00301505    -0.00358793     0.00516657
    111      3      H           0.00083719     0.00147276     0.00131974
    112      3      H           0.00043614     0.00091784     0.00035360
    113      3      H          -0.00062308     0.00106409     0.00024012
    114      3      H          -0.00047790     0.00013315     0.00055750
    115      3      H           0.00049342    -0.00156447    -0.00045692
    116      3      H          -0.00065587    -0.00055819    -0.00137972
    117      3      H           0.00060386     0.00044842    -0.00003621
    118      3      H           0.00087630     0.00014713     0.00097519
    119      3      H           0.00016736     0.00056710     0.00105768
    120      3      H          -0.00057671     0.00118747     0.00120184
    121      1      C          -0.00087190     0.00286887    -0.00241147
    122      1      C           0.00166962     0.00028510     0.00177076
    123      1      C           0.00075472     0.00084062    -0.00172597
    124      1      C           0.00015961    -0.00075292     0.00198050
    125      1      C           0.00107583     0.00175466    -0.00051289
    126      1      C           0.00079232    -0.00139039     0.00235551
    127      2      N           0.00162202     0.00374680    -0.00637629
    128      2      N          -0.00126643    -0.00398750     0.00522796
    129      3      H          -0.00118003    -0.00127060    -0.00159044
    130      3      H          -0.00148620    -0.00013308    -0.00079590
    131      3      H          -0.00054801    -0.00093021    -0.00096971
    132      3      H           0.00037822    -0.00059410     0.00024757
    133      3      H           0.00068258     0.00167171     0.00142243
    134      3      H           0.00162872    -0.00029410    -0.00062958
    135      3      H          -0.00052287     0.00053767    -0.00000616
    136      3      H          -0.00171913    -0.00058215     0.00021417
    137      3      H          -0.00240888    -0.00144505    -0.00025086
    138      3      H          -0.00037312    -0.00063834     0.00047714
    139      1      C          -0.00052462     0.00141161    -0.00208787
    140      1      C           0.00216117     0.00009515     0.00053355
    141      1      C          -0.00066504     0.00041332    -0.00197148
    142      1      C           0.00121576     0.00020099     0.00177067
    143      1      C           0.00110110     0.00129060    -0.00180021
    144      1      C           0.00203393    -0.00207354     0.00225074
    145      2      N          -0.00326912     0.00117059    -0.00562173
    146      2      N           0.00435734     0.00049375     0.00679835
    147      3      H          -0.00051841    -0.00004090    -0.00035852
    148      3      H          -0.00242916    -0.00140636     0.00024192
    149      3      H          -0.00133076    -0.00123239    -0.00021640
    150      3      H           0.00021485    -0.00073364     0.00001276
    151      3      H           0.00056360     0.00154142     0.00061360
    152      3      H           0.00175852    -0.00024838    -0.00142264
    153      3      H          -0.00035892     0.00059191    -0.00025750
    154      3      H          -0.00109425    -0.00004996     0.00100889
    155      3      H          -0.00081575    -0.00126816     0.00077021
    156      3      H          -0.00168540    -0.00020036     0.00137500
    157      1      C           0.00103034     0.00128603     0.00235225
    158      1      C          -0.00215389     0.00006537     0.00023218
    159      1      C           0.00103143     0.00016062     0.00144035
    160      1      C          -0.00145696     0.00002004    -0.00120565
    161      1      C           0.00026957     0.00119314     0.00173967
    162      1      C          -0.00229053     0.00010538    -0.00041771
    163      2      N           0.00656306     0.00029043     0.00490825
    164      2      N          -0.00491375    -0.00122365    -0.00713244
    165      3      H           0.00210614    -0.00010296    -0.00108277
    166      3      H           0.00101535    -0.00008903    -0.00033837
    167      3      H           0.00069924    -0.00102921    -0.00012280
    168      3      H          -0.00011315    -0.00052492    -0.00053286
    169      3      H          -0.00109350     0.00115606     0.00043273
    170      3      H          -0.00074057    -0.00031696     0.00137021
    171      3      H           0.00071385     0.00028421     0.00004642
    172      3      H           0.00055609     0.00068544    -0.00102114
    173      3      H           0.00055697    -0.00018599    -0.00107735
    174      3      H           0.00083999    -0.00101723    -0.00093808
    175      1      C          -0.00110323     0.00187143     0.00144774
    176      1      C          -0.00067659    -0.00059566    -0.00202539
    177      1      C          -0.00126132     0.00124116     0.00093571
    178      1      C           0.00060723    -0.00065866    -0.00186290
    179      1      C          -0.00097368     0.00236818     0.00004736
    180      1      C           0.00069490    -0.00079124    -0.00222318
    181      2      N          -0.00234726     0.00363561     0.00666462
    182      2      N           0.00200715    -0.00570862    -0.00357600
    183      3      H           0.00023465    -0.00126101     0.00220836
    184      3      H           0.00053550     0.00041660     0.00096420
    185      3      H          -0.00022334    -0.00083472     0.00115702
    186      3      H          -0.00016483    -0.00073630    -0.00022474
    187      3      H          -0.00000816     0.00141533    -0.00171708
    188      3      H          -0.00219712     0.00028757    -0.00088357
    189      3      H           0.00009226     0.00076977     0.00035612
    190      3      H           0.00150109     0.00006932     0.00022638
    191      3      H           0.00070125    -0.00080735     0.00033550
    192      3      H           0.00209774    -0.00073084     0.00068899
 SUM OF ATOMIC FORCES           0.00098637    -0.00428715    -0.00441896     0.00623537

 --------------------------
 OPTIMIZATION STEP:      4
 --------------------------

 Number of electrons:                                                        516
 Number of occupied orbitals:                                                258
 Number of molecular orbitals:                                               258

 Number of orbital functions:                                               1776
 Number of independent orbital functions:                                   1776

 Extrapolation method: ASPC


 SCF WAVEFUNCTION OPTIMIZATION

  ----------------------------------- OT ---------------------------------------
  Minimizer      : CG                  : conjugate gradient
  Preconditioner : FULL_SINGLE_INVERSE : inversion of 
                                         H + eS - 2*(Sc)(c^T*H*c+const)(Sc)^T
  Precond_solver : DEFAULT
  Line search    : 2PNT                : 2 energies, one gradient
  stepsize       :    0.08000000                  energy_gap     :    0.08000000
  eps_taylor     :   0.10000E-15                  max_taylor     :             4
  ----------------------------------- OT ---------------------------------------

  Step     Update method      Time    Convergence         Total energy    Change
  ------------------------------------------------------------------------------
     1 OT CG       0.80E-01  148.1     0.00011850      -709.3604267578 -7.09E+02
     2 OT LS       0.14E+00  105.2                     -709.3607919532
     3 OT CG       0.14E+00  174.5     0.00008076      -709.3608697507 -4.43E-04
     4 OT LS       0.52E-01  104.7                     -709.3607364215
     5 OT CG       0.52E-01  174.7     0.00003809      -709.3609474757 -7.77E-05
     6 OT LS       0.62E-01  105.7                     -709.3609674701
     7 OT CG       0.62E-01  175.1     0.00001823      -709.3609679726 -2.05E-05
     8 OT LS       0.84E-01  106.0                     -709.3609739009
     9 OT CG       0.84E-01  175.3     0.00000813      -709.3609743402 -6.37E-06
    10 OT LS       0.76E-01  106.2                     -709.3609754818
    11 OT CG       0.76E-01  174.8     0.00000394      -709.3609754932 -1.15E-06
    12 OT LS       0.67E-01  105.2                     -709.3609757267
    13 OT CG       0.67E-01  174.8     0.00000209      -709.3609757311 -2.38E-07
    14 OT LS       0.57E-01  105.6                     -709.3609757869
    15 OT CG       0.57E-01  175.3     0.00000104      -709.3609757885 -5.74E-08
    16 OT LS       0.74E-01  106.2                     -709.3609758059
    17 OT CG       0.74E-01  174.1     0.00000047      -709.3609758068 -1.83E-08

  *** SCF run converged in    17 steps ***


  Electronic density on regular grids:       -515.9999992446        0.0000007554
  Core density on regular grids:              515.9999967716       -0.0000032284
  Total charge density on r-space grids:       -0.0000024730
  Total charge density g-space grids:          -0.0000024730

  Overlap energy of the core charge distribution:               0.00002476821266
  Self energy of the core charge distribution:              -1694.39446126194002
  Core Hamiltonian energy:                                    522.87236103005580
  Hartree energy:                                             685.65205515044886
  Exchange-correlation energy:                               -223.49095549362426

  Total energy:                                              -709.36097580684702

  outer SCF iter =    1 RMS gradient =   0.47E-06 energy =       -709.3609758068
  outer SCF loop converged in   1 iterations or   17 steps


 ENERGY| Total FORCE_EVAL ( QS ) energy (a.u.):             -709.360975806847023


 Number of electrons:                                                        516
 Number of occupied orbitals:                                                258
 Number of molecular orbitals:                                               258

 Number of orbital functions:                                               1776
 Number of independent orbital functions:                                   1776

 Extrapolation method: ASPC


 SCF WAVEFUNCTION OPTIMIZATION

  ----------------------------------- OT ---------------------------------------
  Minimizer      : CG                  : conjugate gradient
  Preconditioner : FULL_SINGLE_INVERSE : inversion of 
                                         H + eS - 2*(Sc)(c^T*H*c+const)(Sc)^T
  Precond_solver : DEFAULT
  Line search    : 2PNT                : 2 energies, one gradient
  stepsize       :    0.08000000                  energy_gap     :    0.08000000
  eps_taylor     :   0.10000E-15                  max_taylor     :             4
  ----------------------------------- OT ---------------------------------------

  Step     Update method      Time    Convergence         Total energy    Change
  ------------------------------------------------------------------------------
     1 OT CG       0.80E-01  149.0     0.00033909      -709.3567214805 -7.09E+02
     2 OT LS       0.14E+00  105.7                     -709.3597187634
     3 OT CG       0.14E+00  173.7     0.00021057      -709.3603695761 -3.65E-03
     4 OT LS       0.63E-01  105.7                     -709.3600854124
     5 OT CG       0.63E-01  174.4     0.00010520      -709.3610089560 -6.39E-04
     6 OT LS       0.54E-01  105.3                     -709.3611411546
     7 OT CG       0.54E-01  174.4     0.00005385      -709.3611451451 -1.36E-04
     8 OT LS       0.75E-01  105.1                     -709.3611909190
     9 OT CG       0.75E-01  174.2     0.00002724      -709.3611949123 -4.98E-05
    10 OT LS       0.72E-01  105.6                     -709.3612070852
    11 OT CG       0.72E-01  174.7     0.00001255      -709.3612071093 -1.22E-05
    12 OT LS       0.58E-01  104.9                     -709.3612090669
    13 OT CG       0.58E-01  174.5     0.00000717      -709.3612091898 -2.08E-06
    14 OT LS       0.62E-01  106.0                     -709.3612099193
    15 OT CG       0.62E-01  175.1     0.00000362      -709.3612099231 -7.33E-07
    16 OT LS       0.67E-01  105.2                     -709.3612101224
    17 OT CG       0.67E-01  174.3     0.00000168      -709.3612101233 -2.00E-07
    18 OT LS       0.67E-01  105.5                     -709.3612101666
    19 OT CG       0.67E-01  174.7     0.00000092      -709.3612101666 -4.33E-08

  *** SCF run converged in    19 steps ***


  Electronic density on regular grids:       -515.9999992383        0.0000007617
  Core density on regular grids:              515.9999967722       -0.0000032278
  Total charge density on r-space grids:       -0.0000024661
  Total charge density g-space grids:          -0.0000024661

  Overlap energy of the core charge distribution:               0.00002460516869
  Self energy of the core charge distribution:              -1694.39446126194002
  Core Hamiltonian energy:                                    522.89671234715786
  Hartree energy:                                             685.62207216330694
  Exchange-correlation energy:                               -223.48555802027465

  Total energy:                                              -709.36121016658137

  outer SCF iter =    1 RMS gradient =   0.92E-06 energy =       -709.3612101666
  outer SCF loop converged in   1 iterations or   19 steps


 ENERGY| Total FORCE_EVAL ( QS ) energy (a.u.):             -709.361210166581373


 Number of electrons:                                                        516
 Number of occupied orbitals:                                                258
 Number of molecular orbitals:                                               258

 Number of orbital functions:                                               1776
 Number of independent orbital functions:                                   1776

 Extrapolation method: ASPC


 SCF WAVEFUNCTION OPTIMIZATION

  ----------------------------------- OT ---------------------------------------
  Minimizer      : CG                  : conjugate gradient
  Preconditioner : FULL_SINGLE_INVERSE : inversion of 
                                         H + eS - 2*(Sc)(c^T*H*c+const)(Sc)^T
  Precond_solver : DEFAULT
  Line search    : 2PNT                : 2 energies, one gradient
  stepsize       :    0.08000000                  energy_gap     :    0.08000000
  eps_taylor     :   0.10000E-15                  max_taylor     :             4
  ----------------------------------- OT ---------------------------------------

  Step     Update method      Time    Convergence         Total energy    Change
  ------------------------------------------------------------------------------
     1 OT CG       0.80E-01  149.0     0.00013691      -709.3289217662 -7.09E+02
     2 OT LS       0.14E+00  105.8                     -709.3294089892
     3 OT CG       0.14E+00  175.1     0.00008390      -709.3295122236 -5.90E-04
     4 OT LS       0.60E-01  105.7                     -709.3294447024
     5 OT CG       0.60E-01  175.1     0.00004270      -709.3296084233 -9.62E-05
     6 OT LS       0.52E-01  105.2                     -709.3296297432
     7 OT CG       0.52E-01  175.1     0.00002276      -709.3296301970 -2.18E-05
     8 OT LS       0.72E-01  104.9                     -709.3296380862
     9 OT CG       0.72E-01  175.8     0.00001137      -709.3296387306 -8.53E-06
    10 OT LS       0.66E-01  105.8                     -709.3296406585
    11 OT CG       0.66E-01  174.0     0.00000609      -709.3296406757 -1.95E-06
    12 OT LS       0.50E-01  105.9                     -709.3296410568
    13 OT CG       0.50E-01  174.7     0.00000312      -709.3296410994 -4.24E-07
    14 OT LS       0.65E-01  105.0                     -709.3296412367
    15 OT CG       0.65E-01  174.1     0.00000170      -709.3296412446 -1.45E-07
    16 OT LS       0.64E-01  105.6                     -709.3296412866
    17 OT CG       0.64E-01  174.9     0.00000078      -709.3296412867 -4.20E-08

  *** SCF run converged in    17 steps ***


  Electronic density on regular grids:       -515.9999992437        0.0000007563
  Core density on regular grids:              515.9999967665       -0.0000032335
  Total charge density on r-space grids:       -0.0000024772
  Total charge density g-space grids:          -0.0000024772

  Overlap energy of the core charge distribution:               0.00002568455405
  Self energy of the core charge distribution:              -1694.39446126194002
  Core Hamiltonian energy:                                    522.98839127078770
  Hartree energy:                                             685.55716262676901
  Exchange-correlation energy:                               -223.48075960684270

  Total energy:                                              -709.32964128667186

  outer SCF iter =    1 RMS gradient =   0.78E-06 energy =       -709.3296412867
  outer SCF loop converged in   1 iterations or   17 steps


 ENERGY| Total FORCE_EVAL ( QS ) energy (a.u.):             -709.329641286671858


 *******************************************************************************
 ***                 MNBRACK - NUMBER OF ENERGY EVALUATIONS :       3        ***
 *******************************************************************************

 Number of electrons:                                                        516
 Number of occupied orbitals:                                                258
 Number of molecular orbitals:                                               258

 Number of orbital functions:                                               1776
 Number of independent orbital functions:                                   1776

 Extrapolation method: ASPC


 SCF WAVEFUNCTION OPTIMIZATION

  ----------------------------------- OT ---------------------------------------
  Minimizer      : CG                  : conjugate gradient
  Preconditioner : FULL_SINGLE_INVERSE : inversion of 
                                         H + eS - 2*(Sc)(c^T*H*c+const)(Sc)^T
  Precond_solver : DEFAULT
  Line search    : 2PNT                : 2 energies, one gradient
  stepsize       :    0.08000000                  energy_gap     :    0.08000000
  eps_taylor     :   0.10000E-15                  max_taylor     :             4
  ----------------------------------- OT ---------------------------------------

  Step     Update method      Time    Convergence         Total energy    Change
  ------------------------------------------------------------------------------
     1 OT CG       0.80E-01  149.3     0.00116279      -709.3085278930 -7.09E+02
     2 OT LS       0.14E+00  105.4                     -709.3436902017
     3 OT CG       0.14E+00  175.7     0.00072976      -709.3511454675 -4.26E-02
     4 OT LS       0.63E-01  105.1                     -709.3478311120
     5 OT CG       0.63E-01  175.0     0.00036929      -709.3587616609 -7.62E-03
     6 OT LS       0.54E-01  105.5                     -709.3603841836
     7 OT CG       0.54E-01  174.8     0.00018528      -709.3604323133 -1.67E-03
     8 OT LS       0.76E-01  105.2                     -709.3609771363
     9 OT CG       0.76E-01  175.1     0.00009417      -709.3610284830 -5.96E-04
    10 OT LS       0.70E-01  105.6                     -709.3611705993
    11 OT CG       0.70E-01  175.1     0.00004576      -709.3611714464 -1.43E-04
    12 OT LS       0.55E-01  105.0                     -709.3611956139
    13 OT CG       0.55E-01  174.3     0.00002502      -709.3611977376 -2.63E-05
    14 OT LS       0.64E-01  105.5                     -709.3612067694
    15 OT CG       0.64E-01  174.7     0.00001274      -709.3612069754 -9.24E-06
    16 OT LS       0.66E-01  105.2                     -709.3612094376
    17 OT CG       0.66E-01  174.8     0.00000592      -709.3612094394 -2.46E-06
    18 OT LS       0.66E-01  105.1                     -709.3612099704
    19 OT CG       0.66E-01  174.7     0.00000324      -709.3612099704 -5.31E-07
    20 OT LS       0.66E-01  105.9                     -709.3612101286
    21 OT CG       0.66E-01  174.5     0.00000162      -709.3612101286 -1.58E-07
    22 OT LS       0.64E-01  105.6                     -709.3612101674
    23 OT CG       0.64E-01  174.7     0.00000088      -709.3612101674 -3.88E-08

  *** SCF run converged in    23 steps ***


  Electronic density on regular grids:       -515.9999992383        0.0000007617
  Core density on regular grids:              515.9999967722       -0.0000032278
  Total charge density on r-space grids:       -0.0000024661
  Total charge density g-space grids:          -0.0000024661

  Overlap energy of the core charge distribution:               0.00002460516869
  Self energy of the core charge distribution:              -1694.39446126194002
  Core Hamiltonian energy:                                    522.89684545575597
  Hartree energy:                                             685.62198105598691
  Exchange-correlation energy:                               -223.48560002236295

  Total energy:                                              -709.36121016739150

  outer SCF iter =    1 RMS gradient =   0.88E-06 energy =       -709.3612101674
  outer SCF loop converged in   1 iterations or   23 steps


 ENERGY| Total FORCE_EVAL ( QS ) energy (a.u.):             -709.361210179314526


 ATOMIC FORCES in [a.u.]

 # Atom   Kind   Element          X              Y              Z
      1      1      C          -0.00117731     0.00154532     0.00429166
      2      1      C           0.00392258    -0.00521885    -0.00337428
      3      1      C          -0.00265915     0.00632188     0.00071067
      4      1      C           0.00204783    -0.00533736    -0.00658210
      5      1      C          -0.00319441     0.00711685    -0.00564345
      6      1      C          -0.00083626     0.00202294     0.00694050
      7      2      N          -0.00481263     0.00742691     0.01358069
      8      2      N           0.00312912    -0.00847395    -0.01309097
      9      1      C          -0.00393521     0.00456906     0.00661064
     10      1      C           0.00470838    -0.00646755     0.00544212
     11      1      C           0.00120894    -0.00116477    -0.00672152
     12      1      C           0.00088876    -0.00215118    -0.00466947
     13      1      C          -0.00254828     0.00618522     0.00356522
     14      1      C           0.00428591    -0.00542947    -0.00037787
     15      1      C          -0.00476107     0.00082301    -0.01876755
     16      1      C           0.00942401    -0.00688048     0.00420506
     17      1      C          -0.00054518    -0.00218773     0.01039780
     18      1      C          -0.00108635     0.00849080    -0.00374653
     19      3      H           0.00020856     0.00026100     0.00232269
     20      3      H           0.00162432    -0.00324022    -0.00182013
     21      3      H           0.00100357    -0.00182003     0.00100264
     22      3      H          -0.00115462     0.00162664    -0.00088222
     23      3      H           0.00031032     0.00007618    -0.00210623
     24      3      H          -0.00196362     0.00290142     0.00178240
     25      3      H           0.00055171    -0.00171341     0.00060582
     26      3      H          -0.00150771     0.00068044     0.00169316
     27      3      H          -0.00154884     0.00183309    -0.00023443
     28      3      H           0.00013871    -0.00148800    -0.00187593
     29      1      C           0.00035190    -0.00814546    -0.00023258
     30      1      C           0.00048847     0.00577257     0.00167411
     31      1      C          -0.00220278    -0.00248646     0.00404220
     32      1      C          -0.00357777     0.00767213     0.00486381
     33      1      C           0.00636697    -0.00193627    -0.00905925
     34      1      C           0.00082061     0.00142155     0.00027464
     35      2      N           0.00321693     0.00321682     0.01297535
     36      2      N          -0.00142480    -0.00456875    -0.01356111
     37      1      C           0.00053464     0.00151951    -0.00383346
     38      1      C          -0.00110598     0.00141357    -0.00211680
     39      1      C           0.00458596     0.00296523     0.00403652
     40      1      C          -0.00183247    -0.00132245    -0.00242415
     41      1      C           0.00343470    -0.00695495     0.00726460
     42      1      C          -0.00547372     0.00181806    -0.00700168
     43      1      C           0.00171062    -0.00050060     0.00560747
     44      1      C          -0.00520856    -0.00385938    -0.00501909
     45      1      C           0.00059601    -0.00333133    -0.00231693
     46      1      C          -0.00131751     0.00292418     0.00112802
     47      3      H          -0.00322169    -0.00006657     0.00215408
     48      3      H          -0.00017141    -0.00108640     0.00075524
     49      3      H           0.00120210    -0.00169048    -0.00140491
     50      3      H          -0.00048673     0.00118237    -0.00053117
     51      3      H           0.00231791    -0.00158796     0.00246075
     52      3      H          -0.00047460     0.00107480    -0.00050019
     53      3      H          -0.00126455    -0.00325332    -0.00070580
     54      3      H           0.00057541     0.00158567    -0.00143219
     55      3      H           0.00091088     0.00239785    -0.00070648
     56      3      H          -0.00053106     0.00024032     0.00221555
     57      1      C           0.00452744     0.00250182    -0.00396085
     58      1      C           0.00041112    -0.00238953     0.00300312
     59      1      C           0.00161866    -0.00103282     0.00372261
     60      1      C          -0.00025479    -0.00608907     0.00735434
     61      1      C          -0.00408015     0.00652276    -0.00751640
     62      1      C          -0.00190641    -0.00079589     0.00224749
     63      2      N          -0.00333095     0.00060603     0.00381661
     64      2      N           0.00097143     0.00143788    -0.00449854
     65      1      C          -0.00289368    -0.00117369    -0.00471602
     66      1      C           0.00553214    -0.00286078    -0.00176248
     67      1      C          -0.00660401     0.00416229     0.00038083
     68      1      C           0.00186623     0.00000340    -0.00020699
     69      1      C           0.00095043     0.00689295     0.00913142
     70      1      C           0.00521150    -0.00811931    -0.00601349
     71      1      C          -0.00278254     0.00275649     0.00326550
     72      1      C           0.00405462    -0.00366254    -0.00115167
     73      1      C           0.00027898     0.00376244    -0.01222522
     74      1      C          -0.00821104    -0.00330224     0.00620180
     75      3      H           0.00077317    -0.00079224     0.00033183
     76      3      H           0.00062872    -0.00097094     0.00050128
     77      3      H          -0.00033186     0.00278105    -0.00249065
     78      3      H          -0.00167499    -0.00270172    -0.00211624
     79      3      H          -0.00078748     0.00172771     0.00131608
     80      3      H          -0.00098301     0.00042337    -0.00079991
     81      3      H           0.00250437    -0.00023136     0.00120024
     82      3      H          -0.00016908    -0.00039355    -0.00188355
     83      3      H          -0.00298698     0.00058101     0.00108589
     84      3      H           0.00190911     0.00010773     0.00079503
     85      1      C          -0.00244288     0.00220451     0.00364547
     86      1      C          -0.00203518    -0.00127034    -0.00150590
     87      1      C          -0.00157416     0.00145014     0.00018792
     88      1      C           0.00155840    -0.00021385    -0.00157645
     89      1      C           0.00187762     0.00229346     0.00095588
     90      1      C           0.00085609    -0.00241991    -0.00241234
     91      2      N           0.00633864    -0.00299571     0.01747205
     92      2      N          -0.00118521    -0.00462246    -0.00150754
     93      3      H          -0.00080690    -0.00108867    -0.00174604
     94      3      H           0.00131200    -0.00000761    -0.00044030
     95      3      H          -0.00069707     0.00139155     0.00116138
     96      3      H          -0.00006487    -0.00144173    -0.00103139
     97      3      H           0.00150391    -0.00132770     0.00213872
     98      3      H          -0.00079321    -0.00229747     0.00122229
     99      3      H           0.00021256     0.00110874     0.00176819
    100      3      H           0.00081610    -0.00102497    -0.00161891
    101      3      H          -0.00104175     0.00025839     0.00015266
    102      3      H           0.00071760     0.00121248     0.00089095
    103      1      C          -0.00224482    -0.00215633     0.00242030
    104      1      C          -0.00140673     0.00166354    -0.00157854
    105      1      C          -0.00194335     0.00042327     0.00148953
    106      1      C           0.00223581     0.00124860     0.00011291
    107      1      C           0.00169176    -0.00180799     0.00148699
    108      1      C           0.00209433     0.00150918    -0.00310655
    109      2      N           0.00376368    -0.00993620     0.00186011
    110      2      N          -0.00345976     0.00013886    -0.00621030
    111      3      H           0.00068029     0.00130379    -0.00144650
    112      3      H           0.00158531    -0.00011466     0.00016700
    113      3      H          -0.00089144    -0.00088660     0.00138951
    114      3      H           0.00031253     0.00111803    -0.00124332
    115      3      H           0.00073946    -0.00222927    -0.00118112
    116      3      H          -0.00108491    -0.00126956    -0.00186874
    117      3      H          -0.00026126    -0.00114516     0.00130702
    118      3      H           0.00103358     0.00105266    -0.00101187
    119      3      H          -0.00117604     0.00051330     0.00023628
    120      3      H          -0.00057232    -0.00127243     0.00104995
    121      1      C           0.00188541    -0.00317764     0.00311829
    122      1      C           0.00067205    -0.00120050    -0.00277089
    123      1      C          -0.00012659    -0.00171184     0.00087209
    124      1      C          -0.00143046     0.00083013    -0.00116904
    125      1      C          -0.00220928     0.00118837     0.00243422
    126      1      C           0.00053593     0.00496777    -0.00297690
    127      2      N          -0.00172071     0.00199310     0.00348291
    128      2      N           0.00861518     0.00187424    -0.00439655
    129      3      H           0.00007507     0.00038852    -0.00260578
    130      3      H          -0.00128423     0.00132949     0.00008304
    131      3      H          -0.00019853    -0.00095055     0.00144563
    132      3      H           0.00057172     0.00083541    -0.00176183
    133      3      H           0.00111465     0.00149178     0.00143845
    134      3      H           0.00233007     0.00003779    -0.00028083
    135      3      H          -0.00011573    -0.00055361     0.00199518
    136      3      H          -0.00068903     0.00026445    -0.00138280
    137      3      H          -0.00064917    -0.00179722    -0.00059968
    138      3      H           0.00057802    -0.00005812     0.00181333
    139      1      C           0.00464276    -0.00164980     0.00298285
    140      1      C           0.00004646    -0.00252766    -0.00235606
    141      1      C           0.00026333    -0.00153749     0.00112168
    142      1      C          -0.00170161     0.00067288    -0.00096979
    143      1      C          -0.00060684     0.00130629     0.00269357
    144      1      C          -0.00160956     0.00349830    -0.00346355
    145      2      N           0.00455914     0.00400036     0.00368571
    146      2      N           0.00179205    -0.00275726    -0.00475930
    147      3      H           0.00059374     0.00046512    -0.00151686
    148      3      H          -0.00183442     0.00031000     0.00058980
    149      3      H          -0.00010590    -0.00079264     0.00142656
    150      3      H          -0.00054826     0.00015664    -0.00201540
    151      3      H           0.00114782     0.00186070     0.00033080
    152      3      H           0.00203084     0.00022070    -0.00143360
    153      3      H           0.00102803     0.00003719     0.00186086
    154      3      H          -0.00098546     0.00027348    -0.00146597
    155      3      H           0.00055331    -0.00182876    -0.00011319
    156      3      H           0.00035649     0.00018088     0.00235988
    157      1      C          -0.00263679    -0.00090187    -0.00232401
    158      1      C           0.00097709    -0.00209001     0.00146704
    159      1      C          -0.00029893    -0.00200115    -0.00153040
    160      1      C           0.00228353     0.00128896    -0.00020023
    161      1      C          -0.00045528     0.00230917    -0.00170806
    162      1      C           0.00263745     0.00102992     0.00267250
    163      2      N          -0.00944100     0.01006773    -0.00135503
    164      2      N          -0.00162729    -0.00565011     0.01269196
    165      3      H           0.00154137    -0.00007905     0.00135144
    166      3      H           0.00071067     0.00152536    -0.00020144
    167      3      H          -0.00110795    -0.00031661    -0.00121016
    168      3      H           0.00112423    -0.00025536     0.00115987
    169      3      H          -0.00152946     0.00170865     0.00116010
    170      3      H          -0.00153601    -0.00036931     0.00183604
    171      3      H          -0.00119324     0.00027915    -0.00137588
    172      3      H           0.00150459     0.00041126     0.00089524
    173      3      H          -0.00005377    -0.00127458    -0.00029336
    174      3      H          -0.00129131     0.00016203    -0.00086870
    175      1      C           0.00074421    -0.00283386    -0.00311103
    176      1      C          -0.00184200    -0.00092410     0.00171563
    177      1      C           0.00034291    -0.00209205    -0.00017059
    178      1      C           0.00060996     0.00154040     0.00158385
    179      1      C           0.00279365     0.00055059    -0.00111243
    180      1      C          -0.00193361     0.00270910     0.00247734
    181      2      N           0.00076555     0.00256560    -0.00938497
    182      2      N          -0.00613325     0.00215237    -0.00037992
    183      3      H          -0.00124426    -0.00000112     0.00179370
    184      3      H           0.00053485     0.00121129     0.00041878
    185      3      H           0.00083272    -0.00130302    -0.00108663
    186      3      H          -0.00132361     0.00073103     0.00111902
    187      3      H          -0.00035829     0.00181813    -0.00209392
    188      3      H          -0.00241838     0.00046473    -0.00122408
    189      3      H           0.00097889    -0.00044077    -0.00172492
    190      3      H          -0.00048205     0.00129709     0.00161343
    191      3      H          -0.00015856    -0.00097135    -0.00007288
    192      3      H           0.00161203    -0.00009452    -0.00112183
 SUM OF ATOMIC FORCES           0.00093523    -0.00630064    -0.00239141     0.00680379

 Number of electrons:                                                        516
 Number of occupied orbitals:                                                258
 Number of molecular orbitals:                                               258

 Number of orbital functions:                                               1776
 Number of independent orbital functions:                                   1776

 Extrapolation method: ASPC


 SCF WAVEFUNCTION OPTIMIZATION

  ----------------------------------- OT ---------------------------------------
  Minimizer      : CG                  : conjugate gradient
  Preconditioner : FULL_SINGLE_INVERSE : inversion of 
                                         H + eS - 2*(Sc)(c^T*H*c+const)(Sc)^T
  Precond_solver : DEFAULT
  Line search    : 2PNT                : 2 energies, one gradient
  stepsize       :    0.08000000                  energy_gap     :    0.08000000
  eps_taylor     :   0.10000E-15                  max_taylor     :             4
  ----------------------------------- OT ---------------------------------------

  Step     Update method      Time    Convergence         Total energy    Change
  ------------------------------------------------------------------------------
     1 OT CG       0.80E-01  148.2     0.00154117      -709.2707831040 -7.09E+02
     2 OT LS       0.14E+00  105.4                     -709.3322184679
     3 OT CG       0.14E+00  174.4     0.00098051      -709.3447664846 -7.40E-02
     4 OT LS       0.63E-01  105.4                     -709.3398313923
     5 OT CG       0.63E-01  175.2     0.00048851      -709.3586470838 -1.39E-02
     6 OT LS       0.54E-01  106.0                     -709.3615426200
     7 OT CG       0.54E-01  174.1     0.00024637      -709.3616164571 -2.97E-03
     8 OT LS       0.75E-01  105.7                     -709.3625775841
     9 OT CG       0.75E-01  174.4     0.00012469      -709.3626560646 -1.04E-03
    10 OT LS       0.74E-01  105.8                     -709.3629206177
    11 OT CG       0.74E-01  175.7     0.00005357      -709.3629206300 -2.65E-04
    12 OT LS       0.65E-01  105.9                     -709.3629620664
    13 OT CG       0.65E-01  175.0     0.00003159      -709.3629630369 -4.24E-05
    14 OT LS       0.59E-01  105.2                     -709.3629764545
    15 OT CG       0.59E-01  175.4     0.00001586      -709.3629765649 -1.35E-05
    16 OT LS       0.67E-01  105.8                     -709.3629803617
    17 OT CG       0.67E-01  175.0     0.00000744      -709.3629804108 -3.85E-06
    18 OT LS       0.68E-01  104.9                     -709.3629812779
    19 OT CG       0.68E-01  174.1     0.00000404      -709.3629812785 -8.68E-07
    20 OT LS       0.67E-01  106.0                     -709.3629815306
    21 OT CG       0.67E-01  175.5     0.00000205      -709.3629815307 -2.52E-07
    22 OT LS       0.64E-01  106.2                     -709.3629815928
    23 OT CG       0.64E-01  175.1     0.00000120      -709.3629815929 -6.22E-08
    24 OT LS       0.64E-01  105.5                     -709.3629816139
    25 OT CG       0.64E-01  174.7     0.00000059      -709.3629816139 -2.10E-08

  *** SCF run converged in    25 steps ***


  Electronic density on regular grids:       -515.9999992451        0.0000007549
  Core density on regular grids:              515.9999967690       -0.0000032310
  Total charge density on r-space grids:       -0.0000024761
  Total charge density g-space grids:          -0.0000024761

  Overlap energy of the core charge distribution:               0.00002461297328
  Self energy of the core charge distribution:              -1694.39446126194002
  Core Hamiltonian energy:                                    522.88157519897368
  Hartree energy:                                             685.63794045001373
  Exchange-correlation energy:                               -223.48806061391929

  Total energy:                                              -709.36298161389868

  outer SCF iter =    1 RMS gradient =   0.59E-06 energy =       -709.3629816139
  outer SCF loop converged in   1 iterations or   25 steps


 ENERGY| Total FORCE_EVAL ( QS ) energy (a.u.):             -709.362981620151231


 ATOMIC FORCES in [a.u.]

 # Atom   Kind   Element          X              Y              Z
      1      1      C          -0.00095011     0.00078955     0.00233908
      2      1      C           0.00160240    -0.00098889    -0.00034771
      3      1      C          -0.00074949     0.00294942     0.00056846
      4      1      C           0.00054590    -0.00215705    -0.00346640
      5      1      C          -0.00055436     0.00214801    -0.00295953
      6      1      C           0.00045279     0.00011341     0.00166547
      7      2      N          -0.00263116     0.00327392     0.00415354
      8      2      N           0.00034448    -0.00451579    -0.00379187
      9      1      C          -0.00187461     0.00161067     0.00342468
     10      1      C           0.00163375    -0.00166195     0.00298169
     11      1      C           0.00042069     0.00057104    -0.00152456
     12      1      C           0.00032316    -0.00139968    -0.00245022
     13      1      C          -0.00005004     0.00185294     0.00042486
     14      1      C           0.00228236    -0.00203694    -0.00048841
     15      1      C          -0.00137160    -0.00014971    -0.00746604
     16      1      C           0.00373601    -0.00195838     0.00203634
     17      1      C          -0.00022590    -0.00032747     0.00428899
     18      1      C          -0.00002652     0.00300710    -0.00190472
     19      3      H           0.00028979     0.00043245     0.00156133
     20      3      H           0.00069275    -0.00162203    -0.00047383
     21      3      H           0.00053527    -0.00100694     0.00062544
     22      3      H          -0.00067679     0.00085746    -0.00055706
     23      3      H           0.00047380     0.00009620    -0.00146989
     24      3      H          -0.00107886     0.00135378     0.00050472
     25      3      H           0.00049061    -0.00114604     0.00138619
     26      3      H          -0.00214777     0.00104147     0.00036414
     27      3      H          -0.00082332     0.00112093    -0.00159342
     28      3      H           0.00012150    -0.00243523    -0.00024971
     29      1      C           0.00135888    -0.00290414    -0.00030656
     30      1      C           0.00050997     0.00094170     0.00053544
     31      1      C           0.00020980    -0.00228467     0.00226369
     32      1      C          -0.00178428     0.00254978     0.00209072
     33      1      C           0.00159354    -0.00095175    -0.00253972
     34      1      C           0.00090877     0.00090529     0.00002271
     35      2      N           0.00099233     0.00144037     0.00522345
     36      2      N          -0.00024157    -0.00217226    -0.00583944
     37      1      C           0.00203420     0.00015274    -0.00237827
     38      1      C          -0.00054775     0.00057514    -0.00012062
     39      1      C           0.00145278    -0.00020440     0.00163721
     40      1      C          -0.00039006    -0.00128530    -0.00101922
     41      1      C           0.00120132    -0.00186272     0.00197958
     42      1      C          -0.00203774     0.00106921    -0.00262369
     43      1      C          -0.00013149    -0.00054950     0.00246506
     44      1      C          -0.00215251    -0.00097776    -0.00217640
     45      1      C           0.00012256    -0.00079234    -0.00098695
     46      1      C          -0.00163932     0.00120038     0.00037489
     47      3      H          -0.00208193     0.00159018     0.00109917
     48      3      H          -0.00024875    -0.00025011     0.00096738
     49      3      H           0.00039372    -0.00086030    -0.00035075
     50      3      H          -0.00083583     0.00063357    -0.00083508
     51      3      H           0.00114681    -0.00064511     0.00091409
     52      3      H          -0.00052957     0.00145555    -0.00077431
     53      3      H          -0.00077193    -0.00160136    -0.00226436
     54      3      H           0.00125498     0.00131932    -0.00020771
     55      3      H          -0.00028741     0.00186942     0.00148572
     56      3      H           0.00028189    -0.00143852     0.00085158
     57      1      C           0.00056797     0.00145704    -0.00175982
     58      1      C           0.00016051    -0.00094795     0.00039762
     59      1      C           0.00128215     0.00123791     0.00232834
     60      1      C           0.00029822    -0.00245291     0.00279243
     61      1      C          -0.00095149     0.00209913    -0.00212484
     62      1      C          -0.00118173     0.00035140     0.00091305
     63      2      N          -0.00203195    -0.00046992     0.00196105
     64      2      N          -0.00009136    -0.00032764    -0.00281302
     65      1      C          -0.00164373     0.00086433    -0.00284943
     66      1      C           0.00125404    -0.00026102    -0.00061976
     67      1      C          -0.00166684     0.00252764     0.00044185
     68      1      C           0.00146763     0.00029588     0.00002433
     69      1      C          -0.00006840     0.00194738     0.00256021
     70      1      C           0.00148276    -0.00338184    -0.00265494
     71      1      C          -0.00063018     0.00080270     0.00156045
     72      1      C           0.00108106    -0.00233813    -0.00042458
     73      1      C          -0.00054011     0.00085269    -0.00506170
     74      1      C          -0.00275799    -0.00156707     0.00241092
     75      3      H           0.00018152    -0.00090069     0.00071006
     76      3      H           0.00097647    -0.00121880     0.00077211
     77      3      H          -0.00008703     0.00131714    -0.00094606
     78      3      H           0.00029359    -0.00257378    -0.00109560
     79      3      H          -0.00054210     0.00071604     0.00034947
     80      3      H          -0.00029624    -0.00008475    -0.00101241
     81      3      H           0.00150771    -0.00100964    -0.00104210
     82      3      H          -0.00093431     0.00081888    -0.00083830
     83      3      H          -0.00159120     0.00023463     0.00246292
     84      3      H           0.00198032     0.00067060    -0.00020962
     85      1      C          -0.00085257     0.00007229     0.00112697
     86      1      C          -0.00140350    -0.00077911     0.00030171
     87      1      C          -0.00059798    -0.00015362    -0.00029341
     88      1      C           0.00069277     0.00033793     0.00016880
     89      1      C           0.00166899     0.00013934     0.00043710
     90      1      C           0.00015903    -0.00083829    -0.00017861
     91      2      N           0.00355020    -0.00322174     0.00403715
     92      2      N          -0.00282391    -0.00021272     0.00144374
     93      3      H          -0.00089969    -0.00005995    -0.00198557
     94      3      H           0.00092363     0.00015619    -0.00070857
     95      3      H          -0.00079601     0.00084523     0.00002700
     96      3      H          -0.00038518    -0.00058055    -0.00036409
     97      3      H           0.00139374    -0.00101964     0.00192139
     98      3      H          -0.00079763    -0.00215063     0.00104740
     99      3      H           0.00047661     0.00042661     0.00070216
    100      3      H           0.00081817     0.00010359    -0.00091993
    101      3      H          -0.00065786     0.00064236    -0.00006512
    102      3      H           0.00056442     0.00168829     0.00009054
    103      1      C          -0.00036606    -0.00106967    -0.00004249
    104      1      C          -0.00127929    -0.00022505    -0.00090175
    105      1      C          -0.00066137     0.00062484    -0.00000375
    106      1      C           0.00082050    -0.00005477     0.00061291
    107      1      C           0.00139131    -0.00117152    -0.00021791
    108      1      C           0.00031604    -0.00036379    -0.00135155
    109      2      N           0.00315917    -0.00254702    -0.00200595
    110      2      N          -0.00315527    -0.00175734    -0.00052628
    111      3      H           0.00076265     0.00139953    -0.00006352
    112      3      H           0.00101041     0.00040068     0.00025914
    113      3      H          -0.00075967     0.00008961     0.00081878
    114      3      H          -0.00008311     0.00062980    -0.00034339
    115      3      H           0.00061516    -0.00189585    -0.00081741
    116      3      H          -0.00086883    -0.00091248    -0.00162363
    117      3      H           0.00017218    -0.00034865     0.00063975
    118      3      H           0.00095777     0.00060373    -0.00001900
    119      3      H          -0.00050417     0.00053883     0.00064625
    120      3      H          -0.00057754    -0.00004113     0.00113662
    121      1      C           0.00048744    -0.00015126     0.00035125
    122      1      C           0.00117453    -0.00046095    -0.00050080
    123      1      C           0.00031558    -0.00043633    -0.00042178
    124      1      C          -0.00063140     0.00004031     0.00040284
    125      1      C          -0.00057159     0.00147697     0.00096322
    126      1      C           0.00064922     0.00175302    -0.00031548
    127      2      N          -0.00002756     0.00289671    -0.00136791
    128      2      N           0.00357011    -0.00107151     0.00046260
    129      3      H          -0.00055601    -0.00044213    -0.00210840
    130      3      H          -0.00138473     0.00060019    -0.00035485
    131      3      H          -0.00037565    -0.00094499     0.00023826
    132      3      H           0.00047393     0.00012026    -0.00076347
    133      3      H           0.00089894     0.00158150     0.00143058
    134      3      H           0.00197827    -0.00012775    -0.00045525
    135      3      H          -0.00032248    -0.00000961     0.00099826
    136      3      H          -0.00120690    -0.00015942    -0.00058507
    137      3      H          -0.00152431    -0.00162249    -0.00042672
    138      3      H           0.00009846    -0.00035676     0.00115412
    139      1      C           0.00202039    -0.00011461     0.00045067
    140      1      C           0.00110688    -0.00122264    -0.00091380
    141      1      C          -0.00019839    -0.00056099    -0.00042136
    142      1      C          -0.00024111     0.00043789     0.00039412
    143      1      C           0.00024761     0.00130266     0.00044706
    144      1      C           0.00020726     0.00068724    -0.00059742
    145      2      N           0.00060530     0.00254317    -0.00110827
    146      2      N           0.00320171    -0.00111172     0.00108663
    147      3      H           0.00002824     0.00021315    -0.00094574
    148      3      H          -0.00213069    -0.00054315     0.00041753
    149      3      H          -0.00072044    -0.00101462     0.00060569
    150      3      H          -0.00016978    -0.00029035    -0.00100552
    151      3      H           0.00085564     0.00170019     0.00047218
    152      3      H           0.00189455    -0.00001336    -0.00142810
    153      3      H           0.00033356     0.00031371     0.00080863
    154      3      H          -0.00104511     0.00011204    -0.00022891
    155      3      H          -0.00012899    -0.00154879     0.00032700
    156      3      H          -0.00066716    -0.00001313     0.00187805
    157      1      C          -0.00080980     0.00019905     0.00001158
    158      1      C          -0.00058818    -0.00101199     0.00085175
    159      1      C           0.00036316    -0.00092018    -0.00004180
    160      1      C           0.00041188     0.00065580    -0.00069875
    161      1      C          -0.00009558     0.00175253     0.00001428
    162      1      C           0.00017763     0.00056178     0.00113583
    163      2      N          -0.00128373     0.00503417     0.00188179
    164      2      N          -0.00315802    -0.00334823     0.00261451
    165      3      H           0.00183400    -0.00009320     0.00013368
    166      3      H           0.00086218     0.00071758    -0.00026854
    167      3      H          -0.00020484    -0.00067546    -0.00067035
    168      3      H           0.00050855    -0.00039238     0.00031368
    169      3      H          -0.00131128     0.00143065     0.00079480
    170      3      H          -0.00113654    -0.00034248     0.00160253
    171      3      H          -0.00024012     0.00028272    -0.00066987
    172      3      H           0.00103499     0.00054894    -0.00006219
    173      3      H           0.00025064    -0.00072937    -0.00068478
    174      3      H          -0.00022680    -0.00042974    -0.00091337
    175      1      C          -0.00016844    -0.00047331    -0.00082186
    176      1      C          -0.00126301    -0.00075965    -0.00015384
    177      1      C          -0.00045994    -0.00042563     0.00037933
    178      1      C           0.00060356     0.00044291    -0.00013813
    179      1      C           0.00091196     0.00146014    -0.00053929
    180      1      C          -0.00062233     0.00095201     0.00013231
    181      2      N          -0.00081168     0.00306159    -0.00137939
    182      2      N          -0.00202832    -0.00174334    -0.00196318
    183      3      H          -0.00050450    -0.00063193     0.00200984
    184      3      H           0.00053573     0.00081512     0.00069071
    185      3      H           0.00030776    -0.00107383     0.00003469
    186      3      H          -0.00074547    -0.00000367     0.00045155
    187      3      H          -0.00018321     0.00161554    -0.00190530
    188      3      H          -0.00230737     0.00037664    -0.00105342
    189      3      H           0.00054136     0.00016232    -0.00068603
    190      3      H           0.00050994     0.00068561     0.00092693
    191      3      H           0.00026926    -0.00089042     0.00013130
    192      3      H           0.00186161    -0.00041910    -0.00021614
 SUM OF ATOMIC FORCES           0.00114886    -0.00535713    -0.00352794     0.00651652

 Number of electrons:                                                        516
 Number of occupied orbitals:                                                258
 Number of molecular orbitals:                                               258

 Number of orbital functions:                                               1776
 Number of independent orbital functions:                                   1776

 Extrapolation method: ASPC


 SCF WAVEFUNCTION OPTIMIZATION

  ----------------------------------- OT ---------------------------------------
  Minimizer      : CG                  : conjugate gradient
  Preconditioner : FULL_SINGLE_INVERSE : inversion of 
                                         H + eS - 2*(Sc)(c^T*H*c+const)(Sc)^T
  Precond_solver : DEFAULT
  Line search    : 2PNT                : 2 energies, one gradient
  stepsize       :    0.08000000                  energy_gap     :    0.08000000
  eps_taylor     :   0.10000E-15                  max_taylor     :             4
  ----------------------------------- OT ---------------------------------------

  Step     Update method      Time    Convergence         Total energy    Change
  ------------------------------------------------------------------------------
     1 OT CG       0.80E-01  149.3     0.00068872      -709.3444431723 -7.09E+02
     2 OT LS       0.14E+00  105.8                     -709.3567962472
     3 OT CG       0.14E+00  175.2     0.00042966      -709.3594505444 -1.50E-02
     4 OT LS       0.64E-01  105.0                     -709.3584641324
     5 OT CG       0.64E-01  174.3     0.00021547      -709.3621392472 -2.69E-03
     6 OT LS       0.54E-01  105.7                     -709.3627002256
     7 OT CG       0.54E-01  174.5     0.00010804      -709.3627171812 -5.78E-04
     8 OT LS       0.77E-01  105.8                     -709.3629049152
     9 OT CG       0.77E-01  174.6     0.00005429      -709.3629222648 -2.05E-04
    10 OT LS       0.73E-01  105.3                     -709.3629712425
    11 OT CG       0.73E-01  174.7     0.00002460      -709.3629713860 -4.91E-05
    12 OT LS       0.60E-01  105.2                     -709.3629793956
    13 OT CG       0.60E-01  175.0     0.00001409      -709.3629797505 -8.36E-06
    14 OT LS       0.62E-01  106.0                     -709.3629825657
    15 OT CG       0.62E-01  174.7     0.00000711      -709.3629825677 -2.82E-06
    16 OT LS       0.66E-01  105.8                     -709.3629833339
    17 OT CG       0.66E-01  175.2     0.00000325      -709.3629833375 -7.70E-07
    18 OT LS       0.69E-01  105.3                     -709.3629835055
    19 OT CG       0.69E-01  174.3     0.00000177      -709.3629835058 -1.68E-07
    20 OT LS       0.67E-01  105.3                     -709.3629835536
    21 OT CG       0.67E-01  174.3     0.00000088      -709.3629835536 -4.79E-08

  *** SCF run converged in    21 steps ***


  Electronic density on regular grids:       -515.9999992450        0.0000007550
  Core density on regular grids:              515.9999967692       -0.0000032308
  Total charge density on r-space grids:       -0.0000024758
  Total charge density g-space grids:          -0.0000024758

  Overlap energy of the core charge distribution:               0.00002461047122
  Self energy of the core charge distribution:              -1694.39446126194002
  Core Hamiltonian energy:                                    522.88205310658100
  Hartree energy:                                             685.63740507948387
  Exchange-correlation energy:                               -223.48800508824354

  Total energy:                                              -709.36298355364750

  outer SCF iter =    1 RMS gradient =   0.88E-06 energy =       -709.3629835536
  outer SCF loop converged in   1 iterations or   21 steps


 ENERGY| Total FORCE_EVAL ( QS ) energy (a.u.):             -709.362983565180116


 ATOMIC FORCES in [a.u.]

 # Atom   Kind   Element          X              Y              Z
      1      1      C          -0.00095790     0.00081430     0.00240094
      2      1      C           0.00167582    -0.00112243    -0.00044353
      3      1      C          -0.00080787     0.00305557     0.00057394
      4      1      C           0.00059186    -0.00225933    -0.00356271
      5      1      C          -0.00063731     0.00230357    -0.00304269
      6      1      C           0.00041189     0.00017411     0.00183276
      7      2      N          -0.00270015     0.00341302     0.00445221
      8      2      N           0.00042950    -0.00464991    -0.00408259
      9      1      C          -0.00193755     0.00170679     0.00352364
     10      1      C           0.00173023    -0.00181258     0.00305752
     11      1      C           0.00044593     0.00051594    -0.00168977
     12      1      C           0.00034125    -0.00142428    -0.00252021
     13      1      C          -0.00012901     0.00199003     0.00052410
     14      1      C           0.00234524    -0.00214314    -0.00048628
     15      1      C          -0.00147208    -0.00012255    -0.00780795
     16      1      C           0.00391037    -0.00210590     0.00210434
     17      1      C          -0.00023607    -0.00038294     0.00447627
     18      1      C          -0.00005663     0.00317472    -0.00196299
     19      3      H           0.00028745     0.00042722     0.00158503
     20      3      H           0.00072240    -0.00167295    -0.00051664
     21      3      H           0.00054969    -0.00103178     0.00063695
     22      3      H          -0.00069133     0.00088080    -0.00056682
     23      3      H           0.00046873     0.00009553    -0.00148965
     24      3      H          -0.00110687     0.00140236     0.00054519
     25      3      H           0.00049244    -0.00116375     0.00136132
     26      3      H          -0.00212757     0.00103014     0.00040549
     27      3      H          -0.00084593     0.00114312    -0.00155060
     28      3      H           0.00012203    -0.00240551    -0.00030032
     29      1      C           0.00132971    -0.00307087    -0.00030608
     30      1      C           0.00050752     0.00109104     0.00057434
     31      1      C           0.00013537    -0.00229154     0.00231883
     32      1      C          -0.00183959     0.00271374     0.00217799
     33      1      C           0.00174613    -0.00098466    -0.00274720
     34      1      C           0.00090583     0.00092116     0.00003061
     35      2      N           0.00105566     0.00150033     0.00546088
     36      2      N          -0.00027551    -0.00224880    -0.00606999
     37      1      C           0.00199027     0.00019777    -0.00242442
     38      1      C          -0.00056918     0.00059694    -0.00018508
     39      1      C           0.00155100    -0.00010476     0.00171280
     40      1      C          -0.00043461    -0.00128545    -0.00106340
     41      1      C           0.00127109    -0.00202408     0.00214526
     42      1      C          -0.00214547     0.00109753    -0.00276252
     43      1      C          -0.00007625    -0.00054917     0.00256169
     44      1      C          -0.00224488    -0.00106363    -0.00226438
     45      1      C           0.00013752    -0.00087063    -0.00102850
     46      1      C          -0.00162896     0.00125275     0.00039894
     47      3      H          -0.00211837     0.00153858     0.00113265
     48      3      H          -0.00024656    -0.00027521     0.00096042
     49      3      H           0.00041876    -0.00088633    -0.00038389
     50      3      H          -0.00082460     0.00064915    -0.00082526
     51      3      H           0.00118349    -0.00067459     0.00096253
     52      3      H          -0.00052764     0.00144381    -0.00076524
     53      3      H          -0.00078730    -0.00165268    -0.00221528
     54      3      H           0.00123301     0.00132759    -0.00024640
     55      3      H          -0.00025034     0.00188574     0.00141740
     56      3      H           0.00025633    -0.00138584     0.00089385
     57      1      C           0.00069179     0.00149018    -0.00183019
     58      1      C           0.00016252    -0.00099448     0.00048198
     59      1      C           0.00129814     0.00117027     0.00237191
     60      1      C           0.00028469    -0.00257013     0.00293699
     61      1      C          -0.00105094     0.00223856    -0.00229352
     62      1      C          -0.00120300     0.00031519     0.00095543
     63      2      N          -0.00207337    -0.00043507     0.00201466
     64      2      N          -0.00006207    -0.00027904    -0.00287009
     65      1      C          -0.00168132     0.00080271    -0.00290530
     66      1      C           0.00138452    -0.00034337    -0.00065775
     67      1      C          -0.00182182     0.00258162     0.00044139
     68      1      C           0.00148025     0.00028659     0.00001715
     69      1      C          -0.00003798     0.00210650     0.00277004
     70      1      C           0.00160349    -0.00353143    -0.00276133
     71      1      C          -0.00069581     0.00086309     0.00161316
     72      1      C           0.00117137    -0.00237802    -0.00044772
     73      1      C          -0.00051713     0.00094028    -0.00527979
     74      1      C          -0.00292173    -0.00162041     0.00252779
     75      3      H           0.00019923    -0.00089635     0.00069810
     76      3      H           0.00096586    -0.00121103     0.00076305
     77      3      H          -0.00009462     0.00136296    -0.00099440
     78      3      H           0.00023191    -0.00257849    -0.00112786
     79      3      H          -0.00054983     0.00074739     0.00037965
     80      3      H          -0.00031626    -0.00006955    -0.00100556
     81      3      H           0.00153851    -0.00098553    -0.00097211
     82      3      H          -0.00091017     0.00078064    -0.00087090
     83      3      H          -0.00163449     0.00024525     0.00241962
     84      3      H           0.00197770     0.00065236    -0.00017775
     85      1      C          -0.00090266     0.00013944     0.00120591
     86      1      C          -0.00142389    -0.00079416     0.00024488
     87      1      C          -0.00062839    -0.00010336    -0.00027871
     88      1      C           0.00071982     0.00032087     0.00011401
     89      1      C           0.00167600     0.00020723     0.00045292
     90      1      C           0.00018062    -0.00088745    -0.00024929
     91      2      N           0.00363264    -0.00321496     0.00444805
     92      2      N          -0.00277463    -0.00035197     0.00135060
     93      3      H          -0.00089656    -0.00009253    -0.00197850
     94      3      H           0.00093564     0.00015076    -0.00070017
     95      3      H          -0.00079298     0.00086269     0.00006298
     96      3      H          -0.00037514    -0.00060769    -0.00038512
     97      3      H           0.00139700    -0.00102919     0.00192822
     98      3      H          -0.00079743    -0.00215530     0.00105288
     99      3      H           0.00046830     0.00044825     0.00073581
    100      3      H           0.00081815     0.00006788    -0.00094213
    101      3      H          -0.00066967     0.00063031    -0.00005804
    102      3      H           0.00056913     0.00167373     0.00011590
    103      1      C          -0.00042542    -0.00110404     0.00003461
    104      1      C          -0.00128343    -0.00016559    -0.00092267
    105      1      C          -0.00070147     0.00061861     0.00004295
    106      1      C           0.00086469    -0.00001397     0.00059734
    107      1      C           0.00140097    -0.00119120    -0.00016426
    108      1      C           0.00037182    -0.00030475    -0.00140675
    109      2      N           0.00317576    -0.00277651    -0.00188872
    110      2      N          -0.00316187    -0.00169859    -0.00070477
    111      3      H           0.00076031     0.00139691    -0.00010692
    112      3      H           0.00102848     0.00038438     0.00025608
    113      3      H          -0.00076382     0.00005887     0.00083669
    114      3      H          -0.00007072     0.00064508    -0.00037158
    115      3      H           0.00061902    -0.00190630    -0.00082883
    116      3      H          -0.00087553    -0.00092367    -0.00163132
    117      3      H           0.00015858    -0.00037366     0.00066072
    118      3      H           0.00096025     0.00061788    -0.00005033
    119      3      H          -0.00052514     0.00053777     0.00063338
    120      3      H          -0.00057753    -0.00007984     0.00113433
    121      1      C           0.00053017    -0.00024664     0.00043779
    122      1      C           0.00115852    -0.00048513    -0.00057227
    123      1      C           0.00030144    -0.00047634    -0.00038138
    124      1      C          -0.00065650     0.00006477     0.00035346
    125      1      C          -0.00062367     0.00146820     0.00100907
    126      1      C           0.00064516     0.00185335    -0.00039939
    127      2      N          -0.00007986     0.00286891    -0.00121320
    128      2      N           0.00372453    -0.00097968     0.00031253
    129      3      H          -0.00053617    -0.00041582    -0.00212473
    130      3      H          -0.00138129     0.00062315    -0.00034119
    131      3      H          -0.00037009    -0.00094530     0.00027652
    132      3      H           0.00047701     0.00014279    -0.00079501
    133      3      H           0.00090579     0.00157859     0.00143084
    134      3      H           0.00198914    -0.00012246    -0.00044984
    135      3      H          -0.00031602    -0.00002680     0.00102991
    136      3      H          -0.00119061    -0.00014597    -0.00061032
    137      3      H          -0.00149681    -0.00162771    -0.00043183
    138      3      H           0.00011345    -0.00034789     0.00117576
    139      1      C           0.00210164    -0.00016294     0.00053061
    140      1      C           0.00107345    -0.00126431    -0.00095875
    141      1      C          -0.00018418    -0.00059156    -0.00037283
    142      1      C          -0.00028698     0.00044502     0.00035146
    143      1      C           0.00021995     0.00130297     0.00051770
    144      1      C           0.00014954     0.00077476    -0.00068707
    145      2      N           0.00072783     0.00258706    -0.00096271
    146      2      N           0.00316181    -0.00116265     0.00090444
    147      3      H           0.00004556     0.00022126    -0.00096456
    148      3      H          -0.00212116    -0.00051647     0.00042265
    149      3      H          -0.00070103    -0.00100768     0.00063163
    150      3      H          -0.00018178    -0.00027629    -0.00103757
    151      3      H           0.00086482     0.00170507     0.00046779
    152      3      H           0.00189878    -0.00000591    -0.00142827
    153      3      H           0.00035543     0.00030499     0.00084185
    154      3      H          -0.00104332     0.00011717    -0.00026802
    155      3      H          -0.00010736    -0.00155738     0.00031325
    156      3      H          -0.00063481    -0.00000718     0.00189388
    157      1      C          -0.00086699     0.00016442    -0.00006172
    158      1      C          -0.00053904    -0.00104621     0.00087060
    159      1      C           0.00034268    -0.00095402    -0.00008833
    160      1      C           0.00047044     0.00067552    -0.00068332
    161      1      C          -0.00010652     0.00177016    -0.00004003
    162      1      C           0.00025519     0.00057645     0.00118398
    163      2      N          -0.00153569     0.00518670     0.00178392
    164      2      N          -0.00310657    -0.00341716     0.00292570
    165      3      H           0.00182531    -0.00009272     0.00017200
    166      3      H           0.00085732     0.00074290    -0.00026619
    167      3      H          -0.00023336    -0.00066426    -0.00068746
    168      3      H           0.00052787    -0.00038810     0.00034023
    169      3      H          -0.00131817     0.00143933     0.00080628
    170      3      H          -0.00114903    -0.00034327     0.00160986
    171      3      H          -0.00027005     0.00028262    -0.00069208
    172      3      H           0.00104995     0.00054469    -0.00003184
    173      3      H           0.00024089    -0.00074625    -0.00067250
    174      3      H          -0.00026043    -0.00041125    -0.00091243
    175      1      C          -0.00013968    -0.00054739    -0.00089352
    176      1      C          -0.00128119    -0.00076533    -0.00009503
    177      1      C          -0.00043466    -0.00047774     0.00036244
    178      1      C           0.00060383     0.00047722    -0.00008403
    179      1      C           0.00097134     0.00143178    -0.00055690
    180      1      C          -0.00066329     0.00100731     0.00020624
    181      2      N          -0.00076294     0.00304459    -0.00163143
    182      2      N          -0.00215539    -0.00162027    -0.00191271
    183      3      H          -0.00052787    -0.00061199     0.00200337
    184      3      H           0.00053533     0.00082747     0.00068224
    185      3      H           0.00032451    -0.00108128    -0.00000093
    186      3      H          -0.00076373     0.00001945     0.00047261
    187      3      H          -0.00018870     0.00162166    -0.00191121
    188      3      H          -0.00231081     0.00037948    -0.00105871
    189      3      H           0.00055528     0.00014326    -0.00071883
    190      3      H           0.00047867     0.00070494     0.00094863
    191      3      H           0.00025585    -0.00089285     0.00012469
    192      3      H           0.00185411    -0.00040929    -0.00024479
 SUM OF ATOMIC FORCES           0.00114818    -0.00538883    -0.00349464     0.00652460

 Number of electrons:                                                        516
 Number of occupied orbitals:                                                258
 Number of molecular orbitals:                                               258

 Number of orbital functions:                                               1776
 Number of independent orbital functions:                                   1776

 Extrapolation method: ASPC


 SCF WAVEFUNCTION OPTIMIZATION

  ----------------------------------- OT ---------------------------------------
  Minimizer      : CG                  : conjugate gradient
  Preconditioner : FULL_SINGLE_INVERSE : inversion of 
                                         H + eS - 2*(Sc)(c^T*H*c+const)(Sc)^T
  Precond_solver : DEFAULT
  Line search    : 2PNT                : 2 energies, one gradient
  stepsize       :    0.08000000                  energy_gap     :    0.08000000
  eps_taylor     :   0.10000E-15                  max_taylor     :             4
  ----------------------------------- OT ---------------------------------------

  Step     Update method      Time    Convergence         Total energy    Change
  ------------------------------------------------------------------------------
     1 OT CG       0.80E-01  148.9     0.00006419      -709.3628233325 -7.09E+02
     2 OT LS       0.14E+00  105.5                     -709.3629298090
     3 OT CG       0.14E+00  176.5     0.00004087      -709.3629512960 -1.28E-04
     4 OT LS       0.64E-01  105.6                     -709.3629444093
     5 OT CG       0.64E-01  175.7     0.00002061      -709.3629756254 -2.43E-05
     6 OT LS       0.55E-01  105.9                     -709.3629808636
     7 OT CG       0.55E-01  175.0     0.00001028      -709.3629809888 -5.36E-06
     8 OT LS       0.75E-01  106.1                     -709.3629826829
     9 OT CG       0.75E-01  176.3     0.00000513      -709.3629828155 -1.83E-06
    10 OT LS       0.74E-01  105.5                     -709.3629832645
    11 OT CG       0.74E-01  174.9     0.00000223      -709.3629832646 -4.49E-07
    12 OT LS       0.62E-01  105.4                     -709.3629833327
    13 OT CG       0.62E-01  174.5     0.00000131      -709.3629833354 -7.09E-08
    14 OT LS       0.60E-01  106.2                     -709.3629833590
    15 OT CG       0.60E-01  175.0     0.00000064      -709.3629833590 -2.36E-08

  *** SCF run converged in    15 steps ***


  Electronic density on regular grids:       -515.9999992446        0.0000007554
  Core density on regular grids:              515.9999967694       -0.0000032306
  Total charge density on r-space grids:       -0.0000024752
  Total charge density g-space grids:          -0.0000024752

  Overlap energy of the core charge distribution:               0.00002460967773
  Self energy of the core charge distribution:              -1694.39446126194002
  Core Hamiltonian energy:                                    522.88216138281734
  Hartree energy:                                             685.63725379438142
  Exchange-correlation energy:                               -223.48796188393288

  Total energy:                                              -709.36298335899664

  outer SCF iter =    1 RMS gradient =   0.64E-06 energy =       -709.3629833590
  outer SCF loop converged in   1 iterations or   15 steps


 ENERGY| Total FORCE_EVAL ( QS ) energy (a.u.):             -709.362983365273521


 ATOMIC FORCES in [a.u.]

 # Atom   Kind   Element          X              Y              Z
      1      1      C          -0.00095998     0.00082176     0.00242628
      2      1      C           0.00170079    -0.00116750    -0.00047867
      3      1      C          -0.00082925     0.00309111     0.00057485
      4      1      C           0.00060863    -0.00229170    -0.00360038
      5      1      C          -0.00066468     0.00235613    -0.00307303
      6      1      C           0.00039765     0.00019550     0.00188647
      7      2      N          -0.00272400     0.00345273     0.00455341
      8      2      N           0.00046191    -0.00468653    -0.00418098
      9      1      C          -0.00196089     0.00173593     0.00356190
     10      1      C           0.00176276    -0.00186324     0.00308561
     11      1      C           0.00045500     0.00049635    -0.00174298
     12      1      C           0.00034694    -0.00143196    -0.00254856
     13      1      C          -0.00015539     0.00203649     0.00056031
     14      1      C           0.00236617    -0.00217946    -0.00048397
     15      1      C          -0.00150669    -0.00011207    -0.00792237
     16      1      C           0.00396711    -0.00215565     0.00212575
     17      1      C          -0.00023879    -0.00040254     0.00453740
     18      1      C          -0.00006777     0.00322909    -0.00198096
     19      3      H           0.00028634     0.00042524     0.00159361
     20      3      H           0.00073153    -0.00168919    -0.00052954
     21      3      H           0.00055465    -0.00104033     0.00064123
     22      3      H          -0.00069626     0.00088905    -0.00057057
     23      3      H           0.00046690     0.00009526    -0.00149682
     24      3      H          -0.00111569     0.00141810     0.00055753
     25      3      H           0.00049308    -0.00116869     0.00135509
     26      3      H          -0.00212137     0.00102692     0.00041825
     27      3      H          -0.00085290     0.00115016    -0.00153784
     28      3      H           0.00012236    -0.00239633    -0.00031614
     29      1      C           0.00131922    -0.00312432    -0.00030596
     30      1      C           0.00050749     0.00114146     0.00058524
     31      1      C           0.00010784    -0.00229106     0.00234088
     32      1      C          -0.00185969     0.00276684     0.00220732
     33      1      C           0.00179494    -0.00099648    -0.00281436
[truncated: 9,593,876 more chars]
