# Supplementary material for: Photoresponsive Organic Cages—Computationally Inspired Discovery of Azobenzene-Derived Organic Cages
Source: J Am Chem Soc. 2024 Oct 22;146(44):30332–9. doi: 10.1021/jacs.4c10217 (PMC11544616; doi:10.1021/jacs.4c10217)
Supplement: Supplementary file 1 — ja4c10217_si_001.zip [file ja4c10217_si_001.zip › Computational Models/Isomerisation Models/ACC1/PhotoIsomers/EZZ/POSXYZ.xyz]

 i =       38, E =      -709.3701791545
  C        21.4841134835       24.7259467231       20.4711983350
  C        20.9437610136       25.6153500384       21.4420085553
  C        20.9954018643       25.2683408200       22.8076137898
  C        21.5890641760       24.0365449114       23.2063230481
  C        22.0918816867       23.1455356203       22.2342492346
  C        22.0418592574       23.4877366487       20.8567741180
  N        21.7734797776       23.6295152238       24.5612260851
  N        21.3263175384       24.4750650288       25.4184344016
  C        21.5833447298       24.1155404962       26.7718034676
  C        21.0719069707       24.9990312284       27.7466513887
  C        21.3521042422       24.7833392713       29.1224192365
  C        22.1490158722       23.6814541895       29.5020425542
  C        22.6389812011       22.7691480324       28.5260374155
  C        22.3526857418       22.9855583904       27.1642506287
  C        23.4739830473       21.6072164186       28.9092760869
  C        20.8802653294       25.7297772647       30.1610114398
  C        20.3566133447       26.9171166208       21.0390655262
  C        22.6223160127       22.5993008409       19.8225919157
  H        21.4508091683       25.0269506664       19.4118261279
  H        20.6105242179       25.9479813758       23.5835615289
  H        22.5530127889       22.1968299773       22.5477275907
  H        20.4790772444       25.8731280389       27.4372594323
  H        22.4037716970       23.5039038404       30.5590736611
  H        22.7421839951       22.3116268187       26.3857177692
  H        23.7252912512       20.8964868444       28.0833178293
  H        21.3881537911       25.6424274151       31.1548334274
  H        19.8751376142       27.5081004918       21.8571948177
  H        22.7849252996       23.0740013225       18.8216676483
  C        28.7996013697       24.9625901384       27.0741522780
  C        29.4475965043       24.0950008317       26.1589210178
  C        29.2829904140       22.6911734050       26.2687359146
  C        28.4774449908       22.1565333252       27.2947598736
  C        27.8043119406       23.0202989178       28.1973969092
  C        27.9730623940       24.4201139913       28.0893242475
  N        30.1070537347       21.7304195018       25.5545936028
  N        29.9700768396       21.4589455003       24.3249998917
  C        29.0159415349       22.1120919543       23.4580731597
  C        28.0300061596       21.2863773007       22.8647253233
  C        27.2337334391       21.7774321569       21.8059764084
  C        27.4254359086       23.1046541676       21.3384796036
  C        28.4014764706       23.9327601900       21.9361409869
  C        29.2082327144       23.4257572077       22.9902378637
  C        26.2701497881       20.8451985779       21.1748610714
  C        28.6704116972       25.2943986184       21.4101461765
  C        29.0955868132       26.4131953016       26.9870909161
  C        27.0332880935       22.4574467407       29.3327888352
  H        30.1338846271       24.5187666759       25.4110689218
  H        28.3926617930       21.0681357992       27.4320356709
  H        27.4918189180       25.1063425730       28.8037772130
  H        27.9229307411       20.2442330352       23.2063013795
  H        26.8094557943       23.4648422864       20.4995912541
  H        30.0229441822       24.0578138070       23.3684372408
  H        26.0025599959       19.9479167750       21.7891694159
  H        28.2203483127       25.5368340527       20.4156564191
  H        29.6301278081       26.7319235988       26.0551581374
  H        26.7015663110       23.1940654394       30.1058411677
  C        22.3704544580       30.1224650742       28.0887308875
  C        22.3353082560       31.0429322966       27.0159133148
  C        23.5404578101       31.4817741829       26.4097362560
  C        24.7770561445       30.9999970185       26.8821791893
  C        24.8205953311       30.0627363436       27.9500652124
  C        23.6196249192       29.6353339374       28.5571360932
  N        23.4522108798       32.6328542018       25.5327040931
  N        23.7612258281       32.6184705720       24.3053664127
  C        24.1911039213       31.4283856335       23.5937479696
  C        25.4927228716       30.8842330925       23.7181271908
  C        25.9354372521       29.8865568401       22.8157221150
  C        25.0655928565       29.4241544646       21.7969394747
  C        23.7645461817       29.9649926196       21.6728113153
  C        23.3370160700       30.9838244817       22.5638465168
  C        27.3432661770       29.4354372776       22.9209868284
  C        22.8994155204       29.5538614765       20.5377110151
  C        21.0913168580       29.7524326255       28.7429401956
  C        26.1339223776       29.6239811750       28.4858929524
  H        21.3750436562       31.4630528775       26.6751513395
  H        25.7295591690       31.3865635130       26.4959087886
  H        23.6293496339       28.9345979273       29.4063815539
  H        26.1931855952       31.2805349284       24.4677135868
  H        25.4316760113       28.6611289844       21.0928069541
  H        22.3466939863       31.4412755753       22.4183427897
  H        27.8680411790       29.7311107424       23.8655201902
  H        23.3722200185       28.8723982308       19.7878484280
  H        20.1683138334       29.9518307972       28.1413165678
  H        26.1116666302       29.1156379016       29.4814210059
  C        26.1734952810       20.7197982000       30.6857552273
  C        27.0346929367       19.5585132357       31.2342818321
  C        26.3995146359       18.8673704268       32.4510626886
  C        24.9898445615       18.3588367902       32.1036343446
  C        24.1102100009       19.5164830570       31.6051246814
  C        24.7170128464       20.2510528835       30.3883780892
  N        23.8931242199       21.4312524026       30.1193330300
  N        26.8100864977       21.1878517736       29.4511890820
  H        26.1005193664       21.5353118387       31.4484123825
  H        28.0429248757       19.9554962259       31.4798411007
  H        27.1761337500       18.8232916368       30.4111693989
  H        26.3321413079       19.5856208383       33.3004460917
  H        27.0490974636       18.0318892029       32.7903742329
  H        24.5146205092       17.8771452002       32.9854421790
  H        25.0662060095       17.5760007716       31.3142911256
  H        23.9716761330       20.2636810885       32.4180085593
  H        23.0957912459       19.1577471040       31.3283392600
  H        24.7625927261       19.5632208265       29.5069243630
  C        24.8852807675       19.9818247717       19.4954521820
  C        25.5835024841       19.1733049560       18.3807946441
  C        24.6389756279       18.1141130542       17.7850187782
  C        23.3326910635       18.7531578366       17.2770670325
  C        22.6443153598       19.5761472345       18.3817279268
  C        23.5950307587       20.6488097187       18.9534188989
  N        22.9511525125       21.3695443296       20.0524075362
  N        25.7900480346       21.0199707409       19.9871845221
  H        24.5829344656       19.2839109256       20.3174300102
  H        26.4970804860       18.6990828953       18.8001704331
  H        25.9235524608       19.8801007675       17.5912352428
  H        24.3961190168       17.3575633615       18.5662408333
  H        25.1511868009       17.5686737995       16.9632712308
  H        22.6387868017       17.9720363281       16.8983613323
  H        23.5646895176       19.4190599675       16.4144511485
  H        22.3165657611       18.9140459471       19.2139609473
  H        21.7321301301       20.0767317017       17.9921766321
  H        23.8948398064       21.3465803580       18.1302075214
  C        28.5001945927       29.6129542801       28.5731024915
  C        29.1943356242       30.9909291549       28.7202531169
  C        30.6122667307       30.8948622542       29.3037454253
  C        31.4751173125       29.9563214843       28.4450058279
  C        30.8240144689       28.5675860348       28.3524427770
  C        29.3778645874       28.6046444200       27.7910490492
  N        28.8261561317       27.2479846867       27.9394624756
  N        27.2434783598       29.8694985760       27.8659451822
  H        28.3241865731       29.1713386815       29.5858992414
  H        28.5476294860       31.6429951299       29.3454128975
  H        29.2348146773       31.4610128623       27.7119968143
  H        30.5686410764       30.5036756642       30.3459380812
  H        31.0651129445       31.9081535884       29.3608249612
  H        32.5006186535       29.8638553877       28.8636947326
  H        31.5839217283       30.3899834259       27.4240610697
  H        30.7879683068       28.0988651946       29.3616060677
  H        31.4249099698       27.8873068691       27.7109954343
  H        29.4101168059       28.9223687093       26.7183262404
  C        29.3983773055       28.6132619207       22.1237905907
  C        30.0819762654       29.8891180775       21.5649269285
  C        31.6103274315       29.7684098109       21.4753227845
  C        31.9996084425       28.5540481639       20.6171036269
  C        31.3811567653       27.2730039296       21.1985077215
  C        29.8403422932       27.3515723473       21.3410417569
  N        29.4338002153       26.1289444028       22.0403817479
  N        27.9497005267       28.8086416089       21.9658457983
  H        29.6845348725       28.4838028332       23.1978972009
  H        29.7845532311       30.7472145906       22.2057572395
  H        29.6580611558       30.0888072460       20.5550416967
  H        32.0391237935       29.6490491845       22.4971216179
  H        32.0373842545       30.7051516240       21.0569328425
  H        33.1045016657       28.4467322210       20.5603645112
  H        31.6386431764       28.7106334732       19.5748173008
  H        31.8081077588       27.0745647922       22.2072505222
  H        31.6297501423       26.3901525774       20.5719486800
  H        29.3731320613       27.4225049234       20.3266801480
  C        19.6940305514       28.9858002988       30.4667799494
  C        19.3469481128       30.0034850073       31.5754164728
  C        17.9727654903       29.6982912537       32.1997331240
  C        17.9065080206       28.2533744673       32.7298336080
  C        18.2752808274       27.2370738151       31.6330565927
  C        19.6645222323       27.5421900264       31.0326815033
  N        19.9679384820       26.6191483362       29.9398617705
  N        21.0290522938       29.2622873542       29.9381631328
  H        18.9183906412       29.0462287119       29.6613003277
  H        19.3674292382       31.0272336771       31.1433679268
  H        20.1436667523       29.9669166020       32.3518882330
  H        17.1800438591       29.8419397645       31.4300531318
  H        17.7580821875       30.4225527290       33.0149121841
  H        16.8930141457       28.0311835307       33.1281313991
  H        18.6151611471       28.1460760263       33.5832355087
  H        17.5222606267       27.2586151192       30.8138280052
  H        18.2782223190       26.2026031043       32.0380639303
  H        20.4334752579       27.4790371329       31.8445039769
  C        20.9550335848       29.6535971865       19.1823342065
  C        20.3855260079       30.9700518067       18.6029557155
  C        19.4556845057       30.7411145822       17.4010614785
  C        18.3036094714       29.7974823378       17.7857939930
  C        18.8555825111       28.4663825687       18.3202056101
  C        19.8110168290       28.6482443826       19.5222476813
  N        20.4080280151       27.3461487799       19.8190061435
  N        21.6929149300       30.0007261709       20.3993154996
  H        21.6107536168       29.1532125345       18.4261882052
  H        21.2359306169       31.6317439063       18.3324330750
  H        19.8304696007       31.4856461463       19.4181614793
  H        20.0314154445       30.2946062529       16.5578571320
  H        19.0638851158       31.7156278466       17.0381608712
  H        17.6408359105       29.6071289003       16.9139170120
  H        17.6738133893       30.2855314918       18.5649778777
  H        19.4190046649       27.9414281999       17.5166602035
  H        18.0320488335       27.7859284983       18.6258316825
  H        19.2523743594       29.0637889917       20.3984336384
