# Supplementary material for: Photoresponsive Organic Cages—Computationally Inspired Discovery of Azobenzene-Derived Organic Cages
Source: J Am Chem Soc. 2024 Oct 22;146(44):30332–9. doi: 10.1021/jacs.4c10217 (PMC11544616; doi:10.1021/jacs.4c10217)
Supplement: Supplementary file 1 — ja4c10217_si_001.zip [file ja4c10217_si_001.zip › Computational Models/Isomerisation Models/ACC1/PhotoIsomers/ZZZ/OUTPUT.out]

 DBCSR| Multiplication driver                                               BLAS
 DBCSR| Multrec recursion limit                                              512
 DBCSR| Multiplication stack size                                           1000
 DBCSR| Maximum elements for images                                    UNLIMITED
 DBCSR| Multiplicative factor virtual images                                   1
 DBCSR| Multiplication size stacks                                             3
 DBCSR| Number of 3D layers                                               SINGLE
 DBCSR| Use MPI memory allocation                                              T
 DBCSR| Use RMA algorithm                                                      F
 DBCSR| Use Communication thread                                               T
 DBCSR| Communication thread load                                             87


  **** **** ******  **  PROGRAM STARTED AT               2020-02-02 05:44:34.733
 ***** ** ***  *** **   PROGRAM STARTED ON                          cx1-103-15-2
 **    ****   ******    PROGRAM STARTED BY                                 jpegg
 ***** **    ** ** **   PROGRAM PROCESS ID                                 16477
  **** **  *******  **  PROGRAM STARTED IN /rds/general/user/jpegg/home/WORK/Pro
                                           ject_PhotoIsomer/ICLPhotoIsomer/Exper
                                           imental/TA3/PhotoIsomers/0t-3c/PBE

 CP2K| version string:                                          CP2K version 6.1
 CP2K| source code revision number:                                    svn:18464
 CP2K| cp2kflags: libint fftw3 parallel mpi3 scalapack has_no_shared_glibc max_c
 CP2K|            ontr=4 mkl
 CP2K| is freely available from                            https://www.cp2k.org/
 CP2K| Program compiled at                          Thu 12 Jul 13:52:12 BST 2018
 CP2K| Program compiled on                                  build-2.hpc.ic.ac.uk
 CP2K| Program compiled for                                   Linux-x86-64-intel
 CP2K| Data directory path                                   /tmp/cp2k/cp2k/data
 CP2K| Input file name                                                 INPUT.inp
 
 GLOBAL| Force Environment number                                              1
 GLOBAL| Basis set file name            /work/jpegg/Library/CP2K/Basis_Set/BASIS
 GLOBAL| Potential file name            /work/jpegg/Library/CP2K/Basis_Set/GTH_P
 GLOBAL| MM Potential file name                                     MM_POTENTIAL
 GLOBAL| Coordinate file name                                         POSXYZ.xyz
 GLOBAL| Method name                                                        CP2K
 GLOBAL| Project name                                                     peggjt
 GLOBAL| Preferred FFT library                                             FFTW3
 GLOBAL| Preferred diagonalization lib.                                       SL
 GLOBAL| Run type                                                        GEO_OPT
 GLOBAL| All-to-all communication in single precision                          F
 GLOBAL| FFTs using library dependent lengths                                  T
 GLOBAL| Global print level                                                  LOW
 GLOBAL| Total number of message passing processes                            96
 GLOBAL| Number of threads for this process                                    1
 GLOBAL| This output is from process                                           0
 GLOBAL| CPU model name :  Intel(R) Xeon(R) CPU E5-2660 v2 @ 2.20GHz

 MEMORY| system memory details [Kb]
 MEMORY|                        rank 0           min           max       average
 MEMORY| MemTotal            131948328     131948328     131948328     131948328
 MEMORY| MemFree              33255324      33255324      67717460      56073993
 MEMORY| Buffers                     0             0             0             0
 MEMORY| Cached               95671316      61511904      95671316      73027790
 MEMORY| Slab                   882332        573532        882332        696210
 MEMORY| SReclaimable           732924        407884        732924        533404
 MEMORY| MemLikelyFree       129659564     129608752     129659564     129635188

 
 GENERATE|  Preliminary Number of Bonds generated:                             0
 GENERATE|  Achieved consistency in connectivity generation.

 *******************************************************************************
 *******************************************************************************
 **                                                                           **
 **     #####                         ##              ##                      **
 **    ##   ##            ##          ##              ##                      **
 **   ##     ##                       ##            ######                    **
 **   ##     ##  ##   ##  ##   #####  ##  ##   ####   ##    #####    #####    **
 **   ##     ##  ##   ##  ##  ##      ## ##   ##      ##   ##   ##  ##   ##   **
 **   ##  ## ##  ##   ##  ##  ##      ####     ###    ##   ######   ######    **
 **    ##  ###   ##   ##  ##  ##      ## ##      ##   ##   ##       ##        **
 **     #######   #####   ##   #####  ##  ##  ####    ##    #####   ##        **
 **           ##                                                    ##        **
 **                                                                           **
 **                                                ... make the atoms dance   **
 **                                                                           **
 **            Copyright (C) by CP2K developers group (2000 - 2018)           **
 **                                                                           **
 *******************************************************************************


 TOTAL NUMBERS AND MAXIMUM NUMBERS

  Total number of            - Atomic kinds:                                   3
                             - Atoms:                                        192
                             - Shell sets:                                   384
                             - Shells:                                       780
                             - Primitive Cartesian functions:                960
                             - Cartesian basis functions:                   1878
                             - Spherical basis functions:                   1776

  Maximum angular momentum of- Orbital basis functions:                        2
                             - Local part of the GTH pseudopotential:          2
                             - Non-local part of the GTH pseudopotential:      0


 SCF PARAMETERS         Density guess:                                    ATOMIC
                        --------------------------------------------------------
                        max_scf:                                              60
                        max_scf_history:                                       0
                        max_diis:                                              4
                        --------------------------------------------------------
                        eps_scf:                                        1.00E-06
                        eps_scf_history:                                0.00E+00
                        eps_diis:                                       1.00E-01
                        eps_eigval:                                     1.00E-05
                        --------------------------------------------------------
                        level_shift [a.u.]:                                 0.00
                        --------------------------------------------------------
                        Outer loop SCF in use 
                        No variables optimised in outer loop
                        eps_scf                                         1.00E-06
                        max_scf                                               10
                        No outer loop optimization
                        step_size                                       5.00E-01

 *******************************************************************************
 ***                     STARTING GEOMETRY OPTIMIZATION                      ***
 ***                           CONJUGATE GRADIENTS                           ***
 *******************************************************************************

 Number of electrons:                                                        516
 Number of occupied orbitals:                                                258
 Number of molecular orbitals:                                               258

 Number of orbital functions:                                               1776
 Number of independent orbital functions:                                   1776

 Extrapolation method: initial_guess


 SCF WAVEFUNCTION OPTIMIZATION

  ----------------------------------- OT ---------------------------------------
  Minimizer      : CG                  : conjugate gradient
  Preconditioner : FULL_SINGLE_INVERSE : inversion of 
                                         H + eS - 2*(Sc)(c^T*H*c+const)(Sc)^T
  Precond_solver : DEFAULT
  Line search    : 2PNT                : 2 energies, one gradient
  stepsize       :    0.08000000                  energy_gap     :    0.08000000
  eps_taylor     :   0.10000E-15                  max_taylor     :             4
  ----------------------------------- OT ---------------------------------------

  Step     Update method      Time    Convergence         Total energy    Change
  ------------------------------------------------------------------------------
     1 OT CG       0.80E-01  186.6     0.03015421      -659.5731117088 -6.60E+02
     2 OT LS       0.14E+00  106.4                     -683.6583793706
     3 OT CG       0.14E+00  176.5     0.02523737      -689.1416714585 -2.96E+01
     4 OT LS       0.77E-01  106.4                     -692.1113091326
     5 OT CG       0.77E-01  176.4     0.01700594      -698.9936370679 -9.85E+00
     6 OT LS       0.79E-01  106.9                     -703.9459289207
     7 OT CG       0.79E-01  177.2     0.01139900      -703.9547378285 -4.96E+00
     8 OT LS       0.85E-01  106.0                     -706.5303425909
     9 OT CG       0.85E-01  176.7     0.00689849      -706.5469444497 -2.59E+00
    10 OT LS       0.96E-01  107.1                     -707.5866330541
    11 OT CG       0.96E-01  176.1     0.00465059      -707.5951697767 -1.05E+00
    12 OT LS       0.11E+00  106.3                     -708.1078613153
    13 OT CG       0.11E+00  177.0     0.00376240      -708.1114923382 -5.16E-01
    14 OT LS       0.11E+00  105.9                     -708.4685243714
    15 OT CG       0.11E+00  176.8     0.00298837      -708.4689494999 -3.57E-01
    16 OT LS       0.12E+00  106.5                     -708.7063517770
    17 OT CG       0.12E+00  177.0     0.00252655      -708.7067011602 -2.38E-01
    18 OT LS       0.10E+00  106.7                     -708.8462285266
    19 OT CG       0.10E+00  175.8     0.00218834      -708.8510751836 -1.44E-01
    20 OT LS       0.10E+00  106.0                     -708.9608985255
    21 OT CG       0.10E+00  177.3     0.00174951      -708.9608916388 -1.10E-01
    22 OT LS       0.12E+00  106.4                     -709.0424341291
    23 OT CG       0.12E+00  176.8     0.00145731      -709.0446379394 -8.37E-02
    24 OT LS       0.12E+00  106.7                     -709.1038537635
    25 OT CG       0.12E+00  176.7     0.00123951      -709.1038571086 -5.92E-02
    26 OT LS       0.12E+00  106.9                     -709.1458091585
    27 OT CG       0.12E+00  177.8     0.00108440      -709.1458489865 -4.20E-02
    28 OT LS       0.12E+00  107.0                     -709.1768847273
    29 OT CG       0.12E+00  176.5     0.00091073      -709.1769311412 -3.11E-02
    30 OT LS       0.11E+00  106.5                     -709.1987127438
    31 OT CG       0.11E+00  175.7     0.00078581      -709.1987149679 -2.18E-02
    32 OT LS       0.11E+00  106.2                     -709.2147792800
    33 OT CG       0.11E+00  177.2     0.00068539      -709.2147809377 -1.61E-02
    34 OT LS       0.11E+00  106.2                     -709.2264372004
    35 OT CG       0.11E+00  177.2     0.00059571      -709.2264649936 -1.17E-02
    36 OT LS       0.11E+00  106.7                     -709.2352130072
    37 OT CG       0.11E+00  176.8     0.00052921      -709.2352135629 -8.75E-03
    38 OT LS       0.11E+00  106.6                     -709.2422868904
    39 OT CG       0.11E+00  176.8     0.00045172      -709.2422909960 -7.08E-03
    40 OT LS       0.12E+00  107.0                     -709.2478701065
    41 OT CG       0.12E+00  176.7     0.00039743      -709.2479064302 -5.62E-03
    42 OT LS       0.12E+00  107.1                     -709.2522785626
    43 OT CG       0.12E+00  176.4     0.00035205      -709.2522787069 -4.37E-03
    44 OT LS       0.12E+00  107.1                     -709.2555942286
    45 OT CG       0.12E+00  176.5     0.00032993      -709.2555981799 -3.32E-03
    46 OT LS       0.10E+00  107.2                     -709.2580839496
    47 OT CG       0.10E+00  177.1     0.00029646      -709.2581388441 -2.54E-03
    48 OT LS       0.10E+00  107.2                     -709.2602380815
    49 OT CG       0.10E+00  176.9     0.00026298      -709.2602389506 -2.10E-03
    50 OT LS       0.11E+00  106.9                     -709.2619980046
    51 OT CG       0.11E+00  176.9     0.00023215      -709.2620056900 -1.77E-03
    52 OT LS       0.12E+00  106.5                     -709.2634292112
    53 OT CG       0.12E+00  177.5     0.00020629      -709.2634307299 -1.43E-03
    54 OT LS       0.12E+00  106.7                     -709.2646092794
    55 OT CG       0.12E+00  177.6     0.00018022      -709.2646118478 -1.18E-03
    56 OT LS       0.12E+00  106.3                     -709.2655383946
    57 OT CG       0.12E+00  176.4     0.00016612      -709.2655390644 -9.27E-04
    58 OT LS       0.11E+00  106.4                     -709.2662212391
    59 OT CG       0.11E+00  177.1     0.00015181      -709.2662336201 -6.95E-04
    60 OT LS       0.11E+00  106.1                     -709.2668008640

  Leaving inner SCF loop after reaching    60 steps.


  Electronic density on regular grids:       -515.9999992580        0.0000007420
  Core density on regular grids:              515.9999967807       -0.0000032193
  Total charge density on r-space grids:       -0.0000024773
  Total charge density g-space grids:          -0.0000024773

  Overlap energy of the core charge distribution:               0.00004143771466
  Self energy of the core charge distribution:              -1694.39446126194002
  Core Hamiltonian energy:                                    526.70492399374757
  Hartree energy:                                             683.05246084092096
  Exchange-correlation energy:                               -224.62976587441094

  Total energy:                                              -709.26680086396789

  outer SCF iter =    1 RMS gradient =   0.15E-03 energy =       -709.2668008640

  ----------------------------------- OT ---------------------------------------
  Minimizer      : CG                  : conjugate gradient
  Preconditioner : FULL_SINGLE_INVERSE : inversion of 
                                         H + eS - 2*(Sc)(c^T*H*c+const)(Sc)^T
  Precond_solver : DEFAULT
  Line search    : 2PNT                : 2 energies, one gradient
  stepsize       :    0.08000000                  energy_gap     :    0.08000000
  eps_taylor     :   0.10000E-15                  max_taylor     :             4
  ----------------------------------- OT ---------------------------------------

  Step     Update method      Time    Convergence         Total energy    Change
  ------------------------------------------------------------------------------
     1 OT CG       0.80E-01  285.7     0.00026526      -709.2668011686 -5.68E-04
     2 OT LS       0.18E+00  106.5                     -709.2688089022
     3 OT CG       0.18E+00  177.1     0.00014962      -709.2697104446 -2.91E-03
     4 OT LS       0.69E-01  106.7                     -709.2691519569
     5 OT CG       0.69E-01  176.9     0.00008151      -709.2700659539 -3.56E-04
     6 OT LS       0.75E-01  106.5                     -709.2701798018
     7 OT CG       0.75E-01  176.6     0.00004893      -709.2701805065 -1.15E-04
     8 OT LS       0.71E-01  106.6                     -709.2702193134
     9 OT CG       0.71E-01  177.4     0.00002519      -709.2702194533 -3.89E-05
    10 OT LS       0.85E-01  106.9                     -709.2702314423
    11 OT CG       0.85E-01  177.1     0.00001449      -709.2702317625 -1.23E-05
    12 OT LS       0.77E-01  106.3                     -709.2702354458
    13 OT CG       0.77E-01  176.7     0.00000831      -709.2702354799 -3.72E-06
    14 OT LS       0.81E-01  106.6                     -709.2702367609
    15 OT CG       0.81E-01  176.5     0.00000446      -709.2702367640 -1.28E-06
    16 OT LS       0.83E-01  107.0                     -709.2702371399
    17 OT CG       0.83E-01  176.7     0.00000291      -709.2702371400 -3.76E-07
    18 OT LS       0.70E-01  106.5                     -709.2702372704
    19 OT CG       0.70E-01  176.7     0.00000167      -709.2702372752 -1.35E-07
    20 OT LS       0.83E-01  107.0                     -709.2702373265
    21 OT CG       0.83E-01  176.3     0.00000093      -709.2702373279 -5.27E-08

  *** SCF run converged in    21 steps ***


  Electronic density on regular grids:       -515.9999992579        0.0000007421
  Core density on regular grids:              515.9999967807       -0.0000032193
  Total charge density on r-space grids:       -0.0000024772
  Total charge density g-space grids:          -0.0000024772

  Overlap energy of the core charge distribution:               0.00004143771466
  Self energy of the core charge distribution:              -1694.39446126194002
  Core Hamiltonian energy:                                    526.70310220860176
  Hartree energy:                                             683.05064527270895
  Exchange-correlation energy:                               -224.62956498498062

  Total energy:                                              -709.27023732789530

  outer SCF iter =    2 RMS gradient =   0.93E-06 energy =       -709.2702373279
  outer SCF loop converged in   2 iterations or   81 steps


 ENERGY| Total FORCE_EVAL ( QS ) energy (a.u.):             -709.270237345494706


 ATOMIC FORCES in [a.u.]

 # Atom   Kind   Element          X              Y              Z
      1      1      C           0.00245194    -0.00296217    -0.00095844
      2      1      C          -0.00921851     0.00882694     0.00072890
      3      1      C           0.01732161     0.01170660    -0.00101690
      4      1      C          -0.00225743    -0.01490984     0.00348496
      5      1      C          -0.00161285     0.00349914     0.00191211
      6      1      C           0.00368011     0.00067175    -0.00737561
      7      2      N          -0.00860344    -0.02834116     0.03230451
      8      2      N          -0.02824064     0.00654133    -0.03256227
      9      1      C           0.01938416     0.00870300     0.00154282
     10      1      C           0.00283940    -0.01234577    -0.00102474
     11      1      C          -0.00132159     0.00352581     0.00118061
     12      1      C           0.00231314     0.00276156     0.00727593
     13      1      C           0.00239712    -0.00325765    -0.00185622
     14      1      C          -0.01439301     0.00571613    -0.00350515
     15      1      C          -0.00722318     0.00676045    -0.00708223
     16      1      C           0.00748300    -0.00853622    -0.00762697
     17      1      C           0.00206763    -0.00936371     0.00717407
     18      1      C          -0.00356159     0.01084920     0.00736368
     19      3      H          -0.01068658     0.00923220     0.00596141
     20      3      H           0.00451431    -0.01382194     0.00001776
     21      3      H           0.00702709     0.00771597    -0.00841029
     22      3      H           0.00263526    -0.01380642    -0.00618901
     23      3      H           0.01025275     0.00206224     0.00845794
     24      3      H          -0.00966092     0.01086027     0.00015308
     25      3      H           0.00145192    -0.01610428    -0.01319754
     26      3      H           0.01300868     0.00150751     0.01538505
     27      3      H          -0.01332147     0.00952626     0.01291999
     28      3      H           0.00792833     0.01027639    -0.01545213
     29      1      C          -0.00302304    -0.00289154     0.00132563
     30      1      C           0.00950248     0.00855694    -0.00142048
     31      1      C          -0.01891161     0.01033616     0.00302231
     32      1      C           0.00267621    -0.01421145    -0.00336791
     33      1      C           0.00145311     0.00365039    -0.00203380
     34      1      C          -0.00356925     0.00061160     0.00731050
     35      2      N           0.01350212    -0.02501784    -0.03406199
     36      2      N           0.02779118     0.00311752     0.03540955
     37      1      C          -0.01981130     0.01019192    -0.00337280
     38      1      C          -0.00268548    -0.01203899     0.00205714
     39      1      C           0.00120881     0.00392926    -0.00162593
     40      1      C          -0.00263835     0.00223336    -0.00744799
     41      1      C          -0.00254749    -0.00300514     0.00232213
     42      1      C           0.01456904     0.00508513     0.00274294
     43      1      C           0.00685149     0.00690170     0.00725791
     44      1      C          -0.00755553    -0.00834155     0.00788824
     45      1      C          -0.00218809    -0.00919622    -0.00780332
     46      1      C           0.00363244     0.01116773    -0.00724591
     47      3      H           0.01059881     0.00942175    -0.00593485
     48      3      H          -0.00426973    -0.01390181    -0.00015976
     49      3      H          -0.00701495     0.00739462     0.00866054
     50      3      H          -0.00274203    -0.01364397     0.00656453
     51      3      H          -0.01027238     0.00199937    -0.00838583
     52      3      H           0.00990388     0.01057638    -0.00055708
     53      3      H          -0.00158770    -0.01584131     0.01341694
     54      3      H          -0.01339342     0.00129297    -0.01503635
     55      3      H           0.01322254     0.00989370    -0.01266808
     56      3      H          -0.00787345     0.01006308     0.01559813
     57      1      C           0.00390531    -0.00104389     0.00133879
     58      1      C          -0.01172980     0.00371455    -0.00154546
     59      1      C          -0.00145819    -0.02176802     0.00276474
     60      1      C           0.01164019     0.00975920    -0.00284577
     61      1      C          -0.00354308    -0.00047871    -0.00236665
     62      1      C           0.00084965    -0.00351989     0.00760342
     63      2      N           0.01670673     0.02142542    -0.03411538
     64      2      N          -0.01586733     0.02112552     0.03315431
     65      1      C           0.00047857    -0.02145172    -0.00296913
     66      1      C           0.01218522     0.00388998     0.00122648
     67      1      C          -0.00404988    -0.00095019    -0.00102919
     68      1      C          -0.00122295    -0.00343389    -0.00750795
     69      1      C           0.00366724    -0.00048656     0.00202733
     70      1      C          -0.01131629     0.00945655     0.00350850
     71      1      C          -0.00924837     0.00268398     0.00767862
     72      1      C           0.01131774    -0.00273523     0.00766064
     73      1      C           0.00923893     0.00250839    -0.00735775
     74      1      C          -0.01117723    -0.00255280    -0.00790768
     75      3      H          -0.01313223     0.00457953    -0.00648059
     76      3      H           0.01415611     0.00322353     0.00038240
     77      3      H          -0.00345179    -0.00981660     0.00839849
     78      3      H           0.01339577     0.00449562     0.00611062
     79      3      H           0.00303577    -0.00963762    -0.00869700
     80      3      H          -0.01418125     0.00322183     0.00013453
     81      3      H           0.01513973     0.00642177     0.01282459
     82      3      H           0.00501128    -0.01187783    -0.01555007
     83      3      H          -0.01461533     0.00655414    -0.01326932
     84      3      H          -0.00561832    -0.01218482     0.01502628
     85      1      C           0.00113357    -0.01378537    -0.00312279
     86      1      C          -0.01392336    -0.00615807     0.00342011
     87      1      C          -0.00439321     0.00362817    -0.01327399
     88      1      C           0.00381598     0.01436497     0.00168484
     89      1      C           0.01500128    -0.00364975     0.00180272
     90      1      C           0.00235820    -0.00032756     0.01383225
     91      2      N           0.01581095     0.00523191     0.01900672
     92      2      N          -0.00467459    -0.02109378    -0.00509203
     93      3      H          -0.00510752     0.01231495     0.00756594
     94      3      H           0.00955887     0.00819634     0.00492073
     95      3      H           0.00352138    -0.00512231    -0.01253920
     96      3      H          -0.00510114     0.00731333     0.01192859
     97      3      H           0.00898732    -0.00941401     0.00313556
     98      3      H          -0.00798011    -0.00704616     0.00831260
     99      3      H           0.00497269    -0.00769285    -0.01156563
    100      3      H          -0.00383151     0.00975362     0.00963359
    101      3      H          -0.01039610    -0.00244056    -0.00941797
    102      3      H           0.00172499    -0.00495624    -0.01363532
    103      1      C          -0.00216566    -0.00033849    -0.01390965
    104      1      C          -0.01495919    -0.00370173    -0.00196584
    105      1      C          -0.00361295     0.01432722    -0.00173077
    106      1      C           0.00421025     0.00356514     0.01326511
    107      1      C           0.01379826    -0.00621929    -0.00329735
    108      1      C          -0.00130320    -0.01395098     0.00304817
    109      2      N           0.00373240    -0.02098451     0.00543237
    110      2      N          -0.01455378     0.00495454    -0.01948834
    111      3      H          -0.00197256    -0.00480358     0.01366170
    112      3      H           0.01027480    -0.00242543     0.00948689
    113      3      H           0.00397189     0.00980518    -0.00966254
    114      3      H          -0.00513894    -0.00762459     0.01147885
    115      3      H           0.00804739    -0.00710129    -0.00819685
    116      3      H          -0.00900437    -0.00933719    -0.00321819
    117      3      H           0.00527568     0.00726474    -0.01189316
    118      3      H          -0.00361489    -0.00503589     0.01250893
    119      3      H          -0.00948268     0.00823072    -0.00500391
    120      3      H           0.00532508     0.01222469    -0.00751829
    121      1      C           0.01146018     0.00811374    -0.00206339
    122      1      C           0.01197549    -0.00907745     0.00384688
    123      1      C          -0.00033839    -0.00542119    -0.01346946
    124      1      C          -0.01434148    -0.00386660     0.00072066
    125      1      C          -0.00422635     0.01469859     0.00229731
    126      1      C          -0.00153356     0.00146606     0.01389379
    127      2      N          -0.01197945     0.01125763     0.01943086
    128      2      N           0.02195117     0.00816441    -0.00270662
    129      3      H          -0.00853630    -0.01076654     0.00695295
    130      3      H          -0.01204215     0.00410144     0.00440741
    131      3      H           0.00335076     0.00587736    -0.01227550
    132      3      H          -0.00443217    -0.00830393     0.01151671
    133      3      H           0.00355108     0.01234729     0.00356285
    134      3      H           0.00962269    -0.00360258     0.00874418
    135      3      H           0.00481619     0.00840547    -0.01114466
    136      3      H          -0.00703253    -0.00835878     0.00907122
    137      3      H           0.00779223    -0.00749767    -0.00908235
    138      3      H           0.00390884     0.00418702    -0.01364133
    139      1      C           0.00055949    -0.00185771    -0.01386834
    140      1      C           0.01069118    -0.01103659    -0.00229064
    141      1      C          -0.01065721    -0.01062377    -0.00084248
    142      1      C          -0.00474872     0.00227191     0.01354903
    143      1      C          -0.00188842     0.01507136    -0.00376960
    144      1      C           0.01280936     0.00579048     0.00210538
    145      2      N           0.01579622     0.01540126     0.00318886
    146      2      N           0.00251496    -0.01697426    -0.01942697
    147      3      H           0.00560082     0.00115954     0.01362592
    148      3      H          -0.00260596     0.01045201     0.00912705
    149      3      H          -0.01077547    -0.00186918    -0.00912984
    150      3      H           0.00967234    -0.00009227     0.01115751
    151      3      H           0.00171143     0.01017200    -0.00868226
    152      3      H           0.01250770    -0.00309683    -0.00357215
    153      3      H          -0.00940309     0.00038097    -0.01153249
    154      3      H           0.00671639    -0.00010571     0.01225141
    155      3      H          -0.00246285    -0.01246444    -0.00446927
    156      3      H          -0.01355783    -0.00192083    -0.00698554
    157      1      C          -0.00114743    -0.00161535     0.01413580
    158      1      C          -0.01075903    -0.01094975     0.00215052
    159      1      C           0.01067654    -0.01046376     0.00140823
    160      1      C           0.00502595     0.00198617    -0.01341249
    161      1      C           0.00147936     0.01483449     0.00326016
    162      1      C          -0.01267456     0.00576255    -0.00273785
    163      2      N          -0.01555834     0.01433691    -0.00562161
    164      2      N          -0.00338159    -0.01518320     0.01827578
    165      3      H          -0.00533443     0.00081876    -0.01364267
    166      3      H           0.00290419     0.01021086    -0.00934090
    167      3      H           0.01058725    -0.00160093     0.00949995
    168      3      H          -0.00934401    -0.00045649    -0.01141185
    169      3      H          -0.00202099     0.01041295     0.00836882
    170      3      H          -0.01254786    -0.00311916     0.00330417
    171      3      H           0.00905030     0.00075341     0.01175926
    172      3      H          -0.00629012    -0.00042914    -0.01239991
    173      3      H           0.00241628    -0.01235784     0.00482433
    174      3      H           0.01329205    -0.00158017     0.00735902
    175      1      C          -0.01128904     0.00801637     0.00278869
    176      1      C          -0.01228703    -0.00881827    -0.00373624
    177      1      C           0.00075529    -0.00560678     0.01331658
    178      1      C           0.01445293    -0.00398092    -0.00130014
    179      1      C           0.00438922     0.01480127    -0.00184756
    180      1      C           0.00106263     0.00200113    -0.01392624
    181      2      N           0.01348169     0.01146262    -0.01893220
    182      2      N          -0.02115498     0.00785506     0.00352770
    183      3      H           0.00820784    -0.01062487    -0.00734373
    184      3      H           0.01193106     0.00406758    -0.00463870
    185      3      H          -0.00292078     0.00566948     0.01244477
    186      3      H           0.00400344    -0.00810733    -0.01179615
    187      3      H          -0.00351229     0.01246025    -0.00321206
    188      3      H          -0.00991597    -0.00334400    -0.00853208
    189      3      H          -0.00442424     0.00821689     0.01148173
    190      3      H           0.00670082    -0.00827551    -0.00950419
    191      3      H          -0.00751610    -0.00763683     0.00919661
    192      3      H          -0.00369244     0.00401821     0.01360648
 SUM OF ATOMIC FORCES           0.00299716     0.00063239    -0.00227952     0.00381826

 --------  Informations at step =     0 ------------
  Optimization Method        =                   SD
  Total Energy               =      -709.2702373455
  Used time                  =            11787.655
 ---------------------------------------------------

 --------------------------
 OPTIMIZATION STEP:      1
 --------------------------

 Number of electrons:                                                        516
 Number of occupied orbitals:                                                258
 Number of molecular orbitals:                                               258

 Number of orbital functions:                                               1776
 Number of independent orbital functions:                                   1776

 Extrapolation method: ASPC


 SCF WAVEFUNCTION OPTIMIZATION

  ----------------------------------- OT ---------------------------------------
  Minimizer      : CG                  : conjugate gradient
  Preconditioner : FULL_SINGLE_INVERSE : inversion of 
                                         H + eS - 2*(Sc)(c^T*H*c+const)(Sc)^T
  Precond_solver : DEFAULT
  Line search    : 2PNT                : 2 energies, one gradient
  stepsize       :    0.08000000                  energy_gap     :    0.08000000
  eps_taylor     :   0.10000E-15                  max_taylor     :             4
  ----------------------------------- OT ---------------------------------------

  Step     Update method      Time    Convergence         Total energy    Change
  ------------------------------------------------------------------------------
     1 OT CG       0.80E-01  150.3     0.00000049      -709.2702373455 -7.09E+02

  *** SCF run converged in     1 steps ***


  Electronic density on regular grids:       -515.9999992579        0.0000007421
  Core density on regular grids:              515.9999967807       -0.0000032193
  Total charge density on r-space grids:       -0.0000024772
  Total charge density g-space grids:          -0.0000024772

  Overlap energy of the core charge distribution:               0.00004143771466
  Self energy of the core charge distribution:              -1694.39446126194002
  Core Hamiltonian energy:                                    526.70310638914907
  Hartree energy:                                             683.05064162674716
  Exchange-correlation energy:                               -224.62956553716353

  Total energy:                                              -709.27023734549277

  outer SCF iter =    1 RMS gradient =   0.49E-06 energy =       -709.2702373455
  outer SCF loop converged in   1 iterations or    1 steps


 ENERGY| Total FORCE_EVAL ( QS ) energy (a.u.):             -709.270237345492774


 Number of electrons:                                                        516
 Number of occupied orbitals:                                                258
 Number of molecular orbitals:                                               258

 Number of orbital functions:                                               1776
 Number of independent orbital functions:                                   1776

 Extrapolation method: ASPC


 SCF WAVEFUNCTION OPTIMIZATION

  ----------------------------------- OT ---------------------------------------
  Minimizer      : CG                  : conjugate gradient
  Preconditioner : FULL_SINGLE_INVERSE : inversion of 
                                         H + eS - 2*(Sc)(c^T*H*c+const)(Sc)^T
  Precond_solver : DEFAULT
  Line search    : 2PNT                : 2 energies, one gradient
  stepsize       :    0.08000000                  energy_gap     :    0.08000000
  eps_taylor     :   0.10000E-15                  max_taylor     :             4
  ----------------------------------- OT ---------------------------------------

  Step     Update method      Time    Convergence         Total energy    Change
  ------------------------------------------------------------------------------
     1 OT CG       0.80E-01  150.0     0.00037191      -709.2926104531 -7.09E+02
     2 OT LS       0.14E+00  106.6                     -709.2962642604
     3 OT CG       0.14E+00  176.9     0.00019927      -709.2971475685 -4.54E-03
     4 OT LS       0.78E-01  105.8                     -709.2973658319
     5 OT CG       0.78E-01  176.7     0.00009333      -709.2978583963 -7.11E-04
     6 OT LS       0.71E-01  107.3                     -709.2979986963
     7 OT CG       0.71E-01  177.5     0.00005686      -709.2980001223 -1.42E-04
     8 OT LS       0.58E-01  106.2                     -709.2980406726
     9 OT CG       0.58E-01  176.9     0.00002615      -709.2980429182 -4.28E-05
    10 OT LS       0.69E-01  107.2                     -709.2980534701
    11 OT CG       0.69E-01  177.5     0.00001142      -709.2980537671 -1.08E-05
    12 OT LS       0.89E-01  106.8                     -709.2980562937
    13 OT CG       0.89E-01  177.2     0.00000482      -709.2980564249 -2.66E-06
    14 OT LS       0.91E-01  107.0                     -709.2980569060
    15 OT CG       0.91E-01  177.0     0.00000228      -709.2980569061 -4.81E-07
    16 OT LS       0.73E-01  106.7                     -709.2980569882
    17 OT CG       0.73E-01  177.0     0.00000124      -709.2980569933 -8.72E-08
    18 OT LS       0.66E-01  106.3                     -709.2980570163
    19 OT CG       0.66E-01  177.5     0.00000069      -709.2980570165 -2.33E-08

  *** SCF run converged in    19 steps ***


  Electronic density on regular grids:       -515.9999992547        0.0000007453
  Core density on regular grids:              515.9999967806       -0.0000032194
  Total charge density on r-space grids:       -0.0000024741
  Total charge density g-space grids:          -0.0000024741

  Overlap energy of the core charge distribution:               0.00003574714229
  Self energy of the core charge distribution:              -1694.39446126194002
  Core Hamiltonian energy:                                    526.01975717079677
  Hartree energy:                                             683.49620559591733
  Exchange-correlation energy:                               -224.41959426845887

  Total energy:                                              -709.29805701654254

  outer SCF iter =    1 RMS gradient =   0.69E-06 energy =       -709.2980570165
  outer SCF loop converged in   1 iterations or   19 steps


 ENERGY| Total FORCE_EVAL ( QS ) energy (a.u.):             -709.298057016542543


 Number of electrons:                                                        516
 Number of occupied orbitals:                                                258
 Number of molecular orbitals:                                               258

 Number of orbital functions:                                               1776
 Number of independent orbital functions:                                   1776

 Extrapolation method: ASPC


 SCF WAVEFUNCTION OPTIMIZATION

  ----------------------------------- OT ---------------------------------------
  Minimizer      : CG                  : conjugate gradient
  Preconditioner : FULL_SINGLE_INVERSE : inversion of 
                                         H + eS - 2*(Sc)(c^T*H*c+const)(Sc)^T
  Precond_solver : DEFAULT
  Line search    : 2PNT                : 2 energies, one gradient
  stepsize       :    0.08000000                  energy_gap     :    0.08000000
  eps_taylor     :   0.10000E-15                  max_taylor     :             4
  ----------------------------------- OT ---------------------------------------

  Step     Update method      Time    Convergence         Total energy    Change
  ------------------------------------------------------------------------------
     1 OT CG       0.80E-01  150.7     0.00005615      -709.3016024236 -7.09E+02
     2 OT LS       0.15E+00  106.7                     -709.3016872774
     3 OT CG       0.15E+00  176.8     0.00003038      -709.3017111426 -1.09E-04
     4 OT LS       0.76E-01  106.4                     -709.3017120111
     5 OT CG       0.76E-01  176.9     0.00001472      -709.3017272778 -1.61E-05
     6 OT LS       0.76E-01  106.5                     -709.3017310646
     7 OT CG       0.76E-01  177.1     0.00000909      -709.3017310646 -3.79E-06
     8 OT LS       0.57E-01  107.2                     -709.3017320158
     9 OT CG       0.57E-01  176.4     0.00000370      -709.3017321410 -1.08E-06
    10 OT LS       0.80E-01  106.9                     -709.3017323711
    11 OT CG       0.80E-01  177.3     0.00000171      -709.3017323926 -2.52E-07
    12 OT LS       0.89E-01  106.6                     -709.3017324514
    13 OT CG       0.89E-01  177.8     0.00000089      -709.3017324520 -5.94E-08

  *** SCF run converged in    13 steps ***


  Electronic density on regular grids:       -515.9999992842        0.0000007158
  Core density on regular grids:              515.9999967776       -0.0000032224
  Total charge density on r-space grids:       -0.0000025066
  Total charge density g-space grids:          -0.0000025066

  Overlap energy of the core charge distribution:               0.00002907180040
  Self energy of the core charge distribution:              -1694.39446126194002
  Core Hamiltonian energy:                                    525.03592391102870
  Hartree energy:                                             684.15713104103088
  Exchange-correlation energy:                               -224.10035521392385

  Total energy:                                              -709.30173245200399

  outer SCF iter =    1 RMS gradient =   0.89E-06 energy =       -709.3017324520
  outer SCF loop converged in   1 iterations or   13 steps


 ENERGY| Total FORCE_EVAL ( QS ) energy (a.u.):             -709.301732452003989


 Number of electrons:                                                        516
 Number of occupied orbitals:                                                258
 Number of molecular orbitals:                                               258

 Number of orbital functions:                                               1776
 Number of independent orbital functions:                                   1776

 Extrapolation method: ASPC


 SCF WAVEFUNCTION OPTIMIZATION

  ----------------------------------- OT ---------------------------------------
  Minimizer      : CG                  : conjugate gradient
  Preconditioner : FULL_SINGLE_INVERSE : inversion of 
                                         H + eS - 2*(Sc)(c^T*H*c+const)(Sc)^T
  Precond_solver : DEFAULT
  Line search    : 2PNT                : 2 energies, one gradient
  stepsize       :    0.08000000                  energy_gap     :    0.08000000
  eps_taylor     :   0.10000E-15                  max_taylor     :             4
  ----------------------------------- OT ---------------------------------------

  Step     Update method      Time    Convergence         Total energy    Change
  ------------------------------------------------------------------------------
     1 OT CG       0.80E-01  150.6     0.00096645      -709.2696435162 -7.09E+02
     2 OT LS       0.14E+00  106.8                     -709.2943336851
     3 OT CG       0.14E+00  177.2     0.00052043      -709.3003228423 -3.07E-02
     4 OT LS       0.76E-01  106.9                     -709.3013792509
     5 OT CG       0.76E-01  177.7     0.00024361      -709.3050458241 -4.72E-03
     6 OT LS       0.77E-01  107.3                     -709.3060865642
     7 OT CG       0.77E-01  176.8     0.00013561      -709.3060865845 -1.04E-03
     8 OT LS       0.62E-01  106.8                     -709.3063319457
     9 OT CG       0.62E-01  177.8     0.00006717      -709.3063468911 -2.60E-04
    10 OT LS       0.63E-01  106.8                     -709.3064120995
    11 OT CG       0.63E-01  178.0     0.00003077      -709.3064121288 -6.52E-05
    12 OT LS       0.82E-01  106.4                     -709.3064290282
    13 OT CG       0.82E-01  176.9     0.00001389      -709.3064300135 -1.79E-05
    14 OT LS       0.86E-01  106.3                     -709.3064338081
    15 OT CG       0.86E-01  177.7     0.00000631      -709.3064338146 -3.80E-06
    16 OT LS       0.75E-01  106.6                     -709.3064344806
    17 OT CG       0.75E-01  178.0     0.00000352      -709.3064344962 -6.82E-07
    18 OT LS       0.66E-01  106.6                     -709.3064346810
    19 OT CG       0.66E-01  177.0     0.00000189      -709.3064346841 -1.88E-07
    20 OT LS       0.67E-01  106.9                     -709.3064347389
    21 OT CG       0.67E-01  177.9     0.00000097      -709.3064347389 -5.48E-08

  *** SCF run converged in    21 steps ***


  Electronic density on regular grids:       -515.9999992773        0.0000007227
  Core density on regular grids:              515.9999967764       -0.0000032236
  Total charge density on r-space grids:       -0.0000025009
  Total charge density g-space grids:          -0.0000025009

  Overlap energy of the core charge distribution:               0.00003158610711
  Self energy of the core charge distribution:              -1694.39446126194002
  Core Hamiltonian energy:                                    525.43788092919249
  Hartree energy:                                             683.88386765708469
  Exchange-correlation energy:                               -224.23375364939031

  Total energy:                                              -709.30643473894611

  outer SCF iter =    1 RMS gradient =   0.97E-06 energy =       -709.3064347389
  outer SCF loop converged in   1 iterations or   21 steps


 ENERGY| Total FORCE_EVAL ( QS ) energy (a.u.):             -709.306434738946109


 *******************************************************************************
 ***                 MNBRACK - NUMBER OF ENERGY EVALUATIONS :       4        ***
 *******************************************************************************

 Number of electrons:                                                        516
 Number of occupied orbitals:                                                258
 Number of molecular orbitals:                                               258

 Number of orbital functions:                                               1776
 Number of independent orbital functions:                                   1776

 Extrapolation method: ASPC


 SCF WAVEFUNCTION OPTIMIZATION

  ----------------------------------- OT ---------------------------------------
  Minimizer      : CG                  : conjugate gradient
  Preconditioner : FULL_SINGLE_INVERSE : inversion of 
                                         H + eS - 2*(Sc)(c^T*H*c+const)(Sc)^T
  Precond_solver : DEFAULT
  Line search    : 2PNT                : 2 energies, one gradient
  stepsize       :    0.08000000                  energy_gap     :    0.08000000
  eps_taylor     :   0.10000E-15                  max_taylor     :             4
  ----------------------------------- OT ---------------------------------------

  Step     Update method      Time    Convergence         Total energy    Change
  ------------------------------------------------------------------------------
     1 OT CG       0.80E-01  150.3     0.00118680      -709.2511311378 -7.09E+02
     2 OT LS       0.14E+00  107.3                     -709.2882545865
     3 OT CG       0.14E+00  176.7     0.00064365      -709.2970726343 -4.59E-02
     4 OT LS       0.77E-01  106.9                     -709.2990049949
     5 OT CG       0.77E-01  177.2     0.00030053      -709.3043560602 -7.28E-03
     6 OT LS       0.73E-01  107.0                     -709.3058694204
     7 OT CG       0.73E-01  178.0     0.00017699      -709.3058726808 -1.52E-03
     8 OT LS       0.59E-01  106.2                     -709.3062663652
     9 OT CG       0.59E-01  177.3     0.00008466      -709.3062928998 -4.20E-04
    10 OT LS       0.65E-01  106.4                     -709.3063987798
    11 OT CG       0.65E-01  177.8     0.00003768      -709.3063998735 -1.07E-04
    12 OT LS       0.86E-01  107.1                     -709.3064262149
    13 OT CG       0.86E-01  177.2     0.00001646      -709.3064278711 -2.80E-05
    14 OT LS       0.89E-01  106.7                     -709.3064333926
    15 OT CG       0.89E-01  177.2     0.00000742      -709.3064333986 -5.53E-06
    16 OT LS       0.80E-01  106.2                     -709.3064344022
    17 OT CG       0.80E-01  177.1     0.00000382      -709.3064344137 -1.02E-06
    18 OT LS       0.76E-01  106.2                     -709.3064346660
    19 OT CG       0.76E-01  177.6     0.00000203      -709.3064346669 -2.53E-07
    20 OT LS       0.67E-01  107.1                     -709.3064347284
    21 OT CG       0.67E-01  177.6     0.00000120      -709.3064347296 -6.27E-08
    22 OT LS       0.67E-01  106.5                     -709.3064347519
    23 OT CG       0.67E-01  176.9     0.00000063      -709.3064347519 -2.23E-08

  *** SCF run converged in    23 steps ***


  Electronic density on regular grids:       -515.9999992773        0.0000007227
  Core density on regular grids:              515.9999967764       -0.0000032236
  Total charge density on r-space grids:       -0.0000025009
  Total charge density g-space grids:          -0.0000025009

  Overlap energy of the core charge distribution:               0.00003158610711
  Self energy of the core charge distribution:              -1694.39446126194002
  Core Hamiltonian energy:                                    525.43797004073576
  Hartree energy:                                             683.88378831787475
  Exchange-correlation energy:                               -224.23376343470906

  Total energy:                                              -709.30643475193153

  outer SCF iter =    1 RMS gradient =   0.63E-06 energy =       -709.3064347519
  outer SCF loop converged in   1 iterations or   23 steps


 ENERGY| Total FORCE_EVAL ( QS ) energy (a.u.):             -709.306434759233184


 ATOMIC FORCES in [a.u.]

 # Atom   Kind   Element          X              Y              Z
      1      1      C           0.00069194    -0.00067030    -0.00094680
      2      1      C          -0.00548766     0.00475177     0.00094820
      3      1      C           0.00201806     0.00006176     0.00899151
      4      1      C          -0.00012519    -0.00595652    -0.00012948
      5      1      C          -0.00198100    -0.00143551     0.00291321
      6      1      C           0.00272351     0.00206952    -0.00594476
      7      2      N          -0.00819867     0.00371808    -0.03112418
      8      2      N          -0.00105234    -0.00930858     0.02986132
      9      1      C           0.00088448     0.00197762    -0.00880036
     10      1      C           0.00164291    -0.00725483    -0.00091708
     11      1      C          -0.00039383     0.00085456     0.00096072
     12      1      C           0.00329849     0.00116541     0.00596293
     13      1      C          -0.00249900    -0.00094738    -0.00305948
     14      1      C          -0.00519202     0.00284943     0.00020445
     15      1      C           0.01297518    -0.00131581     0.01104045
     16      1      C          -0.00677061     0.01248935    -0.00058882
     17      1      C           0.00574004     0.01193862    -0.01134168
     18      1      C           0.00742458    -0.01231758     0.00084646
     19      3      H          -0.00897078     0.00818766     0.00481470
     20      3      H           0.00415198    -0.01366723     0.00034023
     21      3      H           0.00524154     0.00582529    -0.00626490
     22      3      H           0.00258999    -0.01179813    -0.00500582
     23      3      H           0.00764710     0.00148978     0.00623816
     24      3      H          -0.00986388     0.01055207    -0.00021286
     25      3      H           0.00063119    -0.00793046    -0.00607671
     26      3      H           0.00576636     0.00027254     0.00792690
     27      3      H          -0.00664306     0.00465539     0.00592006
     28      3      H           0.00322782     0.00475651    -0.00796863
     29      1      C          -0.00032876    -0.00069105     0.00044034
     30      1      C           0.00485772     0.00438743    -0.00062275
     31      1      C          -0.00094432    -0.00002320    -0.00883902
     32      1      C          -0.00046439    -0.00685810     0.00072750
     33      1      C           0.00171362    -0.00125826    -0.00293999
     34      1      C          -0.00292077     0.00189898     0.00607421
     35      2      N           0.01045124     0.00296788     0.03181374
     36      2      N           0.00110697    -0.00858958    -0.03231968
     37      1      C           0.00021860     0.00160267     0.00895851
     38      1      C          -0.00210560    -0.00692481     0.00081208
     39      1      C           0.00048284     0.00051147    -0.00061950
     40      1      C          -0.00331678     0.00121767    -0.00613622
     41      1      C           0.00234496    -0.00070937     0.00310622
     42      1      C           0.00537456     0.00350821    -0.00110519
     43      1      C          -0.01283226    -0.00125009    -0.01076097
     44      1      C           0.00719451     0.01283083    -0.00005719
     45      1      C          -0.00567884     0.01175810     0.01161715
     46      1      C          -0.00748032    -0.01256376    -0.00083342
     47      3      H           0.00902835     0.00832517    -0.00492110
     48      3      H          -0.00388087    -0.01343678    -0.00038556
     49      3      H          -0.00524328     0.00555667     0.00645580
     50      3      H          -0.00265378    -0.01161719     0.00541922
     51      3      H          -0.00773125     0.00146097    -0.00625690
     52      3      H           0.01004311     0.01017565    -0.00022283
     53      3      H          -0.00069393    -0.00789316     0.00621117
     54      3      H          -0.00607001     0.00012496    -0.00780531
     55      3      H           0.00670432     0.00483655    -0.00584475
     56      3      H          -0.00318601     0.00468515     0.00805884
     57      1      C           0.00084973    -0.00016752     0.00070022
     58      1      C          -0.00710212     0.00183488    -0.00072359
     59      1      C           0.00126310    -0.00114884    -0.00871452
     60      1      C           0.00561687     0.00302949     0.00077844
     61      1      C           0.00057641     0.00231197    -0.00304604
     62      1      C          -0.00051019    -0.00335763     0.00605944
     63      2      N          -0.00662456     0.00607390     0.03092644
     64      2      N           0.00788440     0.00708771    -0.02988615
     65      1      C          -0.00058955    -0.00152267     0.00854616
     66      1      C           0.00664569     0.00206477     0.00066068
     67      1      C          -0.00093644    -0.00009768    -0.00053678
     68      1      C           0.00020092    -0.00333164    -0.00605067
     69      1      C          -0.00032594     0.00221571     0.00298351
     70      1      C          -0.00577984     0.00304932    -0.00056970
     71      1      C           0.00719825    -0.01067249    -0.01171283
     72      1      C          -0.01515750     0.00000181     0.00064538
     73      1      C          -0.00747976    -0.01018010     0.01036509
     74      1      C           0.01572533     0.00030648    -0.00008563
     75      3      H          -0.01129228     0.00358995    -0.00527962
     76      3      H           0.01378263     0.00348623     0.00005458
     77      3      H          -0.00264378    -0.00742816     0.00632655
     78      3      H           0.01163159     0.00363615     0.00502567
     79      3      H           0.00232253    -0.00727956    -0.00653842
     80      3      H          -0.01369247     0.00339059     0.00042422
     81      3      H           0.00749736     0.00333728     0.00582247
     82      3      H           0.00258354    -0.00512669    -0.00799699
     83      3      H          -0.00726446     0.00340865    -0.00619674
     84      3      H          -0.00290956    -0.00531808     0.00780187
     85      1      C          -0.00173507    -0.00257515     0.00673764
     86      1      C           0.00400266    -0.00382430    -0.00100887
     87      1      C           0.00065088    -0.00084928     0.00541821
     88      1      C           0.00021644    -0.00516500    -0.00094705
     89      1      C          -0.00327079     0.00012726     0.00353035
     90      1      C           0.00454139    -0.00570551    -0.00054860
     91      2      N          -0.00431090     0.00559924    -0.00436029
     92      2      N           0.00179965     0.00602067    -0.00394502
     93      3      H          -0.00238116     0.00584229     0.00007955
     94      3      H           0.00061208     0.00355567     0.00023098
     95      3      H           0.00053609    -0.00149632    -0.00630647
     96      3      H          -0.00260834     0.00278564     0.00339745
     97      3      H           0.00281102    -0.00216760    -0.00000358
     98      3      H          -0.00276021    -0.00081590     0.00222103
     99      3      H           0.00244955    -0.00161422    -0.00397927
    100      3      H          -0.00069767     0.00525012     0.00330895
    101      3      H          -0.00121885     0.00131594    -0.00421544
    102      3      H          -0.00056245    -0.00030005    -0.00464492
    103      1      C          -0.00438485    -0.00563767     0.00050351
    104      1      C           0.00336867     0.00007638    -0.00354248
    105      1      C          -0.00023729    -0.00517371     0.00093579
    106      1      C          -0.00059842    -0.00086848    -0.00543452
    107      1      C          -0.00400374    -0.00384267     0.00095661
    108      1      C           0.00157744    -0.00256426    -0.00661380
    109      2      N          -0.00274115     0.00541928     0.00425306
    110      2      N           0.00400332     0.00560682     0.00419610
    111      3      H           0.00039584    -0.00015485     0.00460285
    112      3      H           0.00118786     0.00132504     0.00420879
    113      3      H           0.00076088     0.00530904    -0.00332365
    114      3      H          -0.00251746    -0.00160459     0.00392637
    115      3      H           0.00281253    -0.00085012    -0.00219086
    116      3      H          -0.00286018    -0.00215248    -0.00003525
    117      3      H           0.00267373     0.00274750    -0.00338690
    118      3      H          -0.00059451    -0.00145103     0.00633717
    119      3      H          -0.00062962     0.00358047    -0.00025289
    120      3      H           0.00250803     0.00569563    -0.00000828
    121      1      C           0.00280651    -0.00023592     0.00729743
    122      1      C           0.00147457     0.00536945    -0.00073667
    123      1      C           0.00013292     0.00084832     0.00547958
    124      1      C           0.00429203     0.00275174    -0.00066537
    125      1      C           0.00152331    -0.00295867     0.00372463
    126      1      C           0.00297592     0.00686516    -0.00032470
    127      2      N          -0.00305672    -0.00508138    -0.00556443
    128      2      N          -0.00812610    -0.00112429    -0.00384359
    129      3      H          -0.00391372    -0.00503310    -0.00014810
    130      3      H          -0.00338435    -0.00122748     0.00006621
    131      3      H           0.00135528     0.00133263    -0.00621732
    132      3      H          -0.00130965    -0.00373040     0.00324207
    133      3      H           0.00048745     0.00344344     0.00006675
    134      3      H           0.00195517    -0.00200827     0.00227566
    135      3      H           0.00041668     0.00304128    -0.00392778
    136      3      H          -0.00438412    -0.00333182     0.00310612
    137      3      H          -0.00025403    -0.00153117    -0.00414272
    138      3      H           0.00053848    -0.00035419    -0.00479852
    139      1      C           0.00716036    -0.00090267     0.00029503
    140      1      C          -0.00195576     0.00286007    -0.00369180
    141      1      C           0.00450942     0.00233620     0.00065711
    142      1      C           0.00084586    -0.00032278    -0.00550501
    143      1      C           0.00537360    -0.00146542     0.00080682
    144      1      C           0.00096430     0.00266441    -0.00719673
    145      2      N          -0.00455057    -0.00528839     0.00421129
    146      2      N          -0.00660741    -0.00000876     0.00578072
    147      3      H          -0.00004126     0.00056466     0.00478914
    148      3      H          -0.00144626     0.00052826     0.00413092
    149      3      H          -0.00507470    -0.00212138    -0.00311448
    150      3      H           0.00279975    -0.00119162     0.00388775
    151      3      H          -0.00076849     0.00267430    -0.00223712
    152      3      H           0.00328478    -0.00132227    -0.00007312
    153      3      H          -0.00385302     0.00074878    -0.00320717
    154      3      H           0.00181319     0.00046937     0.00621049
    155      3      H          -0.00274960    -0.00227456    -0.00006026
    156      3      H          -0.00627578    -0.00080199     0.00010484
    157      1      C          -0.00721264    -0.00081540    -0.00040975
    158      1      C           0.00176910     0.00293228     0.00369989
    159      1      C          -0.00459167     0.00237593    -0.00084337
    160      1      C          -0.00100118    -0.00025264     0.00540315
    161      1      C          -0.00531215    -0.00164345    -0.00102152
    162      1      C          -0.00126278     0.00258005     0.00660371
    163      2      N           0.00405686    -0.00436253    -0.00490744
    164      2      N           0.00608775     0.00022072    -0.00547308
    165      3      H          -0.00001033     0.00043131    -0.00454948
    166      3      H           0.00164847     0.00044732    -0.00417467
    167      3      H           0.00503293    -0.00202477     0.00327743
    168      3      H          -0.00269992    -0.00131609    -0.00393040
    169      3      H           0.00069612     0.00277873     0.00219121
    170      3      H          -0.00329264    -0.00136607     0.00003396
    171      3      H           0.00373572     0.00087146     0.00328755
    172      3      H          -0.00167563     0.00029070    -0.00636184
    173      3      H           0.00276513    -0.00235127     0.00020824
    174      3      H           0.00618649    -0.00069146    -0.00000413
    175      1      C          -0.00307115    -0.00005935    -0.00705352
    176      1      C          -0.00135878     0.00543213     0.00090530
    177      1      C          -0.00022790     0.00103497    -0.00550681
    178      1      C          -0.00422788     0.00280304     0.00082485
    179      1      C          -0.00149330    -0.00301798    -0.00365736
    180      1      C          -0.00268498     0.00687830     0.00039992
    181      2      N           0.00251230    -0.00522830     0.00496323
    182      2      N           0.00769027    -0.00063139     0.00346077
    183      3      H           0.00386556    -0.00501105    -0.00000763
    184      3      H           0.00335293    -0.00125826    -0.00015720
    185      3      H          -0.00116475     0.00124695     0.00625958
    186      3      H           0.00117924    -0.00366738    -0.00335639
    187      3      H          -0.00044910     0.00347687     0.00000911
    188      3      H          -0.00201545    -0.00195641    -0.00224059
    189      3      H          -0.00025650     0.00293463     0.00398476
    190      3      H           0.00424587    -0.00327114    -0.00325361
    191      3      H           0.00042534    -0.00165877     0.00417336
    192      3      H          -0.00063054    -0.00037102     0.00465889
 SUM OF ATOMIC FORCES           0.00130091     0.00364587    -0.00339473     0.00514869

 Number of electrons:                                                        516
 Number of occupied orbitals:                                                258
 Number of molecular orbitals:                                               258

 Number of orbital functions:                                               1776
 Number of independent orbital functions:                                   1776

 Extrapolation method: ASPC


 SCF WAVEFUNCTION OPTIMIZATION

  ----------------------------------- OT ---------------------------------------
  Minimizer      : CG                  : conjugate gradient
  Preconditioner : FULL_SINGLE_INVERSE : inversion of 
                                         H + eS - 2*(Sc)(c^T*H*c+const)(Sc)^T
  Precond_solver : DEFAULT
  Line search    : 2PNT                : 2 energies, one gradient
  stepsize       :    0.08000000                  energy_gap     :    0.08000000
  eps_taylor     :   0.10000E-15                  max_taylor     :             4
  ----------------------------------- OT ---------------------------------------

  Step     Update method      Time    Convergence         Total energy    Change
  ------------------------------------------------------------------------------
     1 OT CG       0.80E-01  150.2     0.00051313      -709.2949132205 -7.09E+02
     2 OT LS       0.14E+00  106.7                     -709.3018605286
     3 OT CG       0.14E+00  178.0     0.00027838      -709.3035223183 -8.61E-03
     4 OT LS       0.76E-01  107.1                     -709.3038300277
     5 OT CG       0.76E-01  177.6     0.00012894      -709.3048700551 -1.35E-03
     6 OT LS       0.78E-01  107.2                     -709.3051673181
     7 OT CG       0.78E-01  177.1     0.00006997      -709.3051675401 -2.97E-04
     8 OT LS       0.64E-01  107.1                     -709.3052353648
     9 OT CG       0.64E-01  177.5     0.00003491      -709.3052390181 -7.15E-05
    10 OT LS       0.62E-01  107.1                     -709.3052563265
    11 OT CG       0.62E-01  177.3     0.00001642      -709.3052563393 -1.73E-05
    12 OT LS       0.80E-01  107.0                     -709.3052610195
    13 OT CG       0.80E-01  177.0     0.00000742      -709.3052612620 -4.92E-06
    14 OT LS       0.86E-01  106.9                     -709.3052623444
    15 OT CG       0.86E-01  176.9     0.00000328      -709.3052623507 -1.09E-06
    16 OT LS       0.78E-01  106.5                     -709.3052625408
    17 OT CG       0.78E-01  177.6     0.00000177      -709.3052625430 -1.92E-07
    18 OT LS       0.69E-01  106.8                     -709.3052625921
    19 OT CG       0.69E-01  178.1     0.00000095      -709.3052625929 -4.99E-08

  *** SCF run converged in    19 steps ***


  Electronic density on regular grids:       -515.9999992831        0.0000007169
  Core density on regular grids:              515.9999967760       -0.0000032240
  Total charge density on r-space grids:       -0.0000025071
  Total charge density g-space grids:          -0.0000025071

  Overlap energy of the core charge distribution:               0.00003026821816
  Self energy of the core charge distribution:              -1694.39446126194002
  Core Hamiltonian energy:                                    525.23280593225604
  Hartree energy:                                             684.02269863005256
  Exchange-correlation energy:                               -224.16633616149591

  Total energy:                                              -709.30526259290923

  outer SCF iter =    1 RMS gradient =   0.95E-06 energy =       -709.3052625929
  outer SCF loop converged in   1 iterations or   19 steps


 ENERGY| Total FORCE_EVAL ( QS ) energy (a.u.):             -709.305262606500946


 ATOMIC FORCES in [a.u.]

 # Atom   Kind   Element          X              Y              Z
      1      1      C           0.00037282    -0.00027233    -0.00093422
      2      1      C          -0.00480857     0.00404804     0.00095879
      3      1      C          -0.00036042    -0.00177263     0.01048501
      4      1      C           0.00027221    -0.00434971    -0.00076282
      5      1      C          -0.00204828    -0.00230969     0.00308743
      6      1      C           0.00255718     0.00232220    -0.00569306
      7      2      N          -0.00915260     0.01019571    -0.04459505
      8      2      N           0.00368133    -0.01335112     0.04341417
      9      1      C          -0.00202142     0.00095587    -0.01034813
     10      1      C           0.00145657    -0.00634606    -0.00086908
     11      1      C          -0.00023995     0.00037991     0.00091152
     12      1      C           0.00347902     0.00088095     0.00573361
     13      1      C          -0.00336695    -0.00053892    -0.00326865
     14      1      C          -0.00352575     0.00234254     0.00085436
     15      1      C           0.01635313    -0.00275349     0.01398349
     16      1      C          -0.00909128     0.01603007     0.00068474
     17      1      C           0.00627853     0.01553909    -0.01434376
     18      1      C           0.00931123    -0.01614729    -0.00034088
     19      3      H          -0.00866640     0.00800030     0.00461283
     20      3      H           0.00408570    -0.01364337     0.00040057
     21      3      H           0.00492421     0.00548864    -0.00588549
     22      3      H           0.00257993    -0.01144034    -0.00479710
     23      3      H           0.00718318     0.00138856     0.00584543
     24      3      H          -0.00990465     0.01049852    -0.00028115
     25      3      H           0.00048173    -0.00651716    -0.00486345
     26      3      H           0.00453213     0.00005279     0.00663317
     27      3      H          -0.00549166     0.00380685     0.00472765
     28      3      H           0.00241825     0.00382009    -0.00667058
     29      1      C           0.00015564    -0.00031053     0.00027195
     30      1      C           0.00400881     0.00366446    -0.00045411
     31      1      C           0.00187305    -0.00157865    -0.01062654
     32      1      C          -0.00105198    -0.00554553     0.00145569
     33      1      C           0.00176150    -0.00212360    -0.00309560
     34      1      C          -0.00280814     0.00213306     0.00585928
     35      2      N           0.01077444     0.00854360     0.04567280
     36      2      N          -0.00338077    -0.01171544    -0.04662289
     37      1      C           0.00332136     0.00025981     0.01083431
     38      1      C          -0.00202908    -0.00600116     0.00056831
     39      1      C           0.00036405    -0.00009431    -0.00043243
     40      1      C          -0.00344378     0.00103548    -0.00590592
     41      1      C           0.00320821    -0.00030587     0.00323874
     42      1      C           0.00371571     0.00323803    -0.00178616
     43      1      C          -0.01612245    -0.00269575    -0.01369246
     44      1      C           0.00958507     0.01638934    -0.00148605
     45      1      C          -0.00618371     0.01530668     0.01477261
     46      1      C          -0.00939110    -0.01648178     0.00033929
     47      3      H           0.00874939     0.00812761    -0.00474294
     48      3      H          -0.00380875    -0.01335667    -0.00042877
     49      3      H          -0.00492844     0.00522929     0.00606565
     50      3      H          -0.00263514    -0.01125566     0.00521679
     51      3      H          -0.00727876     0.00136561    -0.00587974
     52      3      H           0.01007206     0.01010481    -0.00015962
     53      3      H          -0.00053211    -0.00651709     0.00498255
     54      3      H          -0.00482058    -0.00008304    -0.00654992
     55      3      H           0.00557946     0.00395543    -0.00468197
     56      3      H          -0.00237833     0.00377337     0.00675107
     57      1      C           0.00031342    -0.00000282     0.00057791
     58      1      C          -0.00628473     0.00147412    -0.00055398
     59      1      C           0.00168471     0.00206591    -0.01046173
     60      1      C           0.00453831     0.00180935     0.00141881
     61      1      C           0.00129937     0.00280595    -0.00316168
     62      1      C          -0.00075544    -0.00333239     0.00578691
     63      2      N          -0.01171638     0.00396577     0.04454556
     64      2      N           0.01302538     0.00513388    -0.04320528
     65      1      C          -0.00073030     0.00159074     0.01030033
     66      1      C           0.00566878     0.00171428     0.00053372
     67      1      C          -0.00038929     0.00006318    -0.00043878
     68      1      C           0.00045710    -0.00331713    -0.00579576
     69      1      C          -0.00102788     0.00269437     0.00314834
     70      1      C          -0.00480246     0.00188611    -0.00129085
     71      1      C           0.01002265    -0.01286230    -0.01485780
     72      1      C          -0.01955865     0.00038775    -0.00063695
     73      1      C          -0.01035097    -0.01226858     0.01325591
     74      1      C           0.02017909     0.00070482     0.00132643
     75      3      H          -0.01096301     0.00341587    -0.00506724
     76      3      H           0.01371848     0.00353624    -0.00000713
     77      3      H          -0.00249936    -0.00700274     0.00595921
     78      3      H           0.01131652     0.00348481     0.00483482
     79      3      H           0.00219494    -0.00685981    -0.00615590
     80      3      H          -0.01360718     0.00342420     0.00047877
     81      3      H           0.00617150     0.00280930     0.00462995
     82      3      H           0.00217810    -0.00397112    -0.00668636
     83      3      H          -0.00598848     0.00287019    -0.00499062
     84      3      H          -0.00245512    -0.00414124     0.00654672
     85      1      C          -0.00221869    -0.00061149     0.00840852
     86      1      C           0.00716723    -0.00337231    -0.00185288
     87      1      C           0.00154043    -0.00166699     0.00873214
     88      1      C          -0.00042163    -0.00862179    -0.00139523
     89      1      C          -0.00649393     0.00085892     0.00381271
     90      1      C           0.00488845    -0.00660016    -0.00303408
     91      2      N          -0.00762115     0.00569914    -0.00828595
     92      2      N           0.00289895     0.01044054    -0.00379866
     93      3      H          -0.00191655     0.00473020    -0.00117177
     94      3      H          -0.00091006     0.00275762    -0.00054810
     95      3      H           0.00000995    -0.00088417    -0.00522716
     96      3      H          -0.00219037     0.00202774     0.00194041
     97      3      H           0.00175435    -0.00093570    -0.00055244
     98      3      H          -0.00186639     0.00025794     0.00119188
     99      3      H           0.00202719    -0.00057145    -0.00269892
    100      3      H          -0.00014618     0.00447011     0.00223226
    101      3      H           0.00034613     0.00193521    -0.00333038
    102      3      H          -0.00094111     0.00047399    -0.00311980
    103      1      C          -0.00473884    -0.00651689     0.00299178
    104      1      C           0.00660868     0.00081018    -0.00379705
    105      1      C           0.00035857    -0.00862886     0.00138935
    106      1      C          -0.00144653    -0.00167922    -0.00874843
    107      1      C          -0.00714709    -0.00338431     0.00176922
    108      1      C           0.00206364    -0.00056898    -0.00824730
    109      2      N          -0.00383860     0.00976638     0.00409193
    110      2      N           0.00703312     0.00574605     0.00818754
    111      3      H           0.00078868     0.00061762     0.00306685
    112      3      H          -0.00036212     0.00194332     0.00331060
    113      3      H           0.00019629     0.00453013    -0.00224495
    114      3      H          -0.00207806    -0.00057158     0.00265151
    115      3      H           0.00191627     0.00022736    -0.00117613
    116      3      H          -0.00180866    -0.00093072     0.00052119
    117      3      H           0.00223705     0.00199133    -0.00193405
    118      3      H          -0.00006234    -0.00084578     0.00526805
    119      3      H           0.00087712     0.00278036     0.00053708
    120      3      H           0.00202749     0.00457439     0.00124672
    121      1      C           0.00128553    -0.00168441     0.00888141
    122      1      C          -0.00040594     0.00789976    -0.00160806
    123      1      C           0.00023982     0.00196788     0.00884115
    124      1      C           0.00759419     0.00392705    -0.00089134
    125      1      C           0.00248069    -0.00610825     0.00395257
    126      1      C           0.00374208     0.00775997    -0.00278118
    127      2      N          -0.00162696    -0.00783563    -0.00973907
    128      2      N          -0.01302431    -0.00263955    -0.00409985
    129      3      H          -0.00311941    -0.00405137    -0.00133348
    130      3      H          -0.00190438    -0.00213062    -0.00065370
    131      3      H           0.00102792     0.00054562    -0.00516752
    132      3      H          -0.00078574    -0.00296371     0.00182798
    133      3      H          -0.00002919     0.00192464    -0.00054265
    134      3      H           0.00063580    -0.00173917     0.00118159
    135      3      H          -0.00034231     0.00213009    -0.00271050
    136      3      H          -0.00392987    -0.00245314     0.00209059
    137      3      H          -0.00160752    -0.00050339    -0.00330099
    138      3      H          -0.00002239    -0.00110749    -0.00329890
    139      1      C           0.00825614    -0.00073192     0.00274339
    140      1      C          -0.00424332     0.00527671    -0.00391363
    141      1      C           0.00720058     0.00463439     0.00090264
    142      1      C           0.00185553    -0.00076442    -0.00888394
    143      1      C           0.00662368    -0.00440398     0.00167789
    144      1      C          -0.00110236     0.00210373    -0.00876863
    145      2      N          -0.00783610    -0.00872552     0.00442892
    146      2      N          -0.00814393     0.00283635     0.00997601
    147      3      H          -0.00097920     0.00046490     0.00329021
    148      3      H          -0.00123003    -0.00115301     0.00327970
    149      3      H          -0.00408292    -0.00217287    -0.00209084
    150      3      H           0.00162688    -0.00138864     0.00266211
    151      3      H          -0.00119980     0.00138693    -0.00114746
    152      3      H           0.00171412    -0.00101445     0.00053708
    153      3      H          -0.00292273     0.00081045    -0.00178509
    154      3      H           0.00097301     0.00058482     0.00516367
    155      3      H          -0.00279185    -0.00053726     0.00067074
    156      3      H          -0.00502756    -0.00060783     0.00128769
    157      1      C          -0.00821566    -0.00067055    -0.00293194
    158      1      C           0.00404038     0.00534699     0.00394940
    159      1      C          -0.00730277     0.00465140    -0.00122315
    160      1      C          -0.00208786    -0.00063362     0.00874126
    161      1      C          -0.00647875    -0.00456544    -0.00183985
    162      1      C           0.00072778     0.00200579     0.00818133
    163      2      N           0.00724441    -0.00746483    -0.00481504
    164      2      N           0.00768244     0.00272413    -0.00933104
    165      3      H           0.00087260     0.00036658    -0.00300859
    166      3      H           0.00141555    -0.00120752    -0.00329467
    167      3      H           0.00406630    -0.00210546     0.00221870
    168      3      H          -0.00156531    -0.00147245    -0.00266816
    169      3      H           0.00116757     0.00146834     0.00114762
    170      3      H          -0.00171573    -0.00106205    -0.00053742
    171      3      H           0.00284548     0.00089046     0.00184089
    172      3      H          -0.00088466     0.00043071    -0.00531505
    173      3      H           0.00281715    -0.00064418    -0.00055923
    174      3      H           0.00496792    -0.00053661    -0.00123457
    175      1      C          -0.00162252    -0.00145960    -0.00872250
    176      1      C           0.00060831     0.00792656     0.00178877
    177      1      C          -0.00042741     0.00221904    -0.00884289
    178      1      C          -0.00754235     0.00400631     0.00118190
    179      1      C          -0.00247508    -0.00619418    -0.00395286
    180      1      C          -0.00331761     0.00767830     0.00288208
    181      2      N           0.00070443    -0.00803018     0.00897448
    182      2      N           0.01236529    -0.00201446     0.00351100
    183      3      H           0.00311815    -0.00404970     0.00121821
    184      3      H           0.00188602    -0.00216036     0.00058666
    185      3      H          -0.00087889     0.00048117     0.00518806
    186      3      H           0.00070633    -0.00292346    -0.00191473
    187      3      H           0.00006803     0.00194409     0.00057176
    188      3      H          -0.00065658    -0.00172253    -0.00117745
    189      3      H           0.00046334     0.00203769     0.00272007
    190      3      H           0.00382543    -0.00239695    -0.00218987
    191      3      H           0.00176141    -0.00062842     0.00331817
    192      3      H          -0.00012063    -0.00109924     0.00314112
 SUM OF ATOMIC FORCES           0.00079582     0.00436874    -0.00333595     0.00555408

 Number of electrons:                                                        516
 Number of occupied orbitals:                                                258
 Number of molecular orbitals:                                               258

 Number of orbital functions:                                               1776
 Number of independent orbital functions:                                   1776

 Extrapolation method: ASPC


 SCF WAVEFUNCTION OPTIMIZATION

  ----------------------------------- OT ---------------------------------------
  Minimizer      : CG                  : conjugate gradient
  Preconditioner : FULL_SINGLE_INVERSE : inversion of 
                                         H + eS - 2*(Sc)(c^T*H*c+const)(Sc)^T
  Precond_solver : DEFAULT
  Line search    : 2PNT                : 2 energies, one gradient
  stepsize       :    0.08000000                  energy_gap     :    0.08000000
  eps_taylor     :   0.10000E-15                  max_taylor     :             4
  ----------------------------------- OT ---------------------------------------

  Step     Update method      Time    Convergence         Total energy    Change
  ------------------------------------------------------------------------------
     1 OT CG       0.80E-01  150.4     0.00020698      -709.3047439555 -7.09E+02
     2 OT LS       0.14E+00  106.9                     -709.3058756567
     3 OT CG       0.14E+00  177.7     0.00011163      -709.3061491561 -1.41E-03
     4 OT LS       0.77E-01  107.3                     -709.3062037827
     5 OT CG       0.77E-01  177.5     0.00005190      -709.3063680891 -2.19E-04
     6 OT LS       0.76E-01  107.4                     -709.3064151700
     7 OT CG       0.76E-01  177.4     0.00002923      -709.3064151714 -4.71E-05
     8 OT LS       0.61E-01  107.1                     -709.3064264446
     9 OT CG       0.61E-01  176.6     0.00001443      -709.3064271646 -1.20E-05
    10 OT LS       0.64E-01  106.8                     -709.3064301918
    11 OT CG       0.64E-01  176.7     0.00000661      -709.3064301957 -3.03E-06
    12 OT LS       0.85E-01  106.9                     -709.3064309887
    13 OT CG       0.85E-01  176.8     0.00000295      -709.3064310408 -8.45E-07
    14 OT LS       0.88E-01  106.3                     -709.3064312156
    15 OT CG       0.88E-01  178.3     0.00000136      -709.3064312158 -1.75E-07
    16 OT LS       0.78E-01  106.6                     -709.3064312481
    17 OT CG       0.78E-01  176.7     0.00000075      -709.3064312486 -3.28E-08

  *** SCF run converged in    17 steps ***


  Electronic density on regular grids:       -515.9999992766        0.0000007234
  Core density on regular grids:              515.9999967765       -0.0000032235
  Total charge density on r-space grids:       -0.0000025001
  Total charge density g-space grids:          -0.0000025001

  Overlap energy of the core charge distribution:               0.00003150956853
  Self energy of the core charge distribution:              -1694.39446126194002
  Core Hamiltonian energy:                                    525.42612165796095
  Hartree energy:                                             683.89180817403678
  Exchange-correlation energy:                               -224.22993132822376

  Total energy:                                              -709.30643124859751

  outer SCF iter =    1 RMS gradient =   0.75E-06 energy =       -709.3064312486
  outer SCF loop converged in   1 iterations or   17 steps


 ENERGY| Total FORCE_EVAL ( QS ) energy (a.u.):             -709.306431257600025


 ATOMIC FORCES in [a.u.]

 # Atom   Kind   Element          X              Y              Z
      1      1      C           0.00067155    -0.00064913    -0.00094233
      2      1      C          -0.00544769     0.00471403     0.00094564
      3      1      C           0.00188464    -0.00004159     0.00907308
      4      1      C          -0.00010397    -0.00586687    -0.00016381
      5      1      C          -0.00198529    -0.00148316     0.00292185
      6      1      C           0.00271498     0.00208107    -0.00593058
      7      2      N          -0.00824622     0.00407711    -0.03185543
      8      2      N          -0.00078601    -0.00952838     0.03059435
      9      1      C           0.00072074     0.00192040    -0.00888508
     10      1      C           0.00163510    -0.00720356    -0.00091133
     11      1      C          -0.00038741     0.00082647     0.00095424
     12      1      C           0.00330662     0.00115150     0.00594998
     13      1      C          -0.00254642    -0.00092563    -0.00306999
     14      1      C          -0.00509973     0.00282078     0.00023978
     15      1      C           0.01316347    -0.00139574     0.01120446
     16      1      C          -0.00690028     0.01268640    -0.00051855
     17      1      C           0.00577030     0.01213936    -0.01150924
     18      1      C           0.00752925    -0.01253129     0.00078117
     19      3      H          -0.00895324     0.00817665     0.00480284
     20      3      H           0.00414832    -0.01366529     0.00034403
     21      3      H           0.00522387     0.00580650    -0.00624384
     22      3      H           0.00258917    -0.01177736    -0.00499352
     23      3      H           0.00762125     0.00148417     0.00621638
     24      3      H          -0.00986585     0.01054901    -0.00021713
     25      3      H           0.00062296    -0.00785146    -0.00600858
     26      3      H           0.00569725     0.00026053     0.00785457
     27      3      H          -0.00657865     0.00460808     0.00585313
     28      3      H           0.00318275     0.00470394    -0.00789606
     29      1      C          -0.00030017    -0.00067071     0.00042831
     30      1      C           0.00480889     0.00434940    -0.00061067
     31      1      C          -0.00078579    -0.00011193    -0.00893746
     32      1      C          -0.00049686    -0.00678500     0.00076752
     33      1      C           0.00171702    -0.00130565    -0.00294779
     34      1      C          -0.00291471     0.00191003     0.00606160
     35      2      N           0.01046142     0.00327078     0.03256826
     36      2      N           0.00085664    -0.00875295    -0.03310007
     37      1      C           0.00039459     0.00152777     0.00906204
     38      1      C          -0.00210383    -0.00687327     0.00079587
     39      1      C           0.00047794     0.00047684    -0.00060658
     40      1      C          -0.00332216     0.00120886    -0.00612292
     41      1      C           0.00239296    -0.00068800     0.00311309
     42      1      C           0.00528196     0.00349275    -0.00114269
     43      1      C          -0.01301573    -0.00133037    -0.01092444
     44      1      C           0.00732855     0.01302905    -0.00013588
     45      1      C          -0.00570739     0.01195602     0.01179357
     46      1      C          -0.00758646    -0.01278252    -0.00076895
     47      3      H           0.00901244     0.00831366    -0.00491079
     48      3      H          -0.00387693    -0.01343169    -0.00038834
     49      3      H          -0.00522576     0.00553837     0.00643409
     50      3      H          -0.00265250    -0.01159645     0.00540749
     51      3      H          -0.00770602     0.00145570    -0.00623588
     52      3      H           0.01004402     0.01017138    -0.00021893
     53      3      H          -0.00068501    -0.00781626     0.00614218
     54      3      H          -0.00599999     0.00011355    -0.00773517
     55      3      H           0.00664141     0.00478741    -0.00577948
     56      3      H          -0.00314101     0.00463395     0.00798576
     57      1      C           0.00081978    -0.00015630     0.00069058
     58      1      C          -0.00705785     0.00181249    -0.00071134
     59      1      C           0.00128792    -0.00096732    -0.00881068
     60      1      C           0.00555674     0.00296176     0.00081349
     61      1      C           0.00061556     0.00233958    -0.00305155
     62      1      C          -0.00052160    -0.00335547     0.00604390
     63      2      N          -0.00689970     0.00595261     0.03166893
     64      2      N           0.00816242     0.00697523    -0.03060991
     65      1      C          -0.00059822    -0.00134706     0.00864268
     66      1      C           0.00659214     0.00204274     0.00065063
     67      1      C          -0.00090574    -0.00008656    -0.00052822
     68      1      C           0.00021304    -0.00333011    -0.00603600
     69      1      C          -0.00036387     0.00224246     0.00299161
     70      1      C          -0.00572514     0.00298502    -0.00060908
     71      1      C           0.00735555    -0.01079487    -0.01188853
     72      1      C          -0.01540297     0.00002386     0.00057486
     73      1      C          -0.00763964    -0.01029671     0.01052624
     74      1      C           0.01597399     0.00032945    -0.00000787
     75      3      H          -0.01127330     0.00358016    -0.00526730
     76      3      H           0.01377851     0.00348863     0.00005073
     77      3      H          -0.00263569    -0.00740446     0.00630611
     78      3      H           0.01161335     0.00362759     0.00501457
     79      3      H           0.00231536    -0.00725616    -0.00651714
     80      3      H          -0.01368724     0.00339206     0.00042767
     81      3      H           0.00742331     0.00330767     0.00575551
     82      3      H           0.00256060    -0.00506211    -0.00792372
     83      3      H          -0.00719321     0.00337846    -0.00612903
     84      3      H          -0.00288386    -0.00525229     0.00773172
     85      1      C          -0.00176322    -0.00246641     0.00683195
     86      1      C           0.00417862    -0.00379905    -0.00105565
     87      1      C           0.00070063    -0.00089455     0.00560270
     88      1      C           0.00018072    -0.00535748    -0.00097224
     89      1      C          -0.00345006     0.00016787     0.00354585
     90      1      C           0.00456182    -0.00575663    -0.00068693
     91      2      N          -0.00449709     0.00560484    -0.00458027
     92      2      N           0.00186153     0.00626907    -0.00393661
     93      3      H          -0.00235488     0.00577988     0.00000879
     94      3      H           0.00052679     0.00351097     0.00018718
     95      3      H           0.00050671    -0.00146191    -0.00624594
     96      3      H          -0.00258484     0.00274296     0.00331574
     97      3      H           0.00275185    -0.00209860    -0.00003416
     98      3      H          -0.00271019    -0.00075591     0.00216334
     99      3      H           0.00242580    -0.00155579    -0.00390728
    100      3      H          -0.00066687     0.00520637     0.00324849
    101      3      H          -0.00113113     0.00135080    -0.00416575
    102      3      H          -0.00058406    -0.00025612    -0.00455902
    103      1      C          -0.00440571    -0.00568795     0.00064204
    104      1      C           0.00354886     0.00011707    -0.00355645
    105      1      C          -0.00020392    -0.00536609     0.00096127
    106      1      C          -0.00064586    -0.00091336    -0.00561903
    107      1      C          -0.00417851    -0.00381709     0.00100164
    108      1      C           0.00160569    -0.00245371    -0.00670598
    109      2      N          -0.00280302     0.00566321     0.00424385
    110      2      N           0.00417380     0.00561467     0.00441977
    111      3      H           0.00041824    -0.00011102     0.00451634
    112      3      H           0.00110099     0.00135984     0.00415838
    113      3      H           0.00072935     0.00526537    -0.00326310
    114      3      H          -0.00249275    -0.00154670     0.00385470
    115      3      H           0.00276237    -0.00078992    -0.00213397
    116      3      H          -0.00280130    -0.00208405    -0.00000425
    117      3      H           0.00264919     0.00270493    -0.00330543
    118      3      H          -0.00056479    -0.00141700     0.00627721
    119      3      H          -0.00054519     0.00353565    -0.00020848
    120      3      H           0.00248088     0.00563272     0.00006265
    121      1      C           0.00272283    -0.00031735     0.00738687
    122      1      C           0.00136986     0.00551007    -0.00078500
    123      1      C           0.00013854     0.00091072     0.00566672
    124      1      C           0.00447597     0.00281700    -0.00067819
    125      1      C           0.00157663    -0.00313381     0.00373708
    126      1      C           0.00301908     0.00691651    -0.00046149
    127      2      N          -0.00297617    -0.00523581    -0.00579888
    128      2      N          -0.00840240    -0.00120931    -0.00385763
    129      3      H          -0.00386921    -0.00497782    -0.00021516
    130      3      H          -0.00330142    -0.00127809     0.00002572
    131      3      H           0.00133678     0.00128856    -0.00615845
    132      3      H          -0.00128016    -0.00368727     0.00316279
    133      3      H           0.00045850     0.00335839     0.00003277
    134      3      H           0.00188143    -0.00199315     0.00221434
    135      3      H           0.00037419     0.00299015    -0.00385934
    136      3      H          -0.00435858    -0.00328266     0.00304910
    137      3      H          -0.00033001    -0.00147363    -0.00409547
    138      3      H           0.00050673    -0.00039702    -0.00471404
    139      1      C           0.00722302    -0.00089345     0.00043129
    140      1      C          -0.00208293     0.00299457    -0.00370393
    141      1      C           0.00465912     0.00246430     0.00067103
    142      1      C           0.00090197    -0.00034771    -0.00569313
    143      1      C           0.00544299    -0.00162886     0.00085513
    144      1      C           0.00084907     0.00263438    -0.00728553
    145      2      N          -0.00473556    -0.00548176     0.00422330
    146      2      N          -0.00669372     0.00015080     0.00601645
    147      3      H          -0.00009452     0.00055911     0.00470472
    148      3      H          -0.00143427     0.00043395     0.00408314
    149      3      H          -0.00501913    -0.00212415    -0.00305700
    150      3      H           0.00273397    -0.00120259     0.00381882
    151      3      H          -0.00079253     0.00260229    -0.00217604
    152      3      H           0.00319681    -0.00130505    -0.00003910
    153      3      H          -0.00380067     0.00075228    -0.00312742
    154      3      H           0.00176604     0.00047569     0.00615177
    155      3      H          -0.00275198    -0.00217718    -0.00001913
    156      3      H          -0.00620560    -0.00079124     0.00017176
    157      1      C          -0.00727014    -0.00080762    -0.00055010
    158      1      C           0.00189533     0.00306669     0.00371358
    159      1      C          -0.00474249     0.00250278    -0.00086474
    160      1      C          -0.00106159    -0.00027416     0.00558899
    161      1      C          -0.00537691    -0.00180603    -0.00106686
    162      1      C          -0.00115183     0.00254936     0.00669277
    163      2      N           0.00423565    -0.00453695    -0.00490222
    164      2      N           0.00617735     0.00036155    -0.00569057
    165      3      H           0.00003980     0.00042774    -0.00446271
    166      3      H           0.00163554     0.00035452    -0.00412528
    167      3      H           0.00497881    -0.00202918     0.00321800
    168      3      H          -0.00263631    -0.00132478    -0.00385945
    169      3      H           0.00072241     0.00270545     0.00213271
    170      3      H          -0.00320435    -0.00134906     0.00000212
    171      3      H           0.00368564     0.00087257     0.00320645
    172      3      H          -0.00163128     0.00029841    -0.00630317
    173      3      H           0.00276806    -0.00225565     0.00016511
    174      3      H           0.00611804    -0.00068291    -0.00007365
    175      1      C          -0.00299161    -0.00013808    -0.00714772
    176      1      C          -0.00124934     0.00557077     0.00095426
    177      1      C          -0.00023866     0.00110097    -0.00569256
    178      1      C          -0.00441246     0.00286984     0.00084497
    179      1      C          -0.00154798    -0.00319462    -0.00367359
    180      1      C          -0.00272075     0.00692439     0.00053801
    181      2      N           0.00241080    -0.00538542     0.00518811
    182      2      N           0.00795389    -0.00070885     0.00346325
    183      3      H           0.00382370    -0.00495692     0.00006172
    184      3      H           0.00327074    -0.00130881    -0.00011537
    185      3      H          -0.00114859     0.00120408     0.00619950
    186      3      H           0.00115259    -0.00362552    -0.00327554
    187      3      H          -0.00042013     0.00339105     0.00004046
    188      3      H          -0.00193948    -0.00194326    -0.00218098
    189      3      H          -0.00021620     0.00288429     0.00391365
    190      3      H           0.00422221    -0.00322221    -0.00319386
    191      3      H           0.00050037    -0.00160108     0.00412534
    192      3      H          -0.00060167    -0.00041245     0.00457340
 SUM OF ATOMIC FORCES           0.00127358     0.00368617    -0.00339410     0.00517009

 *******************************************************************************
 ***                 BRENT   - NUMBER OF ENERGY EVALUATIONS :       3        ***
 *******************************************************************************

 --------  Informations at step =     1 ------------
  Optimization Method        =                   SD
  Total Energy               =      -709.3064347592
  Real energy change         =        -0.0361974137
  Decrease in energy         =                  YES
  Used time                  =            17217.171

  Convergence check :
  Max. step size             =         0.0464540418
  Conv. limit for step size  =         0.0010000000
  Convergence in step size   =                   NO
  RMS step size              =         0.0128360318
  Conv. limit for RMS step   =         0.0010000000
  Convergence in RMS step    =                   NO
  Max. gradient              =         0.0354095528
  Conv. limit for gradients  =         0.0010000000
  Conv. for gradients        =                   NO
  RMS gradient               =         0.0097842540
  Conv. limit for RMS grad.  =         0.0010000000
  Conv. for gradients        =                   NO
 ---------------------------------------------------

 Number of electrons:                                                        516
 Number of occupied orbitals:                                                258
 Number of molecular orbitals:                                               258

 Number of orbital functions:                                               1776
 Number of independent orbital functions:                                   1776

 Extrapolation method: ASPC


 SCF WAVEFUNCTION OPTIMIZATION

  ----------------------------------- OT ---------------------------------------
  Minimizer      : CG                  : conjugate gradient
  Preconditioner : FULL_SINGLE_INVERSE : inversion of 
                                         H + eS - 2*(Sc)(c^T*H*c+const)(Sc)^T
  Precond_solver : DEFAULT
  Line search    : 2PNT                : 2 energies, one gradient
  stepsize       :    0.08000000                  energy_gap     :    0.08000000
  eps_taylor     :   0.10000E-15                  max_taylor     :             4
  ----------------------------------- OT ---------------------------------------

  Step     Update method      Time    Convergence         Total energy    Change
  ------------------------------------------------------------------------------
     1 OT CG       0.80E-01  149.8     0.00040075      -709.3001116765 -7.09E+02
     2 OT LS       0.14E+00  106.9                     -709.3043523035
     3 OT CG       0.14E+00  176.9     0.00021625      -709.3053744764 -5.26E-03
     4 OT LS       0.77E-01  106.9                     -709.3055895626
     5 OT CG       0.77E-01  177.1     0.00010058      -709.3061988471 -8.24E-04
     6 OT LS       0.75E-01  107.0                     -709.3063732382
     7 OT CG       0.75E-01  176.3     0.00005772      -709.3063733209 -1.74E-04
     8 OT LS       0.60E-01  106.6                     -709.3064162740
     9 OT CG       0.60E-01  176.9     0.00002813      -709.3064191941 -4.59E-05
    10 OT LS       0.64E-01  107.5                     -709.3064307829
    11 OT CG       0.64E-01  177.4     0.00001266      -709.3064308301 -1.16E-05
    12 OT LS       0.86E-01  106.6                     -709.3064337767
    13 OT CG       0.86E-01  176.4     0.00000558      -709.3064339731 -3.14E-06
    14 OT LS       0.89E-01  107.1                     -709.3064346046
    15 OT CG       0.89E-01  178.1     0.00000251      -709.3064346053 -6.32E-07
    16 OT LS       0.80E-01  107.0                     -709.3064347194
    17 OT CG       0.80E-01  177.2     0.00000134      -709.3064347208 -1.16E-07
    18 OT LS       0.72E-01  106.2                     -709.3064347502
    19 OT CG       0.72E-01  178.3     0.00000074      -709.3064347506 -2.97E-08

  *** SCF run converged in    19 steps ***


  Electronic density on regular grids:       -515.9999992773        0.0000007227
  Core density on regular grids:              515.9999967764       -0.0000032236
  Total charge density on r-space grids:       -0.0000025009
  Total charge density g-space grids:          -0.0000025009

  Overlap energy of the core charge distribution:               0.00003158610711
  Self energy of the core charge distribution:              -1694.39446126194002
  Core Hamiltonian energy:                                    525.43854573245881
  Hartree energy:                                             683.88334181818050
  Exchange-correlation energy:                               -224.23389262535767

  Total energy:                                              -709.30643475055126

  outer SCF iter =    1 RMS gradient =   0.74E-06 energy =       -709.3064347506
  outer SCF loop converged in   1 iterations or   19 steps


 ENERGY| Total FORCE_EVAL ( QS ) energy (a.u.):             -709.306434758546175


 ATOMIC FORCES in [a.u.]

 # Atom   Kind   Element          X              Y              Z
      1      1      C           0.00068854    -0.00067150    -0.00094338
      2      1      C          -0.00548583     0.00475108     0.00094684
      3      1      C           0.00201870     0.00006676     0.00898772
      4      1      C          -0.00012441    -0.00595770    -0.00012887
      5      1      C          -0.00198143    -0.00143625     0.00291347
      6      1      C           0.00272494     0.00207073    -0.00594588
      7      2      N          -0.00820289     0.00372068    -0.03112540
      8      2      N          -0.00105254    -0.00931360     0.02986216
      9      1      C           0.00088878     0.00197554    -0.00879663
     10      1      C           0.00164359    -0.00725345    -0.00091585
     11      1      C          -0.00039641     0.00085242     0.00095749
     12      1      C           0.00330017     0.00116608     0.00596404
     13      1      C          -0.00249966    -0.00094736    -0.00305967
     14      1      C          -0.00519275     0.00285124     0.00020413
     15      1      C           0.01297804    -0.00131715     0.01104197
     16      1      C          -0.00677290     0.01249309    -0.00058805
     17      1      C           0.00574033     0.01194171    -0.01134331
     18      1      C           0.00742668    -0.01232146     0.00084580
     19      3      H          -0.00896955     0.00818687     0.00481375
     20      3      H           0.00415177    -0.01366659     0.00034008
     21      3      H           0.00524111     0.00582489    -0.00626447
     22      3      H           0.00258987    -0.01179674    -0.00500488
     23      3      H           0.00764653     0.00148961     0.00623774
     24      3      H          -0.00986352     0.01055157    -0.00021272
     25      3      H           0.00063086    -0.00792993    -0.00607647
     26      3      H           0.00576592     0.00027216     0.00792642
     27      3      H          -0.00664273     0.00465483     0.00591981
     28      3      H           0.00322726     0.00475633    -0.00796816
     29      1      C          -0.00032639    -0.00069199     0.00043795
     30      1      C           0.00485657     0.00438809    -0.00062179
     31      1      C          -0.00094497    -0.00001954    -0.00883493
     32      1      C          -0.00046577    -0.00685938     0.00072713
     33      1      C           0.00171426    -0.00125886    -0.00294028
     34      1      C          -0.00292191     0.00190024     0.00607500
     35      2      N           0.01045221     0.00296387     0.03181668
     36      2      N           0.00111060    -0.00858818    -0.03232320
     37      1      C           0.00021561     0.00160177     0.00895483
     38      1      C          -0.00210657    -0.00692443     0.00081152
     39      1      C           0.00048479     0.00051005    -0.00061736
     40      1      C          -0.00331839     0.00121827    -0.00613709
     41      1      C           0.00234621    -0.00070963     0.00310688
     42      1      C           0.00537453     0.00350972    -0.00110512
     43      1      C          -0.01283530    -0.00125126    -0.01076256
     44      1      C           0.00719707     0.01283474    -0.00005801
     45      1      C          -0.00567933     0.01176120     0.01161897
     46      1      C          -0.00748249    -0.01256779    -0.00083279
     47      3      H           0.00902759     0.00832452    -0.00492045
     48      3      H          -0.00388070    -0.01343601    -0.00038538
     49      3      H          -0.00524280     0.00555621     0.00645530
     50      3      H          -0.00265361    -0.01161628     0.00541852
     51      3      H          -0.00773060     0.00146077    -0.00625642
     52      3      H           0.01004241     0.01017501    -0.00022297
     53      3      H          -0.00069362    -0.00789269     0.00621095
     54      3      H          -0.00606947     0.00012456    -0.00780478
     55      3      H           0.00670402     0.00483601    -0.00584450
     56      3      H          -0.00318544     0.00468496     0.00805834
     57      1      C           0.00084938    -0.00016489     0.00069776
     58      1      C          -0.00710213     0.00183371    -0.00072275
     59      1      C           0.00126013    -0.00115099    -0.00871103
     60      1      C           0.00561872     0.00302898     0.00077822
     61      1      C           0.00057672     0.00231269    -0.00304635
     62      1      C          -0.00051060    -0.00335937     0.00606036
     63      2      N          -0.00662361     0.00607647     0.03092890
     64      2      N           0.00788358     0.00709030    -0.02988863
     65      1      C          -0.00058620    -0.00152506     0.00854245
     66      1      C           0.00664516     0.00206351     0.00065959
     67      1      C          -0.00093598    -0.00009489    -0.00053403
     68      1      C           0.00020135    -0.00333331    -0.00605157
     69      1      C          -0.00032614     0.00221633     0.00298366
     70      1      C          -0.00578161     0.00304903    -0.00056915
     71      1      C           0.00720074    -0.01067441    -0.01171471
     72      1      C          -0.01516203     0.00000196     0.00064465
     73      1      C          -0.00748230    -0.01018207     0.01036669
     74      1      C           0.01573016     0.00030676    -0.00008474
     75      3      H          -0.01129131     0.00358957    -0.00527886
     76      3      H           0.01378186     0.00348603     0.00005471
     77      3      H          -0.00264361    -0.00742752     0.00632609
     78      3      H           0.01163052     0.00363571     0.00502491
     79      3      H           0.00232237    -0.00727892    -0.00653791
     80      3      H          -0.01369180     0.00339040     0.00042406
     81      3      H           0.00749672     0.00333729     0.00582222
     82      3      H           0.00258366    -0.00512607    -0.00799648
     83      3      H          -0.00726388     0.00340868    -0.00619652
     84      3      H          -0.00290966    -0.00531744     0.00780136
     85      1      C          -0.00173491    -0.00257560     0.00673718
     86      1      C           0.00400144    -0.00382439    -0.00100926
     87      1      C           0.00065036    -0.00084863     0.00541718
     88      1      C           0.00021684    -0.00516376    -0.00094745
     89      1      C          -0.00326955     0.00012754     0.00353017
     90      1      C           0.00454106    -0.00570524    -0.00054817
     91      2      N          -0.00431088     0.00559780    -0.00436161
     92      2      N           0.00179942     0.00602261    -0.00394351
     93      3      H          -0.00238083     0.00584170     0.00007861
     94      3      H           0.00061163     0.00355543     0.00023059
     95      3      H           0.00053570    -0.00149567    -0.00630549
     96      3      H          -0.00260817     0.00278524     0.00339685
     97      3      H           0.00281083    -0.00216740    -0.00000353
     98      3      H          -0.00276008    -0.00081589     0.00222084
     99      3      H           0.00244935    -0.00161371    -0.00397855
    100      3      H          -0.00069741     0.00524953     0.00330810
    101      3      H          -0.00121832     0.00131632    -0.00421506
    102      3      H          -0.00056290    -0.00029925    -0.00464376
    103      1      C          -0.00438455    -0.00563739     0.00050308
    104      1      C           0.00336747     0.00007665    -0.00354233
    105      1      C          -0.00023771    -0.00517250     0.00093616
    106      1      C          -0.00059790    -0.00086785    -0.00543351
    107      1      C          -0.00400253    -0.00384277     0.00095699
    108      1      C           0.00157725    -0.00256469    -0.00661331
    109      2      N          -0.00274092     0.00542117     0.00425156
    110      2      N           0.00400335     0.00560537     0.00419739
    111      3      H           0.00039628    -0.00015408     0.00460170
    112      3      H           0.00118738     0.00132539     0.00420844
    113      3      H           0.00076062     0.00530848    -0.00332285
    114      3      H          -0.00251724    -0.00160409     0.00392567
    115      3      H           0.00281240    -0.00085009    -0.00219068
    116      3      H          -0.00286000    -0.00215228    -0.00003530
    117      3      H           0.00267356     0.00274711    -0.00338632
    118      3      H          -0.00059413    -0.00145040     0.00633623
    119      3      H          -0.00062920     0.00358024    -0.00025251
    120      3      H           0.00250771     0.00569505    -0.00000736
    121      1      C           0.00280673    -0.00023554     0.00729689
    122      1      C           0.00147530     0.00536845    -0.00073704
    123      1      C           0.00013267     0.00084756     0.00547853
    124      1      C           0.00429078     0.00275151    -0.00066583
    125      1      C           0.00152246    -0.00295773     0.00372445
    126      1      C           0.00297580     0.00686473    -0.00032430
    127      2      N          -0.00305540    -0.00508067    -0.00556582
    128      2      N          -0.00812798    -0.00112564    -0.00384216
    129      3      H          -0.00391333    -0.00503251    -0.00014899
    130      3      H          -0.00338389    -0.00122775     0.00006582
    131      3      H           0.00135484     0.00133194    -0.00621636
    132      3      H          -0.00130936    -0.00373004     0.00324150
    133      3      H           0.00048737     0.00344318     0.00006679
    134      3      H           0.00195511    -0.00200816     0.00227548
    135      3      H           0.00041630     0.00304083    -0.00392709
    136      3      H          -0.00438370    -0.00333129     0.00310532
    137      3      H          -0.00025461    -0.00153092    -0.00414238
    138      3      H           0.00053795    -0.00035499    -0.00479740
    139      1      C           0.00715986    -0.00090253     0.00029462
    140      1      C          -0.00195537     0.00285887    -0.00369163
    141      1      C           0.00450857     0.00233525     0.00065758
    142      1      C           0.00084507    -0.00032264    -0.00550395
    143      1      C           0.00537312    -0.00146430     0.00080718
    144      1      C           0.00096473     0.00266446    -0.00719625
    145      2      N          -0.00455263    -0.00528932     0.00420991
    146      2      N          -0.00660613    -0.00000798     0.00578221
    147      3      H          -0.00004222     0.00056461     0.00478802
    148      3      H          -0.00144634     0.00052760     0.00413057
    149      3      H          -0.00507401    -0.00212128    -0.00311366
    150      3      H           0.00279917    -0.00119172     0.00388705
    151      3      H          -0.00076842     0.00267417    -0.00223693
    152      3      H           0.00328451    -0.00132221    -0.00007316
    153      3      H          -0.00385257     0.00074886    -0.00320659
    154      3      H           0.00181238     0.00046934     0.00620953
    155      3      H          -0.00274961    -0.00227402    -0.00005986
    156      3      H          -0.00627506    -0.00080195     0.00010575
    157      1      C          -0.00721220    -0.00081527    -0.00040937
    158      1      C           0.00176874     0.00293114     0.00369975
    159      1      C          -0.00459085     0.00237498    -0.00084376
    160      1      C          -0.00100040    -0.00025249     0.00540215
    161      1      C          -0.00531164    -0.00164236    -0.00102188
    162      1      C          -0.00126322     0.00258010     0.00660321
    163      2      N           0.00405863    -0.00436330    -0.00490601
    164      2      N           0.00608654     0.00022145    -0.00547437
    165      3      H          -0.00000944     0.00043129    -0.00454835
    166      3      H           0.00164854     0.00044672    -0.00417432
    167      3      H           0.00503232    -0.00202469     0.00327664
    168      3      H          -0.00269939    -0.00131616    -0.00392972
    169      3      H           0.00069607     0.00277861     0.00219103
    170      3      H          -0.00329240    -0.00136601     0.00003401
    171      3      H           0.00373530     0.00087152     0.00328700
    172      3      H          -0.00167491     0.00029070    -0.00636094
    173      3      H           0.00276514    -0.00235082     0.00020788
    174      3      H           0.00618583    -0.00069143    -0.00000502
    175      1      C          -0.00307149    -0.00005901    -0.00705307
    176      1      C          -0.00135949     0.00543114     0.00090566
    177      1      C          -0.00022764     0.00103418    -0.00550578
    178      1      C          -0.00422660     0.00280275     0.00082529
    179      1      C          -0.00149242    -0.00301704    -0.00365716
    180      1      C          -0.00268493     0.00687780     0.00039951
    181      2      N           0.00251103    -0.00522755     0.00496462
    182      2      N           0.00769190    -0.00063257     0.00345930
    183      3      H           0.00386521    -0.00501047    -0.00000670
    184      3      H           0.00335249    -0.00125852    -0.00015682
    185      3      H          -0.00116436     0.00124629     0.00625861
    186      3      H           0.00117896    -0.00366702    -0.00335579
    187      3      H          -0.00044902     0.00347661     0.00000906
    188      3      H          -0.00201537    -0.00195630    -0.00224039
    189      3      H          -0.00025614     0.00293418     0.00398404
    190      3      H           0.00424547    -0.00327060    -0.00325275
    191      3      H           0.00042597    -0.00165850     0.00417298
    192      3      H          -0.00063004    -0.00037182     0.00465773
 SUM OF ATOMIC FORCES           0.00130095     0.00364589    -0.00339472     0.00514870

 --------------------------
 OPTIMIZATION STEP:      2
 --------------------------

 Number of electrons:                                                        516
 Number of occupied orbitals:                                                258
 Number of molecular orbitals:                                               258

 Number of orbital functions:                                               1776
 Number of independent orbital functions:                                   1776

 Extrapolation method: ASPC


 SCF WAVEFUNCTION OPTIMIZATION

  ----------------------------------- OT ---------------------------------------
  Minimizer      : CG                  : conjugate gradient
  Preconditioner : FULL_SINGLE_INVERSE : inversion of 
                                         H + eS - 2*(Sc)(c^T*H*c+const)(Sc)^T
  Precond_solver : DEFAULT
  Line search    : 2PNT                : 2 energies, one gradient
  stepsize       :    0.08000000                  energy_gap     :    0.08000000
  eps_taylor     :   0.10000E-15                  max_taylor     :             4
  ----------------------------------- OT ---------------------------------------

  Step     Update method      Time    Convergence         Total energy    Change
  ------------------------------------------------------------------------------
     1 OT CG       0.80E-01  151.1     0.00022329      -709.3044706465 -7.09E+02
     2 OT LS       0.14E+00  106.8                     -709.3057879254
     3 OT CG       0.14E+00  177.8     0.00012037      -709.3061067553 -1.64E-03
     4 OT LS       0.77E-01  107.2                     -709.3061693037
     5 OT CG       0.77E-01  176.9     0.00005617      -709.3063611405 -2.54E-04
     6 OT LS       0.76E-01  106.8                     -709.3064158374
     7 OT CG       0.76E-01  177.6     0.00003183      -709.3064158466 -5.47E-05
     8 OT LS       0.61E-01  106.7                     -709.3064291820
     9 OT CG       0.61E-01  176.6     0.00001561      -709.3064300044 -1.42E-05
    10 OT LS       0.64E-01  107.7                     -709.3064335585
    11 OT CG       0.64E-01  177.1     0.00000700      -709.3064335654 -3.56E-06
    12 OT LS       0.85E-01  106.6                     -709.3064344612
    13 OT CG       0.85E-01  177.7     0.00000312      -709.3064345204 -9.55E-07
    14 OT LS       0.88E-01  106.7                     -709.3064347153
    15 OT CG       0.88E-01  177.6     0.00000140      -709.3064347155 -1.95E-07
    16 OT LS       0.77E-01  106.8                     -709.3064347495
    17 OT CG       0.77E-01  177.1     0.00000077      -709.3064347501 -3.46E-08

  *** SCF run converged in    17 steps ***


  Electronic density on regular grids:       -515.9999992773        0.0000007227
  Core density on regular grids:              515.9999967764       -0.0000032236
  Total charge density on r-space grids:       -0.0000025009
  Total charge density g-space grids:          -0.0000025009

  Overlap energy of the core charge distribution:               0.00003158610711
  Self energy of the core charge distribution:              -1694.39446126194002
  Core Hamiltonian energy:                                    525.43767606688277
  Hartree energy:                                             683.88402318596013
  Exchange-correlation energy:                               -224.23370432713165

  Total energy:                                              -709.30643475012175

  outer SCF iter =    1 RMS gradient =   0.77E-06 energy =       -709.3064347501
  outer SCF loop converged in   1 iterations or   17 steps


 ENERGY| Total FORCE_EVAL ( QS ) energy (a.u.):             -709.306434750121753


 Number of electrons:                                                        516
 Number of occupied orbitals:                                                258
 Number of molecular orbitals:                                               258

 Number of orbital functions:                                               1776
 Number of independent orbital functions:                                   1776

 Extrapolation method: ASPC


 SCF WAVEFUNCTION OPTIMIZATION

  ----------------------------------- OT ---------------------------------------
  Minimizer      : CG                  : conjugate gradient
  Preconditioner : FULL_SINGLE_INVERSE : inversion of 
                                         H + eS - 2*(Sc)(c^T*H*c+const)(Sc)^T
  Precond_solver : DEFAULT
  Line search    : 2PNT                : 2 energies, one gradient
  stepsize       :    0.08000000                  energy_gap     :    0.08000000
  eps_taylor     :   0.10000E-15                  max_taylor     :             4
  ----------------------------------- OT ---------------------------------------

  Step     Update method      Time    Convergence         Total energy    Change
  ------------------------------------------------------------------------------
     1 OT CG       0.80E-01  150.3     0.00040770      -709.3165033815 -7.09E+02
     2 OT LS       0.15E+00  106.6                     -709.3209500309
     3 OT CG       0.15E+00  177.7     0.00023265      -709.3221391763 -5.64E-03
     4 OT LS       0.60E-01  107.2                     -709.3212451685
     5 OT CG       0.60E-01  177.1     0.00011306      -709.3228768646 -7.38E-04
     6 OT LS       0.68E-01  107.0                     -709.3230719014
     7 OT CG       0.68E-01  177.8     0.00006376      -709.3230746996 -1.98E-04
     8 OT LS       0.72E-01  107.1                     -709.3231414935
     9 OT CG       0.72E-01  177.1     0.00002713      -709.3231417489 -6.70E-05
    10 OT LS       0.86E-01  106.3                     -709.3231558234
    11 OT CG       0.86E-01  176.6     0.00001132      -709.3231561921 -1.44E-05
    12 OT LS       0.92E-01  106.3                     -709.3231588848
    13 OT CG       0.92E-01  177.5     0.00000501      -709.3231588979 -2.71E-06
    14 OT LS       0.85E-01  106.8                     -709.3231593827
    15 OT CG       0.85E-01  178.1     0.00000258      -709.3231593862 -4.88E-07
    16 OT LS       0.74E-01  107.4                     -709.3231594978
    17 OT CG       0.74E-01  177.5     0.00000133      -709.3231595000 -1.14E-07
    18 OT LS       0.68E-01  107.1                     -709.3231595271
    19 OT CG       0.68E-01  177.5     0.00000081      -709.3231595274 -2.74E-08

  *** SCF run converged in    19 steps ***


  Electronic density on regular grids:       -515.9999992852        0.0000007148
  Core density on regular grids:              515.9999967719       -0.0000032281
  Total charge density on r-space grids:       -0.0000025133
  Total charge density g-space grids:          -0.0000025133

  Overlap energy of the core charge distribution:               0.00002748261067
  Self energy of the core charge distribution:              -1694.39446126194002
  Core Hamiltonian energy:                                    524.20184480172179
  Hartree energy:                                             684.72807203635170
  Exchange-correlation energy:                               -223.85864258615516

  Total energy:                                              -709.32315952741101

  outer SCF iter =    1 RMS gradient =   0.81E-06 energy =       -709.3231595274
  outer SCF loop converged in   1 iterations or   19 steps


 ENERGY| Total FORCE_EVAL ( QS ) energy (a.u.):             -709.323159527411008


 Number of electrons:                                                        516
 Number of occupied orbitals:                                                258
 Number of molecular orbitals:                                               258

 Number of orbital functions:                                               1776
 Number of independent orbital functions:                                   1776

 Extrapolation method: ASPC


 SCF WAVEFUNCTION OPTIMIZATION

  ----------------------------------- OT ---------------------------------------
  Minimizer      : CG                  : conjugate gradient
  Preconditioner : FULL_SINGLE_INVERSE : inversion of 
                                         H + eS - 2*(Sc)(c^T*H*c+const)(Sc)^T
  Precond_solver : DEFAULT
  Line search    : 2PNT                : 2 energies, one gradient
  stepsize       :    0.08000000                  energy_gap     :    0.08000000
  eps_taylor     :   0.10000E-15                  max_taylor     :             4
  ----------------------------------- OT ---------------------------------------

  Step     Update method      Time    Convergence         Total energy    Change
  ------------------------------------------------------------------------------
     1 OT CG       0.80E-01  151.2     0.00018142      -709.3005512300 -7.09E+02
     2 OT LS       0.15E+00  107.5                     -709.3014338281
     3 OT CG       0.15E+00  177.8     0.00009613      -709.3016750446 -1.12E-03
     4 OT LS       0.72E-01  107.9                     -709.3016553072
     5 OT CG       0.72E-01  177.6     0.00004857      -709.3018281025 -1.53E-04
     6 OT LS       0.64E-01  107.1                     -709.3018618435
     7 OT CG       0.64E-01  177.4     0.00002726      -709.3018624769 -3.44E-05
     8 OT LS       0.73E-01  106.8                     -709.3018746944
     9 OT CG       0.73E-01  177.1     0.00001163      -709.3018748992 -1.24E-05
    10 OT LS       0.81E-01  106.6                     -709.3018773747
    11 OT CG       0.81E-01  177.7     0.00000545      -709.3018773969 -2.50E-06
    12 OT LS       0.82E-01  106.6                     -709.3018779529
    13 OT CG       0.82E-01  178.2     0.00000302      -709.3018779530 -5.56E-07
    14 OT LS       0.58E-01  106.9                     -709.3018780537
    15 OT CG       0.58E-01  177.1     0.00000164      -709.3018780739 -1.21E-07
    16 OT LS       0.73E-01  107.5                     -709.3018781170
    17 OT CG       0.73E-01  177.1     0.00000082      -709.3018781189 -4.49E-08

  *** SCF run converged in    17 steps ***


  Electronic density on regular grids:       -515.9999992752        0.0000007248
  Core density on regular grids:              515.9999967648       -0.0000032352
  Total charge density on r-space grids:       -0.0000025104
  Total charge density g-space grids:          -0.0000025104

  Overlap energy of the core charge distribution:               0.00002308562570
  Self energy of the core charge distribution:              -1694.39446126194002
  Core Hamiltonian energy:                                    522.29970130146171
  Hartree energy:                                             686.05712923054125
  Exchange-correlation energy:                               -223.26427047456431

  Total energy:                                              -709.30187811887561

  outer SCF iter =    1 RMS gradient =   0.82E-06 energy =       -709.3018781189
  outer SCF loop converged in   1 iterations or   17 steps


 ENERGY| Total FORCE_EVAL ( QS ) energy (a.u.):             -709.301878118875607


 *******************************************************************************
 ***                 MNBRACK - NUMBER OF ENERGY EVALUATIONS :       3        ***
 *******************************************************************************

 Number of electrons:                                                        516
 Number of occupied orbitals:                                                258
 Number of molecular orbitals:                                               258

 Number of orbital functions:                                               1776
 Number of independent orbital functions:                                   1776

 Extrapolation method: ASPC


 SCF WAVEFUNCTION OPTIMIZATION

  ----------------------------------- OT ---------------------------------------
  Minimizer      : CG                  : conjugate gradient
  Preconditioner : FULL_SINGLE_INVERSE : inversion of 
                                         H + eS - 2*(Sc)(c^T*H*c+const)(Sc)^T
  Precond_solver : DEFAULT
  Line search    : 2PNT                : 2 energies, one gradient
  stepsize       :    0.08000000                  energy_gap     :    0.08000000
  eps_taylor     :   0.10000E-15                  max_taylor     :             4
  ----------------------------------- OT ---------------------------------------

  Step     Update method      Time    Convergence         Total energy    Change
  ------------------------------------------------------------------------------
     1 OT CG       0.80E-01  150.8     0.00138628      -709.2469749935 -7.09E+02
     2 OT LS       0.14E+00  106.2                     -709.2979139059
     3 OT CG       0.14E+00  176.1     0.00082514      -709.3106113353 -6.36E-02
     4 OT LS       0.58E-01  107.7                     -709.2999994826
     5 OT CG       0.58E-01  177.4     0.00039566      -709.3197394214 -9.13E-03
     6 OT LS       0.65E-01  107.0                     -709.3220601861
     7 OT CG       0.65E-01  177.9     0.00022826      -709.3220870758 -2.35E-03
     8 OT LS       0.72E-01  106.7                     -709.3229385946
     9 OT CG       0.72E-01  177.2     0.00009466      -709.3229454310 -8.58E-04
    10 OT LS       0.84E-01  106.6                     -709.3231150034
    11 OT CG       0.84E-01  177.6     0.00003986      -709.3231188449 -1.73E-04
    12 OT LS       0.91E-01  106.4                     -709.3231516737
    13 OT CG       0.91E-01  177.6     0.00001810      -709.3231518247 -3.30E-05
    14 OT LS       0.76E-01  106.8                     -709.3231573538
    15 OT CG       0.76E-01  178.3     0.00000962      -709.3231575546 -5.73E-06
    16 OT LS       0.68E-01  106.7                     -709.3231589637
    17 OT CG       0.68E-01  177.9     0.00000513      -709.3231589874 -1.43E-06
    18 OT LS       0.62E-01  107.0                     -709.3231593593
    19 OT CG       0.62E-01  178.9     0.00000273      -709.3231593621 -3.75E-07
    20 OT LS       0.79E-01  106.9                     -709.3231594910
    21 OT CG       0.79E-01  177.9     0.00000130      -709.3231594970 -1.35E-07
    22 OT LS       0.88E-01  106.9                     -709.3231595308
    23 OT CG       0.88E-01  177.6     0.00000063      -709.3231595312 -3.42E-08

  *** SCF run converged in    23 steps ***


  Electronic density on regular grids:       -515.9999992852        0.0000007148
  Core density on regular grids:              515.9999967719       -0.0000032281
  Total charge density on r-space grids:       -0.0000025133
  Total charge density g-space grids:          -0.0000025133

  Overlap energy of the core charge distribution:               0.00002748261067
  Self energy of the core charge distribution:              -1694.39446126194002
  Core Hamiltonian energy:                                    524.20170410371782
  Hartree energy:                                             684.72819196933824
  Exchange-correlation energy:                               -223.85862182489953

  Total energy:                                              -709.32315953117291

  outer SCF iter =    1 RMS gradient =   0.63E-06 energy =       -709.3231595312
  outer SCF loop converged in   1 iterations or   23 steps


 ENERGY| Total FORCE_EVAL ( QS ) energy (a.u.):             -709.323159539055268


 ATOMIC FORCES in [a.u.]

 # Atom   Kind   Element          X              Y              Z
      1      1      C          -0.00054974     0.00414825    -0.00228277
      2      1      C          -0.00220914     0.00151132     0.00149061
      3      1      C          -0.00251185    -0.00224486     0.00624565
      4      1      C           0.00041858    -0.00244844     0.00064532
      5      1      C           0.00209464    -0.00346509    -0.00053523
      6      1      C           0.00097054     0.00027856    -0.00290097
      7      2      N           0.00066893    -0.00652002     0.00627251
      8      2      N          -0.00541714     0.00389861    -0.00658013
      9      1      C          -0.00353199    -0.00096888    -0.00639350
     10      1      C           0.00010096    -0.00258876    -0.00152820
     11      1      C           0.00323432    -0.00263179     0.00225401
     12      1      C           0.00067286     0.00068103     0.00289077
     13      1      C          -0.00196394     0.00350068     0.00057648
     14      1      C          -0.00201915     0.00160817    -0.00061380
     15      1      C           0.00357480    -0.00599187    -0.00419473
     16      1      C           0.00491495     0.00457305     0.00410980
     17      1      C          -0.00332854     0.00642626     0.00402061
     18      1      C           0.00639255     0.00179215    -0.00413387
     19      3      H          -0.00554171     0.00599575     0.00253658
     20      3      H           0.00299191    -0.00872100    -0.00025205
     21      3      H           0.00335069     0.00370795    -0.00414465
     22      3      H           0.00243517    -0.00778929    -0.00266578
     23      3      H           0.00488736     0.00096558     0.00412255
     24      3      H          -0.00612985     0.00702005     0.00031236
     25      3      H           0.00072736    -0.00007433     0.00150484
     26      3      H          -0.00140247    -0.00028523     0.00096984
     27      3      H           0.00029825     0.00064737    -0.00158919
     28      3      H          -0.00087285    -0.00111813    -0.00090825
     29      1      C           0.00043138     0.00403242     0.00220150
     30      1      C           0.00225933     0.00141162    -0.00141984
     31      1      C           0.00374978    -0.00264835    -0.00627199
     32      1      C          -0.00009280    -0.00271822    -0.00062887
     33      1      C          -0.00246298    -0.00355675     0.00062853
     34      1      C          -0.00085915     0.00032707     0.00276482
     35      2      N           0.00044748    -0.00558621    -0.00828924
     36      2      N           0.00538905     0.00347349     0.00926692
     37      1      C           0.00402392    -0.00126743     0.00653856
     38      1      C           0.00000782    -0.00257392     0.00162297
     39      1      C          -0.00334990    -0.00249819    -0.00217313
     40      1      C          -0.00059078     0.00063436    -0.00285413
     41      1      C           0.00173853     0.00376859    -0.00093797
     42      1      C           0.00214880     0.00155758     0.00040463
     43      1      C          -0.00386704    -0.00577867     0.00426485
     44      1      C          -0.00574311     0.00416928    -0.00443914
     45      1      C           0.00324741     0.00647924    -0.00416444
     46      1      C          -0.00656760     0.00196281     0.00443249
     47      3      H           0.00528764     0.00582117    -0.00246273
     48      3      H          -0.00287732    -0.00901062     0.00026609
     49      3      H          -0.00341300     0.00354647     0.00433180
     50      3      H          -0.00248236    -0.00747086     0.00289468
     51      3      H          -0.00499224     0.00096114    -0.00420814
     52      3      H           0.00644602     0.00691069    -0.00064094
     53      3      H          -0.00069587    -0.00020340    -0.00152117
     54      3      H           0.00120858    -0.00035885    -0.00103695
     55      3      H          -0.00009169     0.00062035     0.00160488
     56      3      H           0.00091378    -0.00105682     0.00096066
     57      1      C          -0.00376752    -0.00168628     0.00210624
     58      1      C          -0.00235305     0.00127060    -0.00148044
     59      1      C           0.00084342     0.00399396    -0.00636139
     60      1      C           0.00237886     0.00102301    -0.00047139
     61      1      C           0.00420267    -0.00031163     0.00085052
     62      1      C           0.00042481    -0.00083827     0.00291998
     63      2      N           0.00562790     0.00427733    -0.00718532
     64      2      N          -0.00471074     0.00450800     0.00655869
     65      1      C          -0.00048216     0.00405255     0.00641286
     66      1      C           0.00251329     0.00114788     0.00137053
     67      1      C           0.00368614    -0.00169054    -0.00225158
     68      1      C          -0.00036982    -0.00086190    -0.00280654
     69      1      C          -0.00424437    -0.00024844    -0.00070208
     70      1      C          -0.00238347     0.00115836     0.00056545
     71      1      C           0.00698662    -0.00032812     0.00441583
     72      1      C          -0.00073267    -0.00697574    -0.00461925
     73      1      C          -0.00703528    -0.00023771    -0.00482270
     74      1      C          -0.00000709    -0.00724474     0.00449389
     75      3      H          -0.00769088     0.00166327    -0.00280818
     76      3      H           0.00913500     0.00205299     0.00048411
     77      3      H          -0.00167520    -0.00477462     0.00422842
     78      3      H           0.00777955     0.00171178     0.00259063
     79      3      H           0.00145489    -0.00468256    -0.00436327
     80      3      H          -0.00914914     0.00199536    -0.00018900
     81      3      H           0.00043284    -0.00040100    -0.00175322
     82      3      H          -0.00045444     0.00130064    -0.00085527
     83      3      H          -0.00061618    -0.00030718     0.00130595
     84      3      H           0.00042797     0.00136314     0.00087214
     85      1      C          -0.00018502     0.00234589     0.00466327
     86      1      C           0.00924842    -0.00126807    -0.00157335
     87      1      C           0.00270854    -0.00340971     0.01002617
     88      1      C          -0.00169070    -0.01036231    -0.00038768
     89      1      C          -0.00870440     0.00102740     0.00217712
     90      1      C           0.00151656    -0.00291173    -0.00390729
     91      2      N           0.00408404     0.00115066     0.00248534
     92      2      N          -0.00205861    -0.00233752    -0.00020029
     93      3      H          -0.00102690     0.00255608    -0.00268113
     94      3      H          -0.00261656     0.00098480    -0.00184695
     95      3      H          -0.00087416     0.00022535    -0.00276492
     96      3      H          -0.00127597     0.00061217    -0.00033163
     97      3      H          -0.00001564     0.00093680    -0.00063059
     98      3      H          -0.00023833     0.00126966    -0.00070635
     99      3      H           0.00117603     0.00091250    -0.00046400
    100      3      H           0.00076207     0.00270312     0.00020577
    101      3      H           0.00252241     0.00287712    -0.00125643
    102      3      H          -0.00123068     0.00148006    -0.00067531
    103      1      C          -0.00151850    -0.00288571     0.00391150
    104      1      C           0.00876616     0.00101507    -0.00213549
    105      1      C           0.00160892    -0.01036257     0.00039839
    106      1      C          -0.00259069    -0.00341065    -0.01004641
    107      1      C          -0.00923558    -0.00128472     0.00145524
    108      1      C           0.00002786     0.00236074    -0.00447165
    109      2      N           0.00144694    -0.00255377     0.00011425
    110      2      N          -0.00418820     0.00109166    -0.00227830
    111      3      H           0.00113067     0.00160741     0.00059176
    112      3      H          -0.00248786     0.00287244     0.00122401
    113      3      H          -0.00073092     0.00275734    -0.00022051
    114      3      H          -0.00119414     0.00090002     0.00042705
    115      3      H           0.00027677     0.00124630     0.00069704
    116      3      H          -0.00003152     0.00092728     0.00061398
    117      3      H           0.00129015     0.00057989     0.00033067
    118      3      H           0.00083758     0.00024548     0.00281048
    119      3      H           0.00257796     0.00098749     0.00185769
    120      3      H           0.00106718     0.00240769     0.00280614
    121      1      C          -0.00232779    -0.00122256     0.00451056
    122      1      C          -0.00336495     0.00873292    -0.00147197
    123      1      C           0.00111585     0.00383486     0.01019950
    124      1      C           0.00982418     0.00372645     0.00026880
    125      1      C           0.00339700    -0.00810602     0.00219104
    126      1      C           0.00203789     0.00333601    -0.00379600
    127      2      N          -0.00367401     0.00384911     0.00193645
    128      2      N           0.00354951     0.00014897     0.00014747
    129      3      H          -0.00159981    -0.00218011    -0.00268684
    130      3      H           0.00057033    -0.00269045    -0.00183597
    131      3      H           0.00037586    -0.00084343    -0.00274532
    132      3      H           0.00009929    -0.00143020    -0.00035124
    133      3      H          -0.00075719    -0.00052122    -0.00069890
    134      3      H          -0.00097379    -0.00077134    -0.00080055
    135      3      H          -0.00135169     0.00057960    -0.00053146
    136      3      H          -0.00274417    -0.00074404     0.00016950
    137      3      H          -0.00356221     0.00084198    -0.00130067
    138      3      H          -0.00077603    -0.00182418    -0.00091583
    139      1      C           0.00347974     0.00008768     0.00379271
    140      1      C          -0.00549249     0.00700753    -0.00214918
    141      1      C           0.00812658     0.00664137    -0.00019997
    142      1      C           0.00387509    -0.00091668    -0.01020391
    143      1      C           0.00581921    -0.00733548     0.00150190
    144      1      C          -0.00249038    -0.00112101    -0.00450406
    145      2      N           0.00134758     0.00284029     0.00005052
    146      2      N           0.00125688    -0.00448792    -0.00208216
    147      3      H          -0.00205815     0.00017833     0.00085198
    148      3      H          -0.00104755    -0.00348299     0.00127612
    149      3      H          -0.00203910    -0.00199785    -0.00019368
    150      3      H          -0.00021935    -0.00147536     0.00048521
    151      3      H          -0.00117150    -0.00048612     0.00080848
    152      3      H          -0.00076791    -0.00042514     0.00069665
    153      3      H          -0.00115566     0.00078947     0.00038387
    154      3      H          -0.00053860     0.00072533     0.00277089
    155      3      H          -0.00205410     0.00185704     0.00186639
    156      3      H          -0.00268354    -0.00024991     0.00261397
    157      1      C          -0.00353751     0.00020695    -0.00403412
    158      1      C           0.00532217     0.00711156     0.00221493
    159      1      C          -0.00820992     0.00659098    -0.00019709
    160      1      C          -0.00410752    -0.00075262     0.01000669
    161      1      C          -0.00565889    -0.00740892    -0.00156398
    162      1      C           0.00224725    -0.00107259     0.00427503
    163      2      N          -0.00085814     0.00304715    -0.00049327
    164      2      N          -0.00165173    -0.00465546     0.00172463
    165      3      H           0.00182415     0.00015179    -0.00054399
    166      3      H           0.00117553    -0.00351382    -0.00122642
    167      3      H           0.00205926    -0.00198393     0.00025368
    168      3      H           0.00019809    -0.00147887    -0.00045365
    169      3      H           0.00119460    -0.00043810    -0.00074018
    170      3      H           0.00077029    -0.00046948    -0.00065378
    171      3      H           0.00113249     0.00079834    -0.00039665
    172      3      H           0.00053270     0.00061754    -0.00288934
    173      3      H           0.00210399     0.00171065    -0.00184406
    174      3      H           0.00259993    -0.00026560    -0.00276708
    175      1      C           0.00213312    -0.00102891    -0.00469674
    176      1      C           0.00353862     0.00863879     0.00156050
    177      1      C          -0.00135125     0.00407680    -0.01009833
    178      1      C          -0.00975870     0.00380956     0.00012582
    179      1      C          -0.00344740    -0.00807535    -0.00230049
    180      1      C          -0.00179951     0.00324750     0.00393486
    181      2      N           0.00232566     0.00384089    -0.00200298
    182      2      N          -0.00305070     0.00051885    -0.00000615
    183      3      H           0.00165759    -0.00218621     0.00266946
    184      3      H          -0.00052452    -0.00271019     0.00182024
    185      3      H          -0.00031931    -0.00084926     0.00273620
    186      3      H          -0.00008954    -0.00142299     0.00030640
    187      3      H           0.00077063    -0.00049081     0.00064768
    188      3      H           0.00101986    -0.00081608     0.00076997
    189      3      H           0.00139747     0.00052494     0.00048218
    190      3      H           0.00272530    -0.00074309    -0.00022434
    191      3      H           0.00368775     0.00073874     0.00130230
    192      3      H           0.00060553    -0.00180293     0.00069518
 SUM OF ATOMIC FORCES          -0.00047264     0.00740964    -0.00246588     0.00782347

 Number of electrons:                                                        516
 Number of occupied orbitals:                                                258
 Number of molecular orbitals:                                               258

 Number of orbital functions:                                               1776
 Number of independent orbital functions:                                   1776

 Extrapolation method: ASPC


 SCF WAVEFUNCTION OPTIMIZATION

  ----------------------------------- OT ---------------------------------------
  Minimizer      : CG                  : conjugate gradient
  Preconditioner : FULL_SINGLE_INVERSE : inversion of 
                                         H + eS - 2*(Sc)(c^T*H*c+const)(Sc)^T
  Precond_solver : DEFAULT
  Line search    : 2PNT                : 2 energies, one gradient
  stepsize       :    0.08000000                  energy_gap     :    0.08000000
  eps_taylor     :   0.10000E-15                  max_taylor     :             4
  ----------------------------------- OT ---------------------------------------

  Step     Update method      Time    Convergence         Total energy    Change
  ------------------------------------------------------------------------------
     1 OT CG       0.80E-01  151.3     0.00236434      -709.0940346546 -7.09E+02
     2 OT LS       0.15E+00  107.3                     -709.2441070287
     3 OT CG       0.15E+00  178.0     0.00134658      -709.2852275328 -1.91E-01
     4 OT LS       0.61E-01  106.9                     -709.2573507614
     5 OT CG       0.61E-01  177.3     0.00062539      -709.3105828069 -2.54E-02
     6 OT LS       0.69E-01  106.9                     -709.3166851679
     7 OT CG       0.69E-01  177.8     0.00038013      -709.3167662669 -6.18E-03
     8 OT LS       0.68E-01  107.0                     -709.3190298179
     9 OT CG       0.68E-01  177.8     0.00015285      -709.3190299390 -2.26E-03
    10 OT LS       0.88E-01  107.0                     -709.3194776586
    11 OT CG       0.88E-01  177.7     0.00006278      -709.3195010339 -4.71E-04
    12 OT LS       0.94E-01  107.2                     -709.3195854936
    13 OT CG       0.94E-01  177.5     0.00002908      -709.3195858307 -8.48E-05
    14 OT LS       0.75E-01  106.8                     -709.3195995645
    15 OT CG       0.75E-01  177.5     0.00001519      -709.3196004419 -1.46E-05
    16 OT LS       0.72E-01  106.5                     -709.3196042417
    17 OT CG       0.72E-01  176.9     0.00000799      -709.3196042500 -3.81E-06
    18 OT LS       0.62E-01  106.8                     -709.3196051402
    19 OT CG       0.62E-01  176.8     0.00000442      -709.3196051624 -9.12E-07
    20 OT LS       0.79E-01  106.7                     -709.3196054996
    21 OT CG       0.79E-01  177.5     0.00000206      -709.3196055151 -3.53E-07
    22 OT LS       0.87E-01  107.0                     -709.3196055992
    23 OT CG       0.87E-01  177.8     0.00000105      -709.3196056000 -8.49E-08
    24 OT LS       0.76E-01  106.4                     -709.3196056188
    25 OT CG       0.76E-01  177.7     0.00000067      -709.3196056192 -1.93E-08

  *** SCF run converged in    25 steps ***


  Electronic density on regular grids:       -515.9999992879        0.0000007121
  Core density on regular grids:              515.9999967668       -0.0000032332
  Total charge density on r-space grids:       -0.0000025211
  Total charge density g-space grids:          -0.0000025211

  Overlap energy of the core charge distribution:               0.00002498528390
  Self energy of the core charge distribution:              -1694.39446126194002
  Core Hamiltonian energy:                                    523.23549688121273
  Hartree energy:                                             685.39876051449437
  Exchange-correlation energy:                               -223.55942673829273

  Total energy:                                              -709.31960561924154

  outer SCF iter =    1 RMS gradient =   0.67E-06 energy =       -709.3196056192
  outer SCF loop converged in   1 iterations or   25 steps


 ENERGY| Total FORCE_EVAL ( QS ) energy (a.u.):             -709.319605625198960


 ATOMIC FORCES in [a.u.]

 # Atom   Kind   Element          X              Y              Z
      1      1      C          -0.00155256     0.00792075    -0.00331198
      2      1      C           0.00050617    -0.00105282     0.00188019
      3      1      C          -0.00634711    -0.00418103     0.00404720
      4      1      C           0.00087389     0.00039624     0.00126692
      5      1      C           0.00529734    -0.00504731    -0.00325426
      6      1      C          -0.00043788    -0.00116819    -0.00043626
      7      2      N           0.00624255    -0.01245297     0.03097002
      8      2      N          -0.00777339     0.01222793    -0.03015684
      9      1      C          -0.00723690    -0.00346008    -0.00448907
     10      1      C          -0.00104059     0.00117949    -0.00196381
     11      1      C           0.00606371    -0.00538843     0.00324895
     12      1      C          -0.00144353     0.00029022     0.00041823
     13      1      C          -0.00153050     0.00699204     0.00344443
     14      1      C           0.00061522     0.00059063    -0.00126310
     15      1      C          -0.00426276    -0.00926821    -0.01630521
     16      1      C           0.01404279    -0.00199445     0.00756924
     17      1      C          -0.01035713     0.00146161     0.01624208
     18      1      C           0.00524473     0.01302081    -0.00781062
     19      3      H          -0.00284983     0.00428259     0.00075124
     20      3      H           0.00208042    -0.00484642    -0.00069405
     21      3      H           0.00185499     0.00202395    -0.00246994
     22      3      H           0.00232158    -0.00464579    -0.00083094
     23      3      H           0.00269556     0.00055492     0.00245194
     24      3      H          -0.00320674     0.00425009     0.00070190
     25      3      H           0.00094146     0.00562044     0.00710789
     26      3      H          -0.00671277    -0.00056351    -0.00419100
     27      3      H           0.00540073    -0.00212841    -0.00713682
     28      3      H          -0.00378877    -0.00553731     0.00432917
     29      1      C           0.00104708     0.00772705     0.00357347
     30      1      C           0.00006614    -0.00092648    -0.00200409
     31      1      C           0.00772955    -0.00483795    -0.00422276
     32      1      C           0.00015932     0.00067606    -0.00169193
     33      1      C          -0.00573650    -0.00535468     0.00343961
     34      1      C           0.00079417    -0.00095044     0.00011121
     35      2      N          -0.00726219    -0.01018436    -0.03505307
     36      2      N           0.00778594     0.01096402     0.03613065
     37      1      C           0.00726018    -0.00366715     0.00457878
     38      1      C           0.00159957     0.00098414     0.00221113
     39      1      C          -0.00634481    -0.00487780    -0.00337652
     40      1      C           0.00160585     0.00016809    -0.00019483
     41      1      C           0.00125339     0.00727095    -0.00411745
     42      1      C          -0.00052477    -0.00000962     0.00160037
     43      1      C           0.00365455    -0.00894431     0.01618321
     44      1      C          -0.01595450    -0.00307618    -0.00764802
     45      1      C           0.01016879     0.00169821    -0.01674578
     46      1      C          -0.00552265     0.01356680     0.00833038
     47      3      H           0.00236195     0.00387017    -0.00054206
     48      3      H          -0.00209304    -0.00553155     0.00075951
     49      3      H          -0.00196475     0.00194674     0.00265262
     50      3      H          -0.00235799    -0.00422466     0.00091638
     51      3      H          -0.00281702     0.00056976    -0.00258823
     52      3      H           0.00362429     0.00435227    -0.00095177
     53      3      H          -0.00084280     0.00537909    -0.00723148
     54      3      H           0.00659929    -0.00057728     0.00397489
     55      3      H          -0.00509230    -0.00231151     0.00711160
     56      3      H           0.00382885    -0.00537706    -0.00430020
     57      1      C          -0.00740033    -0.00285334     0.00319183
     58      1      C           0.00146157     0.00071123    -0.00203325
     59      1      C           0.00050527     0.00834108    -0.00445826
     60      1      C          -0.00027624    -0.00063528    -0.00145862
     61      1      C           0.00702791    -0.00237287     0.00390820
     62      1      C           0.00117496     0.00119189     0.00036355
     63      2      N           0.01316133     0.00247570    -0.03262837
     64      2      N          -0.01251725     0.00179580     0.03110714
     65      1      C          -0.00036555     0.00872856     0.00469615
     66      1      C          -0.00080437     0.00031250     0.00188866
     67      1      C           0.00731772    -0.00291518    -0.00358487
     68      1      C          -0.00083539     0.00112868    -0.00019346
     69      1      C          -0.00730675    -0.00218480    -0.00359644
     70      1      C           0.00035327    -0.00041792     0.00146136
     71      1      C           0.00622123     0.00803980     0.01729356
     72      1      C           0.01102044    -0.01230802    -0.00851816
     73      1      C          -0.00611302     0.00781224    -0.01690621
     74      1      C          -0.01286017    -0.01304802     0.00784287
     75      3      H          -0.00487212     0.00014564    -0.00086945
     76      3      H           0.00548985     0.00092867     0.00080326
     77      3      H          -0.00090069    -0.00266992     0.00257040
     78      3      H           0.00476674     0.00019899     0.00068323
     79      3      H           0.00075975    -0.00262330    -0.00264394
     80      3      H          -0.00558361     0.00089876    -0.00065202
     81      3      H          -0.00461311    -0.00323320    -0.00734772
     82      3      H          -0.00282842     0.00597788     0.00443020
     83      3      H           0.00414950    -0.00312680     0.00685371
     84      3      H           0.00302516     0.00622001    -0.00424074
     85      1      C           0.00101507     0.00626307     0.00305733
     86      1      C           0.01337655     0.00083407    -0.00205273
     87      1      C           0.00432364    -0.00546196     0.01362412
     88      1      C          -0.00320165    -0.01442080     0.00008006
     89      1      C          -0.01295603     0.00179878     0.00105535
     90      1      C          -0.00085550    -0.00078868    -0.00656313
     91      2      N           0.01093224    -0.00228473     0.00830481
     92      2      N          -0.00508728    -0.00924975     0.00261710
     93      3      H           0.00004868    -0.00009175    -0.00483114
     94      3      H          -0.00511907    -0.00106730    -0.00345626
     95      3      H          -0.00198533     0.00154971     0.00004086
     96      3      H          -0.00022853    -0.00108428    -0.00323996
     97      3      H          -0.00223212     0.00335346    -0.00110367
     98      3      H           0.00174310     0.00288051    -0.00298805
     99      3      H           0.00017953     0.00287968     0.00228097
    100      3      H           0.00191443     0.00068107    -0.00220998
    101      3      H           0.00542237     0.00406301     0.00108228
    102      3      H          -0.00172976     0.00285550     0.00248353
    103      1      C           0.00072149    -0.00078740     0.00660342
    104      1      C           0.01299125     0.00181779    -0.00097108
    105      1      C           0.00307052    -0.01441543    -0.00005264
    106      1      C          -0.00415433    -0.00544858    -0.01364713
    107      1      C          -0.01335222     0.00081578     0.00188336
    108      1      C          -0.00115753     0.00626899    -0.00281741
    109      2      N           0.00472266    -0.00911316    -0.00303343
    110      2      N          -0.01085022    -0.00242856    -0.00777281
    111      3      H           0.00168273     0.00296599    -0.00259668
    112      3      H          -0.00533813     0.00404829    -0.00113585
    113      3      H          -0.00190814     0.00073057     0.00219494
    114      3      H          -0.00015823     0.00285024    -0.00230573
    115      3      H          -0.00171598     0.00286599     0.00294808
    116      3      H           0.00218728     0.00332488     0.00110472
    117      3      H           0.00020239    -0.00111201     0.00323006
    118      3      H           0.00196609     0.00155018     0.00001587
    119      3      H           0.00506375    -0.00108214     0.00349217
    120      3      H          -0.00007688    -0.00024064     0.00499513
    121      1      C          -0.00636994    -0.00205604     0.00235584
    122      1      C          -0.00723853     0.01134320    -0.00208889
    123      1      C           0.00192699     0.00620161     0.01388991
    124      1      C           0.01415518     0.00447122     0.00103247
    125      1      C           0.00480464    -0.01216971     0.00091279
    126      1      C           0.00133715     0.00059339    -0.00654047
    127      2      N          -0.00433533     0.01105397     0.00830888
    128      2      N           0.01322146     0.00142880     0.00312557
    129      3      H           0.00026868     0.00010832    -0.00466314
    130      3      H           0.00368710    -0.00379473    -0.00330526
    131      3      H          -0.00036815    -0.00254249     0.00000675
    132      3      H           0.00119564     0.00037187    -0.00315433
    133      3      H          -0.00171901    -0.00362177    -0.00127956
    134      3      H          -0.00325048     0.00021374    -0.00319612
    135      3      H          -0.00272661    -0.00134110     0.00211959
    136      3      H          -0.00143943     0.00130533    -0.00211527
    137      3      H          -0.00610905     0.00269305     0.00095070
    138      3      H          -0.00180251    -0.00294781     0.00217838
    139      1      C           0.00063703     0.00088237     0.00655424
    140      1      C          -0.00832035     0.01022192    -0.00086612
    141      1      C           0.01094216     0.01002144    -0.00090211
    142      1      C           0.00629070    -0.00135935    -0.01387717
    143      1      C           0.00610556    -0.01199953     0.00208832
    144      1      C          -0.00526207    -0.00409425    -0.00240535
    145      2      N           0.00634455     0.00943080    -0.00307555
    146      2      N           0.00752070    -0.00827761    -0.00876867
    147      3      H          -0.00361111    -0.00013489    -0.00228179
    148      3      H          -0.00072040    -0.00658375    -0.00098532
    149      3      H           0.00036835    -0.00189473     0.00207973
    150      3      H          -0.00257238    -0.00169252    -0.00217024
    151      3      H          -0.00146507    -0.00295522     0.00318047
    152      3      H          -0.00393210     0.00028650     0.00128108
    153      3      H           0.00095411     0.00081449     0.00318493
    154      3      H          -0.00236539     0.00094321     0.00004426
    155      3      H          -0.00146383     0.00508885     0.00335539
    156      3      H           0.00020360     0.00020517     0.00456723
    157      1      C          -0.00068776     0.00102585    -0.00691504
    158      1      C           0.00816567     0.01034855     0.00097792
    159      1      C          -0.01102761     0.00989996     0.00034098
    160      1      C          -0.00658228    -0.00112324     0.01360099
    161      1      C          -0.00585915    -0.01198292    -0.00202628
    162      1      C           0.00505392    -0.00392922     0.00246668
    163      2      N          -0.00498733     0.00900219     0.00292892
    164      2      N          -0.00777521    -0.00877876     0.00784148
    165      3      H           0.00323157    -0.00007526     0.00264020
    166      3      H           0.00078831    -0.00657428     0.00110731
    167      3      H          -0.00030030    -0.00194541    -0.00210013
    168      3      H           0.00245728    -0.00160112     0.00226094
    169      3      H           0.00156228    -0.00295222    -0.00302431
    170      3      H           0.00394200     0.00024181    -0.00117492
    171      3      H          -0.00090356     0.00073401    -0.00326983
    172      3      H           0.00224676     0.00089034    -0.00013701
    173      3      H           0.00153994     0.00488862    -0.00343414
    174      3      H          -0.00027810     0.00009044    -0.00491535
    175      1      C           0.00624991    -0.00183707    -0.00288912
    176      1      C           0.00747430     0.01112033     0.00211374
    177      1      C          -0.00227366     0.00648621    -0.01368647
    178      1      C          -0.01408860     0.00457666    -0.00045228
    179      1      C          -0.00492015    -0.01206648    -0.00116683
    180      1      C          -0.00114375     0.00041634     0.00674290
    181      2      N           0.00247248     0.01114826    -0.00792823
    182      2      N          -0.01189264     0.00164782    -0.00256903
    183      3      H          -0.00012778     0.00007921     0.00475496
    184      3      H          -0.00358184    -0.00380621     0.00335088
    185      3      H           0.00031928    -0.00248511    -0.00005607
    186      3      H          -0.00107620     0.00033637     0.00316395
    187      3      H           0.00171314    -0.00359420     0.00112934
    188      3      H           0.00338018     0.00009365     0.00311496
    189      3      H           0.00268296    -0.00135477    -0.00225203
    190      3      H           0.00151507     0.00125911     0.00213427
    191      3      H           0.00619909     0.00260991    -0.00097011
    192      3      H           0.00157056    -0.00289413    -0.00246017
 SUM OF ATOMIC FORCES          -0.00276849     0.00934733    -0.00191556     0.00993511

 Number of electrons:                                                        516
 Number of occupied orbitals:                                                258
 Number of molecular orbitals:                                               258

 Number of orbital functions:                                               1776
 Number of independent orbital functions:                                   1776

 Extrapolation method: ASPC


 SCF WAVEFUNCTION OPTIMIZATION

  ----------------------------------- OT ---------------------------------------
  Minimizer      : CG                  : conjugate gradient
  Preconditioner : FULL_SINGLE_INVERSE : inversion of 
                                         H + eS - 2*(Sc)(c^T*H*c+const)(Sc)^T
  Precond_solver : DEFAULT
  Line search    : 2PNT                : 2 energies, one gradient
  stepsize       :    0.08000000                  energy_gap     :    0.08000000
  eps_taylor     :   0.10000E-15                  max_taylor     :             4
  ----------------------------------- OT ---------------------------------------

  Step     Update method      Time    Convergence         Total energy    Change
  ------------------------------------------------------------------------------
     1 OT CG       0.80E-01  151.5     0.00214955      -709.1406551340 -7.09E+02
     2 OT LS       0.14E+00  106.5                     -709.2631306946
     3 OT CG       0.14E+00  177.1     0.00127122      -709.2937412177 -1.53E-01
     4 OT LS       0.58E-01  107.4                     -709.2668340438
     5 OT CG       0.58E-01  177.9     0.00063339      -709.3151743831 -2.14E-02
     6 OT LS       0.63E-01  106.4                     -709.3209622027
     7 OT CG       0.63E-01  177.5     0.00035504      -709.3210101359 -5.84E-03
     8 OT LS       0.74E-01  106.9                     -709.3230947746
     9 OT CG       0.74E-01  177.5     0.00014810      -709.3231344249 -2.12E-03
    10 OT LS       0.83E-01  106.9                     -709.3235466959
    11 OT CG       0.83E-01  177.9     0.00006362      -709.3235522843 -4.18E-04
    12 OT LS       0.88E-01  107.1                     -709.3236333088
    13 OT CG       0.88E-01  177.3     0.00003028      -709.3236335150 -8.12E-05
    14 OT LS       0.69E-01  106.3                     -709.3236471173
    15 OT CG       0.69E-01  177.6     0.00001647      -709.3236481085 -1.46E-05
    16 OT LS       0.65E-01  107.1                     -709.3236521124
    17 OT CG       0.65E-01  177.3     0.00000893      -709.3236521336 -4.03E-06
    18 OT LS       0.62E-01  106.7                     -709.3236532732
    19 OT CG       0.62E-01  177.0     0.00000440      -709.3236532748 -1.14E-06
    20 OT LS       0.85E-01  106.8                     -709.3236536237
    21 OT CG       0.85E-01  177.6     0.00000214      -709.3236536494 -3.75E-07
    22 OT LS       0.86E-01  106.4                     -709.3236537400
    23 OT CG       0.86E-01  178.1     0.00000108      -709.3236537401 -9.07E-08
    24 OT LS       0.80E-01  106.3                     -709.3236537613
    25 OT CG       0.80E-01  177.9     0.00000069      -709.3236537614 -2.13E-08

  *** SCF run converged in    25 steps ***


  Electronic density on regular grids:       -515.9999992892        0.0000007108
  Core density on regular grids:              515.9999967705       -0.0000032295
  Total charge density on r-space grids:       -0.0000025186
  Total charge density g-space grids:          -0.0000025186

  Overlap energy of the core charge distribution:               0.00002676042122
  Self energy of the core charge distribution:              -1694.39446126194002
  Core Hamiltonian energy:                                    523.94427982050036
  Hartree energy:                                             684.90592665499969
  Exchange-correlation energy:                               -223.77942573537274

  Total energy:                                              -709.32365376139137

  outer SCF iter =    1 RMS gradient =   0.69E-06 energy =       -709.3236537614
  outer SCF loop converged in   1 iterations or   25 steps


 ENERGY| Total FORCE_EVAL ( QS ) energy (a.u.):             -709.323653767116411


 ATOMIC FORCES in [a.u.]

 # Atom   Kind   Element          X              Y              Z
      1      1      C          -0.00081901     0.00515184    -0.00255445
      2      1      C          -0.00149473     0.00082279     0.00159668
      3      1      C          -0.00350906    -0.00274555     0.00566725
      4      1      C           0.00053189    -0.00169443     0.00081347
      5      1      C           0.00294507    -0.00388991    -0.00125601
      6      1      C           0.00060026    -0.00010112    -0.00225328
      7      2      N           0.00225471    -0.00827206     0.01325633
      8      2      N          -0.00613739     0.00628430    -0.01328127
      9      1      C          -0.00449812    -0.00161704    -0.00588629
     10      1      C          -0.00020733    -0.00159833    -0.00164946
     11      1      C           0.00398949    -0.00336357     0.00252093
     12      1      C           0.00011621     0.00057853     0.00223966
     13      1      C          -0.00184966     0.00443063     0.00133834
     14      1      C          -0.00133051     0.00134523    -0.00078382
     15      1      C           0.00153062    -0.00689792    -0.00740228
     16      1      C           0.00734610     0.00285704     0.00505022
     17      1      C          -0.00520653     0.00516092     0.00725771
     18      1      C           0.00611651     0.00476563    -0.00513274
     19      3      H          -0.00482357     0.00553880     0.00206014
     20      3      H           0.00274998    -0.00768914    -0.00037198
     21      3      H           0.00295407     0.00326201    -0.00370031
     22      3      H           0.00240400    -0.00695330    -0.00217778
     23      3      H           0.00430682     0.00085633     0.00367938
     24      3      H          -0.00535171     0.00628254     0.00041811
     25      3      H           0.00077288     0.00148106     0.00302548
     26      3      H          -0.00284255    -0.00037271    -0.00042926
     27      3      H           0.00168629    -0.00012282    -0.00309573
     28      3      H          -0.00167445    -0.00231071     0.00051166
     29      1      C           0.00059406     0.00501710     0.00256726
     30      1      C           0.00169047     0.00079038    -0.00158034
     31      1      C           0.00478417    -0.00322052    -0.00572932
     32      1      C          -0.00002349    -0.00182872    -0.00091123
     33      1      C          -0.00333457    -0.00403663     0.00137532
     34      1      C          -0.00042344    -0.00000844     0.00206442
     35      2      N          -0.00160817    -0.00699094    -0.01579147
     36      2      N           0.00611111     0.00562600     0.01692545
     37      1      C           0.00486143    -0.00189420     0.00602372
     38      1      C           0.00044077    -0.00163422     0.00178338
     39      1      C          -0.00414583    -0.00313218    -0.00249221
     40      1      C          -0.00001360     0.00051188    -0.00215505
     41      1      C           0.00161317     0.00470155    -0.00178218
     42      1      C           0.00144828     0.00113879     0.00072471
     43      1      C          -0.00190814    -0.00665471     0.00742390
     44      1      C          -0.00845336     0.00228133    -0.00531307
     45      1      C           0.00509608     0.00526315    -0.00749342
     46      1      C          -0.00631842     0.00503159     0.00549050
     47      3      H           0.00450880     0.00530101    -0.00195108
     48      3      H          -0.00266810    -0.00808543     0.00039900
     49      3      H          -0.00302908     0.00312310     0.00388672
     50      3      H          -0.00244873    -0.00660555     0.00236740
     51      3      H          -0.00441574     0.00085689    -0.00377837
     52      3      H           0.00569451     0.00622988    -0.00072565
     53      3      H          -0.00072296     0.00132102    -0.00307163
     54      3      H           0.00267062    -0.00043037     0.00032250
     55      3      H          -0.00145106    -0.00019169     0.00309944
     56      3      H           0.00171512    -0.00222254    -0.00046595
     57      1      C          -0.00473474    -0.00199680     0.00239467
     58      1      C          -0.00134287     0.00113192    -0.00163128
     59      1      C           0.00075169     0.00512391    -0.00586048
     60      1      C           0.00168042     0.00058952    -0.00073479
     61      1      C           0.00495735    -0.00085945     0.00166362
     62      1      C           0.00062245    -0.00030432     0.00224884
     63      2      N           0.00779973     0.00385002    -0.01436455
     64      2      N          -0.00695819     0.00385873     0.01341952
     65      1      C          -0.00045334     0.00527021     0.00596079
     66      1      C           0.00163484     0.00093706     0.00151232
     67      1      C           0.00465311    -0.00201677    -0.00260573
     68      1      C          -0.00049211    -0.00033833    -0.00211845
     69      1      C          -0.00506172    -0.00076238    -0.00147091
     70      1      C          -0.00165908     0.00074735     0.00080386
     71      1      C           0.00683508     0.00187653     0.00782187
     72      1      C           0.00235409    -0.00840574    -0.00567720
     73      1      C          -0.00684014     0.00188229    -0.00802259
     74      1      C          -0.00338050    -0.00879847     0.00540679
     75      3      H          -0.00693943     0.00125940    -0.00229172
     76      3      H           0.00816498     0.00175383     0.00057047
     77      3      H          -0.00147040    -0.00421700     0.00378885
     78      3      H           0.00697640     0.00130882     0.00208235
     79      3      H           0.00127123    -0.00413690    -0.00390739
     80      3      H          -0.00820014     0.00170372    -0.00031387
     81      3      H          -0.00095237    -0.00116378    -0.00327221
     82      3      H          -0.00108735     0.00257666     0.00057886
     83      3      H           0.00069075    -0.00106624     0.00281178
     84      3      H           0.00112125     0.00268846    -0.00051643
     85      1      C           0.00013580     0.00338365     0.00423362
     86      1      C           0.01034615    -0.00071674    -0.00169803
     87      1      C           0.00313881    -0.00395200     0.01098527
     88      1      C          -0.00209181    -0.01144432    -0.00026565
     89      1      C          -0.00983732     0.00122716     0.00188347
     90      1      C           0.00088537    -0.00234006    -0.00461257
     91      2      N           0.00588384     0.00023273     0.00399429
     92      2      N          -0.00286469    -0.00414571     0.00056182
     93      3      H          -0.00074163     0.00185730    -0.00325488
     94      3      H          -0.00328545     0.00044155    -0.00227715
     95      3      H          -0.00116953     0.00058017    -0.00202044
     96      3      H          -0.00099747     0.00016004    -0.00110688
     97      3      H          -0.00060566     0.00158158    -0.00075811
     98      3      H           0.00028871     0.00170050    -0.00131481
     99      3      H           0.00091068     0.00143721     0.00026743
    100      3      H           0.00106808     0.00216712    -0.00043862
    101      3      H           0.00329723     0.00319600    -0.00063545
    102      3      H          -0.00136576     0.00184815     0.00016190
    103      1      C          -0.00092154    -0.00232151     0.00462644
    104      1      C           0.00989183     0.00122312    -0.00183063
    105      1      C           0.00199708    -0.01144293     0.00028092
    106      1      C          -0.00300725    -0.00394910    -0.01100630
    107      1      C          -0.01033038    -0.00073352     0.00156593
    108      1      C          -0.00029031     0.00339685    -0.00402874
    109      2      N           0.00231976    -0.00427271    -0.00073416
    110      2      N          -0.00594064     0.00015425    -0.00370348
    111      3      H           0.00127978     0.00197124    -0.00025357
    112      3      H          -0.00324967     0.00318879     0.00059729
    113      3      H          -0.00104368     0.00222001     0.00042408
    114      3      H          -0.00091828     0.00142025    -0.00030124
    115      3      H          -0.00025336     0.00167957     0.00129745
    116      3      H           0.00055914     0.00156708     0.00074622
    117      3      H           0.00100088     0.00012886     0.00110375
    118      3      H           0.00113762     0.00059511     0.00206896
    119      3      H           0.00324262     0.00043946     0.00229479
    120      3      H           0.00076380     0.00170863     0.00339057
    121      1      C          -0.00340284    -0.00143909     0.00393362
    122      1      C          -0.00438953     0.00943009    -0.00163284
    123      1      C           0.00132792     0.00446309     0.01118279
    124      1      C           0.01097792     0.00392627     0.00046941
    125      1      C           0.00377703    -0.00918569     0.00185702
    126      1      C           0.00184778     0.00260378    -0.00452465
    127      2      N          -0.00383569     0.00574945     0.00358907
    128      2      N           0.00607796     0.00046418     0.00095394
    129      3      H          -0.00110697    -0.00157535    -0.00321424
    130      3      H           0.00139888    -0.00298824    -0.00222912
    131      3      H           0.00017571    -0.00129645    -0.00201521
    132      3      H           0.00039180    -0.00095050    -0.00109848
    133      3      H          -0.00101441    -0.00134734    -0.00085515
    134      3      H          -0.00158150    -0.00051043    -0.00143960
    135      3      H          -0.00171860     0.00006763     0.00017507
    136      3      H          -0.00239854    -0.00020034    -0.00044007
    137      3      H          -0.00424424     0.00133563    -0.00070327
    138      3      H          -0.00104976    -0.00212592    -0.00009616
    139      1      C           0.00271877     0.00029716     0.00452631
    140      1      C          -0.00624075     0.00786668    -0.00181381
    141      1      C           0.00887786     0.00754105    -0.00038429
    142      1      C           0.00451467    -0.00103699    -0.01118271
    143      1      C           0.00590076    -0.00857197     0.00165452
    144      1      C          -0.00322296    -0.00191244    -0.00394379
    145      2      N           0.00264441     0.00457556    -0.00079480
    146      2      N           0.00291525    -0.00547106    -0.00381555
    147      3      H          -0.00247421     0.00009579     0.00002148
    148      3      H          -0.00096167    -0.00431244     0.00067598
    149      3      H          -0.00140059    -0.00197096     0.00041293
    150      3      H          -0.00084684    -0.00153363    -0.00022261
    151      3      H          -0.00125158    -0.00114417     0.00144130
    152      3      H          -0.00161147    -0.00023637     0.00085391
    153      3      H          -0.00059364     0.00079675     0.00113068
    154      3      H          -0.00102654     0.00078184     0.00204746
    155      3      H          -0.00190085     0.00271846     0.00226483
    156      3      H          -0.00192088    -0.00013060     0.00313542
    157      1      C          -0.00277539     0.00042334    -0.00479787
    158      1      C           0.00607433     0.00797688     0.00189162
    159      1      C          -0.00896168     0.00747182    -0.00005668
    160      1      C          -0.00476296    -0.00085352     0.01096482
    161      1      C          -0.00571842    -0.00862202    -0.00168391
    162      1      C           0.00298957    -0.00183386     0.00379145
    163      2      N          -0.00193255     0.00461962     0.00042376
    164      2      N          -0.00327683    -0.00572661     0.00331055
    165      3      H           0.00220174     0.00009198     0.00030038
    166      3      H           0.00107383    -0.00433271    -0.00060690
    167      3      H           0.00143355    -0.00197425    -0.00037436
    168      3      H           0.00080056    -0.00151189     0.00026990
    169      3      H           0.00129448    -0.00110810    -0.00134946
    170      3      H           0.00161583    -0.00028084    -0.00079407
    171      3      H           0.00059016     0.00078183    -0.00116268
    172      3      H           0.00099062     0.00068875    -0.00215911
    173      3      H           0.00195779     0.00255745    -0.00226907
    174      3      H           0.00183939    -0.00017269    -0.00334062
    175      1      C           0.00322630    -0.00123973    -0.00421135
    176      1      C           0.00457825     0.00930214     0.00170444
    177      1      C          -0.00159279     0.00471647    -0.01105459
    178      1      C          -0.01091219     0.00401553    -0.00002525
    179      1      C          -0.00384462    -0.00913591    -0.00200472
    180      1      C          -0.00162126     0.00249253     0.00467945
    181      2      N           0.00233636     0.00576886    -0.00353864
    182      2      N          -0.00536661     0.00079864    -0.00070265
    183      3      H           0.00118681    -0.00158740     0.00322603
    184      3      H          -0.00133733    -0.00300587     0.00222965
    185      3      H          -0.00014711    -0.00128565     0.00199518
    186      3      H          -0.00035290    -0.00095465     0.00106831
    187      3      H           0.00102276    -0.00131778     0.00077756
    188      3      H           0.00165000    -0.00057523     0.00139563
    189      3      H           0.00174058     0.00002372    -0.00024670
    190      3      H           0.00240460    -0.00021174     0.00040510
    191      3      H           0.00436078     0.00123800     0.00069894
    192      3      H           0.00086303    -0.00209644    -0.00014125
 SUM OF ATOMIC FORCES          -0.00102072     0.00804071    -0.00227384     0.00841815

 Number of electrons:                                                        516
 Number of occupied orbitals:                                                258
 Number of molecular orbitals:                                               258

 Number of orbital functions:                                               1776
 Number of independent orbital functions:                                   1776

 Extrapolation method: ASPC


 SCF WAVEFUNCTION OPTIMIZATION

  ----------------------------------- OT ---------------------------------------
  Minimizer      : CG                  : conjugate gradient
  Preconditioner : FULL_SINGLE_INVERSE : inversion of 
                                         H + eS - 2*(Sc)(c^T*H*c+const)(Sc)^T
  Precond_solver : DEFAULT
  Line search    : 2PNT                : 2 energies, one gradient
  stepsize       :    0.08000000                  energy_gap     :    0.08000000
  eps_taylor     :   0.10000E-15                  max_taylor     :             4
  ----------------------------------- OT ---------------------------------------

  Step     Update method      Time    Convergence         Total energy    Change
  ------------------------------------------------------------------------------
     1 OT CG       0.80E-01  150.6     0.00132574      -709.2531242729 -7.09E+02
     2 OT LS       0.15E+00  107.2                     -709.3001203889
     3 OT CG       0.15E+00  177.9     0.00076455      -709.3126138719 -5.95E-02
     4 OT LS       0.61E-01  106.5                     -709.3039737362
     5 OT CG       0.61E-01  177.7     0.00035785      -709.3207349602 -8.12E-03
     6 OT LS       0.69E-01  106.7                     -709.3227221662
     7 OT CG       0.69E-01  178.3     0.00021225      -709.3227491770 -2.01E-03
     8 OT LS       0.70E-01  107.3                     -709.3234667701
     9 OT CG       0.70E-01  176.8     0.00008749      -709.3234669000 -7.18E-04
    10 OT LS       0.87E-01  107.0                     -709.3236131557
    11 OT CG       0.87E-01  177.5     0.00003595      -709.3236191938 -1.52E-04
    12 OT LS       0.95E-01  106.9                     -709.3236470926
    13 OT CG       0.95E-01  177.7     0.00001586      -709.3236472959 -2.81E-05
    14 OT LS       0.83E-01  107.2                     -709.3236519532
    15 OT CG       0.83E-01  177.3     0.00000810      -709.3236520578 -4.76E-06
    16 OT LS       0.76E-01  107.7                     -709.3236531849
    17 OT CG       0.76E-01  177.5     0.00000406      -709.3236531946 -1.14E-06
    18 OT LS       0.68E-01  106.8                     -709.3236534480
    19 OT CG       0.68E-01  178.2     0.00000251      -709.3236534513 -2.57E-07
    20 OT LS       0.68E-01  106.8                     -709.3236535486
    21 OT CG       0.68E-01  178.0     0.00000120      -709.3236535486 -9.73E-08
    22 OT LS       0.88E-01  107.3                     -709.3236535758
    23 OT CG       0.88E-01  178.1     0.00000057      -709.3236535773 -2.88E-08

  *** SCF run converged in    23 steps ***


  Electronic density on regular grids:       -515.9999992861        0.0000007139
  Core density on regular grids:              515.9999967710       -0.0000032290
  Total charge density on r-space grids:       -0.0000025151
  Total charge density g-space grids:          -0.0000025151

  Overlap energy of the core charge distribution:               0.00002680022803
  Self energy of the core charge distribution:              -1694.39446126194002
  Core Hamiltonian energy:                                    523.95834420618269
  Hartree energy:                                             684.89624674596757
  Exchange-correlation energy:                               -223.78381006778679

  Total energy:                                              -709.32365357734875

  outer SCF iter =    1 RMS gradient =   0.57E-06 energy =       -709.3236535773
  outer SCF loop converged in   1 iterations or   23 steps


 ENERGY| Total FORCE_EVAL ( QS ) energy (a.u.):             -709.323653584307863


 ATOMIC FORCES in [a.u.]

 # Atom   Kind   Element          X              Y              Z
      1      1      C          -0.00080545     0.00509509    -0.00253761
      2      1      C          -0.00153384     0.00086669     0.00158684
      3      1      C          -0.00345372    -0.00271426     0.00569786
      4      1      C           0.00052846    -0.00174278     0.00080333
      5      1      C           0.00289921    -0.00386164    -0.00121888
      6      1      C           0.00062054    -0.00008145    -0.00228939
      7      2      N           0.00216226    -0.00817281     0.01287015
      8      2      N          -0.00609507     0.00614711    -0.01290528
      9      1      C          -0.00444010    -0.00158287    -0.00591460
     10      1      C          -0.00018831    -0.00165056    -0.00163812
     11      1      C           0.00394409    -0.00332500     0.00250247
     12      1      C           0.00014605     0.00058488     0.00227614
     13      1      C          -0.00185328     0.00437735     0.00129771
     14      1      C          -0.00137173     0.00135976    -0.00077621
     15      1      C           0.00164414    -0.00684615    -0.00722350
     16      1      C           0.00720933     0.00295332     0.00499663
     17      1      C          -0.00510072     0.00523080     0.00707700
     18      1      C           0.00613216     0.00459847    -0.00507611
     19      3      H          -0.00486432     0.00556424     0.00208696
     20      3      H           0.00276351    -0.00774882    -0.00036484
     21      3      H           0.00297653     0.00328708    -0.00372520
     22      3      H           0.00240581    -0.00699942    -0.00220455
     23      3      H           0.00433955     0.00086264     0.00370416
     24      3      H          -0.00539632     0.00632494     0.00041192
     25      3      H           0.00077012     0.00139326     0.00293963
     26      3      H          -0.00276085    -0.00036803    -0.00034993
     27      3      H           0.00160764    -0.00007939    -0.00301048
     28      3      H          -0.00162916    -0.00224278     0.00043105
     29      1      C           0.00058839     0.00496050     0.00254381
     30      1      C           0.00171844     0.00082356    -0.00156722
     31      1      C           0.00472528    -0.00318413    -0.00575989
     32      1      C          -0.00002514    -0.00187880    -0.00089725
     33      1      C          -0.00328515    -0.00400811     0.00133448
     34      1      C          -0.00044736     0.00000957     0.00210361
     35      2      N          -0.00149185    -0.00691204    -0.01536626
     36      2      N           0.00607467     0.00550378     0.01650248
     37      1      C           0.00481350    -0.00186011     0.00605037
     38      1      C           0.00041045    -0.00169121     0.00177186
     39      1      C          -0.00410112    -0.00309640    -0.00247448
     40      1      C          -0.00004411     0.00051871    -0.00219376
     41      1      C           0.00161542     0.00464842    -0.00173784
     42      1      C           0.00149081     0.00116916     0.00070479
     43      1      C          -0.00201791    -0.00660446     0.00724722
     44      1      C          -0.00830011     0.00238825    -0.00526329
     45      1      C           0.00499194     0.00532977    -0.00730758
     46      1      C          -0.00633217     0.00485871     0.00543006
     47      3      H           0.00455176     0.00532999    -0.00197934
     48      3      H          -0.00268030    -0.00813814     0.00039137
     49      3      H          -0.00305089     0.00314688     0.00391147
     50      3      H          -0.00245010    -0.00665496     0.00239750
     51      3      H          -0.00444821     0.00086290    -0.00380229
     52      3      H           0.00573840     0.00626886    -0.00072051
     53      3      H          -0.00072126     0.00123461    -0.00298373
     54      3      H           0.00258746    -0.00042664     0.00024526
     55      3      H          -0.00137427    -0.00014606     0.00301516
     56      3      H           0.00166994    -0.00215628    -0.00038504
     57      1      C          -0.00468051    -0.00197787     0.00237718
     58      1      C          -0.00140211     0.00113708    -0.00161959
     59      1      C           0.00075530     0.00505910    -0.00588738
     60      1      C           0.00172336     0.00061443    -0.00072000
     61      1      C           0.00491252    -0.00083105     0.00162031
     62      1      C           0.00061228    -0.00033306     0.00228632
     63      2      N           0.00767896     0.00387687    -0.01396267
     64      2      N          -0.00683371     0.00389766     0.01303316
     65      1      C          -0.00045239     0.00519980     0.00598528
     66      1      C           0.00168479     0.00094631     0.00150088
     67      1      C           0.00459919    -0.00199638    -0.00258407
     68      1      C          -0.00048591    -0.00036672    -0.00215691
     69      1      C          -0.00501386    -0.00073516    -0.00142961
     70      1      C          -0.00170200     0.00077158     0.00079094
     71      1      C           0.00684235     0.00175293     0.00763129
     72      1      C           0.00217961    -0.00832476    -0.00561680
     73      1      C          -0.00684998     0.00176311    -0.00784344
     74      1      C          -0.00318916    -0.00871029     0.00535473
     75      3      H          -0.00698166     0.00128232    -0.00232078
     76      3      H           0.00822062     0.00177117     0.00056530
     77      3      H          -0.00148179    -0.00424847     0.00381332
     78      3      H           0.00702140     0.00133151     0.00211084
     79      3      H           0.00128145    -0.00416776    -0.00393283
     80      3      H          -0.00825444     0.00172042    -0.00030660
     81      3      H          -0.00087417    -0.00112048    -0.00318634
     82      3      H          -0.00105111     0.00250429     0.00049747
     83      3      H           0.00061682    -0.00102308     0.00272650
     84      3      H           0.00108156     0.00261333    -0.00043769
     85      1      C           0.00011715     0.00332482     0.00425823
     86      1      C           0.01028410    -0.00074807    -0.00169103
     87      1      C           0.00311474    -0.00392140     0.01093124
     88      1      C          -0.00206910    -0.01138355    -0.00027250
     89      1      C          -0.00977346     0.00121575     0.00190019
     90      1      C           0.00092230    -0.00237354    -0.00457244
     91      2      N           0.00578262     0.00028575     0.00390942
     92      2      N          -0.00281924    -0.00404403     0.00051856
     93      3      H          -0.00075783     0.00189721    -0.00322237
     94      3      H          -0.00324768     0.00047237    -0.00225283
     95      3      H          -0.00115274     0.00056017    -0.00206258
     96      3      H          -0.00101322     0.00018559    -0.00106298
     97      3      H          -0.00057237     0.00154524    -0.00075103
     98      3      H           0.00025887     0.00167627    -0.00128042
     99      3      H           0.00092565     0.00140751     0.00022607
    100      3      H           0.00105063     0.00219762    -0.00040199
    101      3      H           0.00325325     0.00317790    -0.00067077
    102      3      H          -0.00135837     0.00182756     0.00011433
    103      1      C          -0.00095659    -0.00235445     0.00458586
    104      1      C           0.00982835     0.00121134    -0.00184792
    105      1      C           0.00197510    -0.01138232     0.00028749
    106      1      C          -0.00298398    -0.00391879    -0.01095222
    107      1      C          -0.01026846    -0.00076478     0.00155978
    108      1      C          -0.00027173     0.00333816    -0.00405400
    109      2      N           0.00227039    -0.00417657    -0.00068578
    110      2      N          -0.00584198     0.00020833    -0.00362363
    111      3      H           0.00127154     0.00195080    -0.00020544
    112      3      H          -0.00320616     0.00317068     0.00063309
    113      3      H          -0.00102576     0.00225073     0.00038722
    114      3      H          -0.00093390     0.00139071    -0.00025991
    115      3      H          -0.00022325     0.00165511     0.00126340
    116      3      H           0.00052571     0.00153089     0.00073884
    117      3      H           0.00101731     0.00015448     0.00105978
    118      3      H           0.00112048     0.00057526     0.00211113
    119      3      H           0.00320481     0.00047068     0.00226989
    120      3      H           0.00078108     0.00174864     0.00335732
    121      1      C          -0.00334183    -0.00142707     0.00396629
    122      1      C          -0.00433141     0.00939050    -0.00162392
    123      1      C           0.00131578     0.00442776     0.01112725
    124      1      C           0.01091298     0.00391518     0.00045812
    125      1      C           0.00375565    -0.00912468     0.00187602
    126      1      C           0.00185885     0.00264695    -0.00448304
    127      2      N          -0.00382766     0.00564194     0.00349579
    128      2      N           0.00593494     0.00044607     0.00090855
    129      3      H          -0.00113510    -0.00160976    -0.00318447
    130      3      H           0.00135196    -0.00297147    -0.00220688
    131      3      H           0.00018690    -0.00127083    -0.00205645
    132      3      H           0.00037529    -0.00097761    -0.00105617
    133      3      H          -0.00099991    -0.00130073    -0.00084644
    134      3      H          -0.00154725    -0.00052528    -0.00140351
    135      3      H          -0.00169785     0.00009653     0.00013518
    136      3      H          -0.00241816    -0.00023127    -0.00040549
    137      3      H          -0.00420557     0.00130764    -0.00073722
    138      3      H          -0.00103438    -0.00210924    -0.00014266
    139      1      C           0.00276341     0.00028479     0.00448451
    140      1      C          -0.00619848     0.00781818    -0.00183281
    141      1      C           0.00883575     0.00749036    -0.00037394
    142      1      C           0.00447871    -0.00103032    -0.01112751
    143      1      C           0.00589611    -0.00850189     0.00164607
    144      1      C          -0.00318171    -0.00186726    -0.00397555
    145      2      N           0.00257140     0.00447785    -0.00074701
    146      2      N           0.00282085    -0.00541646    -0.00371777
    147      3      H          -0.00245099     0.00010057     0.00006866
    148      3      H          -0.00096654    -0.00426521     0.00071018
    149      3      H          -0.00143702    -0.00197245     0.00037835
    150      3      H          -0.00081131    -0.00153029    -0.00018254
    151      3      H          -0.00124717    -0.00110693     0.00140547
    152      3      H          -0.00156376    -0.00024706     0.00084511
    153      3      H          -0.00062551     0.00079634     0.00108826
    154      3      H          -0.00099886     0.00077854     0.00208852
    155      3      H          -0.00190960     0.00266949     0.00224216
    156      3      H          -0.00196443    -0.00013750     0.00310584
    157      1      C          -0.00281996     0.00041066    -0.00475437
    158      1      C           0.00603187     0.00792810     0.00191000
    159      1      C          -0.00891959     0.00742219    -0.00006453
    160      1      C          -0.00472611    -0.00084800     0.01091086
    161      1      C          -0.00571517    -0.00855339    -0.00167717
    162      1      C           0.00294777    -0.00179031     0.00381908
    163      2      N          -0.00187246     0.00453116     0.00037155
    164      2      N          -0.00318441    -0.00566686     0.00322119
    165      3      H           0.00218064     0.00009546     0.00025232
    166      3      H           0.00107960    -0.00428607    -0.00064221
    167      3      H           0.00146924    -0.00197477    -0.00033858
    168      3      H           0.00076643    -0.00150998     0.00022892
    169      3      H           0.00128896    -0.00107019    -0.00131498
    170      3      H           0.00156810    -0.00029150    -0.00078627
    171      3      H           0.00062086     0.00078278    -0.00111923
    172      3      H           0.00096467     0.00068462    -0.00220053
    173      3      H           0.00196615     0.00250947    -0.00224499
    174      3      H           0.00188278    -0.00017807    -0.00330811
    175      1      C           0.00316417    -0.00122808    -0.00423891
    176      1      C           0.00451932     0.00926458     0.00169644
    177      1      C          -0.00157896     0.00468061    -0.01100062
    178      1      C          -0.01084732     0.00400420    -0.00001682
    179      1      C          -0.00382225    -0.00907603    -0.00202152
    180      1      C          -0.00163154     0.00253704     0.00463695
    181      2      N           0.00233690     0.00565979    -0.00345228
    182      2      N          -0.00523596     0.00078287    -0.00066328
    183      3      H           0.00121375    -0.00162158     0.00319444
    184      3      H          -0.00129123    -0.00298918     0.00220643
    185      3      H          -0.00015676    -0.00126091     0.00203715
    186      3      H          -0.00033798    -0.00098120     0.00102504
    187      3      H           0.00100851    -0.00127104     0.00077031
    188      3      H           0.00161435    -0.00058899     0.00136016
    189      3      H           0.00172108     0.00005210    -0.00020538
    190      3      H           0.00242290    -0.00024214     0.00036913
    191      3      H           0.00432233     0.00120952     0.00073339
    192      3      H           0.00084848    -0.00208015    -0.00009365
 SUM OF ATOMIC FORCES          -0.00098809     0.00800696    -0.00228421     0.00838483

 *******************************************************************************
 ***                 BRENT   - NUMBER OF ENERGY EVALUATIONS :       4        ***
 *******************************************************************************

 --------  Informations at step =     2 ------------
  Optimization Method        =                   CG
  Total Energy               =      -709.3236537671
  Real energy change         =        -0.0172190079
  Decrease in energy         =                  YES
  Used time                  =            25351.612

  Convergence check :
  Max. step size             =         0.0388600515
  Conv. limit for step size  =         0.0010000000
  Convergence in step size   =                   NO
  RMS step size              =         0.0124580082
  Conv. limit for RMS step   =         0.0010000000
  Convergence in RMS step    =                   NO
  Max. gradient              =         0.0204407203
  Conv. limit for gradients  =         0.0010000000
  Conv. for gradients        =                   NO
  RMS gradient               =         0.0065530191
  Conv. limit for RMS grad.  =         0.0010000000
  Conv. for gradients        =                   NO
 ---------------------------------------------------

 Number of electrons:                                                        516
 Number of occupied orbitals:                                                258
 Number of molecular orbitals:                                               258

 Number of orbital functions:                                               1776
 Number of independent orbital functions:                                   1776

 Extrapolation method: ASPC


 SCF WAVEFUNCTION OPTIMIZATION

  ----------------------------------- OT ---------------------------------------
  Minimizer      : CG                  : conjugate gradient
  Preconditioner : FULL_SINGLE_INVERSE : inversion of 
                                         H + eS - 2*(Sc)(c^T*H*c+const)(Sc)^T
  Precond_solver : DEFAULT
  Line search    : 2PNT                : 2 energies, one gradient
  stepsize       :    0.08000000                  energy_gap     :    0.08000000
  eps_taylor     :   0.10000E-15                  max_taylor     :             4
  ----------------------------------- OT ---------------------------------------

  Step     Update method      Time    Convergence         Total energy    Change
  ------------------------------------------------------------------------------
     1 OT CG       0.80E-01  150.8     0.00054441      -709.3117968640 -7.09E+02
     2 OT LS       0.15E+00  107.0                     -709.3197048545
     3 OT CG       0.15E+00  178.0     0.00031458      -709.3217810393 -9.98E-03
     4 OT LS       0.60E-01  106.7                     -709.3202934632
     5 OT CG       0.60E-01  177.4     0.00015157      -709.3231441019 -1.36E-03
     6 OT LS       0.67E-01  106.8                     -709.3234930491
     7 OT CG       0.67E-01  177.6     0.00008745      -709.3234968171 -3.53E-04
     8 OT LS       0.71E-01  106.8                     -709.3236214548
     9 OT CG       0.71E-01  177.3     0.00003634      -709.3236219250 -1.25E-04
    10 OT LS       0.85E-01  106.8                     -709.3236470435
    11 OT CG       0.85E-01  178.1     0.00001520      -709.3236477263 -2.58E-05
    12 OT LS       0.93E-01  106.8                     -709.3236526117
    13 OT CG       0.93E-01  176.9     0.00000683      -709.3236526448 -4.92E-06
    14 OT LS       0.77E-01  107.1                     -709.3236534374
    15 OT CG       0.77E-01  177.7     0.00000375      -709.3236534712 -8.26E-07
    16 OT LS       0.66E-01  106.6                     -709.3236536776
    17 OT CG       0.66E-01  177.5     0.00000201      -709.3236536839 -2.13E-07
    18 OT LS       0.64E-01  107.4                     -709.3236537431
    19 OT CG       0.64E-01  177.4     0.00000106      -709.3236537432 -5.93E-08
    20 OT LS       0.82E-01  107.0                     -709.3236537632
    21 OT CG       0.82E-01  178.6     0.00000051      -709.3236537642 -2.11E-08

  *** SCF run converged in    21 steps ***


  Electronic density on regular grids:       -515.9999992892        0.0000007108
  Core density on regular grids:              515.9999967705       -0.0000032295
  Total charge density on r-space grids:       -0.0000025186
  Total charge density g-space grids:          -0.0000025186

  Overlap energy of the core charge distribution:               0.00002676042122
  Self energy of the core charge distribution:              -1694.39446126194002
  Core Hamiltonian energy:                                    523.94391533435373
  Hartree energy:                                             684.90621974424016
  Exchange-correlation energy:                               -223.77935434128739

  Total energy:                                              -709.32365376421239

  outer SCF iter =    1 RMS gradient =   0.51E-06 energy =       -709.3236537642
  outer SCF loop converged in   1 iterations or   21 steps


 ENERGY| Total FORCE_EVAL ( QS ) energy (a.u.):             -709.323653769395605


 ATOMIC FORCES in [a.u.]

 # Atom   Kind   Element          X              Y              Z
      1      1      C          -0.00081747     0.00515179    -0.00255579
      2      1      C          -0.00149413     0.00082722     0.00159511
      3      1      C          -0.00350973    -0.00274237     0.00566407
      4      1      C           0.00053595    -0.00169928     0.00081206
      5      1      C           0.00294700    -0.00388614    -0.00125854
      6      1      C           0.00059788    -0.00010236    -0.00225121
      7      2      N           0.00224931    -0.00827114     0.01325292
      8      2      N          -0.00613614     0.00627991    -0.01327170
      9      1      C          -0.00449430    -0.00161959    -0.00588494
     10      1      C          -0.00020650    -0.00159481    -0.00164705
     11      1      C           0.00398830    -0.00336380     0.00252029
     12      1      C           0.00011429     0.00057729     0.00223784
     13      1      C          -0.00184724     0.00442997     0.00133986
     14      1      C          -0.00133161     0.00134552    -0.00078522
     15      1      C           0.00152791    -0.00689679    -0.00740488
     16      1      C           0.00734755     0.00285505     0.00504991
     17      1      C          -0.00520667     0.00515849     0.00725990
     18      1      C           0.00611577     0.00476776    -0.00513262
     19      3      H          -0.00482402     0.00553853     0.00206035
     20      3      H           0.00274960    -0.00768950    -0.00037181
     21      3      H           0.00295345     0.00326139    -0.00369954
     22      3      H           0.00240401    -0.00695231    -0.00217726
     23      3      H           0.00430598     0.00085616     0.00367856
     24      3      H          -0.00535170     0.00628261     0.00041805
     25      3      H           0.00077300     0.00148141     0.00302601
     26      3      H          -0.00284289    -0.00037273    -0.00042950
     27      3      H           0.00168641    -0.00012276    -0.00309599
     28      3      H          -0.00167459    -0.00231089     0.00051182
     29      1      C           0.00059468     0.00501623     0.00256689
     30      1      C           0.00168725     0.00078933    -0.00157808
     31      1      C           0.00478377    -0.00321669    -0.00572779
     32      1      C          -0.00002323    -0.00182890    -0.00091241
     33      1      C          -0.00333485    -0.00403490     0.00137644
     34      1      C          -0.00042121    -0.00000929     0.00206265
     35      2      N          -0.00160615    -0.00698991    -0.01578116
     36      2      N           0.00611439     0.00562338     0.01692148
     37      1      C           0.00485995    -0.00189620     0.00602087
     38      1      C           0.00043620    -0.00163696     0.00178234
     39      1      C          -0.00414693    -0.00313042    -0.00249437
     40      1      C          -0.00001096     0.00051039    -0.00215284
     41      1      C           0.00160884     0.00470111    -0.00178471
     42      1      C           0.00145002     0.00114505     0.00072275
     43      1      C          -0.00190637    -0.00665350     0.00742591
     44      1      C          -0.00845465     0.00227966    -0.00531267
     45      1      C           0.00509636     0.00526032    -0.00749601
     46      1      C          -0.00631738     0.00503385     0.00549011
     47      3      H           0.00450801     0.00530057    -0.00195068
     48      3      H          -0.00266818    -0.00808517     0.00039899
     49      3      H          -0.00302858     0.00312251     0.00388581
     50      3      H          -0.00244826    -0.00660581     0.00236772
     51      3      H          -0.00441494     0.00085675    -0.00377746
     52      3      H           0.00569514     0.00622980    -0.00072541
     53      3      H          -0.00072307     0.00132108    -0.00307188
     54      3      H           0.00267082    -0.00043041     0.00032262
     55      3      H          -0.00145140    -0.00019180     0.00309997
     56      3      H           0.00171530    -0.00222281    -0.00046616
     57      1      C          -0.00473381    -0.00199760     0.00239583
     58      1      C          -0.00134452     0.00112976    -0.00162988
     59      1      C           0.00074929     0.00512268    -0.00585827
     60      1      C           0.00168381     0.00058871    -0.00073416
     61      1      C           0.00495525    -0.00086180     0.00166544
     62      1      C           0.00062253    -0.00030159     0.00224685
     63      2      N           0.00779935     0.00385281    -0.01435758
     64      2      N          -0.00695768     0.00386133     0.01341188
     65      1      C          -0.00045055     0.00526854     0.00595854
     66      1      C           0.00163532     0.00093473     0.00151053
     67      1      C           0.00465240    -0.00201697    -0.00260631
     68      1      C          -0.00049188    -0.00033585    -0.00211653
     69      1      C          -0.00505996    -0.00076437    -0.00147257
     70      1      C          -0.00166169     0.00074701     0.00080382
     71      1      C           0.00683300     0.00187793     0.00782418
     72      1      C           0.00235645    -0.00840598    -0.00567680
     73      1      C          -0.00683815     0.00188337    -0.00802455
     74      1      C          -0.00338262    -0.00879856     0.00540626
     75      3      H          -0.00693920     0.00125954    -0.00229175
     76      3      H           0.00816497     0.00175402     0.00057032
     77      3      H          -0.00147012    -0.00421623     0.00378795
     78      3      H           0.00697603     0.00130885     0.00208226
     79      3      H           0.00127098    -0.00413617    -0.00390654
     80      3      H          -0.00820008     0.00170379    -0.00031377
     81      3      H          -0.00095250    -0.00116395    -0.00327258
     82      3      H          -0.00108744     0.00257681     0.00057899
     83      3      H           0.00069076    -0.00106636     0.00281204
     84      3      H           0.00112134     0.00268865    -0.00051659
     85      1      C           0.00013536     0.00338386     0.00423409
     86      1      C           0.01034639    -0.00071699    -0.00169801
     87      1      C           0.00313852    -0.00395224     0.01098553
     88      1      C          -0.00209159    -0.01144457    -0.00026563
     89      1      C          -0.00983741     0.00122699     0.00188376
     90      1      C           0.00088564    -0.00234070    -0.00461272
     91      2      N           0.00588455     0.00023316     0.00399526
     92      2      N          -0.00286481    -0.00414667     0.00056150
     93      3      H          -0.00074157     0.00185735    -0.00325496
     94      3      H          -0.00328538     0.00044158    -0.00227714
     95      3      H          -0.00116954     0.00058024    -0.00202033
     96      3      H          -0.00099733     0.00015986    -0.00110719
     97      3      H          -0.00060577     0.00158174    -0.00075817
     98      3      H           0.00028882     0.00170064    -0.00131496
     99      3      H           0.00091053     0.00143745     0.00026777
    100      3      H           0.00106811     0.00216705    -0.00043877
    101      3      H           0.00329719     0.00319601    -0.00063547
    102      3      H          -0.00136583     0.00184823     0.00016180
    103      1      C          -0.00092185    -0.00232201     0.00462668
    104      1      C           0.00989189     0.00122304    -0.00183085
    105      1      C           0.00199683    -0.01144324     0.00028087
    106      1      C          -0.00300699    -0.00394940    -0.01100655
    107      1      C          -0.01033058    -0.00073371     0.00156598
    108      1      C          -0.00028983     0.00339713    -0.00402911
    109      2      N           0.00231986    -0.00427381    -0.00073379
    110      2      N          -0.00594123     0.00015459    -0.00370453
    111      3      H           0.00127983     0.00197126    -0.00025341
    112      3      H          -0.00324940     0.00318867     0.00059745
    113      3      H          -0.00104364     0.00222005     0.00042404
    114      3      H          -0.00091817     0.00142042    -0.00030146
    115      3      H          -0.00025339     0.00167963     0.00129751
    116      3      H           0.00055917     0.00156714     0.00074625
    117      3      H           0.00100079     0.00012878     0.00110392
    118      3      H           0.00113756     0.00059508     0.00206898
    119      3      H           0.00324235     0.00043958     0.00229464
    120      3      H           0.00076377     0.00170872     0.00339056
    121      1      C          -0.00340287    -0.00143949     0.00393390
    122      1      C          -0.00438943     0.00943018    -0.00163294
    123      1      C           0.00132821     0.00446294     0.01118299
    124      1      C           0.01097801     0.00392658     0.00046943
    125      1      C           0.00377714    -0.00918568     0.00185729
    126      1      C           0.00184806     0.00260447    -0.00452467
    127      2      N          -0.00383636     0.00574983     0.00358992
    128      2      N           0.00607898     0.00046437     0.00095392
    129      3      H          -0.00110700    -0.00157526    -0.00321442
    130      3      H           0.00139881    -0.00298817    -0.00222909
    131      3      H           0.00017563    -0.00129650    -0.00201506
    132      3      H           0.00039191    -0.00095029    -0.00109878
    133      3      H          -0.00101447    -0.00134747    -0.00085519
    134      3      H          -0.00158165    -0.00051041    -0.00143975
    135      3      H          -0.00171876     0.00006737     0.00017541
    136      3      H          -0.00239847    -0.00020025    -0.00044025
    137      3      H          -0.00424423     0.00133560    -0.00070328
    138      3      H          -0.00104980    -0.00212608    -0.00009621
    139      1      C           0.00271943     0.00029715     0.00452642
    140      1      C          -0.00624073     0.00786672    -0.00181400
    141      1      C           0.00887820     0.00754101    -0.00038432
    142      1      C           0.00451477    -0.00103661    -0.01118295
    143      1      C           0.00590097    -0.00857199     0.00165461
    144      1      C          -0.00322341    -0.00191219    -0.00394403
    145      2      N           0.00264518     0.00457626    -0.00079464
    146      2      N           0.00291533    -0.00547190    -0.00381650
    147      3      H          -0.00247434     0.00009582     0.00002155
    148      3      H          -0.00096170    -0.00431227     0.00067606
    149      3      H          -0.00140057    -0.00197094     0.00041298
    150      3      H          -0.00084709    -0.00153363    -0.00022288
    151      3      H          -0.00125162    -0.00114425     0.00144139
    152      3      H          -0.00161155    -0.00023637     0.00085393
    153      3      H          -0.00059349     0.00079672     0.00113087
    154      3      H          -0.00102654     0.00078181     0.00204742
    155      3      H          -0.00190082     0.00271820     0.00226471
    156      3      H          -0.00192092    -0.00013069     0.00313545
    157      1      C          -0.00277596     0.00042335    -0.00479801
    158      1      C           0.00607430     0.00797699     0.00189189
    159      1      C          -0.00896205     0.00747175    -0.00005661
    160      1      C          -0.00476306    -0.00085317     0.01096510
    161      1      C          -0.00571872    -0.00862213    -0.00168391
    162      1      C           0.00299003    -0.00183361     0.00379185
    163      2      N          -0.00193333     0.00462022     0.00042349
    164      2      N          -0.00327684    -0.00572734     0.00331147
    165      3      H           0.00220178     0.00009201     0.00030019
    166      3      H           0.00107385    -0.00433251    -0.00060700
    167      3      H           0.00143353    -0.00197424    -0.00037442
    168      3      H           0.00080078    -0.00151188     0.00027015
    169      3      H           0.00129453    -0.00110819    -0.00134956
    170      3      H           0.00161597    -0.00028083    -0.00079412
    171      3      H           0.00058997     0.00078181    -0.00116292
    172      3      H           0.00099064     0.00068872    -0.00215906
    173      3      H           0.00195777     0.00255732    -0.00226902
    174      3      H           0.00183940    -0.00017275    -0.00334069
    175      1      C           0.00322628    -0.00124016    -0.00421171
    176      1      C           0.00457821     0.00930231     0.00170450
    177      1      C          -0.00159310     0.00471638    -0.01105480
    178      1      C          -0.01091229     0.00401589    -0.00002533
    179      1      C          -0.00384471    -0.00913589    -0.00200496
    180      1      C          -0.00162146     0.00249319     0.00467951
    181      2      N           0.00233716     0.00576925    -0.00353967
    182      2      N          -0.00536771     0.00079902    -0.00070243
    183      3      H           0.00118689    -0.00158739     0.00322609
    184      3      H          -0.00133718    -0.00300576     0.00222956
    185      3      H          -0.00014708    -0.00128563     0.00199514
    186      3      H          -0.00035295    -0.00095451     0.00106852
    187      3      H           0.00102280    -0.00131785     0.00077758
    188      3      H           0.00165006    -0.00057524     0.00139569
    189      3      H           0.00174067     0.00002353    -0.00024692
    190      3      H           0.00240461    -0.00021178     0.00040509
    191      3      H           0.00436053     0.00123782     0.00069908
    192      3      H           0.00086300    -0.00209650    -0.00014106
 SUM OF ATOMIC FORCES          -0.00102075     0.00804073    -0.00227384     0.00841817

 --------------------------
 OPTIMIZATION STEP:      3
 --------------------------

 Number of electrons:                                                        516
 Number of occupied orbitals:                                                258
 Number of molecular orbitals:                                               258

 Number of orbital functions:                                               1776
 Number of independent orbital functions:                                   1776

 Extrapolation method: ASPC


 SCF WAVEFUNCTION OPTIMIZATION

  ----------------------------------- OT ---------------------------------------
  Minimizer      : CG                  : conjugate gradient
  Preconditioner : FULL_SINGLE_INVERSE : inversion of 
                                         H + eS - 2*(Sc)(c^T*H*c+const)(Sc)^T
  Precond_solver : DEFAULT
  Line search    : 2PNT                : 2 energies, one gradient
  stepsize       :    0.08000000                  energy_gap     :    0.08000000
  eps_taylor     :   0.10000E-15                  max_taylor     :             4
  ----------------------------------- OT ---------------------------------------

  Step     Update method      Time    Convergence         Total energy    Change
  ------------------------------------------------------------------------------
     1 OT CG       0.80E-01  150.3     0.00012793      -709.3229974949 -7.09E+02
     2 OT LS       0.15E+00  106.9                     -709.3234348790
     3 OT CG       0.15E+00  179.3     0.00007353      -709.3235509897 -5.53E-04
     4 OT LS       0.61E-01  107.8                     -709.3234722716
     5 OT CG       0.61E-01  177.2     0.00003497      -709.3236262210 -7.52E-05
     6 OT LS       0.68E-01  107.0                     -709.3236450695
     7 OT CG       0.68E-01  177.5     0.00002045      -709.3236452896 -1.91E-05
     8 OT LS       0.70E-01  107.2                     -709.3236520247
     9 OT CG       0.70E-01  177.8     0.00000849      -709.3236520319 -6.74E-06
    10 OT LS       0.86E-01  107.0                     -709.3236534013
    11 OT CG       0.86E-01  176.8     0.00000353      -709.3236534472 -1.42E-06
    12 OT LS       0.92E-01  107.5                     -709.3236537081
    13 OT CG       0.92E-01  177.7     0.00000166      -709.3236537092 -2.62E-07
    14 OT LS       0.68E-01  107.1                     -709.3236537469
    15 OT CG       0.68E-01  177.5     0.00000098      -709.3236537521 -4.29E-08

  *** SCF run converged in    15 steps ***


  Electronic density on regular grids:       -515.9999992892        0.0000007108
  Core density on regular grids:              515.9999967705       -0.0000032295
  Total charge density on r-space grids:       -0.0000025186
  Total charge density g-space grids:          -0.0000025186

  Overlap energy of the core charge distribution:               0.00002676042122
  Self energy of the core charge distribution:              -1694.39446126194002
  Core Hamiltonian energy:                                    523.94393606365884
  Hartree energy:                                             684.90619728235424
  Exchange-correlation energy:                               -223.77935259663229

  Total energy:                                              -709.32365375213806

  outer SCF iter =    1 RMS gradient =   0.98E-06 energy =       -709.3236537521
  outer SCF loop converged in   1 iterations or   15 steps


 ENERGY| Total FORCE_EVAL ( QS ) energy (a.u.):             -709.323653752138057


 Number of electrons:                                                        516
 Number of occupied orbitals:                                                258
 Number of molecular orbitals:                                               258

 Number of orbital functions:                                               1776
 Number of independent orbital functions:                                   1776

 Extrapolation method: ASPC


 SCF WAVEFUNCTION OPTIMIZATION

  ----------------------------------- OT ---------------------------------------
  Minimizer      : CG                  : conjugate gradient
  Preconditioner : FULL_SINGLE_INVERSE : inversion of 
                                         H + eS - 2*(Sc)(c^T*H*c+const)(Sc)^T
  Precond_solver : DEFAULT
  Line search    : 2PNT                : 2 energies, one gradient
  stepsize       :    0.08000000                  energy_gap     :    0.08000000
  eps_taylor     :   0.10000E-15                  max_taylor     :             4
  ----------------------------------- OT ---------------------------------------

  Step     Update method      Time    Convergence         Total energy    Change
  ------------------------------------------------------------------------------
     1 OT CG       0.80E-01  150.7     0.00032252      -709.3291667450 -7.09E+02
     2 OT LS       0.15E+00  107.6                     -709.3319292242
     3 OT CG       0.15E+00  177.1     0.00019620      -709.3326273654 -3.46E-03
     4 OT LS       0.61E-01  107.5                     -709.3321404715
     5 OT CG       0.61E-01  177.7     0.00009140      -709.3331656774 -5.38E-04
     6 OT LS       0.63E-01  106.5                     -709.3332859845
     7 OT CG       0.63E-01  177.4     0.00004874      -709.3332860945 -1.20E-04
     8 OT LS       0.79E-01  106.6                     -709.3333272108
     9 OT CG       0.79E-01  178.2     0.00002019      -709.3333289442 -4.28E-05
    10 OT LS       0.84E-01  107.1                     -709.3333367634
    11 OT CG       0.84E-01  176.4     0.00000884      -709.3333367944 -7.85E-06
    12 OT LS       0.83E-01  107.3                     -709.3333382826
    13 OT CG       0.83E-01  176.5     0.00000381      -709.3333382827 -1.49E-06
    14 OT LS       0.89E-01  106.9                     -709.3333385760
    15 OT CG       0.89E-01  178.7     0.00000173      -709.3333385771 -2.94E-07
    16 OT LS       0.70E-01  106.8                     -709.3333386224
    17 OT CG       0.70E-01  177.5     0.00000104      -709.3333386256 -4.85E-08
    18 OT LS       0.59E-01  107.4                     -709.3333386398
    19 OT CG       0.59E-01  177.6     0.00000047      -709.3333386404 -1.48E-08

  *** SCF run converged in    19 steps ***


  Electronic density on regular grids:       -515.9999992768        0.0000007232
  Core density on regular grids:              515.9999967704       -0.0000032296
  Total charge density on r-space grids:       -0.0000025064
  Total charge density g-space grids:          -0.0000025064

  Overlap energy of the core charge distribution:               0.00002509014279
  Self energy of the core charge distribution:              -1694.39446126194002
  Core Hamiltonian energy:                                    522.97975314964162
  Hartree energy:                                             685.59571308816851
  Exchange-correlation energy:                               -223.51436870639995

  Total energy:                                              -709.33333864038718

  outer SCF iter =    1 RMS gradient =   0.47E-06 energy =       -709.3333386404
  outer SCF loop converged in   1 iterations or   19 steps


 ENERGY| Total FORCE_EVAL ( QS ) energy (a.u.):             -709.333338640387183


 Number of electrons:                                                        516
 Number of occupied orbitals:                                                258
 Number of molecular orbitals:                                               258

 Number of orbital functions:                                               1776
 Number of independent orbital functions:                                   1776

 Extrapolation method: ASPC


 SCF WAVEFUNCTION OPTIMIZATION

  ----------------------------------- OT ---------------------------------------
  Minimizer      : CG                  : conjugate gradient
  Preconditioner : FULL_SINGLE_INVERSE : inversion of 
                                         H + eS - 2*(Sc)(c^T*H*c+const)(Sc)^T
  Precond_solver : DEFAULT
  Line search    : 2PNT                : 2 energies, one gradient
  stepsize       :    0.08000000                  energy_gap     :    0.08000000
  eps_taylor     :   0.10000E-15                  max_taylor     :             4
  ----------------------------------- OT ---------------------------------------

  Step     Update method      Time    Convergence         Total energy    Change
  ------------------------------------------------------------------------------
     1 OT CG       0.80E-01  150.7     0.00013794      -709.3162365817 -7.09E+02
     2 OT LS       0.15E+00  106.3                     -709.3167429701
     3 OT CG       0.15E+00  176.7     0.00007882      -709.3168730181 -6.36E-04
     4 OT LS       0.66E-01  107.0                     -709.3168291224
     5 OT CG       0.66E-01  178.6     0.00003473      -709.3169669884 -9.40E-05
     6 OT LS       0.69E-01  106.8                     -709.3169860942
     7 OT CG       0.69E-01  177.8     0.00001983      -709.3169861365 -1.91E-05
     8 OT LS       0.72E-01  106.8                     -709.3169925758
     9 OT CG       0.72E-01  177.6     0.00000845      -709.3169925824 -6.45E-06
    10 OT LS       0.79E-01  107.1                     -709.3169938624
    11 OT CG       0.79E-01  178.4     0.00000375      -709.3169938733 -1.29E-06
    12 OT LS       0.83E-01  106.5                     -709.3169941396
    13 OT CG       0.83E-01  176.9     0.00000163      -709.3169941402 -2.67E-07
    14 OT LS       0.87E-01  106.5                     -709.3169941929
    15 OT CG       0.87E-01  178.3     0.00000072      -709.3169941930 -5.28E-08

  *** SCF run converged in    15 steps ***


  Electronic density on regular grids:       -515.9999992811        0.0000007189
  Core density on regular grids:              515.9999967680       -0.0000032320
  Total charge density on r-space grids:       -0.0000025132
  Total charge density g-space grids:          -0.0000025132

  Overlap energy of the core charge distribution:               0.00002346965994
  Self energy of the core charge distribution:              -1694.39446126194002
  Core Hamiltonian energy:                                    521.45585770953255
  Hartree energy:                                             686.70712796115549
  Exchange-correlation energy:                               -223.08554207144007

  Total energy:                                              -709.31699419303220

  outer SCF iter =    1 RMS gradient =   0.72E-06 energy =       -709.3169941930
  outer SCF loop converged in   1 iterations or   15 steps


 ENERGY| Total FORCE_EVAL ( QS ) energy (a.u.):             -709.316994193032201


 *******************************************************************************
 ***                 MNBRACK - NUMBER OF ENERGY EVALUATIONS :       3        ***
 *******************************************************************************

 Number of electrons:                                                        516
 Number of occupied orbitals:                                                258
 Number of molecular orbitals:                                               258

 Number of orbital functions:                                               1776
 Number of independent orbital functions:                                   1776

 Extrapolation method: ASPC


 SCF WAVEFUNCTION OPTIMIZATION

  ----------------------------------- OT ---------------------------------------
  Minimizer      : CG                  : conjugate gradient
  Preconditioner : FULL_SINGLE_INVERSE : inversion of 
                                         H + eS - 2*(Sc)(c^T*H*c+const)(Sc)^T
  Precond_solver : DEFAULT
  Line search    : 2PNT                : 2 energies, one gradient
  stepsize       :    0.08000000                  energy_gap     :    0.08000000
  eps_taylor     :   0.10000E-15                  max_taylor     :             4
  ----------------------------------- OT ---------------------------------------

  Step     Update method      Time    Convergence         Total energy    Change
  ------------------------------------------------------------------------------
     1 OT CG       0.80E-01  150.1     0.00108120      -709.2864938159 -7.09E+02
     2 OT LS       0.14E+00  107.2                     -709.3175106708
     3 OT CG       0.14E+00  177.6     0.00065984      -709.3252544551 -3.88E-02
     4 OT LS       0.62E-01  106.7                     -709.3204291457
     5 OT CG       0.62E-01  177.6     0.00029976      -709.3314256241 -6.17E-03
     6 OT LS       0.65E-01  107.5                     -709.3327677866
     7 OT CG       0.65E-01  178.0     0.00016050      -709.3327714007 -1.35E-03
     8 OT LS       0.78E-01  106.7                     -709.3332198629
     9 OT CG       0.78E-01  178.9     0.00006758      -709.3332318542 -4.60E-04
    10 OT LS       0.82E-01  106.6                     -709.3333173966
    11 OT CG       0.82E-01  177.0     0.00003003      -709.3333175928 -8.57E-05
    12 OT LS       0.81E-01  106.4                     -709.3333343625
    13 OT CG       0.81E-01  179.3     0.00001317      -709.3333343639 -1.68E-05
    14 OT LS       0.85E-01  106.5                     -709.3333377466
    15 OT CG       0.85E-01  177.9     0.00000657      -709.3333377543 -3.39E-06
    16 OT LS       0.63E-01  107.0                     -709.3333383001
    17 OT CG       0.63E-01  178.3     0.00000358      -709.3333383775 -6.23E-07
    18 OT LS       0.70E-01  107.9                     -709.3333385814
    19 OT CG       0.70E-01  177.6     0.00000155      -709.3333385835 -2.06E-07
    20 OT LS       0.89E-01  106.8                     -709.3333386308
    21 OT CG       0.89E-01  178.3     0.00000071      -709.3333386331 -4.96E-08

  *** SCF run converged in    21 steps ***


  Electronic density on regular grids:       -515.9999992768        0.0000007232
  Core density on regular grids:              515.9999967704       -0.0000032296
  Total charge density on r-space grids:       -0.0000025064
  Total charge density g-space grids:          -0.0000025064

  Overlap energy of the core charge distribution:               0.00002509014279
  Self energy of the core charge distribution:              -1694.39446126194002
  Core Hamiltonian energy:                                    522.97934630048258
  Hartree energy:                                             685.59602988624124
  Exchange-correlation energy:                               -223.51427864800897

  Total energy:                                              -709.33333863308235

  outer SCF iter =    1 RMS gradient =   0.71E-06 energy =       -709.3333386331
  outer SCF loop converged in   1 iterations or   21 steps


 ENERGY| Total FORCE_EVAL ( QS ) energy (a.u.):             -709.333338642411263


 ATOMIC FORCES in [a.u.]

 # Atom   Kind   Element          X              Y              Z
      1      1      C          -0.00251774     0.00351463    -0.00067803
      2      1      C          -0.00006524    -0.00155599     0.00208131
      3      1      C          -0.00242041    -0.00190017    -0.00030901
      4      1      C          -0.00050440    -0.00185478     0.00237542
      5      1      C           0.00385168    -0.00064576    -0.00346965
      6      1      C          -0.00075148    -0.00025700    -0.00033728
      7      2      N           0.00008132    -0.00008265     0.00082625
      8      2      N          -0.00129746     0.00078375    -0.00095753
      9      1      C          -0.00313383    -0.00118796     0.00007174
     10      1      C          -0.00174937     0.00088850    -0.00217921
     11      1      C           0.00153473    -0.00384588     0.00052158
     12      1      C          -0.00069678    -0.00051628     0.00036573
     13      1      C           0.00141515     0.00356802     0.00350635
     14      1      C          -0.00198093     0.00046692    -0.00242347
     15      1      C           0.00176755    -0.00098693    -0.00028838
     16      1      C           0.00124564     0.00126417     0.00053936
     17      1      C          -0.00021958     0.00213925     0.00075759
     18      1      C           0.00155464     0.00035811    -0.00063017
     19      3      H          -0.00025974     0.00258550    -0.00053979
     20      3      H           0.00156395    -0.00079455    -0.00103185
     21      3      H           0.00039485     0.00047872    -0.00071764
     22      3      H           0.00214628    -0.00152580     0.00053240
     23      3      H           0.00059316     0.00010129     0.00067195
     24      3      H           0.00003563     0.00176499     0.00100778
     25      3      H           0.00153186     0.00113853     0.00333826
     26      3      H          -0.00304417     0.00033042    -0.00057479
     27      3      H           0.00174144     0.00069055    -0.00333325
     28      3      H          -0.00112916    -0.00286858     0.00071316
     29      1      C           0.00239153     0.00342941     0.00055931
     30      1      C           0.00041581    -0.00183978    -0.00203163
     31      1      C           0.00318935    -0.00216159     0.00057550
     32      1      C           0.00143787    -0.00154190    -0.00264586
     33      1      C          -0.00363203    -0.00078671     0.00326002
     34      1      C           0.00067442    -0.00032976     0.00031462
     35      2      N          -0.00100996     0.00100322     0.00070886
     36      2      N           0.00121457     0.00039906    -0.00021555
     37      1      C           0.00329036    -0.00121595     0.00022340
     38      1      C           0.00206693     0.00089003     0.00203236
     39      1      C          -0.00161780    -0.00372518    -0.00041559
     40      1      C           0.00050689    -0.00051554    -0.00037170
     41      1      C          -0.00136833     0.00343407    -0.00361688
     42      1      C           0.00211953    -0.00007110     0.00267533
     43      1      C          -0.00172714    -0.00094498     0.00041528
     44      1      C          -0.00100440     0.00156400    -0.00068373
     45      1      C          -0.00014417     0.00219455    -0.00043678
     46      1      C          -0.00187105     0.00048768     0.00075789
     47      3      H           0.00003566     0.00233686     0.00061652
     48      3      H          -0.00158523    -0.00133340     0.00115352
     49      3      H          -0.00041076     0.00042332     0.00073736
     50      3      H          -0.00220119    -0.00135248    -0.00040710
     51      3      H          -0.00058189     0.00007544    -0.00068862
     52      3      H           0.00019127     0.00181954    -0.00114885
     53      3      H          -0.00148175     0.00103831    -0.00339741
     54      3      H           0.00257716     0.00031936     0.00020976
     55      3      H          -0.00146551     0.00060036     0.00338946
     56      3      H           0.00110350    -0.00265141    -0.00048765
     57      1      C          -0.00399608     0.00045194     0.00036146
     58      1      C           0.00175670     0.00132404    -0.00204813
     59      1      C           0.00063049     0.00402074    -0.00009376
     60      1      C           0.00109914     0.00179599    -0.00262202
     61      1      C           0.00222252    -0.00295573     0.00358576
     62      1      C          -0.00022456     0.00072156     0.00037086
     63      2      N           0.00130582     0.00158142    -0.00085835
     64      2      N          -0.00027102     0.00102151     0.00043050
     65      1      C          -0.00035727     0.00413748    -0.00013843
     66      1      C          -0.00142280     0.00113219     0.00208037
     67      1      C           0.00407597     0.00034275    -0.00052050
     68      1      C           0.00011876     0.00070197    -0.00034457
     69      1      C          -0.00240247    -0.00283762    -0.00345872
     70      1      C          -0.00086900     0.00191250     0.00264279
     71      1      C           0.00169883    -0.00122303     0.00055873
     72      1      C          -0.00094238    -0.00137597    -0.00068953
     73      1      C          -0.00196880    -0.00143020    -0.00033573
     74      1      C           0.00129444    -0.00132828     0.00064113
     75      3      H          -0.00231453    -0.00116877     0.00044922
     76      3      H           0.00157118    -0.00074127     0.00104029
     77      3      H          -0.00020106    -0.00052489     0.00069306
     78      3      H           0.00220443    -0.00109488    -0.00057454
     79      3      H           0.00016081    -0.00053125    -0.00071275
     80      3      H          -0.00173037    -0.00072504    -0.00104869
     81      3      H          -0.00026136    -0.00155605    -0.00348384
     82      3      H          -0.00168696     0.00201915     0.00044114
     83      3      H          -0.00001659    -0.00142832     0.00296080
     84      3      H           0.00162270     0.00204109    -0.00025768
     85      1      C           0.00213252    -0.00076330    -0.00096689
     86      1      C           0.00068481    -0.00085259     0.00171781
     87      1      C           0.00079954    -0.00192846     0.00034242
     88      1      C          -0.00084297    -0.00051248     0.00155317
     89      1      C          -0.00032656    -0.00138318     0.00021976
     90      1      C          -0.00139377     0.00049121     0.00126083
     91      2      N           0.00249557    -0.00373824    -0.00447398
     92      2      N          -0.00405168     0.00163148     0.00438919
     93      3      H          -0.00065714     0.00118220    -0.00215939
     94      3      H           0.00019923     0.00072021    -0.00120873
     95      3      H          -0.00066751     0.00045615    -0.00127609
     96      3      H          -0.00069841     0.00010723     0.00005851
     97      3      H           0.00085008    -0.00055954     0.00148400
     98      3      H          -0.00075434    -0.00115104    -0.00015818
     99      3      H           0.00074175     0.00029655    -0.00009129
    100      3      H           0.00051441     0.00158920    -0.00034363
    101      3      H           0.00041715     0.00226406    -0.00081637
    102      3      H          -0.00072051     0.00113880     0.00014339
    103      1      C           0.00125270     0.00048382    -0.00119447
    104      1      C           0.00025157    -0.00134810    -0.00022096
    105      1      C           0.00088263    -0.00052792    -0.00155674
    106      1      C          -0.00079624    -0.00193968    -0.00036041
    107      1      C          -0.00075999    -0.00089580    -0.00174566
    108      1      C          -0.00224572    -0.00080072     0.00105740
    109      2      N           0.00352889     0.00155668    -0.00460509
    110      2      N          -0.00336866    -0.00361883     0.00470850
    111      3      H           0.00067454     0.00121325    -0.00018974
    112      3      H          -0.00037020     0.00224912     0.00080333
    113      3      H          -0.00048588     0.00162987     0.00032589
    114      3      H          -0.00074948     0.00029160     0.00005928
    115      3      H           0.00077494    -0.00117085     0.00016389
    116      3      H          -0.00085866    -0.00055670    -0.00150344
    117      3      H           0.00070977     0.00007849    -0.00006002
    118      3      H           0.00063895     0.00045436     0.00129185
    119      3      H          -0.00020588     0.00070081     0.00120491
    120      3      H           0.00061177     0.00107347     0.00235545
    121      1      C          -0.00049174     0.00246413    -0.00093124
    122      1      C           0.00030469     0.00114759     0.00189480
    123      1      C           0.00126877     0.00163561     0.00039472
    124      1      C           0.00102220    -0.00045261     0.00162253
    125      1      C           0.00123941     0.00043098     0.00023623
    126      1      C           0.00010269    -0.00091688     0.00124640
    127      2      N           0.00104797     0.00489270    -0.00492886
    128      2      N          -0.00126072    -0.00465518     0.00417523
    129      3      H          -0.00055253    -0.00112656    -0.00216352
    130      3      H          -0.00061977    -0.00009745    -0.00118326
    131      3      H          -0.00000407    -0.00081420    -0.00125702
    132      3      H           0.00023528    -0.00068838     0.00007240
    133      3      H           0.00002719     0.00097838     0.00152115
    134      3      H           0.00137524    -0.00002457    -0.00008639
    135      3      H          -0.00064604     0.00048065    -0.00009585
    136      3      H          -0.00161917    -0.00034995    -0.00037734
    137      3      H          -0.00197809    -0.00072767    -0.00085119
    138      3      H          -0.00062732    -0.00104275    -0.00010313
    139      1      C          -0.00109939     0.00072197    -0.00118991
    140      1      C           0.00098488     0.00078616    -0.00023646
    141      1      C           0.00005382     0.00100810    -0.00155757
    142      1      C           0.00200899     0.00026327    -0.00031565
    143      1      C           0.00100183    -0.00024848    -0.00177366
    144      1      C           0.00172298    -0.00153762     0.00105324
    145      2      N          -0.00390370     0.00156857    -0.00425988
    146      2      N           0.00489691    -0.00010074     0.00469760
    147      3      H          -0.00144432    -0.00007488    -0.00003371
    148      3      H          -0.00163215    -0.00131656     0.00083695
    149      3      H          -0.00118187    -0.00120314     0.00030871
    150      3      H           0.00006389    -0.00080783     0.00008806
    151      3      H           0.00064101     0.00118722     0.00009752
    152      3      H           0.00088118    -0.00048304    -0.00150160
    153      3      H          -0.00045875     0.00052750    -0.00006875
    154      3      H          -0.00071002     0.00038985     0.00130226
    155      3      H          -0.00043644    -0.00050660     0.00120663
    156      3      H          -0.00132857     0.00010305     0.00204259
    157      1      C           0.00083859     0.00079373     0.00104479
    158      1      C          -0.00101838     0.00093475     0.00018384
    159      1      C          -0.00004670     0.00097408     0.00154875
    160      1      C          -0.00200244     0.00024666     0.00024411
    161      1      C          -0.00099818    -0.00032041     0.00160415
    162      1      C          -0.00168809    -0.00138671    -0.00122613
    163      2      N           0.00363876     0.00274506     0.00437743
    164      2      N          -0.00481414    -0.00125009    -0.00512904
    165      3      H           0.00105659    -0.00002738     0.00014276
    166      3      H           0.00170685    -0.00134791    -0.00077993
    167      3      H           0.00120313    -0.00120481    -0.00027500
    168      3      H          -0.00009921    -0.00079286    -0.00008092
    169      3      H          -0.00066382     0.00121604    -0.00012285
    170      3      H          -0.00088591    -0.00049701     0.00146304
    171      3      H           0.00042391     0.00053018     0.00000893
    172      3      H           0.00067192     0.00030367    -0.00135464
    173      3      H           0.00048923    -0.00058225    -0.00122346
    174      3      H           0.00120951     0.00003828    -0.00235802
    175      1      C           0.00065700     0.00259716     0.00095747
    176      1      C          -0.00039589     0.00108338    -0.00186324
    177      1      C          -0.00126624     0.00161166    -0.00028208
    178      1      C          -0.00097094    -0.00042841    -0.00158730
    179      1      C          -0.00131094     0.00065893    -0.00024716
    180      1      C          -0.00032169    -0.00079531    -0.00116003
    181      2      N          -0.00271746     0.00476980     0.00434283
    182      2      N           0.00050863    -0.00394766    -0.00438300
    183      3      H           0.00063787    -0.00112752     0.00217520
    184      3      H           0.00069688    -0.00011058     0.00117805
    185      3      H           0.00002308    -0.00080497     0.00122750
    186      3      H          -0.00022572    -0.00066424    -0.00010056
    187      3      H          -0.00005615     0.00105519    -0.00151709
    188      3      H          -0.00132605    -0.00003376     0.00014667
    189      3      H           0.00067649     0.00045191     0.00008384
    190      3      H           0.00165311    -0.00040389     0.00030369
    191      3      H           0.00211532    -0.00077962     0.00084786
    192      3      H           0.00047759    -0.00098416    -0.00005284
 SUM OF ATOMIC FORCES          -0.00313424     0.00967222    -0.00178231     0.01032240

 Number of electrons:                                                        516
 Number of occupied orbitals:                                                258
 Number of molecular orbitals:                                               258

 Number of orbital functions:                                               1776
 Number of independent orbital functions:                                   1776

 Extrapolation method: ASPC


 SCF WAVEFUNCTION OPTIMIZATION

  ----------------------------------- OT ---------------------------------------
  Minimizer      : CG                  : conjugate gradient
  Preconditioner : FULL_SINGLE_INVERSE : inversion of 
                                         H + eS - 2*(Sc)(c^T*H*c+const)(Sc)^T
  Precond_solver : DEFAULT
  Line search    : 2PNT                : 2 energies, one gradient
  stepsize       :    0.08000000                  energy_gap     :    0.08000000
  eps_taylor     :   0.10000E-15                  max_taylor     :             4
  ----------------------------------- OT ---------------------------------------

  Step     Update method      Time    Convergence         Total energy    Change
  ------------------------------------------------------------------------------
     1 OT CG       0.80E-01  150.6     0.00186724      -709.1906368828 -7.09E+02
     2 OT LS       0.14E+00  107.4                     -709.2827561006
     3 OT CG       0.14E+00  177.8     0.00118761      -709.3051910327 -1.15E-01
     4 OT LS       0.57E-01  106.7                     -709.2820225049
     5 OT CG       0.57E-01  177.7     0.00055995      -709.3237738850 -1.86E-02
     6 OT LS       0.62E-01  107.0                     -709.3281753501
     7 OT CG       0.62E-01  178.0     0.00028677      -709.3281961833 -4.42E-03
     8 OT LS       0.81E-01  106.8                     -709.3296368230
     9 OT CG       0.81E-01  179.0     0.00011988      -709.3297267151 -1.53E-03
    10 OT LS       0.84E-01  107.1                     -709.3300035195
    11 OT CG       0.84E-01  179.1     0.00005316      -709.3300038587 -2.77E-04
    12 OT LS       0.79E-01  106.6                     -709.3300546669
    13 OT CG       0.79E-01  177.9     0.00002558      -709.3300549021 -5.10E-05
    14 OT LS       0.67E-01  107.7                     -709.3300646093
    15 OT CG       0.67E-01  177.9     0.00001496      -709.3300649305 -1.00E-05
    16 OT LS       0.60E-01  107.3                     -709.3300679501
    17 OT CG       0.60E-01  177.4     0.00000653      -709.3300679935 -3.06E-06
    18 OT LS       0.86E-01  107.4                     -709.3300687537
    19 OT CG       0.86E-01  177.6     0.00000275      -709.3300688304 -8.37E-07
    20 OT LS       0.92E-01  107.0                     -709.3300689894
    21 OT CG       0.92E-01  178.4     0.00000138      -709.3300689902 -1.60E-07
    22 OT LS       0.74E-01  107.5                     -709.3300690210
    23 OT CG       0.74E-01  177.4     0.00000079      -709.3300690229 -3.27E-08

  *** SCF run converged in    23 steps ***


  Electronic density on regular grids:       -515.9999992715        0.0000007285
  Core density on regular grids:              515.9999967674       -0.0000032326
  Total charge density on r-space grids:       -0.0000025041
  Total charge density g-space grids:          -0.0000025041

  Overlap energy of the core charge distribution:               0.00002412596338
  Self energy of the core charge distribution:              -1694.39446126194002
  Core Hamiltonian energy:                                    522.21180557279035
  Hartree energy:                                             686.15244859070526
  Exchange-correlation energy:                               -223.29988605037559

  Total energy:                                              -709.33006902285661

  outer SCF iter =    1 RMS gradient =   0.79E-06 energy =       -709.3300690229
  outer SCF loop converged in   1 iterations or   23 steps


 ENERGY| Total FORCE_EVAL ( QS ) energy (a.u.):             -709.330069031584685


 ATOMIC FORCES in [a.u.]

 # Atom   Kind   Element          X              Y              Z
      1      1      C          -0.00386003     0.00228960     0.00081564
      2      1      C           0.00112419    -0.00341870     0.00243994
      3      1      C          -0.00161843    -0.00132314    -0.00514767
      4      1      C          -0.00123331    -0.00186318     0.00353727
      5      1      C           0.00459430     0.00188959    -0.00522711
      6      1      C          -0.00184305    -0.00035520     0.00123264
      7      2      N          -0.00186147     0.00637026    -0.01008322
      8      2      N           0.00283936    -0.00393085     0.00989593
      9      1      C          -0.00216647    -0.00084489     0.00484107
     10      1      C          -0.00290864     0.00287668    -0.00256867
     11      1      C          -0.00034067    -0.00426533    -0.00107710
     12      1      C          -0.00133355    -0.00141532    -0.00116589
     13      1      C           0.00398707     0.00292541     0.00523107
     14      1      C          -0.00232231    -0.00022275    -0.00363953
     15      1      C           0.00186057     0.00382598     0.00535708
     16      1      C          -0.00364206    -0.00000872    -0.00310172
     17      1      C           0.00379324    -0.00041767    -0.00439890
     18      1      C          -0.00214018    -0.00317427     0.00299814
     19      3      H           0.00327183     0.00027886    -0.00254665
     20      3      H           0.00061993     0.00451306    -0.00151073
     21      3      H          -0.00160771    -0.00171352     0.00160420
     22      3      H           0.00192731     0.00268101     0.00262327
     23      3      H          -0.00232575    -0.00048214    -0.00166729
     24      3      H           0.00416873    -0.00174059     0.00143309
     25      3      H           0.00212866     0.00085093     0.00356513
     26      3      H          -0.00320446     0.00088431    -0.00069065
     27      3      H           0.00177198     0.00133954    -0.00350472
     28      3      H          -0.00070103    -0.00330950     0.00087229
     29      1      C           0.00380714     0.00223591    -0.00103641
     30      1      C          -0.00065550    -0.00387461    -0.00236487
     31      1      C           0.00197683    -0.00137337     0.00566130
     32      1      C           0.00247655    -0.00118710    -0.00393239
     33      1      C          -0.00389543     0.00174447     0.00476609
     34      1      C           0.00156942    -0.00055407    -0.00111309
     35      2      N          -0.00029265     0.00747230     0.01529746
     36      2      N          -0.00288192    -0.00417422    -0.01548364
     37      1      C           0.00211367    -0.00069702    -0.00448256
     38      1      C           0.00329305     0.00292116     0.00220408
     39      1      C           0.00031666    -0.00422813     0.00124018
     40      1      C           0.00091809    -0.00135463     0.00110357
     41      1      C          -0.00371650     0.00247418    -0.00508623
     42      1      C           0.00248613    -0.00100294     0.00413820
     43      1      C          -0.00148106     0.00370759    -0.00514614
     44      1      C           0.00493988     0.00091477     0.00307550
     45      1      C          -0.00436955    -0.00035510     0.00513538
     46      1      C           0.00168265    -0.00314346    -0.00306435
     47      3      H          -0.00342383     0.00002142     0.00259918
     48      3      H          -0.00071942     0.00387551     0.00170803
     49      3      H           0.00163740    -0.00170067    -0.00171247
     50      3      H          -0.00199004     0.00272468    -0.00255080
     51      3      H           0.00242730    -0.00052805     0.00171224
     52      3      H          -0.00403240    -0.00160130    -0.00144782
     53      3      H          -0.00207898     0.00080073    -0.00363705
     54      3      H           0.00249445     0.00090692     0.00010894
     55      3      H          -0.00146218     0.00123358     0.00359891
     56      3      H           0.00062180    -0.00298759    -0.00050133
     57      1      C          -0.00347363     0.00236149    -0.00126460
     58      1      C           0.00421793     0.00140610    -0.00235132
     59      1      C           0.00056722     0.00322323     0.00455432
     60      1      C           0.00057780     0.00260729    -0.00403457
     61      1      C           0.00009213    -0.00463225     0.00513168
     62      1      C          -0.00092438     0.00154276    -0.00118675
     63      2      N          -0.00423317    -0.00079279     0.01086066
     64      2      N           0.00525327    -0.00190604    -0.01083216
     65      1      C          -0.00030750     0.00332176    -0.00505031
     66      1      C          -0.00383602     0.00121566     0.00250155
     67      1      C           0.00368877     0.00217410     0.00113574
     68      1      C           0.00063482     0.00153636     0.00111547
     69      1      C          -0.00034209    -0.00449483    -0.00505064
     70      1      C          -0.00021223     0.00267615     0.00401170
     71      1      C          -0.00250921    -0.00367260    -0.00518912
     72      1      C          -0.00351409     0.00429591     0.00334660
     73      1      C           0.00209204    -0.00403891     0.00575364
     74      1      C           0.00491247     0.00467130    -0.00323330
     75      3      H           0.00128624    -0.00303882     0.00257022
     76      3      H          -0.00351841    -0.00263633     0.00137530
     77      3      H           0.00080580     0.00236868    -0.00171216
     78      3      H          -0.00150565    -0.00294454    -0.00262781
     79      3      H          -0.00072097     0.00229446     0.00177236
     80      3      H           0.00326871    -0.00257016    -0.00158829
     81      3      H           0.00030023    -0.00185642    -0.00362915
     82      3      H          -0.00214957     0.00157209     0.00031466
     83      3      H          -0.00059177    -0.00170267     0.00305578
     84      3      H           0.00200329     0.00151716    -0.00002980
     85      1      C           0.00373722    -0.00410694    -0.00519650
     86      1      C          -0.00692967    -0.00089730     0.00429146
     87      1      C          -0.00104578    -0.00035577    -0.00799860
     88      1      C           0.00015973     0.00803640     0.00298187
     89      1      C           0.00715307    -0.00331972    -0.00115038
     90      1      C          -0.00321509     0.00282347     0.00604297
     91      2      N          -0.00000907    -0.00707128    -0.01126559
     92      2      N          -0.00503878     0.00624847     0.00749249
     93      3      H          -0.00059556     0.00064812    -0.00129052
     94      3      H           0.00304242     0.00100053    -0.00031097
     95      3      H          -0.00027030     0.00038349    -0.00065947
     96      3      H          -0.00046328     0.00007003     0.00098782
     97      3      H           0.00206597    -0.00233027     0.00328215
     98      3      H          -0.00162952    -0.00345803     0.00081579
     99      3      H           0.00061060    -0.00061351    -0.00038511
    100      3      H           0.00007121     0.00112624    -0.00028640
    101      3      H          -0.00191700     0.00150499    -0.00100427
    102      3      H          -0.00020124     0.00056636     0.00010707
    103      1      C           0.00298970     0.00279472    -0.00593448
    104      1      C          -0.00729617    -0.00324958     0.00110394
    105      1      C          -0.00002926     0.00799188    -0.00301104
    106      1      C           0.00094654    -0.00038117     0.00799199
    107      1      C           0.00678587    -0.00096623    -0.00424471
    108      1      C          -0.00381560    -0.00418510     0.00519353
    109      2      N           0.00455138     0.00627081    -0.00774929
    110      2      N          -0.00143618    -0.00678807     0.01142482
    111      3      H           0.00018677     0.00060193    -0.00011600
    112      3      H           0.00196314     0.00148376     0.00101203
    113      3      H          -0.00003976     0.00115712     0.00026681
    114      3      H          -0.00061845    -0.00060886     0.00035426
    115      3      H           0.00163842    -0.00347689    -0.00079049
    116      3      H          -0.00204350    -0.00231216    -0.00330801
    117      3      H           0.00048108     0.00004321    -0.00098803
    118      3      H           0.00024491     0.00036875     0.00064881
    119      3      H          -0.00301726     0.00096591     0.00029099
    120      3      H           0.00049593     0.00056986     0.00153507
    121      1      C           0.00185756     0.00561143    -0.00490223
    122      1      C           0.00397580    -0.00545221     0.00455854
    123      1      C           0.00123670    -0.00058570    -0.00802060
    124      1      C          -0.00678904    -0.00384887     0.00255179
    125      1      C          -0.00085551     0.00792443    -0.00110208
    126      1      C          -0.00136383    -0.00376923     0.00593768
    127      2      N           0.00518604     0.00425075    -0.01167076
    128      2      N          -0.00687307    -0.00876608     0.00681279
    129      3      H          -0.00010946    -0.00077296    -0.00133386
    130      3      H          -0.00231471     0.00223440    -0.00030696
    131      3      H          -0.00016983    -0.00044619    -0.00063045
    132      3      H           0.00010752    -0.00048495     0.00100679
    133      3      H           0.00088619     0.00291520     0.00342999
    134      3      H           0.00378140     0.00033981     0.00104765
    135      3      H           0.00020825     0.00081265    -0.00031873
    136      3      H          -0.00099245    -0.00046798    -0.00034759
    137      3      H          -0.00013442    -0.00239827    -0.00101414
    138      3      H          -0.00028473    -0.00017106    -0.00013367
    139      1      C          -0.00423036     0.00101981    -0.00583999
    140      1      C           0.00656998    -0.00485005     0.00107518
    141      1      C          -0.00681255    -0.00411454    -0.00250621
    142      1      C           0.00004249     0.00131142     0.00815263
    143      1      C          -0.00291064     0.00630615    -0.00436071
    144      1      C           0.00571237    -0.00122842     0.00514099
    145      2      N          -0.00911791    -0.00070544    -0.00708787
    146      2      N           0.00662184     0.00407391     0.01144281
    147      3      H          -0.00061427    -0.00021110    -0.00005605
    148      3      H          -0.00216979     0.00111745     0.00101021
    149      3      H          -0.00100457    -0.00058773     0.00024476
    150      3      H           0.00079270    -0.00023170     0.00034391
    151      3      H           0.00215450     0.00310084    -0.00102927
    152      3      H           0.00295149    -0.00069576    -0.00339335
    153      3      H          -0.00035893     0.00031314    -0.00102691
    154      3      H          -0.00048281     0.00006637     0.00068605
    155      3      H           0.00071119    -0.00316702     0.00031896
    156      3      H          -0.00086386     0.00029193     0.00117577
    157      1      C           0.00379325     0.00104939     0.00579516
    158      1      C          -0.00648044    -0.00467251    -0.00122839
    159      1      C           0.00686823    -0.00411925     0.00282813
    160      1      C           0.00015916     0.00112774    -0.00809976
    161      1      C           0.00279405     0.00622754     0.00407787
    162      1      C          -0.00545606    -0.00102104    -0.00531504
    163      2      N           0.00809696     0.00126730     0.00759729
    164      2      N          -0.00618087     0.00237247    -0.01173686
    165      3      H           0.00013270    -0.00012233    -0.00001157
    166      3      H           0.00221602     0.00107301    -0.00096206
    167      3      H           0.00101762    -0.00058883    -0.00021533
    168      3      H          -0.00081884    -0.00022235    -0.00036827
    169      3      H          -0.00223164     0.00312483     0.00090848
    170      3      H          -0.00296103    -0.00068508     0.00327420
    171      3      H           0.00029821     0.00033032     0.00094450
    172      3      H           0.00044252    -0.00001441    -0.00069013
    173      3      H          -0.00066331    -0.00316868    -0.00034526
    174      3      H           0.00071261     0.00020980    -0.00157899
    175      1      C          -0.00142301     0.00569064     0.00515594
    176      1      C          -0.00427684    -0.00542765    -0.00454593
    177      1      C          -0.00103617    -0.00083138     0.00813554
    178      1      C           0.00678486    -0.00387408    -0.00283613
    179      1      C           0.00077634     0.00830129     0.00120382
    180      1      C           0.00078890    -0.00346689    -0.00590666
    181      2      N          -0.00665878     0.00397157     0.01063267
    182      2      N           0.00502567    -0.00779121    -0.00737169
    183      3      H           0.00019920    -0.00076557     0.00134574
    184      3      H           0.00240433     0.00222560     0.00029438
    185      3      H           0.00018033    -0.00043741     0.00059224
    186      3      H          -0.00012148    -0.00043830    -0.00103349
    187      3      H          -0.00094445     0.00302973    -0.00335847
    188      3      H          -0.00374890     0.00037689    -0.00090264
    189      3      H          -0.00017107     0.00079656     0.00035533
    190      3      H           0.00105072    -0.00055744     0.00024111
    191      3      H           0.00029185    -0.00241263     0.00101018
    192      3      H           0.00016471    -0.00008980     0.00004281
 SUM OF ATOMIC FORCES          -0.00451723     0.00874600    -0.00145566     0.00995073

 Number of electrons:                                                        516
 Number of occupied orbitals:                                                258
 Number of molecular orbitals:                                               258

 Number of orbital functions:                                               1776
 Number of independent orbital functions:                                   1776

 Extrapolation method: ASPC


 SCF WAVEFUNCTION OPTIMIZATION

  ----------------------------------- OT ---------------------------------------
  Minimizer      : CG                  : conjugate gradient
  Preconditioner : FULL_SINGLE_INVERSE : inversion of 
                                         H + eS - 2*(Sc)(c^T*H*c+const)(Sc)^T
  Precond_solver : DEFAULT
  Line search    : 2PNT                : 2 energies, one gradient
  stepsize       :    0.08000000                  energy_gap     :    0.08000000
  eps_taylor     :   0.10000E-15                  max_taylor     :             4
  ----------------------------------- OT ---------------------------------------

  Step     Update method      Time    Convergence         Total energy    Change
  ------------------------------------------------------------------------------
     1 OT CG       0.80E-01  150.8     0.00170252      -709.2176118419 -7.09E+02
     2 OT LS       0.14E+00  107.0                     -709.2945129662
     3 OT CG       0.14E+00  178.0     0.00102750      -709.3136643478 -9.61E-02
     4 OT LS       0.63E-01  107.4                     -709.3035461724
     5 OT CG       0.63E-01  177.4     0.00045937      -709.3288932987 -1.52E-02
     6 OT LS       0.67E-01  106.4                     -709.3321148081
     7 OT CG       0.67E-01  178.2     0.00025014      -709.3321246848 -3.23E-03
     8 OT LS       0.76E-01  107.2                     -709.3332026678
     9 OT CG       0.76E-01  178.1     0.00010623      -709.3332192971 -1.09E-03
    10 OT LS       0.80E-01  106.9                     -709.3334255532
    11 OT CG       0.80E-01  177.7     0.00004775      -709.3334259664 -2.07E-04
    12 OT LS       0.80E-01  107.3                     -709.3334679296
    13 OT CG       0.80E-01  178.0     0.00002088      -709.3334679306 -4.20E-05
    14 OT LS       0.86E-01  106.2                     -709.3334764406
    15 OT CG       0.86E-01  178.3     0.00001026      -709.3334764724 -8.54E-06
    16 OT LS       0.65E-01  106.6                     -709.3334778828
    17 OT CG       0.65E-01  178.5     0.00000557      -709.3334780400 -1.57E-06
    18 OT LS       0.69E-01  107.4                     -709.3334785312
    19 OT CG       0.69E-01  177.5     0.00000246      -709.3334785332 -4.93E-07
    20 OT LS       0.89E-01  106.7                     -709.3334786506
    21 OT CG       0.89E-01  176.9     0.00000109      -709.3334786565 -1.23E-07
    22 OT LS       0.84E-01  107.9                     -709.3334786794
    23 OT CG       0.84E-01  177.9     0.00000060      -709.3334786794 -2.29E-08

  *** SCF run converged in    23 steps ***


  Electronic density on regular grids:       -515.9999992754        0.0000007246
  Core density on regular grids:              515.9999967725       -0.0000032275
  Total charge density on r-space grids:       -0.0000025029
  Total charge density g-space grids:          -0.0000025029

  Overlap energy of the core charge distribution:               0.00002490423018
  Self energy of the core charge distribution:              -1694.39446126194002
  Core Hamiltonian energy:                                    522.84920647620561
  Hartree energy:                                             685.68987645749417
  Exchange-correlation energy:                               -223.47812525541801

  Total energy:                                              -709.33347867942803

  outer SCF iter =    1 RMS gradient =   0.60E-06 energy =       -709.3334786794
  outer SCF loop converged in   1 iterations or   23 steps


 ENERGY| Total FORCE_EVAL ( QS ) energy (a.u.):             -709.333478684574516


 ATOMIC FORCES in [a.u.]

 # Atom   Kind   Element          X              Y              Z
      1      1      C          -0.00274690     0.00330198    -0.00042386
      2      1      C           0.00013354    -0.00187367     0.00214448
      3      1      C          -0.00227986    -0.00179714    -0.00112605
      4      1      C          -0.00063400    -0.00186362     0.00257808
      5      1      C           0.00397581    -0.00021263    -0.00376808
      6      1      C          -0.00093540    -0.00027322    -0.00007358
      7      2      N          -0.00023595     0.00102127    -0.00095944
      8      2      N          -0.00062080     0.00000212     0.00081977
      9      1      C          -0.00296189    -0.00112938     0.00087942
     10      1      C          -0.00195113     0.00122780    -0.00224718
     11      1      C           0.00121041    -0.00391653     0.00024895
     12      1      C          -0.00080322    -0.00066811     0.00010855
     13      1      C           0.00185241     0.00345568     0.00379852
     14      1      C          -0.00204972     0.00034721    -0.00263710
     15      1      C           0.00179117    -0.00017567     0.00067432
     16      1      C           0.00041266     0.00105214    -0.00007671
     17      1      C           0.00046136     0.00171618    -0.00012334
     18      1      C           0.00093210    -0.00024661    -0.00001601
     19      3      H           0.00034621     0.00219082    -0.00088475
     20      3      H           0.00140319     0.00011890    -0.00111633
     21      3      H           0.00005240     0.00010468    -0.00032020
     22      3      H           0.00210987    -0.00080369     0.00089221
     23      3      H           0.00009486     0.00000112     0.00027150
     24      3      H           0.00074788     0.00116332     0.00108305
     25      3      H           0.00163361     0.00109105     0.00337866
     26      3      H          -0.00307086     0.00042473    -0.00059406
     27      3      H           0.00174750     0.00080050    -0.00336359
     28      3      H          -0.00105595    -0.00294316     0.00073989
     29      1      C           0.00263245     0.00322311     0.00028852
     30      1      C           0.00023848    -0.00218553    -0.00209086
     31      1      C           0.00297948    -0.00202514     0.00143739
     32      1      C           0.00161963    -0.00149167    -0.00286919
     33      1      C          -0.00367511    -0.00035298     0.00351583
     34      1      C           0.00082473    -0.00036803     0.00007447
     35      2      N          -0.00090636     0.00209450     0.00308817
     36      2      N           0.00054158    -0.00034933    -0.00271148
     37      1      C           0.00308471    -0.00112494    -0.00056945
     38      1      C           0.00228230     0.00123863     0.00206283
     39      1      C          -0.00128238    -0.00381061    -0.00013195
     40      1      C           0.00057488    -0.00065674    -0.00012513
     41      1      C          -0.00176551     0.00326756    -0.00386422
     42      1      C           0.00219005    -0.00023667     0.00293215
     43      1      C          -0.00169340    -0.00016090    -0.00053371
     44      1      C           0.00000821     0.00146077    -0.00004890
     45      1      C          -0.00086015     0.00176908     0.00051578
     46      1      C          -0.00126928    -0.00013356     0.00011088
     47      3      H          -0.00055737     0.00194076     0.00095694
     48      3      H          -0.00143785    -0.00043790     0.00125081
     49      3      H          -0.00006043     0.00006078     0.00031792
     50      3      H          -0.00216638    -0.00065260    -0.00077605
     51      3      H          -0.00006788    -0.00002829    -0.00027733
     52      3      H          -0.00053703     0.00123218    -0.00120240
     53      3      H          -0.00158348     0.00099908    -0.00343972
     54      3      H           0.00256355     0.00041964     0.00019325
     55      3      H          -0.00146578     0.00070767     0.00342639
     56      3      H           0.00102122    -0.00270838    -0.00048983
     57      1      C          -0.00390388     0.00078149     0.00008332
     58      1      C           0.00218097     0.00134220    -0.00210089
     59      1      C           0.00061743     0.00387896     0.00069151
     60      1      C           0.00100838     0.00194426    -0.00286971
     61      1      C           0.00185886    -0.00323765     0.00384589
     62      1      C          -0.00034262     0.00085974     0.00011017
     63      2      N           0.00038511     0.00121369     0.00107445
     64      2      N           0.00065702     0.00056548    -0.00141727
     65      1      C          -0.00034743     0.00399453    -0.00097109
     66      1      C          -0.00182918     0.00114996     0.00215456
     67      1      C           0.00400579     0.00065528    -0.00023996
     68      1      C           0.00020536     0.00084304    -0.00009916
     69      1      C          -0.00204839    -0.00312002    -0.00372970
     70      1      C          -0.00076352     0.00205078     0.00287937
     71      1      C           0.00099140    -0.00164203    -0.00042257
     72      1      C          -0.00138588    -0.00041620    -0.00000743
     73      1      C          -0.00128991    -0.00187655     0.00070291
     74      1      C           0.00191765    -0.00031132    -0.00001288
     75      3      H          -0.00169705    -0.00149105     0.00081420
     76      3      H           0.00069576    -0.00106943     0.00109997
     77      3      H          -0.00002972    -0.00003028     0.00028096
     78      3      H           0.00156914    -0.00141213    -0.00092684
     79      3      H           0.00001082    -0.00004809    -0.00028710
     80      3      H          -0.00087156    -0.00104334    -0.00114330
     81      3      H          -0.00016686    -0.00160784    -0.00351018
     82      3      H          -0.00176639     0.00194347     0.00042072
     83      3      H          -0.00011303    -0.00147595     0.00297897
     84      3      H           0.00168863     0.00195283    -0.00022044
     85      1      C           0.00240508    -0.00132812    -0.00168177
     86      1      C          -0.00061495    -0.00086316     0.00216368
     87      1      C           0.00048525    -0.00165888    -0.00108309
     88      1      C          -0.00067324     0.00095185     0.00179752
     89      1      C           0.00095034    -0.00172063    -0.00001108
     90      1      C          -0.00170320     0.00088425     0.00206666
     91      2      N           0.00205658    -0.00429509    -0.00562776
     92      2      N          -0.00421758     0.00241592     0.00491522
     93      3      H          -0.00064619     0.00109087    -0.00201168
     94      3      H           0.00067818     0.00076407    -0.00105906
     95      3      H          -0.00059991     0.00044226    -0.00117265
     96      3      H          -0.00065832     0.00010070     0.00021655
     97      3      H           0.00105322    -0.00085653     0.00178891
     98      3      H          -0.00090033    -0.00154101     0.00000417
     99      3      H           0.00071928     0.00014192    -0.00014075
    100      3      H           0.00043921     0.00151068    -0.00033270
    101      3      H           0.00002308     0.00213611    -0.00084541
    102      3      H          -0.00063277     0.00104223     0.00013931
    103      1      C           0.00154801     0.00087345    -0.00199311
    104      1      C          -0.00103915    -0.00167974     0.00000216
    105      1      C           0.00072945     0.00093154    -0.00180462
    106      1      C          -0.00049945    -0.00167229     0.00106655
    107      1      C           0.00052729    -0.00091046    -0.00217834
    108      1      C          -0.00251263    -0.00137235     0.00175678
    109      2      N           0.00369970     0.00235438    -0.00513790
    110      2      N          -0.00303385    -0.00414873     0.00585189
    111      3      H           0.00059222     0.00111015    -0.00017951
    112      3      H           0.00002368     0.00212014     0.00083581
    113      3      H          -0.00041019     0.00154962     0.00031471
    114      3      H          -0.00072700     0.00013866     0.00010888
    115      3      H           0.00091888    -0.00156062     0.00000484
    116      3      H          -0.00105650    -0.00085112    -0.00180940
    117      3      H           0.00067075     0.00007222    -0.00021774
    118      3      H           0.00057192     0.00043834     0.00118380
    119      3      H          -0.00067946     0.00074209     0.00105254
    120      3      H           0.00059162     0.00098731     0.00221602
    121      1      C          -0.00009438     0.00299668    -0.00160096
    122      1      C           0.00093208     0.00002552     0.00235631
    123      1      C           0.00126212     0.00125641    -0.00104713
    124      1      C          -0.00031158    -0.00103548     0.00178004
    125      1      C           0.00088721     0.00171450     0.00001107
    126      1      C          -0.00014291    -0.00139980     0.00203736
    127      2      N           0.00173596     0.00478228    -0.00607852
    128      2      N          -0.00223023    -0.00535251     0.00462019
    129      3      H          -0.00047716    -0.00106592    -0.00202227
    130      3      H          -0.00090217     0.00029700    -0.00103706
    131      3      H          -0.00003079    -0.00075069    -0.00115193
    132      3      H           0.00021374    -0.00065357     0.00023112
    133      3      H           0.00017142     0.00130223     0.00184461
    134      3      H           0.00178116     0.00003878     0.00010305
    135      3      H          -0.00050073     0.00053704    -0.00013346
    136      3      H          -0.00151306    -0.00037016    -0.00037088
    137      3      H          -0.00166699    -0.00100992    -0.00087607
    138      3      H          -0.00056952    -0.00089529    -0.00010633
    139      1      C          -0.00162741     0.00077439    -0.00197382
    140      1      C           0.00194431    -0.00017239    -0.00001633
    141      1      C          -0.00112262     0.00013294    -0.00171826
    142      1      C           0.00167298     0.00044039     0.00113602
    143      1      C           0.00033686     0.00086992    -0.00222179
    144      1      C           0.00239752    -0.00148612     0.00174223
    145      2      N          -0.00479150     0.00117363    -0.00473775
    146      2      N           0.00518198     0.00061968     0.00584826
    147      3      H          -0.00130405    -0.00009795    -0.00003935
    148      3      H          -0.00172328    -0.00090571     0.00086354
    149      3      H          -0.00115196    -0.00109889     0.00029647
    150      3      H           0.00018769    -0.00070978     0.00013119
    151      3      H           0.00089796     0.00150908    -0.00009067
    152      3      H           0.00122782    -0.00051811    -0.00182222
    153      3      H          -0.00044144     0.00049109    -0.00023156
    154      3      H          -0.00066997     0.00033561     0.00119882
    155      3      H          -0.00024016    -0.00095272     0.00105866
    156      3      H          -0.00124874     0.00013508     0.00189531
    157      1      C           0.00133738     0.00083898     0.00184562
    158      1      C          -0.00195798    -0.00001858    -0.00005365
    159      1      C           0.00113998     0.00010366     0.00176618
    160      1      C          -0.00163293     0.00039587    -0.00118606
    161      1      C          -0.00035462     0.00079602     0.00203296
    162      1      C          -0.00232546    -0.00132634    -0.00191709
    163      2      N           0.00439688     0.00249330     0.00492263
    164      2      N          -0.00503881    -0.00063993    -0.00626107
    165      3      H           0.00090073    -0.00004350     0.00011918
    166      3      H           0.00179301    -0.00093942    -0.00080790
    167      3      H           0.00117166    -0.00110029    -0.00026370
    168      3      H          -0.00022133    -0.00069579    -0.00012924
    169      3      H          -0.00092987     0.00153687     0.00004910
    170      3      H          -0.00123344    -0.00052790     0.00177009
    171      3      H           0.00040218     0.00049620     0.00016787
    172      3      H           0.00063165     0.00025034    -0.00124292
    173      3      H           0.00029219    -0.00101615    -0.00107715
    174      3      H           0.00112436     0.00006732    -0.00222563
    175      1      C           0.00030579     0.00312055     0.00166689
    176      1      C          -0.00105984    -0.00002702    -0.00232837
    177      1      C          -0.00122539     0.00119493     0.00115944
    178      1      C           0.00035657    -0.00102005    -0.00179939
    179      1      C          -0.00095994     0.00196771    -0.00000298
    180      1      C          -0.00013641    -0.00124761    -0.00196011
    181      2      N          -0.00339567     0.00463479     0.00541391
    182      2      N           0.00128704    -0.00459783    -0.00488871
    183      3      H           0.00056322    -0.00106544     0.00203399
    184      3      H           0.00098161     0.00028471     0.00103063
    185      3      H           0.00004840    -0.00074151     0.00112109
    186      3      H          -0.00020812    -0.00062562    -0.00025917
    187      3      H          -0.00020543     0.00138562    -0.00182927
    188      3      H          -0.00173471     0.00003736    -0.00002844
    189      3      H           0.00053238     0.00051037     0.00012961
    190      3      H           0.00155096    -0.00042998     0.00029188
    191      3      H           0.00180756    -0.00105549     0.00087263
    192      3      H           0.00042487    -0.00083285    -0.00003879
 SUM OF ATOMIC FORCES          -0.00339321     0.00966091    -0.00172190     0.01038326

 Number of electrons:                                                        516
 Number of occupied orbitals:                                                258
 Number of molecular orbitals:                                               258

 Number of orbital functions:                                               1776
 Number of independent orbital functions:                                   1776

 Extrapolation method: ASPC


 SCF WAVEFUNCTION OPTIMIZATION

  ----------------------------------- OT ---------------------------------------
  Minimizer      : CG                  : conjugate gradient
  Preconditioner : FULL_SINGLE_INVERSE : inversion of 
                                         H + eS - 2*(Sc)(c^T*H*c+const)(Sc)^T
  Precond_solver : DEFAULT
  Line search    : 2PNT                : 2 energies, one gradient
  stepsize       :    0.08000000                  energy_gap     :    0.08000000
  eps_taylor     :   0.10000E-15                  max_taylor     :             4
  ----------------------------------- OT ---------------------------------------

  Step     Update method      Time    Convergence         Total energy    Change
  ------------------------------------------------------------------------------
     1 OT CG       0.80E-01  151.1     0.00108809      -709.2860226206 -7.09E+02
     2 OT LS       0.14E+00  107.1                     -709.3173900781
     3 OT CG       0.14E+00  178.1     0.00067944      -709.3251822747 -3.92E-02
     4 OT LS       0.59E-01  106.8                     -709.3181417073
     5 OT CG       0.59E-01  178.8     0.00032065      -709.3313955406 -6.21E-03
     6 OT LS       0.62E-01  107.2                     -709.3328513164
     7 OT CG       0.62E-01  178.4     0.00016587      -709.3328555148 -1.46E-03
     8 OT LS       0.81E-01  107.1                     -709.3333366854
     9 OT CG       0.81E-01  178.3     0.00006900      -709.3333640674 -5.09E-04
    10 OT LS       0.85E-01  107.2                     -709.3334562981
    11 OT CG       0.85E-01  178.0     0.00003012      -709.3334565123 -9.24E-05
    12 OT LS       0.82E-01  107.3                     -709.3334735797
    13 OT CG       0.82E-01  178.8     0.00001343      -709.3334735965 -1.71E-05
    14 OT LS       0.79E-01  107.8                     -709.3334768552
    15 OT CG       0.79E-01  178.1     0.00000744      -709.3334768604 -3.26E-06
    16 OT LS       0.56E-01  107.4                     -709.3334774603
    17 OT CG       0.56E-01  177.9     0.00000375      -709.3334775759 -7.16E-07
    18 OT LS       0.77E-01  106.9                     -709.3334778052
    19 OT CG       0.77E-01  177.1     0.00000156      -709.3334778223 -2.46E-07
    20 OT LS       0.91E-01  107.0                     -709.3334778720
    21 OT CG       0.91E-01  178.2     0.00000075      -709.3334778733 -5.10E-08

  *** SCF run converged in    21 steps ***


  Electronic density on regular grids:       -515.9999992755        0.0000007245
  Core density on regular grids:              515.9999967721       -0.0000032279
  Total charge density on r-space grids:       -0.0000025034
  Total charge density g-space grids:          -0.0000025034

  Overlap energy of the core charge distribution:               0.00002491932432
  Self energy of the core charge distribution:              -1694.39446126194002
  Core Hamiltonian energy:                                    522.86011505362194
  Hartree energy:                                             685.68200285051364
  Exchange-correlation energy:                               -223.48115943480980

  Total energy:                                              -709.33347787329001

  outer SCF iter =    1 RMS gradient =   0.75E-06 energy =       -709.3334778733
  outer SCF loop converged in   1 iterations or   21 steps


 ENERGY| Total FORCE_EVAL ( QS ) energy (a.u.):             -709.333477883142336


 ATOMIC FORCES in [a.u.]

 # Atom   Kind   Element          X              Y              Z
      1      1      C          -0.00272830     0.00331892    -0.00044424
      2      1      C           0.00011994    -0.00184594     0.00213754
      3      1      C          -0.00229262    -0.00180733    -0.00105710
      4      1      C          -0.00062360    -0.00186236     0.00256267
      5      1      C           0.00396595    -0.00024493    -0.00374546
      6      1      C          -0.00092187    -0.00027363    -0.00009315
      7      2      N          -0.00020953     0.00093037    -0.00081214
      8      2      N          -0.00067788     0.00006675     0.00067187
      9      1      C          -0.00297793    -0.00113473     0.00081160
     10      1      C          -0.00193113     0.00120053    -0.00223997
     11      1      C           0.00123680    -0.00391031     0.00027125
     12      1      C          -0.00079683    -0.00065626     0.00012745
     13      1      C           0.00181989     0.00346362     0.00377666
     14      1      C          -0.00204412     0.00035791    -0.00262017
     15      1      C           0.00178941    -0.00024181     0.00059566
     16      1      C           0.00047999     0.00107041    -0.00002605
     17      1      C           0.00040594     0.00175077    -0.00005145
     18      1      C           0.00098339    -0.00019815    -0.00006655
     19      3      H           0.00029557     0.00222358    -0.00085610
     20      3      H           0.00141660     0.00004218    -0.00110907
     21      3      H           0.00008123     0.00013582    -0.00035360
     22      3      H           0.00211263    -0.00086415     0.00086220
     23      3      H           0.00013654     0.00000974     0.00030521
     24      3      H           0.00068779     0.00121378     0.00107654
     25      3      H           0.00162508     0.00109469     0.00337504
     26      3      H          -0.00306798     0.00041681    -0.00059188
     27      3      H           0.00174675     0.00079141    -0.00336087
     28      3      H          -0.00106181    -0.00293639     0.00073707
     29      1      C           0.00261221     0.00323957     0.00031106
     30      1      C           0.00025016    -0.00215442    -0.00208401
     31      1      C           0.00299946    -0.00203586     0.00136445
     32      1      C           0.00160301    -0.00149794    -0.00285125
     33      1      C          -0.00367306    -0.00038404     0.00349773
     34      1      C           0.00081498    -0.00036620     0.00009134
     35      2      N          -0.00091192     0.00200848     0.00288954
     36      2      N           0.00059570    -0.00029299    -0.00250623
     37      1      C           0.00310296    -0.00113137    -0.00050241
     38      1      C           0.00226281     0.00121225     0.00205941
     39      1      C          -0.00130960    -0.00380278    -0.00015542
     40      1      C           0.00057223    -0.00064582    -0.00014278
     41      1      C          -0.00173528     0.00327990    -0.00384488
     42      1      C           0.00218262    -0.00022415     0.00291198
     43      1      C          -0.00169624    -0.00022468    -0.00045642
     44      1      C          -0.00007343     0.00146991    -0.00010090
     45      1      C          -0.00080184     0.00180336     0.00043785
     46      1      C          -0.00131894    -0.00008350     0.00016423
     47      3      H          -0.00050776     0.00197348     0.00092859
     48      3      H          -0.00144987    -0.00051396     0.00124239
     49      3      H          -0.00008985     0.00009085     0.00035319
     50      3      H          -0.00216909    -0.00071139    -0.00074527
     51      3      H          -0.00011083    -0.00001948    -0.00031199
     52      3      H          -0.00047619     0.00128115    -0.00119795
     53      3      H          -0.00157497     0.00100206    -0.00343594
     54      3      H           0.00256411     0.00041123     0.00019409
     55      3      H          -0.00146564     0.00069878     0.00342326
     56      3      H           0.00102783    -0.00270305    -0.00048905
     57      1      C          -0.00391036     0.00075351     0.00010719
     58      1      C           0.00214428     0.00133798    -0.00209559
     59      1      C           0.00061997     0.00389269     0.00062543
     60      1      C           0.00101656     0.00193042    -0.00284878
     61      1      C           0.00188606    -0.00321644     0.00382596
     62      1      C          -0.00033210     0.00085124     0.00012897
     63      2      N           0.00045978     0.00124598     0.00091323
     64      2      N           0.00058229     0.00060269    -0.00126506
     65      1      C          -0.00034661     0.00400828    -0.00090001
     66      1      C          -0.00179731     0.00114513     0.00214619
     67      1      C           0.00401089     0.00063045    -0.00026264
     68      1      C           0.00019832     0.00083394    -0.00011668
     69      1      C          -0.00207466    -0.00309886    -0.00370928
     70      1      C          -0.00077212     0.00203936     0.00286090
     71      1      C           0.00104870    -0.00160755    -0.00034205
     72      1      C          -0.00134979    -0.00049475    -0.00006357
     73      1      C          -0.00134535    -0.00184047     0.00061825
     74      1      C           0.00186725    -0.00039416     0.00004075
     75      3      H          -0.00174903    -0.00146351     0.00078344
     76      3      H           0.00076901    -0.00104164     0.00109484
     77      3      H          -0.00004390    -0.00007171     0.00031562
     78      3      H           0.00162170    -0.00138579    -0.00089771
     79      3      H           0.00002311    -0.00008856    -0.00032283
     80      3      H          -0.00094399    -0.00101628    -0.00113520
     81      3      H          -0.00017476    -0.00160350    -0.00350805
     82      3      H          -0.00175945     0.00194941     0.00042187
     83      3      H          -0.00010527    -0.00147179     0.00297715
     84      3      H           0.00168282     0.00195980    -0.00022304
     85      1      C           0.00238244    -0.00128112    -0.00162250
     86      1      C          -0.00050721    -0.00086105     0.00212639
     87      1      C           0.00051230    -0.00168131    -0.00096413
     88      1      C          -0.00068808     0.00082964     0.00177723
     89      1      C           0.00084417    -0.00169176     0.00000728
     90      1      C          -0.00167700     0.00085158     0.00199968
     91      2      N           0.00209236    -0.00424875    -0.00553254
     92      2      N          -0.00420415     0.00235104     0.00487185
     93      3      H          -0.00064707     0.00109817    -0.00202432
     94      3      H           0.00063813     0.00076028    -0.00107162
     95      3      H          -0.00060540     0.00044328    -0.00118152
     96      3      H          -0.00066184     0.00010142     0.00020373
     97      3      H           0.00103637    -0.00083203     0.00176366
     98      3      H          -0.00088829    -0.00150885    -0.00000909
     99      3      H           0.00072136     0.00015447    -0.00013704
    100      3      H           0.00044537     0.00151738    -0.00033340
    101      3      H           0.00005585     0.00214668    -0.00084296
    102      3      H          -0.00064013     0.00105033     0.00013983
    103      1      C           0.00152294     0.00084114    -0.00192673
    104      1      C          -0.00093182    -0.00165136    -0.00001560
    105      1      C           0.00074289     0.00080975    -0.00178402
    106      1      C          -0.00052506    -0.00169448     0.00094746
    107      1      C           0.00042056    -0.00090807    -0.00214214
    108      1      C          -0.00249049    -0.00132478     0.00169876
    109      2      N           0.00368585     0.00228854    -0.00509393
    110      2      N          -0.00306107    -0.00410470     0.00575764
    111      3      H           0.00059913     0.00111881    -0.00018058
    112      3      H          -0.00000916     0.00213086     0.00083301
    113      3      H          -0.00041643     0.00155640     0.00031553
    114      3      H          -0.00072907     0.00015111     0.00010510
    115      3      H           0.00090698    -0.00152844     0.00001788
    116      3      H          -0.00104004    -0.00082676    -0.00178404
    117      3      H           0.00067416     0.00007286    -0.00020486
    118      3      H           0.00057741     0.00043963     0.00119292
    119      3      H          -0.00063975     0.00073845     0.00106539
    120      3      H           0.00059325     0.00099414     0.00222804
    121      1      C          -0.00012746     0.00295247    -0.00154530
    122      1      C           0.00087903     0.00011799     0.00231762
    123      1      C           0.00126214     0.00128866    -0.00092694
    124      1      C          -0.00019986    -0.00098734     0.00176699
    125      1      C           0.00091585     0.00160747     0.00002894
    126      1      C          -0.00012284    -0.00135927     0.00197150
    127      2      N           0.00167906     0.00479110    -0.00598375
    128      2      N          -0.00215042    -0.00529536     0.00458352
    129      3      H          -0.00048313    -0.00107073    -0.00203446
    130      3      H          -0.00087833     0.00026402    -0.00104938
    131      3      H          -0.00002856    -0.00075588    -0.00116080
    132      3      H           0.00021549    -0.00065668     0.00021815
    133      3      H           0.00015954     0.00127535     0.00181781
    134      3      H           0.00174762     0.00003356     0.00008750
    135      3      H          -0.00051265     0.00053264    -0.00013065
    136      3      H          -0.00152199    -0.00036866    -0.00037123
    137      3      H          -0.00169285    -0.00098641    -0.00087394
    138      3      H          -0.00057436    -0.00090765    -0.00010583
    139      1      C          -0.00158328     0.00076966    -0.00190858
    140      1      C           0.00186397    -0.00009306    -0.00003378
    141      1      C          -0.00102470     0.00020654    -0.00170488
    142      1      C           0.00170131     0.00042483     0.00101499
    143      1      C           0.00039101     0.00077659    -0.00218423
    144      1      C           0.00234149    -0.00149086     0.00168548
    145      2      N          -0.00471894     0.00120622    -0.00469869
    146      2      N           0.00515808     0.00056056     0.00575352
    147      3      H          -0.00131589    -0.00009603    -0.00003922
    148      3      H          -0.00171566    -0.00094001     0.00086121
    149      3      H          -0.00115459    -0.00110756     0.00029737
    150      3      H           0.00017767    -0.00071796     0.00012784
    151      3      H           0.00087674     0.00148243    -0.00007518
    152      3      H           0.00119905    -0.00051511    -0.00179565
    153      3      H          -0.00044303     0.00049419    -0.00021822
    154      3      H          -0.00067331     0.00034008     0.00120744
    155      3      H          -0.00025646    -0.00091510     0.00107121
    156      3      H          -0.00125506     0.00013256     0.00190794
    157      1      C           0.00129581     0.00083479     0.00177905
    158      1      C          -0.00187913     0.00006020    -0.00003484
    159      1      C           0.00104121     0.00017681     0.00174814
    160      1      C          -0.00166409     0.00038268    -0.00106679
    161      1      C          -0.00040695     0.00070284     0.00199706
    162      1      C          -0.00227242    -0.00133136    -0.00185983
    163      2      N           0.00433451     0.00251413     0.00487769
    164      2      N          -0.00502003    -0.00069006    -0.00616785
    165      3      H           0.00091381    -0.00004214     0.00012139
    166      3      H           0.00178580    -0.00097332    -0.00080555
    167      3      H           0.00117450    -0.00110897    -0.00026440
    168      3      H          -0.00021153    -0.00070389    -0.00012560
    169      3      H          -0.00090792     0.00151041     0.00003504
    170      3      H          -0.00120470    -0.00052526     0.00174466
    171      3      H           0.00040421     0.00049910     0.00015494
    172      3      H           0.00063487     0.00025473    -0.00125241
    173      3      H           0.00030857    -0.00097976    -0.00108945
    174      3      H           0.00113115     0.00006502    -0.00223700
    175      1      C           0.00033486     0.00307704     0.00160788
    176      1      C          -0.00100378     0.00006443    -0.00228953
    177      1      C          -0.00122818     0.00123038     0.00103923
    178      1      C           0.00024543    -0.00097121    -0.00178183
    179      1      C          -0.00098842     0.00185848    -0.00002247
    180      1      C          -0.00015147    -0.00120963    -0.00189366
    181      2      N          -0.00333982     0.00464561     0.00532573
    182      2      N           0.00122250    -0.00454439    -0.00484690
    183      3      H           0.00056918    -0.00107039     0.00204616
    184      3      H           0.00095760     0.00025167     0.00104305
    185      3      H           0.00004626    -0.00074665     0.00113014
    186      3      H          -0.00020955    -0.00062904    -0.00024624
    187      3      H          -0.00019315     0.00135824    -0.00180342
    188      3      H          -0.00170099     0.00003150    -0.00001410
    189      3      H           0.00054419     0.00050584     0.00012621
    190      3      H           0.00155954    -0.00042796     0.00029268
    191      3      H           0.00183309    -0.00103253     0.00087054
    192      3      H           0.00042928    -0.00084552    -0.00004012
 SUM OF ATOMIC FORCES          -0.00337209     0.00966414    -0.00172685     0.01038021

 *******************************************************************************
 ***                 BRENT   - NUMBER OF ENERGY EVALUATIONS :       4        ***
 *******************************************************************************

 --------  Informations at step =     3 ------------
  Optimization Method        =                   CG
  Total Energy               =      -709.3334786846
  Real energy change         =        -0.0098249175
  Decrease in energy         =                  YES
  Used time                  =            23969.079

  Convergence check :
  Max. step size             =         0.0385734292
  Conv. limit for step size  =         0.0010000000
  Convergence in step size   =                   NO
  RMS step size              =         0.0113285144
  Conv. limit for RMS step   =         0.0010000000
  Convergence in RMS step    =                   NO
  Max. gradient              =         0.0177647195
  Conv. limit for gradients  =         0.0010000000
  Conv. for gradients        =                   NO
  RMS gradient               =         0.0052172671
  Conv. limit for RMS grad.  =         0.0010000000
  Conv. for gradients        =                   NO
 ---------------------------------------------------

 Number of electrons:                                                        516
 Number of occupied orbitals:                                                258
 Number of molecular orbitals:                                               258

 Number of orbital functions:                                               1776
 Number of independent orbital functions:                                   1776

 Extrapolation method: ASPC


 SCF WAVEFUNCTION OPTIMIZATION

  ----------------------------------- OT ---------------------------------------
  Minimizer      : CG                  : conjugate gradient
  Preconditioner : FULL_SINGLE_INVERSE : inversion of 
                                         H + eS - 2*(Sc)(c^T*H*c+const)(Sc)^T
  Precond_solver : DEFAULT
  Line search    : 2PNT                : 2 energies, one gradient
  stepsize       :    0.08000000                  energy_gap     :    0.08000000
  eps_taylor     :   0.10000E-15                  max_taylor     :             4
  ----------------------------------- OT ---------------------------------------

  Step     Update method      Time    Convergence         Total energy    Change
  ------------------------------------------------------------------------------
     1 OT CG       0.80E-01  150.6     0.00046163      -709.3249359264 -7.09E+02
     2 OT LS       0.14E+00  106.7                     -709.3305924764
     3 OT CG       0.14E+00  177.2     0.00028125      -709.3320126625 -7.08E-03
     4 OT LS       0.62E-01  107.5                     -709.3310883334
     5 OT CG       0.62E-01  176.8     0.00012873      -709.3331286784 -1.12E-03
     6 OT LS       0.65E-01  106.8                     -709.3333734994
     7 OT CG       0.65E-01  177.3     0.00006888      -709.3333740275 -2.45E-04
     8 OT LS       0.78E-01  107.7                     -709.3334565735
     9 OT CG       0.78E-01  178.5     0.00002878      -709.3334591791 -8.52E-05
    10 OT LS       0.83E-01  106.9                     -709.3334748570
    11 OT CG       0.83E-01  178.4     0.00001271      -709.3334749041 -1.57E-05
    12 OT LS       0.82E-01  106.8                     -709.3334779355
    13 OT CG       0.82E-01  176.9     0.00000547      -709.3334779359 -3.03E-06
    14 OT LS       0.88E-01  107.2                     -709.3334785398
    15 OT CG       0.88E-01  177.9     0.00000254      -709.3334785431 -6.07E-07
    16 OT LS       0.69E-01  107.2                     -709.3334786378
    17 OT CG       0.69E-01  177.2     0.00000147      -709.3334786456 -1.02E-07
    18 OT LS       0.63E-01  106.6                     -709.3334786761
    19 OT CG       0.63E-01  177.8     0.00000066      -709.3334786764 -3.09E-08

  *** SCF run converged in    19 steps ***


  Electronic density on regular grids:       -515.9999992754        0.0000007246
  Core density on regular grids:              515.9999967725       -0.0000032275
  Total charge density on r-space grids:       -0.0000025029
  Total charge density g-space grids:          -0.0000025029

  Overlap energy of the core charge distribution:               0.00002490423018
  Self energy of the core charge distribution:              -1694.39446126194002
  Core Hamiltonian energy:                                    522.84876467935203
  Hartree energy:                                             685.69022712109950
  Exchange-correlation energy:                               -223.47803411916595

  Total energy:                                              -709.33347867642431

  outer SCF iter =    1 RMS gradient =   0.66E-06 energy =       -709.3334786764
  outer SCF loop converged in   1 iterations or   19 steps


 ENERGY| Total FORCE_EVAL ( QS ) energy (a.u.):             -709.333478684302349


 ATOMIC FORCES in [a.u.]

 # Atom   Kind   Element          X              Y              Z
      1      1      C          -0.00274646     0.00330107    -0.00042449
      2      1      C           0.00013528    -0.00187193     0.00214306
      3      1      C          -0.00228444    -0.00179453    -0.00112411
      4      1      C          -0.00063259    -0.00186783     0.00257874
      5      1      C           0.00397771    -0.00020799    -0.00377090
      6      1      C          -0.00093782    -0.00027387    -0.00007118
      7      2      N          -0.00023603     0.00102112    -0.00095966
      8      2      N          -0.00062192     0.00000198     0.00081820
      9      1      C          -0.00296244    -0.00113428     0.00087797
     10      1      C          -0.00194785     0.00122668    -0.00224612
     11      1      C           0.00121033    -0.00391506     0.00025024
     12      1      C          -0.00080514    -0.00066976     0.00010607
     13      1      C           0.00185783     0.00345502     0.00380158
     14      1      C          -0.00205278     0.00035206    -0.00263682
     15      1      C           0.00178928    -0.00017498     0.00067286
     16      1      C           0.00041468     0.00105058    -0.00007544
     17      1      C           0.00046089     0.00171381    -0.00012161
     18      1      C           0.00093170    -0.00024391    -0.00001735
     19      3      H           0.00034677     0.00219042    -0.00088471
     20      3      H           0.00140336     0.00011724    -0.00111596
     21      3      H           0.00005249     0.00010440    -0.00031986
     22      3      H           0.00210969    -0.00080345     0.00089192
     23      3      H           0.00009467     0.00000133     0.00027117
     24      3      H           0.00074637     0.00116423     0.00108266
     25      3      H           0.00163381     0.00109040     0.00337820
     26      3      H          -0.00307044     0.00042467    -0.00059351
     27      3      H           0.00174716     0.00080095    -0.00336326
     28      3      H          -0.00105576    -0.00294278     0.00073937
     29      1      C           0.00263123     0.00322197     0.00028977
     30      1      C           0.00023681    -0.00218358    -0.00208932
     31      1      C           0.00298363    -0.00202300     0.00143587
     32      1      C           0.00161802    -0.00149558    -0.00286942
     33      1      C          -0.00367669    -0.00034813     0.00351855
     34      1      C           0.00082767    -0.00036876     0.00007147
     35      2      N          -0.00090508     0.00209645     0.00308783
     36      2      N           0.00054064    -0.00035129    -0.00270998
     37      1      C           0.00308670    -0.00112882    -0.00056785
     38      1      C           0.00227868     0.00123677     0.00206199
     39      1      C          -0.00128290    -0.00380840    -0.00013412
     40      1      C           0.00057726    -0.00065863    -0.00012205
     41      1      C          -0.00177079     0.00326622    -0.00386675
     42      1      C           0.00219249    -0.00023182     0.00293118
     43      1      C          -0.00169112    -0.00015990    -0.00053229
     44      1      C           0.00000654     0.00145924    -0.00005007
     45      1      C          -0.00085983     0.00176655     0.00051409
     46      1      C          -0.00126878    -0.00013118     0.00011213
     47      3      H          -0.00055768     0.00194050     0.00095673
     48      3      H          -0.00143797    -0.00043956     0.00125031
     49      3      H          -0.00006045     0.00006045     0.00031754
     50      3      H          -0.00216615    -0.00065267    -0.00077555
     51      3      H          -0.00006762    -0.00002812    -0.00027700
     52      3      H          -0.00053552     0.00123297    -0.00120200
     53      3      H          -0.00158373     0.00099850    -0.00343936
     54      3      H           0.00256305     0.00041961     0.00019268
     55      3      H          -0.00146543     0.00070813     0.00342616
     56      3      H           0.00102103    -0.00270800    -0.00048928
     57      1      C          -0.00390239     0.00077935     0.00008587
     58      1      C           0.00217621     0.00134014    -0.00210051
     59      1      C           0.00061508     0.00388239     0.00069055
     60      1      C           0.00101495     0.00194375    -0.00286849
     61      1      C           0.00185515    -0.00324201     0.00384874
     62      1      C          -0.00034311     0.00086254     0.00010738
     63      2      N           0.00038633     0.00121529     0.00107229
     64      2      N           0.00065673     0.00056483    -0.00141984
     65      1      C          -0.00034356     0.00399661    -0.00096901
     66      1      C          -0.00183019     0.00114789     0.00215313
     67      1      C           0.00400464     0.00065553    -0.00024044
     68      1      C           0.00020617     0.00084534    -0.00009666
     69      1      C          -0.00204540    -0.00312296    -0.00373190
     70      1      C          -0.00076579     0.00205199     0.00288069
     71      1      C           0.00098953    -0.00164040    -0.00042073
     72      1      C          -0.00138355    -0.00041708    -0.00000882
     73      1      C          -0.00128828    -0.00187539     0.00070171
     74      1      C           0.00191552    -0.00031225    -0.00001152
     75      3      H          -0.00169724    -0.00149059     0.00081352
     76      3      H           0.00069727    -0.00106844     0.00109956
     77      3      H          -0.00002946    -0.00003016     0.00028064
     78      3      H           0.00156856    -0.00141257    -0.00092685
     79      3      H           0.00001054    -0.00004802    -0.00028675
     80      3      H          -0.00087293    -0.00104288    -0.00114293
     81      3      H          -0.00016636    -0.00160779    -0.00350996
     82      3      H          -0.00176615     0.00194309     0.00042019
     83      3      H          -0.00011371    -0.00147580     0.00297852
     84      3      H           0.00168834     0.00195240    -0.00021987
     85      1      C           0.00240479    -0.00132843    -0.00168064
     86      1      C          -0.00061477    -0.00086276     0.00216399
     87      1      C           0.00048554    -0.00165893    -0.00108320
     88      1      C          -0.00067356     0.00095202     0.00179776
     89      1      C           0.00095012    -0.00172051    -0.00001122
     90      1      C          -0.00170275     0.00088281     0.00206707
     91      2      N           0.00205682    -0.00429336    -0.00562617
     92      2      N          -0.00421770     0.00241394     0.00491326
     93      3      H          -0.00064626     0.00109107    -0.00201151
     94      3      H           0.00067825     0.00076402    -0.00105909
     95      3      H          -0.00059965     0.00044193    -0.00117295
     96      3      H          -0.00065845     0.00010084     0.00021693
     97      3      H           0.00105330    -0.00085664     0.00178903
     98      3      H          -0.00090040    -0.00154121     0.00000425
     99      3      H           0.00071945     0.00014149    -0.00014119
    100      3      H           0.00043912     0.00151074    -0.00033253
    101      3      H           0.00002292     0.00213604    -0.00084543
    102      3      H          -0.00063259     0.00104188     0.00013855
    103      1      C           0.00154751     0.00087193    -0.00199357
    104      1      C          -0.00103893    -0.00167965     0.00000226
    105      1      C           0.00072978     0.00093173    -0.00180487
    106      1      C          -0.00049975    -0.00167232     0.00106667
    107      1      C           0.00052710    -0.00091009    -0.00217868
    108      1      C          -0.00251223    -0.00137274     0.00175555
    109      2      N           0.00369971     0.00235220    -0.00513584
    110      2      N          -0.00303393    -0.00414691     0.00585048
    111      3      H           0.00059202     0.00110977    -0.00017870
    112      3      H           0.00002382     0.00212010     0.00083581
    113      3      H          -0.00041011     0.00154966     0.00031458
    114      3      H          -0.00072718     0.00013823     0.00010932
    115      3      H           0.00091895    -0.00156082     0.00000477
    116      3      H          -0.00105658    -0.00085122    -0.00180952
    117      3      H           0.00067087     0.00007236    -0.00021811
    118      3      H           0.00057165     0.00043801     0.00118412
    119      3      H          -0.00067955     0.00074204     0.00105256
    120      3      H           0.00059169     0.00098754     0.00221585
    121      1      C          -0.00009421     0.00299657    -0.00159976
    122      1      C           0.00093162     0.00002550     0.00235659
    123      1      C           0.00126205     0.00125671    -0.00104721
    124      1      C          -0.00031145    -0.00103575     0.00178031
    125      1      C           0.00088740     0.00171418     0.00001099
    126      1      C          -0.00014190    -0.00139868     0.00203779
    127      2      N           0.00173430     0.00478135    -0.00607728
    128      2      N          -0.00222819    -0.00535148     0.00461821
    129      3      H          -0.00047728    -0.00106611    -0.00202210
    130      3      H          -0.00090219     0.00029711    -0.00103706
    131      3      H          -0.00003060    -0.00075026    -0.00115227
    132      3      H           0.00021365    -0.00065377     0.00023152
    133      3      H           0.00017146     0.00130234     0.00184473
    134      3      H           0.00178130     0.00003882     0.00010308
    135      3      H          -0.00050043     0.00053738    -0.00013385
    136      3      H          -0.00151309    -0.00037028    -0.00037071
    137      3      H          -0.00166690    -0.00101000    -0.00087606
    138      3      H          -0.00056923    -0.00089490    -0.00010709
    139      1      C          -0.00162584     0.00077474    -0.00197429
    140      1      C           0.00194416    -0.00017213    -0.00001619
    141      1      C          -0.00112286     0.00013315    -0.00171849
    142      1      C           0.00167319     0.00044020     0.00113613
    143      1      C           0.00033662     0.00086956    -0.00222206
    144      1      C           0.00239752    -0.00148592     0.00174111
    145      2      N          -0.00478977     0.00117483    -0.00473588
    146      2      N           0.00518045     0.00061866     0.00584687
    147      3      H          -0.00130366    -0.00009791    -0.00003868
    148      3      H          -0.00172330    -0.00090565     0.00086350
    149      3      H          -0.00115205    -0.00109885     0.00029633
    150      3      H           0.00018810    -0.00070971     0.00013154
    151      3      H           0.00089807     0.00150917    -0.00009068
    152      3      H           0.00122791    -0.00051812    -0.00182234
    153      3      H          -0.00044162     0.00049112    -0.00023192
    154      3      H          -0.00066956     0.00033555     0.00119909
    155      3      H          -0.00024007    -0.00095274     0.00105870
    156      3      H          -0.00124895     0.00013505     0.00189514
    157      1      C           0.00133592     0.00083937     0.00184604
    158      1      C          -0.00195776    -0.00001850    -0.00005386
    159      1      C           0.00114019     0.00010381     0.00176644
    160      1      C          -0.00163314     0.00039571    -0.00118616
    161      1      C          -0.00035439     0.00079566     0.00203326
    162      1      C          -0.00232555    -0.00132590    -0.00191591
    163      2      N           0.00439508     0.00249442     0.00492062
    164      2      N          -0.00503732    -0.00064094    -0.00625969
    165      3      H           0.00090030    -0.00004347     0.00011842
    166      3      H           0.00179304    -0.00093917    -0.00080795
    167      3      H           0.00117181    -0.00110024    -0.00026346
    168      3      H          -0.00022179    -0.00069572    -0.00012968
    169      3      H          -0.00093000     0.00153704     0.00004919
    170      3      H          -0.00123359    -0.00052793     0.00177022
    171      3      H           0.00040239     0.00049623     0.00016828
    172      3      H           0.00063120     0.00025029    -0.00124327
    173      3      H           0.00029210    -0.00101626    -0.00107713
    174      3      H           0.00112460     0.00006726    -0.00222542
    175      1      C           0.00030538     0.00312046     0.00166568
    176      1      C          -0.00105944    -0.00002702    -0.00232871
    177      1      C          -0.00122517     0.00119524     0.00115961
    178      1      C           0.00035652    -0.00102039    -0.00179963
    179      1      C          -0.00096003     0.00196743    -0.00000287
    180      1      C          -0.00013737    -0.00124645    -0.00196060
    181      2      N          -0.00339406     0.00463405     0.00541243
    182      2      N           0.00128511    -0.00459681    -0.00488670
    183      3      H           0.00056335    -0.00106559     0.00203386
    184      3      H           0.00098150     0.00028474     0.00103072
    185      3      H           0.00004827    -0.00074116     0.00112133
    186      3      H          -0.00020807    -0.00062578    -0.00025954
    187      3      H          -0.00020546     0.00138570    -0.00182940
    188      3      H          -0.00173488     0.00003741    -0.00002848
    189      3      H           0.00053210     0.00051071     0.00013001
    190      3      H           0.00155096    -0.00043006     0.00029175
    191      3      H           0.00180748    -0.00105556     0.00087262
    192      3      H           0.00042464    -0.00083251    -0.00003803
 SUM OF ATOMIC FORCES          -0.00339321     0.00966086    -0.00172189     0.01038320

 --------------------------
 OPTIMIZATION STEP:      4
 --------------------------

 Number of electrons:                                                        516
 Number of occupied orbitals:                                                258
 Number of molecular orbitals:                                               258

 Number of orbital functions:                                               1776
 Number of independent orbital functions:                                   1776

 Extrapolation method: ASPC


 SCF WAVEFUNCTION OPTIMIZATION

  ----------------------------------- OT ---------------------------------------
  Minimizer      : CG                  : conjugate gradient
  Preconditioner : FULL_SINGLE_INVERSE : inversion of 
                                         H + eS - 2*(Sc)(c^T*H*c+const)(Sc)^T
  Precond_solver : DEFAULT
  Line search    : 2PNT                : 2 energies, one gradient
  stepsize       :    0.08000000                  energy_gap     :    0.08000000
  eps_taylor     :   0.10000E-15                  max_taylor     :             4
  ----------------------------------- OT ---------------------------------------

  Step     Update method      Time    Convergence         Total energy    Change
  ------------------------------------------------------------------------------
     1 OT CG       0.80E-01  151.4     0.00011326      -709.3329643438 -7.09E+02
     2 OT LS       0.14E+00  107.8                     -709.3333046165
     3 OT CG       0.14E+00  177.8     0.00006963      -709.3333897995 -4.25E-04
     4 OT LS       0.61E-01  107.1                     -709.3333269118
     5 OT CG       0.61E-01  177.6     0.00003224      -709.3334570801 -6.73E-05
     6 OT LS       0.64E-01  106.9                     -709.3334721895
     7 OT CG       0.64E-01  178.1     0.00001703      -709.3334722245 -1.51E-05
     8 OT LS       0.79E-01  107.6                     -709.3334772923
     9 OT CG       0.79E-01  177.5     0.00000709      -709.3334775004 -5.28E-06
    10 OT LS       0.83E-01  106.9                     -709.3334784600
    11 OT CG       0.83E-01  178.5     0.00000310      -709.3334784623 -9.62E-07
    12 OT LS       0.82E-01  107.5                     -709.3334786420
    13 OT CG       0.82E-01  178.5     0.00000135      -709.3334786421 -1.80E-07
    14 OT LS       0.84E-01  107.1                     -709.3334786775
    15 OT CG       0.84E-01  178.3     0.00000070      -709.3334786776 -3.54E-08

  *** SCF run converged in    15 steps ***


  Electronic density on regular grids:       -515.9999992754        0.0000007246
  Core density on regular grids:              515.9999967725       -0.0000032275
  Total charge density on r-space grids:       -0.0000025029
  Total charge density g-space grids:          -0.0000025029

  Overlap energy of the core charge distribution:               0.00002490423018
  Self energy of the core charge distribution:              -1694.39446126194002
  Core Hamiltonian energy:                                    522.84887891049561
  Hartree energy:                                             685.69014646360711
  Exchange-correlation energy:                               -223.47806769396544

  Total energy:                                              -709.33347867757243

  outer SCF iter =    1 RMS gradient =   0.70E-06 energy =       -709.3334786776
  outer SCF loop converged in   1 iterations or   15 steps


 ENERGY| Total FORCE_EVAL ( QS ) energy (a.u.):             -709.333478677572430


 Number of electrons:                                                        516
 Number of occupied orbitals:                                                258
 Number of molecular orbitals:                                               258

 Number of orbital functions:                                               1776
 Number of independent orbital functions:                                   1776

 Extrapolation method: ASPC


 SCF WAVEFUNCTION OPTIMIZATION

  ----------------------------------- OT ---------------------------------------
  Minimizer      : CG                  : conjugate gradient
  Preconditioner : FULL_SINGLE_INVERSE : inversion of 
                                         H + eS - 2*(Sc)(c^T*H*c+const)(Sc)^T
  Precond_solver : DEFAULT
  Line search    : 2PNT                : 2 energies, one gradient
  stepsize       :    0.08000000                  energy_gap     :    0.08000000
  eps_taylor     :   0.10000E-15                  max_taylor     :             4
  ----------------------------------- OT ---------------------------------------

  Step     Update method      Time    Convergence         Total energy    Change
  ------------------------------------------------------------------------------
     1 OT CG       0.80E-01  150.9     0.00033648      -709.3293330584 -7.09E+02
     2 OT LS       0.15E+00  107.5                     -709.3323547461
     3 OT CG       0.15E+00  177.6     0.00019070      -709.3331482340 -3.82E-03
     4 OT LS       0.72E-01  107.0                     -709.3331085706
     5 OT CG       0.72E-01  178.3     0.00009094      -709.3337513265 -6.03E-04
     6 OT LS       0.58E-01  107.4                     -709.3338544515
     7 OT CG       0.58E-01  178.0     0.00004758      -709.3338612175 -1.10E-04
     8 OT LS       0.79E-01  107.1                     -709.3338992069
     9 OT CG       0.79E-01  178.4     0.00002294      -709.3339020370 -4.08E-05
    10 OT LS       0.75E-01  106.9                     -709.3339110411
    11 OT CG       0.75E-01  178.0     0.00000935      -709.3339110647 -9.03E-06
    12 OT LS       0.83E-01  106.7                     -709.3339127028
    13 OT CG       0.83E-01  179.1     0.00000503      -709.3339127171 -1.65E-06
    14 OT LS       0.65E-01  107.5                     -709.3339130664
    15 OT CG       0.65E-01  177.9     0.00000284      -709.3339130941 -3.77E-07
    16 OT LS       0.63E-01  107.3                     -709.3339132115
    17 OT CG       0.63E-01  178.3     0.00000123      -709.3339132115 -1.17E-07
    18 OT LS       0.87E-01  108.0                     -709.3339132396
    19 OT CG       0.87E-01  177.1     0.00000060      -709.3339132419 -3.03E-08

  *** SCF run converged in    19 steps ***


  Electronic density on regular grids:       -515.9999992643        0.0000007357
  Core density on regular grids:              515.9999967697       -0.0000032303
  Total charge density on r-space grids:       -0.0000024946
  Total charge density g-space grids:          -0.0000024946

  Overlap energy of the core charge distribution:               0.00002442608275
  Self energy of the core charge distribution:              -1694.39446126194002
  Core Hamiltonian energy:                                    522.78877911021436
  Hartree energy:                                             685.72184564539793
  Exchange-correlation energy:                               -223.45010116163374

  Total energy:                                              -709.33391324187869

  outer SCF iter =    1 RMS gradient =   0.60E-06 energy =       -709.3339132419
  outer SCF loop converged in   1 iterations or   19 steps


 ENERGY| Total FORCE_EVAL ( QS ) energy (a.u.):             -709.333913241878690


 Number of electrons:                                                        516
 Number of occupied orbitals:                                                258
 Number of molecular orbitals:                                               258

 Number of orbital functions:                                               1776
 Number of independent orbital functions:                                   1776

 Extrapolation method: ASPC


 SCF WAVEFUNCTION OPTIMIZATION

  ----------------------------------- OT ---------------------------------------
  Minimizer      : CG                  : conjugate gradient
  Preconditioner : FULL_SINGLE_INVERSE : inversion of 
                                         H + eS - 2*(Sc)(c^T*H*c+const)(Sc)^T
  Precond_solver : DEFAULT
  Line search    : 2PNT                : 2 energies, one gradient
  stepsize       :    0.08000000                  energy_gap     :    0.08000000
  eps_taylor     :   0.10000E-15                  max_taylor     :             4
  ----------------------------------- OT ---------------------------------------

  Step     Update method      Time    Convergence         Total energy    Change
  ------------------------------------------------------------------------------
     1 OT CG       0.80E-01  151.6     0.00013991      -709.3017425671 -7.09E+02
     2 OT LS       0.15E+00  106.4                     -709.3022689752
     3 OT CG       0.15E+00  178.3     0.00007496      -709.3024160385 -6.73E-04
     4 OT LS       0.68E-01  107.1                     -709.3023745842
     5 OT CG       0.68E-01  178.0     0.00003918      -709.3025033477 -8.73E-05
     6 OT LS       0.57E-01  107.6                     -709.3025225123
     7 OT CG       0.57E-01  178.6     0.00001967      -709.3025232805 -1.99E-05
     8 OT LS       0.80E-01  106.9                     -709.3025297732
     9 OT CG       0.80E-01  178.1     0.00000935      -709.3025303785 -7.10E-06
    10 OT LS       0.73E-01  107.6                     -709.3025318371
    11 OT CG       0.73E-01  178.3     0.00000419      -709.3025318489 -1.47E-06
    12 OT LS       0.66E-01  106.3                     -709.3025321126
    13 OT CG       0.66E-01  177.4     0.00000250      -709.3025321156 -2.67E-07
    14 OT LS       0.65E-01  107.3                     -709.3025322087
    15 OT CG       0.65E-01  178.2     0.00000121      -709.3025322087 -9.31E-08
    16 OT LS       0.74E-01  106.7                     -709.3025322331
    17 OT CG       0.74E-01  179.1     0.00000053      -709.3025322334 -2.47E-08

  *** SCF run converged in    17 steps ***


  Electronic density on regular grids:       -515.9999992424        0.0000007576
  Core density on regular grids:              515.9999967612       -0.0000032388
  Total charge density on r-space grids:       -0.0000024812
  Total charge density g-space grids:          -0.0000024812

  Overlap energy of the core charge distribution:               0.00002466451291
  Self energy of the core charge distribution:              -1694.39446126194002
  Core Hamiltonian energy:                                    522.73752471996011
  Hartree energy:                                             685.76137205989039
  Exchange-correlation energy:                               -223.40699241583769

  Total energy:                                              -709.30253223341424

  outer SCF iter =    1 RMS gradient =   0.53E-06 energy =       -709.3025322334
  outer SCF loop converged in   1 iterations or   17 steps


 ENERGY| Total FORCE_EVAL ( QS ) energy (a.u.):             -709.302532233414240


 *******************************************************************************
 ***                 MNBRACK - NUMBER OF ENERGY EVALUATIONS :       3        ***
 *******************************************************************************

 Number of electrons:                                                        516
 Number of occupied orbitals:                                                258
 Number of molecular orbitals:                                               258

 Number of orbital functions:                                               1776
 Number of independent orbital functions:                                   1776

 Extrapolation method: ASPC


 SCF WAVEFUNCTION OPTIMIZATION

  ----------------------------------- OT ---------------------------------------
  Minimizer      : CG                  : conjugate gradient
  Preconditioner : FULL_SINGLE_INVERSE : inversion of 
                                         H + eS - 2*(Sc)(c^T*H*c+const)(Sc)^T
  Precond_solver : DEFAULT
  Line search    : 2PNT                : 2 energies, one gradient
  stepsize       :    0.08000000                  energy_gap     :    0.08000000
  eps_taylor     :   0.10000E-15                  max_taylor     :             4
  ----------------------------------- OT ---------------------------------------

  Step     Update method      Time    Convergence         Total energy    Change
  ------------------------------------------------------------------------------
     1 OT CG       0.80E-01  151.4     0.00113600      -709.2817464446 -7.09E+02
     2 OT LS       0.15E+00  107.7                     -709.3161088064
     3 OT CG       0.15E+00  177.8     0.00064999      -709.3249755490 -4.32E-02
     4 OT LS       0.73E-01  107.3                     -709.3248920425
     5 OT CG       0.73E-01  178.3     0.00031209      -709.3320243106 -7.05E-03
     6 OT LS       0.57E-01  107.5                     -709.3332146833
     7 OT CG       0.57E-01  178.0     0.00016152      -709.3333064136 -1.28E-03
     8 OT LS       0.80E-01  107.5                     -709.3337470584
     9 OT CG       0.80E-01  177.5     0.00007718      -709.3337851390 -4.79E-04
    10 OT LS       0.75E-01  107.3                     -709.3338876547
    11 OT CG       0.75E-01  178.1     0.00003197      -709.3338880497 -1.03E-04
    12 OT LS       0.81E-01  107.7                     -709.3339069105
    13 OT CG       0.81E-01  177.9     0.00001739      -709.3339069986 -1.89E-05
    14 OT LS       0.64E-01  107.0                     -709.3339111149
    15 OT CG       0.64E-01  178.1     0.00000963      -709.3339114291 -4.43E-06
    16 OT LS       0.64E-01  106.7                     -709.3339127987
    17 OT CG       0.64E-01  178.0     0.00000418      -709.3339127988 -1.37E-06
    18 OT LS       0.86E-01  107.7                     -709.3339131227
    19 OT CG       0.86E-01  178.5     0.00000205      -709.3339131450 -3.46E-07
    20 OT LS       0.81E-01  106.3                     -709.3339132225
    21 OT CG       0.81E-01  177.7     0.00000108      -709.3339132229 -7.80E-08
    22 OT LS       0.69E-01  106.9                     -709.3339132410
    23 OT CG       0.69E-01  179.3     0.00000065      -709.3339132415 -1.86E-08

  *** SCF run converged in    23 steps ***


  Electronic density on regular grids:       -515.9999992643        0.0000007357
  Core density on regular grids:              515.9999967697       -0.0000032303
  Total charge density on r-space grids:       -0.0000024946
  Total charge density g-space grids:          -0.0000024946

  Overlap energy of the core charge distribution:               0.00002442608275
  Self energy of the core charge distribution:              -1694.39446126194002
  Core Hamiltonian energy:                                    522.78881839189694
  Hartree energy:                                             685.72181994166624
  Exchange-correlation energy:                               -223.45011473923961

  Total energy:                                              -709.33391324153376

  outer SCF iter =    1 RMS gradient =   0.65E-06 energy =       -709.3339132415
  outer SCF loop converged in   1 iterations or   23 steps


 ENERGY| Total FORCE_EVAL ( QS ) energy (a.u.):             -709.333913248362705


 ATOMIC FORCES in [a.u.]

 # Atom   Kind   Element          X              Y              Z
      1      1      C           0.00095396    -0.00869998     0.00205874
      2      1      C           0.00100701     0.00535948    -0.00270931
      3      1      C           0.00207604    -0.00160472    -0.00325168
      4      1      C           0.00653740     0.00627956    -0.00704070
      5      1      C          -0.00918357    -0.00103404     0.00933469
      6      1      C          -0.00154258     0.00250737    -0.00070362
      7      2      N          -0.00298822     0.00065119    -0.00061673
      8      2      N          -0.00174340    -0.00160334     0.00064745
      9      1      C          -0.00116576     0.00262956     0.00311844
     10      1      C           0.00509217    -0.00208981     0.00254948
     11      1      C          -0.00730233     0.00543419    -0.00198208
     12      1      C           0.00131874    -0.00268633     0.00061583
     13      1      C          -0.00584295    -0.00706406    -0.00967256
     14      1      C           0.00882240     0.00229190     0.00710445
     15      1      C          -0.00423594    -0.00061313    -0.00578540
     16      1      C           0.00169224     0.00043502     0.00183036
     17      1      C          -0.00210402    -0.00226064     0.00416995
     18      1      C           0.00101334     0.00128167    -0.00193894
     19      3      H           0.00229718    -0.00053453    -0.00121289
     20      3      H           0.00068368    -0.00038166    -0.00017311
     21      3      H          -0.00190243    -0.00123435     0.00157070
     22      3      H           0.00067284     0.00231329     0.00127571
     23      3      H          -0.00205494    -0.00099683    -0.00162672
     24      3      H          -0.00001241     0.00079030     0.00016024
     25      3      H           0.00156447    -0.00234250    -0.00000176
     26      3      H           0.00047973     0.00082723     0.00254990
     27      3      H          -0.00171556     0.00273585     0.00055305
     28      3      H           0.00113955    -0.00012053    -0.00241116
     29      1      C          -0.00089387    -0.00908440    -0.00245001
     30      1      C          -0.00132624     0.00594102     0.00365982
     31      1      C          -0.00221557    -0.00072951     0.00352710
     32      1      C          -0.00764094     0.00439293     0.00795961
     33      1      C           0.00935631    -0.00089050    -0.00939610
     34      1      C           0.00160159     0.00234099     0.00055088
     35      2      N           0.00248973    -0.00247810    -0.00728369
     36      2      N           0.00347963     0.00085437     0.00756364
     37      1      C           0.00066135     0.00187829    -0.00332165
     38      1      C          -0.00544614    -0.00199389    -0.00266053
     39      1      C           0.00748801     0.00518073     0.00201459
     40      1      C          -0.00095861    -0.00233286    -0.00043065
     41      1      C           0.00596363    -0.00750351     0.00995895
     42      1      C          -0.00865899     0.00353977    -0.00755692
     43      1      C           0.00330773    -0.00049893     0.00483984
     44      1      C          -0.00468312    -0.00219221    -0.00213246
     45      1      C           0.00228974    -0.00255387    -0.00565950
     46      1      C          -0.00080985     0.00116637     0.00132252
     47      3      H          -0.00202260    -0.00057846     0.00103582
     48      3      H          -0.00037631     0.00038344     0.00035152
     49      3      H           0.00185013    -0.00122679    -0.00163088
     50      3      H          -0.00063927     0.00232293    -0.00125454
     51      3      H           0.00189310    -0.00095482     0.00148313
     52      3      H          -0.00027653     0.00035591    -0.00028639
     53      3      H          -0.00148610    -0.00240577     0.00004961
     54      3      H          -0.00051249     0.00080570    -0.00232940
     55      3      H           0.00160339     0.00247266     0.00013105
     56      3      H          -0.00111125     0.00008654     0.00268968
     57      1      C           0.00794112     0.00370249    -0.00209240
     58      1      C          -0.00404759    -0.00315888     0.00254953
     59      1      C           0.00225425     0.00016789     0.00310538
     60      1      C          -0.00195045    -0.00875607     0.00740592
     61      1      C          -0.00328825     0.00906231    -0.01001399
     62      1      C          -0.00248248     0.00027053     0.00047536
     63      2      N          -0.00008078     0.00244926    -0.00036506
     64      2      N           0.00115301     0.00243514     0.00023993
     65      1      C          -0.00204367    -0.00023421    -0.00343787
     66      1      C           0.00387471    -0.00331649    -0.00300109
     67      1      C          -0.00823560     0.00378209     0.00260037
     68      1      C           0.00265992     0.00025864    -0.00052703
     69      1      C           0.00374055     0.00873322     0.00995506
     70      1      C           0.00139580    -0.00837998    -0.00762435
     71      1      C          -0.00120344     0.00399174     0.00650737
     72      1      C           0.00458845    -0.00312556    -0.00240893
     73      1      C           0.00156964     0.00413939    -0.00684451
     74      1      C          -0.00781326    -0.00471368     0.00263046
     75      3      H           0.00158310    -0.00173269     0.00125110
     76      3      H           0.00036637    -0.00038806     0.00021456
     77      3      H           0.00014584     0.00213008    -0.00148127
     78      3      H          -0.00149703    -0.00161595    -0.00117831
     79      3      H          -0.00012670     0.00209940     0.00154934
     80      3      H          -0.00023776    -0.00039972    -0.00024921
     81      3      H           0.00290765     0.00008938     0.00008891
     82      3      H          -0.00067411    -0.00074513    -0.00213138
     83      3      H          -0.00265467     0.00005536     0.00000806
     84      3      H           0.00056116    -0.00061713     0.00208327
     85      1      C          -0.00481561     0.00066488     0.00448445
     86      1      C          -0.00134514    -0.00129053    -0.00253569
     87      1      C          -0.00164857     0.00150998     0.00073195
     88      1      C           0.00161509     0.00003226    -0.00172287
     89      1      C           0.00191331     0.00247886     0.00189266
     90      1      C           0.00342535    -0.00352833    -0.00232395
     91      2      N           0.00498362     0.00074730     0.00649549
     92      2      N           0.00002083    -0.00190712    -0.00309316
     93      3      H          -0.00007810    -0.00107068    -0.00187034
     94      3      H           0.00175495     0.00027774    -0.00006010
     95      3      H          -0.00086877     0.00114953     0.00140193
     96      3      H           0.00046293    -0.00143839    -0.00143662
     97      3      H           0.00093601    -0.00140607     0.00199686
     98      3      H          -0.00091573    -0.00196800     0.00044145
     99      3      H          -0.00042553     0.00115818     0.00198453
    100      3      H           0.00059930    -0.00023872    -0.00144560
    101      3      H          -0.00128488     0.00074355    -0.00080475
    102      3      H          -0.00048585     0.00044216     0.00190500
    103      1      C          -0.00391219    -0.00363032     0.00245163
    104      1      C          -0.00177610     0.00251961    -0.00185100
    105      1      C          -0.00164969     0.00004813     0.00166628
    106      1      C           0.00161779     0.00146215    -0.00072052
    107      1      C           0.00139339    -0.00136244     0.00257474
    108      1      C           0.00441271     0.00051950    -0.00450349
    109      2      N          -0.00084747    -0.00233926     0.00308358
    110      2      N          -0.00495825     0.00120486    -0.00552937
    111      3      H           0.00038297     0.00030130    -0.00176629
    112      3      H           0.00117910     0.00081415     0.00075513
    113      3      H          -0.00062785    -0.00020861     0.00147366
    114      3      H           0.00045525     0.00114569    -0.00200431
    115      3      H           0.00094501    -0.00197908    -0.00043259
    116      3      H          -0.00091642    -0.00141050    -0.00202242
    117      3      H          -0.00047739    -0.00145176     0.00142057
    118      3      H           0.00082679     0.00110094    -0.00138462
    119      3      H          -0.00183728     0.00027819    -0.00000938
    120      3      H           0.00003149    -0.00107716     0.00199366
    121      1      C           0.00089379    -0.00394683     0.00390543
    122      1      C           0.00166269    -0.00052852    -0.00271149
    123      1      C          -0.00036770    -0.00219570     0.00079227
    124      1      C          -0.00108552     0.00132606    -0.00182168
    125      1      C          -0.00311881     0.00039686     0.00172921
    126      1      C           0.00091365     0.00497534    -0.00265986
    127      2      N          -0.00415825     0.00304963     0.00605843
    128      2      N           0.00882113     0.00475513    -0.00155689
    129      3      H           0.00111130     0.00059323    -0.00191337
    130      3      H          -0.00115521     0.00161077     0.00010145
    131      3      H          -0.00062407    -0.00129251     0.00136934
    132      3      H           0.00112696     0.00115370    -0.00142332
    133      3      H           0.00067011     0.00144300     0.00208899
    134      3      H           0.00236773     0.00017410     0.00075209
    135      3      H          -0.00080178    -0.00091039     0.00182084
    136      3      H          -0.00003359     0.00075693    -0.00151509
    137      3      H          -0.00005176    -0.00139369    -0.00075757
    138      3      H          -0.00016532    -0.00034156     0.00178919
    139      1      C           0.00483065    -0.00118802     0.00249802
    140      1      C          -0.00127132    -0.00274537    -0.00181860
    141      1      C           0.00061745    -0.00150788     0.00172149
    142      1      C          -0.00209822     0.00067194    -0.00080282
    143      1      C           0.00041539     0.00180290     0.00267008
    144      1      C          -0.00324802     0.00300708    -0.00426846
    145      2      N           0.00432372     0.00287325     0.00208515
    146      2      N           0.00209150    -0.00499143    -0.00737987
    147      3      H          -0.00058896     0.00003897    -0.00176112
    148      3      H          -0.00122176     0.00056125     0.00067198
    149      3      H           0.00064930    -0.00039570     0.00153416
    150      3      H          -0.00120736    -0.00025397    -0.00178652
    151      3      H           0.00126119     0.00182578    -0.00062773
    152      3      H           0.00148653    -0.00015129    -0.00200015
    153      3      H           0.00158162     0.00036720     0.00145812
    154      3      H          -0.00150731     0.00011997    -0.00133334
    155      3      H           0.00068563    -0.00168595     0.00002567
    156      3      H           0.00105710     0.00068359     0.00194438
    157      1      C          -0.00495888    -0.00136379    -0.00241595
    158      1      C           0.00135041    -0.00284616     0.00184158
    159      1      C          -0.00068349    -0.00138660    -0.00168459
    160      1      C           0.00210870     0.00052995     0.00066803
    161      1      C          -0.00048198     0.00186214    -0.00265196
    162      1      C           0.00277916     0.00356605     0.00459855
    163      2      N          -0.00152831     0.00103539    -0.00337967
    164      2      N          -0.00219971    -0.00592467     0.00667887
    165      3      H           0.00008579     0.00015997     0.00166760
    166      3      H           0.00125386     0.00073893    -0.00073152
    167      3      H          -0.00057943    -0.00042435    -0.00156862
    168      3      H           0.00120649    -0.00020334     0.00191447
    169      3      H          -0.00128030     0.00173980     0.00048832
    170      3      H          -0.00152237    -0.00015395     0.00192469
    171      3      H          -0.00150693     0.00029099    -0.00149725
    172      3      H           0.00142717     0.00008367     0.00132381
    173      3      H          -0.00061403    -0.00173704    -0.00008832
    174      3      H          -0.00095398     0.00069318    -0.00204480
    175      1      C          -0.00135631    -0.00409790    -0.00402225
    176      1      C          -0.00158616    -0.00032562     0.00265933
    177      1      C           0.00031964    -0.00211747    -0.00098259
    178      1      C           0.00090309     0.00142735     0.00167362
    179      1      C           0.00296351     0.00043909    -0.00194848
    180      1      C          -0.00142609     0.00523347     0.00231662
    181      2      N           0.00344125     0.00207098    -0.00536669
    182      2      N          -0.00553994     0.00286769     0.00178056
    183      3      H          -0.00098397     0.00059436     0.00199726
    184      3      H           0.00107203     0.00152777    -0.00002736
    185      3      H           0.00057625    -0.00130933    -0.00147701
    186      3      H          -0.00107322     0.00116310     0.00149600
    187      3      H          -0.00066506     0.00139857    -0.00199659
    188      3      H          -0.00230507     0.00022584    -0.00064194
    189      3      H           0.00077863    -0.00089140    -0.00187463
    190      3      H           0.00008045     0.00082973     0.00165964
    191      3      H           0.00016671    -0.00133854     0.00073899
    192      3      H          -0.00010215    -0.00007203    -0.00164323
 SUM OF ATOMIC FORCES          -0.00399786     0.00798729    -0.00203399     0.00916061

 Number of electrons:                                                        516
 Number of occupied orbitals:                                                258
 Number of molecular orbitals:                                               258

 Number of orbital functions:                                               1776
 Number of independent orbital functions:                                   1776

 Extrapolation method: ASPC


 SCF WAVEFUNCTION OPTIMIZATION

  ----------------------------------- OT ---------------------------------------
  Minimizer      : CG                  : conjugate gradient
  Preconditioner : FULL_SINGLE_INVERSE : inversion of 
                                         H + eS - 2*(Sc)(c^T*H*c+const)(Sc)^T
  Precond_solver : DEFAULT
  Line search    : 2PNT                : 2 energies, one gradient
  stepsize       :    0.08000000                  energy_gap     :    0.08000000
  eps_taylor     :   0.10000E-15                  max_taylor     :             4
  ----------------------------------- OT ---------------------------------------

  Step     Update method      Time    Convergence         Total energy    Change
  ------------------------------------------------------------------------------
     1 OT CG       0.80E-01  150.5     0.00150964      -709.2441723304 -7.09E+02
     2 OT LS       0.14E+00  107.8                     -709.3045094320
     3 OT CG       0.14E+00  177.8     0.00088166      -709.3193392306 -7.52E-02
     4 OT LS       0.73E-01  107.4                     -709.3196957723
     5 OT CG       0.73E-01  179.2     0.00041277      -709.3322653933 -1.29E-02
     6 OT LS       0.58E-01  106.9                     -709.3344177417
     7 OT CG       0.58E-01  177.7     0.00021642      -709.3345497342 -2.28E-03
     8 OT LS       0.77E-01  107.2                     -709.3353274320
     9 OT CG       0.77E-01  177.7     0.00010635      -709.3353748624 -8.25E-04
    10 OT LS       0.75E-01  107.3                     -709.3355684270
    11 OT CG       0.75E-01  178.4     0.00004237      -709.3355685879 -1.94E-04
    12 OT LS       0.87E-01  107.2                     -709.3356037116
    13 OT CG       0.87E-01  178.8     0.00002055      -709.3356044394 -3.59E-05
    14 OT LS       0.76E-01  106.9                     -709.3356116277
    15 OT CG       0.76E-01  177.7     0.00001173      -709.3356117881 -7.35E-06
    16 OT LS       0.58E-01  108.0                     -709.3356134270
    17 OT CG       0.58E-01  178.1     0.00000575      -709.3356136085 -1.82E-06
    18 OT LS       0.80E-01  107.3                     -709.3356141668
    19 OT CG       0.80E-01  178.1     0.00000274      -709.3356142134 -6.05E-07
    20 OT LS       0.86E-01  106.8                     -709.3356143610
    21 OT CG       0.86E-01  177.0     0.00000135      -709.3356143619 -1.48E-07
    22 OT LS       0.86E-01  107.5                     -709.3356143979
    23 OT CG       0.86E-01  178.2     0.00000074      -709.3356143979 -3.60E-08

  *** SCF run converged in    23 steps ***


  Electronic density on regular grids:       -515.9999992699        0.0000007301
  Core density on regular grids:              515.9999967683       -0.0000032317
  Total charge density on r-space grids:       -0.0000025016
  Total charge density g-space grids:          -0.0000025016

  Overlap energy of the core charge distribution:               0.00002460270820
  Self energy of the core charge distribution:              -1694.39446126194002
  Core Hamiltonian energy:                                    522.81617926336253
  Hartree energy:                                             685.70661727288893
  Exchange-correlation energy:                               -223.46397427492445

  Total energy:                                              -709.33561439790481

  outer SCF iter =    1 RMS gradient =   0.74E-06 energy =       -709.3356143979
  outer SCF loop converged in   1 iterations or   23 steps


 ENERGY| Total FORCE_EVAL ( QS ) energy (a.u.):             -709.335614408311017


 ATOMIC FORCES in [a.u.]

 # Atom   Kind   Element          X              Y              Z
      1      1      C          -0.00089229    -0.00273147     0.00081534
      2      1      C           0.00059616     0.00175858    -0.00030271
      3      1      C          -0.00010171    -0.00170084    -0.00218844
      4      1      C           0.00307212     0.00231606    -0.00236411
      5      1      C          -0.00270373    -0.00073181     0.00290207
      6      1      C          -0.00126974     0.00114259    -0.00037634
      7      2      N          -0.00160645     0.00084325    -0.00079009
      8      2      N          -0.00119716    -0.00080100     0.00073359
      9      1      C          -0.00206107     0.00075450     0.00200260
     10      1      C           0.00159814    -0.00041378     0.00017379
     11      1      C          -0.00307641     0.00077927    -0.00086581
     12      1      C           0.00026439    -0.00171561     0.00034925
     13      1      C          -0.00214671    -0.00184556    -0.00305891
     14      1      C           0.00354543     0.00136882     0.00236468
     15      1      C          -0.00117837    -0.00040958    -0.00251749
     16      1      C           0.00106522     0.00072666     0.00088766
     17      1      C          -0.00082823    -0.00022927     0.00200834
     18      1      C           0.00096670     0.00053349    -0.00098874
     19      3      H           0.00132493     0.00083016    -0.00105270
     20      3      H           0.00104283    -0.00013660    -0.00063994
     21      3      H          -0.00093238    -0.00057018     0.00063520
     22      3      H           0.00139541     0.00075637     0.00108806
     23      3      H          -0.00098807    -0.00050111    -0.00068762
     24      3      H           0.00036255     0.00097963     0.00061753
     25      3      H           0.00160299    -0.00060569     0.00170384
     26      3      H          -0.00130816     0.00062708     0.00095979
     27      3      H           0.00004093     0.00175865    -0.00142542
     28      3      H           0.00003491    -0.00154371    -0.00081732
     29      1      C           0.00086986    -0.00296528    -0.00108220
     30      1      C          -0.00057536     0.00189031     0.00081356
     31      1      C           0.00040629    -0.00140154     0.00246159
     32      1      C          -0.00313331     0.00156551     0.00269337
     33      1      C           0.00295946    -0.00073371    -0.00307641
     34      1      C           0.00124485     0.00101203     0.00029865
     35      2      N           0.00074066    -0.00018286    -0.00210899
     36      2      N           0.00202930     0.00026951     0.00248276
     37      1      C           0.00187923     0.00037733    -0.00194636
     38      1      C          -0.00161585    -0.00036066    -0.00032619
     39      1      C           0.00313670     0.00069690     0.00094588
     40      1      C          -0.00019682    -0.00153153    -0.00026362
     41      1      C           0.00226631    -0.00216503     0.00317874
     42      1      C          -0.00341447     0.00170431    -0.00245749
     43      1      C           0.00077406    -0.00034687     0.00213305
     44      1      C          -0.00231435    -0.00035138    -0.00109934
     45      1      C           0.00070700    -0.00035284    -0.00254206
     46      1      C          -0.00103215     0.00052967     0.00072871
     47      3      H          -0.00129122     0.00068513     0.00099757
     48      3      H          -0.00090837    -0.00003579     0.00079797
     49      3      H           0.00090183    -0.00058787    -0.00066607
     50      3      H          -0.00140716     0.00083487    -0.00101800
     51      3      H           0.00091978    -0.00049439     0.00061166
     52      3      H          -0.00039941     0.00079890    -0.00074076
     53      3      H          -0.00153913    -0.00068291    -0.00171017
     54      3      H           0.00103528     0.00061442    -0.00105646
     55      3      H           0.00004837     0.00158430     0.00179146
     56      3      H          -0.00003958    -0.00132226     0.00108142
     57      1      C           0.00204904     0.00226020    -0.00100726
     58      1      C          -0.00093561    -0.00094488     0.00025265
     59      1      C           0.00143826     0.00201785     0.00190452
     60      1      C          -0.00051255    -0.00358899     0.00241583
     61      1      C          -0.00066186     0.00307941    -0.00321642
     62      1      C          -0.00144726     0.00057857     0.00028044
     63      2      N           0.00015819     0.00188914     0.00035435
     64      2      N           0.00090195     0.00152617    -0.00059708
     65      1      C          -0.00119831     0.00188411    -0.00220525
     66      1      C           0.00102325    -0.00111546    -0.00044879
     67      1      C          -0.00214985     0.00223451     0.00118510
     68      1      C           0.00146937     0.00056385    -0.00030081
     69      1      C           0.00080217     0.00297033     0.00325392
     70      1      C           0.00035548    -0.00333508    -0.00252613
     71      1      C          -0.00006772     0.00114159     0.00299355
     72      1      C           0.00156779    -0.00175609    -0.00121579
     73      1      C           0.00009904     0.00108953    -0.00302561
     74      1      C          -0.00286480    -0.00247810     0.00131449
     75      3      H          -0.00005892    -0.00161575     0.00103552
     76      3      H           0.00053844    -0.00072500     0.00065355
     77      3      H           0.00005926     0.00105762    -0.00060909
     78      3      H           0.00003842    -0.00151727    -0.00105474
     79      3      H          -0.00005876     0.00103327     0.00064009
     80      3      H          -0.00056200    -0.00071815    -0.00069233
     81      3      H           0.00135423    -0.00077393    -0.00172640
     82      3      H          -0.00122620     0.00060670    -0.00084388
     83      3      H          -0.00137403    -0.00072273     0.00150377
     84      3      H           0.00113220     0.00067432     0.00092143
     85      1      C          -0.00117658    -0.00030590     0.00136501
     86      1      C          -0.00098312    -0.00107966    -0.00018549
     87      1      C          -0.00058164    -0.00007454    -0.00017021
     88      1      C           0.00047133     0.00048658     0.00003555
     89      1      C           0.00143624     0.00038000     0.00094192
     90      1      C           0.00084815    -0.00130582    -0.00014036
     91      2      N           0.00345402    -0.00177129     0.00045237
     92      2      N          -0.00218041     0.00022887     0.00099344
     93      3      H          -0.00035888     0.00001270    -0.00195453
     94      3      H           0.00121805     0.00051976    -0.00055779
     95      3      H          -0.00073802     0.00080096     0.00011495
     96      3      H          -0.00009791    -0.00066953    -0.00061655
     97      3      H           0.00099372    -0.00113119     0.00189272
     98      3      H          -0.00090737    -0.00175415     0.00022263
     99      3      H           0.00014668     0.00065624     0.00092595
    100      3      H           0.00052061     0.00063787    -0.00089167
    101      3      H          -0.00063226     0.00143707    -0.00082387
    102      3      H          -0.00056509     0.00075258     0.00102725
    103      1      C          -0.00116497    -0.00135568     0.00024196
    104      1      C          -0.00141296     0.00042149    -0.00092620
    105      1      C          -0.00046016     0.00048428    -0.00006706
    106      1      C           0.00055923    -0.00010514     0.00016776
    107      1      C           0.00096379    -0.00113887     0.00019759
    108      1      C           0.00092068    -0.00040152    -0.00133609
    109      2      N           0.00140484    -0.00001617    -0.00108894
    110      2      N          -0.00397838    -0.00146874     0.00012698
    111      3      H           0.00049352     0.00071649    -0.00097730
    112      3      H           0.00060351     0.00146421     0.00079490
    113      3      H          -0.00052031     0.00067237     0.00089684
    114      3      H          -0.00013569     0.00064832    -0.00095173
    115      3      H           0.00093131    -0.00176950    -0.00021375
    116      3      H          -0.00098560    -0.00113072    -0.00191576
    117      3      H           0.00009684    -0.00069040     0.00060786
    118      3      H           0.00070291     0.00077442    -0.00010026
    119      3      H          -0.00125970     0.00050877     0.00051976
    120      3      H           0.00030815    -0.00004198     0.00211749
    121      1      C           0.00037787    -0.00046602     0.00113591
    122      1      C           0.00130125    -0.00025208    -0.00017683
    123      1      C           0.00044638    -0.00047129    -0.00012196
    124      1      C          -0.00069356     0.00014771    -0.00002089
    125      1      C          -0.00111864     0.00105819     0.00087257
    126      1      C           0.00038064     0.00177164    -0.00032411
    127      2      N          -0.00118125     0.00399864     0.00002756
    128      2      N           0.00319774    -0.00026733     0.00163832
    129      3      H           0.00031500    -0.00023581    -0.00198053
    130      3      H          -0.00102805     0.00095517    -0.00046605
    131      3      H          -0.00032997    -0.00102713     0.00010795
    132      3      H           0.00067165     0.00025066    -0.00060311
    133      3      H           0.00042112     0.00137190     0.00196672
    134      3      H           0.00207299     0.00010695     0.00042682
    135      3      H          -0.00065599    -0.00018907     0.00084605
    136      3      H          -0.00077545     0.00019414    -0.00094622
    137      3      H          -0.00085627    -0.00120205    -0.00081602
    138      3      H          -0.00037466    -0.00062885     0.00084559
    139      1      C           0.00158171    -0.00020241     0.00027642
    140      1      C           0.00033730    -0.00146307    -0.00092204
    141      1      C          -0.00024886    -0.00068595     0.00000285
    142      1      C          -0.00021365     0.00055506     0.00016125
    143      1      C           0.00037683     0.00133997     0.00022374
    144      1      C          -0.00043402     0.00073282    -0.00124012
    145      2      N          -0.00030140     0.00201435    -0.00142180
    146      2      N           0.00360773    -0.00214152    -0.00075088
    147      3      H          -0.00095895    -0.00003001    -0.00090452
    148      3      H          -0.00147137    -0.00016927     0.00076740
    149      3      H          -0.00025122    -0.00074946     0.00091950
    150      3      H          -0.00051429    -0.00048465    -0.00083021
    151      3      H           0.00107950     0.00166629    -0.00035878
    152      3      H           0.00135691    -0.00033417    -0.00191119
    153      3      H           0.00057149     0.00042997     0.00062064
    154      3      H          -0.00109490     0.00022834    -0.00006701
    155      3      H           0.00022424    -0.00132002     0.00054032
    156      3      H          -0.00009481     0.00040685     0.00193398
    157      1      C          -0.00178846    -0.00025793    -0.00029767
    158      1      C          -0.00030482    -0.00143617     0.00089699
    159      1      C           0.00022375    -0.00063941     0.00003893
    160      1      C           0.00023737     0.00046237    -0.00025382
    161      1      C          -0.00041869     0.00133151    -0.00031171
    162      1      C           0.00023531     0.00107773     0.00130164
    163      2      N           0.00144445     0.00182427     0.00080210
    164      2      N          -0.00367350    -0.00323950     0.00007373
    165      3      H           0.00050461     0.00005781     0.00089709
    166      3      H           0.00152187    -0.00009734    -0.00076895
    167      3      H           0.00029674    -0.00076466    -0.00091967
    168      3      H           0.00049757    -0.00045239     0.00089601
    169      3      H          -0.00110513     0.00163762     0.00026860
    170      3      H          -0.00137767    -0.00034036     0.00184734
    171      3      H          -0.00055326     0.00039417    -0.00067141
    172      3      H           0.00103555     0.00016780     0.00004086
    173      3      H          -0.00016267    -0.00137702    -0.00058103
    174      3      H           0.00008511     0.00037626    -0.00214975
    175      1      C          -0.00049945    -0.00047710    -0.00115301
    176      1      C          -0.00132831    -0.00017725     0.00016379
    177      1      C          -0.00045077    -0.00046290     0.00008264
    178      1      C           0.00062583     0.00020583    -0.00006180
    179      1      C           0.00100551     0.00120682    -0.00097970
    180      1      C          -0.00076962     0.00196622     0.00018870
    181      2      N          -0.00004677     0.00346640    -0.00001253
    182      2      N          -0.00209879    -0.00082720    -0.00167000
    183      3      H          -0.00020720    -0.00023513     0.00202771
    184      3      H           0.00102670     0.00090776     0.00049988
    185      3      H           0.00031523    -0.00103157    -0.00017813
    186      3      H          -0.00064187     0.00026948     0.00062589
    187      3      H          -0.00043556     0.00139157    -0.00191294
    188      3      H          -0.00201861     0.00013208    -0.00033465
    189      3      H           0.00066024    -0.00019309    -0.00087524
    190      3      H           0.00081781     0.00020072     0.00097983
    191      3      H           0.00098317    -0.00119774     0.00080564
    192      3      H           0.00016752    -0.00046376    -0.00084495
 SUM OF ATOMIC FORCES          -0.00399597     0.00930946    -0.00203498     0.01033320

 Number of electrons:                                                        516
 Number of occupied orbitals:                                                258
 Number of molecular orbitals:                                               258

 Number of orbital functions:                                               1776
 Number of independent orbital functions:                                   1776

 Extrapolation method: ASPC


 SCF WAVEFUNCTION OPTIMIZATION

  ----------------------------------- OT ---------------------------------------
  Minimizer      : CG                  : conjugate gradient
  Preconditioner : FULL_SINGLE_INVERSE : inversion of 
                                         H + eS - 2*(Sc)(c^T*H*c+const)(Sc)^T
  Precond_solver : DEFAULT
  Line search    : 2PNT                : 2 energies, one gradient
  stepsize       :    0.08000000                  energy_gap     :    0.08000000
  eps_taylor     :   0.10000E-15                  max_taylor     :             4
  ----------------------------------- OT ---------------------------------------

  Step     Update method      Time    Convergence         Total energy    Change
  ------------------------------------------------------------------------------
     1 OT CG       0.80E-01  151.5     0.00066948      -709.3175293091 -7.09E+02
     2 OT LS       0.15E+00  107.7                     -709.3294439200
     3 OT CG       0.15E+00  178.0     0.00038492      -709.3324767512 -1.49E-02
     4 OT LS       0.73E-01  107.3                     -709.3325697830
     5 OT CG       0.73E-01  179.1     0.00018251      -709.3349693736 -2.49E-03
     6 OT LS       0.58E-01  106.9                     -709.3353800812
     7 OT CG       0.58E-01  178.5     0.00009485      -709.3354116347 -4.42E-04
     8 OT LS       0.80E-01  107.2                     -709.3355637417
     9 OT CG       0.80E-01  178.7     0.00004529      -709.3355759675 -1.64E-04
    10 OT LS       0.76E-01  106.9                     -709.3356114749
    11 OT CG       0.76E-01  177.6     0.00001846      -709.3356115717 -3.56E-05
    12 OT LS       0.84E-01  107.1                     -709.3356180858
    13 OT CG       0.84E-01  178.8     0.00000953      -709.3356181524 -6.58E-06
    14 OT LS       0.68E-01  107.2                     -709.3356194857
    15 OT CG       0.68E-01  178.5     0.00000544      -709.3356195668 -1.41E-06
    16 OT LS       0.61E-01  107.1                     -709.3356199734
    17 OT CG       0.61E-01  179.4     0.00000242      -709.3356199792 -4.12E-07
    18 OT LS       0.86E-01  106.9                     -709.3356200842
    19 OT CG       0.86E-01  178.1     0.00000115      -709.3356200938 -1.15E-07
    20 OT LS       0.85E-01  106.5                     -709.3356201196
    21 OT CG       0.85E-01  178.1     0.00000057      -709.3356201196 -2.58E-08

  *** SCF run converged in    21 steps ***


  Electronic density on regular grids:       -515.9999992688        0.0000007312
  Core density on regular grids:              515.9999967691       -0.0000032309
  Total charge density on r-space grids:       -0.0000024998
  Total charge density g-space grids:          -0.0000024998

  Overlap energy of the core charge distribution:               0.00002458987233
  Self energy of the core charge distribution:              -1694.39446126194002
  Core Hamiltonian energy:                                    522.81445518439170
  Hartree energy:                                             685.70755602748807
  Exchange-correlation energy:                               -223.46319465939493

  Total energy:                                              -709.33562011958281

  outer SCF iter =    1 RMS gradient =   0.57E-06 energy =       -709.3356201196
  outer SCF loop converged in   1 iterations or   21 steps


 ENERGY| Total FORCE_EVAL ( QS ) energy (a.u.):             -709.335620125495325


 ATOMIC FORCES in [a.u.]

 # Atom   Kind   Element          X              Y              Z
      1      1      C          -0.00079345    -0.00305983     0.00088616
      2      1      C           0.00062111     0.00195615    -0.00043732
      3      1      C           0.00002127    -0.00169903    -0.00224665
      4      1      C           0.00326372     0.00254066    -0.00262392
      5      1      C          -0.00306360    -0.00075277     0.00325869
      6      1      C          -0.00128521     0.00121608    -0.00039396
      7      2      N          -0.00168144     0.00083458    -0.00078161
      8      2      N          -0.00122781    -0.00084484     0.00073026
      9      1      C          -0.00201214     0.00086129     0.00206360
     10      1      C           0.00179092    -0.00050320     0.00030630
     11      1      C          -0.00331031     0.00103357    -0.00092914
     12      1      C           0.00032108    -0.00176919     0.00036336
     13      1      C          -0.00235605    -0.00213395    -0.00342605
     14      1      C           0.00384184     0.00141732     0.00262797
     15      1      C          -0.00134412    -0.00042165    -0.00269555
     16      1      C           0.00110150     0.00070887     0.00093993
     17      1      C          -0.00089892    -0.00033855     0.00212703
     18      1      C           0.00096867     0.00057719    -0.00104148
     19      3      H           0.00137789     0.00075581    -0.00106183
     20      3      H           0.00102352    -0.00015012    -0.00061396
     21      3      H          -0.00098520    -0.00060620     0.00068595
     22      3      H           0.00135611     0.00084098     0.00109851
     23      3      H          -0.00104602    -0.00052817    -0.00073855
     24      3      H           0.00034214     0.00096951     0.00059225
     25      3      H           0.00160129    -0.00069990     0.00161079
     26      3      H          -0.00121029     0.00063834     0.00104599
     27      3      H          -0.00005390     0.00181182    -0.00131776
     28      3      H           0.00009560    -0.00146598    -0.00090373
     29      1      C           0.00077534    -0.00330198    -0.00115933
     30      1      C          -0.00061923     0.00211167     0.00097252
     31      1      C           0.00026073    -0.00137091     0.00251727
     32      1      C          -0.00338133     0.00172962     0.00298564
     33      1      C           0.00331601    -0.00074725    -0.00342762
     34      1      C           0.00126511     0.00108378     0.00031188
     35      2      N           0.00082876    -0.00031116    -0.00238817
     36      2      N           0.00211384     0.00030803     0.00275992
     37      1      C           0.00181430     0.00046258    -0.00202000
     38      1      C          -0.00182780    -0.00044856    -0.00045608
     39      1      C           0.00337658     0.00094175     0.00100579
     40      1      C          -0.00023736    -0.00157618    -0.00027202
     41      1      C           0.00247557    -0.00245997     0.00355489
     42      1      C          -0.00370955     0.00180392    -0.00274090
     43      1      C           0.00091163    -0.00035619     0.00228126
     44      1      C          -0.00244476    -0.00045278    -0.00115651
     45      1      C           0.00079369    -0.00047181    -0.00271233
     46      1      C          -0.00101910     0.00056757     0.00076209
     47      3      H          -0.00133083     0.00061652     0.00099980
     48      3      H          -0.00087987    -0.00001294     0.00077326
     49      3      H           0.00095342    -0.00062252    -0.00071854
     50      3      H          -0.00136533     0.00091532    -0.00103088
     51      3      H           0.00097255    -0.00051950     0.00065887
     52      3      H          -0.00039243     0.00077517    -0.00071573
     53      3      H          -0.00153665    -0.00077627    -0.00161415
     54      3      H           0.00095035     0.00062522    -0.00112570
     55      3      H           0.00013234     0.00163281     0.00170085
     56      3      H          -0.00009848    -0.00124542     0.00116850
     57      1      C           0.00237239     0.00234273    -0.00106978
     58      1      C          -0.00110256    -0.00106910     0.00038198
     59      1      C           0.00148526     0.00191436     0.00196934
     60      1      C          -0.00059826    -0.00387789     0.00269316
     61      1      C          -0.00080440     0.00341491    -0.00359417
     62      1      C          -0.00150361     0.00056323     0.00029037
     63      2      N           0.00014031     0.00192146     0.00031695
     64      2      N           0.00092099     0.00157710    -0.00054988
     65      1      C          -0.00124880     0.00176755    -0.00227264
     66      1      C           0.00117989    -0.00123870    -0.00059166
     67      1      C          -0.00248395     0.00232135     0.00126496
     68      1      C           0.00153380     0.00054877    -0.00031242
     69      1      C           0.00096238     0.00329242     0.00362567
     70      1      C           0.00041632    -0.00361787    -0.00281089
     71      1      C          -0.00012820     0.00129646     0.00318459
     72      1      C           0.00173370    -0.00183132    -0.00128179
     73      1      C           0.00017807     0.00125534    -0.00323393
     74      1      C          -0.00313379    -0.00259961     0.00138685
     75      3      H           0.00003067    -0.00162242     0.00104778
     76      3      H           0.00052965    -0.00070666     0.00062925
     77      3      H           0.00006383     0.00111579    -0.00065635
     78      3      H          -0.00004488    -0.00152226    -0.00106157
     79      3      H          -0.00006232     0.00109114     0.00068935
     80      3      H          -0.00054504    -0.00070055    -0.00066768
     81      3      H           0.00143866    -0.00072755    -0.00162739
     82      3      H          -0.00119628     0.00053242    -0.00091385
     83      3      H          -0.00144362    -0.00068104     0.00142224
     84      3      H           0.00110129     0.00060329     0.00098463
     85      1      C          -0.00137504    -0.00025079     0.00153580
     86      1      C          -0.00100242    -0.00109189    -0.00031379
     87      1      C          -0.00063966     0.00001192    -0.00012048
     88      1      C           0.00053387     0.00046103    -0.00006083
     89      1      C           0.00146199     0.00049425     0.00099401
     90      1      C           0.00098870    -0.00142778    -0.00026244
     91      2      N           0.00353400    -0.00163200     0.00078606
     92      2      N          -0.00206300     0.00010917     0.00077130
     93      3      H          -0.00034355    -0.00004626    -0.00195012
     94      3      H           0.00124779     0.00050659    -0.00053029
     95      3      H          -0.00074529     0.00082008     0.00018510
     96      3      H          -0.00006729    -0.00071146    -0.00066155
     97      3      H           0.00099042    -0.00114617     0.00189838
     98      3      H          -0.00090785    -0.00176587     0.00023467
     99      3      H           0.00011535     0.00068408     0.00098403
    100      3      H           0.00052476     0.00059039    -0.00092146
    101      3      H          -0.00066823     0.00139886    -0.00082287
    102      3      H          -0.00056092     0.00073603     0.00107561
    103      1      C          -0.00131473    -0.00148016     0.00036553
    104      1      C          -0.00143244     0.00053571    -0.00097692
    105      1      C          -0.00052514     0.00045973     0.00002797
    106      1      C           0.00061681    -0.00001962     0.00011876
    107      1      C           0.00098684    -0.00115173     0.00032735
    108      1      C           0.00111095    -0.00034901    -0.00150932
    109      2      N           0.00127893    -0.00014588    -0.00086115
    110      2      N          -0.00403100    -0.00132084    -0.00018671
    111      3      H           0.00048763     0.00069423    -0.00102075
    112      3      H           0.00063531     0.00142837     0.00079280
    113      3      H          -0.00052604     0.00062465     0.00092790
    114      3      H          -0.00010335     0.00067586    -0.00100942
    115      3      H           0.00093211    -0.00178102    -0.00022583
    116      3      H          -0.00098173    -0.00114604    -0.00192157
    117      3      H           0.00006551    -0.00073188     0.00065240
    118      3      H           0.00070974     0.00079224    -0.00017015
    119      3      H          -0.00129174     0.00049625     0.00049047
    120      3      H           0.00029306    -0.00009828     0.00211081
    121      1      C           0.00040476    -0.00065723     0.00128860
    122      1      C           0.00132124    -0.00026648    -0.00031511
    123      1      C           0.00040180    -0.00056535    -0.00007144
    124      1      C          -0.00071432     0.00021224    -0.00011944
    125      1      C          -0.00122725     0.00102190     0.00091987
    126      1      C           0.00041044     0.00194672    -0.00045442
    127      2      N          -0.00134378     0.00394918     0.00036166
    128      2      N           0.00350129     0.00001219     0.00146704
    129      3      H           0.00035842    -0.00019063    -0.00197710
    130      3      H          -0.00103534     0.00099139    -0.00043465
    131      3      H          -0.00034591    -0.00104155     0.00017644
    132      3      H           0.00069647     0.00029995    -0.00064816
    133      3      H           0.00043480     0.00137575     0.00197339
    134      3      H           0.00208912     0.00011064     0.00044466
    135      3      H          -0.00066419    -0.00022861     0.00089934
    136      3      H          -0.00073518     0.00022469    -0.00097705
    137      3      H          -0.00081196    -0.00121260    -0.00081284
    138      3      H          -0.00036351    -0.00061340     0.00089734
    139      1      C           0.00175959    -0.00025556     0.00040066
    140      1      C           0.00024962    -0.00153260    -0.00097144
    141      1      C          -0.00020097    -0.00073049     0.00009695
    142      1      C          -0.00031646     0.00056127     0.00010803
    143      1      C           0.00037966     0.00136509     0.00035728
    144      1      C          -0.00058947     0.00085622    -0.00140675
    145      2      N          -0.00004985     0.00206061    -0.00123251
    146      2      N           0.00352232    -0.00229562    -0.00111484
    147      3      H          -0.00093906    -0.00002632    -0.00095153
    148      3      H          -0.00145764    -0.00012884     0.00076230
    149      3      H          -0.00020247    -0.00073025     0.00095267
    150      3      H          -0.00055238    -0.00047218    -0.00088248
    151      3      H           0.00108947     0.00167508    -0.00037362
    152      3      H           0.00136402    -0.00032411    -0.00191605
    153      3      H           0.00062658     0.00042651     0.00066658
    154      3      H          -0.00111735     0.00022249    -0.00013580
    155      3      H           0.00024961    -0.00134057     0.00051179
    156      3      H          -0.00003201     0.00042191     0.00193481
    157      1      C          -0.00196193    -0.00031782    -0.00041632
    158      1      C          -0.00021466    -0.00151261     0.00094886
    159      1      C           0.00017367    -0.00067984    -0.00005559
    160      1      C           0.00033937     0.00046579    -0.00020306
    161      1      C          -0.00042301     0.00136045    -0.00043967
    162      1      C           0.00037600     0.00121201     0.00148184
    163      2      N           0.00128129     0.00178370     0.00057236
    164      2      N          -0.00359488    -0.00338464     0.00043058
    165      3      H           0.00048222     0.00006327     0.00093966
    166      3      H           0.00150711    -0.00005135    -0.00076687
    167      3      H           0.00024922    -0.00074616    -0.00095478
    168      3      H           0.00053670    -0.00043893     0.00095188
    169      3      H          -0.00111474     0.00164325     0.00028069
    170      3      H          -0.00138549    -0.00033009     0.00185154
    171      3      H          -0.00060529     0.00038851    -0.00071672
    172      3      H           0.00105709     0.00016328     0.00011085
    173      3      H          -0.00018750    -0.00139710    -0.00055378
    174      3      H           0.00002854     0.00039349    -0.00214423
    175      1      C          -0.00054478    -0.00067572    -0.00131073
    176      1      C          -0.00134269    -0.00018476     0.00029998
    177      1      C          -0.00040864    -0.00055317     0.00002385
    178      1      C           0.00064036     0.00027283     0.00003326
    179      1      C           0.00111196     0.00116478    -0.00103298
    180      1      C          -0.00080593     0.00214416     0.00030756
    181      2      N           0.00014175     0.00339409    -0.00030971
    182      2      N          -0.00228642    -0.00062103    -0.00148516
    183      3      H          -0.00024951    -0.00018993     0.00202623
    184      3      H           0.00102961     0.00094207     0.00047063
    185      3      H           0.00032940    -0.00104670    -0.00024867
    186      3      H          -0.00066537     0.00031824     0.00067364
    187      3      H          -0.00044819     0.00139195    -0.00191751
    188      3      H          -0.00203431     0.00013722    -0.00035154
    189      3      H           0.00066696    -0.00023140    -0.00092993
    190      3      H           0.00077781     0.00023483     0.00101665
    191      3      H           0.00093814    -0.00120557     0.00080207
    192      3      H           0.00015300    -0.00044268    -0.00088877
 SUM OF ATOMIC FORCES          -0.00401148     0.00926127    -0.00204339     0.01029751

 Number of electrons:                                                        516
 Number of occupied orbitals:                                                258
 Number of molecular orbitals:                                               258

 Number of orbital functions:                                               1776
 Number of independent orbital functions:                                   1776

 Extrapolation method: ASPC


 SCF WAVEFUNCTION OPTIMIZATION

  ----------------------------------- OT ---------------------------------------
  Minimizer      : CG                  : conjugate gradient
  Preconditioner : FULL_SINGLE_INVERSE : inversion of 
                                         H + eS - 2*(Sc)(c^T*H*c+const)(Sc)^T
  Precond_solver : DEFAULT
  Line search    : 2PNT                : 2 energies, one gradient
  stepsize       :    0.08000000                  energy_gap     :    0.08000000
  eps_taylor     :   0.10000E-15                  max_taylor     :             4
  ----------------------------------- OT ---------------------------------------

  Step     Update method      Time    Convergence         Total energy    Change
  ------------------------------------------------------------------------------
     1 OT CG       0.80E-01  150.6     0.00005033      -709.3355180739 -7.09E+02
     2 OT LS       0.14E+00  107.0                     -709.3355848781
     3 OT CG       0.14E+00  178.6     0.00003001      -709.3356008064 -8.27E-05
     4 OT LS       0.73E-01  107.5                     -709.3356025871
     5 OT CG       0.73E-01  178.4     0.00001423      -709.3356159765 -1.52E-05
     6 OT LS       0.58E-01  106.5                     -709.3356184949
     7 OT CG       0.58E-01  178.1     0.00000737      -709.3356186790 -2.70E-06
     8 OT LS       0.79E-01  107.1                     -709.3356195908
     9 OT CG       0.79E-01  178.5     0.00000354      -709.3356196559 -9.77E-07
    10 OT LS       0.76E-01  106.9                     -709.3356198735
    11 OT CG       0.76E-01  178.0     0.00000146      -709.3356198738 -2.18E-07
    12 OT LS       0.83E-01  106.4                     -709.3356199144
    13 OT CG       0.83E-01  178.3     0.00000070      -709.3356199148 -4.10E-08

  *** SCF run converged in    13 steps ***


  Electronic density on regular grids:       -515.9999992690        0.0000007310
  Core density on regular grids:              515.9999967690       -0.0000032310
  Total charge density on r-space grids:       -0.0000025000
  Total charge density g-space grids:          -0.0000025000

  Overlap energy of the core charge distribution:               0.00002459231817
  Self energy of the core charge distribution:              -1694.39446126194002
  Core Hamiltonian energy:                                    522.81492946316439
  Hartree energy:                                             685.70725318726375
  Exchange-correlation energy:                               -223.46336589557663

  Total energy:                                              -709.33561991477040

  outer SCF iter =    1 RMS gradient =   0.70E-06 energy =       -709.3356199148
  outer SCF loop converged in   1 iterations or   13 steps


 ENERGY| Total FORCE_EVAL ( QS ) energy (a.u.):             -709.335619922237584


 ATOMIC FORCES in [a.u.]

 # Atom   Kind   Element          X              Y              Z
      1      1      C          -0.00081046    -0.00299549     0.00086999
      2      1      C           0.00061505     0.00191772    -0.00041007
      3      1      C          -0.00000124    -0.00169851    -0.00223789
      4      1      C           0.00322817     0.00249848    -0.00257528
      5      1      C          -0.00299456    -0.00074952     0.00319048
      6      1      C          -0.00128348     0.00120216    -0.00038948
      7      2      N          -0.00166856     0.00083669    -0.00078539
      8      2      N          -0.00122077    -0.00083816     0.00073382
      9      1      C          -0.00202146     0.00084297     0.00205431
     10      1      C           0.00175247    -0.00048689     0.00027950
     11      1      C          -0.00326333     0.00098570    -0.00091461
     12      1      C           0.00030954    -0.00175972     0.00035958
     13      1      C          -0.00231736    -0.00207855    -0.00335620
     14      1      C           0.00378737     0.00140754     0.00257851
     15      1      C          -0.00130971    -0.00041870    -0.00265852
     16      1      C           0.00109229     0.00071438     0.00092920
     17      1      C          -0.00088347    -0.00031585     0.00210171
     18      1      C           0.00096908     0.00056607    -0.00103071
     19      3      H           0.00136747     0.00077024    -0.00106003
     20      3      H           0.00102711    -0.00014755    -0.00061906
     21      3      H          -0.00097556    -0.00059966     0.00067678
     22      3      H           0.00136371     0.00082442     0.00109648
     23      3      H          -0.00103545    -0.00052323    -0.00072935
     24      3      H           0.00034637     0.00097123     0.00059720
     25      3      H           0.00160154    -0.00068078     0.00162957
     26      3      H          -0.00123015     0.00063597     0.00102859
     27      3      H          -0.00003489     0.00180105    -0.00133930
     28      3      H           0.00008316    -0.00148175    -0.00088628
     29      1      C           0.00078921    -0.00323513    -0.00113982
     30      1      C          -0.00060679     0.00207348     0.00093968
     31      1      C           0.00028908    -0.00137660     0.00250996
     32      1      C          -0.00333869     0.00169475     0.00293280
     33      1      C           0.00324600    -0.00074368    -0.00335900
     34      1      C           0.00126266     0.00106991     0.00030784
     35      2      N           0.00081586    -0.00028824    -0.00233927
     36      2      N           0.00209308     0.00029909     0.00270101
     37      1      C           0.00182589     0.00044876    -0.00200679
     38      1      C          -0.00178295    -0.00042863    -0.00043077
     39      1      C           0.00332997     0.00089485     0.00099337
     40      1      C          -0.00022933    -0.00156845    -0.00026931
     41      1      C           0.00243840    -0.00240359     0.00348416
     42      1      C          -0.00365626     0.00178005    -0.00268560
     43      1      C           0.00088348    -0.00035370     0.00225030
     44      1      C          -0.00241681    -0.00043086    -0.00114504
     45      1      C           0.00077520    -0.00044680    -0.00267676
     46      1      C          -0.00102270     0.00055743     0.00075533
     47      3      H          -0.00132196     0.00063010     0.00099873
     48      3      H          -0.00088493    -0.00001814     0.00077797
     49      3      H           0.00094408    -0.00061623    -0.00070902
     50      3      H          -0.00137386     0.00090041    -0.00102882
     51      3      H           0.00096299    -0.00051490     0.00065040
     52      3      H          -0.00039494     0.00077947    -0.00072074
     53      3      H          -0.00153710    -0.00075717    -0.00163367
     54      3      H           0.00096802     0.00062290    -0.00111140
     55      3      H           0.00011550     0.00162303     0.00171892
     56      3      H          -0.00008646    -0.00126091     0.00115096
     57      1      C           0.00231025     0.00232434    -0.00105511
     58      1      C          -0.00107164    -0.00104349     0.00035568
     59      1      C           0.00147770     0.00193362     0.00195929
     60      1      C          -0.00058185    -0.00382432     0.00264123
     61      1      C          -0.00077605     0.00335103    -0.00352183
     62      1      C          -0.00149340     0.00056686     0.00028751
[truncated: 11,148,932 more chars]
