# Supplementary material for: Photoresponsive Organic Cages—Computationally Inspired Discovery of Azobenzene-Derived Organic Cages
Source: J Am Chem Soc. 2024 Oct 22;146(44):30332–9. doi: 10.1021/jacs.4c10217 (PMC11544616; doi:10.1021/jacs.4c10217)
Supplement: Supplementary file 1 — ja4c10217_si_001.zip [file ja4c10217_si_001.zip › Computational Models/Isomerisation Models/ACC1/PhotoIsomers/ZZZ/POSXYZ.xyz]

 i =       37, E =      -709.3419661578
  C        20.4038027681       25.3885408162       22.5054504253
  C        19.5665768694       24.7011392319       23.4149403451
  C        19.7767046280       23.3249522382       23.6593153536
  C        20.8065346313       22.6282986276       23.0005202487
  C        21.6334683503       23.3076338357       22.0656858048
  C        21.4312902980       24.6842622967       21.8246728856
  N        18.7819306674       22.5598218501       24.3889634914
  N        19.0167134286       22.1369012139       25.5576042400
  C        20.2018709427       22.5617983007       26.2833254665
  C        21.2739626840       21.6655422259       26.5011415593
  C        22.2996123855       22.0075032202       27.4148546305
  C        22.2319808405       23.2366095370       28.1213272531
  C        21.1578756164       24.1257881795       27.9039597476
  C        20.1422742245       23.7878190895       26.9700840346
  C        23.3706634049       21.0182139426       27.6803122851
  C        21.0097414549       25.3371822075       28.7477590471
  C        20.1056663492       26.8110128870       22.2201837604
  C        22.6137801782       22.5471816864       21.2506803844
  H        18.7330764672       25.2249346669       23.9089944579
  H        20.9457435436       21.5464270721       23.1433856919
  H        22.0457705062       25.2282211897       21.0906433556
  H        21.2909542094       20.6923871873       25.9855246722
  H        23.0192487477       23.4656081524       28.8561765921
  H        19.2857595252       24.4674181860       26.8487075986
  H        23.4315051350       20.1659938813       26.9563011077
  H        21.7375561126       25.4374596914       29.5910656910
  H        19.3911782823       27.3037690362       22.9279918786
  H        23.0989792154       23.1166547055       20.4193142334
  C        29.6027494857       25.3378044519       27.5323735707
  C        30.4314972772       24.6679414248       26.6019055397
  C        30.2317682148       23.2916944952       26.3455975360
  C        29.2166895425       22.5775516772       27.0079756263
  C        28.3884596497       23.2435929064       27.9524520926
  C        28.5851295461       24.6180186586       28.2102483110
  N        31.2400653958       22.5588851522       25.5992871773
  N        31.0570180959       22.2320687434       24.3917806488
  C        29.8727920789       22.6650714782       23.6638383210
  C        28.7778013493       21.7850801961       23.4949861266
  C        27.7446976635       22.1127517730       22.5836627413
  C        27.8215480035       23.3205781782       21.8420506255
  C        28.9161198484       24.1966375895       22.0129419924
  C        29.9474617415       23.8643693040       22.9327925669
  C        26.6663692380       21.1197617264       22.3520405194
  C        29.0583550697       25.3858771139       21.1348631782
  C        29.9076175080       26.7519533807       27.8514792666
  C        27.4170141459       22.4743708743       28.7700370863
  H        31.2580724610       25.2026340380       26.1075086267
  H        29.0888844577       21.4952895592       26.8581849482
  H        27.9757602106       25.1465611574       28.9594984416
  H        28.7520495491       20.8278640637       24.0396019321
  H        27.0272279137       23.5424842696       21.1125782998
  H        30.8202202321       24.5289131890       23.0159108003
  H        26.6313647020       20.2664375802       23.0765321773
  H        28.3027175051       25.4785331859       20.3155424655
  H        30.6343590581       27.2538006862       27.1626192080
  H        26.9575133217       23.0324477477       29.6236087340
  C        23.1632130377       29.9906583873       27.4240946165
  C        23.3859186516       31.0495677706       26.5106602770
  C        24.6957002323       31.5527915607       26.3235757483
  C        25.7795551294       31.0133118595       27.0400308366
  C        25.5584627054       29.9581543313       27.9656277371
  C        24.2549044830       29.4499135268       28.1506533657
  N        24.9073645397       32.7982218121       25.6000710529
  N        25.3179942559       32.8019191936       24.4040402143
  C        25.4790855151       31.5663746834       23.6547567336
  C        26.7801133127       31.0661077930       23.4118108301
  C        26.9680311341       30.0218498021       22.4760290022
  C        25.8499736879       29.4946517384       21.7795829543
  C        24.5532402944       29.9971379956       22.0214520269
  C        24.3674228787       31.0370365641       22.9733301237
  C        28.3500388903       29.5847722149       22.1666201810
  C        23.4211371236       29.5395905070       21.1762627700
  C        21.7707752492       29.5513190153       27.6839971544
  C        26.6584984583       29.4881999962       28.8424532250
  H        22.5389732565       31.5094809043       25.9771174323
  H        26.7914297133       31.4345923525       26.9456053332
  H        24.0561918872       28.6523376659       28.8830590906
  H        27.6456143340       31.5191374433       23.9208596001
  H        26.0211934919       28.7090456952       21.0273865064
  H        23.3600338672       31.4562646985       23.1129346537
  H        29.1420835623       29.9408575976       22.8736134104
  H        23.6924481236       28.8572693798       20.3326679785
  H        21.0007100709       29.9293341680       26.9640148414
  H        26.3642142755       28.7691111969       29.6464415040
  C        26.3789586383       20.5062171119       29.5646557833
  C        27.2654663416       19.3534145419       30.0951886728
  C        26.5180960881       18.4211773031       31.0620341337
  C        25.2543919493       17.8577333648       30.3916330440
  C        24.3447952809       19.0005500948       29.9135771043
  C        25.0620874752       19.9747501781       28.9444980356
  N        24.1487231831       21.0987367996       28.7103941147
  N        27.1744814536       21.2200936416       28.5630406941
  H        26.0857981281       21.1760199355       30.4121965764
  H        28.1625690640       19.7948389884       30.5793909695
  H        27.6325810841       18.7739449764       29.2191944347
  H        26.2278857953       18.9820325099       31.9798085547
  H        27.1911105266       17.6000051192       31.3890402079
  H        24.6947142281       17.1992036428       31.0895742799
  H        25.5502214069       17.2261414219       29.5228379575
  H        23.9823210979       19.5889223826       30.7860219929
  H        23.4411649976       18.6055995509       29.4011349188
  H        25.3095167489       19.4346484251       27.9967243628
  C        24.9666822230       20.0622059606       21.0918959608
  C        25.7057985871       19.1003235376       20.1247054357
  C        24.8141628786       17.9524003431       19.6243942754
  C        23.5565954781       18.5073271876       18.9351461496
  C        22.7866639701       19.4287363955       19.8941706477
  C        23.6550856629       20.5835075380       20.4491669841
  N        22.8350104875       21.2856127916       21.4382370141
  N        25.8646863274       21.1949609538       21.3407872101
  H        24.7119898854       19.5144812271       22.0329155721
  H        26.6071240738       18.7094935463       20.6441501643
  H        26.0732544099       19.6983815744       19.2606103753
  H        24.5087495710       17.3134250389       20.4844079333
  H        25.3915305377       17.3024680937       18.9326630526
  H        22.8959712171       17.6815500370       18.5945364163
  H        23.8562087630       19.0737216608       18.0238238314
  H        22.4064569072       18.8412866976       20.7592393683
  H        21.8960703027       19.8683973115       19.3964411372
  H        23.9604673061       21.2601715253       19.6114226771
  C        28.8276299842       29.5712818272       29.7761544957
  C        29.3826549492       30.8902120387       30.3643640227
  C        30.5162067527       30.6613803510       31.3766520317
  C        31.6511064773       29.8471205268       30.7335283943
  C        31.1150515889       28.5101645527       30.1962970754
  C        29.9559447426       28.6905024566       29.1823558764
  N        29.4265913960       27.3527664598       28.8910352343
  N        27.8663392544       29.9417440749       28.7360515389
  H        28.3467439463       28.9686010614       30.5875966473
  H        28.5415142792       31.4502902566       30.8257454512
  H        29.7503339743       31.5128286138       29.5187321889
  H        30.1263602242       30.1108943513       32.2631850172
  H        30.8928946212       31.6382736631       31.7479565171
  H        32.4671577979       29.6582342139       31.4631584266
  H        32.0970410149       30.4348199685       29.8986775720
  H        30.7418840203       27.8844839827       31.0376459220
  H        31.9205736800       27.9263062696       29.7010817831
  H        30.3481818725       29.1916695923       28.2626146835
  C        30.0489501565       28.6588178008       20.8199832441
  C        30.4833284159       29.7450214076       19.8026158519
  C        31.9060523053       29.5221199289       19.2660594406
  C        32.0270696011       28.1278439378       18.6288428327
  C        31.6393899928       27.0380969013       19.6415415232
  C        30.2194291972       27.2377638208       20.2248723297
  N        30.0390229883       26.2200026982       21.2625718851
  N        28.6332430788       28.8910259963       21.1127931248
  H        30.6848237555       28.7376329124       21.7369843197
  H        30.3910930908       30.7372389939       20.2946366684
  H        29.7538343746       29.7395437252       18.9620222839
  H        32.6390303393       29.6104413550       20.1002554060
  H        32.1595436674       30.3170408618       18.5325129869
  H        33.0606601539       27.9507787202       18.2621408651
  H        31.3584322892       28.0723550112       17.7394591798
  H        32.3596803069       27.0367722725       20.4896574748
  H        31.6925493844       26.0287247064       19.1808050474
  H        29.4587707099       27.1375385998       19.4099816267
  C        20.0261805150       28.6184233279       28.9669025270
  C        19.5596955208       29.7241635378       29.9478580196
  C        18.1218298288       29.5078800789       30.4466144888
  C        17.9827863372       28.1270446490       31.1091262166
  C        18.3994194620       27.0176714618       30.1299818361
  C        19.8343521971       27.2113102735       29.5834529746
  N        20.0444051393       26.1793090445       28.5683540825
  N        21.4534910080       28.8349086410       28.7135054536
  H        19.4208124087       28.6801792526       28.0284467691
  H        19.6633322959       30.7065460826       29.4386804099
  H        20.2633990575       29.7383950432       30.8100858537
  H        17.4140029509       29.5759719404       29.5889288474
  H        17.8441503070       30.3174296050       31.1549060716
  H        16.9392891305       27.9566832172       31.4502022481
  H        18.6261739119       28.0899318461       32.0178457967
  H        17.7023302663       26.9961090059       29.2630192245
  H        18.3373359230       26.0176963523       30.6099489265
  H        20.5712524611       27.1248040572       30.4214383253
  C        21.2117968513       29.6451970617       20.3320751852
  C        20.6692623271       30.9917023103       19.7943856267
  C        19.5051559203       30.8128324859       18.8064978426
  C        18.3686012407       30.0054839053       19.4552283828
  C        18.8898669734       28.6465424777       19.9489512361
  C        20.0768252244       28.7817894046       20.9364508520
  N        20.5833605131       27.4298535731       21.1905057545
  N        22.2129032244       29.9666157616       21.3515631870
  H        21.6533318391       29.0533064445       19.4908715451
  H        21.5083069878       31.5483663605       19.3250411178
  H        20.3357807690       31.5982759235       20.6657111294
  H        19.8606364173       30.2782830252       17.8960091564
  H        19.1397989540       31.8067892147       18.4703705457
  H        17.5331627768       29.8497673591       18.7396299990
  H        17.9520283840       30.5809272099       20.3134731690
  H        19.2290383907       28.0319749529       19.0852435550
  H        18.0854420292       28.0678124000       20.4519744442
  H        19.7187595530       29.2752234505       21.8743086234
