# Supplementary material for: Photoresponsive Organic Cages—Computationally Inspired Discovery of Azobenzene-Derived Organic Cages
Source: J Am Chem Soc. 2024 Oct 22;146(44):30332–9. doi: 10.1021/jacs.4c10217 (PMC11544616; doi:10.1021/jacs.4c10217)
Supplement: Supplementary file 1 — ja4c10217_si_001.zip [file ja4c10217_si_001.zip › Computational Models/Isomerisation Models/ACC1/TransIsomers/2plus4/EEE Orientation 1/OUTPUT.out]

 DBCSR| Multiplication driver                                               BLAS
 DBCSR| Multrec recursion limit                                              512
 DBCSR| Multiplication stack size                                           1000
 DBCSR| Maximum elements for images                                    UNLIMITED
 DBCSR| Multiplicative factor virtual images                                   1
 DBCSR| Multiplication size stacks                                             3
 DBCSR| Number of 3D layers                                               SINGLE
 DBCSR| Use MPI memory allocation                                              T
 DBCSR| Use RMA algorithm                                                      F
 DBCSR| Use Communication thread                                               T
 DBCSR| Communication thread load                                             87


  **** **** ******  **  PROGRAM STARTED AT               2020-01-27 14:19:28.954
 ***** ** ***  *** **   PROGRAM STARTED ON                           cx1-105-7-3
 **    ****   ******    PROGRAM STARTED BY                                 jpegg
 ***** **    ** ** **   PROGRAM PROCESS ID                                  4685
  **** **  *******  **  PROGRAM STARTED IN /rds/general/user/jpegg/home/WORK/Pro
                                           ject_PhotoIsomer/ICLPhotoIsomer/Exper
                                           imental/DA1/TransIsomers/24/I0/PBE

 CP2K| version string:                                          CP2K version 6.1
 CP2K| source code revision number:                                    svn:18464
 CP2K| cp2kflags: libint fftw3 parallel mpi3 scalapack has_no_shared_glibc max_c
 CP2K|            ontr=4 mkl
 CP2K| is freely available from                            https://www.cp2k.org/
 CP2K| Program compiled at                          Thu 12 Jul 13:52:12 BST 2018
 CP2K| Program compiled on                                  build-2.hpc.ic.ac.uk
 CP2K| Program compiled for                                   Linux-x86-64-intel
 CP2K| Data directory path                                   /tmp/cp2k/cp2k/data
 CP2K| Input file name                                                 INPUT.inp
 
 GLOBAL| Force Environment number                                              1
 GLOBAL| Basis set file name            /work/jpegg/Library/CP2K/Basis_Set/BASIS
 GLOBAL| Potential file name            /work/jpegg/Library/CP2K/Basis_Set/GTH_P
 GLOBAL| MM Potential file name                                     MM_POTENTIAL
 GLOBAL| Coordinate file name                                         POSXYZ.xyz
 GLOBAL| Method name                                                        CP2K
 GLOBAL| Project name                                                     peggjt
 GLOBAL| Preferred FFT library                                             FFTW3
 GLOBAL| Preferred diagonalization lib.                                       SL
 GLOBAL| Run type                                                        GEO_OPT
 GLOBAL| All-to-all communication in single precision                          F
 GLOBAL| FFTs using library dependent lengths                                  T
 GLOBAL| Global print level                                                  LOW
 GLOBAL| Total number of message passing processes                            96
 GLOBAL| Number of threads for this process                                    1
 GLOBAL| This output is from process                                           0
 GLOBAL| CPU model name :  Intel(R) Xeon(R) CPU E5-2650 0 @ 2.00GHz

 MEMORY| system memory details [Kb]
 MEMORY|                        rank 0           min           max       average
 MEMORY| MemTotal            132003180     132003180     132003180     132003180
 MEMORY| MemFree              65909764      62379332      76556240      68281778
 MEMORY| Buffers                     0             0            60            20
 MEMORY| Cached               63009652      51359112      65704332      60024365
 MEMORY| Slab                   990196        990196       1868408       1530885
 MEMORY| SReclaimable           826948        826948       1590908       1318218
 MEMORY| MemLikelyFree       129746364     129506260     129746364     129624382

 
 GENERATE|  Preliminary Number of Bonds generated:                             0
 GENERATE|  Achieved consistency in connectivity generation.

 *******************************************************************************
 *******************************************************************************
 **                                                                           **
 **     #####                         ##              ##                      **
 **    ##   ##            ##          ##              ##                      **
 **   ##     ##                       ##            ######                    **
 **   ##     ##  ##   ##  ##   #####  ##  ##   ####   ##    #####    #####    **
 **   ##     ##  ##   ##  ##  ##      ## ##   ##      ##   ##   ##  ##   ##   **
 **   ##  ## ##  ##   ##  ##  ##      ####     ###    ##   ######   ######    **
 **    ##  ###   ##   ##  ##  ##      ## ##      ##   ##   ##       ##        **
 **     #######   #####   ##   #####  ##  ##  ####    ##    #####   ##        **
 **           ##                                                    ##        **
 **                                                                           **
 **                                                ... make the atoms dance   **
 **                                                                           **
 **            Copyright (C) by CP2K developers group (2000 - 2018)           **
 **                                                                           **
 *******************************************************************************


 TOTAL NUMBERS AND MAXIMUM NUMBERS

  Total number of            - Atomic kinds:                                   3
                             - Atoms:                                        128
                             - Shell sets:                                   256
                             - Shells:                                       520
                             - Primitive Cartesian functions:                640
                             - Cartesian basis functions:                   1252
                             - Spherical basis functions:                   1184

  Maximum angular momentum of- Orbital basis functions:                        2
                             - Local part of the GTH pseudopotential:          2
                             - Non-local part of the GTH pseudopotential:      0


 SCF PARAMETERS         Density guess:                                    ATOMIC
                        --------------------------------------------------------
                        max_scf:                                              60
                        max_scf_history:                                       0
                        max_diis:                                              4
                        --------------------------------------------------------
                        eps_scf:                                        1.00E-06
                        eps_scf_history:                                0.00E+00
                        eps_diis:                                       1.00E-01
                        eps_eigval:                                     1.00E-05
                        --------------------------------------------------------
                        level_shift [a.u.]:                                 0.00
                        --------------------------------------------------------
                        Outer loop SCF in use 
                        No variables optimised in outer loop
                        eps_scf                                         1.00E-06
                        max_scf                                               10
                        No outer loop optimization
                        step_size                                       5.00E-01

 *******************************************************************************
 ***                     STARTING GEOMETRY OPTIMIZATION                      ***
 ***                           CONJUGATE GRADIENTS                           ***
 *******************************************************************************

 Number of electrons:                                                        344
 Number of occupied orbitals:                                                172
 Number of molecular orbitals:                                               172

 Number of orbital functions:                                               1184
 Number of independent orbital functions:                                   1184

 Extrapolation method: initial_guess


 SCF WAVEFUNCTION OPTIMIZATION

  ----------------------------------- OT ---------------------------------------
  Minimizer      : CG                  : conjugate gradient
  Preconditioner : FULL_SINGLE_INVERSE : inversion of 
                                         H + eS - 2*(Sc)(c^T*H*c+const)(Sc)^T
  Precond_solver : DEFAULT
  Line search    : 2PNT                : 2 energies, one gradient
  stepsize       :    0.08000000                  energy_gap     :    0.08000000
  eps_taylor     :   0.10000E-15                  max_taylor     :             4
  ----------------------------------- OT ---------------------------------------

  Step     Update method      Time    Convergence         Total energy    Change
  ------------------------------------------------------------------------------
     1 OT CG       0.80E-01  178.3     0.03694833      -440.0843264499 -4.40E+02
     2 OT LS       0.13E+00  104.1                     -455.3549322675
     3 OT CG       0.13E+00  171.6     0.03666832      -458.3188264792 -1.82E+01
     4 OT LS       0.65E-01  103.9                     -458.9298172742
     5 OT CG       0.65E-01  171.2     0.02650466      -464.6476595701 -6.33E+00
     6 OT LS       0.55E-01  104.6                     -467.8619542986
     7 OT CG       0.55E-01  171.9     0.01590490      -467.9717368052 -3.32E+00
     8 OT LS       0.14E+00  104.3                     -470.2428841636
     9 OT CG       0.14E+00  172.1     0.00920785      -471.1439833831 -3.17E+00
    10 OT LS       0.92E-01  104.6                     -471.5832010702
    11 OT CG       0.92E-01  172.5     0.00674154      -471.7404281379 -5.96E-01
    12 OT LS       0.11E+00  104.8                     -472.2369130457
    13 OT CG       0.11E+00  171.9     0.00383456      -472.2504118359 -5.10E-01
    14 OT LS       0.16E+00  104.4                     -472.4636203396
    15 OT CG       0.16E+00  172.3     0.00327350      -472.4815318777 -2.31E-01
    16 OT LS       0.15E+00  104.6                     -472.6456452739
    17 OT CG       0.15E+00  173.1     0.00266045      -472.6458015776 -1.64E-01
    18 OT LS       0.13E+00  104.5                     -472.7297321251
    19 OT CG       0.13E+00  171.9     0.00192455      -472.7345685699 -8.88E-02
    20 OT LS       0.13E+00  104.7                     -472.7821599342
    21 OT CG       0.13E+00  172.7     0.00156199      -472.7821601395 -4.76E-02
    22 OT LS       0.13E+00  104.6                     -472.8146962935
    23 OT CG       0.13E+00  172.0     0.00126052      -472.8147451274 -3.26E-02
    24 OT LS       0.15E+00  104.4                     -472.8385489756
    25 OT CG       0.15E+00  172.5     0.00095855      -472.8388728385 -2.41E-02
    26 OT LS       0.15E+00  104.7                     -472.8527030502
    27 OT CG       0.15E+00  171.8     0.00074340      -472.8527039808 -1.38E-02
    28 OT LS       0.15E+00  104.7                     -472.8611960500
    29 OT CG       0.15E+00  172.4     0.00060941      -472.8611995337 -8.50E-03
    30 OT LS       0.14E+00  105.0                     -472.8666319545
    31 OT CG       0.14E+00  173.0     0.00051447      -472.8666459633 -5.45E-03
    32 OT LS       0.14E+00  104.8                     -472.8704598588
    33 OT CG       0.14E+00  172.6     0.00044571      -472.8704610658 -3.82E-03
    34 OT LS       0.14E+00  104.8                     -472.8733737821
    35 OT CG       0.14E+00  171.8     0.00037869      -472.8733746525 -2.91E-03
    36 OT LS       0.15E+00  104.7                     -472.8755699653
    37 OT CG       0.15E+00  172.0     0.00033412      -472.8755739224 -2.20E-03
    38 OT LS       0.14E+00  104.4                     -472.8771714631
    39 OT CG       0.14E+00  172.7     0.00028676      -472.8771785616 -1.60E-03
    40 OT LS       0.16E+00  104.6                     -472.8784769260
    41 OT CG       0.16E+00  172.3     0.00025441      -472.8784897234 -1.31E-03
    42 OT LS       0.17E+00  104.7                     -472.8795767114
    43 OT CG       0.17E+00  172.4     0.00022545      -472.8795795837 -1.09E-03
    44 OT LS       0.16E+00  104.6                     -472.8804300817
    45 OT CG       0.16E+00  172.2     0.00020844      -472.8804301099 -8.51E-04
    46 OT LS       0.15E+00  104.3                     -472.8810876985
    47 OT CG       0.15E+00  172.5     0.00019166      -472.8810937593 -6.64E-04
    48 OT LS       0.15E+00  105.0                     -472.8816467935
    49 OT CG       0.15E+00  172.3     0.00017485      -472.8816469181 -5.53E-04
    50 OT LS       0.15E+00  104.7                     -472.8821259682
    51 OT CG       0.15E+00  172.9     0.00016052      -472.8821267420 -4.80E-04
    52 OT LS       0.16E+00  104.8                     -472.8825389497
    53 OT CG       0.16E+00  172.3     0.00014423      -472.8825391076 -4.12E-04
    54 OT LS       0.16E+00  105.0                     -472.8828801737
    55 OT CG       0.16E+00  172.6     0.00013244      -472.8828803537 -3.41E-04
    56 OT LS       0.17E+00  104.9                     -472.8831781749
    57 OT CG       0.17E+00  172.3     0.00012238      -472.8831785805 -2.98E-04
    58 OT LS       0.17E+00  104.6                     -472.8834343091
    59 OT CG       0.17E+00  172.7     0.00011540      -472.8834343096 -2.56E-04
    60 OT LS       0.16E+00  104.5                     -472.8836565182

  Leaving inner SCF loop after reaching    60 steps.


  Electronic density on regular grids:       -343.9999995291        0.0000004709
  Core density on regular grids:              343.9999978463       -0.0000021537
  Total charge density on r-space grids:       -0.0000016828
  Total charge density g-space grids:          -0.0000016828

  Overlap energy of the core charge distribution:               0.00002725948944
  Self energy of the core charge distribution:              -1129.59630750796009
  Core Hamiltonian energy:                                    351.03689955962631
  Hartree energy:                                             455.41604471314781
  Exchange-correlation energy:                               -149.74032054253735

  Total energy:                                              -472.88365651823392

  outer SCF iter =    1 RMS gradient =   0.12E-03 energy =       -472.8836565182

  ----------------------------------- OT ---------------------------------------
  Minimizer      : CG                  : conjugate gradient
  Preconditioner : FULL_SINGLE_INVERSE : inversion of 
                                         H + eS - 2*(Sc)(c^T*H*c+const)(Sc)^T
  Precond_solver : DEFAULT
  Line search    : 2PNT                : 2 energies, one gradient
  stepsize       :    0.08000000                  energy_gap     :    0.08000000
  eps_taylor     :   0.10000E-15                  max_taylor     :             4
  ----------------------------------- OT ---------------------------------------

  Step     Update method      Time    Convergence         Total energy    Change
  ------------------------------------------------------------------------------
     1 OT CG       0.80E-01  278.4     0.00028993      -472.8836566192 -2.22E-04
     2 OT LS       0.15E+00  104.9                     -472.8846681241
     3 OT CG       0.15E+00  173.0     0.00016976      -472.8849662482 -1.31E-03
     4 OT LS       0.59E-01  104.4                     -472.8846983414
     5 OT CG       0.59E-01  172.4     0.00008765      -472.8851392447 -1.73E-04
     6 OT LS       0.63E-01  104.3                     -472.8851884235
     7 OT CG       0.63E-01  172.8     0.00005316      -472.8851886410 -4.94E-05
     8 OT LS       0.60E-01  104.3                     -472.8852057164
     9 OT CG       0.60E-01  172.3     0.00002724      -472.8852057777 -1.71E-05
    10 OT LS       0.69E-01  104.5                     -472.8852109180
    11 OT CG       0.69E-01  172.4     0.00001499      -472.8852110249 -5.25E-06
    12 OT LS       0.71E-01  104.3                     -472.8852126489
    13 OT CG       0.71E-01  173.0     0.00000866      -472.8852126497 -1.62E-06
    14 OT LS       0.69E-01  104.5                     -472.8852131725
    15 OT CG       0.69E-01  172.4     0.00000489      -472.8852131731 -5.23E-07
    16 OT LS       0.69E-01  104.3                     -472.8852133423
    17 OT CG       0.69E-01  173.1     0.00000294      -472.8852133423 -1.69E-07
    18 OT LS       0.75E-01  104.1                     -472.8852134082
    19 OT CG       0.75E-01  172.2     0.00000173      -472.8852134086 -6.63E-08
    20 OT LS       0.76E-01  104.1                     -472.8852134317
    21 OT CG       0.76E-01  172.5     0.00000103      -472.8852134317 -2.32E-08
    22 OT LS       0.78E-01  104.3                     -472.8852134402
    23 OT CG       0.78E-01  172.1     0.00000056      -472.8852134402 -8.45E-09

  *** SCF run converged in    23 steps ***


  Electronic density on regular grids:       -343.9999995292        0.0000004708
  Core density on regular grids:              343.9999978463       -0.0000021537
  Total charge density on r-space grids:       -0.0000016830
  Total charge density g-space grids:          -0.0000016830

  Overlap energy of the core charge distribution:               0.00002725948944
  Self energy of the core charge distribution:              -1129.59630750796009
  Core Hamiltonian energy:                                    351.03784849111321
  Hartree energy:                                             455.41457308070153
  Exchange-correlation energy:                               -149.74135476353376

  Total energy:                                              -472.88521344018977

  outer SCF iter =    2 RMS gradient =   0.56E-06 energy =       -472.8852134402
  outer SCF loop converged in   2 iterations or   83 steps


 ENERGY| Total FORCE_EVAL ( QS ) energy (a.u.):             -472.885213442817872


 ATOMIC FORCES in [a.u.]

 # Atom   Kind   Element          X              Y              Z
      1      1      C          -0.00988430    -0.00234646     0.00461801
      2      1      C           0.00109948    -0.00050185    -0.00593323
      3      1      C          -0.00184713     0.01493861     0.00168299
      4      1      C           0.00194678    -0.01022263     0.00244146
      5      1      C           0.00969407    -0.00462032     0.00349266
      6      1      C           0.00308332     0.00096582    -0.00623454
      7      2      N          -0.00681442     0.02123657    -0.00680317
      8      2      N           0.00607674    -0.02050740    -0.00788984
      9      1      C          -0.00175738     0.01016526     0.00282791
     10      1      C          -0.00995255     0.00442808     0.00377896
     11      1      C          -0.00339173    -0.00092094    -0.00625356
     12      1      C           0.00995878     0.00200713     0.00440709
     13      1      C          -0.00138154     0.00086848    -0.00592868
     14      1      C           0.00196722    -0.01509721     0.00117351
     15      1      C          -0.00706605     0.00477822    -0.00701505
     16      1      C          -0.00014500    -0.00788774    -0.00935828
     17      1      C           0.00709806    -0.00464655    -0.00733233
     18      1      C          -0.00029846     0.00792016    -0.00908100
     19      3      H          -0.00727202    -0.01142290     0.00204819
     20      3      H          -0.00651343     0.01271595    -0.00053208
     21      3      H           0.01538807    -0.00048495    -0.00003568
     22      3      H          -0.01536793     0.00047242     0.00029769
     23      3      H           0.00731652     0.01138952     0.00223796
     24      3      H           0.00655772    -0.01275407    -0.00103418
     25      3      H           0.00945390     0.01711212     0.00611106
     26      3      H          -0.01969063    -0.00171339     0.00497990
     27      3      H          -0.00939105    -0.01734980     0.00576888
     28      3      H           0.01981049     0.00154554     0.00465155
     29      1      C          -0.00287691    -0.00965406    -0.00459732
     30      1      C           0.00115596     0.00326167     0.00622848
     31      1      C          -0.00358448     0.01007246    -0.00337439
     32      1      C          -0.01005079     0.00260373    -0.00180707
     33      1      C           0.01465280    -0.00297822    -0.00139025
     34      1      C          -0.00035239     0.00127752     0.00577833
     35      2      N           0.01962509    -0.00807686     0.00586729
     36      2      N          -0.02026747     0.00829655     0.00709836
     37      1      C           0.00988950    -0.00236937    -0.00243168
     38      1      C          -0.01487334     0.00299083    -0.00094763
     39      1      C           0.00055340    -0.00144638     0.00576888
     40      1      C           0.00284593     0.00975394    -0.00432421
     41      1      C          -0.00112173    -0.00334074     0.00610911
     42      1      C           0.00372440    -0.01013762    -0.00366004
     43      1      C          -0.00769522     0.00042097     0.00930790
     44      1      C           0.00427062    -0.00725699     0.00684569
     45      1      C           0.00789441    -0.00086762     0.00918539
     46      1      C          -0.00425276     0.00720498     0.00722590
     47      3      H          -0.01187369    -0.00640991    -0.00217889
     48      3      H           0.00061101     0.01540764     0.00014283
     49      3      H           0.01224209    -0.00740577     0.00062364
     50      3      H          -0.01224024     0.00736901     0.00108002
     51      3      H           0.01188627     0.00651053    -0.00225064
     52      3      H          -0.00058773    -0.01539061    -0.00030286
     53      3      H          -0.00304207    -0.01945279    -0.00507936
     54      3      H           0.01776924     0.00825552    -0.00597919
     55      3      H           0.00296553     0.01962690    -0.00453216
     56      3      H          -0.01791102    -0.00808009    -0.00590363
     57      1      C           0.00789010     0.00710014     0.00541318
     58      1      C           0.00347458    -0.00496165    -0.01785784
     59      1      C          -0.00941280     0.01085145    -0.00615836
     60      1      C          -0.01300785    -0.00334088     0.00801901
     61      1      C           0.00821375     0.00086955     0.01681682
     62      1      C           0.00149160    -0.00997608    -0.00629744
     63      2      N           0.00996502    -0.02100316     0.01301471
     64      2      N           0.01543221     0.01222212    -0.01804337
     65      3      H          -0.00947280    -0.01280161    -0.00027373
     66      3      H          -0.00296044    -0.00569790     0.01155579
     67      3      H           0.00268793     0.01411642     0.00028606
     68      3      H          -0.00448460    -0.01409090    -0.00016033
     69      3      H           0.01192888     0.00187418     0.00552480
     70      3      H           0.00752160    -0.00836704    -0.00706028
     71      3      H           0.00488834     0.01403333     0.00015605
     72      3      H          -0.00626332    -0.01288807    -0.00002315
     73      3      H          -0.00068348     0.00684885    -0.01121018
     74      3      H          -0.00000157     0.01610999     0.00173960
     75      1      C          -0.00782067    -0.00737286     0.00529730
     76      1      C          -0.00374948     0.00571355    -0.01770438
     77      1      C           0.00930155    -0.01064896    -0.00674654
     78      1      C           0.01320929     0.00290722     0.00791956
     79      1      C          -0.00787930    -0.00155502     0.01692666
     80      1      C          -0.00160354     0.01017522    -0.00599726
     81      2      N          -0.00818241     0.01772222     0.01340632
     82      2      N          -0.01531659    -0.00907816    -0.01813790
     83      3      H           0.00946822     0.01278212    -0.00002750
     84      3      H           0.00318020     0.00533578     0.01168540
     85      3      H          -0.00270481    -0.01415059    -0.00011643
     86      3      H           0.00449436     0.01409472     0.00022243
     87      3      H          -0.01179678    -0.00204633     0.00565440
     88      3      H          -0.00765551     0.00860300    -0.00666882
     89      3      H          -0.00488222    -0.01398599    -0.00020540
     90      3      H           0.00625154     0.01285312     0.00027824
     91      3      H           0.00047922    -0.00649821    -0.01143544
     92      3      H           0.00004779    -0.01609018     0.00123378
     93      1      C          -0.01010258     0.00223883     0.00624796
     94      1      C           0.00163982     0.00819622    -0.01676620
     95      1      C          -0.00422838    -0.01272443    -0.00810747
     96      1      C           0.00994868    -0.01019242     0.00614632
     97      1      C          -0.00488890     0.00377241     0.01791780
     98      1      C           0.00778111     0.00772516    -0.00524260
     99      2      N           0.01261349     0.01403734     0.01863064
    100      2      N          -0.01813710     0.01103447    -0.01210223
    101      3      H           0.01604169    -0.00116758    -0.00164644
    102      3      H           0.00669898    -0.00124410     0.01126271
    103      3      H          -0.01326571    -0.00531318    -0.00012202
    104      3      H           0.01432729     0.00387223    -0.00000593
    105      3      H          -0.00785141     0.00802704     0.00703706
    106      3      H           0.00275931     0.01178318    -0.00540086
    107      3      H          -0.01434512    -0.00347431     0.00001333
    108      3      H           0.01426072     0.00167243    -0.00014963
    109      3      H          -0.00582205    -0.00247716    -0.01164564
    110      3      H          -0.01345282    -0.00855504     0.00008885
    111      1      C           0.01005098    -0.00240013     0.00602081
    112      1      C          -0.00178519    -0.00772769    -0.01719267
    113      1      C           0.00411188     0.01288969    -0.00777581
    114      1      C          -0.00990190     0.01001082     0.00666413
    115      1      C           0.00519445    -0.00442791     0.01767781
    116      1      C          -0.00771826    -0.00746871    -0.00531794
    117      2      N          -0.01258405    -0.01425754     0.01672707
    118      2      N           0.01976651    -0.00992454    -0.01401119
    119      3      H          -0.01600813     0.00122488    -0.00131716
    120      3      H          -0.00651240     0.00088994     0.01143743
    121      3      H           0.01326692     0.00531966    -0.00018200
    122      3      H          -0.01430096    -0.00386845     0.00012187
    123      3      H           0.00796863    -0.00823977     0.00663661
    124      3      H          -0.00285476    -0.01163197    -0.00574113
    125      3      H           0.01433471     0.00346624    -0.00012813
    126      3      H          -0.01430864    -0.00168487     0.00003116
    127      3      H           0.00560573     0.00283722    -0.01167642
    128      3      H           0.01342691     0.00855165     0.00011152
 SUM OF ATOMIC FORCES           0.00181140     0.00068186    -0.00114396     0.00224828

 --------  Informations at step =     0 ------------
  Optimization Method        =                   SD
  Total Energy               =      -472.8852134428
  Used time                  =            11763.297
 ---------------------------------------------------

 --------------------------
 OPTIMIZATION STEP:      1
 --------------------------

 Number of electrons:                                                        344
 Number of occupied orbitals:                                                172
 Number of molecular orbitals:                                               172

 Number of orbital functions:                                               1184
 Number of independent orbital functions:                                   1184

 Extrapolation method: ASPC


 SCF WAVEFUNCTION OPTIMIZATION

  ----------------------------------- OT ---------------------------------------
  Minimizer      : CG                  : conjugate gradient
  Preconditioner : FULL_SINGLE_INVERSE : inversion of 
                                         H + eS - 2*(Sc)(c^T*H*c+const)(Sc)^T
  Precond_solver : DEFAULT
  Line search    : 2PNT                : 2 energies, one gradient
  stepsize       :    0.08000000                  energy_gap     :    0.08000000
  eps_taylor     :   0.10000E-15                  max_taylor     :             4
  ----------------------------------- OT ---------------------------------------

  Step     Update method      Time    Convergence         Total energy    Change
  ------------------------------------------------------------------------------
     1 OT CG       0.80E-01  146.2     0.00000028      -472.8852134428 -4.73E+02

  *** SCF run converged in     1 steps ***


  Electronic density on regular grids:       -343.9999995292        0.0000004708
  Core density on regular grids:              343.9999978463       -0.0000021537
  Total charge density on r-space grids:       -0.0000016829
  Total charge density g-space grids:          -0.0000016829

  Overlap energy of the core charge distribution:               0.00002725948944
  Self energy of the core charge distribution:              -1129.59630750796009
  Core Hamiltonian energy:                                    351.03782505450312
  Hartree energy:                                             455.41459149067225
  Exchange-correlation energy:                               -149.74134973951095

  Total energy:                                              -472.88521344280628

  outer SCF iter =    1 RMS gradient =   0.28E-06 energy =       -472.8852134428
  outer SCF loop converged in   1 iterations or    1 steps


 ENERGY| Total FORCE_EVAL ( QS ) energy (a.u.):             -472.885213442806275


 Number of electrons:                                                        344
 Number of occupied orbitals:                                                172
 Number of molecular orbitals:                                               172

 Number of orbital functions:                                               1184
 Number of independent orbital functions:                                   1184

 Extrapolation method: ASPC


 SCF WAVEFUNCTION OPTIMIZATION

  ----------------------------------- OT ---------------------------------------
  Minimizer      : CG                  : conjugate gradient
  Preconditioner : FULL_SINGLE_INVERSE : inversion of 
                                         H + eS - 2*(Sc)(c^T*H*c+const)(Sc)^T
  Precond_solver : DEFAULT
  Line search    : 2PNT                : 2 energies, one gradient
  stepsize       :    0.08000000                  energy_gap     :    0.08000000
  eps_taylor     :   0.10000E-15                  max_taylor     :             4
  ----------------------------------- OT ---------------------------------------

  Step     Update method      Time    Convergence         Total energy    Change
  ------------------------------------------------------------------------------
     1 OT CG       0.80E-01  145.9     0.00045242      -472.9015441119 -4.73E+02
     2 OT LS       0.15E+00  104.2                     -472.9040058552
     3 OT CG       0.15E+00  173.2     0.00022520      -472.9047278329 -3.18E-03
     4 OT LS       0.71E-01  104.9                     -472.9046108193
     5 OT CG       0.71E-01  171.5     0.00010216      -472.9050947494 -3.67E-04
     6 OT LS       0.84E-01  104.8                     -472.9051819209
     7 OT CG       0.84E-01  172.2     0.00004594      -472.9051840236 -8.93E-05
     8 OT LS       0.84E-01  104.5                     -472.9052021571
     9 OT CG       0.84E-01  172.5     0.00002346      -472.9052021575 -1.81E-05
    10 OT LS       0.58E-01  104.5                     -472.9052047205
    11 OT CG       0.58E-01  172.4     0.00001301      -472.9052054007 -3.24E-06
    12 OT LS       0.58E-01  104.6                     -472.9052063983
    13 OT CG       0.58E-01  172.4     0.00000612      -472.9052063983 -9.98E-07
    14 OT LS       0.76E-01  104.2                     -472.9052066709
    15 OT CG       0.76E-01  172.2     0.00000311      -472.9052066868 -2.88E-07
    16 OT LS       0.67E-01  104.4                     -472.9052067513
    17 OT CG       0.67E-01  172.2     0.00000147      -472.9052067524 -6.57E-08
    18 OT LS       0.78E-01  104.8                     -472.9052067694
    19 OT CG       0.78E-01  172.3     0.00000069      -472.9052067697 -1.73E-08

  *** SCF run converged in    19 steps ***


  Electronic density on regular grids:       -343.9999995203        0.0000004797
  Core density on regular grids:              343.9999978446       -0.0000021554
  Total charge density on r-space grids:       -0.0000016756
  Total charge density g-space grids:          -0.0000016756

  Overlap energy of the core charge distribution:               0.00002226187210
  Self energy of the core charge distribution:              -1129.59630750796009
  Core Hamiltonian energy:                                    350.31502270939257
  Hartree energy:                                             455.89895844519771
  Exchange-correlation energy:                               -149.52290267821650

  Total energy:                                              -472.90520676971420

  outer SCF iter =    1 RMS gradient =   0.69E-06 energy =       -472.9052067697
  outer SCF loop converged in   1 iterations or   19 steps


 ENERGY| Total FORCE_EVAL ( QS ) energy (a.u.):             -472.905206769714198


 Number of electrons:                                                        344
 Number of occupied orbitals:                                                172
 Number of molecular orbitals:                                               172

 Number of orbital functions:                                               1184
 Number of independent orbital functions:                                   1184

 Extrapolation method: ASPC


 SCF WAVEFUNCTION OPTIMIZATION

  ----------------------------------- OT ---------------------------------------
  Minimizer      : CG                  : conjugate gradient
  Preconditioner : FULL_SINGLE_INVERSE : inversion of 
                                         H + eS - 2*(Sc)(c^T*H*c+const)(Sc)^T
  Precond_solver : DEFAULT
  Line search    : 2PNT                : 2 energies, one gradient
  stepsize       :    0.08000000                  energy_gap     :    0.08000000
  eps_taylor     :   0.10000E-15                  max_taylor     :             4
  ----------------------------------- OT ---------------------------------------

  Step     Update method      Time    Convergence         Total energy    Change
  ------------------------------------------------------------------------------
     1 OT CG       0.80E-01  145.5     0.00005635      -472.9038675522 -4.73E+02
     2 OT LS       0.16E+00  104.6                     -472.9039060252
     3 OT CG       0.16E+00  172.6     0.00002636      -472.9039179985 -5.04E-05
     4 OT LS       0.84E-01  104.5                     -472.9039195288
     5 OT CG       0.84E-01  172.2     0.00001099      -472.9039239298 -5.93E-06
     6 OT LS       0.93E-01  104.3                     -472.9039250664
     7 OT CG       0.93E-01  172.1     0.00000597      -472.9039250785 -1.15E-06
     8 OT LS       0.68E-01  103.7                     -472.9039252938
     9 OT CG       0.68E-01  173.0     0.00000265      -472.9039253267 -2.48E-07
    10 OT LS       0.65E-01  104.7                     -472.9039253733
    11 OT CG       0.65E-01  172.0     0.00000141      -472.9039253734 -4.68E-08
    12 OT LS       0.75E-01  104.8                     -472.9039253883
    13 OT CG       0.75E-01  172.7     0.00000068      -472.9039253886 -1.52E-08

  *** SCF run converged in    13 steps ***


  Electronic density on regular grids:       -343.9999995472        0.0000004528
  Core density on regular grids:              343.9999978376       -0.0000021624
  Total charge density on r-space grids:       -0.0000017096
  Total charge density g-space grids:          -0.0000017096

  Overlap energy of the core charge distribution:               0.00001674195892
  Self energy of the core charge distribution:              -1129.59630750796009
  Core Hamiltonian energy:                                    349.21333287682779
  Hartree energy:                                             456.65830437288753
  Exchange-correlation energy:                               -149.17927187230393

  Total energy:                                              -472.90392538858987

  outer SCF iter =    1 RMS gradient =   0.68E-06 energy =       -472.9039253886
  outer SCF loop converged in   1 iterations or   13 steps


 ENERGY| Total FORCE_EVAL ( QS ) energy (a.u.):             -472.903925388589869


 *******************************************************************************
 ***                 MNBRACK - NUMBER OF ENERGY EVALUATIONS :       3        ***
 *******************************************************************************

 Number of electrons:                                                        344
 Number of occupied orbitals:                                                172
 Number of molecular orbitals:                                               172

 Number of orbital functions:                                               1184
 Number of independent orbital functions:                                   1184

 Extrapolation method: ASPC


 SCF WAVEFUNCTION OPTIMIZATION

  ----------------------------------- OT ---------------------------------------
  Minimizer      : CG                  : conjugate gradient
  Preconditioner : FULL_SINGLE_INVERSE : inversion of 
                                         H + eS - 2*(Sc)(c^T*H*c+const)(Sc)^T
  Precond_solver : DEFAULT
  Line search    : 2PNT                : 2 energies, one gradient
  stepsize       :    0.08000000                  energy_gap     :    0.08000000
  eps_taylor     :   0.10000E-15                  max_taylor     :             4
  ----------------------------------- OT ---------------------------------------

  Step     Update method      Time    Convergence         Total energy    Change
  ------------------------------------------------------------------------------
     1 OT CG       0.80E-01  145.8     0.00156874      -472.8608774313 -4.73E+02
     2 OT LS       0.15E+00  104.8                     -472.8905652880
     3 OT CG       0.15E+00  172.2     0.00076903      -472.8995305966 -3.87E-02
     4 OT LS       0.72E-01  104.3                     -472.8982852584
     5 OT CG       0.72E-01  172.7     0.00034426      -472.9038936294 -4.36E-03
     6 OT LS       0.87E-01  104.6                     -472.9049177205
     7 OT CG       0.87E-01  173.0     0.00015349      -472.9049497668 -1.06E-03
     8 OT LS       0.87E-01  104.8                     -472.9051581174
     9 OT CG       0.87E-01  172.7     0.00007377      -472.9051581274 -2.08E-04
    10 OT LS       0.62E-01  104.8                     -472.9051872634
    11 OT CG       0.62E-01  173.1     0.00004158      -472.9051926333 -3.45E-05
    12 OT LS       0.57E-01  104.7                     -472.9052026833
    13 OT CG       0.57E-01  173.0     0.00002014      -472.9052027533 -1.01E-05
    14 OT LS       0.74E-01  104.7                     -472.9052056665
    15 OT CG       0.74E-01  172.7     0.00001009      -472.9052058236 -3.07E-06
    16 OT LS       0.68E-01  104.6                     -472.9052065225
    17 OT CG       0.68E-01  173.1     0.00000481      -472.9052065285 -7.05E-07
    18 OT LS       0.80E-01  104.7                     -472.9052067128
    19 OT CG       0.80E-01  173.7     0.00000223      -472.9052067170 -1.89E-07
    20 OT LS       0.84E-01  104.5                     -472.9052067595
    21 OT CG       0.84E-01  173.3     0.00000116      -472.9052067596 -4.25E-08
    22 OT LS       0.81E-01  104.3                     -472.9052067707
    23 OT CG       0.81E-01  172.9     0.00000064      -472.9052067707 -1.11E-08

  *** SCF run converged in    23 steps ***


  Electronic density on regular grids:       -343.9999995203        0.0000004797
  Core density on regular grids:              343.9999978446       -0.0000021554
  Total charge density on r-space grids:       -0.0000016756
  Total charge density g-space grids:          -0.0000016756

  Overlap energy of the core charge distribution:               0.00002226187210
  Self energy of the core charge distribution:              -1129.59630750796009
  Core Hamiltonian energy:                                    350.31483487107926
  Hartree energy:                                             455.89910985721116
  Exchange-correlation energy:                               -149.52286625289199

  Total energy:                                              -472.90520677068957

  outer SCF iter =    1 RMS gradient =   0.64E-06 energy =       -472.9052067707
  outer SCF loop converged in   1 iterations or   23 steps


 ENERGY| Total FORCE_EVAL ( QS ) energy (a.u.):             -472.905206773346777


 ATOMIC FORCES in [a.u.]

 # Atom   Kind   Element          X              Y              Z
      1      1      C          -0.00440597    -0.00320988     0.00324337
      2      1      C           0.00077122     0.00232740    -0.00498632
      3      1      C           0.00023045     0.00820313     0.00164056
      4      1      C          -0.00053850    -0.00037739     0.00192635
      5      1      C           0.01000467    -0.00323118     0.00270675
      6      1      C          -0.00156671     0.00003831    -0.00478338
      7      2      N           0.00104952     0.00801335    -0.00657773
      8      2      N          -0.00200960    -0.00958088    -0.00687336
      9      1      C           0.00058616     0.00037581     0.00195515
     10      1      C          -0.01006331     0.00306060     0.00297231
     11      1      C           0.00129862     0.00000342    -0.00483671
     12      1      C           0.00445683     0.00314339     0.00319988
     13      1      C          -0.00073462    -0.00225048    -0.00503033
     14      1      C          -0.00015420    -0.00821424     0.00137557
     15      1      C           0.00664278    -0.00638251    -0.00289432
     16      1      C           0.00179507     0.00856401    -0.00178573
     17      1      C          -0.00603995     0.00491913    -0.00274393
     18      1      C          -0.00177734    -0.00830721    -0.00220888
     19      3      H          -0.00627506    -0.00955600     0.00172580
     20      3      H          -0.00597739     0.01247083    -0.00052979
     21      3      H           0.01329567    -0.00053603    -0.00003662
     22      3      H          -0.01338234     0.00052052     0.00025621
     23      3      H           0.00626912     0.00947618     0.00186536
     24      3      H           0.00603114    -0.01252254    -0.00101856
     25      3      H           0.00628209     0.01087636     0.00437054
     26      3      H          -0.01273125    -0.00095402     0.00366364
     27      3      H          -0.00619851    -0.01113740     0.00414802
     28      3      H           0.01273520     0.00082415     0.00346552
     29      1      C          -0.00347502    -0.00406804    -0.00322148
     30      1      C          -0.00005704    -0.00148861     0.00473783
     31      1      C          -0.00238792     0.01024728    -0.00255970
     32      1      C          -0.00050613    -0.00052255    -0.00133597
     33      1      C           0.00816853    -0.00039642    -0.00136788
     34      1      C           0.00241485     0.00048735     0.00480474
     35      2      N           0.00937236     0.00125760     0.00558071
     36      2      N          -0.00790760    -0.00083954     0.00634737
     37      1      C           0.00036511     0.00057511    -0.00166133
     38      1      C          -0.00820128     0.00048680    -0.00117411
     39      1      C          -0.00230648    -0.00065905     0.00491573
     40      1      C           0.00344003     0.00423398    -0.00313412
     41      1      C           0.00015165     0.00127629     0.00473708
     42      1      C           0.00233969    -0.01018843    -0.00284220
     43      1      C           0.00890708     0.00132541     0.00183317
     44      1      C          -0.00496438     0.00669877     0.00286429
     45      1      C          -0.00831954    -0.00087882     0.00211696
     46      1      C           0.00564436    -0.00693333     0.00251559
     47      3      H          -0.00991703    -0.00553401    -0.00182618
     48      3      H           0.00043621     0.01332674     0.00012173
     49      3      H           0.01200466    -0.00684092     0.00061953
     50      3      H          -0.01205163     0.00683182     0.00106232
     51      3      H           0.00992288     0.00561270    -0.00187950
     52      3      H          -0.00040684    -0.01337201    -0.00025956
     53      3      H          -0.00177059    -0.01255002    -0.00372251
     54      3      H           0.01141265     0.00550987    -0.00429979
     55      3      H           0.00179389     0.01268377    -0.00335146
     56      3      H          -0.01145570    -0.00541538    -0.00422649
     57      1      C           0.00375303    -0.00171578     0.00082173
     58      1      C           0.00365136     0.00067185    -0.00403913
     59      1      C          -0.00139618     0.00034995    -0.00175868
     60      1      C          -0.00106877     0.00051534     0.00193875
     61      1      C           0.00319937    -0.00295462     0.00349684
     62      1      C           0.00433894    -0.00087895    -0.00169256
     63      2      N          -0.00174308    -0.00337030     0.00778838
     64      2      N          -0.00171061     0.00588260    -0.00890018
     65      3      H          -0.00723298    -0.00630223     0.00040014
     66      3      H          -0.00209037    -0.00269263     0.00361688
     67      3      H           0.00115435     0.00840386    -0.00060834
     68      3      H          -0.00310851    -0.00716910    -0.00043390
     69      3      H           0.00527750     0.00154538     0.00245056
     70      3      H           0.00290662    -0.00428110    -0.00305257
     71      3      H           0.00188901     0.00763890     0.00055644
     72      3      H          -0.00398140    -0.00749075     0.00081298
     73      3      H          -0.00061696     0.00353762    -0.00337140
     74      3      H          -0.00218523     0.00960778     0.00105698
     75      1      C          -0.00370972     0.00191799     0.00083749
     76      1      C          -0.00370441    -0.00047591    -0.00397727
     77      1      C           0.00140182    -0.00022771    -0.00183675
     78      1      C           0.00106763    -0.00064950     0.00189088
     79      1      C          -0.00296524     0.00275744     0.00356452
     80      1      C          -0.00406409     0.00079451    -0.00174140
     81      2      N           0.00259144     0.00310519     0.00782908
     82      2      N           0.00149665    -0.00349419    -0.00920705
     83      3      H           0.00719095     0.00630058     0.00043892
     84      3      H           0.00217052     0.00259149     0.00365915
     85      3      H          -0.00116833    -0.00834947    -0.00085969
     86      3      H           0.00310818     0.00718101    -0.00025854
     87      3      H          -0.00520391    -0.00162077     0.00247387
     88      3      H          -0.00293246     0.00435628    -0.00285450
     89      3      H          -0.00189326    -0.00766153     0.00034438
     90      3      H           0.00396815     0.00741251     0.00098404
     91      3      H           0.00055175    -0.00344534    -0.00350604
     92      3      H           0.00219104    -0.00959929     0.00072634
     93      1      C          -0.00055794     0.00434765     0.00182125
     94      1      C          -0.00266904     0.00332719    -0.00348206
     95      1      C           0.00040656    -0.00107244    -0.00195596
     96      1      C           0.00014251    -0.00140522     0.00176869
     97      1      C           0.00086352     0.00364670     0.00409040
     98      1      C          -0.00152074     0.00397988    -0.00068981
     99      2      N           0.00544289    -0.00249664     0.00950870
    100      2      N          -0.00448638    -0.00101668    -0.00726399
    101      3      H           0.00937245    -0.00286596    -0.00103750
    102      3      H           0.00346252    -0.00088917     0.00339676
    103      3      H          -0.00771913    -0.00341280    -0.00089701
    104      3      H           0.00773295     0.00133367    -0.00048072
    105      3      H          -0.00408055     0.00316448     0.00303784
    106      3      H           0.00192899     0.00515905    -0.00238092
    107      3      H          -0.00739992    -0.00260450     0.00034633
    108      3      H           0.00844292     0.00055371     0.00069189
    109      3      H          -0.00281810    -0.00187935    -0.00365060
    110      3      H          -0.00677984    -0.00674614    -0.00051874
    111      1      C           0.00063694    -0.00427951     0.00156693
    112      1      C           0.00267933    -0.00326283    -0.00366623
    113      1      C          -0.00042865     0.00108341    -0.00192709
    114      1      C          -0.00016606     0.00135604     0.00180397
    115      1      C          -0.00082044    -0.00380094     0.00389354
    116      1      C           0.00137738    -0.00386812    -0.00102311
    117      2      N          -0.00416706     0.00228575     0.00889223
    118      2      N           0.00492026     0.00220108    -0.00875686
    119      3      H          -0.00937619     0.00292968    -0.00074636
    120      3      H          -0.00338436     0.00078637     0.00343625
    121      3      H           0.00773730     0.00345056    -0.00092599
    122      3      H          -0.00772550    -0.00131725    -0.00038535
    123      3      H           0.00414066    -0.00327303     0.00286908
    124      3      H          -0.00196909    -0.00509363    -0.00252067
    125      3      H           0.00738476     0.00258027     0.00030029
    126      3      H          -0.00846928    -0.00058614     0.00080624
    127      3      H           0.00274364     0.00197528    -0.00365590
    128      3      H           0.00677400     0.00679114    -0.00043713
 SUM OF ATOMIC FORCES           0.00502475     0.00069585    -0.00097712     0.00516595

 Number of electrons:                                                        344
 Number of occupied orbitals:                                                172
 Number of molecular orbitals:                                               172

 Number of orbital functions:                                               1184
 Number of independent orbital functions:                                   1184

 Extrapolation method: ASPC


 SCF WAVEFUNCTION OPTIMIZATION

  ----------------------------------- OT ---------------------------------------
  Minimizer      : CG                  : conjugate gradient
  Preconditioner : FULL_SINGLE_INVERSE : inversion of 
                                         H + eS - 2*(Sc)(c^T*H*c+const)(Sc)^T
  Precond_solver : DEFAULT
  Line search    : 2PNT                : 2 energies, one gradient
  stepsize       :    0.08000000                  energy_gap     :    0.08000000
  eps_taylor     :   0.10000E-15                  max_taylor     :             4
  ----------------------------------- OT ---------------------------------------

  Step     Update method      Time    Convergence         Total energy    Change
  ------------------------------------------------------------------------------
     1 OT CG       0.80E-01  146.5     0.00260480      -472.7872171326 -4.73E+02
     2 OT LS       0.16E+00  103.9                     -472.8692927843
     3 OT CG       0.16E+00  174.1     0.00127332      -472.8943589905 -1.07E-01
     4 OT LS       0.71E-01  104.3                     -472.8893433503
     5 OT CG       0.71E-01  173.1     0.00058359      -472.9059729690 -1.16E-02
     6 OT LS       0.83E-01  104.6                     -472.9087930780
     7 OT CG       0.83E-01  173.2     0.00026846      -472.9088589117 -2.89E-03
     8 OT LS       0.83E-01  104.5                     -472.9094701684
     9 OT CG       0.83E-01  172.4     0.00012526      -472.9094701684 -6.11E-04
    10 OT LS       0.67E-01  104.8                     -472.9095709165
    11 OT CG       0.67E-01  172.9     0.00006941      -472.9095772410 -1.07E-04
    12 OT LS       0.55E-01  105.1                     -472.9096029878
    13 OT CG       0.55E-01  173.3     0.00003464      -472.9096042572 -2.70E-05
    14 OT LS       0.71E-01  104.3                     -472.9096124960
    15 OT CG       0.71E-01  172.6     0.00001769      -472.9096129319 -8.67E-06
    16 OT LS       0.65E-01  104.2                     -472.9096150033
    17 OT CG       0.65E-01  172.6     0.00000825      -472.9096150181 -2.09E-06
    18 OT LS       0.75E-01  105.1                     -472.9096155308
    19 OT CG       0.75E-01  173.5     0.00000395      -472.9096155395 -5.21E-07
    20 OT LS       0.77E-01  104.6                     -472.9096156618
    21 OT CG       0.77E-01  172.1     0.00000199      -472.9096156619 -1.22E-07
    22 OT LS       0.74E-01  104.6                     -472.9096156915
    23 OT CG       0.74E-01  172.8     0.00000112      -472.9096156916 -2.97E-08
    24 OT LS       0.61E-01  105.3                     -472.9096156991
    25 OT CG       0.61E-01  172.7     0.00000055      -472.9096156994 -7.83E-09

  *** SCF run converged in    25 steps ***


  Electronic density on regular grids:       -343.9999995385        0.0000004615
  Core density on regular grids:              343.9999978400       -0.0000021600
  Total charge density on r-space grids:       -0.0000016984
  Total charge density g-space grids:          -0.0000016984

  Overlap energy of the core charge distribution:               0.00001917121656
  Self energy of the core charge distribution:              -1129.59630750796009
  Core Hamiltonian energy:                                    349.75326795393789
  Hartree energy:                                             456.28286396917150
  Exchange-correlation energy:                               -149.34945928579057

  Total energy:                                              -472.90961569942476

  outer SCF iter =    1 RMS gradient =   0.55E-06 energy =       -472.9096156994
  outer SCF loop converged in   1 iterations or   25 steps


 ENERGY| Total FORCE_EVAL ( QS ) energy (a.u.):             -472.909615701820030


 ATOMIC FORCES in [a.u.]

 # Atom   Kind   Element          X              Y              Z
      1      1      C          -0.00007887    -0.00390315     0.00212236
      2      1      C           0.00051953     0.00458053    -0.00421686
      3      1      C           0.00192240     0.00276043     0.00159561
      4      1      C          -0.00268793     0.00743548     0.00149092
      5      1      C           0.01027323    -0.00211679     0.00206849
      6      1      C          -0.00523639    -0.00069083    -0.00361142
      7      2      N           0.00731423    -0.00216270    -0.00636373
      8      2      N          -0.00840564    -0.00063095    -0.00600982
      9      1      C           0.00262628    -0.00739598     0.00123030
     10      1      C          -0.01015805     0.00196329     0.00231778
     11      1      C           0.00499930     0.00072665    -0.00368856
     12      1      C           0.00011011     0.00405878     0.00221522
     13      1      C          -0.00022807    -0.00473942    -0.00429895
     14      1      C          -0.00188348    -0.00266812     0.00152738
     15      1      C           0.01704621    -0.01446470     0.00041506
     16      1      C           0.00293836     0.02087566     0.00413204
     17      1      C          -0.01610266     0.01193771     0.00092546
     18      1      C          -0.00259555    -0.02048213     0.00317464
     19      3      H          -0.00548368    -0.00806256     0.00146868
     20      3      H          -0.00555694     0.01228269    -0.00052906
     21      3      H           0.01162471    -0.00058473    -0.00003284
     22      3      H          -0.01179533     0.00056600     0.00022764
     23      3      H           0.00543816     0.00794527     0.00156816
     24      3      H           0.00561848    -0.01234463    -0.00100772
     25      3      H           0.00381277     0.00608093     0.00299443
     26      3      H          -0.00735469    -0.00038962     0.00260555
     27      3      H          -0.00371502    -0.00635915     0.00286188
     28      3      H           0.00727472     0.00029188     0.00250829
     29      1      C          -0.00396283     0.00033904    -0.00210239
     30      1      C          -0.00100623    -0.00523751     0.00353136
     31      1      C          -0.00143005     0.01040188    -0.00190075
     32      1      C           0.00706710    -0.00317233    -0.00094377
     33      1      C           0.00296477     0.00169643    -0.00133884
     34      1      C           0.00461828    -0.00013246     0.00401625
     35      2      N           0.00110325     0.00864462     0.00533958
     36      2      N           0.00164740    -0.00812372     0.00566858
     37      1      C          -0.00717469     0.00308669    -0.00102076
     38      1      C          -0.00281211    -0.00155094    -0.00134490
     39      1      C          -0.00458882    -0.00003824     0.00422184
     40      1      C           0.00392381    -0.00012230    -0.00216319
     41      1      C           0.00115164     0.00492051     0.00362594
     42      1      C           0.00122351    -0.01024241    -0.00217732
     43      1      C           0.02127687     0.00169566    -0.00400589
     44      1      C          -0.01168481     0.01732183    -0.00033213
     45      1      C          -0.02048783    -0.00057737    -0.00343425
     46      1      C           0.01280855    -0.01764332    -0.00123576
     47      3      H          -0.00835185    -0.00483998    -0.00154494
     48      3      H           0.00028944     0.01166483     0.00010051
     49      3      H           0.01182254    -0.00639880     0.00061758
     50      3      H          -0.01190706     0.00641063     0.00105001
     51      3      H           0.00835244     0.00490019    -0.00158309
     52      3      H          -0.00025495    -0.01176026    -0.00022955
     53      3      H          -0.00081054    -0.00721713    -0.00263356
     54      3      H           0.00651802     0.00337046    -0.00296998
     55      3      H           0.00091046     0.00732246    -0.00239854
     56      3      H          -0.00648519    -0.00333654    -0.00289850
     57      1      C           0.00047656    -0.00853123    -0.00287813
     58      1      C           0.00361676     0.00533001     0.00689258
     59      1      C           0.00506255    -0.00801811     0.00168754
     60      1      C           0.00848954     0.00354142    -0.00286177
     61      1      C          -0.00101941    -0.00604317    -0.00697731
     62      1      C           0.00651058     0.00618748     0.00203607
     63      2      N          -0.01074839     0.00982116     0.00353626
     64      2      N          -0.01449002     0.00123577    -0.00173089
     65      3      H          -0.00547894    -0.00139048     0.00093538
     66      3      H          -0.00138966    -0.00047846    -0.00238560
     67      3      H           0.00000431     0.00399370    -0.00135688
     68      3      H          -0.00210786    -0.00189139    -0.00066361
     69      3      H           0.00019272     0.00134190     0.00008812
     70      3      H          -0.00064722    -0.00119692     0.00002516
     71      3      H          -0.00043364     0.00279087     0.00088964
     72      3      H          -0.00218366    -0.00334288     0.00151094
     73      3      H          -0.00049808     0.00105354     0.00254696
     74      3      H          -0.00378991     0.00465589     0.00050306
     75      1      C          -0.00046834     0.00912407    -0.00278087
     76      1      C          -0.00349615    -0.00557587     0.00687638
     77      1      C          -0.00497340     0.00807504     0.00202229
     78      1      C          -0.00865478    -0.00343989    -0.00286621
     79      1      C           0.00117118     0.00623023    -0.00693664
     80      1      C          -0.00590484    -0.00651109     0.00171202
     81      2      N           0.01081541    -0.00737952     0.00338569
     82      2      N           0.01404297     0.00032062    -0.00213191
     83      3      H           0.00540821     0.00140906     0.00081646
     84      3      H           0.00136424     0.00057586    -0.00240641
     85      3      H          -0.00001817    -0.00387177    -0.00149149
     86      3      H           0.00209926     0.00191001    -0.00064799
     87      3      H          -0.00016351    -0.00134308     0.00002813
     88      3      H           0.00070221     0.00115037     0.00007441
     89      3      H           0.00042369    -0.00286444     0.00079027
     90      3      H           0.00217092     0.00323072     0.00158253
     91      3      H           0.00053794    -0.00115673     0.00248151
     92      3      H           0.00376258    -0.00465357     0.00030778
     93      1      C           0.00687693     0.00592770    -0.00177710
     94      1      C          -0.00615788    -0.00076896     0.00696577
     95      1      C           0.00405449     0.00827615     0.00290235
     96      1      C          -0.00765707     0.00566515    -0.00165733
     97      1      C           0.00560261     0.00335971    -0.00685048
     98      1      C          -0.00871725     0.00098477     0.00298595
     99      2      N           0.00022487    -0.01477473     0.00217006
    100      2      N           0.00556656    -0.01027383    -0.00343519
    101      3      H           0.00429939    -0.00409747    -0.00054008
    102      3      H           0.00103982    -0.00055382    -0.00254155
    103      3      H          -0.00345361    -0.00190835    -0.00154749
    104      3      H           0.00273026    -0.00063937    -0.00087074
    105      3      H          -0.00123865    -0.00057609    -0.00003389
    106      3      H           0.00134113     0.00009158    -0.00005966
    107      3      H          -0.00210456    -0.00198890     0.00062096
    108      3      H           0.00395341    -0.00027604     0.00140029
    109      3      H          -0.00060256    -0.00137990     0.00239278
    110      3      H          -0.00173632    -0.00531603    -0.00100298
    111      1      C          -0.00668982    -0.00567666    -0.00204609
    112      1      C           0.00628943     0.00052613     0.00699542
    113      1      C          -0.00400474    -0.00837346     0.00268841
    114      1      C           0.00758681    -0.00561246    -0.00201009
    115      1      C          -0.00576459    -0.00310563    -0.00697020
    116      1      C           0.00840203    -0.00098599     0.00243984
    117      2      N           0.00196247     0.01450129     0.00288460
    118      2      N          -0.00650008     0.01137990    -0.00437797
    119      3      H          -0.00432603     0.00416964    -0.00027821
    120      3      H          -0.00104551     0.00063977    -0.00259947
    121      3      H           0.00348155     0.00197096    -0.00155484
    122      3      H          -0.00273731     0.00066593    -0.00079831
    123      3      H           0.00125408     0.00054851    -0.00002643
    124      3      H          -0.00133907    -0.00009266    -0.00004518
    125      3      H           0.00208683     0.00195205     0.00064923
    126      3      H          -0.00396092     0.00022613     0.00146227
    127      3      H           0.00063543     0.00127533     0.00240375
    128      3      H           0.00174037     0.00539813    -0.00087802
 SUM OF ATOMIC FORCES           0.00643552     0.00133940    -0.00072169     0.00661293

 Number of electrons:                                                        344
 Number of occupied orbitals:                                                172
 Number of molecular orbitals:                                               172

 Number of orbital functions:                                               1184
 Number of independent orbital functions:                                   1184

 Extrapolation method: ASPC


 SCF WAVEFUNCTION OPTIMIZATION

  ----------------------------------- OT ---------------------------------------
  Minimizer      : CG                  : conjugate gradient
  Preconditioner : FULL_SINGLE_INVERSE : inversion of 
                                         H + eS - 2*(Sc)(c^T*H*c+const)(Sc)^T
  Precond_solver : DEFAULT
  Line search    : 2PNT                : 2 energies, one gradient
  stepsize       :    0.08000000                  energy_gap     :    0.08000000
  eps_taylor     :   0.10000E-15                  max_taylor     :             4
  ----------------------------------- OT ---------------------------------------

  Step     Update method      Time    Convergence         Total energy    Change
  ------------------------------------------------------------------------------
     1 OT CG       0.80E-01  145.9     0.00209750      -472.8296367971 -4.73E+02
     2 OT LS       0.16E+00  104.2                     -472.8829329015
     3 OT CG       0.16E+00  173.3     0.00101368      -472.8995964655 -7.00E-02
     4 OT LS       0.74E-01  104.6                     -472.8977196872
     5 OT CG       0.74E-01  173.4     0.00045098      -472.9073480101 -7.75E-03
     6 OT LS       0.89E-01  104.2                     -472.9091434092
     7 OT CG       0.89E-01  172.7     0.00019830      -472.9091997043 -1.85E-03
     8 OT LS       0.90E-01  104.4                     -472.9095599593
     9 OT CG       0.90E-01  173.4     0.00009312      -472.9095599767 -3.60E-04
    10 OT LS       0.64E-01  104.8                     -472.9096077899
    11 OT CG       0.64E-01  173.3     0.00005251      -472.9096167861 -5.68E-05
    12 OT LS       0.60E-01  105.0                     -472.9096335498
    13 OT CG       0.60E-01  172.5     0.00002537      -472.9096336373 -1.69E-05
    14 OT LS       0.78E-01  104.7                     -472.9096384765
    15 OT CG       0.78E-01  173.3     0.00001223      -472.9096387487 -5.11E-06
    16 OT LS       0.71E-01  105.2                     -472.9096398233
    17 OT CG       0.71E-01  173.1     0.00000617      -472.9096398332 -1.08E-06
    18 OT LS       0.80E-01  104.8                     -472.9096401381
    19 OT CG       0.80E-01  173.0     0.00000295      -472.9096401415 -3.08E-07
    20 OT LS       0.81E-01  104.6                     -472.9096402130
    21 OT CG       0.81E-01  172.5     0.00000171      -472.9096402130 -7.15E-08
    22 OT LS       0.72E-01  104.6                     -472.9096402341
    23 OT CG       0.72E-01  172.5     0.00000091      -472.9096402344 -2.14E-08

  *** SCF run converged in    23 steps ***


  Electronic density on regular grids:       -343.9999995339        0.0000004661
  Core density on regular grids:              343.9999978419       -0.0000021581
  Total charge density on r-space grids:       -0.0000016920
  Total charge density g-space grids:          -0.0000016920

  Overlap energy of the core charge distribution:               0.00001936010382
  Self energy of the core charge distribution:              -1129.59630750796009
  Core Hamiltonian energy:                                    349.79143721388073
  Hartree energy:                                             456.25652944165199
  Exchange-correlation energy:                               -149.36131874211205

  Total energy:                                              -472.90964023443564

  outer SCF iter =    1 RMS gradient =   0.91E-06 energy =       -472.9096402344
  outer SCF loop converged in   1 iterations or   23 steps


 ENERGY| Total FORCE_EVAL ( QS ) energy (a.u.):             -472.909640240826434


 ATOMIC FORCES in [a.u.]

 # Atom   Kind   Element          X              Y              Z
      1      1      C          -0.00037343    -0.00385527     0.00219953
      2      1      C           0.00053555     0.00442390    -0.00426837
      3      1      C           0.00180589     0.00313623     0.00159849
      4      1      C          -0.00253177     0.00690098     0.00152343
      5      1      C           0.01025029    -0.00219395     0.00211268
      6      1      C          -0.00498423    -0.00063822    -0.00369175
      7      2      N           0.00688874    -0.00148400    -0.00638052
      8      2      N          -0.00797306    -0.00125458    -0.00607147
      9      1      C           0.00247811    -0.00686398     0.00128283
     10      1      C          -0.01014772     0.00203935     0.00236304
     11      1      C           0.00474517     0.00067461    -0.00376743
     12      1      C           0.00040647     0.00399556     0.00228302
     13      1      C          -0.00026142    -0.00456666    -0.00434782
     14      1      C          -0.00176414    -0.00305018     0.00151675
     15      1      C           0.01635231    -0.01393584     0.00018899
     16      1      C           0.00287099     0.02005851     0.00373180
     17      1      C          -0.01542884     0.01147535     0.00067513
     18      1      C          -0.00254928    -0.01967304     0.00281010
     19      3      H          -0.00553717    -0.00816410     0.00148598
     20      3      H          -0.00558563     0.01229569    -0.00052918
     21      3      H           0.01173704    -0.00058090    -0.00003358
     22      3      H          -0.01190214     0.00056242     0.00022906
     23      3      H           0.00549433     0.00804944     0.00158820
     24      3      H           0.00564663    -0.01235691    -0.00100852
     25      3      H           0.00397875     0.00640173     0.00308748
     26      3      H          -0.00771536    -0.00042687     0.00267763
     27      3      H          -0.00388189    -0.00667878     0.00294895
     28      3      H           0.00764063     0.00032687     0.00257362
     29      1      C          -0.00392875     0.00003872    -0.00217939
     30      1      C          -0.00093858    -0.00498043     0.00361405
     31      1      C          -0.00149594     0.01038710    -0.00194609
     32      1      C           0.00655157    -0.00298277    -0.00097281
     33      1      C           0.00332216     0.00155332    -0.00134057
     34      1      C           0.00446579    -0.00009097     0.00406902
     35      2      N           0.00167328     0.00814335     0.00535649
     36      2      N           0.00100606    -0.00763058     0.00571903
     37      1      C          -0.00665731     0.00290605    -0.00106773
     38      1      C          -0.00318474    -0.00140966    -0.00133288
     39      1      C          -0.00442936    -0.00007942     0.00426805
     40      1      C           0.00389025     0.00017449    -0.00222996
     41      1      C           0.00108051     0.00467018     0.00370206
     42      1      C           0.00130207    -0.01023481    -0.00222313
     43      1      C           0.02045739     0.00167959    -0.00361113
     44      1      C          -0.01124355     0.01661244    -0.00011375
     45      1      C          -0.01967935    -0.00060610    -0.00305806
     46      1      C           0.01233993    -0.01692926    -0.00098036
     47      3      H          -0.00845829    -0.00488680    -0.00156387
     48      3      H           0.00029978     0.01177681     0.00010237
     49      3      H           0.01183468    -0.00642874     0.00061775
     50      3      H          -0.01191749     0.00643964     0.00105092
     51      3      H           0.00845924     0.00494833    -0.00160305
     52      3      H          -0.00026577    -0.01186845    -0.00023103
     53      3      H          -0.00087428    -0.00757470    -0.00270770
     54      3      H           0.00684568     0.00351435    -0.00305993
     55      3      H           0.00096913     0.00768208    -0.00246359
     56      3      H          -0.00681775    -0.00347639    -0.00298835
     57      1      C           0.00069950    -0.00807338    -0.00262647
     58      1      C           0.00362401     0.00500826     0.00614946
     59      1      C           0.00461950    -0.00744775     0.00145459
     60      1      C           0.00783614     0.00333689    -0.00253598
     61      1      C          -0.00072586    -0.00583203    -0.00626696
     62      1      C           0.00636639     0.00571125     0.00178175
     63      2      N          -0.01014322     0.00895482     0.00382656
     64      2      N          -0.01364275     0.00154125    -0.00221270
     65      3      H          -0.00559729    -0.00171638     0.00089909
     66      3      H          -0.00143755    -0.00062409    -0.00198616
     67      3      H           0.00008040     0.00428915    -0.00130507
     68      3      H          -0.00217328    -0.00224353    -0.00064776
     69      3      H           0.00053311     0.00135404     0.00024654
     70      3      H          -0.00040849    -0.00140214    -0.00018119
     71      3      H          -0.00027765     0.00311364     0.00086671
     72      3      H          -0.00230513    -0.00362021     0.00146268
     73      3      H          -0.00050798     0.00121833     0.00215325
     74      3      H          -0.00368492     0.00498578     0.00054094
     75      1      C          -0.00068837     0.00863949    -0.00253399
     76      1      C          -0.00351521    -0.00522410     0.00613893
     77      1      C          -0.00453582     0.00750934     0.00176109
     78      1      C          -0.00799040    -0.00325139    -0.00254350
     79      1      C           0.00088329     0.00599318    -0.00622479
     80      1      C          -0.00578400    -0.00601837     0.00147636
     81      2      N           0.01026580    -0.00669654     0.00368688
     82      2      N           0.01321089     0.00007899    -0.00260925
     83      3      H           0.00552848     0.00173348     0.00079065
     84      3      H           0.00141915     0.00070829    -0.00200280
     85      3      H          -0.00009422    -0.00417176    -0.00144746
     86      3      H           0.00216527     0.00226173    -0.00062144
     87      3      H          -0.00050093    -0.00136019     0.00019218
     88      3      H           0.00045814     0.00136372    -0.00012195
     89      3      H           0.00026800    -0.00318392     0.00075984
     90      3      H           0.00229236     0.00351045     0.00154087
     91      3      H           0.00054084    -0.00130853     0.00208310
     92      3      H           0.00365984    -0.00498315     0.00033658
     93      1      C           0.00637547     0.00582404    -0.00153137
     94      1      C          -0.00591911    -0.00048388     0.00625714
     95      1      C           0.00380752     0.00763667     0.00257254
     96      1      C          -0.00712596     0.00518057    -0.00142584
     97      1      C           0.00527582     0.00338448    -0.00610662
     98      1      C          -0.00823376     0.00118942     0.00273576
     99      2      N           0.00056722    -0.01396233     0.00266854
    100      2      N           0.00490057    -0.00965257    -0.00369428
    101      3      H           0.00463721    -0.00401742    -0.00057417
    102      3      H           0.00120043    -0.00057807    -0.00214643
    103      3      H          -0.00373902    -0.00201026    -0.00150239
    104      3      H           0.00306348    -0.00050664    -0.00084400
    105      3      H          -0.00142764    -0.00032491     0.00017210
    106      3      H           0.00137902     0.00043096    -0.00021535
    107      3      H          -0.00245795    -0.00202868     0.00060212
    108      3      H           0.00425420    -0.00022141     0.00135110
    109      3      H          -0.00074840    -0.00141453     0.00199062
    110      3      H          -0.00207107    -0.00541297    -0.00097010
    111      1      C          -0.00619588    -0.00558537    -0.00179952
    112      1      C           0.00604255     0.00026168     0.00627195
    113      1      C          -0.00376262    -0.00772692     0.00237525
    114      1      C           0.00705864    -0.00513468    -0.00175202
    115      1      C          -0.00542392    -0.00315844    -0.00623310
    116      1      C           0.00793046    -0.00118307     0.00220439
    117      2      N           0.00156323     0.01369597     0.00328751
    118      2      N          -0.00573361     0.01076812    -0.00468078
    119      3      H          -0.00466238     0.00408896    -0.00031035
    120      3      H          -0.00120043     0.00065151    -0.00219814
    121      3      H           0.00376623     0.00207113    -0.00151113
    122      3      H          -0.00306945     0.00053253    -0.00077009
    123      3      H           0.00144605     0.00029192     0.00016774
    124      3      H          -0.00137978    -0.00042749    -0.00021120
    125      3      H           0.00244026     0.00199266     0.00062540
    126      3      H          -0.00426298     0.00017274     0.00141663
    127      3      H           0.00077410     0.00132332     0.00200064
    128      3      H           0.00207452     0.00549258    -0.00084801
 SUM OF ATOMIC FORCES           0.00638224     0.00127900    -0.00074046     0.00655112

 Number of electrons:                                                        344
 Number of occupied orbitals:                                                172
 Number of molecular orbitals:                                               172

 Number of orbital functions:                                               1184
 Number of independent orbital functions:                                   1184

 Extrapolation method: ASPC


 SCF WAVEFUNCTION OPTIMIZATION

  ----------------------------------- OT ---------------------------------------
  Minimizer      : CG                  : conjugate gradient
  Preconditioner : FULL_SINGLE_INVERSE : inversion of 
                                         H + eS - 2*(Sc)(c^T*H*c+const)(Sc)^T
  Precond_solver : DEFAULT
  Line search    : 2PNT                : 2 energies, one gradient
  stepsize       :    0.08000000                  energy_gap     :    0.08000000
  eps_taylor     :   0.10000E-15                  max_taylor     :             4
  ----------------------------------- OT ---------------------------------------

  Step     Update method      Time    Convergence         Total energy    Change
  ------------------------------------------------------------------------------
     1 OT CG       0.80E-01  146.4     0.00096846      -472.8926633511 -4.73E+02
     2 OT LS       0.16E+00  104.8                     -472.9040165085
     3 OT CG       0.16E+00  172.7     0.00047087      -472.9075181308 -1.49E-02
     4 OT LS       0.72E-01  104.5                     -472.9069547843
     5 OT CG       0.72E-01  173.2     0.00021357      -472.9091411218 -1.62E-03
     6 OT LS       0.85E-01  105.1                     -472.9095281863
     7 OT CG       0.85E-01  172.8     0.00009638      -472.9095380134 -3.97E-04
     8 OT LS       0.86E-01  104.9                     -472.9096191509
     9 OT CG       0.86E-01  172.6     0.00004550      -472.9096191519 -8.11E-05
    10 OT LS       0.65E-01  104.3                     -472.9096315047
    11 OT CG       0.65E-01  174.1     0.00002542      -472.9096328846 -1.37E-05
    12 OT LS       0.57E-01  104.6                     -472.9096365410
    13 OT CG       0.57E-01  172.5     0.00001237      -472.9096366219 -3.74E-06
    14 OT LS       0.75E-01  105.0                     -472.9096377177
    15 OT CG       0.75E-01  173.1     0.00000620      -472.9096377843 -1.16E-06
    16 OT LS       0.67E-01  104.3                     -472.9096380407
    17 OT CG       0.67E-01  173.5     0.00000300      -472.9096380445 -2.60E-07
    18 OT LS       0.75E-01  104.9                     -472.9096381124
    19 OT CG       0.75E-01  173.1     0.00000149      -472.9096381133 -6.87E-08
    20 OT LS       0.72E-01  105.1                     -472.9096381294
    21 OT CG       0.72E-01  172.8     0.00000082      -472.9096381294 -1.62E-08

  *** SCF run converged in    21 steps ***


  Electronic density on regular grids:       -343.9999995329        0.0000004671
  Core density on regular grids:              343.9999978424       -0.0000021576
  Total charge density on r-space grids:       -0.0000016905
  Total charge density g-space grids:          -0.0000016905

  Overlap energy of the core charge distribution:               0.00001942051447
  Self energy of the core charge distribution:              -1129.59630750796009
  Core Hamiltonian energy:                                    349.80335300332479
  Hartree energy:                                             456.24832775185757
  Exchange-correlation energy:                               -149.36503079718403

  Total energy:                                              -472.90963812944727

  outer SCF iter =    1 RMS gradient =   0.82E-06 energy =       -472.9096381294
  outer SCF loop converged in   1 iterations or   21 steps


 ENERGY| Total FORCE_EVAL ( QS ) energy (a.u.):             -472.909638134155784


 ATOMIC FORCES in [a.u.]

 # Atom   Kind   Element          X              Y              Z
      1      1      C          -0.00046257    -0.00383771     0.00222329
      2      1      C           0.00054219     0.00437726    -0.00428541
      3      1      C           0.00176747     0.00324906     0.00160020
      4      1      C          -0.00248621     0.00673811     0.00153092
      5      1      C           0.01024476    -0.00221907     0.00212625
      6      1      C          -0.00491001    -0.00062541    -0.00371577
      7      2      N           0.00675786    -0.00127300    -0.00638451
      8      2      N          -0.00783931    -0.00144643    -0.00608871
      9      1      C           0.00243454    -0.00670221     0.00129643
     10      1      C          -0.01014580     0.00206398     0.00237696
     11      1      C           0.00467024     0.00066184    -0.00379096
     12      1      C           0.00049594     0.00397317     0.00230377
     13      1      C          -0.00027369    -0.00451509    -0.00436408
     14      1      C          -0.00172499    -0.00316482     0.00151431
     15      1      C           0.01612885    -0.01376847     0.00011711
     16      1      C           0.00285086     0.01979690     0.00360480
     17      1      C          -0.01521194     0.01132937     0.00059557
     18      1      C          -0.00253580    -0.01941402     0.00269441
     19      3      H          -0.00555465    -0.00819683     0.00149165
     20      3      H          -0.00559435     0.01229979    -0.00052916
     21      3      H           0.01177494    -0.00057988    -0.00003335
     22      3      H          -0.01193816     0.00056147     0.00023005
     23      3      H           0.00551266     0.00808298     0.00159474
     24      3      H           0.00565517    -0.01236079    -0.00100872
     25      3      H           0.00403192     0.00650402     0.00311744
     26      3      H          -0.00782980    -0.00043850     0.00270076
     27      3      H          -0.00393533    -0.00678074     0.00297701
     28      3      H           0.00775701     0.00033780     0.00259458
     29      1      C          -0.00391529    -0.00005220    -0.00220298
     30      1      C          -0.00092143    -0.00490426     0.00363885
     31      1      C          -0.00151811     0.01038416    -0.00196012
     32      1      C           0.00639230    -0.00292651    -0.00097983
     33      1      C           0.00342992     0.00150603    -0.00134201
     34      1      C           0.00441976    -0.00007661     0.00408639
     35      2      N           0.00185164     0.00798982     0.00536153
     36      2      N           0.00080951    -0.00747712     0.00573213
     37      1      C          -0.00650199     0.00285292    -0.00107920
     38      1      C          -0.00329544    -0.00136466    -0.00133004
     39      1      C          -0.00438275    -0.00009413     0.00428353
     40      1      C           0.00387685     0.00026434    -0.00225049
     41      1      C           0.00106218     0.00459651     0.00372488
     42      1      C           0.00132661    -0.01023382    -0.00223744
     43      1      C           0.02019514     0.00167590    -0.00348575
     44      1      C          -0.01110471     0.01638411    -0.00004436
     45      1      C          -0.01942063    -0.00061656    -0.00293872
     46      1      C           0.01219174    -0.01669968    -0.00089909
     47      3      H          -0.00849256    -0.00490213    -0.00157005
     48      3      H           0.00030310     0.01181439     0.00010259
     49      3      H           0.01183899    -0.00643810     0.00061780
     50      3      H          -0.01192038     0.00644822     0.00105114
     51      3      H           0.00849363     0.00496405    -0.00160960
     52      3      H          -0.00026910    -0.01190513    -0.00023209
     53      3      H          -0.00089435    -0.00768838    -0.00273149
     54      3      H           0.00695012     0.00356046    -0.00308890
     55      3      H           0.00098755     0.00779627    -0.00248447
     56      3      H          -0.00692391    -0.00352124    -0.00301728
     57      1      C           0.00077024    -0.00792765    -0.00254630
     58      1      C           0.00362565     0.00490615     0.00591475
     59      1      C           0.00448028    -0.00726754     0.00138079
     60      1      C           0.00763018     0.00327189    -0.00243300
     61      1      C          -0.00063345    -0.00576444    -0.00604247
     62      1      C           0.00631979     0.00555999     0.00170056
     63      2      N          -0.00995091     0.00867936     0.00391879
     64      2      N          -0.01337390     0.00163851    -0.00236557
     65      3      H          -0.00563496    -0.00182084     0.00088772
     66      3      H          -0.00145266    -0.00067061    -0.00185894
     67      3      H           0.00010499     0.00438410    -0.00128855
     68      3      H          -0.00219428    -0.00235624    -0.00064263
     69      3      H           0.00064118     0.00135815     0.00029687
     70      3      H          -0.00033285    -0.00146752    -0.00024673
     71      3      H          -0.00022780     0.00321692     0.00085932
     72      3      H          -0.00234402    -0.00370933     0.00144726
     73      3      H          -0.00051098     0.00127075     0.00202805
     74      3      H          -0.00365108     0.00509121     0.00055282
     75      1      C          -0.00075822     0.00848519    -0.00245539
     76      1      C          -0.00352052    -0.00511248     0.00590597
     77      1      C          -0.00439829     0.00733059     0.00167831
     78      1      C          -0.00778090    -0.00319145    -0.00244146
     79      1      C           0.00079266     0.00591742    -0.00599980
     80      1      C          -0.00574471    -0.00586179     0.00140113
     81      2      N           0.01009092    -0.00647936     0.00378261
     82      2      N           0.01294695     0.00000193    -0.00276065
     83      3      H           0.00556676     0.00183739     0.00078264
     84      3      H           0.00143651     0.00075059    -0.00187428
     85      3      H          -0.00011878    -0.00426810    -0.00143345
     86      3      H           0.00218644     0.00237424    -0.00061289
     87      3      H          -0.00060805    -0.00136588     0.00024429
     88      3      H           0.00038081     0.00143166    -0.00018430
     89      3      H           0.00021826    -0.00328610     0.00075006
     90      3      H           0.00233120     0.00360022     0.00152759
     91      3      H           0.00054162    -0.00135680     0.00195647
     92      3      H           0.00362673    -0.00508847     0.00034557
     93      1      C           0.00621613     0.00579014    -0.00145285
     94      1      C          -0.00584285    -0.00039421     0.00603315
     95      1      C           0.00372912     0.00743509     0.00246831
     96      1      C          -0.00695809     0.00502819    -0.00135246
     97      1      C           0.00517203     0.00339172    -0.00587168
     98      1      C          -0.00807991     0.00125429     0.00265606
     99      2      N           0.00067606    -0.01370466     0.00282648
    100      2      N           0.00468944    -0.00945511    -0.00377664
    101      3      H           0.00474516    -0.00399155    -0.00058485
    102      3      H           0.00125149    -0.00058565    -0.00202090
    103      3      H          -0.00383057    -0.00204282    -0.00148800
    104      3      H           0.00317004    -0.00046425    -0.00083540
    105      3      H          -0.00148784    -0.00024533     0.00023750
    106      3      H           0.00139130     0.00053867    -0.00026480
    107      3      H          -0.00257100    -0.00204145     0.00059603
    108      3      H           0.00435084    -0.00020372     0.00133544
    109      3      H          -0.00079496    -0.00142541     0.00186255
    110      3      H          -0.00217826    -0.00544374    -0.00095982
    111      1      C          -0.00603897    -0.00555551    -0.00172075
    112      1      C           0.00596368     0.00017850     0.00604335
    113      1      C          -0.00368576    -0.00752316     0.00227624
    114      1      C           0.00689167    -0.00498446    -0.00167030
    115      1      C          -0.00531576    -0.00317453    -0.00600025
    116      1      C           0.00778029    -0.00124557     0.00212929
    117      2      N           0.00143601     0.01344024     0.00341537
    118      2      N          -0.00549031     0.01057344    -0.00477691
    119      3      H          -0.00476992     0.00406288    -0.00032041
    120      3      H          -0.00124974     0.00065509    -0.00207049
    121      3      H           0.00385774     0.00210319    -0.00149719
    122      3      H          -0.00317573     0.00048991    -0.00076101
    123      3      H           0.00150724     0.00021059     0.00022943
    124      3      H          -0.00139296    -0.00053378    -0.00026394
    125      3      H           0.00255341     0.00200571     0.00061771
    126      3      H          -0.00436005     0.00015545     0.00140210
    127      3      H           0.00081839     0.00133846     0.00187224
    128      3      H           0.00218163     0.00552259    -0.00083863
 SUM OF ATOMIC FORCES           0.00636401     0.00126032    -0.00074637     0.00653039

 *******************************************************************************
 ***                 BRENT   - NUMBER OF ENERGY EVALUATIONS :       4        ***
 *******************************************************************************

 --------  Informations at step =     1 ------------
  Optimization Method        =                   SD
  Total Energy               =      -472.9096402408
  Real energy change         =        -0.0244267980
  Decrease in energy         =                  YES
  Used time                  =            18513.520

  Convergence check :
  Max. step size             =         0.0337295378
  Conv. limit for step size  =         0.0010000000
  Convergence in step size   =                   NO
  RMS step size              =         0.0143179958
  Conv. limit for RMS step   =         0.0010000000
  Convergence in RMS step    =                   NO
  Max. gradient              =         0.0212365670
  Conv. limit for gradients  =         0.0010000000
  Conv. for gradients        =                   NO
  RMS gradient               =         0.0090148012
  Conv. limit for RMS grad.  =         0.0010000000
  Conv. for gradients        =                   NO
 ---------------------------------------------------

 Number of electrons:                                                        344
 Number of occupied orbitals:                                                172
 Number of molecular orbitals:                                               172

 Number of orbital functions:                                               1184
 Number of independent orbital functions:                                   1184

 Extrapolation method: ASPC


 SCF WAVEFUNCTION OPTIMIZATION

  ----------------------------------- OT ---------------------------------------
  Minimizer      : CG                  : conjugate gradient
  Preconditioner : FULL_SINGLE_INVERSE : inversion of 
                                         H + eS - 2*(Sc)(c^T*H*c+const)(Sc)^T
  Precond_solver : DEFAULT
  Line search    : 2PNT                : 2 energies, one gradient
  stepsize       :    0.08000000                  energy_gap     :    0.08000000
  eps_taylor     :   0.10000E-15                  max_taylor     :             4
  ----------------------------------- OT ---------------------------------------

  Step     Update method      Time    Convergence         Total energy    Change
  ------------------------------------------------------------------------------
     1 OT CG       0.80E-01  145.6     0.00024348      -472.9085645534 -4.73E+02
     2 OT LS       0.16E+00  104.7                     -472.9092825522
     3 OT CG       0.16E+00  172.6     0.00011796      -472.9095057375 -9.41E-04
     4 OT LS       0.73E-01  104.7                     -472.9094752817
     5 OT CG       0.73E-01  172.7     0.00005307      -472.9096091150 -1.03E-04
     6 OT LS       0.87E-01  104.3                     -472.9096334346
     7 OT CG       0.87E-01  172.7     0.00002370      -472.9096340962 -2.50E-05
     8 OT LS       0.87E-01  104.7                     -472.9096390870
     9 OT CG       0.87E-01  172.6     0.00001131      -472.9096390870 -4.99E-06
    10 OT LS       0.64E-01  104.5                     -472.9096398058
    11 OT CG       0.64E-01  172.8     0.00000628      -472.9096399180 -8.31E-07
    12 OT LS       0.58E-01  104.6                     -472.9096401499
    13 OT CG       0.58E-01  172.8     0.00000302      -472.9096401519 -2.34E-07
    14 OT LS       0.76E-01  105.6                     -472.9096402189
    15 OT CG       0.76E-01  172.9     0.00000150      -472.9096402228 -7.09E-08
    16 OT LS       0.68E-01  105.2                     -472.9096402382
    17 OT CG       0.68E-01  172.9     0.00000071      -472.9096402384 -1.56E-08

  *** SCF run converged in    17 steps ***


  Electronic density on regular grids:       -343.9999995339        0.0000004661
  Core density on regular grids:              343.9999978419       -0.0000021581
  Total charge density on r-space grids:       -0.0000016920
  Total charge density g-space grids:          -0.0000016920

  Overlap energy of the core charge distribution:               0.00001936010382
  Self energy of the core charge distribution:              -1129.59630750796009
  Core Hamiltonian energy:                                    349.79109789056906
  Hartree energy:                                             456.25679481158375
  Exchange-correlation energy:                               -149.36124479270930

  Total energy:                                              -472.90964023841275

  outer SCF iter =    1 RMS gradient =   0.71E-06 energy =       -472.9096402384
  outer SCF loop converged in   1 iterations or   17 steps


 ENERGY| Total FORCE_EVAL ( QS ) energy (a.u.):             -472.909640242448802


 ATOMIC FORCES in [a.u.]

 # Atom   Kind   Element          X              Y              Z
      1      1      C          -0.00037214    -0.00385323     0.00219926
      2      1      C           0.00053618     0.00442393    -0.00426828
      3      1      C           0.00180523     0.00313323     0.00159896
      4      1      C          -0.00253406     0.00690601     0.00152194
      5      1      C           0.01025224    -0.00219565     0.00211268
      6      1      C          -0.00498693    -0.00064083    -0.00369117
      7      2      N           0.00689261    -0.00148453    -0.00637993
      8      2      N          -0.00797551    -0.00125181    -0.00607038
      9      1      C           0.00247978    -0.00687025     0.00128142
     10      1      C          -0.01014881     0.00204066     0.00236313
     11      1      C           0.00474774     0.00067689    -0.00376680
     12      1      C           0.00040478     0.00399317     0.00228261
     13      1      C          -0.00026239    -0.00456695    -0.00434766
     14      1      C          -0.00176430    -0.00304645     0.00151732
     15      1      C           0.01634955    -0.01393581     0.00018872
     16      1      C           0.00287199     0.02005659     0.00373172
     17      1      C          -0.01542653     0.01147568     0.00067490
     18      1      C          -0.00255024    -0.01967140     0.00280999
     19      3      H          -0.00553782    -0.00816480     0.00148618
     20      3      H          -0.00558548     0.01229599    -0.00052928
     21      3      H           0.01173888    -0.00058103    -0.00003342
     22      3      H          -0.01190373     0.00056257     0.00022925
     23      3      H           0.00549493     0.00805003     0.00158837
     24      3      H           0.00564638    -0.01235701    -0.00100862
     25      3      H           0.00397950     0.00640250     0.00308758
     26      3      H          -0.00771572    -0.00042660     0.00267760
     27      3      H          -0.00388264    -0.00667965     0.00294905
     28      3      H           0.00764147     0.00032666     0.00257358
     29      1      C          -0.00392665     0.00004026    -0.00217904
     30      1      C          -0.00094135    -0.00498270     0.00361346
     31      1      C          -0.00149878     0.01038912    -0.00194626
     32      1      C           0.00655274    -0.00298454    -0.00097130
     33      1      C           0.00332061     0.00155134    -0.00134106
     34      1      C           0.00446448    -0.00009060     0.00406879
     35      2      N           0.00167673     0.00814910     0.00535596
     36      2      N           0.00101229    -0.00763141     0.00571798
     37      1      C          -0.00666716     0.00290885    -0.00106624
     38      1      C          -0.00317955    -0.00141145    -0.00133362
     39      1      C          -0.00443094    -0.00008066     0.00426804
     40      1      C           0.00388762     0.00017331    -0.00222956
     41      1      C           0.00108309     0.00467296     0.00370146
     42      1      C           0.00130203    -0.01023608    -0.00222311
     43      1      C           0.02045563     0.00168078    -0.00361092
     44      1      C          -0.01124442     0.01660962    -0.00011353
     45      1      C          -0.01967771    -0.00060719    -0.00305804
     46      1      C           0.01233974    -0.01692708    -0.00098007
     47      3      H          -0.00845896    -0.00488741    -0.00156406
     48      3      H           0.00029991     0.01177819     0.00010228
     49      3      H           0.01183576    -0.00642902     0.00061789
     50      3      H          -0.01191687     0.00643900     0.00105097
     51      3      H           0.00845989     0.00494884    -0.00160324
     52      3      H          -0.00026561    -0.01187051    -0.00023127
     53      3      H          -0.00087409    -0.00757546    -0.00270770
     54      3      H           0.00684640     0.00351501    -0.00306004
     55      3      H           0.00096893     0.00768259    -0.00246353
     56      3      H          -0.00681877    -0.00347710    -0.00298845
     57      1      C           0.00069879    -0.00807309    -0.00262599
     58      1      C           0.00362312     0.00500849     0.00615062
     59      1      C           0.00462111    -0.00744881     0.00145500
     60      1      C           0.00783792     0.00333689    -0.00253668
     61      1      C          -0.00072689    -0.00583147    -0.00626796
     62      1      C           0.00636542     0.00571159     0.00178122
     63      2      N          -0.01014280     0.00895390     0.00382665
     64      2      N          -0.01364234     0.00154183    -0.00221273
     65      3      H          -0.00559723    -0.00171706     0.00089910
     66      3      H          -0.00143745    -0.00062434    -0.00198583
     67      3      H           0.00008076     0.00429012    -0.00130500
     68      3      H          -0.00217341    -0.00224424    -0.00064768
     69      3      H           0.00053311     0.00135425     0.00024656
     70      3      H          -0.00040861    -0.00140233    -0.00018121
     71      3      H          -0.00027736     0.00311422     0.00086663
     72      3      H          -0.00230543    -0.00362120     0.00146257
     73      3      H          -0.00050782     0.00121843     0.00215305
     74      3      H          -0.00368453     0.00498617     0.00054092
     75      1      C          -0.00068761     0.00863914    -0.00253353
     76      1      C          -0.00351423    -0.00522436     0.00614001
     77      1      C          -0.00453737     0.00751042     0.00176151
     78      1      C          -0.00799211    -0.00325136    -0.00254414
     79      1      C           0.00088432     0.00599270    -0.00622576
     80      1      C          -0.00578296    -0.00601856     0.00147587
     81      2      N           0.01026529    -0.00669578     0.00368704
     82      2      N           0.01321070     0.00007871    -0.00260925
     83      3      H           0.00552841     0.00173401     0.00079069
     84      3      H           0.00141906     0.00070850    -0.00200254
     85      3      H          -0.00009456    -0.00417266    -0.00144741
     86      3      H           0.00216537     0.00226234    -0.00062135
     87      3      H          -0.00050092    -0.00136040     0.00019219
     88      3      H           0.00045828     0.00136388    -0.00012195
     89      3      H           0.00026773    -0.00318445     0.00075974
     90      3      H           0.00229261     0.00351130     0.00154080
     91      3      H           0.00054068    -0.00130860     0.00208296
     92      3      H           0.00365947    -0.00498354     0.00033653
     93      1      C           0.00637569     0.00582289    -0.00153078
     94      1      C          -0.00591872    -0.00048497     0.00625808
     95      1      C           0.00380764     0.00763837     0.00257326
     96      1      C          -0.00712693     0.00518222    -0.00142621
     97      1      C           0.00527598     0.00338361    -0.00610776
     98      1      C          -0.00823359     0.00118864     0.00273531
     99      2      N           0.00056759    -0.01396222     0.00266846
    100      2      N           0.00490024    -0.00965216    -0.00369434
    101      3      H           0.00463758    -0.00401707    -0.00057414
    102      3      H           0.00120048    -0.00057793    -0.00214637
    103      3      H          -0.00373980    -0.00201043    -0.00150231
    104      3      H           0.00306400    -0.00050642    -0.00084392
    105      3      H          -0.00142779    -0.00032506     0.00017208
    106      3      H           0.00137922     0.00043090    -0.00021535
    107      3      H          -0.00245854    -0.00202873     0.00060204
    108      3      H           0.00425512    -0.00022113     0.00135104
    109      3      H          -0.00074860    -0.00141441     0.00199037
    110      3      H          -0.00207155    -0.00541284    -0.00097013
    111      1      C          -0.00619610    -0.00558442    -0.00179903
    112      1      C           0.00604206     0.00026270     0.00627300
    113      1      C          -0.00376271    -0.00772872     0.00237588
    114      1      C           0.00705955    -0.00513632    -0.00175250
    115      1      C          -0.00542411    -0.00315752    -0.00623422
    116      1      C           0.00793014    -0.00118232     0.00220388
    117      2      N           0.00156259     0.01369557     0.00328757
    118      2      N          -0.00573236     0.01076751    -0.00468097
    119      3      H          -0.00466285     0.00408859    -0.00031031
    120      3      H          -0.00120057     0.00065134    -0.00219786
    121      3      H           0.00376732     0.00207138    -0.00151104
    122      3      H          -0.00307008     0.00053228    -0.00077000
    123      3      H           0.00144627     0.00029201     0.00016779
    124      3      H          -0.00137999    -0.00042750    -0.00021123
    125      3      H           0.00244101     0.00199273     0.00062531
    126      3      H          -0.00426398     0.00017245     0.00141657
    127      3      H           0.00077434     0.00132322     0.00200029
    128      3      H           0.00207526     0.00549249    -0.00084802
 SUM OF ATOMIC FORCES           0.00638225     0.00127902    -0.00074045     0.00655113

 --------------------------
 OPTIMIZATION STEP:      2
 --------------------------

 Number of electrons:                                                        344
 Number of occupied orbitals:                                                172
 Number of molecular orbitals:                                               172

 Number of orbital functions:                                               1184
 Number of independent orbital functions:                                   1184

 Extrapolation method: ASPC


 SCF WAVEFUNCTION OPTIMIZATION

  ----------------------------------- OT ---------------------------------------
  Minimizer      : CG                  : conjugate gradient
  Preconditioner : FULL_SINGLE_INVERSE : inversion of 
                                         H + eS - 2*(Sc)(c^T*H*c+const)(Sc)^T
  Precond_solver : DEFAULT
  Line search    : 2PNT                : 2 energies, one gradient
  stepsize       :    0.08000000                  energy_gap     :    0.08000000
  eps_taylor     :   0.10000E-15                  max_taylor     :             4
  ----------------------------------- OT ---------------------------------------

  Step     Update method      Time    Convergence         Total energy    Change
  ------------------------------------------------------------------------------
     1 OT CG       0.80E-01  145.6     0.00001151      -472.9096378319 -4.73E+02
     2 OT LS       0.15E+00  104.4                     -472.9096394311
     3 OT CG       0.15E+00  173.1     0.00000602      -472.9096399123 -2.08E-06
     4 OT LS       0.66E-01  104.2                     -472.9096397304
     5 OT CG       0.66E-01  172.7     0.00000289      -472.9096401578 -2.46E-07
     6 OT LS       0.74E-01  105.0                     -472.9096402204
     7 OT CG       0.74E-01  173.6     0.00000158      -472.9096402211 -6.33E-08
     8 OT LS       0.66E-01  104.0                     -472.9096402376
     9 OT CG       0.66E-01  172.9     0.00000080      -472.9096402379 -1.68E-08

  *** SCF run converged in     9 steps ***


  Electronic density on regular grids:       -343.9999995339        0.0000004661
  Core density on regular grids:              343.9999978419       -0.0000021581
  Total charge density on r-space grids:       -0.0000016920
  Total charge density g-space grids:          -0.0000016920

  Overlap energy of the core charge distribution:               0.00001936010382
  Self energy of the core charge distribution:              -1129.59630750796009
  Core Hamiltonian energy:                                    349.79132274145775
  Hartree energy:                                             456.25661200386583
  Exchange-correlation energy:                               -149.36128683537467

  Total energy:                                              -472.90964023790741

  outer SCF iter =    1 RMS gradient =   0.80E-06 energy =       -472.9096402379
  outer SCF loop converged in   1 iterations or    9 steps


 ENERGY| Total FORCE_EVAL ( QS ) energy (a.u.):             -472.909640237907411


 Number of electrons:                                                        344
 Number of occupied orbitals:                                                172
 Number of molecular orbitals:                                               172

 Number of orbital functions:                                               1184
 Number of independent orbital functions:                                   1184

 Extrapolation method: ASPC


 SCF WAVEFUNCTION OPTIMIZATION

  ----------------------------------- OT ---------------------------------------
  Minimizer      : CG                  : conjugate gradient
  Preconditioner : FULL_SINGLE_INVERSE : inversion of 
                                         H + eS - 2*(Sc)(c^T*H*c+const)(Sc)^T
  Precond_solver : DEFAULT
  Line search    : 2PNT                : 2 energies, one gradient
  stepsize       :    0.08000000                  energy_gap     :    0.08000000
  eps_taylor     :   0.10000E-15                  max_taylor     :             4
  ----------------------------------- OT ---------------------------------------

  Step     Update method      Time    Convergence         Total energy    Change
  ------------------------------------------------------------------------------
     1 OT CG       0.80E-01  146.2     0.00057599      -472.9149402728 -4.73E+02
     2 OT LS       0.13E+00  104.6                     -472.9187188776
     3 OT CG       0.13E+00  172.5     0.00039252      -472.9194323251 -4.49E-03
     4 OT LS       0.68E-01  104.9                     -472.9194980344
     5 OT CG       0.68E-01  172.3     0.00012838      -472.9204942390 -1.06E-03
     6 OT LS       0.11E+00  105.1                     -472.9206494487
     7 OT CG       0.11E+00  172.9     0.00006119      -472.9206738382 -1.80E-04
     8 OT LS       0.75E-01  104.7                     -472.9206972845
     9 OT CG       0.75E-01  173.2     0.00003193      -472.9207024508 -2.86E-05
    10 OT LS       0.59E-01  104.9                     -472.9207081505
    11 OT CG       0.59E-01  173.2     0.00001538      -472.9207085930 -6.14E-06
    12 OT LS       0.77E-01  104.3                     -472.9207103528
    13 OT CG       0.77E-01  173.0     0.00000801      -472.9207104559 -1.86E-06
    14 OT LS       0.58E-01  104.8                     -472.9207107928
    15 OT CG       0.58E-01  173.3     0.00000401      -472.9207108348 -3.79E-07
    16 OT LS       0.72E-01  104.8                     -472.9207109486
    17 OT CG       0.72E-01  173.6     0.00000198      -472.9207109532 -1.18E-07
    18 OT LS       0.75E-01  105.3                     -472.9207109831
    19 OT CG       0.75E-01  173.4     0.00000098      -472.9207109831 -2.99E-08

  *** SCF run converged in    19 steps ***


  Electronic density on regular grids:       -343.9999995288        0.0000004712
  Core density on regular grids:              343.9999978462       -0.0000021538
  Total charge density on r-space grids:       -0.0000016826
  Total charge density g-space grids:          -0.0000016826

  Overlap energy of the core charge distribution:               0.00001749925194
  Self energy of the core charge distribution:              -1129.59630750796009
  Core Hamiltonian energy:                                    349.22447230003905
  Hartree energy:                                             456.63199177325373
  Exchange-correlation energy:                               -149.18088504771555

  Total energy:                                              -472.92071098313096

  outer SCF iter =    1 RMS gradient =   0.98E-06 energy =       -472.9207109831
  outer SCF loop converged in   1 iterations or   19 steps


 ENERGY| Total FORCE_EVAL ( QS ) energy (a.u.):             -472.920710983130959


 Number of electrons:                                                        344
 Number of occupied orbitals:                                                172
 Number of molecular orbitals:                                               172

 Number of orbital functions:                                               1184
 Number of independent orbital functions:                                   1184

 Extrapolation method: ASPC


 SCF WAVEFUNCTION OPTIMIZATION

  ----------------------------------- OT ---------------------------------------
  Minimizer      : CG                  : conjugate gradient
  Preconditioner : FULL_SINGLE_INVERSE : inversion of 
                                         H + eS - 2*(Sc)(c^T*H*c+const)(Sc)^T
  Precond_solver : DEFAULT
  Line search    : 2PNT                : 2 energies, one gradient
  stepsize       :    0.08000000                  energy_gap     :    0.08000000
  eps_taylor     :   0.10000E-15                  max_taylor     :             4
  ----------------------------------- OT ---------------------------------------

  Step     Update method      Time    Convergence         Total energy    Change
  ------------------------------------------------------------------------------
     1 OT CG       0.80E-01  146.4     0.00023989      -472.8991579886 -4.73E+02
     2 OT LS       0.14E+00  104.8                     -472.8998353104
     3 OT CG       0.14E+00  172.4     0.00014718      -472.9000023308 -8.44E-04
     4 OT LS       0.66E-01  104.9                     -472.8999481374
     5 OT CG       0.66E-01  172.5     0.00005188      -472.9001486561 -1.46E-04
     6 OT LS       0.11E+00  104.7                     -472.9001738871
     7 OT CG       0.11E+00  171.9     0.00002374      -472.9001783243 -2.97E-05
     8 OT LS       0.74E-01  104.7                     -472.9001816498
     9 OT CG       0.74E-01  173.3     0.00001195      -472.9001825665 -4.24E-06
    10 OT LS       0.65E-01  105.0                     -472.9001834837
    11 OT CG       0.65E-01  172.8     0.00000588      -472.9001835037 -9.37E-07
    12 OT LS       0.81E-01  104.3                     -472.9001837760
    13 OT CG       0.81E-01  172.7     0.00000268      -472.9001837875 -2.84E-07
    14 OT LS       0.65E-01  104.9                     -472.9001838325
    15 OT CG       0.65E-01  173.7     0.00000153      -472.9001838352 -4.77E-08
    16 OT LS       0.66E-01  104.4                     -472.9001838510
    17 OT CG       0.66E-01  173.0     0.00000075      -472.9001838510 -1.58E-08

  *** SCF run converged in    17 steps ***


  Electronic density on regular grids:       -343.9999995169        0.0000004831
  Core density on regular grids:              343.9999978475       -0.0000021525
  Total charge density on r-space grids:       -0.0000016695
  Total charge density g-space grids:          -0.0000016695

  Overlap energy of the core charge distribution:               0.00001669519312
  Self energy of the core charge distribution:              -1129.59630750796009
  Core Hamiltonian energy:                                    348.37470865169007
  Hartree energy:                                             457.21763648126392
  Exchange-correlation energy:                               -148.89623817120622

  Total energy:                                              -472.90018385101916

  outer SCF iter =    1 RMS gradient =   0.75E-06 energy =       -472.9001838510
  outer SCF loop converged in   1 iterations or   17 steps


 ENERGY| Total FORCE_EVAL ( QS ) energy (a.u.):             -472.900183851019165


 *******************************************************************************
 ***                 MNBRACK - NUMBER OF ENERGY EVALUATIONS :       3        ***
 *******************************************************************************

 Number of electrons:                                                        344
 Number of occupied orbitals:                                                172
 Number of molecular orbitals:                                               172

 Number of orbital functions:                                               1184
 Number of independent orbital functions:                                   1184

 Extrapolation method: ASPC


 SCF WAVEFUNCTION OPTIMIZATION

  ----------------------------------- OT ---------------------------------------
  Minimizer      : CG                  : conjugate gradient
  Preconditioner : FULL_SINGLE_INVERSE : inversion of 
                                         H + eS - 2*(Sc)(c^T*H*c+const)(Sc)^T
  Precond_solver : DEFAULT
  Line search    : 2PNT                : 2 energies, one gradient
  stepsize       :    0.08000000                  energy_gap     :    0.08000000
  eps_taylor     :   0.10000E-15                  max_taylor     :             4
  ----------------------------------- OT ---------------------------------------

  Step     Update method      Time    Convergence         Total energy    Change
  ------------------------------------------------------------------------------
     1 OT CG       0.80E-01  145.9     0.00196164      -472.8538490931 -4.73E+02
     2 OT LS       0.13E+00  104.5                     -472.8977250719
     3 OT CG       0.13E+00  172.9     0.00134004      -472.9059958362 -5.21E-02
     4 OT LS       0.67E-01  104.4                     -472.9062899976
     5 OT CG       0.67E-01  173.8     0.00044916      -472.9181429427 -1.21E-02
     6 OT LS       0.10E+00  104.0                     -472.9199928336
     7 OT CG       0.10E+00  173.4     0.00021737      -472.9202459144 -2.10E-03
     8 OT LS       0.75E-01  104.4                     -472.9205570567
     9 OT CG       0.75E-01  172.6     0.00011302      -472.9206063858 -3.60E-04
    10 OT LS       0.57E-01  104.8                     -472.9206741102
    11 OT CG       0.57E-01  172.9     0.00005516      -472.9206810820 -7.47E-05
    12 OT LS       0.74E-01  104.8                     -472.9207028346
    13 OT CG       0.74E-01  173.4     0.00002924      -472.9207039688 -2.29E-05
    14 OT LS       0.58E-01  105.1                     -472.9207086932
    15 OT CG       0.58E-01  173.5     0.00001409      -472.9207090511 -5.08E-06
    16 OT LS       0.72E-01  104.7                     -472.9207104529
    17 OT CG       0.72E-01  173.3     0.00000700      -472.9207105038 -1.45E-06
    18 OT LS       0.75E-01  104.6                     -472.9207108776
    19 OT CG       0.75E-01  172.8     0.00000329      -472.9207108783 -3.74E-07
    20 OT LS       0.78E-01  104.6                     -472.9207109639
    21 OT CG       0.78E-01  173.2     0.00000164      -472.9207109640 -8.57E-08
    22 OT LS       0.78E-01  104.6                     -472.9207109854
    23 OT CG       0.78E-01  173.1     0.00000083      -472.9207109854 -2.14E-08

  *** SCF run converged in    23 steps ***


  Electronic density on regular grids:       -343.9999995288        0.0000004712
  Core density on regular grids:              343.9999978462       -0.0000021538
  Total charge density on r-space grids:       -0.0000016826
  Total charge density g-space grids:          -0.0000016826

  Overlap energy of the core charge distribution:               0.00001749925194
  Self energy of the core charge distribution:              -1129.59630750796009
  Core Hamiltonian energy:                                    349.22433339459667
  Hartree energy:                                             456.63210306038707
  Exchange-correlation energy:                               -149.18085743169411

  Total energy:                                              -472.92071098541851

  outer SCF iter =    1 RMS gradient =   0.83E-06 energy =       -472.9207109854
  outer SCF loop converged in   1 iterations or   23 steps


 ENERGY| Total FORCE_EVAL ( QS ) energy (a.u.):             -472.920710991218641


 ATOMIC FORCES in [a.u.]

 # Atom   Kind   Element          X              Y              Z
      1      1      C          -0.00330343     0.00064226    -0.00006116
      2      1      C          -0.00486671     0.00080808    -0.00025661
      3      1      C          -0.00322643     0.00495283     0.00083216
      4      1      C           0.00484679     0.00223443     0.00123602
      5      1      C          -0.00035984     0.00269571     0.00104874
      6      1      C           0.00349251    -0.00510148    -0.00008331
      7      2      N          -0.00196979    -0.00551233    -0.00524157
      8      2      N           0.00237228     0.00379963    -0.00444332
      9      1      C          -0.00557524    -0.00348858     0.00118452
     10      1      C           0.00036451    -0.00300587     0.00097120
     11      1      C          -0.00335363     0.00526485     0.00026535
     12      1      C           0.00349577    -0.00087384    -0.00019884
     13      1      C           0.00511155    -0.00110298    -0.00029967
     14      1      C           0.00312733    -0.00498119     0.00060845
     15      1      C           0.00001924     0.01467744    -0.00128652
     16      1      C          -0.01079308    -0.00507102    -0.00276749
     17      1      C          -0.00067655    -0.01256815    -0.00152746
     18      1      C           0.01148740     0.00580700    -0.00311583
     19      3      H          -0.00252284    -0.00345428     0.00050551
     20      3      H          -0.00192225     0.00513961    -0.00021790
     21      3      H           0.00891245    -0.00078903     0.00004477
     22      3      H          -0.00902246     0.00074082     0.00024859
     23      3      H           0.00252348     0.00346717     0.00056205
     24      3      H           0.00193061    -0.00511220    -0.00041212
     25      3      H           0.00015813    -0.00318763     0.00051189
     26      3      H           0.00241515     0.00174233     0.00102082
     27      3      H          -0.00033198     0.00242524     0.00065683
     28      3      H          -0.00230758    -0.00162809     0.00101148
     29      1      C           0.00045560    -0.00355932     0.00001956
     30      1      C          -0.00494603     0.00383792    -0.00001613
     31      1      C           0.00281778    -0.00057976    -0.00084524
     32      1      C           0.00358340     0.00528013    -0.00090384
     33      1      C           0.00477682    -0.00339058    -0.00060980
     34      1      C           0.00073058    -0.00516873     0.00003292
     35      2      N          -0.00362027    -0.00243845     0.00443935
     36      2      N           0.00558017     0.00207963     0.00448034
     37      1      C          -0.00267987    -0.00466516    -0.00121251
     38      1      C          -0.00470165     0.00350125    -0.00044432
     39      1      C          -0.00059788     0.00527670     0.00030472
     40      1      C          -0.00045130     0.00336997     0.00017322
     41      1      C           0.00500823    -0.00371518    -0.00019609
     42      1      C          -0.00262207     0.00056129    -0.00083554
     43      1      C          -0.00595482    -0.01042044     0.00273824
     44      1      C           0.01163415     0.00042231     0.00107149
     45      1      C           0.00599638     0.01081740     0.00296665
     46      1      C          -0.01228155     0.00003527     0.00116890
     47      3      H          -0.00359557    -0.00222597    -0.00053587
     48      3      H          -0.00008573     0.00897470    -0.00000701
     49      3      H           0.00501755    -0.00228513     0.00026508
     50      3      H          -0.00500881     0.00227228     0.00044718
     51      3      H           0.00361230     0.00226642    -0.00055092
     52      3      H           0.00010774    -0.00897593    -0.00024617
     53      3      H           0.00203151     0.00245115    -0.00099467
     54      3      H          -0.00277149     0.00052304    -0.00061644
     55      3      H          -0.00166247    -0.00187814    -0.00100730
     56      3      H           0.00317471    -0.00048794    -0.00050892
     57      1      C          -0.00090093    -0.00298106    -0.00385924
     58      1      C           0.00123951     0.00353974     0.00852980
     59      1      C           0.00673834    -0.00689670     0.00307836
     60      1      C           0.00914025     0.00166286    -0.00437923
     61      1      C          -0.00203103    -0.00319092    -0.00853687
     62      1      C           0.00219977     0.00298898     0.00353469
     63      2      N           0.00598418    -0.00778568     0.00554673
     64      2      N           0.00543810     0.00340509    -0.00742532
     65      3      H          -0.00387247     0.00090729     0.00121154
     66      3      H          -0.00037905     0.00100026    -0.00406648
     67      3      H          -0.00046821     0.00125851    -0.00157108
     68      3      H          -0.00123598     0.00068193    -0.00067092
     69      3      H          -0.00187753     0.00021732    -0.00098564
     70      3      H          -0.00145211     0.00089382     0.00132536
     71      3      H          -0.00128664     0.00018318     0.00088680
     72      3      H          -0.00086409    -0.00080663     0.00168404
     73      3      H          -0.00029140    -0.00083041     0.00412699
     74      3      H          -0.00375832     0.00176588     0.00005389
     75      1      C           0.00074924     0.00369834    -0.00392236
     76      1      C          -0.00109378    -0.00376604     0.00837909
     77      1      C          -0.00667949     0.00674759     0.00343738
     78      1      C          -0.00904580    -0.00153882    -0.00429728
     79      1      C           0.00198228     0.00339001    -0.00845790
     80      1      C          -0.00178786    -0.00307509     0.00331908
     81      2      N          -0.00468066     0.00626283     0.00584738
     82      2      N          -0.00540290    -0.00255567    -0.00714223
     83      3      H           0.00376872    -0.00058800     0.00093574
     84      3      H           0.00033221    -0.00083194    -0.00408282
     85      3      H           0.00046587    -0.00114726    -0.00162959
     86      3      H           0.00124045    -0.00060590    -0.00072721
     87      3      H           0.00189383    -0.00017126    -0.00105011
     88      3      H           0.00149908    -0.00095036     0.00125381
     89      3      H           0.00126371    -0.00027846     0.00085795
     90      3      H           0.00089570     0.00073511     0.00168419
     91      3      H           0.00037613     0.00065642     0.00406559
     92      3      H           0.00380529    -0.00178462    -0.00006476
     93      1      C           0.00296015     0.00212667    -0.00336762
     94      1      C          -0.00341085    -0.00171658     0.00846113
     95      1      C           0.00227595     0.00889173     0.00447346
     96      1      C          -0.00638414     0.00725710    -0.00306499
     97      1      C           0.00368169     0.00097927    -0.00848253
     98      1      C          -0.00307378    -0.00083231     0.00392113
     99      2      N           0.00393334     0.00479387     0.00764262
    100      2      N          -0.00631832     0.00494136    -0.00527194
    101      3      H           0.00149839    -0.00391238    -0.00008531
    102      3      H          -0.00080652    -0.00020790    -0.00411877
    103      3      H          -0.00085028    -0.00080699    -0.00169129
    104      3      H           0.00006478    -0.00129712    -0.00090084
    105      3      H           0.00077414    -0.00148633    -0.00130324
    106      3      H           0.00005371    -0.00188201     0.00098441
    107      3      H           0.00051448    -0.00129948     0.00065615
    108      3      H           0.00119245    -0.00054727     0.00159195
    109      3      H           0.00092372    -0.00048181     0.00408358
    110      3      H           0.00056676    -0.00387778    -0.00120997
    111      1      C          -0.00291238    -0.00184243    -0.00369523
    112      1      C           0.00357034     0.00163359     0.00844477
    113      1      C          -0.00219940    -0.00901813     0.00420422
    114      1      C           0.00632811    -0.00713957    -0.00344515
    115      1      C          -0.00386621    -0.00072120    -0.00854871
    116      1      C           0.00358362     0.00059622     0.00370662
    117      2      N          -0.00232425    -0.00581693     0.00869858
    118      2      N           0.00656649    -0.00461824    -0.00663166
    119      3      H          -0.00144275     0.00402698     0.00014495
    120      3      H           0.00074527     0.00034820    -0.00416302
    121      3      H           0.00088017     0.00085340    -0.00168037
    122      3      H          -0.00008428     0.00132101    -0.00085070
    123      3      H          -0.00078419     0.00150459    -0.00123862
    124      3      H          -0.00004343     0.00184765     0.00103444
    125      3      H          -0.00054420     0.00126308     0.00070436
    126      3      H          -0.00119963     0.00048173     0.00159661
    127      3      H          -0.00085376     0.00031538     0.00405001
    128      3      H          -0.00062805     0.00385723    -0.00105829
 SUM OF ATOMIC FORCES           0.00786433     0.00014437    -0.00014644     0.00786702

 Number of electrons:                                                        344
 Number of occupied orbitals:                                                172
 Number of molecular orbitals:                                               172

 Number of orbital functions:                                               1184
 Number of independent orbital functions:                                   1184

 Extrapolation method: ASPC


 SCF WAVEFUNCTION OPTIMIZATION

  ----------------------------------- OT ---------------------------------------
  Minimizer      : CG                  : conjugate gradient
  Preconditioner : FULL_SINGLE_INVERSE : inversion of 
                                         H + eS - 2*(Sc)(c^T*H*c+const)(Sc)^T
  Precond_solver : DEFAULT
  Line search    : 2PNT                : 2 energies, one gradient
  stepsize       :    0.08000000                  energy_gap     :    0.08000000
  eps_taylor     :   0.10000E-15                  max_taylor     :             4
  ----------------------------------- OT ---------------------------------------

  Step     Update method      Time    Convergence         Total energy    Change
  ------------------------------------------------------------------------------
     1 OT CG       0.80E-01  146.9     0.00338049      -472.7202543120 -4.73E+02
     2 OT LS       0.13E+00  105.2                     -472.8487272717
     3 OT CG       0.13E+00  174.1     0.00231256      -472.8706852300 -1.50E-01
     4 OT LS       0.70E-01  105.1                     -472.8809989494
     5 OT CG       0.70E-01  173.8     0.00074364      -472.9090658463 -3.84E-02
     6 OT LS       0.11E+00  105.1                     -472.9143755996
     7 OT CG       0.11E+00  175.0     0.00035476      -472.9151209233 -6.06E-03
     8 OT LS       0.74E-01  104.9                     -472.9158874160
     9 OT CG       0.74E-01  173.0     0.00018944      -472.9160740295 -9.53E-04
    10 OT LS       0.58E-01  104.5                     -472.9162691735
    11 OT CG       0.58E-01  172.6     0.00008874      -472.9162859128 -2.12E-04
    12 OT LS       0.77E-01  104.4                     -472.9163440322
    13 OT CG       0.77E-01  172.7     0.00004660      -472.9163479035 -6.20E-05
    14 OT LS       0.59E-01  104.8                     -472.9163595869
    15 OT CG       0.59E-01  173.2     0.00002276      -472.9163608881 -1.30E-05
    16 OT LS       0.74E-01  104.6                     -472.9163646089
    17 OT CG       0.74E-01  172.4     0.00001107      -472.9163647669 -3.88E-06
    18 OT LS       0.75E-01  104.4                     -472.9163657050
    19 OT CG       0.75E-01  172.7     0.00000551      -472.9163657054 -9.39E-07
    20 OT LS       0.75E-01  104.7                     -472.9163659383
    21 OT CG       0.75E-01  173.2     0.00000269      -472.9163659383 -2.33E-07
    22 OT LS       0.83E-01  104.6                     -472.9163659988
    23 OT CG       0.83E-01  173.1     0.00000132      -472.9163659993 -6.09E-08
    24 OT LS       0.90E-01  104.2                     -472.9163660151
    25 OT CG       0.90E-01  172.9     0.00000069      -472.9163660152 -1.60E-08

  *** SCF run converged in    25 steps ***


  Electronic density on regular grids:       -343.9999995249        0.0000004751
  Core density on regular grids:              343.9999978478       -0.0000021522
  Total charge density on r-space grids:       -0.0000016770
  Total charge density g-space grids:          -0.0000016770

  Overlap energy of the core charge distribution:               0.00001675126879
  Self energy of the core charge distribution:              -1129.59630750796009
  Core Hamiltonian energy:                                    348.78910510839847
  Hartree energy:                                             456.92824599258296
  Exchange-correlation energy:                               -149.03742635950974

  Total energy:                                              -472.91636601521975

  outer SCF iter =    1 RMS gradient =   0.69E-06 energy =       -472.9163660152
  outer SCF loop converged in   1 iterations or   25 steps


 ENERGY| Total FORCE_EVAL ( QS ) energy (a.u.):             -472.916366019419513


 ATOMIC FORCES in [a.u.]

 # Atom   Kind   Element          X              Y              Z
      1      1      C          -0.00550165     0.00422448    -0.00192993
      2      1      C          -0.00886462    -0.00206080     0.00288742
      3      1      C          -0.00724512     0.00615149     0.00020494
      4      1      C           0.01065395    -0.00116239     0.00092884
      5      1      C          -0.00872253     0.00626083     0.00020135
      6      1      C           0.01009654    -0.00830592     0.00267595
      7      2      N          -0.00929955    -0.00839600    -0.00408029
      8      2      N           0.01093527     0.00804205    -0.00303137
      9      1      C          -0.01188630    -0.00104172     0.00101436
     10      1      C           0.00867024    -0.00669403    -0.00013950
     11      1      C          -0.00963438     0.00855343     0.00334598
     12      1      C           0.00579804    -0.00471094    -0.00223238
     13      1      C           0.00904019     0.00161539     0.00286575
     14      1      C           0.00703227    -0.00631545    -0.00012438
     15      1      C          -0.01410685     0.03903943    -0.00297229
     16      1      C          -0.02221085    -0.02600162    -0.00855004
     17      1      C           0.01168117    -0.03267971    -0.00369211
     18      1      C           0.02324761     0.02722700    -0.00848279
     19      3      H          -0.00018174     0.00021205    -0.00024682
     20      3      H           0.00092456    -0.00031922     0.00003978
     21      3      H           0.00666752    -0.00095955     0.00010433
     22      3      H          -0.00673915     0.00088735     0.00026154
     23      3      H           0.00021528    -0.00010377    -0.00022865
     24      3      H          -0.00095387     0.00040358     0.00006367
     25      3      H          -0.00238931    -0.01029674    -0.00148129
     26      3      H           0.00983337     0.00360827    -0.00026891
     27      3      H           0.00208267     0.00923781    -0.00113020
     28      3      H          -0.00959591    -0.00332322    -0.00022625
     29      1      C           0.00392911    -0.00627708     0.00183126
     30      1      C          -0.00778140     0.01066600    -0.00277808
     31      1      C           0.00593570    -0.00917513     0.00003581
     32      1      C           0.00146057     0.01173398    -0.00077703
     33      1      C           0.00572984    -0.00732563    -0.00001555
     34      1      C          -0.00219945    -0.00889085    -0.00310801
     35      2      N          -0.00799743    -0.01123308     0.00355293
     36      2      N           0.00889487     0.01016300     0.00332309
     37      1      C           0.00020542    -0.01059742    -0.00124276
     38      1      C          -0.00570640     0.00740049     0.00027078
     39      1      C           0.00240523     0.00922026    -0.00280103
     40      1      C          -0.00390361     0.00576849     0.00214326
     41      1      C           0.00778525    -0.01020121    -0.00316986
     42      1      C          -0.00544414     0.00902204     0.00026408
     43      1      C          -0.02814137    -0.02051649     0.00841143
     44      1      C           0.03064765    -0.01324006     0.00235414
     45      1      C           0.02762888     0.02037703     0.00836444
     46      1      C          -0.03282511     0.01443108     0.00334398
     47      3      H           0.00018946    -0.00015939     0.00025467
     48      3      H          -0.00039694     0.00675331    -0.00008956
     49      3      H          -0.00017930     0.00092879    -0.00002184
     50      3      H           0.00025393    -0.00095470    -0.00003201
     51      3      H          -0.00016299     0.00018414     0.00025846
     52      3      H           0.00041012    -0.00668088    -0.00025542
     53      3      H           0.00443729     0.00976543     0.00033454
     54      3      H          -0.00993437    -0.00145697     0.00127975
     55      3      H          -0.00385175    -0.00888809     0.00014788
     56      3      H           0.01058781     0.00145565     0.00140372
     57      1      C          -0.00208619     0.00107255    -0.00497730
     58      1      C          -0.00069945     0.00233454     0.01042417
     59      1      C           0.00840796    -0.00640805     0.00436236
     60      1      C           0.01013516     0.00029545    -0.00583133
     61      1      C          -0.00308753    -0.00102799    -0.01034194
     62      1      C          -0.00104243     0.00076440     0.00503602
     63      2      N           0.01962918    -0.02321535     0.00749810
     64      2      N           0.02185566     0.00560795    -0.01234820
     65      3      H          -0.00246981     0.00301700     0.00145090
     66      3      H           0.00048720     0.00230601    -0.00570947
     67      3      H          -0.00088973    -0.00115623    -0.00177920
     68      3      H          -0.00048005     0.00300006    -0.00068953
     69      3      H          -0.00377925    -0.00070292    -0.00196191
     70      3      H          -0.00226072     0.00272404     0.00251621
     71      3      H          -0.00207582    -0.00214605     0.00090078
     72      3      H           0.00029710     0.00142416     0.00185490
     73      3      H          -0.00010769    -0.00248492     0.00568110
     74      3      H          -0.00380895    -0.00083447    -0.00033697
     75      1      C           0.00183440    -0.00023750    -0.00513733
     76      1      C           0.00087777    -0.00256981     0.01016290
     77      1      C          -0.00837219     0.00608893     0.00476048
     78      1      C          -0.00984013    -0.00013721    -0.00568012
     79      1      C           0.00286956     0.00127126    -0.01023626
     80      1      C           0.00132599    -0.00068252     0.00488798
     81      2      N          -0.01728990     0.01800768     0.00809298
     82      2      N          -0.02157555    -0.00554337    -0.01157888
     83      3      H           0.00234198    -0.00245955     0.00104601
     84      3      H          -0.00055642    -0.00207141    -0.00572634
     85      3      H           0.00089651     0.00126283    -0.00177048
     86      3      H           0.00049458    -0.00287896    -0.00081120
     87      3      H           0.00378236     0.00079108    -0.00203351
     88      3      H           0.00230588    -0.00279593     0.00234161
     89      3      H           0.00204237     0.00203188     0.00093420
     90      3      H          -0.00022859    -0.00146669     0.00179269
     91      3      H           0.00023455     0.00224492     0.00562830
     92      3      H           0.00390741     0.00079686    -0.00038348
     93      1      C           0.00020650    -0.00075250    -0.00491473
     94      1      C          -0.00135711    -0.00271769     0.01021302
     95      1      C           0.00101839     0.00985207     0.00597416
     96      1      C          -0.00573793     0.00888994    -0.00436080
     97      1      C           0.00237474    -0.00097900    -0.01037532
     98      1      C           0.00104033    -0.00236765     0.00500416
     99      2      N           0.00746314     0.02100274     0.01231201
    100      2      N          -0.01652620     0.01709156    -0.00696474
    101      3      H          -0.00103951    -0.00381197     0.00030428
    102      3      H          -0.00242707     0.00009890    -0.00567125
    103      3      H           0.00144184     0.00016422    -0.00183590
    104      3      H          -0.00231780    -0.00191223    -0.00094411
    105      3      H           0.00253114    -0.00238908    -0.00246988
    106      3      H          -0.00101582    -0.00370477     0.00193486
    107      3      H           0.00287123    -0.00070833     0.00069949
    108      3      H          -0.00124652    -0.00079100     0.00178018
    109      3      H           0.00226928     0.00028374     0.00573713
    110      3      H           0.00269068    -0.00262934    -0.00139130
    111      1      C          -0.00024819     0.00108378    -0.00531439
    112      1      C           0.00153452     0.00275016     0.01017494
    113      1      C          -0.00091939    -0.01000287     0.00564730
    114      1      C           0.00569464    -0.00871562    -0.00478323
    115      1      C          -0.00258296     0.00127077    -0.01039469
    116      1      C           0.00009727     0.00195618     0.00501773
    117      2      N          -0.00646319    -0.02293436     0.01363801
    118      2      N           0.01785824    -0.01762559    -0.00834438
    119      3      H           0.00115861     0.00396249     0.00050632
    120      3      H           0.00231799     0.00009406    -0.00571282
    121      3      H          -0.00141044    -0.00012991    -0.00180988
    122      3      H           0.00228830     0.00193454    -0.00091338
    123      3      H          -0.00256386     0.00244818    -0.00235085
    124      3      H           0.00103460     0.00364057     0.00202071
    125      3      H          -0.00291073     0.00067177     0.00076698
    126      3      H           0.00124109     0.00071194     0.00173554
    127      3      H          -0.00216459    -0.00050989     0.00566934
    128      3      H          -0.00280041     0.00253032    -0.00122036
 SUM OF ATOMIC FORCES           0.00799976    -0.00065637     0.00046219     0.00803994

 Number of electrons:                                                        344
 Number of occupied orbitals:                                                172
 Number of molecular orbitals:                                               172

 Number of orbital functions:                                               1184
 Number of independent orbital functions:                                   1184

 Extrapolation method: ASPC


 SCF WAVEFUNCTION OPTIMIZATION

  ----------------------------------- OT ---------------------------------------
  Minimizer      : CG                  : conjugate gradient
  Preconditioner : FULL_SINGLE_INVERSE : inversion of 
                                         H + eS - 2*(Sc)(c^T*H*c+const)(Sc)^T
  Precond_solver : DEFAULT
  Line search    : 2PNT                : 2 energies, one gradient
  stepsize       :    0.08000000                  energy_gap     :    0.08000000
  eps_taylor     :   0.10000E-15                  max_taylor     :             4
  ----------------------------------- OT ---------------------------------------

  Step     Update method      Time    Convergence         Total energy    Change
  ------------------------------------------------------------------------------
     1 OT CG       0.80E-01  145.8     0.00307313      -472.7564556226 -4.73E+02
     2 OT LS       0.13E+00  104.6                     -472.8645632688
     3 OT CG       0.13E+00  173.3     0.00208958      -472.8854967066 -1.29E-01
     4 OT LS       0.66E-01  104.5                     -472.8835015772
     5 OT CG       0.66E-01  173.5     0.00071067      -472.9144699086 -2.90E-02
     6 OT LS       0.10E+00  104.3                     -472.9190276490
     7 OT CG       0.10E+00  173.3     0.00034675      -472.9196486764 -5.18E-03
     8 OT LS       0.74E-01  104.2                     -472.9204368094
     9 OT CG       0.74E-01  173.3     0.00017770      -472.9205569453 -9.08E-04
    10 OT LS       0.58E-01  104.7                     -472.9207274909
    11 OT CG       0.58E-01  172.3     0.00008807      -472.9207426618 -1.86E-04
    12 OT LS       0.72E-01  104.9                     -472.9207972600
    13 OT CG       0.72E-01  173.0     0.00004713      -472.9207994639 -5.68E-05
    14 OT LS       0.58E-01  105.4                     -472.9208118647
    15 OT CG       0.58E-01  173.7     0.00002242      -472.9208126083 -1.31E-05
    16 OT LS       0.71E-01  104.8                     -472.9208161207
    17 OT CG       0.71E-01  172.8     0.00001129      -472.9208162392 -3.63E-06
    18 OT LS       0.74E-01  104.8                     -472.9208171998
    19 OT CG       0.74E-01  172.8     0.00000521      -472.9208172016 -9.62E-07
    20 OT LS       0.78E-01  104.9                     -472.9208174175
    21 OT CG       0.78E-01  172.9     0.00000258      -472.9208174181 -2.17E-07
    22 OT LS       0.76E-01  105.1                     -472.9208174698
    23 OT CG       0.76E-01  173.0     0.00000132      -472.9208174699 -5.18E-08
    24 OT LS       0.80E-01  104.8                     -472.9208174841
    25 OT CG       0.80E-01  172.5     0.00000066      -472.9208174841 -1.42E-08

  *** SCF run converged in    25 steps ***


  Electronic density on regular grids:       -343.9999995274        0.0000004726
  Core density on regular grids:              343.9999978482       -0.0000021518
  Total charge density on r-space grids:       -0.0000016792
  Total charge density g-space grids:          -0.0000016792

  Overlap energy of the core charge distribution:               0.00001735972793
  Self energy of the core charge distribution:              -1129.59630750796009
  Core Hamiltonian energy:                                    349.16477922622749
  Hartree energy:                                             456.67218112748566
  Exchange-correlation energy:                               -149.16148768958604

  Total energy:                                              -472.92081748410510

  outer SCF iter =    1 RMS gradient =   0.66E-06 energy =       -472.9208174841
  outer SCF loop converged in   1 iterations or   25 steps


 ENERGY| Total FORCE_EVAL ( QS ) energy (a.u.):             -472.920817488011153


 ATOMIC FORCES in [a.u.]

 # Atom   Kind   Element          X              Y              Z
      1      1      C          -0.00360876     0.00112372    -0.00031019
      2      1      C          -0.00542201     0.00042020     0.00017041
      3      1      C          -0.00376627     0.00512954     0.00074754
      4      1      C           0.00563655     0.00175489     0.00119974
      5      1      C          -0.00149569     0.00319719     0.00093332
      6      1      C           0.00439533    -0.00554938     0.00029470
      7      2      N          -0.00294437    -0.00591775    -0.00509828
      8      2      N           0.00351334     0.00436081    -0.00425678
      9      1      C          -0.00643456    -0.00314421     0.00116751
     10      1      C           0.00149406    -0.00352461     0.00082016
     11      1      C          -0.00421404     0.00572511     0.00068755
     12      1      C           0.00381666    -0.00139116    -0.00047056
     13      1      C           0.00565957    -0.00073483     0.00013051
     14      1      C           0.00365074    -0.00517325     0.00050913
     15      1      C          -0.00182579     0.01788111    -0.00148447
     16      1      C          -0.01230557    -0.00784462    -0.00351446
     17      1      C           0.00095743    -0.01523156    -0.00179637
     18      1      C           0.01304385     0.00863861    -0.00380417
     19      3      H          -0.00220348    -0.00295446     0.00040258
     20      3      H          -0.00153427     0.00438963    -0.00018366
     21      3      H           0.00860743    -0.00081196     0.00005291
     22      3      H          -0.00871219     0.00076064     0.00025040
     23      3      H           0.00220871     0.00298061     0.00045401
     24      3      H           0.00153710    -0.00435322    -0.00034788
     25      3      H          -0.00021129    -0.00417543     0.00023951
     26      3      H           0.00345024     0.00198751     0.00084497
     27      3      H           0.00001534     0.00336827     0.00041333
     28      3      H          -0.00332476    -0.00185024     0.00084386
     29      1      C           0.00092301    -0.00393563     0.00026119
     30      1      C          -0.00534413     0.00477314    -0.00039510
     31      1      C           0.00325875    -0.00175145    -0.00072561
     32      1      C           0.00328355     0.00615972    -0.00089162
     33      1      C           0.00491727    -0.00391843    -0.00052943
     34      1      C           0.00033395    -0.00568720    -0.00039484
     35      2      N          -0.00420378    -0.00360844     0.00432858
     36      2      N           0.00604287     0.00315191     0.00433145
     37      1      C          -0.00227055    -0.00547365    -0.00122233
     38      1      C          -0.00484993     0.00402667    -0.00034725
     39      1      C          -0.00018976     0.00582552    -0.00011712
     40      1      C          -0.00091530     0.00370275     0.00043644
     41      1      C           0.00539824    -0.00460424    -0.00060372
     42      1      C          -0.00302120     0.00171444    -0.00068559
     43      1      C          -0.00889338    -0.01175975     0.00347035
     44      1      C           0.01415954    -0.00138026     0.00122501
     45      1      C           0.00885130     0.01208282     0.00366192
     46      1      C          -0.01500464     0.00193023     0.00143598
     47      3      H          -0.00307957    -0.00194405    -0.00042779
     48      3      H          -0.00012793     0.00867294    -0.00001835
     49      3      H           0.00430255    -0.00184638     0.00022664
     50      3      H          -0.00428552     0.00183191     0.00038243
     51      3      H           0.00309777     0.00198237    -0.00044025
     52      3      H           0.00014858    -0.00866381    -0.00024745
     53      3      H           0.00235213     0.00347358    -0.00081320
     54      3      H          -0.00376479     0.00023511    -0.00035761
     55      3      H          -0.00195355    -0.00285571    -0.00085092
     56      3      H           0.00420442    -0.00020317    -0.00024726
     57      1      C          -0.00106712    -0.00243230    -0.00400308
     58      1      C           0.00097897     0.00337855     0.00878558
     59      1      C           0.00696490    -0.00683334     0.00325233
     60      1      C           0.00927704     0.00147990    -0.00457624
     61      1      C          -0.00217314    -0.00290131    -0.00878068
     62      1      C           0.00175614     0.00269151     0.00373248
     63      2      N           0.00778504    -0.00975540     0.00577736
     64      2      N           0.00758942     0.00366206    -0.00804887
     65      3      H          -0.00368418     0.00119214     0.00124445
     66      3      H          -0.00026318     0.00117616    -0.00428939
     67      3      H          -0.00052594     0.00093236    -0.00159936
     68      3      H          -0.00113432     0.00099585    -0.00067344
     69      3      H          -0.00213550     0.00009375    -0.00111789
     70      3      H          -0.00156259     0.00114107     0.00148681
     71      3      H          -0.00139407    -0.00013185     0.00088881
     72      3      H          -0.00070792    -0.00050477     0.00170734
     73      3      H          -0.00026718    -0.00105287     0.00433811
     74      3      H          -0.00376584     0.00141559     0.00000116
     75      1      C           0.00090048     0.00316552    -0.00408050
     76      1      C          -0.00082899    -0.00360613     0.00861986
     77      1      C          -0.00690906     0.00666129     0.00361678
     78      1      C          -0.00915567    -0.00135149    -0.00448483
     79      1      C           0.00210177     0.00310564    -0.00869806
     80      1      C          -0.00136260    -0.00275445     0.00352649
     81      2      N          -0.00634920     0.00777304     0.00612244
     82      2      N          -0.00751479    -0.00290983    -0.00769669
     83      3      H           0.00357700    -0.00084030     0.00095094
     84      3      H           0.00021331    -0.00099880    -0.00430568
     85      3      H           0.00052483    -0.00082175    -0.00164880
     86      3      H           0.00114017    -0.00091358    -0.00073858
     87      3      H           0.00214999    -0.00004204    -0.00118335
     88      3      H           0.00160926    -0.00119958     0.00140123
     89      3      H           0.00136970     0.00003393     0.00086836
     90      3      H           0.00074450     0.00043748     0.00169907
     91      3      H           0.00035754     0.00086985     0.00427765
     92      3      H           0.00382012    -0.00143681    -0.00010795
     93      1      C           0.00258986     0.00173300    -0.00357286
     94      1      C          -0.00313582    -0.00185115     0.00869783
     95      1      C           0.00210807     0.00902366     0.00467690
     96      1      C          -0.00629974     0.00747890    -0.00324061
     97      1      C           0.00350689     0.00071626    -0.00873800
     98      1      C          -0.00251699    -0.00104521     0.00406001
     99      2      N           0.00436354     0.00691454     0.00823351
    100      2      N          -0.00762886     0.00655555    -0.00547789
    101      3      H           0.00115664    -0.00389997    -0.00003259
    102      3      H          -0.00102436    -0.00016707    -0.00432954
    103      3      H          -0.00054044    -0.00067651    -0.00171105
    104      3      H          -0.00025745    -0.00138101    -0.00090680
    105      3      H           0.00101133    -0.00160945    -0.00146132
    106      3      H          -0.00009007    -0.00212931     0.00111314
    107      3      H           0.00083341    -0.00122016     0.00066200
    108      3      H           0.00086305    -0.00058100     0.00161752
    109      3      H           0.00110485    -0.00037954     0.00430781
    110      3      H           0.00085307    -0.00371026    -0.00123502
    111      1      C          -0.00255509    -0.00144301    -0.00390876
    112      1      C           0.00329838     0.00178350     0.00867836
    113      1      C          -0.00202835    -0.00915355     0.00439990
    114      1      C           0.00624522    -0.00735371    -0.00362649
    115      1      C          -0.00369480    -0.00045403    -0.00879773
    116      1      C           0.00311299     0.00078468     0.00387752
    117      2      N          -0.00282552    -0.00804650     0.00933525
    118      2      N           0.00801063    -0.00633538    -0.00685107
    119      3      H          -0.00109231     0.00401934     0.00019394
    120      3      H           0.00095665     0.00031453    -0.00437340
    121      3      H           0.00057039     0.00072127    -0.00169807
    122      3      H           0.00023664     0.00140471    -0.00085926
    123      3      H          -0.00102451     0.00163329    -0.00138938
    124      3      H           0.00010158     0.00209085     0.00116803
    125      3      H          -0.00086455     0.00118373     0.00071285
    126      3      H          -0.00086991     0.00051367     0.00161557
    127      3      H          -0.00103022     0.00020502     0.00426969
    128      3      H          -0.00092136     0.00367897    -0.00108052
 SUM OF ATOMIC FORCES           0.00793493     0.00002983    -0.00006682     0.00793527

 Number of electrons:                                                        344
 Number of occupied orbitals:                                                172
 Number of molecular orbitals:                                               172

 Number of orbital functions:                                               1184
 Number of independent orbital functions:                                   1184

 Extrapolation method: ASPC


 SCF WAVEFUNCTION OPTIMIZATION

  ----------------------------------- OT ---------------------------------------
  Minimizer      : CG                  : conjugate gradient
  Preconditioner : FULL_SINGLE_INVERSE : inversion of 
                                         H + eS - 2*(Sc)(c^T*H*c+const)(Sc)^T
  Precond_solver : DEFAULT
  Line search    : 2PNT                : 2 energies, one gradient
  stepsize       :    0.08000000                  energy_gap     :    0.08000000
  eps_taylor     :   0.10000E-15                  max_taylor     :             4
  ----------------------------------- OT ---------------------------------------

  Step     Update method      Time    Convergence         Total energy    Change
  ------------------------------------------------------------------------------
     1 OT CG       0.80E-01  145.7     0.00199591      -472.8520050259 -4.73E+02
     2 OT LS       0.13E+00  104.8                     -472.8970085416
     3 OT CG       0.13E+00  173.0     0.00137228      -472.9049827667 -5.30E-02
     4 OT LS       0.69E-01  105.3                     -472.9074027821
     5 OT CG       0.69E-01  172.9     0.00044307      -472.9182281425 -1.32E-02
     6 OT LS       0.11E+00  105.2                     -472.9200942987
     7 OT CG       0.11E+00  173.2     0.00021211      -472.9203709592 -2.14E-03
     8 OT LS       0.74E-01  105.1                     -472.9206462742
     9 OT CG       0.74E-01  173.2     0.00011320      -472.9207117839 -3.41E-04
    10 OT LS       0.58E-01  104.9                     -472.9207814964
    11 OT CG       0.58E-01  173.0     0.00005334      -472.9207874865 -7.57E-05
    12 OT LS       0.77E-01  104.8                     -472.9208084955
    13 OT CG       0.77E-01  173.4     0.00002814      -472.9208098950 -2.24E-05
    14 OT LS       0.58E-01  104.9                     -472.9208140819
    15 OT CG       0.58E-01  173.2     0.00001374      -472.9208145895 -4.69E-06
    16 OT LS       0.74E-01  105.7                     -472.9208159424
    17 OT CG       0.74E-01  173.7     0.00000673      -472.9208160042 -1.41E-06
    18 OT LS       0.75E-01  104.7                     -472.9208163508
    19 OT CG       0.75E-01  172.5     0.00000332      -472.9208163510 -3.47E-07
    20 OT LS       0.76E-01  104.6                     -472.9208164362
    21 OT CG       0.76E-01  172.8     0.00000164      -472.9208164362 -8.52E-08
    22 OT LS       0.82E-01  105.1                     -472.9208164586
    23 OT CG       0.82E-01  173.4     0.00000081      -472.9208164588 -2.25E-08

  *** SCF run converged in    23 steps ***


  Electronic density on regular grids:       -343.9999995263        0.0000004737
  Core density on regular grids:              343.9999978471       -0.0000021529
  Total charge density on r-space grids:       -0.0000016791
  Total charge density g-space grids:          -0.0000016791

  Overlap energy of the core charge distribution:               0.00001737341311
  Self energy of the core charge distribution:              -1129.59630750796009
  Core Hamiltonian energy:                                    349.17072577483464
  Hartree energy:                                             456.66818755863397
  Exchange-correlation energy:                               -149.16343965767692

  Total energy:                                              -472.92081645875527

  outer SCF iter =    1 RMS gradient =   0.81E-06 energy =       -472.9208164588
  outer SCF loop converged in   1 iterations or   23 steps


 ENERGY| Total FORCE_EVAL ( QS ) energy (a.u.):             -472.920816464658458


 ATOMIC FORCES in [a.u.]

 # Atom   Kind   Element          X              Y              Z
      1      1      C          -0.00357668     0.00107621    -0.00028527
      2      1      C          -0.00536682     0.00045627     0.00012734
      3      1      C          -0.00371345     0.00511403     0.00075649
      4      1      C           0.00555758     0.00180084     0.00120136
      5      1      C          -0.00137969     0.00314604     0.00094437
      6      1      C           0.00430278    -0.00550569     0.00025774
      7      2      N          -0.00284716    -0.00587493    -0.00511076
      8      2      N           0.00339965     0.00430251    -0.00427444
      9      1      C          -0.00634831    -0.00317717     0.00116724
     10      1      C           0.00137860    -0.00347184     0.00083478
     11      1      C          -0.00412595     0.00568003     0.00064624
     12      1      C           0.00378316    -0.00133991    -0.00044338
     13      1      C           0.00560533    -0.00076919     0.00008717
     14      1      C           0.00359909    -0.00515606     0.00051950
     15      1      C          -0.00163531     0.01755167    -0.00146365
     16      1      C          -0.01215064    -0.00756222    -0.00343807
     17      1      C           0.00078922    -0.01495845    -0.00176843
     18      1      C           0.01288420     0.00834969    -0.00373344
     19      3      H          -0.00223577    -0.00300495     0.00041266
     20      3      H          -0.00157403     0.00446661    -0.00018749
     21      3      H           0.00863885    -0.00080968     0.00005208
     22      3      H          -0.00874420     0.00075872     0.00025025
     23      3      H           0.00224061     0.00302984     0.00046466
     24      3      H           0.00157731    -0.00443086    -0.00035476
     25      3      H          -0.00017421    -0.00407491     0.00026696
     26      3      H           0.00334478     0.00196241     0.00086265
     27      3      H          -0.00001963     0.00327217     0.00043785
     28      3      H          -0.00322116    -0.00182744     0.00086069
     29      1      C           0.00087703    -0.00389664     0.00023709
     30      1      C          -0.00530558     0.00467763    -0.00035819
     31      1      C           0.00321396    -0.00163183    -0.00073687
     32      1      C           0.00331208     0.00607182    -0.00089151
     33      1      C           0.00490517    -0.00386659    -0.00053799
     34      1      C           0.00037101    -0.00563563    -0.00035176
     35      2      N          -0.00414338    -0.00349197     0.00433912
     36      2      N           0.00599433     0.00304494     0.00434422
     37      1      C          -0.00230930    -0.00539322    -0.00121888
     38      1      C          -0.00483723     0.00397556    -0.00035730
     39      1      C          -0.00022776     0.00577084    -0.00007473
     40      1      C          -0.00086967     0.00366781     0.00041010
     41      1      C           0.00536040    -0.00451322    -0.00056383
     42      1      C          -0.00298047     0.00159678    -0.00070031
     43      1      C          -0.00859375    -0.01162227     0.00339531
     44      1      C           0.01390100    -0.00119494     0.00120899
     45      1      C           0.00856023     0.01195296     0.00359072
     46      1      C          -0.01472532     0.00173510     0.00140823
     47      3      H          -0.00313179    -0.00197262    -0.00043842
     48      3      H          -0.00012369     0.00870413    -0.00001716
     49      3      H           0.00437586    -0.00189130     0.00023089
     50      3      H          -0.00435981     0.00187707     0.00038936
     51      3      H           0.00314983     0.00201116    -0.00045120
     52      3      H           0.00014444    -0.00869594    -0.00024740
     53      3      H           0.00231934     0.00336955    -0.00083143
     54      3      H          -0.00366359     0.00026403    -0.00038370
     55      3      H          -0.00192377    -0.00275619    -0.00086661
     56      3      H           0.00409961    -0.00023172    -0.00027360
     57      1      C          -0.00104922    -0.00248869    -0.00398887
     58      1      C           0.00100450     0.00339499     0.00875866
     59      1      C           0.00694184    -0.00683972     0.00323400
     60      1      C           0.00926302     0.00149853    -0.00455568
     61      1      C          -0.00215952    -0.00293020    -0.00875473
     62      1      C           0.00180114     0.00272194     0.00371198
     63      2      N           0.00760079    -0.00955179     0.00575449
     64      2      N           0.00736914     0.00363543    -0.00798562
     65      3      H          -0.00370330     0.00116394     0.00124135
     66      3      H          -0.00027498     0.00115818    -0.00426649
     67      3      H          -0.00052010     0.00096542    -0.00159643
     68      3      H          -0.00114465     0.00096407    -0.00067317
     69      3      H          -0.00210915     0.00010636    -0.00110440
     70      3      H          -0.00155128     0.00111583     0.00147037
     71      3      H          -0.00138322    -0.00009999     0.00088862
     72      3      H          -0.00072370    -0.00053518     0.00170493
     73      3      H          -0.00026967    -0.00103029     0.00431671
     74      3      H          -0.00376554     0.00145044     0.00000643
     75      1      C           0.00088416     0.00322029    -0.00406472
     76      1      C          -0.00085500    -0.00362243     0.00859458
     77      1      C          -0.00688580     0.00667011     0.00359792
     78      1      C          -0.00914453    -0.00137054    -0.00446526
     79      1      C           0.00209041     0.00313398    -0.00867269
     80      1      C          -0.00140592    -0.00278736     0.00350509
     81      2      N          -0.00617866     0.00761754     0.00609505
     82      2      N          -0.00729846    -0.00287326    -0.00764046
     83      3      H           0.00359649    -0.00081530     0.00094959
     84      3      H           0.00022543    -0.00098171    -0.00428272
     85      3      H           0.00051884    -0.00085488    -0.00164679
     86      3      H           0.00115038    -0.00088236    -0.00073741
     87      3      H           0.00212381    -0.00005524    -0.00116975
     88      3      H           0.00159799    -0.00117413     0.00138622
     89      3      H           0.00135896     0.00000224     0.00086730
     90      3      H           0.00075983     0.00046764     0.00169750
     91      3      H           0.00035945     0.00084814     0.00425606
     92      3      H           0.00381906    -0.00147149    -0.00010364
     93      1      C           0.00262786     0.00177322    -0.00355168
     94      1      C          -0.00316330    -0.00183827     0.00867283
     95      1      C           0.00212513     0.00901032     0.00465570
     96      1      C          -0.00630833     0.00745643    -0.00322217
     97      1      C           0.00352465     0.00074220    -0.00871129
     98      1      C          -0.00257424    -0.00102252     0.00404616
     99      2      N           0.00431946     0.00669731     0.00817365
    100      2      N          -0.00749406     0.00639066    -0.00545758
    101      3      H           0.00119071    -0.00390162    -0.00003789
    102      3      H          -0.00100219    -0.00017124    -0.00430806
    103      3      H          -0.00057189    -0.00068977    -0.00170898
    104      3      H          -0.00022474    -0.00137251    -0.00090619
    105      3      H           0.00098710    -0.00159686    -0.00144522
    106      3      H          -0.00007539    -0.00210406     0.00110001
    107      3      H           0.00080102    -0.00122825     0.00066139
    108      3      H           0.00089660    -0.00057757     0.00161486
    109      3      H           0.00108630    -0.00038995     0.00428470
    110      3      H           0.00082450    -0.00372735    -0.00123267
    111      1      C          -0.00259173    -0.00148363    -0.00388674
    112      1      C           0.00332555     0.00176910     0.00865363
    113      1      C          -0.00204572    -0.00913978     0.00437943
    114      1      C           0.00625367    -0.00733200    -0.00360741
    115      1      C          -0.00371217    -0.00048026    -0.00877156
    116      1      C           0.00316131     0.00076455     0.00386034
    117      2      N          -0.00277369    -0.00781780     0.00927081
    118      2      N           0.00786155    -0.00615964    -0.00682966
    119      3      H          -0.00112720     0.00402051     0.00018905
    120      3      H           0.00093516     0.00031797    -0.00435199
    121      3      H           0.00060173     0.00073465    -0.00169621
    122      3      H           0.00020411     0.00139624    -0.00085839
    123      3      H          -0.00099998     0.00162014    -0.00137403
    124      3      H           0.00008678     0.00206598     0.00115439
    125      3      H          -0.00083210     0.00119181     0.00071199
    126      3      H          -0.00090342     0.00051044     0.00161359
    127      3      H          -0.00101218     0.00021626     0.00424710
    128      3      H          -0.00089223     0.00369714    -0.00107846
 SUM OF ATOMIC FORCES           0.00792852     0.00004140    -0.00007504     0.00792898

 *******************************************************************************
 ***                 BRENT   - NUMBER OF ENERGY EVALUATIONS :       4        ***
 *******************************************************************************

 --------  Informations at step =     2 ------------
  Optimization Method        =                   CG
  Total Energy               =      -472.9208174880
  Real energy change         =        -0.0111772472
  Decrease in energy         =                  YES
  Used time                  =            23355.074

  Convergence check :
  Max. step size             =         0.0363430333
  Conv. limit for step size  =         0.0010000000
  Convergence in step size   =                   NO
  RMS step size              =         0.0126987028
  Conv. limit for RMS step   =         0.0010000000
  Convergence in RMS step    =                   NO
  Max. gradient              =         0.0177534771
  Conv. limit for gradients  =         0.0010000000
  Conv. for gradients        =                   NO
  RMS gradient               =         0.0062032832
  Conv. limit for RMS grad.  =         0.0010000000
  Conv. for gradients        =                   NO
 ---------------------------------------------------

 Number of electrons:                                                        344
 Number of occupied orbitals:                                                172
 Number of molecular orbitals:                                               172

 Number of orbital functions:                                               1184
 Number of independent orbital functions:                                   1184

 Extrapolation method: ASPC


 SCF WAVEFUNCTION OPTIMIZATION

  ----------------------------------- OT ---------------------------------------
  Minimizer      : CG                  : conjugate gradient
  Preconditioner : FULL_SINGLE_INVERSE : inversion of 
                                         H + eS - 2*(Sc)(c^T*H*c+const)(Sc)^T
  Precond_solver : DEFAULT
  Line search    : 2PNT                : 2 energies, one gradient
  stepsize       :    0.08000000                  energy_gap     :    0.08000000
  eps_taylor     :   0.10000E-15                  max_taylor     :             4
  ----------------------------------- OT ---------------------------------------

  Step     Update method      Time    Convergence         Total energy    Change
  ------------------------------------------------------------------------------
     1 OT CG       0.80E-01  146.2     0.00085318      -472.9081504573 -4.73E+02
     2 OT LS       0.13E+00  105.0                     -472.9164540785
     3 OT CG       0.13E+00  173.0     0.00058060      -472.9180336691 -9.88E-03
     4 OT LS       0.67E-01  104.8                     -472.9181282896
     5 OT CG       0.67E-01  173.5     0.00019248      -472.9203386767 -2.31E-03
     6 OT LS       0.10E+00  104.8                     -472.9206829232
     7 OT CG       0.10E+00  172.7     0.00009282      -472.9207326672 -3.94E-04
     8 OT LS       0.75E-01  104.1                     -472.9207876507
     9 OT CG       0.75E-01  172.4     0.00004856      -472.9207981540 -6.55E-05
    10 OT LS       0.58E-01  104.6                     -472.9208108004
    11 OT CG       0.58E-01  173.1     0.00002342      -472.9208120022 -1.38E-05
    12 OT LS       0.76E-01  105.1                     -472.9208159937
    13 OT CG       0.76E-01  173.1     0.00001235      -472.9208162350 -4.23E-06
    14 OT LS       0.58E-01  105.0                     -472.9208170512
    15 OT CG       0.58E-01  173.0     0.00000598      -472.9208171357 -9.01E-07
    16 OT LS       0.73E-01  105.3                     -472.9208173908
    17 OT CG       0.73E-01  173.4     0.00000294      -472.9208174023 -2.67E-07
    18 OT LS       0.75E-01  105.3                     -472.9208174685
    19 OT CG       0.75E-01  173.9     0.00000141      -472.9208174685 -6.62E-08
    20 OT LS       0.77E-01  105.4                     -472.9208174841
    21 OT CG       0.77E-01  173.1     0.00000070      -472.9208174841 -1.55E-08

  *** SCF run converged in    21 steps ***


  Electronic density on regular grids:       -343.9999995274        0.0000004726
  Core density on regular grids:              343.9999978482       -0.0000021518
  Total charge density on r-space grids:       -0.0000016792
  Total charge density g-space grids:          -0.0000016792

  Overlap energy of the core charge distribution:               0.00001735972793
  Self energy of the core charge distribution:              -1129.59630750796009
  Core Hamiltonian energy:                                    349.16465141444917
  Hartree energy:                                             456.67228346950537
  Exchange-correlation energy:                               -149.16146221978667

  Total energy:                                              -472.92081748406429

  outer SCF iter =    1 RMS gradient =   0.70E-06 energy =       -472.9208174841
  outer SCF loop converged in   1 iterations or   21 steps


 ENERGY| Total FORCE_EVAL ( QS ) energy (a.u.):             -472.920817488002683


 ATOMIC FORCES in [a.u.]

 # Atom   Kind   Element          X              Y              Z
      1      1      C          -0.00360690     0.00112631    -0.00031057
      2      1      C          -0.00542332     0.00041647     0.00017114
      3      1      C          -0.00377172     0.00513092     0.00074806
      4      1      C           0.00563741     0.00175494     0.00119853
      5      1      C          -0.00149230     0.00319347     0.00093409
      6      1      C           0.00439219    -0.00555220     0.00029545
      7      2      N          -0.00294591    -0.00591487    -0.00509773
      8      2      N           0.00351601     0.00435988    -0.00425668
      9      1      C          -0.00643457    -0.00314642     0.00116627
     10      1      C           0.00149046    -0.00352185     0.00082096
     11      1      C          -0.00421081     0.00572816     0.00068836
     12      1      C           0.00381529    -0.00139385    -0.00047094
     13      1      C           0.00566059    -0.00073229     0.00013121
     14      1      C           0.00365527    -0.00517328     0.00050968
     15      1      C          -0.00182729     0.01787943    -0.00148435
     16      1      C          -0.01230497    -0.00784699    -0.00351473
     17      1      C           0.00095881    -0.01523082    -0.00179624
     18      1      C           0.01304306     0.00864077    -0.00380414
     19      3      H          -0.00220327    -0.00295415     0.00040230
     20      3      H          -0.00153443     0.00439079    -0.00018382
     21      3      H           0.00860881    -0.00081179     0.00005284
     22      3      H          -0.00871395     0.00076058     0.00025039
     23      3      H           0.00220854     0.00298047     0.00045378
     24      3      H           0.00153701    -0.00435388    -0.00034805
     25      3      H          -0.00021124    -0.00417535     0.00023934
     26      3      H           0.00345028     0.00198770     0.00084486
     27      3      H           0.00001531     0.00336823     0.00041314
     28      3      H          -0.00332498    -0.00185043     0.00084374
     29      1      C           0.00092588    -0.00393440     0.00026159
     30      1      C          -0.00534760     0.00476996    -0.00039603
     31      1      C           0.00325606    -0.00174739    -0.00072619
     32      1      C           0.00328552     0.00615983    -0.00089042
     33      1      C           0.00491740    -0.00392325    -0.00053006
     34      1      C           0.00033086    -0.00568828    -0.00039556
     35      2      N          -0.00420263    -0.00361104     0.00432818
     36      2      N           0.00604051     0.00315396     0.00433126
     37      1      C          -0.00227088    -0.00547467    -0.00122107
     38      1      C          -0.00485103     0.00403201    -0.00034764
     39      1      C          -0.00018609     0.00582673    -0.00011791
     40      1      C          -0.00091785     0.00370105     0.00043681
     41      1      C           0.00540130    -0.00460144    -0.00060450
     42      1      C          -0.00301787     0.00171092    -0.00068657
     43      1      C          -0.00889563    -0.01175889     0.00347045
     44      1      C           0.01415900    -0.00138178     0.00122498
     45      1      C           0.00885341     0.01208194     0.00366203
     46      1      C          -0.01500340     0.00193177     0.00143587
     47      3      H          -0.00307935    -0.00194386    -0.00042755
     48      3      H          -0.00012772     0.00867471    -0.00001830
     49      3      H           0.00430340    -0.00184644     0.00022680
     50      3      H          -0.00428666     0.00183217     0.00038261
     51      3      H           0.00309749     0.00198220    -0.00044000
     52      3      H           0.00014832    -0.00866520    -0.00024740
     53      3      H           0.00235237     0.00347391    -0.00081308
     54      3      H          -0.00376479     0.00023513    -0.00035743
     55      3      H          -0.00195374    -0.00285578    -0.00085080
     56      3      H           0.00420450    -0.00020318    -0.00024706
     57      1      C          -0.00106601    -0.00243247    -0.00400442
     58      1      C           0.00097872     0.00337896     0.00878511
     59      1      C           0.00696465    -0.00683322     0.00325197
     60      1      C           0.00927667     0.00147996    -0.00457601
     61      1      C          -0.00217382    -0.00290142    -0.00877985
     62      1      C           0.00175572     0.00269111     0.00373229
     63      2      N           0.00778546    -0.00975395     0.00577763
     64      2      N           0.00758919     0.00366202    -0.00804839
     65      3      H          -0.00368429     0.00119233     0.00124466
     66      3      H          -0.00026311     0.00117608    -0.00428910
     67      3      H          -0.00052604     0.00093184    -0.00159941
     68      3      H          -0.00113427     0.00099610    -0.00067344
     69      3      H          -0.00213536     0.00009373    -0.00111780
     70      3      H          -0.00156245     0.00114101     0.00148676
     71      3      H          -0.00139413    -0.00013209     0.00088883
     72      3      H          -0.00070757    -0.00050398     0.00170742
     73      3      H          -0.00026714    -0.00105297     0.00433812
     74      3      H          -0.00376597     0.00141546     0.00000108
     75      1      C           0.00089931     0.00316575    -0.00408165
     76      1      C          -0.00082881    -0.00360650     0.00861945
     77      1      C          -0.00690886     0.00666120     0.00361645
     78      1      C          -0.00915542    -0.00135150    -0.00448458
     79      1      C           0.00210236     0.00310576    -0.00869740
     80      1      C          -0.00136238    -0.00275410     0.00352644
     81      2      N          -0.00634957     0.00777227     0.00612263
     82      2      N          -0.00751463    -0.00291000    -0.00769630
     83      3      H           0.00357714    -0.00084035     0.00095111
     84      3      H           0.00021325    -0.00099871    -0.00430535
     85      3      H           0.00052491    -0.00082133    -0.00164884
     86      3      H           0.00114013    -0.00091376    -0.00073858
     87      3      H           0.00214985    -0.00004203    -0.00118326
     88      3      H           0.00160913    -0.00119951     0.00140116
     89      3      H           0.00136973     0.00003408     0.00086837
     90      3      H           0.00074423     0.00043688     0.00169912
     91      3      H           0.00035750     0.00086989     0.00427753
     92      3      H           0.00382021    -0.00143678    -0.00010802
     93      1      C           0.00258951     0.00173296    -0.00357288
     94      1      C          -0.00313602    -0.00185165     0.00869723
     95      1      C           0.00210806     0.00902343     0.00467664
     96      1      C          -0.00629966     0.00747873    -0.00324028
     97      1      C           0.00350729     0.00071604    -0.00873763
     98      1      C          -0.00251719    -0.00104401     0.00406113
     99      2      N           0.00436384     0.00691452     0.00823315
    100      2      N          -0.00762827     0.00655578    -0.00547808
    101      3      H           0.00115669    -0.00390004    -0.00003253
    102      3      H          -0.00102438    -0.00016703    -0.00432940
    103      3      H          -0.00053988    -0.00067630    -0.00171111
    104      3      H          -0.00025758    -0.00138103    -0.00090681
    105      3      H           0.00101127    -0.00160932    -0.00146125
    106      3      H          -0.00009007    -0.00212916     0.00111305
    107      3      H           0.00083356    -0.00122014     0.00066200
    108      3      H           0.00086264    -0.00058104     0.00161757
    109      3      H           0.00110474    -0.00037947     0.00430745
    110      3      H           0.00085308    -0.00371041    -0.00123518
    111      1      C          -0.00255471    -0.00144270    -0.00390868
    112      1      C           0.00329858     0.00178414     0.00867766
    113      1      C          -0.00202832    -0.00915326     0.00439964
    114      1      C           0.00624517    -0.00735348    -0.00362616
    115      1      C          -0.00369517    -0.00045377    -0.00879728
    116      1      C           0.00311314     0.00078355     0.00387865
    117      2      N          -0.00282547    -0.00804626     0.00933482
    118      2      N           0.00800942    -0.00633560    -0.00685123
    119      3      H          -0.00109223     0.00401943     0.00019401
    120      3      H           0.00095673     0.00031448    -0.00437335
    121      3      H           0.00056965     0.00072100    -0.00169813
    122      3      H           0.00023682     0.00140474    -0.00085928
    123      3      H          -0.00102448     0.00163317    -0.00138933
    124      3      H           0.00010158     0.00209072     0.00116795
    125      3      H          -0.00086480     0.00118369     0.00071286
    126      3      H          -0.00086941     0.00051372     0.00161561
    127      3      H          -0.00103016     0.00020494     0.00426942
    128      3      H          -0.00092153     0.00367910    -0.00108070
 SUM OF ATOMIC FORCES           0.00793493     0.00002985    -0.00006682     0.00793527

 --------------------------
 OPTIMIZATION STEP:      3
 --------------------------

 Number of electrons:                                                        344
 Number of occupied orbitals:                                                172
 Number of molecular orbitals:                                               172

 Number of orbital functions:                                               1184
 Number of independent orbital functions:                                   1184

 Extrapolation method: ASPC


 SCF WAVEFUNCTION OPTIMIZATION

  ----------------------------------- OT ---------------------------------------
  Minimizer      : CG                  : conjugate gradient
  Preconditioner : FULL_SINGLE_INVERSE : inversion of 
                                         H + eS - 2*(Sc)(c^T*H*c+const)(Sc)^T
  Precond_solver : DEFAULT
  Line search    : 2PNT                : 2 energies, one gradient
  stepsize       :    0.08000000                  energy_gap     :    0.08000000
  eps_taylor     :   0.10000E-15                  max_taylor     :             4
  ----------------------------------- OT ---------------------------------------

  Step     Update method      Time    Convergence         Total energy    Change
  ------------------------------------------------------------------------------
     1 OT CG       0.80E-01  146.5     0.00021244      -472.9200336876 -4.73E+02
     2 OT LS       0.13E+00  104.9                     -472.9205469017
     3 OT CG       0.13E+00  173.5     0.00014503      -472.9206424149 -6.09E-04
     4 OT LS       0.68E-01  104.7                     -472.9206565662
     5 OT CG       0.68E-01  173.1     0.00004755      -472.9207879939 -1.46E-04
     6 OT LS       0.11E+00  104.7                     -472.9208092219
     7 OT CG       0.11E+00  172.8     0.00002289      -472.9208123282 -2.43E-05
     8 OT LS       0.74E-01  104.1                     -472.9208155846
     9 OT CG       0.74E-01  172.4     0.00001216      -472.9208162918 -3.96E-06
    10 OT LS       0.57E-01  104.9                     -472.9208170805
    11 OT CG       0.57E-01  172.5     0.00000578      -472.9208171553 -8.63E-07
    12 OT LS       0.76E-01  105.6                     -472.9208173980
    13 OT CG       0.76E-01  173.5     0.00000304      -472.9208174132 -2.58E-07
    14 OT LS       0.59E-01  105.0                     -472.9208174636
    15 OT CG       0.59E-01  173.1     0.00000146      -472.9208174683 -5.51E-08
    16 OT LS       0.74E-01  105.5                     -472.9208174837
    17 OT CG       0.74E-01  172.9     0.00000071      -472.9208174844 -1.61E-08

  *** SCF run converged in    17 steps ***


  Electronic density on regular grids:       -343.9999995274        0.0000004726
  Core density on regular grids:              343.9999978482       -0.0000021518
  Total charge density on r-space grids:       -0.0000016792
  Total charge density g-space grids:          -0.0000016792

  Overlap energy of the core charge distribution:               0.00001735972793
  Self energy of the core charge distribution:              -1129.59630750796009
  Core Hamiltonian energy:                                    349.16478173035875
  Hartree energy:                                             456.67217912025092
  Exchange-correlation energy:                               -149.16148818680148

  Total energy:                                              -472.92081748442394

  outer SCF iter =    1 RMS gradient =   0.71E-06 energy =       -472.9208174844
  outer SCF loop converged in   1 iterations or   17 steps


 ENERGY| Total FORCE_EVAL ( QS ) energy (a.u.):             -472.920817484423935


 Number of electrons:                                                        344
 Number of occupied orbitals:                                                172
 Number of molecular orbitals:                                               172

 Number of orbital functions:                                               1184
 Number of independent orbital functions:                                   1184

 Extrapolation method: ASPC


 SCF WAVEFUNCTION OPTIMIZATION

  ----------------------------------- OT ---------------------------------------
  Minimizer      : CG                  : conjugate gradient
  Preconditioner : FULL_SINGLE_INVERSE : inversion of 
                                         H + eS - 2*(Sc)(c^T*H*c+const)(Sc)^T
  Precond_solver : DEFAULT
  Line search    : 2PNT                : 2 energies, one gradient
  stepsize       :    0.08000000                  energy_gap     :    0.08000000
  eps_taylor     :   0.10000E-15                  max_taylor     :             4
  ----------------------------------- OT ---------------------------------------

  Step     Update method      Time    Convergence         Total energy    Change
  ------------------------------------------------------------------------------
     1 OT CG       0.80E-01  146.4     0.00045848      -472.9231306913 -4.73E+02
     2 OT LS       0.14E+00  105.1                     -472.9255991710
     3 OT CG       0.14E+00  172.8     0.00027693      -472.9261960937 -3.07E-03
     4 OT LS       0.69E-01  104.8                     -472.9261207782
     5 OT CG       0.69E-01  172.8     0.00010548      -472.9267366205 -5.41E-04
     6 OT LS       0.90E-01  104.4                     -472.9268330729
     7 OT CG       0.90E-01  172.9     0.00005239      -472.9268383947 -1.02E-04
     8 OT LS       0.75E-01  104.9                     -472.9268584154
     9 OT CG       0.75E-01  173.3     0.00002742      -472.9268592716 -2.09E-05
    10 OT LS       0.61E-01  105.4                     -472.9268636717
    11 OT CG       0.61E-01  172.7     0.00001395      -472.9268639191 -4.65E-06
    12 OT LS       0.66E-01  104.6                     -472.9268652244
    13 OT CG       0.66E-01  173.4     0.00000695      -472.9268652338 -1.31E-06
    14 OT LS       0.66E-01  104.9                     -472.9268655600
    15 OT CG       0.66E-01  173.4     0.00000352      -472.9268655600 -3.26E-07
    16 OT LS       0.73E-01  104.8                     -472.9268656516
    17 OT CG       0.73E-01  172.7     0.00000159      -472.9268656525 -9.24E-08
    18 OT LS       0.82E-01  104.6                     -472.9268656733
    19 OT CG       0.82E-01  173.3     0.00000085      -472.9268656735 -2.10E-08

  *** SCF run converged in    19 steps ***


  Electronic density on regular grids:       -343.9999995201        0.0000004799
  Core density on regular grids:              343.9999978491       -0.0000021509
  Total charge density on r-space grids:       -0.0000016710
  Total charge density g-space grids:          -0.0000016710

  Overlap energy of the core charge distribution:               0.00001614730238
  Self energy of the core charge distribution:              -1129.59630750796009
  Core Hamiltonian energy:                                    348.52183725743697
  Hartree energy:                                             457.13647196500403
  Exchange-correlation energy:                               -148.98888353527488

  Total energy:                                              -472.92686567349153

  outer SCF iter =    1 RMS gradient =   0.85E-06 energy =       -472.9268656735
  outer SCF loop converged in   1 iterations or   19 steps


 ENERGY| Total FORCE_EVAL ( QS ) energy (a.u.):             -472.926865673491534


 Number of electrons:                                                        344
 Number of occupied orbitals:                                                172
 Number of molecular orbitals:                                               172

 Number of orbital functions:                                               1184
 Number of independent orbital functions:                                   1184

 Extrapolation method: ASPC


 SCF WAVEFUNCTION OPTIMIZATION

  ----------------------------------- OT ---------------------------------------
  Minimizer      : CG                  : conjugate gradient
  Preconditioner : FULL_SINGLE_INVERSE : inversion of 
                                         H + eS - 2*(Sc)(c^T*H*c+const)(Sc)^T
  Precond_solver : DEFAULT
  Line search    : 2PNT                : 2 energies, one gradient
  stepsize       :    0.08000000                  energy_gap     :    0.08000000
  eps_taylor     :   0.10000E-15                  max_taylor     :             4
  ----------------------------------- OT ---------------------------------------

  Step     Update method      Time    Convergence         Total energy    Change
  ------------------------------------------------------------------------------
     1 OT CG       0.80E-01  146.4     0.00020252      -472.9111484165 -4.73E+02
     2 OT LS       0.14E+00  105.1                     -472.9116196798
     3 OT CG       0.14E+00  173.4     0.00012601      -472.9117152758 -5.67E-04
     4 OT LS       0.68E-01  104.5                     -472.9117183020
     5 OT CG       0.68E-01  173.0     0.00004890      -472.9118258094 -1.11E-04
     6 OT LS       0.88E-01  105.3                     -472.9118461688
     7 OT CG       0.88E-01  173.4     0.00002378      -472.9118472388 -2.14E-05
     8 OT LS       0.77E-01  104.8                     -472.9118515682
     9 OT CG       0.77E-01  173.3     0.00001235      -472.9118516617 -4.42E-06
    10 OT LS       0.60E-01  104.8                     -472.9118525156
    11 OT CG       0.60E-01  173.2     0.00000625      -472.9118525905 -9.29E-07
    12 OT LS       0.66E-01  104.9                     -472.9118528513
    13 OT CG       0.66E-01  173.2     0.00000316      -472.9118528537 -2.63E-07
    14 OT LS       0.62E-01  105.0                     -472.9118529165
    15 OT CG       0.62E-01  172.7     0.00000165      -472.9118529167 -6.31E-08
    16 OT LS       0.67E-01  105.1                     -472.9118529352
    17 OT CG       0.67E-01  173.1     0.00000074      -472.9118529353 -1.86E-08

  *** SCF run converged in    17 steps ***


  Electronic density on regular grids:       -343.9999995248        0.0000004752
  Core density on regular grids:              343.9999978508       -0.0000021492
  Total charge density on r-space grids:       -0.0000016740
  Total charge density g-space grids:          -0.0000016740

  Overlap energy of the core charge distribution:               0.00001521639095
  Self energy of the core charge distribution:              -1129.59630750796009
  Core Hamiltonian energy:                                    347.50804964692526
  Hartree energy:                                             457.88559017784240
  Exchange-correlation energy:                               -148.70920046851018

  Total energy:                                              -472.91185293531174

  outer SCF iter =    1 RMS gradient =   0.74E-06 energy =       -472.9118529353
  outer SCF loop converged in   1 iterations or   17 steps


 ENERGY| Total FORCE_EVAL ( QS ) energy (a.u.):             -472.911852935311742


 *******************************************************************************
 ***                 MNBRACK - NUMBER OF ENERGY EVALUATIONS :       3        ***
 *******************************************************************************

 Number of electrons:                                                        344
 Number of occupied orbitals:                                                172
 Number of molecular orbitals:                                               172

 Number of orbital functions:                                               1184
 Number of independent orbital functions:                                   1184

 Extrapolation method: ASPC


 SCF WAVEFUNCTION OPTIMIZATION

  ----------------------------------- OT ---------------------------------------
  Minimizer      : CG                  : conjugate gradient
  Preconditioner : FULL_SINGLE_INVERSE : inversion of 
                                         H + eS - 2*(Sc)(c^T*H*c+const)(Sc)^T
  Precond_solver : DEFAULT
  Line search    : 2PNT                : 2 energies, one gradient
  stepsize       :    0.08000000                  energy_gap     :    0.08000000
  eps_taylor     :   0.10000E-15                  max_taylor     :             4
  ----------------------------------- OT ---------------------------------------

  Step     Update method      Time    Convergence         Total energy    Change
  ------------------------------------------------------------------------------
     1 OT CG       0.80E-01  146.2     0.00154265      -472.8851862916 -4.73E+02
     2 OT LS       0.14E+00  104.5                     -472.9128231431
     3 OT CG       0.14E+00  172.6     0.00096755      -472.9189739599 -3.38E-02
     4 OT LS       0.66E-01  104.5                     -472.9175699991
     5 OT CG       0.66E-01  173.9     0.00037287      -472.9253031051 -6.33E-03
     6 OT LS       0.86E-01  105.0                     -472.9264581269
     7 OT CG       0.86E-01  173.1     0.00018693      -472.9265243060 -1.22E-03
     8 OT LS       0.74E-01  104.7                     -472.9267795263
     9 OT CG       0.74E-01  173.1     0.00009622      -472.9267869703 -2.63E-04
    10 OT LS       0.59E-01  105.0                     -472.9268397421
    11 OT CG       0.59E-01  173.2     0.00005170      -472.9268430027 -5.60E-05
    12 OT LS       0.63E-01  104.9                     -472.9268599720
    13 OT CG       0.63E-01  172.5     0.00002500      -472.9268600129 -1.70E-05
    14 OT LS       0.65E-01  105.2                     -472.9268641533
    15 OT CG       0.65E-01  173.0     0.00001267      -472.9268641601 -4.15E-06
    16 OT LS       0.72E-01  104.4                     -472.9268653279
    17 OT CG       0.72E-01  173.3     0.00000561      -472.9268653389 -1.18E-06
    18 OT LS       0.82E-01  105.1                     -472.9268655970
    19 OT CG       0.82E-01  173.3     0.00000275      -472.9268656006 -2.62E-07
    20 OT LS       0.75E-01  104.7                     -472.9268656577
    21 OT CG       0.75E-01  172.6     0.00000149      -472.9268656582 -5.77E-08
    22 OT LS       0.71E-01  104.9                     -472.9268656743
    23 OT CG       0.71E-01  172.6     0.00000078      -472.9268656743 -1.61E-08

  *** SCF run converged in    23 steps ***


  Electronic density on regular grids:       -343.9999995201        0.0000004799
  Core density on regular grids:              343.9999978491       -0.0000021509
  Total charge density on r-space grids:       -0.0000016710
  Total charge density g-space grids:          -0.0000016710

  Overlap energy of the core charge distribution:               0.00001614730238
  Self energy of the core charge distribution:              -1129.59630750796009
  Core Hamiltonian energy:                                    348.52169908308008
  Hartree energy:                                             457.13657631586534
  Exchange-correlation energy:                               -148.98884971262672

  Total energy:                                              -472.92686567433896

  outer SCF iter =    1 RMS gradient =   0.78E-06 energy =       -472.9268656743
  outer SCF loop converged in   1 iterations or   23 steps


 ENERGY| Total FORCE_EVAL ( QS ) energy (a.u.):             -472.926865679213051


 ATOMIC FORCES in [a.u.]

 # Atom   Kind   Element          X              Y              Z
      1      1      C           0.00056759    -0.00014252    -0.00144890
      2      1      C          -0.00378107    -0.00105360     0.00184425
      3      1      C          -0.00193697     0.00161647     0.00048779
      4      1      C          -0.00066319    -0.00121170     0.00047668
      5      1      C          -0.00017928     0.00054874     0.00077977
      6      1      C           0.00406387    -0.00058834     0.00130004
      7      2      N          -0.00284073    -0.00390508    -0.00361014
      8      2      N           0.00377631     0.00320410    -0.00255680
      9      1      C           0.00018048    -0.00023859     0.00046785
     10      1      C           0.00012929    -0.00104942     0.00080670
     11      1      C          -0.00377799     0.00028064     0.00146307
     12      1      C          -0.00051365    -0.00008835    -0.00145322
     13      1      C           0.00364035     0.00104901     0.00185819
     14      1      C           0.00151288    -0.00211525     0.00038646
     15      1      C           0.00167572    -0.00253367     0.00040533
     16      1      C           0.00047043     0.00029015     0.00053035
     17      1      C          -0.00122392     0.00175632     0.00044205
     18      1      C          -0.00022758    -0.00120022     0.00083144
     19      3      H           0.00021456     0.00121410    -0.00055777
     20      3      H           0.00026733     0.00096728    -0.00005558
     21      3      H           0.00065145    -0.00001106    -0.00010146
     22      3      H          -0.00068477    -0.00002729    -0.00008206
     23      3      H          -0.00021248    -0.00119446    -0.00058955
     24      3      H          -0.00027123    -0.00089105    -0.00007794
     25      3      H           0.00097947    -0.00262527    -0.00016027
     26      3      H           0.00227676     0.00263296     0.00026172
     27      3      H          -0.00090501     0.00252452    -0.00013311
     28      3      H          -0.00170612    -0.00228743     0.00016721
     29      1      C           0.00014524     0.00029610     0.00137279
     30      1      C          -0.00013290     0.00400685    -0.00128787
     31      1      C           0.00101392    -0.00016093    -0.00057400
     32      1      C           0.00021596    -0.00006899    -0.00051387
     33      1      C           0.00175362    -0.00166414    -0.00033090
     34      1      C          -0.00104638    -0.00361422    -0.00195442
     35      2      N          -0.00327801    -0.00336331     0.00330485
     36      2      N           0.00412377     0.00257056     0.00283680
     37      1      C           0.00115446     0.00060659    -0.00060226
     38      1      C          -0.00149510     0.00215263    -0.00030740
     39      1      C           0.00106881     0.00395601    -0.00178528
     40      1      C          -0.00011157    -0.00025759     0.00139275
     41      1      C           0.00024719    -0.00385996    -0.00135436
     42      1      C          -0.00031953     0.00020938    -0.00071805
     43      1      C           0.00037883     0.00054794    -0.00051453
     44      1      C          -0.00133113     0.00105564    -0.00026142
     45      1      C          -0.00053515    -0.00007511    -0.00051718
     46      1      C           0.00127666    -0.00085727    -0.00066019
     47      3      H           0.00116858     0.00009732     0.00055519
     48      3      H           0.00008951     0.00065903     0.00007472
     49      3      H           0.00103270     0.00018805     0.00008109
     50      3      H          -0.00096082    -0.00024666     0.00011566
     51      3      H          -0.00119484    -0.00014297     0.00058754
     52      3      H          -0.00008044    -0.00062409     0.00009999
     53      3      H           0.00287592     0.00220901    -0.00025629
     54      3      H          -0.00316055     0.00109426     0.00018111
     55      3      H          -0.00235926    -0.00139429    -0.00024796
     56      3      H           0.00338252    -0.00115363     0.00029784
     57      1      C           0.00213957     0.00213739    -0.00114590
     58      1      C           0.00041433    -0.00155684    -0.00130454
     59      1      C           0.00088679     0.00152428     0.00051794
     60      1      C           0.00000729    -0.00180105    -0.00055532
     61      1      C           0.00196066     0.00090950     0.00108839
     62      1      C           0.00141595    -0.00260859     0.00086418
     63      2      N           0.00049077     0.00885516     0.00193528
     64      2      N          -0.00319621    -0.00623570    -0.00265211
     65      3      H          -0.00235049     0.00141266     0.00073177
     66      3      H          -0.00009480     0.00054675     0.00006156
     67      3      H          -0.00029749     0.00073488    -0.00099548
     68      3      H          -0.00061979    -0.00016117    -0.00036850
     69      3      H           0.00112324    -0.00097568     0.00032701
     70      3      H           0.00153227     0.00009184    -0.00048937
     71      3      H          -0.00032458     0.00049509     0.00045001
     72      3      H          -0.00048136    -0.00036740     0.00110089
     73      3      H          -0.00033921    -0.00041853    -0.00008424
     74      3      H          -0.00250657     0.00049524     0.00022669
     75      1      C          -0.00218139    -0.00176894    -0.00134042
     76      1      C          -0.00042719     0.00172849    -0.00140434
     77      1      C          -0.00092747    -0.00166180     0.00046017
     78      1      C           0.00030940     0.00172995    -0.00047729
     79      1      C          -0.00177388    -0.00100932     0.00108578
     80      1      C          -0.00110580     0.00283303     0.00097447
     81      2      N          -0.00073325    -0.00696358     0.00241772
     82      2      N           0.00342157     0.00551844    -0.00218415
     83      3      H           0.00223040    -0.00075530     0.00039961
     84      3      H           0.00012403    -0.00051222     0.00004396
     85      3      H           0.00034284    -0.00065805    -0.00105057
     86      3      H           0.00062393     0.00020683    -0.00039065
     87      3      H          -0.00110920     0.00097888     0.00035163
     88      3      H          -0.00147725    -0.00010399    -0.00048736
     89      3      H           0.00032605    -0.00053281     0.00043079
     90      3      H           0.00052193     0.00033840     0.00107751
     91      3      H           0.00035082     0.00038912    -0.00016583
     92      3      H           0.00268552    -0.00047577     0.00015435
     93      1      C          -0.00302544     0.00139947    -0.00074451
     94      1      C           0.00097523     0.00196526    -0.00099655
     95      1      C          -0.00176719     0.00002565     0.00059127
     96      1      C           0.00160077     0.00073328    -0.00052666
     97      1      C          -0.00151270     0.00034871     0.00134152
     98      1      C           0.00248668     0.00181046     0.00130183
     99      2      N          -0.00593956    -0.00294857     0.00230704
    100      2      N           0.00622335     0.00082049    -0.00287297
    101      3      H           0.00027234    -0.00268772    -0.00018548
    102      3      H          -0.00045132    -0.00029038     0.00008745
    103      3      H          -0.00040199    -0.00044939    -0.00109705
    104      3      H           0.00044628    -0.00036053    -0.00045757
    105      3      H           0.00018310     0.00151967     0.00051933
    106      3      H          -0.00091322     0.00121691    -0.00031693
    107      3      H          -0.00024947    -0.00061201     0.00035693
    108      3      H           0.00068527    -0.00033964     0.00101571
    109      3      H           0.00052545    -0.00014446    -0.00004622
    110      3      H           0.00113214    -0.00242017    -0.00071780
    111      1      C           0.00305529    -0.00134522    -0.00111952
    112      1      C          -0.00102383    -0.00169843    -0.00126432
    113      1      C           0.00178776     0.00003283     0.00053984
    114      1      C          -0.00158794    -0.00075014    -0.00055421
    115      1      C           0.00162076    -0.00052630     0.00126393
    116      1      C          -0.00139851    -0.00230853     0.00147005
    117      2      N           0.00717006     0.00384721     0.00341587
    118      2      N          -0.00741467    -0.00039574    -0.00224252
    119      3      H          -0.00014061     0.00284377    -0.00006125
    120      3      H           0.00043567     0.00032509     0.00008303
    121      3      H           0.00044670     0.00047535    -0.00108283
    122      3      H          -0.00046290     0.00037441    -0.00042919
    123      3      H          -0.00017282    -0.00152835     0.00046297
    124      3      H           0.00089580    -0.00121055    -0.00038317
    125      3      H           0.00022812     0.00059474     0.00036139
    126      3      H          -0.00070091     0.00031303     0.00099908
    127      3      H          -0.00052103     0.00009426    -0.00014447
    128      3      H          -0.00089879     0.00226627    -0.00053197
 SUM OF ATOMIC FORCES           0.00795380     0.00043712     0.00064209     0.00799164

 Number of electrons:                                                        344
 Number of occupied orbitals:                                                172
 Number of molecular orbitals:                                               172

 Number of orbital functions:                                               1184
 Number of independent orbital functions:                                   1184

 Extrapolation method: ASPC


 SCF WAVEFUNCTION OPTIMIZATION

  ----------------------------------- OT ---------------------------------------
  Minimizer      : CG                  : conjugate gradient
  Preconditioner : FULL_SINGLE_INVERSE : inversion of 
                                         H + eS - 2*(Sc)(c^T*H*c+const)(Sc)^T
  Precond_solver : DEFAULT
  Line search    : 2PNT                : 2 energies, one gradient
  stepsize       :    0.08000000                  energy_gap     :    0.08000000
  eps_taylor     :   0.10000E-15                  max_taylor     :             4
  ----------------------------------- OT ---------------------------------------

  Step     Update method      Time    Convergence         Total energy    Change
  ------------------------------------------------------------------------------
     1 OT CG       0.80E-01  145.7     0.00261822      -472.7990733491 -4.73E+02
     2 OT LS       0.15E+00  105.0                     -472.8806224818
     3 OT CG       0.15E+00  173.3     0.00153990      -472.9023241304 -1.03E-01
     4 OT LS       0.70E-01  104.9                     -472.8980930569
     5 OT CG       0.70E-01  173.8     0.00057933      -472.9191210922 -1.68E-02
     6 OT LS       0.92E-01  104.9                     -472.9220910077
     7 OT CG       0.92E-01  172.5     0.00029445      -472.9222766792 -3.16E-03
     8 OT LS       0.72E-01  105.1                     -472.9228587390
     9 OT CG       0.72E-01  173.3     0.00015599      -472.9229106854 -6.34E-04
    10 OT LS       0.62E-01  104.9                     -472.9230618778
    11 OT CG       0.62E-01  173.0     0.00007700      -472.9230653865 -1.55E-04
    12 OT LS       0.67E-01  104.8                     -472.9231058098
    13 OT CG       0.67E-01  173.5     0.00003970      -472.9231060209 -4.06E-05
    14 OT LS       0.67E-01  104.6                     -472.9231168325
    15 OT CG       0.67E-01  173.6     0.00001953      -472.9231168326 -1.08E-05
    16 OT LS       0.78E-01  104.8                     -472.9231198120
    17 OT CG       0.78E-01  172.6     0.00000908      -472.9231198701 -3.04E-06
    18 OT LS       0.80E-01  105.4                     -472.9231205390
    19 OT CG       0.80E-01  172.9     0.00000524      -472.9231205393 -6.69E-07
    20 OT LS       0.71E-01  104.8                     -472.9231207364
    21 OT CG       0.71E-01  173.3     0.00000274      -472.9231207391 -2.00E-07
    22 OT LS       0.90E-01  104.7                     -472.9231208053
    23 OT CG       0.90E-01  173.2     0.00000133      -472.9231208084 -6.93E-08
    24 OT LS       0.10E+00  104.6                     -472.9231208266
    25 OT CG       0.10E+00  173.1     0.00000073      -472.9231208268 -1.84E-08

  *** SCF run converged in    25 steps ***


  Electronic density on regular grids:       -343.9999995217        0.0000004783
  Core density on regular grids:              343.9999978485       -0.0000021515
  Total charge density on r-space grids:       -0.0000016732
  Total charge density g-space grids:          -0.0000016732

  Overlap energy of the core charge distribution:               0.00001553760841
  Self energy of the core charge distribution:              -1129.59630750796009
  Core Hamiltonian energy:                                    348.01043282410745
  Hartree energy:                                             457.51174444802388
  Exchange-correlation energy:                               -148.84900612855432

  Total energy:                                              -472.92312082677472

  outer SCF iter =    1 RMS gradient =   0.73E-06 energy =       -472.9231208268
  outer SCF loop converged in   1 iterations or   25 steps


 ENERGY| Total FORCE_EVAL ( QS ) energy (a.u.):             -472.923120831639437


 ATOMIC FORCES in [a.u.]

 # Atom   Kind   Element          X              Y              Z
      1      1      C           0.00381604    -0.00112383    -0.00238844
      2      1      C          -0.00255247    -0.00226095     0.00321285
      3      1      C          -0.00058625    -0.00121217     0.00026343
      4      1      C          -0.00562428    -0.00364909    -0.00011528
      5      1      C           0.00067121    -0.00150479     0.00061269
      6      1      C           0.00392369     0.00328212     0.00215466
      7      2      N          -0.00275244    -0.00219546    -0.00222910
      8      2      N           0.00400112     0.00227172    -0.00131419
      9      1      C           0.00534423     0.00211100    -0.00010920
     10      1      C          -0.00078631     0.00085455     0.00073525
     11      1      C          -0.00354423    -0.00395127     0.00214006
     12      1      C          -0.00390928     0.00092869    -0.00226934
     13      1      C           0.00213277     0.00248884     0.00326597
     14      1      C          -0.00007565     0.00028875     0.00027162
     15      1      C           0.00374891    -0.01815282     0.00189541
     16      1      C           0.01067238     0.00628505     0.00372742
     17      1      C          -0.00247233     0.01492685     0.00223053
     18      1      C          -0.01075744    -0.00843608     0.00449991
     19      3      H           0.00208605     0.00448201    -0.00130215
     20      3      H           0.00169008    -0.00172762     0.00005299
     21      3      H          -0.00543612     0.00061563    -0.00019478
     22      3      H           0.00544534    -0.00064593    -0.00031178
     23      3      H          -0.00208441    -0.00446802    -0.00140001
     24      3      H          -0.00170022     0.00183363     0.00014279
     25      3      H           0.00196704    -0.00127430    -0.00041560
     26      3      H           0.00127848     0.00311580    -0.00016194
     27      3      H          -0.00165328     0.00178204    -0.00052382
     28      3      H          -0.00033629    -0.00260754    -0.00032428
     29      1      C          -0.00045966     0.00359859     0.00228738
     30      1      C           0.00393747     0.00352073    -0.00204984
     31      1      C          -0.00071967     0.00092740    -0.00040549
     32      1      C          -0.00224467    -0.00493244    -0.00019110
     33      1      C          -0.00078065     0.00002447    -0.00015703
     34      1      C          -0.00217501    -0.00206346    -0.00322278
     35      2      N          -0.00251292    -0.00318513     0.00231088
     36      2      N           0.00247043     0.00208880     0.00160478
     37      1      C           0.00396458     0.00539045    -0.00009833
     38      1      C           0.00115227     0.00074745    -0.00025847
     39      1      C           0.00210456     0.00255718    -0.00314536
     40      1      C           0.00051209    -0.00335414     0.00218686
     41      1      C          -0.00376516    -0.00338813    -0.00200823
     42      1      C           0.00178632    -0.00080407    -0.00069378
     43      1      C           0.00726034     0.01035794    -0.00365208
     44      1      C          -0.01339709     0.00252547    -0.00146558
     45      1      C          -0.00752327    -0.00975516    -0.00382078
     46      1      C           0.01396373    -0.00255829    -0.00235347
     47      3      H           0.00450026     0.00167428     0.00131815
     48      3      H           0.00026982    -0.00546568     0.00012420
     49      3      H          -0.00154280     0.00179576    -0.00004016
     50      3      H           0.00165572    -0.00188586    -0.00010174
     51      3      H          -0.00455940    -0.00178460     0.00138583
     52      3      H          -0.00026929     0.00552398     0.00034298
     53      3      H           0.00325725     0.00113875     0.00014620
     54      3      H          -0.00262014     0.00178281     0.00057115
     55      3      H          -0.00264859    -0.00015904     0.00019149
     56      3      H           0.00265731    -0.00191820     0.00068614
     57      1      C           0.00465286     0.00585682     0.00116673
     58      1      C          -0.00009595    -0.00531177    -0.00932484
     59      1      C          -0.00387046     0.00805228    -0.00170810
     60      1      C          -0.00728413    -0.00436035     0.00267690
     61      1      C           0.00510682     0.00383606     0.00898873
     62      1      C           0.00108740    -0.00687381    -0.00145262
     63      2      N          -0.00469326     0.02267179    -0.00089283
     64      2      N          -0.01126548    -0.01438345     0.00131384
     65      3      H          -0.00127974     0.00161269     0.00031499
     66      3      H           0.00000809    -0.00004177     0.00367717
     67      3      H          -0.00012268     0.00055817    -0.00050562
     68      3      H          -0.00021635    -0.00108833    -0.00012497
     69      3      H           0.00381328    -0.00180186     0.00152553
     70      3      H           0.00405272    -0.00082163    -0.00212521
     71      3      H           0.00052501     0.00100236     0.00010034
     72      3      H          -0.00029463    -0.00023491     0.00060935
     73      3      H          -0.00039313     0.00018587    -0.00376014
     74      3      H          -0.00151772    -0.00026224     0.00041005
     75      1      C          -0.00459797    -0.00577126     0.00087039
     76      1      C          -0.00004692     0.00579422    -0.00938075
     77      1      C           0.00374642    -0.00814897    -0.00209027
     78      1      C           0.00770677     0.00414212     0.00273372
     79      1      C          -0.00471025    -0.00415758     0.00891922
     80      1      C          -0.00083142     0.00732048    -0.00108296
     81      2      N           0.00324948    -0.01819656    -0.00035848
     82      2      N           0.01160519     0.01216100     0.00184570
     83      3      H           0.00115455    -0.00070631    -0.00004633
     84      3      H           0.00008677    -0.00004281     0.00366029
     85      3      H           0.00020482    -0.00050892    -0.00056530
     86      3      H           0.00021914     0.00110517    -0.00011281
     87      3      H          -0.00380001     0.00176472     0.00162312
     88      3      H          -0.00399183     0.00084781    -0.00204912
     89      3      H          -0.00050339    -0.00099078     0.00008186
     90      3      H           0.00033881     0.00023674     0.00057318
     91      3      H           0.00033761    -0.00008694    -0.00386248
     92      3      H           0.00179103     0.00031161     0.00036953
     93      1      C          -0.00752779     0.00108099     0.00153523
     94      1      C           0.00413145     0.00486555    -0.00875669
     95      1      C          -0.00479518    -0.00700083    -0.00268354
     96      1      C           0.00779382    -0.00454111     0.00169009
     97      1      C          -0.00534048    -0.00001530     0.00934963
     98      1      C           0.00654259     0.00403092    -0.00093491
     99      2      N          -0.01444694    -0.01028945    -0.00196040
    100      2      N           0.01730521    -0.00333481    -0.00081764
    101      3      H          -0.00045849    -0.00173025    -0.00031378
    102      3      H           0.00010143    -0.00039283     0.00375851
    103      3      H          -0.00026793    -0.00026445    -0.00059922
    104      3      H           0.00101490     0.00044954    -0.00009983
    105      3      H          -0.00054980     0.00407264     0.00215784
    106      3      H          -0.00153580     0.00397549    -0.00150338
    107      3      H          -0.00111731    -0.00013328     0.00011324
    108      3      H           0.00052369    -0.00015298     0.00052730
    109      3      H          -0.00002414     0.00001908    -0.00366546
    110      3      H           0.00137831    -0.00138743    -0.00029706
    111      1      C           0.00755845    -0.00119589     0.00113763
    112      1      C          -0.00436892    -0.00432669    -0.00919879
    113      1      C           0.00476038     0.00724237    -0.00255857
    114      1      C          -0.00771321     0.00441487     0.00193926
    115      1      C           0.00568740    -0.00049881     0.00931201
    116      1      C          -0.00506964    -0.00472513    -0.00048770
    117      2      N           0.01492002     0.01269355    -0.00189116
    118      2      N          -0.01957547     0.00384728     0.00146551
    119      3      H           0.00064680     0.00191637    -0.00027063
    120      3      H          -0.00007501     0.00033245     0.00379020
    121      3      H           0.00032493     0.00027518    -0.00058334
    122      3      H          -0.00102823    -0.00044351    -0.00008651
    123      3      H           0.00057842    -0.00410695     0.00199511
    124      3      H           0.00149446    -0.00393141    -0.00166826
    125      3      H           0.00110363     0.00013141     0.00008112
    126      3      H          -0.00054574     0.00015930     0.00049884
    127      3      H          -0.00002825     0.00003529    -0.00381583
    128      3      H          -0.00090053     0.00113742    -0.00008959
 SUM OF ATOMIC FORCES           0.00744865     0.00033494     0.00072446     0.00749129

 Number of electrons:                                                        344
 Number of occupied orbitals:                                                172
 Number of molecular orbitals:                                               172

 Number of orbital functions:                                               1184
 Number of independent orbital functions:                                   1184

 Extrapolation method: ASPC


 SCF WAVEFUNCTION OPTIMIZATION

  ----------------------------------- OT ---------------------------------------
  Minimizer      : CG                  : conjugate gradient
  Preconditioner : FULL_SINGLE_INVERSE : inversion of 
                                         H + eS - 2*(Sc)(c^T*H*c+const)(Sc)^T
  Precond_solver : DEFAULT
  Line search    : 2PNT                : 2 energies, one gradient
  stepsize       :    0.08000000                  energy_gap     :    0.08000000
  eps_taylor     :   0.10000E-15                  max_taylor     :             4
  ----------------------------------- OT ---------------------------------------

  Step     Update method      Time    Convergence         Total energy    Change
  ------------------------------------------------------------------------------
     1 OT CG       0.80E-01  146.9     0.00250321      -472.8186406424 -4.73E+02
     2 OT LS       0.14E+00  104.7                     -472.8906194667
     3 OT CG       0.14E+00  173.6     0.00160990      -472.9053178089 -8.67E-02
     4 OT LS       0.65E-01  105.5                     -472.9021334005
     5 OT CG       0.65E-01  173.1     0.00062544      -472.9225632143 -1.72E-02
     6 OT LS       0.84E-01  104.8                     -472.9257368646
     7 OT CG       0.84E-01  173.4     0.00031387      -472.9259076710 -3.34E-03
     8 OT LS       0.74E-01  104.6                     -472.9266319716
     9 OT CG       0.74E-01  173.2     0.00016136      -472.9266463690 -7.39E-04
    10 OT LS       0.59E-01  105.3                     -472.9267920766
    11 OT CG       0.59E-01  172.8     0.00008805      -472.9268020480 -1.56E-04
    12 OT LS       0.61E-01  105.2                     -472.9268499112
    13 OT CG       0.61E-01  173.9     0.00004254      -472.9268499628 -4.79E-05
    14 OT LS       0.64E-01  105.0                     -472.9268616814
    15 OT CG       0.64E-01  173.3     0.00002153      -472.9268617082 -1.17E-05
    16 OT LS       0.70E-01  104.4                     -472.9268649970
    17 OT CG       0.70E-01  173.8     0.00000966      -472.9268650255 -3.32E-06
    18 OT LS       0.79E-01  104.8                     -472.9268657673
    19 OT CG       0.79E-01  173.4     0.00000457      -472.9268657767 -7.51E-07
    20 OT LS       0.76E-01  104.9                     -472.9268659383
    21 OT CG       0.76E-01  173.6     0.00000235      -472.9268659385 -1.62E-07
    22 OT LS       0.70E-01  104.8                     -472.9268659776
    23 OT CG       0.70E-01  173.4     0.00000126      -472.9268659779 -3.93E-08
    24 OT LS       0.74E-01  104.8                     -472.9268659899
    25 OT CG       0.74E-01  173.3     0.00000061      -472.9268659899 -1.20E-08

  *** SCF run converged in    25 steps ***


  Electronic density on regular grids:       -343.9999995209        0.0000004791
  Core density on regular grids:              343.9999978494       -0.0000021506
  Total charge density on r-space grids:       -0.0000016715
  Total charge density g-space grids:          -0.0000016715

  Overlap energy of the core charge distribution:               0.00001613785438
  Self energy of the core charge distribution:              -1129.59630750796009
  Core Hamiltonian energy:                                    348.51531165556315
  Hartree energy:                                             457.14123323221594
  Exchange-correlation energy:                               -148.98711950757155

  Total energy:                                              -472.92686598989815

  outer SCF iter =    1 RMS gradient =   0.61E-06 energy =       -472.9268659899
  outer SCF loop converged in   1 iterations or   25 steps


 ENERGY| Total FORCE_EVAL ( QS ) energy (a.u.):             -472.926865992801140


 ATOMIC FORCES in [a.u.]

 # Atom   Kind   Element          X              Y              Z
      1      1      C           0.00060901    -0.00015383    -0.00146047
      2      1      C          -0.00376513    -0.00106775     0.00186139
      3      1      C          -0.00191936     0.00158025     0.00048501
      4      1      C          -0.00072665    -0.00125143     0.00047001
      5      1      C          -0.00017128     0.00052308     0.00077777
      6      1      C           0.00406399    -0.00053756     0.00131073
      7      2      N          -0.00284108    -0.00388060    -0.00359303
      8      2      N           0.00378431     0.00319535    -0.00254060
      9      1      C           0.00024742    -0.00020711     0.00046132
     10      1      C           0.00012013    -0.00102766     0.00080561
     11      1      C          -0.00377613     0.00022548     0.00147136
     12      1      C          -0.00055586    -0.00007734    -0.00146329
     13      1      C           0.00362028     0.00106409     0.00187570
     14      1      C           0.00149009    -0.00208130     0.00038550
     15      1      C           0.00170165    -0.00273008     0.00042327
     16      1      C           0.00059705     0.00036476     0.00056898
     17      1      C          -0.00123940     0.00192086     0.00046364
     18      1      C          -0.00035828    -0.00129004     0.00087594
     19      3      H           0.00023774     0.00125458    -0.00056694
     20      3      H           0.00028485     0.00093412    -0.00005428
     21      3      H           0.00057288    -0.00000301    -0.00010276
     22      3      H          -0.00060644    -0.00003492    -0.00008507
     23      3      H          -0.00023583    -0.00123501    -0.00059953
     24      3      H          -0.00028947    -0.00085621    -0.00007514
     25      3      H           0.00099155    -0.00260967    -0.00016375
     26      3      H           0.00226500     0.00263928     0.00025626
     27      3      H          -0.00091430     0.00251585    -0.00013813
     28      3      H          -0.00169051    -0.00229179     0.00016084
     29      1      C           0.00013869     0.00033701     0.00138402
     30      1      C          -0.00007972     0.00400218    -0.00129735
     31      1      C           0.00099425    -0.00014977    -0.00057169
     32      1      C           0.00018320    -0.00013202    -0.00051078
     33      1      C           0.00171857    -0.00163958    -0.00032888
     34      1      C          -0.00105707    -0.00359362    -0.00197010
     35      2      N          -0.00327208    -0.00336604     0.00329137
     36      2      N           0.00410011     0.00256613     0.00282303
     37      1      C           0.00119873     0.00066720    -0.00059663
     38      1      C          -0.00146115     0.00213429    -0.00030704
     39      1      C           0.00108078     0.00393790    -0.00180218
     40      1      C          -0.00010448    -0.00029686     0.00140239
     41      1      C           0.00019453    -0.00385594    -0.00136236
     42      1      C          -0.00029303     0.00019930    -0.00071784
     43      1      C           0.00046391     0.00066985    -0.00055246
     44      1      C          -0.00148210     0.00107452    -0.00027601
     45      1      C          -0.00062191    -0.00019542    -0.00055716
     46      1      C           0.00143611    -0.00087863    -0.00068064
     47      3      H           0.00120971     0.00011691     0.00056455
     48      3      H           0.00009153     0.00058081     0.00007542
     49      3      H           0.00099964     0.00020863     0.00007957
     50      3      H          -0.00092858    -0.00026685     0.00011300
     51      3      H          -0.00123650    -0.00016329     0.00059739
     52      3      H          -0.00008285    -0.00054475     0.00010320
     53      3      H           0.00288116     0.00219697    -0.00025104
     54      3      H          -0.00315422     0.00110275     0.00018645
     55      3      H          -0.00236321    -0.00137961    -0.00024229
     56      3      H           0.00337418    -0.00116317     0.00030282
     57      1      C           0.00217160     0.00218287    -0.00111803
     58      1      C           0.00040775    -0.00160477    -0.00140459
     59      1      C           0.00082723     0.00160609     0.00049059
     60      1      C          -0.00008390    -0.00183314    -0.00051546
     61      1      C           0.00200018     0.00094719     0.00118679
     62      1      C           0.00141324    -0.00266164     0.00083586
     63      2      N           0.00042320     0.00903263     0.00189865
     64      2      N          -0.00329919    -0.00633558    -0.00260142
     65      3      H          -0.00233722     0.00141523     0.00072678
     66      3      H          -0.00009335     0.00053976     0.00010601
     67      3      H          -0.00029511     0.00073330    -0.00098936
     68      3      H          -0.00061479    -0.00017280    -0.00036545
     69      3      H           0.00115648    -0.00098607     0.00034175
     70      3      H           0.00156351     0.00008073    -0.00050949
     71      3      H          -0.00031398     0.00050144     0.00044566
     72      3      H          -0.00047918    -0.00036624     0.00109476
     73      3      H          -0.00033985    -0.00041151    -0.00012926
     74      3      H          -0.00249439     0.00048569     0.00022882
     75      1      C          -0.00221226    -0.00181815    -0.00131375
     76      1      C          -0.00042216     0.00178031    -0.00150379
     77      1      C          -0.00086898    -0.00174321     0.00042874
     78      1      C           0.00040222     0.00176016    -0.00043764
     79      1      C          -0.00181086    -0.00104987     0.00118327
     80      1      C          -0.00110354     0.00288893     0.00094933
     81      2      N          -0.00068144    -0.00710539     0.00238236
     82      2      N           0.00352555     0.00560101    -0.00213264
     83      3      H           0.00221707    -0.00075463     0.00039421
     84      3      H           0.00012339    -0.00050664     0.00008854
     85      3      H           0.00034088    -0.00065691    -0.00104452
     86      3      H           0.00061894     0.00021824    -0.00038716
     87      3      H          -0.00114253     0.00098875     0.00036731
     88      3      H          -0.00150846    -0.00009234    -0.00050662
     89      3      H           0.00031566    -0.00053867     0.00042643
     90      3      H           0.00051985     0.00033777     0.00107122
     91      3      H           0.00035064     0.00038360    -0.00021120
     92      3      H           0.00267447    -0.00046598     0.00015690
     93      1      C          -0.00308150     0.00139619    -0.00071640
     94      1      C           0.00101579     0.00200167    -0.00109319
     95      1      C          -0.00180513    -0.00006254     0.00055087
     96      1      C           0.00167829     0.00066724    -0.00049946
     97      1      C          -0.00156155     0.00034397     0.00144141
     98      1      C           0.00253667     0.00183889     0.00127495
     99      2      N          -0.00604361    -0.00304208     0.00225138
    100      2      N           0.00636069     0.00076704    -0.00284752
    101      3      H           0.00026323    -0.00267584    -0.00018696
    102      3      H          -0.00044490    -0.00029159     0.00013245
    103      3      H          -0.00040088    -0.00044722    -0.00109084
    104      3      H           0.00045348    -0.00035039    -0.00045311
    105      3      H           0.00017418     0.00155134     0.00053952
    106      3      H          -0.00092107     0.00125107    -0.00033156
    107      3      H          -0.00026048    -0.00060608     0.00035388
    108      3      H           0.00068398    -0.00033713     0.00100961
    109      3      H           0.00051890    -0.00014228    -0.00009081
    110      3      H           0.00113515    -0.00240738    -0.00071274
    111      1      C           0.00311131    -0.00134422    -0.00109181
    112      1      C          -0.00106655    -0.00173154    -0.00136330
    113      1      C           0.00182505     0.00012319     0.00050165
    114      1      C          -0.00166461    -0.00068548    -0.00052349
    115      1      C           0.00167264    -0.00052579     0.00136410
    116      1      C          -0.00144341    -0.00233940     0.00144665
    117      2      N           0.00726753     0.00396032     0.00335369
    118      2      N          -0.00756737    -0.00034053    -0.00219558
    119      3      H          -0.00013078     0.00283227    -0.00006373
    120      3      H           0.00042984     0.00032516     0.00012831
    121      3      H           0.00044554     0.00047294    -0.00107662
    122      3      H          -0.00046997     0.00036419    -0.00042492
    123      3      H          -0.00016373    -0.00156028     0.00048179
    124      3      H           0.00090337    -0.00124419    -0.00039900
    125      3      H           0.00023907     0.00058898     0.00035788
    126      3      H          -0.00069968     0.00031092     0.00099282
    127      3      H          -0.00051523     0.00009336    -0.00018963
    128      3      H          -0.00089909     0.00225223    -0.00052665
 SUM OF ATOMIC FORCES           0.00795025     0.00043850     0.00064637     0.00798853

 Number of electrons:                                                        344
 Number of occupied orbitals:                                                172
 Number of molecular orbitals:                                               172

 Number of orbital functions:                                               1184
 Number of independent orbital functions:                                   1184

 Extrapolation method: ASPC


 SCF WAVEFUNCTION OPTIMIZATION

  ----------------------------------- OT ---------------------------------------
  Minimizer      : CG                  : conjugate gradient
  Preconditioner : FULL_SINGLE_INVERSE : inversion of 
                                         H + eS - 2*(Sc)(c^T*H*c+const)(Sc)^T
  Precond_solver : DEFAULT
  Line search    : 2PNT                : 2 energies, one gradient
  stepsize       :    0.08000000                  energy_gap     :    0.08000000
  eps_taylor     :   0.10000E-15                  max_taylor     :             4
  ----------------------------------- OT ---------------------------------------

  Step     Update method      Time    Convergence         Total energy    Change
  ------------------------------------------------------------------------------
     1 OT CG       0.80E-01  146.1     0.00165871      -472.8774226339 -4.73E+02
     2 OT LS       0.15E+00  105.3                     -472.9099942818
     3 OT CG       0.15E+00  173.6     0.00098293      -472.9183617796 -4.09E-02
     4 OT LS       0.70E-01  104.8                     -472.9171152710
     5 OT CG       0.70E-01  173.0     0.00037179      -472.9252346453 -6.87E-03
     6 OT LS       0.92E-01  105.1                     -472.9264525702
     7 OT CG       0.92E-01  173.4     0.00018628      -472.9265233376 -1.29E-03
     8 OT LS       0.73E-01  105.1                     -472.9267654347
     9 OT CG       0.73E-01  174.2     0.00009859      -472.9267818151 -2.58E-04
    10 OT LS       0.62E-01  104.6                     -472.9268408317
    11 OT CG       0.62E-01  173.0     0.00004902      -472.9268429248 -6.11E-05
    12 OT LS       0.67E-01  104.8                     -472.9268593199
    13 OT CG       0.67E-01  173.1     0.00002477      -472.9268594394 -1.65E-05
    14 OT LS       0.67E-01  104.6                     -472.9268636409
    15 OT CG       0.67E-01  173.3     0.00001232      -472.9268636409 -4.20E-06
    16 OT LS       0.76E-01  104.4                     -472.9268648052
    17 OT CG       0.76E-01  173.0     0.00000563      -472.9268648221 -1.18E-06
    18 OT LS       0.80E-01  104.8                     -472.9268650809
    19 OT CG       0.80E-01  173.4     0.00000317      -472.9268650815 -2.59E-07
    20 OT LS       0.70E-01  105.4                     -472.9268651522
    21 OT CG       0.70E-01  173.4     0.00000165      -472.9268651536 -7.21E-08
    22 OT LS       0.88E-01  105.2                     -472.9268651770
    23 OT CG       0.88E-01  173.3     0.00000079      -472.9268651780 -2.44E-08

  *** SCF run converged in    23 steps ***


  Electronic density on regular grids:       -343.9999995203        0.0000004797
  Core density on regular grids:              343.9999978492       -0.0000021508
  Total charge density on r-space grids:       -0.0000016711
  Total charge density g-space grids:          -0.0000016711

  Overlap energy of the core charge distribution:               0.00001612836258
  Self energy of the core charge distribution:              -1129.59630750796009
  Core Hamiltonian energy:                                    348.50853324234237
  Hartree energy:                                             457.14619689777430
  Exchange-correlation energy:                               -148.98530393849200

  Total energy:                                              -472.92686517797284

  outer SCF iter =    1 RMS gradient =   0.79E-06 energy =       -472.9268651780
  outer SCF loop converged in   1 iterations or   23 steps


 ENERGY| Total FORCE_EVAL ( QS ) energy (a.u.):             -472.926865184272629


 ATOMIC FORCES in [a.u.]

 # Atom   Kind   Element          X              Y              Z
      1      1      C           0.00064924    -0.00016979    -0.00147151
      2      1      C          -0.00375054    -0.00108138     0.00187778
      3      1      C          -0.00190073     0.00154684     0.00048264
      4      1      C          -0.00078466    -0.00128510     0.00046031
      5      1      C          -0.00016236     0.00049997     0.00077475
      6      1      C           0.00406541    -0.00048579     0.00132109
      7      2      N          -0.00283894    -0.00386021    -0.00357344
      8      2      N           0.00378641     0.00318465    -0.00252256
      9      1      C           0.00030825    -0.00017467     0.00045284
     10      1      C           0.00011050    -0.00100651     0.00080353
     11      1      C          -0.00377660     0.00016898     0.00147948
     12      1      C          -0.00059761    -0.00006089    -0.00147276
     13      1      C           0.00360179     0.00108066     0.00189244
     14      1      C           0.00146805    -0.00205300     0.00038451
     15      1      C           0.00173250    -0.00292720     0.00044216
     16      1      C           0.00072467     0.00044441     0.00061059
     17      1      C          -0.00125830     0.00208540     0.00048601
     18      1      C          -0.00049053    -0.00138602     0.00092355
     19      3      H           0.00026102     0.00129539    -0.00057641
     20      3      H           0.00030233     0.00090072    -0.00005310
     21      3      H           0.00049333     0.00000499    -0.00010399
     22      3      H          -0.00052628    -0.00004276    -0.00008814
     23      3      H          -0.00025910    -0.00127583    -0.00060984
     24      3      H          -0.00030704    -0.00082236    -0.00007258
     25      3      H           0.00100384    -0.00259286    -0.00016742
     26      3      H           0.00225195     0.00264520     0.00025045
     27      3      H          -0.00092371     0.00250655    -0.00014346
     28      3      H          -0.00167288    -0.00229566     0.00015415
     29      1      C           0.00012743     0.00037790     0.00139471
     30      1      C          -0.00002527     0.00399911    -0.00130640
     31      1      C           0.00097506    -0.00013801    -0.00056855
     32      1      C           0.00014967    -0.00018885    -0.00050526
     33      1      C           0.00168904    -0.00161658    -0.00032720
     34      1      C          -0.00106981    -0.00357501    -0.00198525
     35      2      N          -0.00326335    -0.00336274     0.00327969
     36      2      N           0.00408041     0.00255904     0.00280334
     37      1      C           0.00123673     0.00072271    -0.00058859
     38      1      C          -0.00142975     0.00211525    -0.00030670
     39      1      C           0.00109248     0.00392122    -0.00181848
     40      1      C          -0.00009321    -0.00033531     0.00141156
     41      1      C           0.00014058    -0.00385294    -0.00137025
     42      1      C          -0.00026905     0.00018862    -0.00071649
     43      1      C           0.00055482     0.00079274    -0.00059340
     44      1      C          -0.00163228     0.00109576    -0.00029096
     45      1      C          -0.00071410    -0.00031645    -0.00060004
     46      1      C           0.00159424    -0.00090341    -0.00070171
     47      3      H           0.00125128     0.00013650     0.00057425
     48      3      H           0.00009368     0.00050077     0.00007614
     49      3      H           0.00096767     0.00022841     0.00007823
     50      3      H          -0.00089609    -0.00028705     0.00011049
     51      3      H          -0.00127853    -0.00018373     0.00060754
     52      3      H          -0.00008513    -0.00046435     0.00010640
     53      3      H           0.00288576     0.00218303    -0.00024552
     54      3      H          -0.00314741     0.00111143     0.00019172
     55      3      H          -0.00236664    -0.00136366    -0.00023629
     56      3      H           0.00336508    -0.00117279     0.00030813
     57      1      C           0.00220232     0.00222869    -0.00108703
     58      1      C           0.00040156    -0.00165323    -0.00150482
     59      1      C           0.00076788     0.00168851     0.00046267
     60      1      C          -0.00017492    -0.00186577    -0.00047476
     61      1      C           0.00204064     0.00098502     0.00128484
     62      1      C           0.00141043    -0.00271380     0.00080687
     63      2      N           0.00035414     0.00920862     0.00186205
     64      2      N          -0.00340318    -0.00643554    -0.00255076
     65      3      H          -0.00232376     0.00141690     0.00072140
     66      3      H          -0.00009195     0.00053274     0.00015088
     67      3      H          -0.00029265     0.00073205    -0.00098314
     68      3      H          -0.00060979    -0.00018493    -0.00036239
     69      3      H           0.00118979    -0.00099663     0.00035653
     70      3      H           0.00159487     0.00006967    -0.00052975
     71      3      H          -0.00030315     0.00050818     0.00044124
     72      3      H          -0.00047736    -0.00036600     0.00108847
     73      3      H          -0.00034055    -0.00040422    -0.00017516
     74      3      H          -0.00248177     0.00047656     0.00023112
     75      1      C          -0.00224186    -0.00186760    -0.00128412
     76      1      C          -0.00041749     0.00183267    -0.00160349
     77      1      C          -0.00081063    -0.00182523     0.00039664
     78      1      C           0.00049503     0.00179088    -0.00039712
     79      1      C          -0.00184870    -0.00109059     0.00128058
     80      1      C          -0.00110169     0.00294402     0.00092365
     81      2      N          -0.00062812    -0.00724572     0.00234709
     82      2      N           0.00363093     0.00568360    -0.00208107
     83      3      H           0.00220351    -0.00075330     0.00038851
     84      3      H           0.00012280    -0.00050109     0.00013343
     85      3      H           0.00033888    -0.00065599    -0.00103838
     86      3      H           0.00061392     0.00022998    -0.00038365
     87      3      H          -0.00117585     0.00099882     0.00038301
     88      3      H          -0.00153975    -0.00008080    -0.00052597
     89      3      H           0.00030510    -0.00054475     0.00042202
     90      3      H           0.00051804     0.00033787     0.00106482
     91      3      H           0.00035051     0.00037792    -0.00025731
     92      3      H           0.00266310    -0.00045641     0.00015956
     93      1      C          -0.00313674     0.00139370    -0.00068792
     94      1      C           0.00105659     0.00203893    -0.00118962
     95      1      C          -0.00184360    -0.00015065     0.00050961
     96      1      C           0.00175646     0.00060126    -0.00047162
     97      1      C          -0.00161089     0.00033961     0.00154159
     98      1      C           0.00258670     0.00186624     0.00124500
     99      2      N          -0.00614764    -0.00313688     0.00219593
    100      2      N           0.00649621     0.00071223    -0.00282214
    101      3      H           0.00025438    -0.00266372    -0.00018854
    102      3      H          -0.00043826    -0.00029289     0.00017825
    103      3      H          -0.00040057    -0.00044529    -0.00108450
    104      3      H           0.00046095    -0.00034010    -0.00044858
    105      3      H           0.00016536     0.00158309     0.00055981
    106      3      H          -0.00092912     0.00128527    -0.00034620
    107      3      H          -0.00027184    -0.00060010     0.00035080
    108      3      H           0.00068292    -0.00033459     0.00100342
    109      3      H           0.00051237    -0.00014015    -0.00013575
    110      3      H           0.00113750    -0.00239434    -0.00070734
    111      1      C           0.00316648    -0.00134386    -0.00106359
    112      1      C          -0.00110960    -0.00176546    -0.00146203
    113      1      C           0.00186289     0.00021339     0.00046256
    114      1      C          -0.00174190    -0.00062102    -0.00049209
    115      1      C           0.00172498    -0.00052566     0.00146445
    116      1      C          -0.00148867    -0.00236893     0.00142004
    117      2      N           0.00736510     0.00407474     0.00329128
    118      2      N          -0.00771788    -0.00028407    -0.00214878
    119      3      H          -0.00012129     0.00282048    -0.00006632
    120      3      H           0.00042373     0.00032527     0.00017456
    121      3      H           0.00044543     0.00047083    -0.00107027
    122      3      H          -0.00047744     0.00035378    -0.00042058
    123      3      H          -0.00015468    -0.00159235     0.00050076
    124      3      H           0.00091111    -0.00127794    -0.00041487
    125      3      H           0.00025054     0.00058320     0.00035434
    126      3      H          -0.00069878     0.00030878     0.00098648
    127      3      H          -0.00050941     0.00009252    -0.00023520
    128      3      H          -0.00089836     0.00223795    -0.00052097
 SUM OF ATOMIC FORCES           0.00794660     0.00043979     0.00065059     0.00798531

 *******************************************************************************
 ***                 BRENT   - NUMBER OF ENERGY EVALUATIONS :       4        ***
 *******************************************************************************

 --------  Informations at step =     3 ------------
  Optimization Method        =                   CG
  Total Energy               =      -472.9268659928
  Real energy change         =        -0.0060485048
  Decrease in energy         =                  YES
  Used time                  =            25048.710

  Convergence check :
  Max. step size             =         0.0349997842
  Conv. limit for step size  =         0.0010000000
  Convergence in step size   =                   NO
  RMS step size              =         0.0102605524
  Conv. limit for RMS step   =         0.0010000000
  Convergence in RMS step    =                   NO
  Max. gradient              =         0.0196761382
  Conv. limit for gradients  =         0.0010000000
  Conv. for gradients        =                   NO
  RMS gradient               =         0.0057682655
  Conv. limit for RMS grad.  =         0.0010000000
  Conv. for gradients        =                   NO
 ---------------------------------------------------

 Number of electrons:                                                        344
 Number of occupied orbitals:                                                172
 Number of molecular orbitals:                                               172

 Number of orbital functions:                                               1184
 Number of independent orbital functions:                                   1184

 Extrapolation method: ASPC


 SCF WAVEFUNCTION OPTIMIZATION

  ----------------------------------- OT ---------------------------------------
  Minimizer      : CG                  : conjugate gradient
  Preconditioner : FULL_SINGLE_INVERSE : inversion of 
                                         H + eS - 2*(Sc)(c^T*H*c+const)(Sc)^T
  Precond_solver : DEFAULT
  Line search    : 2PNT                : 2 energies, one gradient
  stepsize       :    0.08000000                  energy_gap     :    0.08000000
  eps_taylor     :   0.10000E-15                  max_taylor     :             4
  ----------------------------------- OT ---------------------------------------

  Step     Update method      Time    Convergence         Total energy    Change
  ------------------------------------------------------------------------------
     1 OT CG       0.80E-01  146.6     0.00077054      -472.9164209473 -4.73E+02
     2 OT LS       0.14E+00  105.5                     -472.9233398738
     3 OT CG       0.14E+00  173.8     0.00047697      -472.9249192320 -8.50E-03
     4 OT LS       0.68E-01  105.6                     -472.9246543650
     5 OT CG       0.68E-01  173.6     0.00018274      -472.9264857961 -1.57E-03
     6 OT LS       0.88E-01  104.4                     -472.9267683677
     7 OT CG       0.88E-01  173.2     0.00009104      -472.9267842833 -2.98E-04
     8 OT LS       0.74E-01  105.2                     -472.9268450688
     9 OT CG       0.74E-01  173.1     0.00004718      -472.9268470925 -6.28E-05
    10 OT LS       0.60E-01  104.7                     -472.9268598530
    11 OT CG       0.60E-01  173.2     0.00002480      -472.9268606559 -1.36E-05
    12 OT LS       0.64E-01  104.9                     -472.9268646487
    13 OT CG       0.64E-01  173.4     0.00001206      -472.9268646659 -4.01E-06
    14 OT LS       0.66E-01  105.0                     -472.9268656377
    15 OT CG       0.66E-01  174.2     0.00000611      -472.9268656382 -9.72E-07
    16 OT LS       0.72E-01  104.6                     -472.9268659112
    17 OT CG       0.72E-01  173.1     0.00000271      -472.9268659137 -2.75E-07
    18 OT LS       0.81E-01  105.1                     -472.9268659738
    19 OT CG       0.81E-01  173.2     0.00000138      -472.9268659745 -6.09E-08
    20 OT LS       0.71E-01  105.6                     -472.9268659880
    21 OT CG       0.71E-01  173.2     0.00000075      -472.9268659883 -1.37E-08

  *** SCF run converged in    21 steps ***


  Electronic density on regular grids:       -343.9999995209        0.0000004791
  Core density on regular grids:              343.9999978494       -0.0000021506
  Total charge density on r-space grids:       -0.0000016715
  Total charge density g-space grids:          -0.0000016715

  Overlap energy of the core charge distribution:               0.00001613785438
  Self energy of the core charge distribution:              -1129.59630750796009
  Core Hamiltonian energy:                                    348.51503907067712
  Hartree energy:                                             457.14144736220697
  Exchange-correlation energy:                               -148.98706105105157

  Total energy:                                              -472.92686598827316

  outer SCF iter =    1 RMS gradient =   0.75E-06 energy =       -472.9268659883
  outer SCF loop converged in   1 iterations or   21 steps


 ENERGY| Total FORCE_EVAL ( QS ) energy (a.u.):             -472.926865992459170


 ATOMIC FORCES in [a.u.]

 # Atom   Kind   Element          X              Y              Z
      1      1      C           0.00060762    -0.00015762    -0.00145982
      2      1      C          -0.00376673    -0.00106854     0.00186086
      3      1      C          -0.00191974     0.00158505     0.00048486
      4      1      C          -0.00072099    -0.00125226     0.00046985
      5      1      C          -0.00017224     0.00052310     0.00077816
      6      1      C           0.00406700    -0.00053633     0.00130937
      7      2      N          -0.00283667    -0.00387944    -0.00359314
      8      2      N           0.00378228     0.00319833    -0.00254047
      9      1      C           0.00024301    -0.00021101     0.00046128
     10      1      C           0.00012076    -0.00102921     0.00080565
     11      1      C          -0.00377899     0.00022453     0.00147015
     12      1      C          -0.00055385    -0.00007340    -0.00146253
     13      1      C           0.00362099     0.00106294     0.00187479
     14      1      C           0.00148860    -0.00208402     0.00038537
     15      1      C           0.00170403    -0.00272866     0.00042381
     16      1      C           0.00059586     0.00036615     0.00056993
     17      1      C          -0.00124129     0.00191795     0.00046395
     18      1      C          -0.00035719    -0.00129165     0.00087713
     19      3      H           0.00023768     0.00125467    -0.00056694
     20      3      H           0.00028433     0.00093480    -0.00005434
     21      3      H           0.00057132    -0.00000288    -0.00010284
     22      3      H          -0.00060561    -0.00003483    -0.00008512
     23      3      H          -0.00023572    -0.00123489    -0.00059949
     24      3      H          -0.00028940    -0.00085590    -0.00007517
     25      3      H           0.00099175    -0.00260904    -0.00016388
     26      3      H           0.00226393     0.00263907     0.00025612
     27      3      H          -0.00091447     0.00251535    -0.00013833
     28      3      H          -0.00168996    -0.00229163     0.00016065
     29      1      C           0.00013507     0.00033535     0.00138331
     30      1      C          -0.00007867     0.00400450    -0.00129601
     31      1      C           0.00099579    -0.00015042    -0.00057180
     32      1      C           0.00018766    -0.00012786    -0.00051052
     33      1      C           0.00172120    -0.00163838    -0.00032889
     34      1      C          -0.00105619    -0.00359464    -0.00196937
     35      2      N          -0.00327514    -0.00336394     0.00329270
     36      2      N           0.00409828     0.00256168     0.00282171
     37      1      C           0.00119961     0.00066140    -0.00059684
     38      1      C          -0.00146585     0.00213527    -0.00030662
     39      1      C           0.00108184     0.00393947    -0.00180175
     40      1      C          -0.00010082    -0.00029580     0.00140172
     41      1      C           0.00019296    -0.00385881    -0.00136114
     42      1      C          -0.00029281     0.00020033    -0.00071817
     43      1      C           0.00046523     0.00066860    -0.00055362
     44      1      C          -0.00147876     0.00107580    -0.00027623
     45      1      C          -0.00062335    -0.00019421    -0.00055809
     46      1      C           0.00143385    -0.00088009    -0.00068099
     47      3      H           0.00120969     0.00011688     0.00056452
     48      3      H           0.00009139     0.00058002     0.00007543
     49      3      H           0.00099933     0.00020860     0.00007959
     50      3      H          -0.00092928    -0.00026627     0.00011311
     51      3      H          -0.00123659    -0.00016323     0.00059739
     52      3      H          -0.00008287    -0.00054311     0.00010333
     53      3      H           0.00288095     0.00219643    -0.00025088
     54      3      H          -0.00315375     0.00110288     0.00018663
     55      3      H          -0.00236292    -0.00137857    -0.00024214
     56      3      H           0.00337376    -0.00116330     0.00030300
     57      1      C           0.00217072     0.00218240    -0.00111660
     58      1      C           0.00040854    -0.00160458    -0.00140379
     59      1      C           0.00082773     0.00160580     0.00049031
     60      1      C          -0.00008313    -0.00183335    -0.00051510
     61      1      C           0.00200073     0.00094641     0.00118561
     62      1      C           0.00141370    -0.00266082     0.00083591
     63      2      N           0.00042236     0.00903030     0.00189836
     64      2      N          -0.00329895    -0.00633449    -0.00260135
     65      3      H          -0.00233730     0.00141458     0.00072654
     66      3      H          -0.00009339     0.00053979     0.00010600
     67      3      H          -0.00029509     0.00073347    -0.00098939
     68      3      H          -0.00061481    -0.00017292    -0.00036546
     69      3      H           0.00115613    -0.00098608     0.00034166
     70      3      H           0.00156323     0.00008094    -0.00050938
     71      3      H          -0.00031389     0.00050168     0.00044564
     72      3      H          -0.00047934    -0.00036662     0.00109479
     73      3      H          -0.00033988    -0.00041135    -0.00012962
     74      3      H          -0.00249408     0.00048646     0.00022895
     75      1      C          -0.00221161    -0.00181783    -0.00131244
     76      1      C          -0.00042295     0.00178004    -0.00150300
     77      1      C          -0.00086950    -0.00174301     0.00042844
     78      1      C           0.00040148     0.00176031    -0.00043723
     79      1      C          -0.00181142    -0.00104920     0.00118217
     80      1      C          -0.00110452     0.00288824     0.00094957
     81      2      N          -0.00068075    -0.00710226     0.00238222
     82      2      N           0.00352501     0.00559953    -0.00213279
     83      3      H           0.00221724    -0.00075369     0.00039400
     84      3      H           0.00012345    -0.00050660     0.00008867
     85      3      H           0.00034085    -0.00065713    -0.00104457
     86      3      H           0.00061900     0.00021852    -0.00038715
     87      3      H          -0.00114225     0.00098876     0.00036725
     88      3      H          -0.00150823    -0.00009247    -0.00050658
     89      3      H           0.00031556    -0.00053894     0.00042640
     90      3      H           0.00052008     0.00033839     0.00107126
     91      3      H           0.00035064     0.00038339    -0.00021171
     92      3      H           0.00267424    -0.00046673     0.00015698
     93      1      C          -0.00308079     0.00139731    -0.00071670
     94      1      C           0.00101520     0.00200224    -0.00109207
     95      1      C          -0.00180523    -0.00006179     0.00055048
     96      1      C           0.00167814     0.00066775    -0.00049914
     97      1      C          -0.00156122     0.00034476     0.00144063
     98      1      C           0.00253625     0.00183835     0.00127365
     99      2      N          -0.00604200    -0.00304157     0.00225151
    100      2      N           0.00635733     0.00076661    -0.00284732
    101      3      H           0.00026402    -0.00267569    -0.00018705
    102      3      H          -0.00044465    -0.00029162     0.00013300
    103      3      H          -0.00040155    -0.00044742    -0.00109086
    104      3      H           0.00045377    -0.00035031    -0.00045308
    105      3      H           0.00017428     0.00155112     0.00053949
    106      3      H          -0.00092109     0.00125081    -0.00033151
    107      3      H          -0.00026078    -0.00060612     0.00035387
    108      3      H           0.00068421    -0.00033711     0.00100966
    109      3      H           0.00051885    -0.00014233    -0.00009097
    110      3      H           0.00113418    -0.00240750    -0.00071250
    111      1      C           0.00311053    -0.00134498    -0.00109188
    112      1      C          -0.00106586    -0.00173207    -0.00136224
    113      1      C           0.00182520     0.00012245     0.00050124
    114      1      C          -0.00166436    -0.00068601    -0.00052318
    115      1      C           0.00167234    -0.00052657     0.00136327
    116      1      C          -0.00144300    -0.00233854     0.00144527
    117      2      N           0.00726645     0.00396036     0.00335359
    118      2      N          -0.00756474    -0.00033997    -0.00219542
    119      3      H          -0.00013147     0.00283210    -0.00006382
    120      3      H           0.00042969     0.00032518     0.00012869
    121      3      H           0.00044595     0.00047306    -0.00107666
    122      3      H          -0.00047019     0.00036412    -0.00042489
    123      3      H          -0.00016391    -0.00156000     0.00048170
    124      3      H           0.00090341    -0.00124385    -0.00039890
    125      3      H           0.00023920     0.00058899     0.00035788
    126      3      H          -0.00069982     0.00031093     0.00099287
    127      3      H          -0.00051526     0.00009340    -0.00018962
    128      3      H          -0.00089834     0.00225227    -0.00052643
 SUM OF ATOMIC FORCES           0.00795026     0.00043848     0.00064635     0.00798854

 --------------------------
 OPTIMIZATION STEP:      4
 --------------------------

 Number of electrons:                                                        344
 Number of occupied orbitals:                                                172
 Number of molecular orbitals:                                               172

 Number of orbital functions:                                               1184
 Number of independent orbital functions:                                   1184

 Extrapolation method: ASPC


 SCF WAVEFUNCTION OPTIMIZATION

  ----------------------------------- OT ---------------------------------------
  Minimizer      : CG                  : conjugate gradient
  Preconditioner : FULL_SINGLE_INVERSE : inversion of 
                                         H + eS - 2*(Sc)(c^T*H*c+const)(Sc)^T
  Precond_solver : DEFAULT
  Line search    : 2PNT                : 2 energies, one gradient
  stepsize       :    0.08000000                  energy_gap     :    0.08000000
  eps_taylor     :   0.10000E-15                  max_taylor     :             4
  ----------------------------------- OT ---------------------------------------

  Step     Update method      Time    Convergence         Total energy    Change
  ------------------------------------------------------------------------------
     1 OT CG       0.80E-01  146.3     0.00022315      -472.9259818138 -4.73E+02
     2 OT LS       0.14E+00  105.5                     -472.9265661453
     3 OT CG       0.14E+00  173.5     0.00013552      -472.9267067355 -7.25E-04
     4 OT LS       0.69E-01  105.6                     -472.9266851561
     5 OT CG       0.69E-01  172.7     0.00005160      -472.9268351839 -1.28E-04
     6 OT LS       0.90E-01  104.6                     -472.9268581574
     7 OT CG       0.90E-01  173.2     0.00002565      -472.9268594782 -2.43E-05
     8 OT LS       0.75E-01  105.3                     -472.9268642759
     9 OT CG       0.75E-01  173.7     0.00001332      -472.9268644778 -5.00E-06
    10 OT LS       0.61E-01  104.8                     -472.9268655242
    11 OT CG       0.61E-01  173.1     0.00000686      -472.9268655796 -1.10E-06
    12 OT LS       0.65E-01  104.8                     -472.9268658889
    13 OT CG       0.65E-01  173.5     0.00000337      -472.9268658900 -3.10E-07
    14 OT LS       0.66E-01  104.8                     -472.9268659664
    15 OT CG       0.66E-01  173.9     0.00000169      -472.9268659665 -7.65E-08
    16 OT LS       0.74E-01  104.1                     -472.9268659878
    17 OT CG       0.74E-01  173.5     0.00000074      -472.9268659880 -2.15E-08

  *** SCF run converged in    17 steps ***


  Electronic density on regular grids:       -343.9999995209        0.0000004791
  Core density on regular grids:              343.9999978494       -0.0000021506
  Total charge density on r-space grids:       -0.0000016715
  Total charge density g-space grids:          -0.0000016715

  Overlap energy of the core charge distribution:               0.00001613785438
  Self energy of the core charge distribution:              -1129.59630750796009
  Core Hamiltonian energy:                                    348.51520437637419
  Hartree energy:                                             457.14132244162170
  Exchange-correlation energy:                               -148.98710143587934

  Total energy:                                              -472.92686598798923

  outer SCF iter =    1 RMS gradient =   0.74E-06 energy =       -472.9268659880
  outer SCF loop converged in   1 iterations or   17 steps


 ENERGY| Total FORCE_EVAL ( QS ) energy (a.u.):             -472.926865987989231


 Number of electrons:                                                        344
 Number of occupied orbitals:                                                172
 Number of molecular orbitals:                                               172

 Number of orbital functions:                                               1184
 Number of independent orbital functions:                                   1184

 Extrapolation method: ASPC


 SCF WAVEFUNCTION OPTIMIZATION

  ----------------------------------- OT ---------------------------------------
  Minimizer      : CG                  : conjugate gradient
  Preconditioner : FULL_SINGLE_INVERSE : inversion of 
                                         H + eS - 2*(Sc)(c^T*H*c+const)(Sc)^T
  Precond_solver : DEFAULT
  Line search    : 2PNT                : 2 energies, one gradient
  stepsize       :    0.08000000                  energy_gap     :    0.08000000
  eps_taylor     :   0.10000E-15                  max_taylor     :             4
  ----------------------------------- OT ---------------------------------------

  Step     Update method      Time    Convergence         Total energy    Change
  ------------------------------------------------------------------------------
     1 OT CG       0.80E-01  146.0     0.00039520      -472.9247308887 -4.73E+02
     2 OT LS       0.14E+00  105.0                     -472.9265681180
     3 OT CG       0.14E+00  173.1     0.00023347      -472.9270196530 -2.29E-03
     4 OT LS       0.70E-01  105.3                     -472.9269753004
     5 OT CG       0.70E-01  174.4     0.00009811      -472.9274083151 -3.89E-04
     6 OT LS       0.74E-01  104.8                     -472.9274806666
     7 OT CG       0.74E-01  173.8     0.00005493      -472.9274808810 -7.26E-05
     8 OT LS       0.66E-01  104.3                     -472.9275008397
     9 OT CG       0.66E-01  173.4     0.00003156      -472.9275011431 -2.03E-05
    10 OT LS       0.60E-01  105.0                     -472.9275071431
    11 OT CG       0.60E-01  174.3     0.00001369      -472.9275072076 -6.06E-06
    12 OT LS       0.66E-01  105.4                     -472.9275084527
    13 OT CG       0.66E-01  173.3     0.00000739      -472.9275084631 -1.26E-06
    14 OT LS       0.74E-01  104.6                     -472.9275088714
    15 OT CG       0.74E-01  173.7     0.00000337      -472.9275088769 -4.14E-07
    16 OT LS       0.71E-01  105.2                     -472.9275089592
    17 OT CG       0.71E-01  174.3     0.00000156      -472.9275089593 -8.24E-08
    18 OT LS       0.85E-01  104.2                     -472.9275089798
    19 OT CG       0.85E-01  174.0     0.00000088      -472.9275089804 -2.10E-08

  *** SCF run converged in    19 steps ***


  Electronic density on regular grids:       -343.9999995200        0.0000004800
  Core density on regular grids:              343.9999978545       -0.0000021455
  Total charge density on r-space grids:       -0.0000016655
  Total charge density g-space grids:          -0.0000016655

  Overlap energy of the core charge distribution:               0.00001611334491
  Self energy of the core charge distribution:              -1129.59630750796009
  Core Hamiltonian energy:                                    348.55154460010669
  Hartree energy:                                             457.10888772945782
  Exchange-correlation energy:                               -148.99164991533783

  Total energy:                                              -472.92750898038855

  outer SCF iter =    1 RMS gradient =   0.88E-06 energy =       -472.9275089804
  outer SCF loop converged in   1 iterations or   19 steps


 ENERGY| Total FORCE_EVAL ( QS ) energy (a.u.):             -472.927508980388552


 Number of electrons:                                                        344
 Number of occupied orbitals:                                                172
 Number of molecular orbitals:                                               172

 Number of orbital functions:                                               1184
 Number of independent orbital functions:                                   1184

 Extrapolation method: ASPC


 SCF WAVEFUNCTION OPTIMIZATION

  ----------------------------------- OT ---------------------------------------
  Minimizer      : CG                  : conjugate gradient
  Preconditioner : FULL_SINGLE_INVERSE : inversion of 
                                         H + eS - 2*(Sc)(c^T*H*c+const)(Sc)^T
  Precond_solver : DEFAULT
  Line search    : 2PNT                : 2 energies, one gradient
  stepsize       :    0.08000000                  energy_gap     :    0.08000000
  eps_taylor     :   0.10000E-15                  max_taylor     :             4
  ----------------------------------- OT ---------------------------------------

  Step     Update method      Time    Convergence         Total energy    Change
  ------------------------------------------------------------------------------
     1 OT CG       0.80E-01  146.8     0.00015622      -472.9107366186 -4.73E+02
     2 OT LS       0.14E+00  105.8                     -472.9110208735
     3 OT CG       0.14E+00  178.0     0.00009307      -472.9110853234 -3.49E-04
     4 OT LS       0.68E-01  105.8                     -472.9110755948
     5 OT CG       0.68E-01  173.5     0.00003867      -472.9111448668 -5.95E-05
     6 OT LS       0.71E-01  104.5                     -472.9111557067
     7 OT CG       0.71E-01  173.9     0.00002369      -472.9111557392 -1.09E-05
     8 OT LS       0.59E-01  104.6                     -472.9111589489
     9 OT CG       0.59E-01  173.1     0.00001294      -472.9111591018 -3.36E-06
    10 OT LS       0.61E-01  104.7                     -472.9111601347
    11 OT CG       0.61E-01  173.2     0.00000601      -472.9111601355 -1.03E-06
    12 OT LS       0.61E-01  104.5                     -472.9111603593
    13 OT CG       0.61E-01  173.6     0.00000311      -472.9111603593 -2.24E-07
    14 OT LS       0.73E-01  104.5                     -472.9111604287
    15 OT CG       0.73E-01  172.9     0.00000153      -472.9111604305 -7.13E-08
    16 OT LS       0.68E-01  106.2                     -472.9111604466
    17 OT CG       0.68E-01  173.9     0.00000065      -472.9111604467 -1.61E-08

  *** SCF run converged in    17 steps ***


  Electronic density on regular grids:       -343.9999995059        0.0000004941
  Core density on regular grids:              343.9999978541       -0.0000021459
  Total charge density on r-space grids:       -0.0000016517
  Total charge density g-space grids:          -0.0000016517

  Overlap energy of the core charge distribution:               0.00001671910365
  Self energy of the core charge distribution:              -1129.59630750796009
  Core Hamiltonian energy:                                    348.63213080649285
  Hartree energy:                                             457.05269596166806
  Exchange-correlation energy:                               -148.99969642597031

  Total energy:                                              -472.91116044666603

  outer SCF iter =    1 RMS gradient =   0.65E-06 energy =       -472.9111604467
  outer SCF loop converged in   1 iterations or   17 steps


 ENERGY| Total FORCE_EVAL ( QS ) energy (a.u.):             -472.911160446666031


 *******************************************************************************
 ***                 MNBRACK - NUMBER OF ENERGY EVALUATIONS :       3        ***
 *******************************************************************************

 Number of electrons:                                                        344
 Number of occupied orbitals:                                                172
 Number of molecular orbitals:                                               172

 Number of orbital functions:                                               1184
 Number of independent orbital functions:                                   1184

 Extrapolation method: ASPC


 SCF WAVEFUNCTION OPTIMIZATION

  ----------------------------------- OT ---------------------------------------
  Minimizer      : CG                  : conjugate gradient
  Preconditioner : FULL_SINGLE_INVERSE : inversion of 
                                         H + eS - 2*(Sc)(c^T*H*c+const)(Sc)^T
  Precond_solver : DEFAULT
  Line search    : 2PNT                : 2 energies, one gradient
  stepsize       :    0.08000000                  energy_gap     :    0.08000000
  eps_taylor     :   0.10000E-15                  max_taylor     :             4
  ----------------------------------- OT ---------------------------------------

  Step     Update method      Time    Convergence         Total energy    Change
  ------------------------------------------------------------------------------
     1 OT CG       0.80E-01  146.5     0.00139018      -472.8938265998 -4.73E+02
     2 OT LS       0.14E+00  104.7                     -472.9161666696
     3 OT CG       0.14E+00  174.3     0.00087080      -472.9209123269 -2.71E-02
     4 OT LS       0.68E-01  104.6                     -472.9206090453
     5 OT CG       0.68E-01  173.2     0.00036587      -472.9261484928 -5.24E-03
     6 OT LS       0.72E-01  104.9                     -472.9271243069
     7 OT CG       0.72E-01  173.3     0.00020509      -472.9271272656 -9.79E-04
     8 OT LS       0.63E-01  104.8                     -472.9273912619
     9 OT CG       0.63E-01  173.6     0.00011935      -472.9273967187 -2.69E-04
    10 OT LS       0.60E-01  105.1                     -472.9274828117
    11 OT CG       0.60E-01  173.0     0.00005446      -472.9274830816 -8.64E-05
    12 OT LS       0.61E-01  105.0                     -472.9275013681
    13 OT CG       0.61E-01  173.2     0.00002799      -472.9275013733 -1.83E-05
    14 OT LS       0.75E-01  104.8                     -472.9275071154
    15 OT CG       0.75E-01  173.5     0.00001337      -472.9275073257 -5.95E-06
    16 OT LS       0.70E-01  104.7                     -472.9275085983
    17 OT CG       0.70E-01  174.9     0.00000575      -472.9275086033 -1.28E-06
    18 OT LS       0.86E-01  104.6                     -472.9275088827
    19 OT CG       0.86E-01  173.4     0.00000334      -472.9275088921 -2.89E-07
    20 OT LS       0.59E-01  104.7                     -472.9275089455
    21 OT CG       0.59E-01  173.3     0.00000164      -472.9275089591 -6.70E-08
    22 OT LS       0.76E-01  104.7                     -472.9275089789
    23 OT CG       0.76E-01  174.3     0.00000087      -472.9275089799 -2.08E-08

  *** SCF run converged in    23 steps ***


  Electronic density on regular grids:       -343.9999995200        0.0000004800
  Core density on regular grids:              343.9999978545       -0.0000021455
  Total charge density on r-space grids:       -0.0000016655
  Total charge density g-space grids:          -0.0000016655

  Overlap energy of the core charge distribution:               0.00001611334491
  Self energy of the core charge distribution:              -1129.59630750796009
  Core Hamiltonian energy:                                    348.55160424982228
  Hartree energy:                                             457.10884587506877
  Exchange-correlation energy:                               -148.99166771016547

  Total energy:                                              -472.92750897988969

  outer SCF iter =    1 RMS gradient =   0.87E-06 energy =       -472.9275089799
  outer SCF loop converged in   1 iterations or   23 steps


 ENERGY| Total FORCE_EVAL ( QS ) energy (a.u.):             -472.927508984940118


 ATOMIC FORCES in [a.u.]

 # Atom   Kind   Element          X              Y              Z
      1      1      C           0.00447603     0.00053696    -0.00074691
      2      1      C           0.00641004     0.00267323    -0.00003890
      3      1      C          -0.00092589    -0.00702764     0.00135571
      4      1      C          -0.00532888    -0.00102899    -0.00093301
      5      1      C           0.00393905    -0.00347566     0.00107537
      6      1      C          -0.00596948     0.00328449     0.00056494
      7      2      N           0.00971419     0.00222704    -0.00200318
      8      2      N          -0.01063351    -0.00331116    -0.00127166
      9      1      C           0.00595594     0.00195298    -0.00068496
     10      1      C          -0.00361867     0.00247154     0.00124397
     11      1      C           0.00542386    -0.00465869     0.00003078
     12      1      C          -0.00402973    -0.00033302    -0.00052587
     13      1      C          -0.00665868    -0.00369233    -0.00020692
     14      1      C           0.00103293     0.00725212     0.00171755
     15      1      C          -0.00338773     0.01282890     0.00024028
     16      1      C          -0.00294126    -0.00285613     0.00060586
     17      1      C           0.00102132    -0.00817751     0.00065047
     18      1      C           0.00522893     0.00538215    -0.00001388
     19      3      H           0.00101485     0.00163671    -0.00094279
     20      3      H           0.00018000     0.00123757    -0.00007367
     21      3      H          -0.00343345     0.00102393    -0.00013479
     22      3      H           0.00344365    -0.00106183    -0.00019400
     23      3      H          -0.00110585    -0.00184121    -0.00102490
     24      3      H           0.00001760    -0.00159618    -0.00011382
     25      3      H           0.00190997     0.00011544    -0.00027712
     26      3      H          -0.00149100     0.00192914    -0.00003570
     27      3      H          -0.00193874    -0.00002471    -0.00032845
     28      3      H           0.00200977    -0.00164764    -0.00032481
     29      1      C           0.00081340     0.00458624     0.00067909
     30      1      C           0.00409392    -0.00612124    -0.00026651
     31      1      C          -0.00225688     0.00392271    -0.00099416
     32      1      C          -0.00215096    -0.00586091     0.00064882
     33      1      C          -0.00650099    -0.00029487    -0.00143727
     34      1      C           0.00333817     0.00676484     0.00022782
     35      2      N           0.00365480     0.01014567     0.00215167
     36      2      N          -0.00285006    -0.00981397     0.00128512
     37      1      C           0.00179695     0.00538752     0.00082916
     38      1      C           0.00679006     0.00034578    -0.00153813
     39      1      C          -0.00308193    -0.00616875     0.00006924
     40      1      C          -0.00081693    -0.00433230     0.00062777
     41      1      C          -0.00331681     0.00674954    -0.00008978
     42      1      C           0.00269331    -0.00394364    -0.00116201
     43      1      C          -0.00274523    -0.00296535    -0.00075377
     44      1      C           0.00517165    -0.00026017    -0.00117682
     45      1      C           0.00331152     0.00309508    -0.00047657
     46      1      C          -0.00683965     0.00156695    -0.00077534
     47      3      H           0.00182147     0.00085932     0.00095874
     48      3      H           0.00082398    -0.00344838     0.00010385
     49      3      H           0.00135145     0.00003727     0.00011035
     50      3      H          -0.00132370    -0.00008868     0.00015234
     51      3      H          -0.00176105    -0.00087192     0.00096288
     52      3      H          -0.00074683     0.00347931     0.00023962
     53      3      H           0.00181430    -0.00160051     0.00003515
     54      3      H           0.00011473     0.00220152     0.00021951
     55      3      H          -0.00153958     0.00192027     0.00013604
     56      3      H          -0.00042650    -0.00225009     0.00023552
     57      1      C          -0.00168914    -0.00408892     0.00068453
     58      1      C           0.00078886     0.00190476    -0.00221763
     59      1      C          -0.00192971    -0.00044187    -0.00208660
     60      1      C          -0.00079435     0.00145553     0.00242953
     61      1      C          -0.00021306    -0.00192496     0.00216959
     62      1      C           0.00015589     0.00403354    -0.00122295
     63      2      N           0.00784192    -0.01340865     0.00261959
     64      2      N           0.00328164     0.00304127    -0.00260778
     65      3      H           0.00006501     0.00247726    -0.00006756
     66      3      H           0.00001025     0.00023298     0.00104168
     67      3      H          -0.00056157    -0.00158076    -0.00083285
     68      3      H           0.00035280     0.00149723    -0.00007909
     69      3      H           0.00231897    -0.00100141     0.00090726
     70      3      H           0.00261252    -0.00068824    -0.00128182
     71      3      H          -0.00050387    -0.00140655     0.00010511
     72      3      H           0.00072615     0.00173114     0.00090992
     73      3      H          -0.00007741    -0.00018873    -0.00116789
     74      3      H          -0.00090025    -0.00146066     0.00054277
     75      1      C           0.00193090     0.00383942     0.00112031
     76      1      C          -0.00070952    -0.00178020    -0.00213972
     77      1      C           0.00197421     0.00075149    -0.00219518
     78      1      C           0.00066943    -0.00152524     0.00223831
     79      1      C           0.00033265     0.00192141     0.00208813
     80      1      C          -0.00051499    -0.00382290    -0.00095104
     81      2      N          -0.00479855     0.00685513     0.00271134
     82      2      N          -0.00363793    -0.00109500    -0.00281847
     83      3      H          -0.00018277    -0.00216938    -0.00029882
     84      3      H           0.00001662    -0.00025916     0.00088991
     85      3      H           0.00067477     0.00172234    -0.00086043
     86      3      H          -0.00040555    -0.00164803    -0.00015593
     87      3      H          -0.00238533     0.00094540     0.00095512
     88      3      H          -0.00236121     0.00054269    -0.00112245
     89      3      H           0.00059861     0.00144169     0.00013880
     90      3      H          -0.00067939    -0.00176260     0.00081783
     91      3      H           0.00011682     0.00021025    -0.00114967
     92      3      H           0.00131201     0.00175764     0.00053429
     93      1      C           0.00431197     0.00041625     0.00086598
     94      1      C          -0.00211003     0.00002470    -0.00214938
     95      1      C           0.00127282    -0.00074212    -0.00242032
     96      1      C          -0.00060941    -0.00200713     0.00209509
     97      1      C           0.00196199     0.00053064     0.00224425
     98      1      C          -0.00436706    -0.00143197    -0.00120150
     99      2      N           0.00269256     0.00320328     0.00242244
    100      2      N          -0.00507340     0.00410383    -0.00206995
    101      3      H          -0.00208463    -0.00117140    -0.00038144
    102      3      H          -0.00020043    -0.00007849     0.00119249
    103      3      H           0.00168610     0.00064378    -0.00083224
    104      3      H          -0.00142109    -0.00041738    -0.00011693
    105      3      H          -0.00046508     0.00258627     0.00126274
    106      3      H          -0.00083447     0.00235300    -0.00087710
    107      3      H           0.00154446     0.00024418     0.00009279
    108      3      H          -0.00163622    -0.00044721     0.00083189
    109      3      H           0.00025149    -0.00005515    -0.00098008
    110      3      H           0.00269311    -0.00012802     0.00003594
    111      1      C          -0.00411021    -0.00020327     0.00124124
    112      1      C           0.00202500     0.00011113    -0.00192173
    113      1      C          -0.00133466     0.00090941    -0.00241282
    114      1      C           0.00063617     0.00176576     0.00213495
    115      1      C          -0.00181705    -0.00061150     0.00209566
    116      1      C           0.00398249     0.00164106    -0.00079067
    117      2      N          -0.00520871    -0.00589148     0.00372097
    118      2      N           0.00793389    -0.00533485    -0.00147308
    119      3      H           0.00213517     0.00122516    -0.00057155
    120      3      H           0.00027972     0.00011865     0.00095860
    121      3      H          -0.00169349    -0.00059702    -0.00084928
    122      3      H           0.00145473     0.00045778    -0.00012762
    123      3      H           0.00046258    -0.00253119     0.00114128
    124      3      H           0.00081771    -0.00237404    -0.00097720
    125      3      H          -0.00151112    -0.00025540     0.00008890
    126      3      H           0.00173544     0.00052708     0.00083447
    127      3      H          -0.00026426    -0.00001457    -0.00106470
    128      3      H          -0.00150361    -0.00008080     0.00025788
 SUM OF ATOMIC FORCES           0.00661577    -0.00054244     0.00055996     0.00666155

 Number of electrons:                                                        344
 Number of occupied orbitals:                                                172
 Number of molecular orbitals:                                               172

 Number of orbital functions:                                               1184
 Number of independent orbital functions:                                   1184

 Extrapolation method: ASPC


 SCF WAVEFUNCTION OPTIMIZATION

  ----------------------------------- OT ---------------------------------------
  Minimizer      : CG                  : conjugate gradient
  Preconditioner : FULL_SINGLE_INVERSE : inversion of 
                                         H + eS - 2*(Sc)(c^T*H*c+const)(Sc)^T
  Precond_solver : DEFAULT
  Line search    : 2PNT                : 2 energies, one gradient
  stepsize       :    0.08000000                  energy_gap     :    0.08000000
  eps_taylor     :   0.10000E-15                  max_taylor     :             4
  ----------------------------------- OT ---------------------------------------

  Step     Update method      Time    Convergence         Total energy    Change
  ------------------------------------------------------------------------------
     1 OT CG       0.80E-01  145.9     0.00182518      -472.8693059762 -4.73E+02
     2 OT LS       0.14E+00  105.1                     -472.9081736856
     3 OT CG       0.14E+00  173.3     0.00110773      -472.9171220474 -4.78E-02
     4 OT LS       0.71E-01  105.0                     -472.9173892930
     5 OT CG       0.71E-01  174.1     0.00045726      -472.9259999507 -8.88E-03
     6 OT LS       0.77E-01  105.0                     -472.9276210437
     7 OT CG       0.77E-01  173.3     0.00024647      -472.9276295061 -1.63E-03
     8 OT LS       0.68E-01  104.9                     -472.9280448769
     9 OT CG       0.68E-01  173.3     0.00014380      -472.9280511441 -4.22E-04
    10 OT LS       0.60E-01  104.5                     -472.9281750042
    11 OT CG       0.60E-01  173.5     0.00006108      -472.9281773980 -1.26E-04
    12 OT LS       0.68E-01  104.6                     -472.9282028360
    13 OT CG       0.68E-01  173.4     0.00003391      -472.9282031890 -2.58E-05
    14 OT LS       0.73E-01  104.5                     -472.9282117196
    15 OT CG       0.73E-01  173.5     0.00001529      -472.9282117652 -8.58E-06
    16 OT LS       0.73E-01  104.8                     -472.9282134999
    17 OT CG       0.73E-01  173.7     0.00000741      -472.9282135000 -1.73E-06
    18 OT LS       0.83E-01  105.2                     -472.9282139557
    19 OT CG       0.83E-01  173.5     0.00000423      -472.9282139623 -4.62E-07
    20 OT LS       0.66E-01  104.4                     -472.9282140756
    21 OT CG       0.66E-01  173.7     0.00000200      -472.9282140830 -1.21E-07
    22 OT LS       0.93E-01  104.9                     -472.9282141178
    23 OT CG       0.93E-01  173.8     0.00000098      -472.9282141208 -3.78E-08

  *** SCF run converged in    23 steps ***


  Electronic density on regular grids:       -343.9999995233        0.0000004767
  Core density on regular grids:              343.9999978504       -0.0000021496
  Total charge density on r-space grids:       -0.0000016729
  Total charge density g-space grids:          -0.0000016729

  Overlap energy of the core charge distribution:               0.00001608961234
  Self energy of the core charge distribution:              -1129.59630750796009
  Core Hamiltonian energy:                                    348.53194171766489
  Hartree energy:                                             457.12544318790816
  Exchange-correlation energy:                               -148.98930760801989

  Total energy:                                              -472.92821412079462

  outer SCF iter =    1 RMS gradient =   0.98E-06 energy =       -472.9282141208
  outer SCF loop converged in   1 iterations or   23 steps


 ENERGY| Total FORCE_EVAL ( QS ) energy (a.u.):             -472.928214129086996


 ATOMIC FORCES in [a.u.]

 # Atom   Kind   Element          X              Y              Z
      1      1      C           0.00259622     0.00018275    -0.00110800
      2      1      C           0.00133613     0.00084712     0.00090559
      3      1      C          -0.00141503    -0.00275864     0.00092597
      4      1      C          -0.00303082    -0.00112069    -0.00024235
      5      1      C           0.00190139    -0.00146618     0.00092482
      6      1      C          -0.00101684     0.00137053     0.00094216
      7      2      N           0.00351518    -0.00096911    -0.00281186
      8      2      N          -0.00351406    -0.00001796    -0.00185712
      9      1      C           0.00310092     0.00083417    -0.00012111
     10      1      C          -0.00176516     0.00070986     0.00102435
     11      1      C           0.00087131    -0.00221349     0.00075529
     12      1      C          -0.00234153    -0.00019343    -0.00099734
     13      1      C          -0.00155203    -0.00137368     0.00082605
     14      1      C           0.00126055     0.00263459     0.00106009
     15      1      C          -0.00072797     0.00486028     0.00038931
     16      1      C          -0.00117451    -0.00123192     0.00061061
     17      1      C          -0.00015108    -0.00305549     0.00059414
     18      1      C           0.00241968     0.00199648     0.00047934
     19      3      H           0.00062786     0.00144644    -0.00075587
     20      3      H           0.00023228     0.00108334    -0.00006372
     21      3      H          -0.00144992     0.00051217    -0.00012177
     22      3      H           0.00143864    -0.00054925    -0.00014349
     23      3      H          -0.00067254    -0.00153902    -0.00081308
     24      3      H          -0.00013641    -0.00122154    -0.00009378
     25      3      H           0.00144752    -0.00126171    -0.00021698
     26      3      H           0.00040132     0.00228299     0.00011159
     27      3      H          -0.00142242     0.00125464    -0.00023075
     28      3      H           0.00014408    -0.00197021    -0.00007758
     29      1      C           0.00047078     0.00252119     0.00103650
     30      1      C           0.00200008    -0.00111513    -0.00078829
     31      1      C          -0.00061899     0.00190132    -0.00078157
     32      1      C          -0.00095150    -0.00300268     0.00007980
     33      1      C          -0.00242935    -0.00095794    -0.00088958
     34      1      C           0.00119013     0.00160751    -0.00086582
     35      2      N           0.00016351     0.00347706     0.00275500
     36      2      N           0.00077430    -0.00370262     0.00203617
     37      1      C           0.00147723     0.00303305     0.00012446
     38      1      C           0.00270130     0.00123171    -0.00092868
     39      1      C          -0.00104157    -0.00113221    -0.00086244
     40      1      C          -0.00045710    -0.00237290     0.00101849
     41      1      C          -0.00155400     0.00150553    -0.00073051
     42      1      C           0.00119008    -0.00188717    -0.00093864
     43      1      C          -0.00112754    -0.00115112    -0.00067657
     44      1      C           0.00181638     0.00042868    -0.00074947
     45      1      C           0.00132878     0.00144878    -0.00053997
     46      1      C          -0.00264154     0.00029853    -0.00076220
     47      3      H           0.00151671     0.00048980     0.00076258
     48      3      H           0.00045743    -0.00145357     0.00009208
     49      3      H           0.00117230     0.00012332     0.00009466
     50      3      H          -0.00112390    -0.00017776     0.00013237
     51      3      H          -0.00149960    -0.00051912     0.00078121
     52      3      H          -0.00041544     0.00148650     0.00017492
     53      3      H           0.00234839     0.00031444    -0.00010944
     54      3      H          -0.00153226     0.00164708     0.00020210
     55      3      H          -0.00195138     0.00025873    -0.00005484
     56      3      H           0.00149108    -0.00170032     0.00026786
     57      1      C           0.00024461    -0.00095146    -0.00024048
     58      1      C           0.00060103     0.00015506    -0.00180850
     59      1      C          -0.00054728     0.00058154    -0.00080067
     60      1      C          -0.00043319    -0.00019282     0.00095865
     61      1      C           0.00089277    -0.00049438     0.00167571
     62      1      C           0.00079432     0.00067979    -0.00017123
     63      2      N           0.00401119    -0.00190837     0.00216589
     64      2      N          -0.00002569    -0.00154201    -0.00254601
     65      3      H          -0.00114243     0.00195473     0.00033392
     66      3      H          -0.00004075     0.00038672     0.00057310
     67      3      H          -0.00043165    -0.00042866    -0.00091316
     68      3      H          -0.00013272     0.00066464    -0.00022328
     69      3      H           0.00173467    -0.00099392     0.00062325
     70      3      H           0.00208535    -0.00030117    -0.00089319
     71      3      H          -0.00041157    -0.00045286     0.00027677
     72      3      H           0.00012346     0.00068908     0.00100485
     73      3      H          -0.00020795    -0.00030100    -0.00064771
     74      3      H          -0.00170360    -0.00048670     0.00038445
     75      1      C          -0.00014543     0.00101348    -0.00012295
     76      1      C          -0.00056874    -0.00000579    -0.00181915
     77      1      C           0.00054831    -0.00049360    -0.00088548
     78      1      C           0.00053213     0.00011865     0.00090258
     79      1      C          -0.00073795     0.00044160     0.00163299
     80      1      C          -0.00081740    -0.00046044     0.00002196
     81      2      N          -0.00268221    -0.00029682     0.00248396
     82      2      N          -0.00001792     0.00233402    -0.00242516
     83      3      H           0.00102232    -0.00146968     0.00005119
     84      3      H           0.00006934    -0.00038299     0.00048906
     85      3      H           0.00051141     0.00053794    -0.00095439
     86      3      H           0.00010857    -0.00071818    -0.00027288
     87      3      H          -0.00176059     0.00096719     0.00065968
     88      3      H          -0.00193288     0.00022341    -0.00081298
     89      3      H           0.00045998     0.00045266     0.00028402
     90      3      H          -0.00007988    -0.00071883     0.00094689
     91      3      H           0.00023316     0.00029755    -0.00067991
     92      3      H           0.00200108     0.00064574     0.00034387
     93      1      C           0.00060680     0.00091509     0.00005133
     94      1      C          -0.00055197     0.00101300    -0.00161809
     95      1      C          -0.00026974    -0.00039793    -0.00093683
     96      1      C           0.00053381    -0.00066598     0.00080077
     97      1      C           0.00020601     0.00043997     0.00183980
     98      1      C          -0.00091475     0.00020809     0.00006569
     99      2      N          -0.00157730     0.00005180     0.00225894
    100      2      N           0.00060162     0.00241057    -0.00243084
    101      3      H          -0.00091222    -0.00193314    -0.00028264
    102      3      H          -0.00032330    -0.00018417     0.00066214
    103      3      H           0.00064794     0.00009758    -0.00096400
    104      3      H          -0.00048400    -0.00038627    -0.00028634
    105      3      H          -0.00014348     0.00206625     0.00089911
    106      3      H          -0.00087811     0.00179924    -0.00060322
    107      3      H           0.00064421    -0.00018294     0.00022441
    108      3      H          -0.00048122    -0.00039507     0.00092281
    109      3      H           0.00038548    -0.00009814    -0.00053490
    110      3      H           0.00192242    -0.00127382    -0.00034269
    111      1      C          -0.00049128    -0.00078442     0.00004635
    112      1      C           0.00048572    -0.00080983    -0.00164075
    113      1      C           0.00024838     0.00051115    -0.00095836
    114      1      C          -0.00051406     0.00053525     0.00080883
    115      1      C          -0.00007797    -0.00057214     0.00172732
    116      1      C           0.00126545    -0.00035490     0.00035594
    117      2      N           0.00117391    -0.00088692     0.00357529
    118      2      N           0.00024022    -0.00278486    -0.00177242
    119      3      H           0.00100326     0.00203772    -0.00031534
    120      3      H           0.00035529     0.00022138     0.00054327
    121      3      H          -0.00063043    -0.00006174    -0.00096519
    122      3      H           0.00049310     0.00041358    -0.00027758
    123      3      H           0.00014748    -0.00204331     0.00080972
    124      3      H           0.00086099    -0.00180622    -0.00068678
    125      3      H          -0.00063809     0.00016872     0.00022452
    126      3      H           0.00052354     0.00042230     0.00091573
    127      3      H          -0.00039006     0.00003878    -0.00062669
    128      3      H          -0.00120466     0.00109277    -0.00013741
 SUM OF ATOMIC FORCES           0.00769394     0.00003928     0.00072223     0.00772786

 Number of electrons:                                                        344
 Number of occupied orbitals:                                                172
 Number of molecular orbitals:                                               172

 Number of orbital functions:                                               1184
 Number of independent orbital functions:                                   1184

 Extrapolation method: ASPC


 SCF WAVEFUNCTION OPTIMIZATION

  ----------------------------------- OT ---------------------------------------
  Minimizer      : CG                  : conjugate gradient
  Preconditioner : FULL_SINGLE_INVERSE : inversion of 
                                         H + eS - 2*(Sc)(c^T*H*c+const)(Sc)^T
  Precond_solver : DEFAULT
  Line search    : 2PNT                : 2 energies, one gradient
  stepsize       :    0.08000000                  energy_gap     :    0.08000000
  eps_taylor     :   0.10000E-15                  max_taylor     :             4
  ----------------------------------- OT ---------------------------------------

  Step     Update method      Time    Convergence         Total energy    Change
  ------------------------------------------------------------------------------
     1 OT CG       0.80E-01  146.5     0.00079701      -472.9170843568 -4.73E+02
     2 OT LS       0.14E+00  105.0                     -472.9244632144
     3 OT CG       0.14E+00  173.8     0.00049164      -472.9260968727 -9.01E-03
     4 OT LS       0.69E-01  105.4                     -472.9260731068
     5 OT CG       0.69E-01  173.6     0.00020454      -472.9278052497 -1.71E-03
     6 OT LS       0.74E-01  105.0                     -472.9281196550
     7 OT CG       0.74E-01  174.0     0.00011276      -472.9281209053 -3.16E-04
     8 OT LS       0.65E-01  104.6                     -472.9282037555
     9 OT CG       0.65E-01  172.8     0.00006581      -472.9282053336 -8.44E-05
    10 OT LS       0.60E-01  104.9                     -472.9282315065
    11 OT CG       0.60E-01  173.5     0.00002881      -472.9282317181 -2.64E-05
    12 OT LS       0.64E-01  104.7                     -472.9282371270
    13 OT CG       0.64E-01  174.0     0.00001527      -472.9282371530 -5.43E-06
    14 OT LS       0.74E-01  105.2                     -472.9282388841
    15 OT CG       0.74E-01  173.1     0.00000714      -472.9282389162 -1.76E-06
    16 OT LS       0.70E-01  104.5                     -472.9282392792
    17 OT CG       0.70E-01  173.4     0.00000326      -472.9282392805 -3.64E-07
    18 OT LS       0.81E-01  104.5                     -472.9282393668
    19 OT CG       0.81E-01  173.1     0.00000193      -472.9282393685 -8.80E-08
    20 OT LS       0.61E-01  105.7                     -472.9282393889
    21 OT CG       0.61E-01  173.3     0.00000090      -472.9282393915 -2.30E-08

  *** SCF run converged in    21 steps ***


  Electronic density on regular grids:       -343.9999995244        0.0000004756
  Core density on regular grids:              343.9999978511       -0.0000021489
  Total charge density on r-space grids:       -0.0000016733
  Total charge density g-space grids:          -0.0000016733

  Overlap energy of the core charge distribution:               0.00001608852164
  Self energy of the core charge distribution:              -1129.59630750796009
  Core Hamiltonian energy:                                    348.53490439537808
  Hartree energy:                                             457.12283405723855
  Exchange-correlation energy:                               -148.98968642470740

  Total energy:                                              -472.92823939152925

  outer SCF iter =    1 RMS gradient =   0.90E-06 energy =       -472.9282393915
  outer SCF loop converged in   1 iterations or   21 steps


 ENERGY| Total FORCE_EVAL ( QS ) energy (a.u.):             -472.928239397866378


 ATOMIC FORCES in [a.u.]

 # Atom   Kind   Element          X              Y              Z
      1      1      C           0.00289920     0.00023922    -0.00105170
      2      1      C           0.00213558     0.00113610     0.00075711
      3      1      C          -0.00133711    -0.00343174     0.00099389
      4      1      C          -0.00339030    -0.00110270    -0.00034882
      5      1      C           0.00222108    -0.00178225     0.00094960
      6      1      C          -0.00180204     0.00167203     0.00088255
      7      2      N           0.00450036    -0.00048738    -0.00269207
      8      2      N          -0.00464627    -0.00052813    -0.00175719
      9      1      C           0.00354745     0.00100300    -0.00021031
     10      1      C          -0.00205635     0.00098700     0.00106078
     11      1      C           0.00159244    -0.00259793     0.00064137
     12      1      C          -0.00261409    -0.00021636    -0.00092358
     13      1      C          -0.00235895    -0.00174120     0.00066381
     14      1      C           0.00122532     0.00336427     0.00116348
     15      1      C          -0.00112973     0.00608672     0.00037429
     16      1      C          -0.00145233    -0.00148577     0.00061333
     17      1      C           0.00002692    -0.00385072     0.00060824
     18      1      C           0.00285929     0.00252276     0.00040868
     19      3      H           0.00068843     0.00147611    -0.00078527
     20      3      H           0.00022410     0.00110742    -0.00006514
     21      3      H          -0.00176410     0.00059277    -0.00012434
     22      3      H           0.00175595    -0.00062990    -0.00015171
     23      3      H          -0.00074054    -0.00158645    -0.00084633
     24      3      H          -0.00011224    -0.00128016    -0.00009677
     25      3      H           0.00151948    -0.00104775    -0.00022614
     26      3      H           0.00010659     0.00222724     0.00008858
     27      3      H          -0.00150281     0.00105513    -0.00024588
     28      3      H           0.00043439    -0.00191963    -0.00011586
     29      1      C           0.00052557     0.00285327     0.00098084
     30      1      C           0.00232903    -0.00190770    -0.00070646
     31      1      C          -0.00087654     0.00221917    -0.00081614
     32      1      C          -0.00113322    -0.00345100     0.00016780
     33      1      C          -0.00307184    -0.00085258    -0.00097587
     34      1      C           0.00153043     0.00242119    -0.00069386
     35      2      N           0.00070655     0.00453835     0.00266446
     36      2      N           0.00022671    -0.00467476     0.00192026
     37      1      C           0.00152262     0.00340204     0.00023503
     38      1      C           0.00334608     0.00109175    -0.00102470
     39      1      C          -0.00136424    -0.00192639    -0.00071610
     40      1      C          -0.00051449    -0.00268846     0.00095730
     41      1      C          -0.00183096     0.00233567    -0.00062932
     42      1      C           0.00142661    -0.00221030    -0.00097542
     43      1      C          -0.00138019    -0.00143682    -0.00069219
     44      1      C           0.00233942     0.00032473    -0.00082025
     45      1      C           0.00163821     0.00170751    -0.00053335
     46      1      C          -0.00329306     0.00049068    -0.00076932
     47      3      H           0.00156440     0.00054772     0.00079342
     48      3      H           0.00051494    -0.00176924     0.00009429
     49      3      H           0.00120026     0.00010985     0.00009711
     50      3      H          -0.00115491    -0.00016380     0.00013533
     51      3      H          -0.00154049    -0.00057437     0.00080973
     52      3      H          -0.00046755     0.00180208     0.00018545
     53      3      H           0.00226455     0.00001623    -0.00008687
     54      3      H          -0.00127527     0.00173332     0.00020482
     55      3      H          -0.00188666     0.00051780    -0.00002503
     56      3      H           0.00119229    -0.00178570     0.00026271
     57      1      C          -0.00005945    -0.00144432    -0.00009847
     58      1      C           0.00063146     0.00043030    -0.00187179
     59      1      C          -0.00076355     0.00042098    -0.00100242
     60      1      C          -0.00048893     0.00006519     0.00118932
     61      1      C           0.00071942    -0.00071982     0.00175243
     62      1      C           0.00069537     0.00120634    -0.00033331
     63      2      N           0.00459519    -0.00368422     0.00222403
     64      2      N           0.00049119    -0.00080685    -0.00254774
     65      3      H          -0.00095364     0.00203769     0.00027135
     66      3      H          -0.00003254     0.00036268     0.00064654
     67      3      H          -0.00045245    -0.00061007    -0.00090089
     68      3      H          -0.00005681     0.00079538    -0.00020077
     69      3      H           0.00182591    -0.00099509     0.00066763
     70      3      H           0.00216774    -0.00036161    -0.00095385
     71      3      H          -0.00042634    -0.00060238     0.00024999
     72      3      H           0.00021800     0.00085316     0.00099027
     73      3      H          -0.00018727    -0.00028348    -0.00072950
     74      3      H          -0.00157820    -0.00063945     0.00040919
     75      1      C           0.00018096     0.00145779     0.00006869
     76      1      C          -0.00059165    -0.00028497    -0.00186861
     77      1      C           0.00077135    -0.00029801    -0.00109095
     78      1      C           0.00055317    -0.00013895     0.00111215
     79      1      C          -0.00057004     0.00067494     0.00170366
     80      1      C          -0.00077125    -0.00098816    -0.00012742
     81      2      N          -0.00300602     0.00080157     0.00251145
     82      2      N          -0.00058098     0.00180761    -0.00248038
     83      3      H           0.00083372    -0.00158049    -0.00000342
     84      3      H           0.00006087    -0.00036362     0.00055196
     85      3      H           0.00053747     0.00072444    -0.00093996
     86      3      H           0.00002818    -0.00086437    -0.00025469
     87      3      H          -0.00185817     0.00096376     0.00070583
     88      3      H          -0.00199982     0.00027330    -0.00086133
     89      3      H           0.00048204     0.00060782     0.00026139
     90      3      H          -0.00017398    -0.00088334     0.00092697
     91      3      H           0.00021473     0.00028393    -0.00075381
     92      3      H           0.00189389     0.00082022     0.00037356
     93      1      C           0.00118798     0.00083772     0.00017587
     94      1      C          -0.00079742     0.00085801    -0.00170074
     95      1      C          -0.00002835    -0.00045131    -0.00116957
     96      1      C           0.00035438    -0.00087581     0.00100394
     97      1      C           0.00048229     0.00045501     0.00190244
     98      1      C          -0.00145725    -0.00004984    -0.00012917
     99      2      N          -0.00089370     0.00054258     0.00227367
    100      2      N          -0.00029414     0.00267261    -0.00237103
    101      3      H          -0.00109647    -0.00181473    -0.00029798
    102      3      H          -0.00030413    -0.00016737     0.00074551
    103      3      H           0.00081157     0.00018328    -0.00094366
    104      3      H          -0.00063093    -0.00039140    -0.00025992
    105      3      H          -0.00019367     0.00214749     0.00095586
    106      3      H          -0.00087128     0.00188569    -0.00064602
    107      3      H           0.00078572    -0.00011618     0.00020389
    108      3      H          -0.00066310    -0.00040358     0.00090885
    109      3      H           0.00036458    -0.00009121    -0.00060463
    110      3      H           0.00204469    -0.00109460    -0.00028373
    111      1      C          -0.00105914    -0.00069464     0.00022991
    112      1      C           0.00072840    -0.00066546    -0.00168425
    113      1      C           0.00000064     0.00057284    -0.00118661
    114      1      C          -0.00033362     0.00072757     0.00101694
    115      1      C          -0.00035170    -0.00057934     0.00178426
    116      1      C           0.00169211    -0.00004139     0.00017994
    117      2      N           0.00018695    -0.00166178     0.00360273
    118      2      N           0.00145820    -0.00317730    -0.00171572
    119      3      H           0.00118099     0.00191122    -0.00035530
    120      3      H           0.00034351     0.00020509     0.00060868
    121      3      H          -0.00079796    -0.00014574    -0.00094730
    122      3      H           0.00064386     0.00042079    -0.00025420
    123      3      H           0.00019669    -0.00211953     0.00086150
    124      3      H           0.00085423    -0.00189491    -0.00073217
    125      3      H          -0.00077523     0.00010245     0.00020337
    126      3      H           0.00071442     0.00043913     0.00090330
    127      3      H          -0.00037041     0.00003022    -0.00069538
    128      3      H          -0.00125206     0.00090939    -0.00007567
 SUM OF ATOMIC FORCES           0.00757815    -0.00004529     0.00071300     0.00761176

 Number of electrons:                                                        344
 Number of occupied orbitals:                                                172
 Number of molecular orbitals:                                               172

 Number of orbital functions:                                               1184
 Number of independent orbital functions:                                   1184

 Extrapolation method: ASPC


 SCF WAVEFUNCTION OPTIMIZATION

  ----------------------------------- OT ---------------------------------------
  Minimizer      : CG                  : conjugate gradient
  Preconditioner : FULL_SINGLE_INVERSE : inversion of 
                                         H + eS - 2*(Sc)(c^T*H*c+const)(Sc)^T
  Precond_solver : DEFAULT
  Line search    : 2PNT                : 2 energies, one gradient
  stepsize       :    0.08000000                  energy_gap     :    0.08000000
  eps_taylor     :   0.10000E-15                  max_taylor     :             4
  ----------------------------------- OT ---------------------------------------

  Step     Update method      Time    Convergence         Total energy    Change
  ------------------------------------------------------------------------------
     1 OT CG       0.80E-01  146.8     0.00003036      -472.9282234705 -4.73E+02
     2 OT LS       0.13E+00  105.9                     -472.9282339415
     3 OT CG       0.13E+00  173.2     0.00001953      -472.9282358676 -1.24E-05
     4 OT LS       0.68E-01  104.4                     -472.9282361026
     5 OT CG       0.68E-01  173.1     0.00000884      -472.9282384909 -2.62E-06
     6 OT LS       0.71E-01  104.8                     -472.9282390511
     7 OT CG       0.71E-01  172.9     0.00000500      -472.9282390521 -5.61E-07
     8 OT LS       0.61E-01  104.6                     -472.9282392031
     9 OT CG       0.61E-01  173.3     0.00000250      -472.9282392070 -1.55E-07
    10 OT LS       0.73E-01  105.3                     -472.9282392524
    11 OT CG       0.73E-01  173.5     0.00000113      -472.9282392537 -4.67E-08
    12 OT LS       0.60E-01  105.1                     -472.9282392611
    13 OT CG       0.60E-01  173.2     0.00000063      -472.9282392615 -7.84E-09

  *** SCF run converged in    13 steps ***


  Electronic density on regular grids:       -343.9999995244        0.0000004756
  Core density on regular grids:              343.9999978512       -0.0000021488
  Total charge density on r-space grids:       -0.0000016732
  Total charge density g-space grids:          -0.0000016732

  Overlap energy of the core charge distribution:               0.00001608851153
  Self energy of the core charge distribution:              -1129.59630750796009
  Core Hamiltonian energy:                                    348.53514998651860
  Hartree energy:                                             457.12261646976071
  Exchange-correlation energy:                               -148.98971429833489

  Total energy:                                              -472.92823926150413

  outer SCF iter =    1 RMS gradient =   0.63E-06 energy =       -472.9282392615
  outer SCF loop converged in   1 iterations or   13 steps


 ENERGY| Total FORCE_EVAL ( QS ) energy (a.u.):             -472.928239264207946


 ATOMIC FORCES in [a.u.]

 # Atom   Kind   Element          X              Y              Z
      1      1      C           0.00292308     0.00024357    -0.00104811
      2      1      C           0.00219328     0.00115699     0.00074623
      3      1      C          -0.00133258    -0.00348171     0.00099903
      4      1      C          -0.00341748    -0.00110459    -0.00035878
      5      1      C           0.00224514    -0.00180519     0.00095020
      6      1      C          -0.00186111     0.00169264     0.00087933
      7      2      N           0.00457114    -0.00044885    -0.00267894
      8      2      N          -0.00472652    -0.00056692    -0.00175063
      9      1      C           0.00358051     0.00101675    -0.00021716
     10      1      C          -0.00207871     0.00100657     0.00106187
     11      1      C           0.00164662    -0.00262407     0.00063412
     12      1      C          -0.00263546    -0.00021790    -0.00091856
     13      1      C          -0.00241703    -0.00176858     0.00065168
     14      1      C           0.00122318     0.00341848     0.00117151
     15      1      C          -0.00115921     0.00617608     0.00037307
     16      1      C          -0.00147068    -0.00150393     0.00061336
     17      1      C           0.00003987    -0.00390770     0.00060922
     18      1      C           0.00289001     0.00256149     0.00040301
     19      3      H           0.00069297     0.00147833    -0.00078742
     20      3      H           0.00022306     0.00111031    -0.00006524
     21      3      H          -0.00178591     0.00059878    -0.00012439
     22      3      H           0.00177786    -0.00063582    -0.00015238
     23      3      H          -0.00074562    -0.00158988    -0.00084879
     24      3      H          -0.00011011    -0.00128545    -0.00009703
     25      3      H           0.00152454    -0.00103255    -0.00022673
     26      3      H           0.00008539     0.00222334     0.00008720
     27      3      H          -0.00150851     0.00104079    -0.00024681
     28      3      H           0.00045542    -0.00191605    -0.00011827
     29      1      C           0.00052957     0.00287917     0.00097724
     30      1      C           0.00235089    -0.00196718    -0.00070162
     31      1      C          -0.00089471     0.00224361    -0.00081734
     32      1      C          -0.00114827    -0.00348439     0.00017597
     33      1      C          -0.00311977    -0.00084572    -0.00098254
     34      1      C           0.00155547     0.00247989    -0.00068113
     35      2      N           0.00074811     0.00461405     0.00265619
     36      2      N           0.00018394    -0.00474403     0.00190978
     37      1      C           0.00152893     0.00342951     0.00024385
     38      1      C           0.00339403     0.00108213    -0.00103203
     39      1      C          -0.00138785    -0.00198375    -0.00070530
     40      1      C          -0.00051866    -0.00271341     0.00095328
     41      1      C          -0.00184977     0.00239757    -0.00062302
     42      1      C           0.00144355    -0.00223431    -0.00097669
     43      1      C          -0.00139836    -0.00145569    -0.00069306
     44      1      C           0.00237566     0.00031763    -0.00082536
     45      1      C           0.00166020     0.00172450    -0.00053283
     46      1      C          -0.00333858     0.00050423    -0.00076993
     47      3      H           0.00156785     0.00055203     0.00079567
     48      3      H           0.00051929    -0.00179102     0.00009443
     49      3      H           0.00120324     0.00010846     0.00009727
     50      3      H          -0.00115817    -0.00016233     0.00013562
     51      3      H          -0.00154345    -0.00057845     0.00081182
     52      3      H          -0.00047152     0.00182399     0.00018620
     53      3      H           0.00225861    -0.00000531    -0.00008556
     54      3      H          -0.00125659     0.00173954     0.00020483
     55      3      H          -0.00188210     0.00053647    -0.00002318
     56      3      H           0.00117052    -0.00179187     0.00026214
     57      1      C          -0.00008258    -0.00148006    -0.00008630
     58      1      C           0.00063369     0.00045037    -0.00187630
     59      1      C          -0.00077917     0.00040916    -0.00101673
     60      1      C          -0.00049257     0.00008396     0.00120589
     61      1      C           0.00070701    -0.00073635     0.00175759
     62      1      C           0.00068684     0.00124568    -0.00034620
     63      2      N           0.00463803    -0.00381372     0.00222875
     64      2      N           0.00052773    -0.00075470    -0.00254817
     65      3      H          -0.00093969     0.00204348     0.00026655
     66      3      H          -0.00003204     0.00036101     0.00065175
     67      3      H          -0.00045401    -0.00062321    -0.00089998
     68      3      H          -0.00005138     0.00080479    -0.00019918
     69      3      H           0.00183267    -0.00099522     0.00067087
     70      3      H           0.00217383    -0.00036607    -0.00095834
     71      3      H          -0.00042744    -0.00061308     0.00024808
     72      3      H           0.00022468     0.00086488     0.00098920
     73      3      H          -0.00018590    -0.00028216    -0.00073543
     74      3      H          -0.00156865    -0.00065045     0.00041117
     75      1      C           0.00020545     0.00148989     0.00008387
     76      1      C          -0.00059320    -0.00030529    -0.00187232
     77      1      C           0.00078758    -0.00028381    -0.00110560
     78      1      C           0.00055456    -0.00015777     0.00112721
     79      1      C          -0.00055781     0.00069177     0.00170878
     80      1      C          -0.00076639    -0.00102728    -0.00013947
     81      2      N          -0.00303026     0.00088087     0.00251409
     82      2      N          -0.00062092     0.00177040    -0.00248457
     83      3      H           0.00081975    -0.00158848    -0.00000754
     84      3      H           0.00006033    -0.00036231     0.00055639
     85      3      H           0.00053946     0.00073811    -0.00093890
     86      3      H           0.00002239    -0.00087498    -0.00025340
     87      3      H          -0.00186538     0.00096357     0.00070919
     88      3      H          -0.00200483     0.00027697    -0.00086491
     89      3      H           0.00048372     0.00061912     0.00025979
     90      3      H          -0.00018072    -0.00089524     0.00092549
     91      3      H           0.00021351     0.00028297    -0.00075903
     92      3      H           0.00188584     0.00083317     0.00037587
     93      1      C           0.00123077     0.00083035     0.00018611
     94      1      C          -0.00081504     0.00084664    -0.00170692
     95      1      C          -0.00001067    -0.00045514    -0.00118630
     96      1      C           0.00034138    -0.00089112     0.00101842
     97      1      C           0.00050242     0.00045591     0.00190716
     98      1      C          -0.00149641    -0.00006921    -0.00014437
     99      2      N          -0.00084549     0.00057734     0.00227505
    100      2      N          -0.00035772     0.00269227    -0.00236733
    101      3      H          -0.00111022    -0.00180586    -0.00029920
    102      3      H          -0.00030280    -0.00016626     0.00075136
    103      3      H           0.00082348     0.00018944    -0.00094214
    104      3      H          -0.00064168    -0.00039188    -0.00025805
    105      3      H          -0.00019737     0.00215356     0.00096006
    106      3      H          -0.00087085     0.00189209    -0.00064913
    107      3      H           0.00079600    -0.00011137     0.00020243
    108      3      H          -0.00067654    -0.00040429     0.00090782
    109      3      H           0.00036316    -0.00009078    -0.00060955
    110      3      H           0.00205359    -0.00108132    -0.00027932
    111      1      C          -0.00110112    -0.00068615     0.00024474
    112      1      C           0.00074595    -0.00065496    -0.00168736
    113      1      C          -0.00001748     0.00057715    -0.00120299
    114      1      C          -0.00032053     0.00074161     0.00103172
    115      1      C          -0.00037162    -0.00057971     0.00178844
    116      1      C           0.00172313    -0.00001806     0.00016593
    117      2      N           0.00011543    -0.00171799     0.00360500
    118      2      N           0.00154530    -0.00320639    -0.00171212
    119      3      H           0.00119407     0.00190164    -0.00035839
    120      3      H           0.00034271     0.00020404     0.00061324
    121      3      H          -0.00081012    -0.00015176    -0.00094597
    122      3      H           0.00065482     0.00042139    -0.00025254
    123      3      H           0.00020031    -0.00212522     0.00086532
    124      3      H           0.00085379    -0.00190147    -0.00073548
    125      3      H          -0.00078516     0.00009769     0.00020188
    126      3      H           0.00072839     0.00044044     0.00090238
    127      3      H          -0.00036909     0.00002968    -0.00070019
    128      3      H          -0.00125543     0.00089584    -0.00007103
 SUM OF ATOMIC FORCES           0.00756872    -0.00005165     0.00071208     0.00760232

 *******************************************************************************
 ***                 BRENT   - NUMBER OF ENERGY EVALUATIONS :       4        ***
 *******************************************************************************

 --------  Informations at step =     4 ------------
  Optimization Method        =                   CG
  Total Energy               =      -472.9282393979
  Real energy change         =        -0.0013734051
  Decrease in energy         =                  YES
  Used time                  =            22857.654

  Convergence check :
  Max. step size             =         0.0172256048
  Conv. limit for step size  =         0.0010000000
  Convergence in step size   =                   NO
  RMS step size              =         0.0047482049
  Conv. limit for RMS step   =         0.0010000000
  Convergence in RMS step    =                   NO
  Max. gradient              =         0.0074285406
  Conv. limit for gradients  =         0.0010000000
  Conv. for gradients        =                   NO
  RMS gradient               =         0.0020476629
  Conv. limit for RMS grad.  =         0.0010000000
  Conv. for gradients        =                   NO
 ---------------------------------------------------

 Number of electrons:                                                        344
 Number of occupied orbitals:                                                172
 Number of molecular orbitals:                                               172

 Number of orbital functions:                                               1184
 Number of independent orbital functions:                                   1184

 Extrapolation method: ASPC


 SCF WAVEFUNCTION OPTIMIZATION

  ----------------------------------- OT ---------------------------------------
  Minimizer      : CG                  : conjugate gradient
  Preconditioner : FULL_SINGLE_INVERSE : inversion of 
                                         H + eS - 2*(Sc)(c^T*H*c+const)(Sc)^T
  Precond_solver : DEFAULT
  Line search    : 2PNT                : 2 energies, one gradient
  stepsize       :    0.08000000                  energy_gap     :    0.08000000
  eps_taylor     :   0.10000E-15                  max_taylor     :             4
  ----------------------------------- OT ---------------------------------------

  Step     Update method      Time    Convergence         Total energy    Change
  ------------------------------------------------------------------------------
     1 OT CG       0.80E-01  146.3     0.00009156      -472.9280912377 -4.73E+02
     2 OT LS       0.14E+00  105.4                     -472.9281892372
     3 OT CG       0.14E+00  172.8     0.00005513      -472.9282121087 -1.21E-04
     4 OT LS       0.71E-01  105.0                     -472.9282118487
     5 OT CG       0.71E-01  173.0     0.00002267      -472.9282339505 -2.18E-05
     6 OT LS       0.75E-01  105.1                     -472.9282378711
     7 OT CG       0.75E-01  173.5     0.00001274      -472.9282378859 -3.94E-06
     8 OT LS       0.66E-01  104.8                     -472.9282389555
     9 OT CG       0.66E-01  173.9     0.00000729      -472.9282389767 -1.09E-06
    10 OT LS       0.60E-01  105.3                     -472.9282392992
    11 OT CG       0.60E-01  173.9     0.00000318      -472.9282393022 -3.26E-07
    12 OT LS       0.68E-01  105.1                     -472.9282393711
    13 OT CG       0.68E-01  173.9     0.00000172      -472.9282393720 -6.98E-08
    14 OT LS       0.74E-01  105.1                     -472.9282393943
    15 OT CG       0.74E-01  173.5     0.00000080      -472.9282393945 -2.25E-08

  *** SCF run converged in    15 steps ***


  Electronic density on regular grids:       -343.9999995244        0.0000004756
  Core density on regular grids:              343.9999978511       -0.0000021489
  Total charge density on r-space grids:       -0.0000016733
  Total charge density g-space grids:          -0.0000016733

  Overlap energy of the core charge distribution:               0.00001608852164
  Self energy of the core charge distribution:              -1129.59630750796009
  Core Hamiltonian energy:                                    348.53490951543773
  Hartree energy:                                             457.12282646589551
  Exchange-correlation energy:                               -148.98968395636408

  Total energy:                                              -472.92823939446941

  outer SCF iter =    1 RMS gradient =   0.80E-06 energy =       -472.9282393945
  outer SCF loop converged in   1 iterations or   15 steps


 ENERGY| Total FORCE_EVAL ( QS ) energy (a.u.):             -472.928239399053439


 ATOMIC FORCES in [a.u.]

 # Atom   Kind   Element          X              Y              Z
      1      1      C           0.00290122     0.00024083    -0.00105226
      2      1      C           0.00213657     0.00113747     0.00075660
      3      1      C          -0.00133814    -0.00343502     0.00099467
      4      1      C          -0.00339643    -0.00110279    -0.00035189
      5      1      C           0.00222416    -0.00178144     0.00094873
      6      1      C          -0.00180561     0.00166911     0.00088357
      7      2      N           0.00449392    -0.00048645    -0.00268617
      8      2      N          -0.00464328    -0.00053596    -0.00175912
      9      1      C           0.00355131     0.00101087    -0.00021043
     10      1      C          -0.00205894     0.00098820     0.00105980
     11      1      C           0.00159400    -0.00259534     0.00064230
     12      1      C          -0.00261600    -0.00021661    -0.00092389
     13      1      C          -0.00235886    -0.00174104     0.00066319
     14      1      C           0.00122862     0.00336389     0.00116428
     15      1      C          -0.00112780     0.00608314     0.00037391
     16      1      C          -0.00145159    -0.00148631     0.00061266
     17      1      C           0.00002558    -0.00384582     0.00060816
     18      1      C           0.00285777     0.00252275     0.00040794
     19      3      H           0.00068870     0.00147641    -0.00078533
     20      3      H           0.00022485     0.00110669    -0.00006504
     21      3      H          -0.00176182     0.00059269    -0.00012416
     22      3      H           0.00175501    -0.00063003    -0.00015187
     23      3      H          -0.00074055    -0.00158649    -0.00084644
     24      3      H          -0.00011225    -0.00128108    -0.00009676
     25      3      H           0.00151958    -0.00104762    -0.00022594
     26      3      H           0.00010772     0.00222765     0.00008872
     27      3      H          -0.00150277     0.00105522    -0.00024568
     28      3      H           0.00043399    -0.00191994    -0.00011558
     29      1      C           0.00052667     0.00285605     0.00098144
     30      1      C           0.00232599    -0.00191024    -0.00070757
     31      1      C          -0.00087772     0.00222194    -0.00081546
     32      1      C          -0.00114064    -0.00345444     0.00016998
     33      1      C          -0.00307195    -0.00085618    -0.00097653
     34      1      C           0.00152949     0.00242115    -0.00069357
     35      2      N           0.00071353     0.00453467     0.00266144
     36      2      N           0.00022534    -0.00466821     0.00191933
     37      1      C           0.00152426     0.00340765     0.00023625
     38      1      C           0.00334868     0.00109256    -0.00102571
     39      1      C          -0.00136585    -0.00192698    -0.00071543
     40      1      C          -0.00051552    -0.00269022     0.00095773
     41      1      C          -0.00182796     0.00233825    -0.00063038
     42      1      C           0.00142571    -0.00221317    -0.00097421
     43      1      C          -0.00138047    -0.00143545    -0.00069134
     44      1      C           0.00233449     0.00032661    -0.00081986
     45      1      C           0.00163855     0.00170621    -0.00053298
     46      1      C          -0.00328925     0.00048879    -0.00076925
     47      3      H           0.00156480     0.00054789     0.00079355
     48      3      H           0.00051518    -0.00176816     0.00009430
     49      3      H           0.00120107     0.00010987     0.00009707
     50      3      H          -0.00115436    -0.00016451     0.00013523
     51      3      H          -0.00154059    -0.00057450     0.00080982
     52      3      H          -0.00046763     0.00179991     0.00018540
     53      3      H           0.00226490     0.00001654    -0.00008709
     54      3      H          -0.00127509     0.00173337     0.00020461
     55      3      H          -0.00188714     0.00051666    -0.00002523
     56      3      H           0.00119218    -0.00178573     0.00026254
     57      1      C          -0.00005936    -0.00144387    -0.00009853
     58      1      C           0.00063169     0.00043006    -0.00187173
     59      1      C          -0.00076331     0.00042108    -0.00100194
     60      1      C          -0.00048879     0.00006500     0.00118878
     61      1      C           0.00071980    -0.00071968     0.00175247
     62      1      C           0.00069388     0.00120662    -0.00033414
     63      2      N           0.00459488    -0.00368126     0.00222481
     64      2      N           0.00049020    -0.00080814    -0.00254809
     65      3      H          -0.00095381     0.00203778     0.00027140
     66      3      H          -0.00003265     0.00036270     0.00064653
     67      3      H          -0.00045249    -0.00060985    -0.00090093
     68      3      H          -0.00005701     0.00079525    -0.00020083
     69      3      H           0.00182594    -0.00099514     0.00066762
     70      3      H           0.00216779    -0.00036160    -0.00095385
     71      3      H          -0.00042643    -0.00060218     0.00025009
     72      3      H           0.00021781     0.00085309     0.00099032
     73      3      H          -0.00018743    -0.00028350    -0.00072929
     74      3      H          -0.00157818    -0.00063957     0.00040932
     75      1      C           0.00018094     0.00145762     0.00006834
     76      1      C          -0.00059183    -0.00028464    -0.00186868
     77      1      C           0.00077121    -0.00029812    -0.00109049
     78      1      C           0.00055328    -0.00013876     0.00111161
     79      1      C          -0.00057022     0.00067483     0.00170393
     80      1      C          -0.00076914    -0.00098841    -0.00012860
     81      2      N          -0.00300601     0.00079757     0.00251226
     82      2      N          -0.00057934     0.00180932    -0.00248025
     83      3      H           0.00083371    -0.00158106    -0.00000334
     84      3      H           0.00006095    -0.00036375     0.00055174
     85      3      H           0.00053757     0.00072445    -0.00094000
     86      3      H           0.00002829    -0.00086454    -0.00025476
     87      3      H          -0.00185806     0.00096385     0.00070575
     88      3      H          -0.00199982     0.00027316    -0.00086123
     89      3      H           0.00048217     0.00060784     0.00026149
     90      3      H          -0.00017400    -0.00088376     0.00092702
     91      3      H           0.00021490     0.00028411    -0.00075326
     92      3      H           0.00189394     0.00082059     0.00037370
     93      1      C           0.00118787     0.00083547     0.00017712
     94      1      C          -0.00079731     0.00085820    -0.00170107
     95      1      C          -0.00002852    -0.00045146    -0.00116897
     96      1      C           0.00035445    -0.00087569     0.00100349
     97      1      C           0.00048197     0.00045514     0.00190249
     98      1      C          -0.00145693    -0.00004975    -0.00012862
     99      2      N          -0.00089531     0.00054137     0.00227380
    100      2      N          -0.00029035     0.00267264    -0.00237217
    101      3      H          -0.00109674    -0.00181474    -0.00029809
    102      3      H          -0.00030433    -0.00016752     0.00074493
    103      3      H           0.00081205     0.00018327    -0.00094373
    104      3      H          -0.00063095    -0.00039155    -0.00026002
    105      3      H          -0.00019355     0.00214750     0.00095577
    106      3      H          -0.00087137     0.00188562    -0.00064596
    107      3      H           0.00078587    -0.00011630     0.00020395
    108      3      H          -0.00066309    -0.00040366     0.00090888
    109      3      H           0.00036469    -0.00009129    -0.00060444
    110      3      H           0.00204527    -0.00109468    -0.00028387
    111      1      C          -0.00105912    -0.00069260     0.00023096
    112      1      C           0.00072819    -0.00066566    -0.00168448
    113      1      C           0.00000079     0.00057282    -0.00118604
    114      1      C          -0.00033381     0.00072742     0.00101640
    115      1      C          -0.00035144    -0.00057956     0.00178428
    116      1      C           0.00169187    -0.00004159     0.00018033
    117      2      N           0.00018842    -0.00166054     0.00360303
    118      2      N           0.00145494    -0.00317736    -0.00171661
    119      3      H           0.00118119     0.00191122    -0.00035541
    120      3      H           0.00034359     0.00020524     0.00060838
    121      3      H          -0.00079805    -0.00014563    -0.00094734
    122      3      H           0.00064375     0.00042090    -0.00025429
    123      3      H           0.00019666    -0.00211961     0.00086148
    124      3      H           0.00085429    -0.00189493    -0.00073215
    125      3      H          -0.00077514     0.00010262     0.00020344
    126      3      H           0.00071427     0.00043920     0.00090333
    127      3      H          -0.00037046     0.00003032    -0.00069533
    128      3      H          -0.00125233     0.00090953    -0.00007572
 SUM OF ATOMIC FORCES           0.00757805    -0.00004527     0.00071303     0.00761166

 --------------------------
 OPTIMIZATION STEP:      5
 --------------------------

 Number of electrons:                                                        344
 Number of occupied orbitals:                                                172
 Number of molecular orbitals:                                               172

 Number of orbital functions:                                               1184
 Number of independent orbital functions:                                   1184

 Extrapolation method: ASPC


 SCF WAVEFUNCTION OPTIMIZATION

  ----------------------------------- OT ---------------------------------------
  Minimizer      : CG                  : conjugate gradient
  Preconditioner : FULL_SINGLE_INVERSE : inversion of 
                                         H + eS - 2*(Sc)(c^T*H*c+const)(Sc)^T
  Precond_solver : DEFAULT
  Line search    : 2PNT                : 2 energies, one gradient
  stepsize       :    0.08000000                  energy_gap     :    0.08000000
  eps_taylor     :   0.10000E-15                  max_taylor     :             4
  ----------------------------------- OT ---------------------------------------

  Step     Update method      Time    Convergence         Total energy    Change
  ------------------------------------------------------------------------------
     1 OT CG       0.80E-01  146.3     0.00002210      -472.9282307908 -4.73E+02
     2 OT LS       0.14E+00  105.3                     -472.9282364822
     3 OT CG       0.14E+00  173.8     0.00001345      -472.9282377735 -6.98E-06
     4 OT LS       0.71E-01  104.6                     -472.9282378133
     5 OT CG       0.71E-01  173.7     0.00000552      -472.9282390768 -1.30E-06
     6 OT LS       0.75E-01  105.0                     -472.9282393075
     7 OT CG       0.75E-01  173.6     0.00000325      -472.9282393082 -2.31E-07
     8 OT LS       0.63E-01  104.8                     -472.9282393744
     9 OT CG       0.63E-01  173.4     0.00000167      -472.9282393766 -6.84E-08
    10 OT LS       0.64E-01  105.2                     -472.9282393946
    11 OT CG       0.64E-01  173.6     0.00000081      -472.9282393946 -1.80E-08

  *** SCF run converged in    11 steps ***


  Electronic density on regular grids:       -343.9999995244        0.0000004756
  Core density on regular grids:              343.9999978511       -0.0000021489
  Total charge density on r-space grids:       -0.0000016733
  Total charge density g-space grids:          -0.0000016733

  Overlap energy of the core charge distribution:               0.00001608852164
  Self energy of the core charge distribution:              -1129.59630750796009
  Core Hamiltonian energy:                                    348.53489193450685
  Hartree energy:                                             457.12284426552338
  Exchange-correlation energy:                               -148.98968417521476

  Total energy:                                              -472.92823939462312

  outer SCF iter =    1 RMS gradient =   0.81E-06 energy =       -472.9282393946
  outer SCF loop converged in   1 iterations or   11 steps


 ENERGY| Total FORCE_EVAL ( QS ) energy (a.u.):             -472.928239394623120


 Number of electrons:                                                        344
 Number of occupied orbitals:                                                172
 Number of molecular orbitals:                                               172

 Number of orbital functions:                                               1184
 Number of independent orbital functions:                                   1184

 Extrapolation method: ASPC


 SCF WAVEFUNCTION OPTIMIZATION

  ----------------------------------- OT ---------------------------------------
  Minimizer      : CG                  : conjugate gradient
  Preconditioner : FULL_SINGLE_INVERSE : inversion of 
                                         H + eS - 2*(Sc)(c^T*H*c+const)(Sc)^T
  Precond_solver : DEFAULT
  Line search    : 2PNT                : 2 energies, one gradient
  stepsize       :    0.08000000                  energy_gap     :    0.08000000
  eps_taylor     :   0.10000E-15                  max_taylor     :             4
  ----------------------------------- OT ---------------------------------------

  Step     Update method      Time    Convergence         Total energy    Change
  ------------------------------------------------------------------------------
     1 OT CG       0.80E-01  146.0     0.00015715      -472.9286326183 -4.73E+02
     2 OT LS       0.14E+00  104.9                     -472.9289220799
     3 OT CG       0.14E+00  173.1     0.00010058      -472.9289911193 -3.59E-04
     4 OT LS       0.65E-01  105.4                     -472.9289622626
     5 OT CG       0.65E-01  173.4     0.00004110      -472.9290579535 -6.68E-05
     6 OT LS       0.72E-01  105.1                     -472.9290702240
     7 OT CG       0.72E-01  173.3     0.00002462      -472.9290703458 -1.24E-05
     8 OT LS       0.57E-01  105.0                     -472.9290736225
     9 OT CG       0.57E-01  173.6     0.00001285      -472.9290738662 -3.52E-06
    10 OT LS       0.67E-01  104.9                     -472.9290749743
    11 OT CG       0.67E-01  173.0     0.00000550      -472.9290750014 -1.14E-06
    12 OT LS       0.72E-01  105.1                     -472.9290752228
    13 OT CG       0.72E-01  172.5     0.00000308      -472.9290752238 -2.22E-07
    14 OT LS       0.72E-01  104.9                     -472.9290752930
    15 OT CG       0.72E-01  172.6     0.00000129      -472.9290752931 -6.93E-08
    16 OT LS       0.79E-01  104.7                     -472.9290753065
    17 OT CG       0.79E-01  173.3     0.00000063      -472.9290753066 -1.35E-08

  *** SCF run converged in    17 steps ***


  Electronic density on regular grids:       -343.9999995148        0.0000004852
  Core density on regular grids:              343.9999978518       -0.0000021482
  Total charge density on r-space grids:       -0.0000016630
  Total charge density g-space grids:          -0.0000016630

  Overlap energy of the core charge distribution:               0.00001596391611
  Self energy of the core charge distribution:              -1129.59630750796009
  Core Hamiltonian energy:                                    348.57766755484738
  Hartree energy:                                             457.09083921376418
  Exchange-correlation energy:                               -149.00129053116945

  Total energy:                                              -472.92907530660176

  outer SCF iter =    1 RMS gradient =   0.63E-06 energy =       -472.9290753066
  outer SCF loop converged in   1 iterations or   17 steps


 ENERGY| Total FORCE_EVAL ( QS ) energy (a.u.):             -472.929075306601760


 Number of electrons:                                                        344
 Number of occupied orbitals:                                                172
 Number of molecular orbitals:                                               172

 Number of orbital functions:                                               1184
 Number of independent orbital functions:                                   1184

 Extrapolation method: ASPC


 SCF WAVEFUNCTION OPTIMIZATION

  ----------------------------------- OT ---------------------------------------
  Minimizer      : CG                  : conjugate gradient
  Preconditioner : FULL_SINGLE_INVERSE : inversion of 
                                         H + eS - 2*(Sc)(c^T*H*c+const)(Sc)^T
  Precond_solver : DEFAULT
  Line search    : 2PNT                : 2 energies, one gradient
  stepsize       :    0.08000000                  energy_gap     :    0.08000000
  eps_taylor     :   0.10000E-15                  max_taylor     :             4
  ----------------------------------- OT ---------------------------------------

  Step     Update method      Time    Convergence         Total energy    Change
  ------------------------------------------------------------------------------
     1 OT CG       0.80E-01  146.9     0.00006050      -472.9274491753 -4.73E+02
     2 OT LS       0.14E+00  105.2                     -472.9274919041
     3 OT CG       0.14E+00  173.5     0.00003884      -472.9275017789 -5.26E-05
     4 OT LS       0.63E-01  105.1                     -472.9274964895
     5 OT CG       0.63E-01  173.2     0.00001603      -472.9275114432 -9.66E-06
     6 OT LS       0.73E-01  104.5                     -472.9275133166
     7 OT CG       0.73E-01  173.3     0.00000942      -472.9275133528 -1.91E-06
     8 OT LS       0.56E-01  104.9                     -472.9275138190
     9 OT CG       0.56E-01  173.9     0.00000506      -472.9275138629 -5.10E-07
    10 OT LS       0.63E-01  104.4                     -472.9275140256
    11 OT CG       0.63E-01  173.4     0.00000227      -472.9275140275 -1.65E-07
    12 OT LS       0.67E-01  105.2                     -472.9275140624
    13 OT CG       0.67E-01  173.0     0.00000124      -472.9275140625 -3.50E-08
    14 OT LS       0.73E-01  104.7                     -472.9275140738
    15 OT CG       0.73E-01  174.0     0.00000052      -472.9275140739 -1.14E-08

  *** SCF run converged in    15 steps ***


  Electronic density on regular grids:       -343.9999995120        0.0000004880
  Core density on regular grids:              343.9999978511       -0.0000021489
  Total charge density on r-space grids:       -0.0000016609
  Total charge density g-space grids:          -0.0000016609

  Overlap energy of the core charge distribution:               0.00001586838003
  Self energy of the core charge distribution:              -1129.59630750796009
  Core Hamiltonian energy:                                    348.64888819147239
  Hartree energy:                                             457.03963720483222
  Exchange-correlation energy:                               -149.01974783063775

  Total energy:                                              -472.92751407391324

  outer SCF iter =    1 RMS gradient =   0.52E-06 energy =       -472.9275140739
  outer SCF loop converged in   1 iterations or   15 steps


 ENERGY| Total FORCE_EVAL ( QS ) energy (a.u.):             -472.927514073913244


 *******************************************************************************
 ***                 MNBRACK - NUMBER OF ENERGY EVALUATIONS :       3        ***
 *******************************************************************************

 Number of electrons:                                                        344
 Number of occupied orbitals:                                                172
 Number of molecular orbitals:                                               172

 Number of orbital functions:                                               1184
 Number of independent orbital functions:                                   1184

 Extrapolation method: ASPC


 SCF WAVEFUNCTION OPTIMIZATION

  ----------------------------------- OT ---------------------------------------
  Minimizer      : CG                  : conjugate gradient
  Preconditioner : FULL_SINGLE_INVERSE : inversion of 
                                         H + eS - 2*(Sc)(c^T*H*c+const)(Sc)^T
  Precond_solver : DEFAULT
  Line search    : 2PNT                : 2 energies, one gradient
  stepsize       :    0.08000000                  energy_gap     :    0.08000000
  eps_taylor     :   0.10000E-15                  max_taylor     :             4
  ----------------------------------- OT ---------------------------------------

  Step     Update method      Time    Convergence         Total energy    Change
  ------------------------------------------------------------------------------
     1 OT CG       0.80E-01  146.6     0.00053977      -472.9238521242 -4.73E+02
     2 OT LS       0.14E+00  104.7                     -472.9272598842
     3 OT CG       0.14E+00  173.4     0.00034945      -472.9280599431 -4.21E-03
     4 OT LS       0.65E-01  104.6                     -472.9277335964
     5 OT CG       0.65E-01  173.6     0.00014213      -472.9288681400 -8.08E-04
     6 OT LS       0.71E-01  104.6                     -472.9290135413
     7 OT CG       0.71E-01  173.9     0.00008633      -472.9290146917 -1.47E-04
     8 OT LS       0.57E-01  105.1                     -472.9290550107
     9 OT CG       0.57E-01  173.3     0.00004423      -472.9290577872 -4.31E-05
    10 OT LS       0.70E-01  106.1                     -472.9290711846
    11 OT CG       0.70E-01  173.9     0.00001870      -472.9290716562 -1.39E-05
    12 OT LS       0.74E-01  105.0                     -472.9290742844
    13 OT CG       0.74E-01  173.7     0.00001052      -472.9290742940 -2.64E-06
    14 OT LS       0.71E-01  105.1                     -472.9290750959
    15 OT CG       0.71E-01  174.0     0.00000445      -472.9290750972 -8.03E-07
    16 OT LS       0.80E-01  105.2                     -472.9290752562
    17 OT CG       0.80E-01  173.4     0.00000223      -472.9290752579 -1.61E-07
    18 OT LS       0.74E-01  105.0                     -472.9290752951
    19 OT CG       0.74E-01  173.6     0.00000129      -472.9290752953 -3.74E-08
    20 OT LS       0.65E-01  105.0                     -472.9290753061
    21 OT CG       0.65E-01  172.7     0.00000066      -472.9290753063 -1.10E-08

  *** SCF run converged in    21 steps ***


  Electronic density on regular grids:       -343.9999995148        0.0000004852
  Core density on regular grids:              343.9999978518       -0.0000021482
  Total charge density on r-space grids:       -0.0000016630
  Total charge density g-space grids:          -0.0000016630

  Overlap energy of the core charge distribution:               0.00001596391611
  Self energy of the core charge distribution:              -1129.59630750796009
  Core Hamiltonian energy:                                    348.57768284588366
  Hartree energy:                                             457.09082695848639
  Exchange-correlation energy:                               -149.00129356663098

  Total energy:                                              -472.92907530630487

  outer SCF iter =    1 RMS gradient =   0.66E-06 energy =       -472.9290753063
  outer SCF loop converged in   1 iterations or   21 steps


 ENERGY| Total FORCE_EVAL ( QS ) energy (a.u.):             -472.929075309486393


 ATOMIC FORCES in [a.u.]

 # Atom   Kind   Element          X              Y              Z
      1      1      C           0.00057969     0.00095053    -0.00032101
      2      1      C           0.00163159    -0.00163466     0.00092673
      3      1      C          -0.00054494     0.00037094     0.00055347
      4      1      C           0.00032299    -0.00250679    -0.00078099
      5      1      C          -0.00129167     0.00083648     0.00043824
      6      1      C          -0.00020886     0.00045091     0.00100210
      7      2      N          -0.00149156     0.00209583    -0.00169706
      8      2      N           0.00145432    -0.00273412    -0.00125763
      9      1      C          -0.00003478     0.00240210    -0.00046897
     10      1      C           0.00109288    -0.00133316     0.00046209
     11      1      C           0.00053263    -0.00093374     0.00088200
     12      1      C          -0.00100137    -0.00125466    -0.00038283
     13      1      C          -0.00165340     0.00156566     0.00094963
     14      1      C           0.00071126    -0.00068859     0.00062774
     15      1      C           0.00157841    -0.00397950     0.00122666
     16      1      C           0.00068277    -0.00033191     0.00119615
     17      1      C          -0.00053895     0.00110198     0.00118985
     18      1      C          -0.00120792    -0.00103344     0.00187811
     19      3      H           0.00124543     0.00162587    -0.00101371
     20      3      H           0.00082977    -0.00096834     0.00006821
     21      3      H          -0.00049619     0.00058209    -0.00003424
     22      3      H           0.00061984    -0.00070084    -0.00003079
     23      3      H          -0.00124026    -0.00166502    -0.00104936
     24      3      H          -0.00073810     0.00078263     0.00012324
     25      3      H           0.00247317     0.00210932     0.00010082
     26      3      H          -0.00202943     0.00153256    -0.00002230
     27      3      H          -0.00232694    -0.00157622    -0.00008886
     28      3      H           0.00289382    -0.00123688    -0.00028064
     29      1      C           0.00117024     0.00081522     0.00030112
     30      1      C           0.00089152    -0.00035373    -0.00083918
     31      1      C           0.00115733    -0.00125644    -0.00046168
     32      1      C          -0.00234549     0.00022499     0.00066870
     33      1      C           0.00053242    -0.00063493    -0.00061177
     34      1      C          -0.00116091     0.00199340    -0.00089120
     35      2      N           0.00253830    -0.00179412     0.00178459
     36      2      N          -0.00189492     0.00183052     0.00124031
     37      1      C           0.00247351    -0.00045511     0.00059816
     38      1      C          -0.00028770     0.00060109    -0.00056436
     39      1      C           0.00113384    -0.00156477    -0.00091916
     40      1      C          -0.00110053    -0.00033730     0.00033619
     41      1      C          -0.00050547     0.00063600    -0.00084409
     42      1      C          -0.00077211     0.00146288    -0.00037587
     43      1      C           0.00007781     0.00079147    -0.00127608
     44      1      C          -0.00094284     0.00041028    -0.00110490
     45      1      C           0.00041126    -0.00026214    -0.00115443
     46      1      C           0.00216656    -0.00068068    -0.00120177
     47      3      H           0.00182256     0.00111166     0.00102759
     48      3      H           0.00065507    -0.00059355     0.00003534
     49      3      H          -0.00068874     0.00081601    -0.00003725
     50      3      H           0.00077865    -0.00088324    -0.00006975
     51      3      H          -0.00172484    -0.00107037     0.00101315
     52      3      H          -0.00052512     0.00059373     0.00006574
     53      3      H           0.00137793    -0.00215693     0.00001926
     54      3      H           0.00124923     0.00234183     0.00003180
     55      3      H          -0.00108588     0.00238802     0.00014974
     56      3      H          -0.00165021    -0.00238466    -0.00000098
     57      1      C          -0.00053957    -0.00153020     0.00022913
     58      1      C          -0.00009487     0.00039643    -0.00006901
     59      1      C           0.00058504    -0.00041625    -0.00042162
     60      1      C           0.00090285    -0.00002373     0.00034250
     61      1      C           0.00006124    -0.00017489     0.00012160
     62      1      C           0.00095381     0.00165391    -0.00013210
     63      2      N          -0.00138583     0.00130995    -0.00027241
     64      2      N          -0.00011758     0.00133433    -0.00119625
     65      3      H          -0.00039573     0.00075302    -0.00024572
     66      3      H           0.00022043     0.00073179    -0.00034471
     67      3      H          -0.00035995    -0.00066968    -0.00091670
     68      3      H           0.00008117     0.00103760    -0.00015451
     69      3      H           0.00061101    -0.00104265     0.00012417
     70      3      H           0.00135701     0.00037002    -0.00020407
     71      3      H          -0.00040958    -0.00086310     0.00020142
     72      3      H           0.00033874     0.00087181     0.00100315
     73      3      H          -0.00002516    -0.00077455     0.00023886
     74      3      H          -0.00032115    -0.00012857     0.00067070
     75      1      C           0.00071884     0.00180773     0.00034059
     76      1      C           0.00015522    -0.00034835    -0.00003014
     77      1      C          -0.00055323     0.00050536    -0.00044885
     78      1      C          -0.00090235    -0.00002008     0.00032194
     79      1      C           0.00016271     0.00020886     0.00001027
     80      1      C          -0.00066141    -0.00160891    -0.00002204
     81      2      N           0.00043974    -0.00034414     0.00069587
     82      2      N           0.00016026     0.00011826    -0.00117851
     83      3      H           0.00021590    -0.00054427    -0.00042094
     84      3      H          -0.00021028    -0.00068573    -0.00043548
     85      3      H           0.00045959     0.00079926    -0.00096235
     86      3      H          -0.00010985    -0.00107103    -0.00022109
     87      3      H          -0.00063100     0.00102267     0.00011782
     88      3      H          -0.00117694    -0.00046357    -0.00018207
     89      3      H           0.00049299     0.00086306     0.00021626
     90      3      H          -0.00029379    -0.00086887     0.00092092
     91      3      H           0.00009293     0.00074196     0.00024630
     92      3      H           0.00064235     0.00033751     0.00065529
     93      1      C           0.00165430     0.00054570    -0.00003501
     94      1      C          -0.00025002    -0.00012037    -0.00006366
     95      1      C          -0.00000912     0.00096861    -0.00037847
     96      1      C          -0.00038972     0.00054419     0.00043844
     97      1      C           0.00038901    -0.00015516     0.00004354
     98      1      C          -0.00162744    -0.00051165    -0.00041721
     99      2      N           0.00091038    -0.00023145     0.00088039
    100      2      N          -0.00056229     0.00026078    -0.00084690
    101      3      H          -0.00045112    -0.00058397    -0.00051914
    102      3      H          -0.00079048     0.00004149    -0.00022222
    103      3      H           0.00076717     0.00032194    -0.00093102
    104      3      H          -0.00090448    -0.00037231    -0.00020668
    105      3      H           0.00046700     0.00131320     0.00021752
    106      3      H          -0.00100432     0.00061800    -0.00010188
    107      3      H           0.00105172    -0.00000205     0.00015960
    108      3      H          -0.00070986    -0.00032369     0.00092512
    109      3      H           0.00075379     0.00011862     0.00039900
    110      3      H           0.00084141    -0.00048179     0.00017766
    111      1      C          -0.00144839    -0.00056962     0.00046143
    112      1      C           0.00028118     0.00005733     0.00003453
    113      1      C          -0.00000734    -0.00088275    -0.00041049
    114      1      C           0.00040410    -0.00063962     0.00038696
    115      1      C          -0.00028724     0.00010382     0.00003287
    116      1      C           0.00173949     0.00055700    -0.00003853
    117      2      N          -0.00107015     0.00131891     0.00063339
    118      2      N           0.00054111     0.00010571     0.00049658
    119      3      H           0.00054384     0.00068675    -0.00067689
    120      3      H           0.00079398     0.00003509    -0.00033300
    121      3      H          -0.00078984    -0.00026926    -0.00094335
    122      3      H           0.00092679     0.00041530    -0.00021022
    123      3      H          -0.00048775    -0.00122893     0.00015521
    124      3      H           0.00099678    -0.00070844    -0.00015965
    125      3      H          -0.00103207    -0.00002597     0.00015695
    126      3      H           0.00081146     0.00039732     0.00093380
    127      3      H          -0.00072529    -0.00019662     0.00030517
    128      3      H          -0.00002306     0.00021277     0.00037751
 SUM OF ATOMIC FORCES           0.00736276     0.00002200     0.00043549     0.00737566

 Number of electrons:                                                        344
 Number of occupied orbitals:                                                172
 Number of molecular orbitals:                                               172

 Number of orbital functions:                                               1184
 Number of independent orbital functions:                                   1184

 Extrapolation method: ASPC


 SCF WAVEFUNCTION OPTIMIZATION

  ----------------------------------- OT ---------------------------------------
  Minimizer      : CG                  : conjugate gradient
  Preconditioner : FULL_SINGLE_INVERSE : inversion of 
                                         H + eS - 2*(Sc)(c^T*H*c+const)(Sc)^T
  Precond_solver : DEFAULT
  Line search    : 2PNT                : 2 energies, one gradient
  stepsize       :    0.08000000                  energy_gap     :    0.08000000
  eps_taylor     :   0.10000E-15                  max_taylor     :             4
  ----------------------------------- OT ---------------------------------------

  Step     Update method      Time    Convergence         Total energy    Change
  ------------------------------------------------------------------------------
     1 OT CG       0.80E-01  147.3     0.00092462      -472.9135001021 -4.73E+02
     2 OT LS       0.14E+00  105.3                     -472.9234814098
     3 OT CG       0.14E+00  173.7     0.00060179      -472.9257823183 -1.23E-02
     4 OT LS       0.64E-01  105.0                     -472.9246547896
     5 OT CG       0.64E-01  173.1     0.00024937      -472.9281239016 -2.34E-03
     6 OT LS       0.69E-01  104.7                     -472.9285588574
     7 OT CG       0.69E-01  173.2     0.00015174      -472.9285616481 -4.38E-04
     8 OT LS       0.56E-01  104.7                     -472.9286847563
     9 OT CG       0.56E-01  173.6     0.00007811      -472.9286923688 -1.31E-04
    10 OT LS       0.69E-01  105.1                     -472.9287335261
    11 OT CG       0.69E-01  174.1     0.00003332      -472.9287350397 -4.27E-05
    12 OT LS       0.72E-01  105.0                     -472.9287431681
    13 OT CG       0.72E-01  174.2     0.00001871      -472.9287431859 -8.15E-06
    14 OT LS       0.71E-01  105.1                     -472.9287457133
    15 OT CG       0.71E-01  173.8     0.00000797      -472.9287457140 -2.53E-06
    16 OT LS       0.78E-01  104.9                     -472.9287462133
    17 OT CG       0.78E-01  173.5     0.00000395      -472.9287462173 -5.03E-07
    18 OT LS       0.74E-01  105.0                     -472.9287463352
    19 OT CG       0.74E-01  173.4     0.00000227      -472.9287463355 -1.18E-07
    20 OT LS       0.63E-01  104.6                     -472.9287463677
    21 OT CG       0.63E-01  173.4     0.00000119      -472.9287463687 -3.32E-08
    22 OT LS       0.70E-01  104.6                     -472.9287463786
    23 OT CG       0.70E-01  173.5     0.00000063      -472.9287463787 -1.00E-08

  *** SCF run converged in    23 steps ***


  Electronic density on regular grids:       -343.9999995119        0.0000004881
  Core density on regular grids:              343.9999978519       -0.0000021481
  Total charge density on r-space grids:       -0.0000016600
  Total charge density g-space grids:          -0.0000016600

  Overlap energy of the core charge distribution:               0.00001589962160
  Self energy of the core charge distribution:              -1129.59630750796009
  Core Hamiltonian energy:                                    348.61285849312452
  Hartree energy:                                             457.06523297145503
  Exchange-correlation energy:                               -149.01054623491777

  Total energy:                                              -472.92874637867669

  outer SCF iter =    1 RMS gradient =   0.63E-06 energy =       -472.9287463787
  outer SCF loop converged in   1 iterations or   23 steps


 ENERGY| Total FORCE_EVAL ( QS ) energy (a.u.):             -472.928746381752262


 ATOMIC FORCES in [a.u.]

 # Atom   Kind   Element          X              Y              Z
      1      1      C          -0.00130725     0.00151584     0.00027067
      2      1      C           0.00120190    -0.00389455     0.00106733
      3      1      C           0.00011987     0.00345358     0.00018879
      4      1      C           0.00332589    -0.00362699    -0.00113713
      5      1      C          -0.00414705     0.00293885     0.00002659
      6      1      C           0.00109107    -0.00053700     0.00110575
      7      2      N          -0.00645573     0.00425187    -0.00091480
      8      2      N           0.00653456    -0.00451749    -0.00089786
      9      1      C          -0.00293202     0.00352150    -0.00068531
     10      1      C           0.00364660    -0.00319450    -0.00002180
     11      1      C          -0.00032828     0.00040953     0.00108010
     12      1      C           0.00030363    -0.00208363     0.00005665
     13      1      C          -0.00105398     0.00426118     0.00118473
     14      1      C           0.00026451    -0.00397252     0.00018702
     15      1      C           0.00360823    -0.01198788     0.00188694
     16      1      C           0.00244211     0.00060676     0.00166728
     17      1      C          -0.00095229     0.00513787     0.00165499
     18      1      C          -0.00453453    -0.00388617     0.00307046
     19      3      H           0.00169747     0.00174700    -0.00119847
     20      3      H           0.00130211    -0.00262963     0.00017863
     21      3      H           0.00054110     0.00057384     0.00003599
     22      3      H          -0.00030935    -0.00075663     0.00006429
     23      3      H          -0.00164541    -0.00172901    -0.00121316
     24      3      H          -0.00122748     0.00243129     0.00030289
     25      3      H           0.00330118     0.00473299     0.00038643
     26      3      H          -0.00378698     0.00097691    -0.00011183
     27      3      H          -0.00302633    -0.00374890     0.00004679
     28      3      H           0.00492707    -0.00069289    -0.00041136
     29      1      C           0.00168383    -0.00083821    -0.00025011
     30      1      C          -0.00026566     0.00090909    -0.00094911
     31      1      C           0.00278578    -0.00407500    -0.00017724
     32      1      C          -0.00331182     0.00319520     0.00108084
     33      1      C           0.00345218    -0.00043483    -0.00031004
     34      1      C          -0.00335511     0.00162855    -0.00105247
     35      2      N           0.00400410    -0.00706313     0.00101739
     36      2      N          -0.00367177     0.00720552     0.00072939
     37      1      C           0.00323284    -0.00357399     0.00089895
     38      1      C          -0.00323681     0.00017812    -0.00018452
     39      1      C           0.00317452    -0.00125305    -0.00108610
     40      1      C          -0.00156459     0.00157223    -0.00016777
     41      1      C           0.00056442    -0.00074969    -0.00102305
     42      1      C          -0.00253333     0.00444243     0.00010685
     43      1      C           0.00126649     0.00262760    -0.00174868
     44      1      C          -0.00364013     0.00045578    -0.00132861
     45      1      C          -0.00059230    -0.00187982    -0.00165905
     46      1      C           0.00660505    -0.00157394    -0.00154194
     47      3      H           0.00203071     0.00156875     0.00121663
     48      3      H           0.00076782     0.00036855    -0.00001034
     49      3      H          -0.00220089     0.00137118    -0.00014790
     50      3      H           0.00232785    -0.00144773    -0.00023724
     51      3      H          -0.00187353    -0.00147254     0.00117759
     52      3      H          -0.00057276    -0.00039480    -0.00002834
     53      3      H           0.00066398    -0.00394890     0.00010473
     54      3      H           0.00333089     0.00285831    -0.00011501
     55      3      H          -0.00044095     0.00392592     0.00029168
     56      3      H          -0.00399996    -0.00290345    -0.00022344
     57      1      C          -0.00091403    -0.00161391     0.00049429
     58      1      C          -0.00068555     0.00037823     0.00138528
     59      1      C           0.00166717    -0.00109972     0.00004371
     60      1      C           0.00202582    -0.00008477    -0.00033627
     61      1      C          -0.00047959     0.00025825    -0.00119405
     62      1      C           0.00121813     0.00202236     0.00004156
     63      2      N          -0.00628909     0.00514670    -0.00226658
     64      2      N          -0.00063247     0.00295862    -0.00010375
     65      3      H           0.00005630    -0.00028966    -0.00066484
     66      3      H           0.00042578     0.00102576    -0.00114029
     67      3      H          -0.00028533    -0.00071971    -0.00092942
     68      3      H           0.00019385     0.00123369    -0.00011675
     69      3      H          -0.00036218    -0.00107689    -0.00031146
     70      3      H           0.00070564     0.00095310     0.00039718
     71      3      H          -0.00039549    -0.00107541     0.00016165
     72      3      H           0.00043768     0.00088921     0.00101356
     73      3      H           0.00010884    -0.00116847     0.00101664
     74      3      H           0.00069551     0.00028394     0.00088367
     75      1      C           0.00114149     0.00210446     0.00056179
     76      1      C           0.00076260    -0.00040838     0.00145425
     77      1      C          -0.00161610     0.00116181     0.00006580
     78      1      C          -0.00207798     0.00006640    -0.00031191
     79      1      C           0.00076276    -0.00016195    -0.00135532
     80      1      C          -0.00060691    -0.00211907     0.00006748
     81      2      N           0.00320108    -0.00120076    -0.00078758
     82      2      N           0.00077225    -0.00140819    -0.00012006
     83      3      H          -0.00028601     0.00029574    -0.00075982
     84      3      H          -0.00043045    -0.00094192    -0.00122806
     85      3      H           0.00039669     0.00086148    -0.00098044
     86      3      H          -0.00022248    -0.00123837    -0.00019361
     87      3      H           0.00035175     0.00106600    -0.00035364
     88      3      H          -0.00051561    -0.00105111     0.00036273
     89      3      H           0.00050128     0.00107043     0.00017933
     90      3      H          -0.00039163    -0.00085870     0.00091585
     91      3      H          -0.00000853     0.00110912     0.00104887
     92      3      H          -0.00037246    -0.00005172     0.00088485
     93      1      C           0.00204144     0.00034155    -0.00020910
     94      1      C           0.00018622    -0.00091998     0.00125753
     95      1      C           0.00001627     0.00211602     0.00025534
     96      1      C          -0.00099847     0.00168434    -0.00001479
     97      1      C           0.00032137    -0.00065233    -0.00145707
     98      1      C          -0.00177570    -0.00087238    -0.00065201
     99      2      N           0.00227564    -0.00087266    -0.00019116
    100      2      N          -0.00075463    -0.00177771     0.00044779
    101      3      H           0.00007042     0.00041350    -0.00069939
    102      3      H          -0.00118051     0.00021329    -0.00099878
    103      3      H           0.00073308     0.00043489    -0.00092082
    104      3      H          -0.00112669    -0.00035617    -0.00016315
    105      3      H           0.00099339     0.00064297    -0.00037484
    106      3      H          -0.00110679    -0.00039730     0.00033401
    107      3      H           0.00126672     0.00009121     0.00012343
    108      3      H          -0.00074880    -0.00025900     0.00093823
    109      3      H           0.00106407     0.00028955     0.00120413
    110      3      H          -0.00013518     0.00001463     0.00055157
    111      1      C          -0.00177318    -0.00049991     0.00064755
    112      1      C          -0.00007524     0.00064970     0.00142354
    113      1      C          -0.00002400    -0.00205714     0.00021155
    114      1      C           0.00100737    -0.00173705    -0.00011816
    115      1      C          -0.00024338     0.00066137    -0.00137831
    116      1      C           0.00179317     0.00102115    -0.00021742
    117      2      N          -0.00214780     0.00372095    -0.00196578
    118      2      N          -0.00019315     0.00278274     0.00224428
    119      3      H           0.00002959    -0.00030448    -0.00093876
    120      3      H           0.00115525    -0.00010513    -0.00108887
    121      3      H          -0.00078518    -0.00036992    -0.00094026
    122      3      H           0.00115658     0.00041009    -0.00017419
    123      3      H          -0.00103291    -0.00051350    -0.00041124
    124      3      H           0.00110720     0.00024221     0.00029937
    125      3      H          -0.00124011    -0.00013094     0.00011903
    126      3      H           0.00089168     0.00036340     0.00095839
    127      3      H          -0.00100805    -0.00038082     0.00110828
    128      3      H           0.00097325    -0.00035186     0.00074370
 SUM OF ATOMIC FORCES           0.00681719    -0.00014869     0.00003199     0.00681888

 Number of electrons:                                                        344
 Number of occupied orbitals:                                                172
 Number of molecular orbitals:                                               172

 Number of orbital functions:                                               1184
 Number of independent orbital functions:                                   1184

 Extrapolation method: ASPC


 SCF WAVEFUNCTION OPTIMIZATION

  ----------------------------------- OT ---------------------------------------
  Minimizer      : CG                  : conjugate gradient
  Preconditioner : FULL_SINGLE_INVERSE : inversion of 
                                         H + eS - 2*(Sc)(c^T*H*c+const)(Sc)^T
  Precond_solver : DEFAULT
  Line search    : 2PNT                : 2 energies, one gradient
  stepsize       :    0.08000000                  energy_gap     :    0.08000000
  eps_taylor     :   0.10000E-15                  max_taylor     :             4
  ----------------------------------- OT ---------------------------------------

  Step     Update method      Time    Convergence         Total energy    Change
  ------------------------------------------------------------------------------
     1 OT CG       0.80E-01  146.5     0.00084556      -472.9162803588 -4.73E+02
     2 OT LS       0.14E+00  104.7                     -472.9246382835
     3 OT CG       0.14E+00  173.1     0.00054750      -472.9265930190 -1.03E-02
     4 OT LS       0.65E-01  104.2                     -472.9257953739
     5 OT CG       0.65E-01  173.5     0.00022164      -472.9285764268 -1.98E-03
     6 OT LS       0.72E-01  104.7                     -472.9289336575
     7 OT CG       0.72E-01  174.0     0.00013416      -472.9289373228 -3.61E-04
     8 OT LS       0.57E-01  104.7                     -472.9290331815
     9 OT CG       0.57E-01  174.2     0.00006927      -472.9290409856 -1.04E-04
    10 OT LS       0.69E-01  105.2                     -472.9290735499
    11 OT CG       0.69E-01  172.6     0.00002942      -472.9290746205 -3.36E-05
    12 OT LS       0.73E-01  105.2                     -472.9290810560
    13 OT CG       0.73E-01  173.9     0.00001647      -472.9290810796 -6.46E-06
    14 OT LS       0.72E-01  104.9                     -472.9290830610
    15 OT CG       0.72E-01  173.9     0.00000691      -472.9290830618 -1.98E-06
    16 OT LS       0.81E-01  104.9                     -472.9290834486
    17 OT CG       0.81E-01  173.7     0.00000337      -472.9290834532 -3.91E-07
    18 OT LS       0.78E-01  104.7                     -472.9290835426
    19 OT CG       0.78E-01  174.0     0.00000190      -472.9290835427 -8.95E-08
    20 OT LS       0.65E-01  105.1                     -472.9290835657
    21 OT CG       0.65E-01  173.1     0.00000100      -472.9290835666 -2.39E-08
    22 OT LS       0.69E-01  104.8                     -472.9290835736
    23 OT CG       0.69E-01  173.5     0.00000054      -472.9290835736 -7.06E-09

  *** SCF run converged in    23 steps ***


  Electronic density on regular grids:       -343.9999995146        0.0000004854
  Core density on regular grids:              343.9999978522       -0.0000021478
  Total charge density on r-space grids:       -0.0000016624
  Total charge density g-space grids:          -0.0000016624

  Overlap energy of the core charge distribution:               0.00001595328272
  Self energy of the core charge distribution:              -1129.59630750796009
  Core Hamiltonian energy:                                    348.58251848167470
  Hartree energy:                                             457.08726491860023
  Exchange-correlation energy:                               -149.00257541923065

  Total energy:                                              -472.92908357363319

  outer SCF iter =    1 RMS gradient =   0.54E-06 energy =       -472.9290835736
  outer SCF loop converged in   1 iterations or   23 steps


 ENERGY| Total FORCE_EVAL ( QS ) energy (a.u.):             -472.929083575870436


 ATOMIC FORCES in [a.u.]

 # Atom   Kind   Element          X              Y              Z
      1      1      C           0.00032314     0.00102687    -0.00024071
      2      1      C           0.00157438    -0.00193902     0.00094537
      3      1      C          -0.00045703     0.00078807     0.00050462
      4      1      C           0.00072860    -0.00265578    -0.00082942
      5      1      C          -0.00167471     0.00112177     0.00038194
      6      1      C          -0.00003381     0.00031632     0.00101582
      7      2      N          -0.00215707     0.00238494    -0.00158803
      8      2      N           0.00213387    -0.00297658    -0.00120685
      9      1      C          -0.00042651     0.00255212    -0.00049843
     10      1      C           0.00143634    -0.00158522     0.00039634
     11      1      C           0.00041589    -0.00075125     0.00090860
     12      1      C          -0.00082379    -0.00136558    -0.00032296
     13      1      C          -0.00157342     0.00192896     0.00098081
     14      1      C           0.00065299    -0.00113414     0.00056839
     15      1      C           0.00186466    -0.00507525     0.00131823
     16      1      C           0.00092004    -0.00020249     0.00126066
     17      1      C          -0.00059838     0.00164907     0.00125323
     18      1      C          -0.00165802    -0.00142539     0.00204070
     19      3      H           0.00130658     0.00164213    -0.00103878
     20      3      H           0.00089484    -0.00119453     0.00008304
     21      3      H          -0.00035516     0.00058085    -0.00002449
     22      3      H           0.00049369    -0.00070842    -0.00001770
     23      3      H          -0.00129484    -0.00167339    -0.00107151
     24      3      H          -0.00080542     0.00100723     0.00014746
     25      3      H           0.00258234     0.00246176     0.00013861
     26      3      H          -0.00226693     0.00145665    -0.00003425
     27      3      H          -0.00242000    -0.00186865    -0.00007072
     28      3      H           0.00316818    -0.00116226    -0.00029823
     29      1      C           0.00123922     0.00059083     0.00022635
     30      1      C           0.00073383    -0.00018289    -0.00085410
     31      1      C           0.00137750    -0.00163558    -0.00042285
     32      1      C          -0.00247564     0.00062690     0.00072450
     33      1      C           0.00092843    -0.00061056    -0.00057121
     34      1      C          -0.00145704     0.00194467    -0.00091277
     35      2      N           0.00273935    -0.00249899     0.00168059
     36      2      N          -0.00213264     0.00255253     0.00117047
     37      1      C           0.00257336    -0.00087632     0.00063938
     38      1      C          -0.00068612     0.00054587    -0.00051366
     39      1      C           0.00140826    -0.00152326    -0.00094137
     40      1      C          -0.00116357    -0.00007783     0.00026776
     41      1      C          -0.00035972     0.00044923    -0.00086798
     42      1      C          -0.00101126     0.00186361    -0.00031017
     43      1      C           0.00024099     0.00103895    -0.00134079
     44      1      C          -0.00130671     0.00041781    -0.00113537
     45      1      C           0.00027391    -0.00048037    -0.00122314
     46      1      C           0.00276813    -0.00080595    -0.00124850
     47      3      H           0.00185053     0.00117336     0.00105321
     48      3      H           0.00067038    -0.00046307     0.00002902
     49      3      H          -0.00089423     0.00089205    -0.00005211
     50      3      H           0.00098948    -0.00096079    -0.00009236
     51      3      H          -0.00174472    -0.00112470     0.00103540
     52      3      H          -0.00053150     0.00045928     0.00005273
     53      3      H           0.00128064    -0.00239889     0.00003066
     54      3      H           0.00152938     0.00241056     0.00001213
     55      3      H          -0.00099808     0.00259568     0.00016875
     56      3      H          -0.00196634    -0.00245314    -0.00003083
     57      1      C          -0.00059082    -0.00154027     0.00026468
     58      1      C          -0.00017509     0.00039334     0.00012748
     59      1      C           0.00073133    -0.00050787    -0.00035826
     60      1      C           0.00105403    -0.00003249     0.00025018
     61      1      C          -0.00001152    -0.00011571    -0.00005607
     62      1      C           0.00098561     0.00170288    -0.00010925
     63      2      N          -0.00204641     0.00184227    -0.00054332
     64      2      N          -0.00018562     0.00155940    -0.00104944
     65      3      H          -0.00033439     0.00061256    -0.00030237
     66      3      H           0.00024827     0.00077214    -0.00045327
     67      3      H          -0.00035006    -0.00067719    -0.00091849
     68      3      H           0.00009645     0.00106457    -0.00014946
     69      3      H           0.00047869    -0.00104763     0.00006493
     70      3      H           0.00126863     0.00044958    -0.00012229
     71      3      H          -0.00040789    -0.00089227     0.00019610
     72      3      H           0.00035245     0.00087505     0.00100465
     73      3      H          -0.00000722    -0.00082843     0.00034517
     74      3      H          -0.00018348    -0.00007299     0.00069945
     75      1      C           0.00077664     0.00184701     0.00037028
     76      1      C           0.00023748    -0.00035591     0.00017054
     77      1      C          -0.00069699     0.00059346    -0.00037873
     78      1      C          -0.00106081    -0.00000790     0.00023572
     79      1      C           0.00024353     0.00015827    -0.00017440
     80      1      C          -0.00065197    -0.00167731    -0.00000994
     81      2      N           0.00081501    -0.00046491     0.00049658
     82      2      N           0.00024226    -0.00007916    -0.00103628
     83      3      H           0.00014792    -0.00043098    -0.00046672
     84      3      H          -0.00024012    -0.00072090    -0.00054362
     85      3      H           0.00045128     0.00080827    -0.00096484
     86      3      H          -0.00012514    -0.00109403    -0.00021743
     87      3      H          -0.00049735     0.00102887     0.00005371
     88      3      H          -0.00108719    -0.00054370    -0.00010798
     89      3      H           0.00049430     0.00089145     0.00021132
     90      3      H          -0.00030733    -0.00086809     0.00092015
     91      3      H           0.00007940     0.00079212     0.00035587
     92      3      H           0.00050515     0.00028499     0.00068627
     93      1      C           0.00170582     0.00051661    -0.00005880
     94      1      C          -0.00019050    -0.00022808     0.00011515
     95      1      C          -0.00000618     0.00112338    -0.00029228
     96      1      C          -0.00047140     0.00069839     0.00037666
     97      1      C           0.00037934    -0.00022235    -0.00015946
     98      1      C          -0.00164647    -0.00056127    -0.00044913
     99      2      N           0.00109962    -0.00031726     0.00073315
    100      2      N          -0.00058916    -0.00001054    -0.00067554
    101      3      H          -0.00038065    -0.00044908    -0.00054346
    102      3      H          -0.00084369     0.00006458    -0.00032814
    103      3      H           0.00076299     0.00033736    -0.00092969
    104      3      H          -0.00093486    -0.00037029    -0.00020084
    105      3      H           0.00053881     0.00122220     0.00013701
    106      3      H          -0.00101857     0.00047991    -0.00004256
    107      3      H           0.00108115     0.00001059     0.00015475
    108      3      H          -0.00071573    -0.00031508     0.00092696
    109      3      H           0.00079630     0.00014172     0.00050883
    110      3      H           0.00070944    -0.00041453     0.00022829
    111      1      C          -0.00149132    -0.00055834     0.00048610
    112      1      C           0.00023245     0.00013710     0.00022216
    113      1      C          -0.00000907    -0.00104111    -0.00032597
    114      1      C           0.00048487    -0.00078778     0.00031811
    115      1      C          -0.00028075     0.00017936    -0.00015781
    116      1      C           0.00174499     0.00062130    -0.00006291
    117      2      N          -0.00121279     0.00164520     0.00029038
    118      2      N           0.00044069     0.00046668     0.00073580
    119      3      H           0.00047456     0.00055268    -0.00071220
    120      3      H           0.00084333     0.00001628    -0.00043612
    121      3      H          -0.00078982    -0.00028309    -0.00094297
    122      3      H           0.00095833     0.00041480    -0.00020540
    123      3      H          -0.00056215    -0.00113181     0.00007820
    124      3      H           0.00101213    -0.00057922    -0.00009720
    125      3      H          -0.00106064    -0.00004022     0.00015188
    126      3      H           0.00082327     0.00039296     0.00093719
    127      3      H          -0.00076416    -0.00022158     0.00041494
    128      3      H           0.00011142     0.00013622     0.00042715
 SUM OF ATOMIC FORCES           0.00730686     0.00001193     0.00038863     0.00731720

 Number of electrons:                                                        344
 Number of occupied orbitals:                                                172
 Number of molecular orbitals:                                               172

 Number of orbital functions:                                               1184
 Number of independent orbital functions:                                   1184

 Extrapolation method: ASPC


 SCF WAVEFUNCTION OPTIMIZATION

  ----------------------------------- OT ---------------------------------------
  Minimizer      : CG                  : conjugate gradient
  Preconditioner : FULL_SINGLE_INVERSE : inversion of 
                                         H + eS - 2*(Sc)(c^T*H*c+const)(Sc)^T
  Precond_solver : DEFAULT
  Line search    : 2PNT                : 2 energies, one gradient
  stepsize       :    0.08000000                  energy_gap     :    0.08000000
  eps_taylor     :   0.10000E-15                  max_taylor     :             4
  ----------------------------------- OT ---------------------------------------

  Step     Update method      Time    Convergence         Total energy    Change
  ------------------------------------------------------------------------------
     1 OT CG       0.80E-01  146.6     0.00054979      -472.9236706773 -4.73E+02
     2 OT LS       0.14E+00  104.9                     -472.9272080459
     3 OT CG       0.14E+00  172.6     0.00035509      -472.9280402621 -4.37E-03
     4 OT LS       0.65E-01  105.0                     -472.9276766419
     5 OT CG       0.65E-01  173.6     0.00014571      -472.9288678580 -8.28E-04
     6 OT LS       0.71E-01  105.3                     -472.9290193501
     7 OT CG       0.71E-01  173.5     0.00008812      -472.9290204769 -1.53E-04
     8 OT LS       0.57E-01  104.6                     -472.9290624403
     9 OT CG       0.57E-01  172.8     0.00004547      -472.9290652049 -4.47E-05
    10 OT LS       0.69E-01  105.5                     -472.9290792189
    11 OT CG       0.69E-01  173.4     0.00001924      -472.9290796710 -1.45E-05
    12 OT LS       0.73E-01  105.4                     -472.9290824242
    13 OT CG       0.73E-01  173.2     0.00001076      -472.9290824350 -2.76E-06
    14 OT LS       0.71E-01  104.6                     -472.9290832762
    15 OT CG       0.71E-01  173.5     0.00000454      -472.9290832767 -8.42E-07
    16 OT LS       0.80E-01  104.9                     -472.9290834424
    17 OT CG       0.80E-01  173.5     0.00000220      -472.9290834442 -1.67E-07
    18 OT LS       0.78E-01  105.0                     -472.9290834827
    19 OT CG       0.78E-01  173.1     0.00000123      -472.9290834827 -3.85E-08
    20 OT LS       0.65E-01  105.0                     -472.9290834924
    21 OT CG       0.65E-01  173.6     0.00000065      -472.9290834928 -1.01E-08

  *** SCF run converged in    21 steps ***


  Electronic density on regular grids:       -343.9999995145        0.0000004855
[truncated: 4,419,214 more chars]
