# Supplementary material for: Photoresponsive Organic Cages—Computationally Inspired Discovery of Azobenzene-Derived Organic Cages
Source: J Am Chem Soc. 2024 Oct 22;146(44):30332–9. doi: 10.1021/jacs.4c10217 (PMC11544616; doi:10.1021/jacs.4c10217)
Supplement: Supplementary file 1 — ja4c10217_si_001.zip [file ja4c10217_si_001.zip › Computational Models/Isomerisation Models/ACC1/TransIsomers/2plus4/EEE Orientation 1/POSXYZ.xyz]

 i =       15, E =      -472.9322757926
  C        21.9631557309       21.6199391570       23.0148936217
  C        21.3672261678       22.8922142206       22.8807569372
  C        22.1909773869       24.0274637055       22.6518961864
  C        23.5932779201       23.8798978282       22.5773436424
  C        24.1875123599       22.5981509560       22.7459806255
  C        23.3769853494       21.4703412794       22.9800082579
  N        24.3333264340       25.0942175321       22.4887698200
  N        25.6073426066       24.9298801438       22.4850985367
  C        26.3483842662       26.1465856555       22.5893428871
  C        25.7599741869       27.4252515999       22.8086689104
  C        26.5759723978       28.5484042650       23.0569703447
  C        27.9897639515       28.3967284715       23.0524347236
  C        28.5825799862       27.1295336843       22.8640034923
  C        27.7530450380       26.0002837099       22.6248552842
  C        30.0317106817       27.0017628314       23.1453246130
  C        25.9440307281       29.7999041138       23.5379898507
  C        19.9267900971       23.0148147599       23.2021723286
  C        24.0242879618       20.2121436210       23.4147185465
  H        21.3491434147       20.7330207080       23.2387302126
  H        21.7426394925       25.0307335424       22.5989197693
  H        25.2854955108       22.5227094304       22.7611916420
  H        24.6624742180       27.5014159183       22.8492031201
  H        28.6096819963       29.2771973843       23.2858804395
  H        28.2010403991       24.9999352760       22.5310267760
  H        30.5530040333       27.9691720275       23.3551391437
  H        24.8311670138       29.7567692369       23.6388203482
  H        19.3970881295       22.0450934624       23.3751306898
  H        25.1373231214       20.2612758961       23.5076701669
  C        21.4345014365       22.1985247393       26.9307858767
  C        21.3845631895       23.6200942687       26.9726818422
  C        22.5694559839       24.3449726170       27.2126409357
  C        23.8071037910       23.6603806837       27.3754602502
  C        23.8518686236       22.2509975719       27.3002754489
  C        22.6610340538       21.5109792839       27.0692909919
  N        25.0740782343       24.3118342454       27.4532523472
  N        24.9961272904       25.5926388909       27.5118112460
  C        26.2538780137       26.2524821213       27.4024542443
  C        26.1958320997       27.6624479345       27.3678895893
  C        27.3740697403       28.4168529798       27.1227598577
  C        28.6007384115       27.7436624683       26.9330686107
  C        28.6602726252       26.3223518269       26.9318086658
  C        27.4889607422       25.5811760778       27.1825539570
  C        29.8620585359       25.6036246780       26.4496402151
  C        27.3338589393       29.8701571458       26.8430375877
  C        20.1755360019       24.3625878089       26.5400688407
  C        22.6854681945       20.0644367171       26.7457448385
  H        20.5066885551       21.6505974472       26.7005513385
  H        22.5720852612       25.4458593433       27.2051134077
  H        24.8194170459       21.7306465898       27.3565746303
  H        25.2259595237       28.1724233966       27.4651891985
  H        29.5191799826       28.3046786839       26.6975010025
  H        27.4921023144       24.4810557221       27.1430284428
  H        29.7388301968       24.4970423128       26.3465201113
  H        28.3320734567       30.3354759053       26.6473231139
  H        20.3069127076       25.4704104011       26.4582319065
  H        21.6806618344       19.6110277072       26.5564518754
  C        31.9003047500       25.3810668581       25.3195657281
  C        33.2964074865       25.4255655175       25.9716297014
  C        34.3169241340       24.6138087565       25.1502779717
  C        34.3748305712       25.0893060062       23.6856491010
  C        32.9793567058       25.0848121241       23.0347117683
  C        31.9816744360       25.9249885150       23.8517846026
  N        30.6386269187       25.8671790589       23.2766699573
  N        30.9332921726       26.2059977379       26.0426546891
  H        31.5581113545       24.3168750878       25.2582014501
  H        33.2240993955       25.0290538115       27.0074158948
  H        33.6197488812       26.4870200696       26.0553318625
  H        34.0307451475       23.5370724268       25.1725912012
  H        35.3221018314       24.6825717199       25.6196879868
  H        35.0691784678       24.4506617363       23.0981476380
  H        34.7907897917       26.1224686434       23.6532310862
  H        32.5871504538       24.0460961891       22.9600451680
  H        33.0247320560       25.4852680800       21.9993040981
  H        32.3489001344       26.9807148922       23.9227470271
  C        18.1043298780       24.6114854184       25.4645334367
  C        16.7170189868       24.5389172145       26.1331174888
  C        15.6807315204       25.3639683342       25.3451973928
  C        15.6085885742       24.9285295483       23.8686541290
  C        16.9967672514       24.9515285707       23.2010588166
  C        18.0032257743       24.0922864103       23.9890817502
  N        19.3407936099       24.1501462717       23.4034298418
  N        19.0884415645       23.7781533055       26.1505767816
  H        18.4362201827       25.6800913758       25.4175566084
  H        16.7975094281       24.9060415243       27.1789283172
  H        16.4030960302       23.4726870878       26.1897007003
  H        15.9578727856       26.4419808389       25.3946260681
  H        14.6815870924       25.2737353190       25.8238269146
  H        14.9074403648       25.5829553466       23.3072505268
  H        15.1916050409       23.8970229538       23.8118478979
  H        17.3854856354       25.9927410664       23.1461823530
  H        16.9378444048       24.5755655586       22.1571069820
  H        17.6292048305       23.0378276270       24.0448172235
  C        26.3939586709       31.8835727280       26.1367547489
  C        25.6239950943       32.9316625986       26.9592259016
  C        25.7375953769       34.3284141953       26.3220448651
  C        25.2731955466       34.3172405937       24.8528653683
  C        26.0164277379       33.2479555380       24.0271172283
  C        25.8615123870       31.8521174731       24.6635447267
  N        26.6206921288       30.8274275247       23.9444684014
  N        26.2366899070       30.5434845367       26.6992685689
  H        27.4740829697       32.1752113227       26.0779282747
  H        26.0221956930       32.9363623682       27.9966411332
  H        24.5588391359       32.6168582921       27.0254581050
  H        26.7980461894       34.6670065224       26.3681833082
  H        25.1461418647       35.0625026183       26.9103445566
  H        25.4184714601       35.3190058543       24.3939725470
  H        24.1789203557       34.1099779076       24.8191763750
  H        27.0995997158       33.4935579967       23.9580332671
  H        25.6266040490       33.2177131181       22.9867787364
  H        24.7738644503       31.5903976854       24.7117222049
  C        23.6080291747       18.0647414496       25.9631690299
  C        24.3906727811       16.9921596245       26.7422224224
  C        24.2675191407       15.6135614090       26.0664327101
  C        24.7102528923       15.6636156856       24.5912425392
  C        23.9574657433       16.7575703641       23.8099398952
  C        24.1237082109       18.1329547747       24.4846282486
  N        23.3577400434       19.1703907927       23.7963224344
  N        23.7751283425       19.3891404154       26.5600766990
  H        22.5271340737       17.7756076000       25.9123850347
  H        24.0105038006       16.9547691677       27.7856422512
  H        25.4570893495       17.3044054490       26.8005494897
  H        23.2074359951       15.2742928987       26.1180281567
  H        24.8665918745       14.8626724385       26.6253848589
  H        24.5540392465       14.6758099659       24.1064557748
  H        25.8044247389       15.8691811765       24.5456819992
  H        22.8723148712       16.5179252595       23.7512663040
  H        24.3296223089       16.8207644392       22.7647568214
  H        25.2114565275       18.3940551968       24.5278126214
