# Supplementary material for: Photoresponsive Organic Cages—Computationally Inspired Discovery of Azobenzene-Derived Organic Cages
Source: J Am Chem Soc. 2024 Oct 22;146(44):30332–9. doi: 10.1021/jacs.4c10217 (PMC11544616; doi:10.1021/jacs.4c10217)
Supplement: Supplementary file 1 — ja4c10217_si_001.zip [file ja4c10217_si_001.zip › Computational Models/Isomerisation Models/ACC1/TransIsomers/2plus4/EEE Orientation 2/OUTPUT.out]

 DBCSR| Multiplication driver                                               BLAS
 DBCSR| Multrec recursion limit                                              512
 DBCSR| Multiplication stack size                                           1000
 DBCSR| Maximum elements for images                                    UNLIMITED
 DBCSR| Multiplicative factor virtual images                                   1
 DBCSR| Multiplication size stacks                                             3
 DBCSR| Number of 3D layers                                               SINGLE
 DBCSR| Use MPI memory allocation                                              T
 DBCSR| Use RMA algorithm                                                      F
 DBCSR| Use Communication thread                                               T
 DBCSR| Communication thread load                                             87


  **** **** ******  **  PROGRAM STARTED AT               2020-01-27 14:32:09.004
 ***** ** ***  *** **   PROGRAM STARTED ON                           cx1-105-2-2
 **    ****   ******    PROGRAM STARTED BY                                 jpegg
 ***** **    ** ** **   PROGRAM PROCESS ID                                 24314
  **** **  *******  **  PROGRAM STARTED IN /rds/general/user/jpegg/home/WORK/Pro
                                           ject_PhotoIsomer/ICLPhotoIsomer/Exper
                                           imental/DA1/TransIsomers/24/I1/PBE

 CP2K| version string:                                          CP2K version 6.1
 CP2K| source code revision number:                                    svn:18464
 CP2K| cp2kflags: libint fftw3 parallel mpi3 scalapack has_no_shared_glibc max_c
 CP2K|            ontr=4 mkl
 CP2K| is freely available from                            https://www.cp2k.org/
 CP2K| Program compiled at                          Thu 12 Jul 13:52:12 BST 2018
 CP2K| Program compiled on                                  build-2.hpc.ic.ac.uk
 CP2K| Program compiled for                                   Linux-x86-64-intel
 CP2K| Data directory path                                   /tmp/cp2k/cp2k/data
 CP2K| Input file name                                                 INPUT.inp
 
 GLOBAL| Force Environment number                                              1
 GLOBAL| Basis set file name            /work/jpegg/Library/CP2K/Basis_Set/BASIS
 GLOBAL| Potential file name            /work/jpegg/Library/CP2K/Basis_Set/GTH_P
 GLOBAL| MM Potential file name                                     MM_POTENTIAL
 GLOBAL| Coordinate file name                                         POSXYZ.xyz
 GLOBAL| Method name                                                        CP2K
 GLOBAL| Project name                                                     peggjt
 GLOBAL| Preferred FFT library                                             FFTW3
 GLOBAL| Preferred diagonalization lib.                                       SL
 GLOBAL| Run type                                                        GEO_OPT
 GLOBAL| All-to-all communication in single precision                          F
 GLOBAL| FFTs using library dependent lengths                                  T
 GLOBAL| Global print level                                                  LOW
 GLOBAL| Total number of message passing processes                            96
 GLOBAL| Number of threads for this process                                    1
 GLOBAL| This output is from process                                           0
 GLOBAL| CPU model name :  Intel(R) Xeon(R) CPU E5-2650 0 @ 2.00GHz

 MEMORY| system memory details [Kb]
 MEMORY|                        rank 0           min           max       average
 MEMORY| MemTotal            131998368     131986512     131998368     131994416
 MEMORY| MemFree              54879584      33033548      54879584      46921437
 MEMORY| Buffers                     0             0             0             0
 MEMORY| Cached               74501732      74501732      95795544      81881965
 MEMORY| Slab                   431764        431764       1558020       1017485
 MEMORY| SReclaimable           299640        299640       1279952        831773
 MEMORY| MemLikelyFree       129680956     129479752     129744820     129635176

 
 GENERATE|  Preliminary Number of Bonds generated:                             0
 GENERATE|  Achieved consistency in connectivity generation.

 *******************************************************************************
 *******************************************************************************
 **                                                                           **
 **     #####                         ##              ##                      **
 **    ##   ##            ##          ##              ##                      **
 **   ##     ##                       ##            ######                    **
 **   ##     ##  ##   ##  ##   #####  ##  ##   ####   ##    #####    #####    **
 **   ##     ##  ##   ##  ##  ##      ## ##   ##      ##   ##   ##  ##   ##   **
 **   ##  ## ##  ##   ##  ##  ##      ####     ###    ##   ######   ######    **
 **    ##  ###   ##   ##  ##  ##      ## ##      ##   ##   ##       ##        **
 **     #######   #####   ##   #####  ##  ##  ####    ##    #####   ##        **
 **           ##                                                    ##        **
 **                                                                           **
 **                                                ... make the atoms dance   **
 **                                                                           **
 **            Copyright (C) by CP2K developers group (2000 - 2018)           **
 **                                                                           **
 *******************************************************************************


 TOTAL NUMBERS AND MAXIMUM NUMBERS

  Total number of            - Atomic kinds:                                   3
                             - Atoms:                                        128
                             - Shell sets:                                   256
                             - Shells:                                       520
                             - Primitive Cartesian functions:                640
                             - Cartesian basis functions:                   1252
                             - Spherical basis functions:                   1184

  Maximum angular momentum of- Orbital basis functions:                        2
                             - Local part of the GTH pseudopotential:          2
                             - Non-local part of the GTH pseudopotential:      0


 SCF PARAMETERS         Density guess:                                    ATOMIC
                        --------------------------------------------------------
                        max_scf:                                              60
                        max_scf_history:                                       0
                        max_diis:                                              4
                        --------------------------------------------------------
                        eps_scf:                                        1.00E-06
                        eps_scf_history:                                0.00E+00
                        eps_diis:                                       1.00E-01
                        eps_eigval:                                     1.00E-05
                        --------------------------------------------------------
                        level_shift [a.u.]:                                 0.00
                        --------------------------------------------------------
                        Outer loop SCF in use 
                        No variables optimised in outer loop
                        eps_scf                                         1.00E-06
                        max_scf                                               10
                        No outer loop optimization
                        step_size                                       5.00E-01

 *******************************************************************************
 ***                     STARTING GEOMETRY OPTIMIZATION                      ***
 ***                           CONJUGATE GRADIENTS                           ***
 *******************************************************************************

 Number of electrons:                                                        344
 Number of occupied orbitals:                                                172
 Number of molecular orbitals:                                               172

 Number of orbital functions:                                               1184
 Number of independent orbital functions:                                   1184

 Extrapolation method: initial_guess


 SCF WAVEFUNCTION OPTIMIZATION

  ----------------------------------- OT ---------------------------------------
  Minimizer      : CG                  : conjugate gradient
  Preconditioner : FULL_SINGLE_INVERSE : inversion of 
                                         H + eS - 2*(Sc)(c^T*H*c+const)(Sc)^T
  Precond_solver : DEFAULT
  Line search    : 2PNT                : 2 energies, one gradient
  stepsize       :    0.08000000                  energy_gap     :    0.08000000
  eps_taylor     :   0.10000E-15                  max_taylor     :             4
  ----------------------------------- OT ---------------------------------------

  Step     Update method      Time    Convergence         Total energy    Change
  ------------------------------------------------------------------------------
     1 OT CG       0.80E-01  179.1     0.03621657      -439.6368403282 -4.40E+02
     2 OT LS       0.13E+00  104.3                     -454.1745698970
     3 OT CG       0.13E+00  172.8     0.03921205      -456.8287149409 -1.72E+01
     4 OT LS       0.64E-01  104.4                     -457.6982562030
     5 OT CG       0.64E-01  172.9     0.02416271      -464.5193523197 -7.69E+00
     6 OT LS       0.71E-01  104.4                     -468.0640417535
     7 OT CG       0.71E-01  172.8     0.01520499      -468.1076084195 -3.59E+00
     8 OT LS       0.14E+00  104.1                     -470.6273049621
     9 OT CG       0.14E+00  172.1     0.00883734      -471.1328274239 -3.03E+00
    10 OT LS       0.99E-01  104.7                     -471.6197778180
    11 OT CG       0.99E-01  172.6     0.00596641      -471.7452460654 -6.12E-01
    12 OT LS       0.12E+00  104.9                     -472.1724216935
    13 OT CG       0.12E+00  171.9     0.00359015      -472.1887295766 -4.43E-01
    14 OT LS       0.14E+00  104.7                     -472.3672575162
    15 OT CG       0.14E+00  173.0     0.00308430      -472.3691119378 -1.80E-01
    16 OT LS       0.15E+00  105.0                     -472.5089567471
    17 OT CG       0.15E+00  173.8     0.00268579      -472.5092850050 -1.40E-01
    18 OT LS       0.13E+00  104.5                     -472.5976567072
    19 OT CG       0.13E+00  173.1     0.00206257      -472.6006713870 -9.14E-02
    20 OT LS       0.12E+00  104.4                     -472.6528632325
    21 OT CG       0.12E+00  172.4     0.00167698      -472.6529475852 -5.23E-02
    22 OT LS       0.17E+00  103.9                     -472.6972381158
    23 OT CG       0.17E+00  172.9     0.00168984      -472.7008738796 -4.79E-02
    24 OT LS       0.16E+00  104.4                     -472.7459217802
    25 OT CG       0.16E+00  172.5     0.00148076      -472.7463071159 -4.54E-02
    26 OT LS       0.15E+00  104.0                     -472.7800737243
    27 OT CG       0.15E+00  172.7     0.00125025      -472.7801246032 -3.38E-02
    28 OT LS       0.16E+00  104.7                     -472.8058155852
    29 OT CG       0.16E+00  173.7     0.00117168      -472.8059025417 -2.58E-02
    30 OT LS       0.15E+00  104.5                     -472.8261587284
    31 OT CG       0.15E+00  173.2     0.00100109      -472.8264252819 -2.05E-02
    32 OT LS       0.14E+00  104.6                     -472.8408115594
    33 OT CG       0.14E+00  172.7     0.00083890      -472.8408325173 -1.44E-02
    34 OT LS       0.14E+00  104.2                     -472.8508123130
    35 OT CG       0.14E+00  173.0     0.00070809      -472.8508146151 -9.98E-03
    36 OT LS       0.14E+00  105.2                     -472.8579909004
    37 OT CG       0.14E+00  172.7     0.00059832      -472.8579917863 -7.18E-03
    38 OT LS       0.14E+00  104.8                     -472.8632362563
    39 OT CG       0.14E+00  172.5     0.00050654      -472.8632390241 -5.25E-03
    40 OT LS       0.15E+00  104.6                     -472.8670567926
    41 OT CG       0.15E+00  172.7     0.00044383      -472.8670576926 -3.82E-03
    42 OT LS       0.16E+00  105.5                     -472.8701723030
    43 OT CG       0.16E+00  172.8     0.00037088      -472.8701845002 -3.13E-03
    44 OT LS       0.17E+00  104.9                     -472.8725785996
    45 OT CG       0.17E+00  172.5     0.00032550      -472.8726014084 -2.42E-03
    46 OT LS       0.17E+00  105.0                     -472.8743819137
    47 OT CG       0.17E+00  172.1     0.00030414      -472.8743855283 -1.78E-03
    48 OT LS       0.16E+00  104.4                     -472.8758667833
    49 OT CG       0.16E+00  172.7     0.00027411      -472.8758705168 -1.48E-03
    50 OT LS       0.17E+00  104.7                     -472.8771633507
    51 OT CG       0.17E+00  172.2     0.00025242      -472.8771701333 -1.30E-03
    52 OT LS       0.16E+00  104.6                     -472.8781834184
    53 OT CG       0.16E+00  173.5     0.00023742      -472.8781902207 -1.02E-03
    54 OT LS       0.14E+00  105.6                     -472.8790015088
    55 OT CG       0.14E+00  172.3     0.00021879      -472.8790099912 -8.20E-04
    56 OT LS       0.15E+00  104.5                     -472.8797514419
    57 OT CG       0.15E+00  173.2     0.00019674      -472.8797544819 -7.44E-04
    58 OT LS       0.15E+00  105.4                     -472.8803535314
    59 OT CG       0.15E+00  172.8     0.00017608      -472.8803535452 -5.99E-04
    60 OT LS       0.16E+00  104.9                     -472.8808575426

  Leaving inner SCF loop after reaching    60 steps.


  Electronic density on regular grids:       -343.9999995160        0.0000004840
  Core density on regular grids:              343.9999978502       -0.0000021498
  Total charge density on r-space grids:       -0.0000016658
  Total charge density g-space grids:          -0.0000016658

  Overlap energy of the core charge distribution:               0.00002742488252
  Self energy of the core charge distribution:              -1129.59630750796009
  Core Hamiltonian energy:                                    351.18573082557793
  Hartree energy:                                             455.31053650037853
  Exchange-correlation energy:                               -149.78084478544997

  Total energy:                                              -472.88085754257105

  outer SCF iter =    1 RMS gradient =   0.18E-03 energy =       -472.8808575426

  ----------------------------------- OT ---------------------------------------
  Minimizer      : CG                  : conjugate gradient
  Preconditioner : FULL_SINGLE_INVERSE : inversion of 
                                         H + eS - 2*(Sc)(c^T*H*c+const)(Sc)^T
  Precond_solver : DEFAULT
  Line search    : 2PNT                : 2 energies, one gradient
  stepsize       :    0.08000000                  energy_gap     :    0.08000000
  eps_taylor     :   0.10000E-15                  max_taylor     :             4
  ----------------------------------- OT ---------------------------------------

  Step     Update method      Time    Convergence         Total energy    Change
  ------------------------------------------------------------------------------
     1 OT CG       0.80E-01  278.8     0.00040589      -472.8808588116 -5.05E-04
     2 OT LS       0.15E+00  104.3                     -472.8828276943
     3 OT CG       0.15E+00  172.1     0.00021009      -472.8833775427 -2.52E-03
     4 OT LS       0.71E-01  104.5                     -472.8833047486
     5 OT CG       0.71E-01  172.5     0.00011322      -472.8836978989 -3.20E-04
     6 OT LS       0.69E-01  104.2                     -472.8837877329
     7 OT CG       0.69E-01  172.6     0.00006384      -472.8837878363 -8.99E-05
     8 OT LS       0.59E-01  104.5                     -472.8838117985
     9 OT CG       0.59E-01  172.9     0.00003411      -472.8838124425 -2.46E-05
    10 OT LS       0.61E-01  104.0                     -472.8838196500
    11 OT CG       0.61E-01  172.4     0.00001952      -472.8838196549 -7.21E-06
    12 OT LS       0.59E-01  104.8                     -472.8838219613
    13 OT CG       0.59E-01  172.2     0.00001011      -472.8838219626 -2.31E-06
    14 OT LS       0.72E-01  104.2                     -472.8838226922
    15 OT CG       0.72E-01  172.0     0.00000556      -472.8838227161 -7.54E-07
    16 OT LS       0.70E-01  104.4                     -472.8838229353
    17 OT CG       0.70E-01  172.9     0.00000329      -472.8838229356 -2.19E-07
    18 OT LS       0.65E-01  104.3                     -472.8838230074
    19 OT CG       0.65E-01  173.3     0.00000198      -472.8838230078 -7.21E-08
    20 OT LS       0.70E-01  104.3                     -472.8838230355
    21 OT CG       0.70E-01  172.5     0.00000113      -472.8838230357 -2.79E-08
    22 OT LS       0.73E-01  103.9                     -472.8838230452
    23 OT CG       0.73E-01  172.3     0.00000067      -472.8838230452 -9.54E-09

  *** SCF run converged in    23 steps ***


  Electronic density on regular grids:       -343.9999995162        0.0000004838
  Core density on regular grids:              343.9999978502       -0.0000021498
  Total charge density on r-space grids:       -0.0000016660
  Total charge density g-space grids:          -0.0000016660

  Overlap energy of the core charge distribution:               0.00002742488252
  Self energy of the core charge distribution:              -1129.59630750796009
  Core Hamiltonian energy:                                    351.19424779243320
  Hartree energy:                                             455.30210228905906
  Exchange-correlation energy:                               -149.78389304362972

  Total energy:                                              -472.88382304521497

  outer SCF iter =    2 RMS gradient =   0.67E-06 energy =       -472.8838230452
  outer SCF loop converged in   2 iterations or   83 steps


 ENERGY| Total FORCE_EVAL ( QS ) energy (a.u.):             -472.883823048114891


 ATOMIC FORCES in [a.u.]

 # Atom   Kind   Element          X              Y              Z
      1      1      C           0.00209728    -0.00650354     0.00576289
      2      1      C           0.00295609     0.00179847    -0.00641667
      3      1      C          -0.01467949    -0.00461725     0.00193269
      4      1      C           0.01081541     0.00209878     0.00127762
      5      1      C           0.00408237     0.01063756    -0.00108547
      6      1      C          -0.00387483    -0.00129600    -0.00274602
      7      2      N          -0.01958521    -0.00796487    -0.00392279
      8      2      N           0.02239675     0.00808603    -0.00452063
      9      1      C          -0.01108076    -0.00223454     0.00134091
     10      1      C          -0.00416167    -0.01066742    -0.00087535
     11      1      C           0.00362240     0.00124282    -0.00287109
     12      1      C          -0.00199944     0.00650151     0.00588050
     13      1      C          -0.00325178    -0.00167241    -0.00624339
     14      1      C           0.01505000     0.00460045     0.00162927
     15      1      C          -0.00600196    -0.00561168    -0.00649872
     16      1      C           0.00891979    -0.00058879    -0.00646062
     17      1      C           0.00578293     0.00541910    -0.00652423
     18      1      C          -0.00914672     0.00058052    -0.00625841
     19      3      H           0.01138845    -0.00694860     0.00330731
     20      3      H          -0.01189639    -0.00610241     0.00015102
     21      3      H           0.00116083     0.01441913    -0.00295740
     22      3      H          -0.00122414    -0.01446298    -0.00292082
     23      3      H          -0.01131827     0.00695337     0.00351889
     24      3      H           0.01194682     0.00613474    -0.00009166
     25      3      H          -0.01291899     0.00722875     0.01537687
     26      3      H          -0.00131157    -0.01837747    -0.00815284
     27      3      H           0.01321054    -0.00719731     0.01515069
     28      3      H           0.00114727     0.01837608    -0.00822157
     29      1      C          -0.00261874    -0.00611176    -0.00582576
     30      1      C           0.00386937    -0.00193908     0.00295349
     31      1      C          -0.00337449     0.01090994     0.00093420
     32      1      C          -0.01037201     0.00332087    -0.00477898
     33      1      C           0.01417434    -0.00590534    -0.00257487
     34      1      C          -0.00294932     0.00181713     0.00696649
     35      2      N           0.02172119    -0.01012166     0.00722203
     36      2      N          -0.01960272     0.01022613     0.00784103
     37      1      C           0.01042414    -0.00322771    -0.00540434
     38      1      C          -0.01446546     0.00595210    -0.00229231
     39      1      C           0.00298609    -0.00180619     0.00679515
     40      1      C           0.00265339     0.00615816    -0.00587520
     41      1      C          -0.00388164     0.00193310     0.00310839
     42      1      C           0.00344071    -0.01102230     0.00116733
     43      1      C          -0.00886205    -0.00012788     0.00668777
     44      1      C           0.00570581    -0.00565696     0.00677468
     45      1      C           0.00908446     0.00014369     0.00661962
     46      1      C          -0.00549101     0.00565223     0.00681171
     47      3      H          -0.01185667    -0.00622041    -0.00289528
     48      3      H          -0.00013787     0.01456084     0.00279406
     49      3      H           0.01141531    -0.00686042    -0.00046136
     50      3      H          -0.01137167     0.00682157    -0.00026157
     51      3      H           0.01177881     0.00621826    -0.00314043
     52      3      H           0.00020391    -0.01451757     0.00278934
     53      3      H          -0.00001159    -0.01846454     0.00809513
     54      3      H           0.01346277     0.00633502    -0.01533994
     55      3      H           0.00016883     0.01848953     0.00807973
     56      3      H          -0.01379124    -0.00637487    -0.01507818
     57      1      C           0.00786313     0.00884224    -0.00509445
     58      1      C           0.00591017    -0.01479361    -0.00910330
     59      1      C          -0.01144090     0.00103061    -0.00981565
     60      1      C          -0.01113131    -0.00018990     0.00996278
     61      1      C           0.00717138     0.01438118     0.00887092
     62      1      C           0.00688333    -0.00934342     0.00485085
     63      2      N           0.01722131    -0.00571809     0.01662083
     64      2      N           0.01705945     0.00444654    -0.01719908
     65      3      H          -0.00604127    -0.01098195     0.00928408
     66      3      H          -0.00225796     0.00416574     0.01235777
     67      3      H          -0.00193433     0.00972861    -0.01012822
     68      3      H          -0.00003309    -0.01069518     0.01024944
     69      3      H           0.01051582     0.00805246     0.00082237
     70      3      H           0.00988948    -0.00882618    -0.00101308
     71      3      H           0.00055502     0.01067824    -0.01024805
     72      3      H          -0.00245758    -0.00953324     0.01012991
     73      3      H          -0.00278060    -0.00401250    -0.01236327
     74      3      H          -0.00537589     0.01144866    -0.00920739
     75      1      C          -0.00798822    -0.00883862    -0.00483006
     76      1      C          -0.00613043     0.01490638    -0.00904331
     77      1      C           0.01123622    -0.00111313    -0.01025398
     78      1      C           0.01151030     0.00021504     0.00987246
     79      1      C          -0.00682983    -0.01447890     0.00905176
     80      1      C          -0.00694734     0.00926843     0.00504127
     81      2      N          -0.01598791     0.00571035     0.01844392
     82      2      N          -0.01743676    -0.00413556    -0.01749985
     83      3      H           0.00622092     0.01100342     0.00914905
     84      3      H           0.00251930    -0.00418880     0.01238882
     85      3      H           0.00172842    -0.00978666    -0.01018185
     86      3      H           0.00024538     0.01077459     0.01030160
     87      3      H          -0.01048387    -0.00804461     0.00105462
     88      3      H          -0.00991407     0.00881481    -0.00083861
     89      3      H          -0.00076763    -0.01069345    -0.01021909
     90      3      H           0.00265864     0.00961354     0.01011370
     91      3      H           0.00253504     0.00399559    -0.01241584
     92      3      H           0.00519091    -0.01141487    -0.00925624
     93      1      C          -0.00307688     0.00551111     0.00814112
     94      1      C          -0.00970557     0.00619751    -0.01461777
     95      1      C          -0.01060389    -0.01150573     0.00043021
     96      1      C           0.00984934    -0.01226793    -0.00029341
     97      1      C           0.00995572     0.00546088     0.01457117
     98      1      C           0.00336321     0.00519842    -0.00812867
     99      2      N           0.02656948     0.00783686     0.00266658
    100      2      N          -0.02775586     0.00785513    -0.00345124
    101      3      H           0.01026236    -0.00326747    -0.01063248
    102      3      H           0.01293027    -0.00216823     0.00307157
    103      3      H          -0.00945578    -0.00153589     0.01070523
    104      3      H           0.00986520    -0.00023432    -0.01087385
    105      3      H           0.00106558     0.01024223     0.00840514
    106      3      H          -0.00042312     0.01017956    -0.00843849
    107      3      H          -0.00988309     0.00045918     0.01089714
    108      3      H           0.00934516    -0.00218501    -0.01073347
    109      3      H          -0.01301247    -0.00137150    -0.00306540
    110      3      H          -0.01044848    -0.00264054     0.01072221
    111      1      C           0.00325446    -0.00558064     0.00811565
    112      1      C           0.00933476    -0.00616436    -0.01490267
    113      1      C           0.01059263     0.01147552     0.00022796
    114      1      C          -0.01003346     0.01229986    -0.00019323
    115      1      C          -0.00950984    -0.00545808     0.01475645
    116      1      C          -0.00348662    -0.00518766    -0.00809675
    117      2      N          -0.02686634    -0.00780721     0.00273554
    118      2      N           0.02728188    -0.00782508    -0.00332217
    119      3      H          -0.01047156     0.00325590    -0.01043833
    120      3      H          -0.01283573     0.00217238     0.00330937
    121      3      H           0.00966582     0.00155194     0.01051702
    122      3      H          -0.01010522     0.00021706    -0.01069992
    123      3      H          -0.00089621    -0.01020975     0.00842977
    124      3      H           0.00025313    -0.01019638    -0.00843127
    125      3      H           0.01012598    -0.00044623     0.01072834
    126      3      H          -0.00955848     0.00216952    -0.01053908
    127      3      H           0.01292454     0.00136422    -0.00330266
    128      3      H           0.01065352     0.00266114     0.01051497
 SUM OF ATOMIC FORCES           0.00456803     0.00035808    -0.00108770     0.00470937

 --------  Informations at step =     0 ------------
  Optimization Method        =                   SD
  Total Energy               =      -472.8838230481
  Used time                  =            11777.889
 ---------------------------------------------------

 --------------------------
 OPTIMIZATION STEP:      1
 --------------------------

 Number of electrons:                                                        344
 Number of occupied orbitals:                                                172
 Number of molecular orbitals:                                               172

 Number of orbital functions:                                               1184
 Number of independent orbital functions:                                   1184

 Extrapolation method: ASPC


 SCF WAVEFUNCTION OPTIMIZATION

  ----------------------------------- OT ---------------------------------------
  Minimizer      : CG                  : conjugate gradient
  Preconditioner : FULL_SINGLE_INVERSE : inversion of 
                                         H + eS - 2*(Sc)(c^T*H*c+const)(Sc)^T
  Precond_solver : DEFAULT
  Line search    : 2PNT                : 2 energies, one gradient
  stepsize       :    0.08000000                  energy_gap     :    0.08000000
  eps_taylor     :   0.10000E-15                  max_taylor     :             4
  ----------------------------------- OT ---------------------------------------

  Step     Update method      Time    Convergence         Total energy    Change
  ------------------------------------------------------------------------------
     1 OT CG       0.80E-01  145.4     0.00000047      -472.8838230480 -4.73E+02

  *** SCF run converged in     1 steps ***


  Electronic density on regular grids:       -343.9999995159        0.0000004841
  Core density on regular grids:              343.9999978502       -0.0000021498
  Total charge density on r-space grids:       -0.0000016657
  Total charge density g-space grids:          -0.0000016657

  Overlap energy of the core charge distribution:               0.00002742488252
  Self energy of the core charge distribution:              -1129.59630750796009
  Core Hamiltonian energy:                                    351.19422668134098
  Hartree energy:                                             455.30211886727648
  Exchange-correlation energy:                               -149.78388851358181

  Total energy:                                              -472.88382304804190

  outer SCF iter =    1 RMS gradient =   0.47E-06 energy =       -472.8838230480
  outer SCF loop converged in   1 iterations or    1 steps


 ENERGY| Total FORCE_EVAL ( QS ) energy (a.u.):             -472.883823048041904


 Number of electrons:                                                        344
 Number of occupied orbitals:                                                172
 Number of molecular orbitals:                                               172

 Number of orbital functions:                                               1184
 Number of independent orbital functions:                                   1184

 Extrapolation method: ASPC


 SCF WAVEFUNCTION OPTIMIZATION

  ----------------------------------- OT ---------------------------------------
  Minimizer      : CG                  : conjugate gradient
  Preconditioner : FULL_SINGLE_INVERSE : inversion of 
                                         H + eS - 2*(Sc)(c^T*H*c+const)(Sc)^T
  Precond_solver : DEFAULT
  Line search    : 2PNT                : 2 energies, one gradient
  stepsize       :    0.08000000                  energy_gap     :    0.08000000
  eps_taylor     :   0.10000E-15                  max_taylor     :             4
  ----------------------------------- OT ---------------------------------------

  Step     Update method      Time    Convergence         Total energy    Change
  ------------------------------------------------------------------------------
     1 OT CG       0.80E-01  146.1     0.00045280      -472.8999332857 -4.73E+02
     2 OT LS       0.15E+00  105.1                     -472.9023882847
     3 OT CG       0.15E+00  173.2     0.00022429      -472.9030830746 -3.15E-03
     4 OT LS       0.73E-01  104.8                     -472.9030304540
     5 OT CG       0.73E-01  172.7     0.00010206      -472.9034565510 -3.73E-04
     6 OT LS       0.80E-01  104.5                     -472.9035403729
     7 OT CG       0.80E-01  173.0     0.00004974      -472.9035409565 -8.44E-05
     8 OT LS       0.71E-01  104.7                     -472.9035586407
     9 OT CG       0.71E-01  173.4     0.00002892      -472.9035588909 -1.79E-05
    10 OT LS       0.55E-01  104.8                     -472.9035632187
    11 OT CG       0.55E-01  172.8     0.00001380      -472.9035636044 -4.71E-06
    12 OT LS       0.62E-01  104.8                     -472.9035647905
    13 OT CG       0.62E-01  172.9     0.00000726      -472.9035648038 -1.20E-06
    14 OT LS       0.65E-01  104.7                     -472.9035651509
    15 OT CG       0.65E-01  172.9     0.00000363      -472.9035651517 -3.48E-07
    16 OT LS       0.73E-01  105.3                     -472.9035652490
    17 OT CG       0.73E-01  173.0     0.00000153      -472.9035652503 -9.86E-08
    18 OT LS       0.80E-01  105.5                     -472.9035652694
    19 OT CG       0.80E-01  172.9     0.00000080      -472.9035652695 -1.93E-08

  *** SCF run converged in    19 steps ***


  Electronic density on regular grids:       -343.9999995135        0.0000004865
  Core density on regular grids:              343.9999978486       -0.0000021514
  Total charge density on r-space grids:       -0.0000016650
  Total charge density g-space grids:          -0.0000016650

  Overlap energy of the core charge distribution:               0.00002243113676
  Self energy of the core charge distribution:              -1129.59630750796009
  Core Hamiltonian energy:                                    350.44216777822396
  Hartree energy:                                             455.80909210437642
  Exchange-correlation energy:                               -149.55854007532196

  Total energy:                                              -472.90356526954486

  outer SCF iter =    1 RMS gradient =   0.80E-06 energy =       -472.9035652695
  outer SCF loop converged in   1 iterations or   19 steps


 ENERGY| Total FORCE_EVAL ( QS ) energy (a.u.):             -472.903565269544856


 Number of electrons:                                                        344
 Number of occupied orbitals:                                                172
 Number of molecular orbitals:                                               172

 Number of orbital functions:                                               1184
 Number of independent orbital functions:                                   1184

 Extrapolation method: ASPC


 SCF WAVEFUNCTION OPTIMIZATION

  ----------------------------------- OT ---------------------------------------
  Minimizer      : CG                  : conjugate gradient
  Preconditioner : FULL_SINGLE_INVERSE : inversion of 
                                         H + eS - 2*(Sc)(c^T*H*c+const)(Sc)^T
  Precond_solver : DEFAULT
  Line search    : 2PNT                : 2 energies, one gradient
  stepsize       :    0.08000000                  energy_gap     :    0.08000000
  eps_taylor     :   0.10000E-15                  max_taylor     :             4
  ----------------------------------- OT ---------------------------------------

  Step     Update method      Time    Convergence         Total energy    Change
  ------------------------------------------------------------------------------
     1 OT CG       0.80E-01  145.6     0.00005553      -472.9010256558 -4.73E+02
     2 OT LS       0.15E+00  104.4                     -472.9010625510
     3 OT CG       0.15E+00  172.5     0.00002829      -472.9010729477 -4.73E-05
     4 OT LS       0.73E-01  105.6                     -472.9010720768
     5 OT CG       0.73E-01  172.8     0.00001307      -472.9010788761 -5.93E-06
     6 OT LS       0.69E-01  105.3                     -472.9010800703
     7 OT CG       0.69E-01  173.0     0.00000814      -472.9010800740 -1.20E-06
     8 OT LS       0.66E-01  104.7                     -472.9010805144
     9 OT CG       0.66E-01  172.8     0.00000352      -472.9010805156 -4.42E-07
    10 OT LS       0.69E-01  104.8                     -472.9010806021
    11 OT CG       0.69E-01  172.6     0.00000163      -472.9010806022 -8.66E-08
    12 OT LS       0.74E-01  105.2                     -472.9010806221
    13 OT CG       0.74E-01  172.9     0.00000088      -472.9010806222 -2.00E-08

  *** SCF run converged in    13 steps ***


  Electronic density on regular grids:       -343.9999995307        0.0000004693
  Core density on regular grids:              343.9999978384       -0.0000021616
  Total charge density on r-space grids:       -0.0000016923
  Total charge density g-space grids:          -0.0000016923

  Overlap energy of the core charge distribution:               0.00001696173061
  Self energy of the core charge distribution:              -1129.59630750796009
  Core Hamiltonian energy:                                    349.29503918846399
  Hartree energy:                                             456.60416780263597
  Exchange-correlation energy:                               -149.20399706705999

  Total energy:                                              -472.90108062218951

  outer SCF iter =    1 RMS gradient =   0.88E-06 energy =       -472.9010806222
  outer SCF loop converged in   1 iterations or   13 steps


 ENERGY| Total FORCE_EVAL ( QS ) energy (a.u.):             -472.901080622189511


 *******************************************************************************
 ***                 MNBRACK - NUMBER OF ENERGY EVALUATIONS :       3        ***
 *******************************************************************************

 Number of electrons:                                                        344
 Number of occupied orbitals:                                                172
 Number of molecular orbitals:                                               172

 Number of orbital functions:                                               1184
 Number of independent orbital functions:                                   1184

 Extrapolation method: ASPC


 SCF WAVEFUNCTION OPTIMIZATION

  ----------------------------------- OT ---------------------------------------
  Minimizer      : CG                  : conjugate gradient
  Preconditioner : FULL_SINGLE_INVERSE : inversion of 
                                         H + eS - 2*(Sc)(c^T*H*c+const)(Sc)^T
  Precond_solver : DEFAULT
  Line search    : 2PNT                : 2 energies, one gradient
  stepsize       :    0.08000000                  energy_gap     :    0.08000000
  eps_taylor     :   0.10000E-15                  max_taylor     :             4
  ----------------------------------- OT ---------------------------------------

  Step     Update method      Time    Convergence         Total energy    Change
  ------------------------------------------------------------------------------
     1 OT CG       0.80E-01  145.8     0.00156502      -472.8598599847 -4.73E+02
     2 OT LS       0.15E+00  105.1                     -472.8892807792
     3 OT CG       0.15E+00  172.7     0.00076496      -472.8978684339 -3.80E-02
     4 OT LS       0.74E-01  104.7                     -472.8974086507
     5 OT CG       0.74E-01  172.7     0.00034070      -472.9023044613 -4.44E-03
     6 OT LS       0.84E-01  104.6                     -472.9032854534
     7 OT CG       0.84E-01  172.7     0.00016072      -472.9032991799 -9.95E-04
     8 OT LS       0.79E-01  104.9                     -472.9035059633
     9 OT CG       0.79E-01  172.7     0.00008264      -472.9035068576 -2.08E-04
    10 OT LS       0.63E-01  105.2                     -472.9035482558
    11 OT CG       0.63E-01  172.6     0.00003861      -472.9035509198 -4.41E-05
    12 OT LS       0.70E-01  104.6                     -472.9035614664
    13 OT CG       0.70E-01  172.2     0.00002042      -472.9035615660 -1.06E-05
    14 OT LS       0.61E-01  104.9                     -472.9035641023
    15 OT CG       0.61E-01  172.9     0.00001166      -472.9035641593 -2.59E-06
    16 OT LS       0.61E-01  104.7                     -472.9035650105
    17 OT CG       0.61E-01  172.8     0.00000496      -472.9035650105 -8.51E-07
    18 OT LS       0.81E-01  104.6                     -472.9035652013
    19 OT CG       0.81E-01  173.6     0.00000250      -472.9035652130 -2.02E-07
    20 OT LS       0.69E-01  104.6                     -472.9035652557
    21 OT CG       0.69E-01  173.3     0.00000135      -472.9035652570 -4.40E-08
    22 OT LS       0.74E-01  104.8                     -472.9035652706
    23 OT CG       0.74E-01  172.7     0.00000067      -472.9035652706 -1.36E-08

  *** SCF run converged in    23 steps ***


  Electronic density on regular grids:       -343.9999995135        0.0000004865
  Core density on regular grids:              343.9999978486       -0.0000021514
  Total charge density on r-space grids:       -0.0000016650
  Total charge density g-space grids:          -0.0000016650

  Overlap energy of the core charge distribution:               0.00002243113676
  Self energy of the core charge distribution:              -1129.59630750796009
  Core Hamiltonian energy:                                    350.44193761355490
  Hartree energy:                                             455.80927882420161
  Exchange-correlation energy:                               -149.55849663157107

  Total energy:                                              -472.90356527063778

  outer SCF iter =    1 RMS gradient =   0.67E-06 energy =       -472.9035652706
  outer SCF loop converged in   1 iterations or   23 steps


 ENERGY| Total FORCE_EVAL ( QS ) energy (a.u.):             -472.903565274127118


 ATOMIC FORCES in [a.u.]

 # Atom   Kind   Element          X              Y              Z
      1      1      C           0.00404721    -0.00360921     0.00432663
      2      1      C          -0.00142743     0.00012453    -0.00520961
      3      1      C          -0.00706805    -0.00070820     0.00099811
      4      1      C           0.00066537    -0.00119444     0.00149795
      5      1      C           0.00324645     0.00956984    -0.00118762
      6      1      C          -0.00182903    -0.00174790    -0.00163901
      7      2      N          -0.00765615     0.00208857    -0.00388285
      8      2      N           0.00977495    -0.00168021    -0.00417623
      9      1      C          -0.00011502     0.00097684     0.00136571
     10      1      C          -0.00326475    -0.00969019    -0.00101799
     11      1      C           0.00168780     0.00175411    -0.00170213
     12      1      C          -0.00403706     0.00357939     0.00448530
     13      1      C           0.00132818    -0.00018482    -0.00521507
     14      1      C           0.00699457     0.00065556     0.00086912
     15      1      C           0.00475604     0.00778726    -0.00515976
     16      1      C          -0.00783451     0.00150691     0.00266435
     17      1      C          -0.00502440    -0.00788329    -0.00510873
     18      1      C           0.00781668    -0.00146861     0.00246019
     19      3      H           0.00914771    -0.00558081     0.00276507
     20      3      H          -0.01217381    -0.00598733     0.00015636
     21      3      H           0.00121645     0.01280972    -0.00269609
     22      3      H          -0.00127320    -0.01285638    -0.00265501
     23      3      H          -0.00909733     0.00559021     0.00293951
     24      3      H           0.01229469     0.00603910    -0.00009245
     25      3      H          -0.00760004     0.00472668     0.01007838
     26      3      H          -0.00110860    -0.01290615    -0.00536597
     27      3      H           0.00777888    -0.00472185     0.00995528
     28      3      H           0.00096186     0.01292628    -0.00539776
     29      1      C          -0.00443041    -0.00339981    -0.00439610
     30      1      C           0.00169624    -0.00192650     0.00188827
     31      1      C          -0.00237731     0.00983964     0.00079432
     32      1      C          -0.00023864    -0.00067642    -0.00447060
     33      1      C           0.00676255    -0.00126844    -0.00162120
     34      1      C           0.00132107    -0.00011153     0.00556585
     35      2      N           0.01023329     0.00135480     0.00654266
     36      2      N          -0.00876639    -0.00135745     0.00701828
     37      1      C           0.00062493     0.00082862    -0.00485452
     38      1      C          -0.00682690     0.00134753    -0.00149965
     39      1      C          -0.00125976     0.00008426     0.00549571
     40      1      C           0.00433671     0.00341682    -0.00446871
     41      1      C          -0.00166513     0.00190553     0.00200778
     42      1      C           0.00254583    -0.00980551     0.00096730
     43      1      C           0.00797561     0.00095535    -0.00231562
     44      1      C          -0.00437764     0.00822539     0.00548373
     45      1      C          -0.00815987    -0.00099408    -0.00220344
     46      1      C           0.00441556    -0.00812845     0.00536273
     47      3      H          -0.00950147    -0.00496955    -0.00242435
     48      3      H          -0.00031418     0.01293153     0.00259348
     49      3      H           0.01171595    -0.00681160    -0.00044931
     50      3      H          -0.01176440     0.00680836    -0.00024694
     51      3      H           0.00947760     0.00499195    -0.00263339
     52      3      H           0.00037728    -0.01294434     0.00260749
     53      3      H           0.00015503    -0.01310052     0.00532299
     54      3      H           0.00793974     0.00422175    -0.01006928
     55      3      H          -0.00005757     0.01311630     0.00533729
     56      3      H          -0.00814283    -0.00424408    -0.00992774
     57      1      C           0.00576767     0.00001727     0.00033661
     58      1      C           0.00406562    -0.00160707    -0.00377133
     59      1      C          -0.00091728    -0.00111433    -0.00089548
     60      1      C          -0.00075022     0.00119863     0.00091343
     61      1      C           0.00426491     0.00131675     0.00356938
     62      1      C           0.00556621    -0.00037194    -0.00055424
     63      2      N          -0.00056928    -0.00030682     0.00527018
     64      2      N          -0.00147337     0.00069561    -0.00566269
     65      3      H          -0.00544474    -0.00589526     0.00447298
     66      3      H          -0.00198092     0.00055037     0.00477746
     67      3      H          -0.00173367     0.00519297    -0.00654137
     68      3      H          -0.00064916    -0.00597775     0.00504587
     69      3      H           0.00454689     0.00418197     0.00005032
     70      3      H           0.00426019    -0.00454608    -0.00013674
     71      3      H          -0.00029721     0.00602644    -0.00504729
     72      3      H          -0.00199275    -0.00500609     0.00652543
     73      3      H          -0.00210290    -0.00043154    -0.00479527
     74      3      H          -0.00508283     0.00634065    -0.00441798
     75      1      C          -0.00582564     0.00001447     0.00050161
     76      1      C          -0.00416631     0.00163471    -0.00366992
     77      1      C           0.00090712     0.00112786    -0.00098494
     78      1      C           0.00084109    -0.00118762     0.00095721
     79      1      C          -0.00401255    -0.00130528     0.00366768
     80      1      C          -0.00557621     0.00036900    -0.00030402
     81      2      N           0.00194920     0.00016327     0.00667407
     82      2      N           0.00151345    -0.00040495    -0.00515359
     83      3      H           0.00552875     0.00591944     0.00437362
     84      3      H           0.00208025    -0.00056134     0.00476102
     85      3      H           0.00160660    -0.00521609    -0.00657559
     86      3      H           0.00075814     0.00598853     0.00502562
     87      3      H          -0.00454061    -0.00418268     0.00014707
     88      3      H          -0.00422869     0.00451730    -0.00006330
     89      3      H           0.00019979    -0.00601055    -0.00502054
     90      3      H           0.00212591     0.00504306     0.00649635
     91      3      H           0.00201215     0.00041706    -0.00481836
     92      3      H           0.00501501    -0.00629750    -0.00448789
     93      1      C          -0.00001335     0.00472746    -0.00111197
     94      1      C          -0.00349742     0.00324953    -0.00131634
     95      1      C          -0.00137354    -0.00129242    -0.00139180
     96      1      C           0.00127388    -0.00141684     0.00142969
     97      1      C           0.00365383     0.00294996     0.00139611
     98      1      C           0.00014721     0.00484417     0.00105226
     99      2      N           0.00839197    -0.00416320     0.00413778
    100      2      N          -0.00954039    -0.00462311    -0.00471349
    101      3      H           0.00636104    -0.00320737    -0.00540513
    102      3      H           0.00502925    -0.00150501     0.00005480
    103      3      H          -0.00601960    -0.00123754     0.00560289
    104      3      H           0.00489005    -0.00092041    -0.00598529
    105      3      H          -0.00009614     0.00429833     0.00420657
    106      3      H           0.00036364     0.00418767    -0.00419403
    107      3      H          -0.00496002    -0.00057248     0.00601456
    108      3      H           0.00591640    -0.00165256    -0.00560508
    109      3      H          -0.00512118    -0.00118797    -0.00006258
    110      3      H          -0.00655296    -0.00284376     0.00551689
    111      1      C          -0.00001689    -0.00472628    -0.00099392
    112      1      C           0.00344758    -0.00324621    -0.00151348
    113      1      C           0.00130565     0.00129762    -0.00142863
    114      1      C          -0.00130888     0.00143087     0.00143197
    115      1      C          -0.00359990    -0.00296294     0.00146306
    116      1      C          -0.00014117    -0.00482155     0.00101582
    117      2      N          -0.01016581     0.00424443     0.00402070
    118      2      N           0.00915630     0.00453097    -0.00451581
    119      3      H          -0.00646014     0.00321669    -0.00527614
    120      3      H          -0.00501869     0.00150501     0.00014116
    121      3      H           0.00610450     0.00124713     0.00545196
    122      3      H          -0.00502939     0.00090786    -0.00590210
    123      3      H           0.00018072    -0.00428674     0.00420930
    124      3      H          -0.00045327    -0.00419974    -0.00418306
    125      3      H           0.00505599     0.00058555     0.00589877
    126      3      H          -0.00601187     0.00164691    -0.00546799
    127      3      H           0.00514481     0.00118030    -0.00016033
    128      3      H           0.00665801     0.00287340     0.00537443
 SUM OF ATOMIC FORCES           0.00326723     0.00055537    -0.00068036     0.00338321

 Number of electrons:                                                        344
 Number of occupied orbitals:                                                172
 Number of molecular orbitals:                                               172

 Number of orbital functions:                                               1184
 Number of independent orbital functions:                                   1184

 Extrapolation method: ASPC


 SCF WAVEFUNCTION OPTIMIZATION

  ----------------------------------- OT ---------------------------------------
  Minimizer      : CG                  : conjugate gradient
  Preconditioner : FULL_SINGLE_INVERSE : inversion of 
                                         H + eS - 2*(Sc)(c^T*H*c+const)(Sc)^T
  Precond_solver : DEFAULT
  Line search    : 2PNT                : 2 energies, one gradient
  stepsize       :    0.08000000                  energy_gap     :    0.08000000
  eps_taylor     :   0.10000E-15                  max_taylor     :             4
  ----------------------------------- OT ---------------------------------------

  Step     Update method      Time    Convergence         Total energy    Change
  ------------------------------------------------------------------------------
     1 OT CG       0.80E-01  146.5     0.00260201      -472.7866319133 -4.73E+02
     2 OT LS       0.15E+00  104.8                     -472.8681595762
     3 OT CG       0.15E+00  173.1     0.00127100      -472.8921430517 -1.06E-01
     4 OT LS       0.72E-01  104.6                     -472.8890292535
     5 OT CG       0.72E-01  172.7     0.00057831      -472.9039574335 -1.18E-02
     6 OT LS       0.80E-01  104.4                     -472.9066638748
     7 OT CG       0.80E-01  173.4     0.00028163      -472.9066921587 -2.73E-03
     8 OT LS       0.75E-01  105.3                     -472.9072978205
     9 OT CG       0.75E-01  173.7     0.00014200      -472.9073005375 -6.08E-04
    10 OT LS       0.66E-01  105.2                     -472.9074323127
    11 OT CG       0.66E-01  173.0     0.00006563      -472.9074352672 -1.35E-04
    12 OT LS       0.71E-01  104.8                     -472.9074661270
    13 OT CG       0.71E-01  173.0     0.00003295      -472.9074662896 -3.10E-05
    14 OT LS       0.66E-01  105.1                     -472.9074734899
    15 OT CG       0.66E-01  172.5     0.00001977      -472.9074735353 -7.25E-06
    16 OT LS       0.54E-01  105.0                     -472.9074755829
    17 OT CG       0.54E-01  173.1     0.00000864      -472.9074756820 -2.15E-06
    18 OT LS       0.75E-01  105.2                     -472.9074762059
    19 OT CG       0.75E-01  172.8     0.00000433      -472.9074762492 -5.67E-07
    20 OT LS       0.68E-01  104.8                     -472.9074763776
    21 OT CG       0.68E-01  173.8     0.00000225      -472.9074763788 -1.30E-07
    22 OT LS       0.69E-01  105.2                     -472.9074764142
    23 OT CG       0.69E-01  173.4     0.00000117      -472.9074764142 -3.54E-08
    24 OT LS       0.66E-01  105.5                     -472.9074764233
    25 OT CG       0.66E-01  173.9     0.00000058      -472.9074764233 -9.12E-09

  *** SCF run converged in    25 steps ***


  Electronic density on regular grids:       -343.9999995220        0.0000004780
  Core density on regular grids:              343.9999978448       -0.0000021552
  Total charge density on r-space grids:       -0.0000016771
  Total charge density g-space grids:          -0.0000016771

  Overlap energy of the core charge distribution:               0.00001936162991
  Self energy of the core charge distribution:              -1129.59630750796009
  Core Hamiltonian energy:                                    349.85743346334800
  Hartree energy:                                             456.21098425588707
  Exchange-correlation energy:                               -149.37960599622900

  Total energy:                                              -472.90747642332406

  outer SCF iter =    1 RMS gradient =   0.58E-06 energy =       -472.9074764233
  outer SCF loop converged in   1 iterations or   25 steps


 ENERGY| Total FORCE_EVAL ( QS ) energy (a.u.):             -472.907476425664754


 ATOMIC FORCES in [a.u.]

 # Atom   Kind   Element          X              Y              Z
      1      1      C           0.00562105    -0.00127094     0.00317302
      2      1      C          -0.00495000    -0.00121437    -0.00422966
      3      1      C          -0.00091048     0.00240996     0.00024512
      4      1      C          -0.00743290    -0.00393782     0.00166048
      5      1      C           0.00260582     0.00870619    -0.00127841
      6      1      C          -0.00019463    -0.00210106    -0.00075008
      7      2      N           0.00152209     0.00979351    -0.00384481
      8      2      N          -0.00107510    -0.00918928    -0.00388724
      9      1      C           0.00861881     0.00369566     0.00137333
     10      1      C          -0.00257353    -0.00889786    -0.00114336
     11      1      C           0.00014413     0.00215623    -0.00076420
     12      1      C          -0.00568290     0.00121721     0.00336022
     13      1      C           0.00501037     0.00100660    -0.00437929
     14      1      C           0.00044869    -0.00250647     0.00025110
     15      1      C           0.01272153     0.01787118    -0.00383962
     16      1      C          -0.02021402     0.00275659     0.00934417
     17      1      C          -0.01301315    -0.01786902    -0.00374510
     18      1      C           0.02036905    -0.00268404     0.00882021
     19      3      H           0.00735987    -0.00449720     0.00233656
     20      3      H          -0.01241948    -0.00590998     0.00016207
     21      3      H           0.00126648     0.01152385    -0.00248694
     22      3      H          -0.00131826    -0.01157362    -0.00244246
     23      3      H          -0.00732505     0.00450989     0.00248132
     24      3      H           0.01259827     0.00597828    -0.00009209
     25      3      H          -0.00355024     0.00278800     0.00598077
     26      3      H          -0.00091880    -0.00863587    -0.00321396
     27      3      H           0.00364203    -0.00280571     0.00593231
     28      3      H           0.00078609     0.00867199    -0.00321732
     29      1      C          -0.00589075    -0.00120244    -0.00324204
     30      1      C          -0.00003594    -0.00190929     0.00103372
     31      1      C          -0.00160612     0.00897210     0.00069812
     32      1      C           0.00783807    -0.00399349    -0.00418299
     33      1      C           0.00077846     0.00243036    -0.00085608
     34      1      C           0.00475584    -0.00165653     0.00442640
     35      2      N           0.00036142     0.01010536     0.00600608
     36      2      N          -0.00008750    -0.01020317     0.00634013
     37      1      C          -0.00722654     0.00417856    -0.00436932
     38      1      C          -0.00063452    -0.00233261    -0.00086071
     39      1      C          -0.00467325     0.00159748     0.00444279
     40      1      C           0.00569314     0.00119735    -0.00333334
     41      1      C           0.00010324     0.00187648     0.00112392
     42      1      C           0.00185338    -0.00882388     0.00082273
     43      1      C           0.02039938     0.00146552    -0.00889449
     44      1      C          -0.01183920     0.01862586     0.00419608
     45      1      C          -0.02087120    -0.00153222    -0.00864714
     46      1      C           0.01174192    -0.01845814     0.00397441
     47      3      H          -0.00762341    -0.00397939    -0.00205311
     48      3      H          -0.00046053     0.01163035     0.00243235
     49      3      H           0.01198031    -0.00678857    -0.00044348
     50      3      H          -0.01210388     0.00681431    -0.00023878
     51      3      H           0.00764158     0.00402024    -0.00223295
     52      3      H           0.00052118    -0.01168855     0.00246129
     53      3      H           0.00025556    -0.00890901     0.00318241
     54      3      H           0.00373082     0.00257844    -0.00599247
     55      3      H          -0.00020332     0.00891707     0.00321660
     56      3      H          -0.00383767    -0.00258764    -0.00594250
     57      1      C           0.00400076    -0.00689070     0.00445602
     58      1      C           0.00237398     0.00889850     0.00034455
     59      1      C           0.00755747    -0.00284761     0.00613671
     60      1      C           0.00759840     0.00232088    -0.00622642
     61      1      C           0.00171753    -0.00909562    -0.00050533
     62      1      C           0.00443038     0.00665697    -0.00465170
     63      2      N          -0.01397291     0.00346149    -0.00296742
     64      2      N          -0.01522957    -0.00182897     0.00280169
     65      3      H          -0.00492185    -0.00201992     0.00084123
     66      3      H          -0.00170800    -0.00221442    -0.00093328
     67      3      H          -0.00153946     0.00165278    -0.00381062
     68      3      H          -0.00116469    -0.00240352     0.00107564
     69      3      H          -0.00003410     0.00124050    -0.00058251
     70      3      H          -0.00006252    -0.00128857     0.00057618
     71      3      H          -0.00098965     0.00250484    -0.00107814
     72      3      H          -0.00159101    -0.00147685     0.00378106
     73      3      H          -0.00152478     0.00230341     0.00090582
     74      3      H          -0.00479467     0.00244439    -0.00080453
     75      1      C          -0.00401187     0.00694987     0.00454237
     76      1      C          -0.00237982    -0.00893958     0.00047007
     77      1      C          -0.00741830     0.00292885     0.00633341
     78      1      C          -0.00774560    -0.00231929    -0.00607784
     79      1      C          -0.00155682     0.00919630    -0.00048099
     80      1      C          -0.00437406    -0.00660151    -0.00436010
     81      2      N           0.01514235    -0.00374573    -0.00231963
     82      2      N           0.01557945     0.00208945     0.00388536
     83      3      H           0.00493438     0.00204450     0.00076987
     84      3      H           0.00168445     0.00221214    -0.00098156
     85      3      H           0.00147217    -0.00164942    -0.00383051
     86      3      H           0.00119492     0.00236587     0.00100275
     87      3      H           0.00002068    -0.00124725    -0.00059089
     88      3      H           0.00013685     0.00124844     0.00057260
     89      3      H           0.00098094    -0.00246700    -0.00105552
     90      3      H           0.00167320     0.00148146     0.00374471
     91      3      H           0.00155166    -0.00231623     0.00090487
     92      3      H           0.00481539    -0.00239193    -0.00088718
     93      1      C           0.00227159     0.00405558    -0.00834443
     94      1      C           0.00131620     0.00068609     0.00925895
     95      1      C           0.00593825     0.00689570    -0.00285252
     96      1      C          -0.00550745     0.00728250     0.00281190
     97      1      C          -0.00124744     0.00074475    -0.00909872
     98      1      C          -0.00226310     0.00451225     0.00824036
     99      2      N          -0.00463763    -0.01322603     0.00490494
    100      2      N           0.00412882    -0.01389190    -0.00529456
    101      3      H           0.00339733    -0.00311857    -0.00141835
    102      3      H          -0.00091482    -0.00095099    -0.00225763
    103      3      H          -0.00341941    -0.00097224     0.00164132
    104      3      H           0.00108406    -0.00148575    -0.00228540
    105      3      H          -0.00102439    -0.00025626     0.00102142
    106      3      H           0.00100425    -0.00040511    -0.00097499
    107      3      H          -0.00119620    -0.00140246     0.00231952
    108      3      H           0.00332497    -0.00121057    -0.00162546
    109      3      H           0.00082112    -0.00099583     0.00224009
    110      3      H          -0.00359107    -0.00295362     0.00154776
    111      1      C          -0.00246330    -0.00399004    -0.00811799
    112      1      C          -0.00111217    -0.00071621     0.00915639
    113      1      C          -0.00604862    -0.00686500    -0.00275469
    114      1      C           0.00560480    -0.00729148     0.00273114
    115      1      C           0.00098783    -0.00076822    -0.00912257
    116      1      C           0.00236937    -0.00447811     0.00815135
    117      2      N           0.00283516     0.01332153     0.00464436
    118      2      N          -0.00420072     0.01374264    -0.00509036
    119      3      H          -0.00341219     0.00314360    -0.00133903
    120      3      H           0.00086161     0.00094803    -0.00228592
    121      3      H           0.00340939     0.00097681     0.00152017
    122      3      H          -0.00114856     0.00147659    -0.00227269
    123      3      H           0.00104462     0.00025264     0.00100594
    124      3      H          -0.00103386     0.00039695    -0.00096056
    125      3      H           0.00118337     0.00141539     0.00224782
    126      3      H          -0.00333008     0.00121263    -0.00153332
    127      3      H          -0.00071542     0.00098772     0.00224856
    128      3      H           0.00362064     0.00299033     0.00145413
 SUM OF ATOMIC FORCES           0.00147843     0.00065635    -0.00060848     0.00172824

 Number of electrons:                                                        344
 Number of occupied orbitals:                                                172
 Number of molecular orbitals:                                               172

 Number of orbital functions:                                               1184
 Number of independent orbital functions:                                   1184

 Extrapolation method: ASPC


 SCF WAVEFUNCTION OPTIMIZATION

  ----------------------------------- OT ---------------------------------------
  Minimizer      : CG                  : conjugate gradient
  Preconditioner : FULL_SINGLE_INVERSE : inversion of 
                                         H + eS - 2*(Sc)(c^T*H*c+const)(Sc)^T
  Precond_solver : DEFAULT
  Line search    : 2PNT                : 2 energies, one gradient
  stepsize       :    0.08000000                  energy_gap     :    0.08000000
  eps_taylor     :   0.10000E-15                  max_taylor     :             4
  ----------------------------------- OT ---------------------------------------

  Step     Update method      Time    Convergence         Total energy    Change
  ------------------------------------------------------------------------------
     1 OT CG       0.80E-01  145.9     0.00211321      -472.8270159965 -4.73E+02
     2 OT LS       0.15E+00  104.8                     -472.8809196713
     3 OT CG       0.15E+00  172.5     0.00101559      -472.8973024505 -7.03E-02
     4 OT LS       0.76E-01  105.0                     -472.8968652675
     5 OT CG       0.76E-01  173.1     0.00044904      -472.9053306385 -8.03E-03
     6 OT LS       0.86E-01  105.2                     -472.9070756098
     7 OT CG       0.86E-01  173.5     0.00020818      -472.9070992042 -1.77E-03
     8 OT LS       0.83E-01  105.3                     -472.9074642799
     9 OT CG       0.83E-01  172.9     0.00010391      -472.9074648476 -3.66E-04
    10 OT LS       0.65E-01  105.1                     -472.9075311128
    11 OT CG       0.65E-01  173.2     0.00004899      -472.9075364175 -7.16E-05
    12 OT LS       0.73E-01  105.1                     -472.9075541203
    13 OT CG       0.73E-01  173.2     0.00002474      -472.9075543474 -1.79E-05
    14 OT LS       0.69E-01  105.4                     -472.9075586111
    15 OT CG       0.69E-01  173.0     0.00001388      -472.9075586306 -4.28E-06
    16 OT LS       0.60E-01  105.3                     -472.9075597718
    17 OT CG       0.60E-01  173.5     0.00000640      -472.9075597995 -1.17E-06
    18 OT LS       0.78E-01  105.0                     -472.9075601063
    19 OT CG       0.78E-01  173.0     0.00000332      -472.9075601240 -3.25E-07
    20 OT LS       0.68E-01  104.6                     -472.9075601987
    21 OT CG       0.68E-01  173.4     0.00000177      -472.9075602003 -7.62E-08
    22 OT LS       0.78E-01  105.0                     -472.9075602249
    23 OT CG       0.78E-01  173.1     0.00000087      -472.9075602253 -2.50E-08

  *** SCF run converged in    23 steps ***


  Electronic density on regular grids:       -343.9999995206        0.0000004794
  Core density on regular grids:              343.9999978453       -0.0000021547
  Total charge density on r-space grids:       -0.0000016753
  Total charge density g-space grids:          -0.0000016753

  Overlap energy of the core charge distribution:               0.00001970506908
  Self energy of the core charge distribution:              -1129.59630750796009
  Core Hamiltonian energy:                                    349.92948738348275
  Hartree energy:                                             456.16106832679975
  Exchange-correlation energy:                               -149.40182813267509

  Total energy:                                              -472.90756022528365

  outer SCF iter =    1 RMS gradient =   0.87E-06 energy =       -472.9075602253
  outer SCF loop converged in   1 iterations or   23 steps


 ENERGY| Total FORCE_EVAL ( QS ) energy (a.u.):             -472.907560231289551


 ATOMIC FORCES in [a.u.]

 # Atom   Kind   Element          X              Y              Z
      1      1      C           0.00542548    -0.00156453     0.00331704
      2      1      C          -0.00451152    -0.00104868    -0.00435181
      3      1      C          -0.00168018     0.00202507     0.00033837
      4      1      C          -0.00642396    -0.00358771     0.00164233
      5      1      C           0.00268043     0.00881002    -0.00126525
      6      1      C          -0.00039989    -0.00205430    -0.00086176
      7      2      N           0.00039404     0.00885268    -0.00385146
      8      2      N           0.00030986    -0.00827371    -0.00392488
      9      1      C           0.00752841     0.00334538     0.00137344
     10      1      C          -0.00265627    -0.00899343    -0.00112600
     11      1      C           0.00033788     0.00210276    -0.00088224
     12      1      C          -0.00547914     0.00151388     0.00350125
     13      1      C           0.00455032     0.00085991    -0.00448340
     14      1      C           0.00127059    -0.00211301     0.00032817
     15      1      C           0.01175909     0.01664696    -0.00401431
     16      1      C          -0.01872071     0.00261928     0.00854108
     17      1      C          -0.01204975    -0.01665757    -0.00392478
     18      1      C           0.01885394    -0.00255121     0.00805682
     19      3      H           0.00758173    -0.00463113     0.00238950
     20      3      H          -0.01238697    -0.00591868     0.00016105
     21      3      H           0.00125982     0.01168188    -0.00251262
     22      3      H          -0.00131196    -0.01173084    -0.00246851
     23      3      H          -0.00754514     0.00464358     0.00253807
     24      3      H           0.01255969     0.00598543    -0.00009217
     25      3      H          -0.00404363     0.00302583     0.00648322
     26      3      H          -0.00094358    -0.00916092    -0.00347757
     27      3      H           0.00414568    -0.00304057     0.00642544
     28      3      H           0.00080914     0.00919525    -0.00348443
     29      1      C          -0.00570956    -0.00147873    -0.00338635
     30      1      C           0.00018122    -0.00190908     0.00114129
     31      1      C          -0.00169652     0.00907662     0.00070725
     32      1      C           0.00683288    -0.00357219    -0.00422242
     33      1      C           0.00152541     0.00197408    -0.00095046
     34      1      C           0.00432868    -0.00146517     0.00456839
     35      2      N           0.00162235     0.00903950     0.00607394
     36      2      N          -0.00117934    -0.00912771     0.00642681
     37      1      C          -0.00624280     0.00375157    -0.00443312
     38      1      C          -0.00141177    -0.00187502    -0.00094000
     39      1      C          -0.00424665     0.00141087     0.00457391
     40      1      C           0.00552602     0.00147608    -0.00347565
     41      1      C          -0.00011831     0.00187732     0.00123526
     42      1      C           0.00193686    -0.00894325     0.00083864
     43      1      C           0.01890145     0.00141693    -0.00810394
     44      1      C          -0.01093784     0.01736554     0.00436692
     45      1      C          -0.01933903    -0.00148116    -0.00787298
     46      1      C           0.01085810    -0.01720550     0.00415705
     47      3      H          -0.00785649    -0.00410173    -0.00209910
     48      3      H          -0.00044199     0.01179041     0.00245216
     49      3      H           0.01194511    -0.00679034    -0.00044378
     50      3      H          -0.01206091     0.00681319    -0.00023962
     51      3      H           0.00786950     0.00414043    -0.00228257
     52      3      H           0.00050274    -0.01184233     0.00247925
     53      3      H           0.00024463    -0.00942468     0.00344459
     54      3      H           0.00424380     0.00278035    -0.00649235
     55      3      H          -0.00018686     0.00943393     0.00347658
     56      3      H          -0.00436200    -0.00279101    -0.00643103
     57      1      C           0.00422634    -0.00604016     0.00395373
     58      1      C           0.00259464     0.00759369    -0.00016096
     59      1      C           0.00649973    -0.00263151     0.00526718
     60      1      C           0.00655692     0.00218103    -0.00534321
     61      1      C           0.00204495    -0.00780263    -0.00000575
     62      1      C           0.00457731     0.00579119    -0.00415223
     63      2      N          -0.01234440     0.00301896    -0.00197961
     64      2      N          -0.01357271    -0.00153703     0.00178169
     65      3      H          -0.00498916    -0.00249166     0.00128178
     66      3      H          -0.00174430    -0.00187688    -0.00024021
     67      3      H          -0.00156517     0.00208790    -0.00414294
     68      3      H          -0.00109968    -0.00283795     0.00155946
     69      3      H           0.00052628     0.00159880    -0.00050311
     70      3      H           0.00046640    -0.00168562     0.00048697
     71      3      H          -0.00090321     0.00293275    -0.00156191
     72      3      H          -0.00164229    -0.00191038     0.00411501
     73      3      H          -0.00159827     0.00196968     0.00021397
     74      3      H          -0.00483324     0.00291898    -0.00124283
     75      1      C          -0.00424308     0.00609566     0.00404975
     76      1      C          -0.00261228    -0.00762614    -0.00003807
     77      1      C          -0.00637874     0.00270470     0.00542793
     78      1      C          -0.00667418    -0.00217840    -0.00520749
     79      1      C          -0.00187170     0.00789243     0.00002799
     80      1      C          -0.00453040    -0.00574306    -0.00386545
     81      2      N           0.01355802    -0.00328384    -0.00121785
     82      2      N           0.01388414     0.00180126     0.00280343
     83      3      H           0.00501034     0.00251634     0.00120706
     84      3      H           0.00173570     0.00187357    -0.00028484
     85      3      H           0.00149062    -0.00208768    -0.00416451
     86      3      H           0.00113950     0.00280604     0.00149288
     87      3      H          -0.00053729    -0.00160482    -0.00049857
     88      3      H          -0.00039732     0.00164680     0.00049279
     89      3      H           0.00088366    -0.00289748    -0.00153866
     90      3      H           0.00173065     0.00191895     0.00407947
     91      3      H           0.00161083    -0.00198269     0.00021026
     92      3      H           0.00484322    -0.00286774    -0.00132407
     93      1      C           0.00199403     0.00414313    -0.00745515
     94      1      C           0.00072433     0.00101493     0.00794708
     95      1      C           0.00503238     0.00587531    -0.00267077
     96      1      C          -0.00466783     0.00619858     0.00263993
     97      1      C          -0.00064381     0.00102861    -0.00779546
     98      1      C          -0.00196966     0.00455754     0.00735595
     99      2      N          -0.00309104    -0.01212439     0.00482750
    100      2      N           0.00249267    -0.01277201    -0.00524135
    101      3      H           0.00375792    -0.00313171    -0.00190411
    102      3      H          -0.00019370    -0.00102089    -0.00197496
    103      3      H          -0.00373523    -0.00100642     0.00212744
    104      3      H           0.00154846    -0.00141482    -0.00273506
    105      3      H          -0.00090902     0.00030060     0.00140919
    106      3      H           0.00092407     0.00015651    -0.00136685
    107      3      H          -0.00165536    -0.00129923     0.00276858
    108      3      H           0.00363956    -0.00126616    -0.00211373
    109      3      H           0.00009988    -0.00102178     0.00195856
    110      3      H          -0.00395158    -0.00294266     0.00203134
    111      1      C          -0.00216597    -0.00408573    -0.00724180
    112      1      C          -0.00055145    -0.00104055     0.00783102
    113      1      C          -0.00513763    -0.00584757    -0.00258983
    114      1      C           0.00474813    -0.00620423     0.00256978
    115      1      C           0.00042323    -0.00105089    -0.00780821
    116      1      C           0.00206383    -0.00452480     0.00727338
    117      2      N           0.00122524     0.01222052     0.00458539
    118      2      N          -0.00261214     0.01262946    -0.00503572
    119      3      H          -0.00378286     0.00315484    -0.00181855
    120      3      H           0.00014846     0.00101829    -0.00198936
    121      3      H           0.00373658     0.00101158     0.00200242
    122      3      H          -0.00162188     0.00140526    -0.00271359
    123      3      H           0.00093711    -0.00030232     0.00139593
    124      3      H          -0.00096095    -0.00016505    -0.00135280
    125      3      H           0.00165552     0.00131219     0.00269121
    126      3      H          -0.00365566     0.00126735    -0.00201579
    127      3      H          -0.00000427     0.00101375     0.00195414
    128      3      H           0.00399012     0.00297844     0.00193159
 SUM OF ATOMIC FORCES           0.00171542     0.00064928    -0.00060029     0.00192991

 Number of electrons:                                                        344
 Number of occupied orbitals:                                                172
 Number of molecular orbitals:                                               172

 Number of orbital functions:                                               1184
 Number of independent orbital functions:                                   1184

 Extrapolation method: ASPC


 SCF WAVEFUNCTION OPTIMIZATION

  ----------------------------------- OT ---------------------------------------
  Minimizer      : CG                  : conjugate gradient
  Preconditioner : FULL_SINGLE_INVERSE : inversion of 
                                         H + eS - 2*(Sc)(c^T*H*c+const)(Sc)^T
  Precond_solver : DEFAULT
  Line search    : 2PNT                : 2 energies, one gradient
  stepsize       :    0.08000000                  energy_gap     :    0.08000000
  eps_taylor     :   0.10000E-15                  max_taylor     :             4
  ----------------------------------- OT ---------------------------------------

  Step     Update method      Time    Convergence         Total energy    Change
  ------------------------------------------------------------------------------
     1 OT CG       0.80E-01  146.8     0.00100818      -472.8893461328 -4.73E+02
     2 OT LS       0.15E+00  104.7                     -472.9015969216
     3 OT CG       0.15E+00  173.0     0.00048870      -472.9052459720 -1.59E-02
     4 OT LS       0.74E-01  104.8                     -472.9049460191
     5 OT CG       0.74E-01  172.9     0.00022020      -472.9070395985 -1.79E-03
     6 OT LS       0.82E-01  104.8                     -472.9074417779
     7 OT CG       0.82E-01  173.0     0.00010508      -472.9074460525 -4.06E-04
     8 OT LS       0.78E-01  105.4                     -472.9075336046
     9 OT CG       0.78E-01  172.7     0.00005310      -472.9075338641 -8.78E-05
    10 OT LS       0.65E-01  105.2                     -472.9075518317
    11 OT CG       0.65E-01  173.1     0.00002467      -472.9075525714 -1.87E-05
    12 OT LS       0.71E-01  105.1                     -472.9075569325
    13 OT CG       0.71E-01  172.4     0.00001267      -472.9075569608 -4.39E-06
    14 OT LS       0.64E-01  105.1                     -472.9075579985
    15 OT CG       0.64E-01  173.5     0.00000739      -472.9075580099 -1.05E-06
    16 OT LS       0.58E-01  105.4                     -472.9075583267
    17 OT CG       0.58E-01  173.1     0.00000320      -472.9075583307 -3.21E-07
    18 OT LS       0.77E-01  105.0                     -472.9075584059
    19 OT CG       0.77E-01  173.8     0.00000165      -472.9075584110 -8.03E-08
    20 OT LS       0.66E-01  104.8                     -472.9075584287
    21 OT CG       0.66E-01  173.0     0.00000087      -472.9075584292 -1.82E-08

  *** SCF run converged in    21 steps ***


  Electronic density on regular grids:       -343.9999995200        0.0000004800
  Core density on regular grids:              343.9999978452       -0.0000021548
  Total charge density on r-space grids:       -0.0000016748
  Total charge density g-space grids:          -0.0000016748

  Overlap energy of the core charge distribution:               0.00001976417926
  Self energy of the core charge distribution:              -1129.59630750796009
  Core Hamiltonian energy:                                    349.94180850576794
  Hartree energy:                                             456.15252345718147
  Exchange-correlation energy:                               -149.40560264836284

  Total energy:                                              -472.90755842919413

  outer SCF iter =    1 RMS gradient =   0.87E-06 energy =       -472.9075584292
  outer SCF loop converged in   1 iterations or   21 steps


 ENERGY| Total FORCE_EVAL ( QS ) energy (a.u.):             -472.907558434640578


 ATOMIC FORCES in [a.u.]

 # Atom   Kind   Element          X              Y              Z
      1      1      C           0.00538930    -0.00161173     0.00334012
      2      1      C          -0.00443926    -0.00101815    -0.00437250
      3      1      C          -0.00180413     0.00195871     0.00035470
      4      1      C          -0.00626123    -0.00353116     0.00163823
      5      1      C           0.00269515     0.00882716    -0.00126399
      6      1      C          -0.00043362    -0.00204951    -0.00087884
      7      2      N           0.00020867     0.00869589    -0.00385108
      8      2      N           0.00053857    -0.00812198    -0.00392932
      9      1      C           0.00735076     0.00328939     0.00137267
     10      1      C          -0.00267285    -0.00900879    -0.00112409
     11      1      C           0.00036990     0.00209693    -0.00090026
     12      1      C          -0.00544115     0.00156140     0.00352357
     13      1      C           0.00447422     0.00083253    -0.00450097
     14      1      C           0.00140309    -0.00204500     0.00034193
     15      1      C           0.01159771     0.01643714    -0.00404531
     16      1      C          -0.01846634     0.00259733     0.00840568
     17      1      C          -0.01188812    -0.01644998    -0.00395665
     18      1      C           0.01859596    -0.00252993     0.00792798
     19      3      H           0.00761995    -0.00465424     0.00239857
     20      3      H          -0.01238174    -0.00591980     0.00016090
     21      3      H           0.00125904     0.01171073    -0.00251737
     22      3      H          -0.00131117    -0.01175944    -0.00247333
     23      3      H          -0.00758294     0.00466659     0.00254771
     24      3      H           0.01255339     0.00598629    -0.00009230
     25      3      H          -0.00412753     0.00306635     0.00656868
     26      3      H          -0.00094787    -0.00925035    -0.00352238
     27      3      H           0.00423153    -0.00308067     0.00650948
     28      3      H           0.00081314     0.00928446    -0.00352990
     29      1      C          -0.00567538    -0.00152325    -0.00340934
     30      1      C           0.00021731    -0.00191162     0.00115728
     31      1      C          -0.00171538     0.00909373     0.00071062
     32      1      C           0.00666895    -0.00350372    -0.00422747
     33      1      C           0.00164622     0.00189475    -0.00096726
     34      1      C           0.00425761    -0.00143044     0.00459235
     35      2      N           0.00183046     0.00886238     0.00608353
     36      2      N          -0.00135609    -0.00894711     0.00643803
     37      1      C          -0.00608526     0.00368320    -0.00444185
     38      1      C          -0.00153601    -0.00179751    -0.00095394
     39      1      C          -0.00417682     0.00137665     0.00459605
     40      1      C           0.00549398     0.00152123    -0.00349823
     41      1      C          -0.00015507     0.00188016     0.00125186
     42      1      C           0.00195272    -0.00896258     0.00084266
     43      1      C           0.01864646     0.00141014    -0.00797077
     44      1      C          -0.01078728     0.01714955     0.00439735
     45      1      C          -0.01907827    -0.00147378    -0.00774266
     46      1      C           0.01070992    -0.01699098     0.00418926
     47      3      H          -0.00789653    -0.00412281    -0.00210686
     48      3      H          -0.00043901     0.01181926     0.00245585
     49      3      H           0.01193987    -0.00679045    -0.00044387
     50      3      H          -0.01205357     0.00681252    -0.00023970
     51      3      H           0.00790871     0.00416111    -0.00229100
     52      3      H           0.00049986    -0.01187064     0.00248257
     53      3      H           0.00024285    -0.00951264     0.00348922
     54      3      H           0.00433109     0.00281477    -0.00657747
     55      3      H          -0.00018416     0.00952193     0.00352074
     56      3      H          -0.00445127    -0.00282569    -0.00651423
     57      1      C           0.00426345    -0.00589490     0.00386864
     58      1      C           0.00263148     0.00737238    -0.00024624
     59      1      C           0.00632104    -0.00259455     0.00511985
     60      1      C           0.00638094     0.00215697    -0.00519359
     61      1      C           0.00209983    -0.00758329     0.00007857
     62      1      C           0.00460086     0.00564341    -0.00406755
     63      2      N          -0.01206749     0.00294402    -0.00181193
     64      2      N          -0.01329071    -0.00148763     0.00160879
     65      3      H          -0.00500034    -0.00257222     0.00135717
     66      3      H          -0.00175031    -0.00181943    -0.00012211
     67      3      H          -0.00156942     0.00216257    -0.00420007
     68      3      H          -0.00108862    -0.00291245     0.00164247
     69      3      H           0.00062166     0.00165994    -0.00048974
     70      3      H           0.00055642    -0.00175335     0.00047194
     71      3      H          -0.00088847     0.00300614    -0.00164491
     72      3      H          -0.00165093    -0.00198478     0.00417241
     73      3      H          -0.00161062     0.00191288     0.00009610
     74      3      H          -0.00483952     0.00299997    -0.00131781
     75      1      C          -0.00428110     0.00594976     0.00396635
     76      1      C          -0.00265108    -0.00740334    -0.00012381
     77      1      C          -0.00620314     0.00266641     0.00527453
     78      1      C          -0.00649312    -0.00215417    -0.00506004
     79      1      C          -0.00192451     0.00767124     0.00011390
     80      1      C          -0.00455551    -0.00559654    -0.00378168
     81      2      N           0.01328824    -0.00320571    -0.00103159
     82      2      N           0.01359580     0.00175261     0.00261986
     83      3      H           0.00502300     0.00259684     0.00128182
     84      3      H           0.00174426     0.00181596    -0.00016615
     85      3      H           0.00149363    -0.00216288    -0.00422191
     86      3      H           0.00113009     0.00288150     0.00157694
     87      3      H          -0.00063225    -0.00166583    -0.00048301
     88      3      H          -0.00048821     0.00171474     0.00047936
     89      3      H           0.00086707    -0.00297129    -0.00162153
     90      3      H           0.00174035     0.00199399     0.00413697
     91      3      H           0.00162075    -0.00192595     0.00009198
     92      3      H           0.00484767    -0.00294891    -0.00139878
     93      1      C           0.00194696     0.00415639    -0.00730296
     94      1      C           0.00062421     0.00106944     0.00772451
     95      1      C           0.00487880     0.00570315    -0.00263984
     96      1      C          -0.00452543     0.00601566     0.00261066
     97      1      C          -0.00054181     0.00107551    -0.00757438
     98      1      C          -0.00192006     0.00456366     0.00720458
     99      2      N          -0.00282869    -0.01193668     0.00481534
    100      2      N           0.00221534    -0.01258118    -0.00523314
    101      3      H           0.00381959    -0.00313371    -0.00198684
    102      3      H          -0.00007091    -0.00103269    -0.00192692
    103      3      H          -0.00378935    -0.00101215     0.00221066
    104      3      H           0.00162807    -0.00140276    -0.00281213
    105      3      H          -0.00088954     0.00039534     0.00147529
    106      3      H           0.00091057     0.00025205    -0.00143365
    107      3      H          -0.00173408    -0.00128163     0.00284555
    108      3      H           0.00369347    -0.00127556    -0.00219731
    109      3      H          -0.00002289    -0.00102609     0.00191072
    110      3      H          -0.00401315    -0.00294056     0.00211363
    111      1      C          -0.00211548    -0.00410047    -0.00709188
    112      1      C          -0.00045667    -0.00109435     0.00760621
    113      1      C          -0.00498318    -0.00567592    -0.00256175
    114      1      C           0.00460282    -0.00602077     0.00254227
    115      1      C           0.00032783    -0.00109759    -0.00758528
    116      1      C           0.00201212    -0.00453117     0.00712306
    117      2      N           0.00095381     0.01203273     0.00457617
    118      2      N          -0.00234240     0.01243963    -0.00502714
    119      3      H          -0.00384628     0.00315652    -0.00190025
    120      3      H           0.00002697     0.00103014    -0.00193894
    121      3      H           0.00379272     0.00101742     0.00208504
    122      3      H          -0.00170305     0.00139313    -0.00278919
    123      3      H           0.00091896    -0.00039676     0.00146243
    124      3      H          -0.00094869    -0.00026070    -0.00141969
    125      3      H           0.00173651     0.00129459     0.00276726
    126      3      H          -0.00371146     0.00127659    -0.00209843
    127      3      H           0.00011684     0.00101807     0.00190409
    128      3      H           0.00405331     0.00297617     0.00201294
 SUM OF ATOMIC FORCES           0.00175530     0.00064789    -0.00059942     0.00196472

 *******************************************************************************
 ***                 BRENT   - NUMBER OF ENERGY EVALUATIONS :       4        ***
 *******************************************************************************

 --------  Informations at step =     1 ------------
  Optimization Method        =                   SD
  Total Energy               =      -472.9075602313
  Real energy change         =        -0.0237371832
  Decrease in energy         =                  YES
  Used time                  =            18548.001

  Convergence check :
  Max. step size             =         0.0429744634
  Conv. limit for step size  =         0.0010000000
  Convergence in step size   =                   NO
  RMS step size              =         0.0139456519
  Conv. limit for RMS step   =         0.0010000000
  Convergence in RMS step    =                   NO
  Max. gradient              =         0.0277558626
  Conv. limit for gradients  =         0.0010000000
  Conv. for gradients        =                   NO
  RMS gradient               =         0.0090070606
  Conv. limit for RMS grad.  =         0.0010000000
  Conv. for gradients        =                   NO
 ---------------------------------------------------

 Number of electrons:                                                        344
 Number of occupied orbitals:                                                172
 Number of molecular orbitals:                                               172

 Number of orbital functions:                                               1184
 Number of independent orbital functions:                                   1184

 Extrapolation method: ASPC


 SCF WAVEFUNCTION OPTIMIZATION

  ----------------------------------- OT ---------------------------------------
  Minimizer      : CG                  : conjugate gradient
  Preconditioner : FULL_SINGLE_INVERSE : inversion of 
                                         H + eS - 2*(Sc)(c^T*H*c+const)(Sc)^T
  Precond_solver : DEFAULT
  Line search    : 2PNT                : 2 energies, one gradient
  stepsize       :    0.08000000                  energy_gap     :    0.08000000
  eps_taylor     :   0.10000E-15                  max_taylor     :             4
  ----------------------------------- OT ---------------------------------------

  Step     Update method      Time    Convergence         Total energy    Change
  ------------------------------------------------------------------------------
     1 OT CG       0.80E-01  146.3     0.00027265      -472.9062236132 -4.73E+02
     2 OT LS       0.15E+00  104.8                     -472.9071204312
     3 OT CG       0.15E+00  173.7     0.00013145      -472.9073906056 -1.17E-03
     4 OT LS       0.75E-01  104.8                     -472.9073761557
     5 OT CG       0.75E-01  173.1     0.00005877      -472.9075227632 -1.32E-04
     6 OT LS       0.84E-01  105.1                     -472.9075519427
     7 OT CG       0.84E-01  173.2     0.00002774      -472.9075522696 -2.95E-05
     8 OT LS       0.80E-01  104.9                     -472.9075585032
     9 OT CG       0.80E-01  173.6     0.00001406      -472.9075585199 -6.25E-06
    10 OT LS       0.64E-01  105.0                     -472.9075597458
    11 OT CG       0.64E-01  173.4     0.00000656      -472.9075598188 -1.30E-06
    12 OT LS       0.70E-01  105.3                     -472.9075601250
    13 OT CG       0.70E-01  173.1     0.00000342      -472.9075601271 -3.08E-07
    14 OT LS       0.64E-01  104.8                     -472.9075602028
    15 OT CG       0.64E-01  173.4     0.00000192      -472.9075602036 -7.64E-08
    16 OT LS       0.61E-01  104.9                     -472.9075602265
    17 OT CG       0.61E-01  173.4     0.00000084      -472.9075602266 -2.30E-08

  *** SCF run converged in    17 steps ***


  Electronic density on regular grids:       -343.9999995206        0.0000004794
  Core density on regular grids:              343.9999978453       -0.0000021547
  Total charge density on r-space grids:       -0.0000016753
  Total charge density g-space grids:          -0.0000016753

  Overlap energy of the core charge distribution:               0.00001970506908
  Self energy of the core charge distribution:              -1129.59630750796009
  Core Hamiltonian energy:                                    349.92929707644146
  Hartree energy:                                             456.16121320449963
  Exchange-correlation energy:                               -149.40178270463250

  Total energy:                                              -472.90756022658252

  outer SCF iter =    1 RMS gradient =   0.84E-06 energy =       -472.9075602266
  outer SCF loop converged in   1 iterations or   17 steps


 ENERGY| Total FORCE_EVAL ( QS ) energy (a.u.):             -472.907560231857587


 ATOMIC FORCES in [a.u.]

 # Atom   Kind   Element          X              Y              Z
      1      1      C           0.00542344    -0.00156273     0.00331655
      2      1      C          -0.00450967    -0.00104782    -0.00435151
      3      1      C          -0.00167909     0.00202152     0.00033912
      4      1      C          -0.00642439    -0.00358800     0.00164085
      5      1      C           0.00268530     0.00881068    -0.00126566
      6      1      C          -0.00039901    -0.00205577    -0.00086087
      7      2      N           0.00039043     0.00886019    -0.00385177
      8      2      N           0.00030145    -0.00827375    -0.00392354
      9      1      C           0.00753942     0.00334860     0.00137431
     10      1      C          -0.00265599    -0.00899307    -0.00112583
     11      1      C           0.00033741     0.00210557    -0.00088087
     12      1      C          -0.00547535     0.00151252     0.00350011
     13      1      C           0.00455292     0.00085722    -0.00448312
     14      1      C           0.00126191    -0.00211524     0.00032812
     15      1      C           0.01176150     0.01664436    -0.00401574
     16      1      C          -0.01871997     0.00262071     0.00854158
     17      1      C          -0.01204993    -0.01665631    -0.00392536
     18      1      C           0.01885328    -0.00255197     0.00805702
     19      3      H           0.00758269    -0.00463195     0.00238990
     20      3      H          -0.01238918    -0.00591919     0.00016125
     21      3      H           0.00125974     0.01168317    -0.00251294
     22      3      H          -0.00131244    -0.01173322    -0.00246904
     23      3      H          -0.00754579     0.00464399     0.00253826
     24      3      H           0.01255870     0.00598456    -0.00009252
     25      3      H          -0.00404376     0.00302625     0.00648325
     26      3      H          -0.00094385    -0.00916176    -0.00347797
     27      3      H           0.00414672    -0.00304129     0.00642602
     28      3      H           0.00080935     0.00919573    -0.00348462
     29      1      C          -0.00570738    -0.00147716    -0.00338590
     30      1      C           0.00018041    -0.00191035     0.00114019
     31      1      C          -0.00170130     0.00907754     0.00070802
     32      1      C           0.00683423    -0.00357221    -0.00422076
     33      1      C           0.00152406     0.00197078    -0.00095107
     34      1      C           0.00432694    -0.00146412     0.00456815
     35      2      N           0.00162525     0.00904581     0.00607350
     36      2      N          -0.00117164    -0.00912850     0.00642576
     37      1      C          -0.00625251     0.00375582    -0.00443385
     38      1      C          -0.00140353    -0.00187752    -0.00093977
     39      1      C          -0.00424898     0.00140833     0.00457344
     40      1      C           0.00552186     0.00147490    -0.00347458
     41      1      C          -0.00011771     0.00188002     0.00123381
     42      1      C           0.00193688    -0.00894280     0.00083855
     43      1      C           0.01890081     0.00141846    -0.00810454
     44      1      C          -0.01094032     0.01736305     0.00436821
     45      1      C          -0.01933847    -0.00148190    -0.00787324
     46      1      C           0.01085832    -0.01720425     0.00415759
     47      3      H          -0.00785750    -0.00410249    -0.00209943
     48      3      H          -0.00044190     0.01179168     0.00245246
     49      3      H           0.01194725    -0.00679094    -0.00044401
     50      3      H          -0.01206008     0.00681235    -0.00023930
     51      3      H           0.00787013     0.00414076    -0.00228274
     52      3      H           0.00050300    -0.01184475     0.00247970
     53      3      H           0.00024483    -0.00942553     0.00344495
     54      3      H           0.00424394     0.00278074    -0.00649234
     55      3      H          -0.00018705     0.00943444     0.00347677
     56      3      H          -0.00436307    -0.00279166    -0.00643156
     57      1      C           0.00422520    -0.00603981     0.00395384
     58      1      C           0.00259364     0.00759426    -0.00016021
     59      1      C           0.00650124    -0.00263127     0.00526806
     60      1      C           0.00655840     0.00218077    -0.00534414
     61      1      C           0.00204387    -0.00780305    -0.00000655
     62      1      C           0.00457602     0.00579097    -0.00415236
     63      2      N          -0.01234432     0.00301867    -0.00197946
     64      2      N          -0.01357263    -0.00153669     0.00178156
     65      3      H          -0.00498891    -0.00249210     0.00128226
     66      3      H          -0.00174414    -0.00187683    -0.00023993
     67      3      H          -0.00156506     0.00208867    -0.00414359
     68      3      H          -0.00109960    -0.00283852     0.00156015
     69      3      H           0.00052636     0.00159903    -0.00050326
     70      3      H           0.00046649    -0.00168588     0.00048712
     71      3      H          -0.00090311     0.00293327    -0.00156256
     72      3      H          -0.00164222    -0.00191126     0.00411574
     73      3      H          -0.00159812     0.00196961     0.00021366
     74      3      H          -0.00483298     0.00291929    -0.00124319
     75      1      C          -0.00424189     0.00609537     0.00404995
     76      1      C          -0.00261122    -0.00762662    -0.00003724
     77      1      C          -0.00638027     0.00270458     0.00542885
     78      1      C          -0.00667568    -0.00217808    -0.00520836
     79      1      C          -0.00187064     0.00789291     0.00002723
     80      1      C          -0.00452920    -0.00574276    -0.00386563
     81      2      N           0.01355790    -0.00328353    -0.00121759
     82      2      N           0.01388409     0.00180090     0.00280327
     83      3      H           0.00501010     0.00251667     0.00120743
     84      3      H           0.00173554     0.00187349    -0.00028448
     85      3      H           0.00149049    -0.00208860    -0.00416527
     86      3      H           0.00113945     0.00280658     0.00149354
     87      3      H          -0.00053741    -0.00160509    -0.00049871
     88      3      H          -0.00039738     0.00164703     0.00049294
     89      3      H           0.00088354    -0.00289805    -0.00153935
     90      3      H           0.00173060     0.00191973     0.00408012
     91      3      H           0.00161068    -0.00198264     0.00020999
     92      3      H           0.00484293    -0.00286815    -0.00132454
     93      1      C           0.00199430     0.00414158    -0.00745430
     94      1      C           0.00072487     0.00101344     0.00794752
     95      1      C           0.00503326     0.00587691    -0.00267080
     96      1      C          -0.00466859     0.00620023     0.00263994
     97      1      C          -0.00064442     0.00102711    -0.00779591
     98      1      C          -0.00197010     0.00455597     0.00735503
     99      2      N          -0.00309215    -0.01212438     0.00482816
    100      2      N           0.00249373    -0.01277217    -0.00524189
    101      3      H           0.00375816    -0.00313142    -0.00190415
    102      3      H          -0.00019362    -0.00102075    -0.00197503
    103      3      H          -0.00373562    -0.00100637     0.00212800
    104      3      H           0.00154894    -0.00141475    -0.00273548
    105      3      H          -0.00090916     0.00030061     0.00140934
    106      3      H           0.00092421     0.00015652    -0.00136700
    107      3      H          -0.00165585    -0.00129912     0.00276901
    108      3      H           0.00363993    -0.00126614    -0.00211425
    109      3      H           0.00009985    -0.00102163     0.00195865
    110      3      H          -0.00395177    -0.00294237     0.00203137
    111      1      C          -0.00216590    -0.00408452    -0.00724070
    112      1      C          -0.00055214    -0.00103911     0.00783150
    113      1      C          -0.00513844    -0.00584925    -0.00258978
    114      1      C           0.00474881    -0.00620598     0.00256974
    115      1      C           0.00042401    -0.00104944    -0.00780868
    116      1      C           0.00206391    -0.00452360     0.00727225
    117      2      N           0.00122439     0.01221990     0.00458532
    118      2      N          -0.00261132     0.01262885    -0.00503558
    119      3      H          -0.00378351     0.00315456    -0.00181911
    120      3      H           0.00014794     0.00101816    -0.00198929
    121      3      H           0.00373733     0.00101154     0.00200336
    122      3      H          -0.00162265     0.00140517    -0.00271427
    123      3      H           0.00093722    -0.00030253     0.00139625
    124      3      H          -0.00096108    -0.00016527    -0.00135313
    125      3      H           0.00165629     0.00131205     0.00269190
    126      3      H          -0.00365639     0.00126735    -0.00201671
    127      3      H          -0.00000376     0.00101359     0.00195407
    128      3      H           0.00399071     0.00297813     0.00193211
 SUM OF ATOMIC FORCES           0.00171542     0.00064928    -0.00060028     0.00192992

 --------------------------
 OPTIMIZATION STEP:      2
 --------------------------

 Number of electrons:                                                        344
 Number of occupied orbitals:                                                172
 Number of molecular orbitals:                                               172

 Number of orbital functions:                                               1184
 Number of independent orbital functions:                                   1184

 Extrapolation method: ASPC


 SCF WAVEFUNCTION OPTIMIZATION

  ----------------------------------- OT ---------------------------------------
  Minimizer      : CG                  : conjugate gradient
  Preconditioner : FULL_SINGLE_INVERSE : inversion of 
                                         H + eS - 2*(Sc)(c^T*H*c+const)(Sc)^T
  Precond_solver : DEFAULT
  Line search    : 2PNT                : 2 energies, one gradient
  stepsize       :    0.08000000                  energy_gap     :    0.08000000
  eps_taylor     :   0.10000E-15                  max_taylor     :             4
  ----------------------------------- OT ---------------------------------------

  Step     Update method      Time    Convergence         Total energy    Change
  ------------------------------------------------------------------------------
     1 OT CG       0.80E-01  146.1     0.00002224      -472.9075513388 -4.73E+02
     2 OT LS       0.15E+00  105.0                     -472.9075572993
     3 OT CG       0.15E+00  172.9     0.00001104      -472.9075590715 -7.73E-06
     4 OT LS       0.72E-01  105.0                     -472.9075587939
     5 OT CG       0.72E-01  172.6     0.00000520      -472.9075599598 -8.88E-07
     6 OT LS       0.74E-01  104.5                     -472.9075601644
     7 OT CG       0.74E-01  172.7     0.00000279      -472.9075601647 -2.05E-07
     8 OT LS       0.66E-01  104.7                     -472.9075602159
     9 OT CG       0.66E-01  173.6     0.00000141      -472.9075602167 -5.20E-08
    10 OT LS       0.64E-01  104.9                     -472.9075602298
    11 OT CG       0.64E-01  172.8     0.00000069      -472.9075602298 -1.31E-08

  *** SCF run converged in    11 steps ***


  Electronic density on regular grids:       -343.9999995206        0.0000004794
  Core density on regular grids:              343.9999978453       -0.0000021547
  Total charge density on r-space grids:       -0.0000016753
  Total charge density g-space grids:          -0.0000016753

  Overlap energy of the core charge distribution:               0.00001970506908
  Self energy of the core charge distribution:              -1129.59630750796009
  Core Hamiltonian energy:                                    349.92944605344746
  Hartree energy:                                             456.16109528398681
  Exchange-correlation energy:                               -149.40181376439006

  Total energy:                                              -472.90756022984687

  outer SCF iter =    1 RMS gradient =   0.69E-06 energy =       -472.9075602298
  outer SCF loop converged in   1 iterations or   11 steps


 ENERGY| Total FORCE_EVAL ( QS ) energy (a.u.):             -472.907560229846865


 Number of electrons:                                                        344
 Number of occupied orbitals:                                                172
 Number of molecular orbitals:                                               172

 Number of orbital functions:                                               1184
 Number of independent orbital functions:                                   1184

 Extrapolation method: ASPC


 SCF WAVEFUNCTION OPTIMIZATION

  ----------------------------------- OT ---------------------------------------
  Minimizer      : CG                  : conjugate gradient
  Preconditioner : FULL_SINGLE_INVERSE : inversion of 
                                         H + eS - 2*(Sc)(c^T*H*c+const)(Sc)^T
  Precond_solver : DEFAULT
  Line search    : 2PNT                : 2 energies, one gradient
  stepsize       :    0.08000000                  energy_gap     :    0.08000000
  eps_taylor     :   0.10000E-15                  max_taylor     :             4
  ----------------------------------- OT ---------------------------------------

  Step     Update method      Time    Convergence         Total energy    Change
  ------------------------------------------------------------------------------
     1 OT CG       0.80E-01  147.0     0.00056791      -472.9123189825 -4.73E+02
     2 OT LS       0.14E+00  105.1                     -472.9160352735
     3 OT CG       0.14E+00  172.2     0.00037854      -472.9168076918 -4.49E-03
     4 OT LS       0.66E-01  105.3                     -472.9166698801
     5 OT CG       0.66E-01  173.0     0.00012558      -472.9177735000 -9.66E-04
     6 OT LS       0.11E+00  104.6                     -472.9179213691
     7 OT CG       0.11E+00  172.7     0.00005760      -472.9179484085 -1.75E-04
     8 OT LS       0.79E-01  104.8                     -472.9179712061
     9 OT CG       0.79E-01  172.6     0.00002884      -472.9179750540 -2.66E-05
    10 OT LS       0.62E-01  104.9                     -472.9179798638
    11 OT CG       0.62E-01  173.6     0.00001516      -472.9179802722 -5.22E-06
    12 OT LS       0.69E-01  105.2                     -472.9179818692
    13 OT CG       0.69E-01  173.8     0.00000789      -472.9179818881 -1.62E-06
    14 OT LS       0.58E-01  104.7                     -472.9179822462
    15 OT CG       0.58E-01  173.7     0.00000379      -472.9179822586 -3.71E-07
    16 OT LS       0.80E-01  104.7                     -472.9179823676
    17 OT CG       0.80E-01  173.3     0.00000174      -472.9179823764 -1.18E-07
    18 OT LS       0.80E-01  104.7                     -472.9179824010
    19 OT CG       0.80E-01  173.1     0.00000089      -472.9179824010 -2.46E-08

  *** SCF run converged in    19 steps ***


  Electronic density on regular grids:       -343.9999995259        0.0000004741
  Core density on regular grids:              343.9999978367       -0.0000021633
  Total charge density on r-space grids:       -0.0000016892
  Total charge density g-space grids:          -0.0000016892

  Overlap energy of the core charge distribution:               0.00001775666900
  Self energy of the core charge distribution:              -1129.59630750796009
  Core Hamiltonian energy:                                    349.35869068296120
  Hartree energy:                                             456.53853191612637
  Exchange-correlation energy:                               -149.21891524881048

  Total energy:                                              -472.91798240101400

  outer SCF iter =    1 RMS gradient =   0.89E-06 energy =       -472.9179824010
  outer SCF loop converged in   1 iterations or   19 steps


 ENERGY| Total FORCE_EVAL ( QS ) energy (a.u.):             -472.917982401014001


 Number of electrons:                                                        344
 Number of occupied orbitals:                                                172
 Number of molecular orbitals:                                               172

 Number of orbital functions:                                               1184
 Number of independent orbital functions:                                   1184

 Extrapolation method: ASPC


 SCF WAVEFUNCTION OPTIMIZATION

  ----------------------------------- OT ---------------------------------------
  Minimizer      : CG                  : conjugate gradient
  Preconditioner : FULL_SINGLE_INVERSE : inversion of 
                                         H + eS - 2*(Sc)(c^T*H*c+const)(Sc)^T
  Precond_solver : DEFAULT
  Line search    : 2PNT                : 2 energies, one gradient
  stepsize       :    0.08000000                  energy_gap     :    0.08000000
  eps_taylor     :   0.10000E-15                  max_taylor     :             4
  ----------------------------------- OT ---------------------------------------

  Step     Update method      Time    Convergence         Total energy    Change
  ------------------------------------------------------------------------------
     1 OT CG       0.80E-01  146.2     0.00023547      -472.8948077299 -4.73E+02
     2 OT LS       0.15E+00  104.6                     -472.8954656147
     3 OT CG       0.15E+00  172.8     0.00013815      -472.8956388819 -8.31E-04
     4 OT LS       0.67E-01  104.7                     -472.8955818933
     5 OT CG       0.67E-01  173.3     0.00005188      -472.8957689064 -1.30E-04
     6 OT LS       0.11E+00  105.1                     -472.8957939320
     7 OT CG       0.11E+00  172.8     0.00002306      -472.8957977625 -2.89E-05
     8 OT LS       0.74E-01  105.0                     -472.8958010480
     9 OT CG       0.74E-01  172.7     0.00001265      -472.8958017669 -4.00E-06
    10 OT LS       0.58E-01  105.5                     -472.8958026500
    11 OT CG       0.58E-01  172.9     0.00000629      -472.8958027180 -9.51E-07
    12 OT LS       0.75E-01  105.5                     -472.8958030051
    13 OT CG       0.75E-01  173.6     0.00000297      -472.8958030201 -3.02E-07
    14 OT LS       0.64E-01  104.9                     -472.8958030761
    15 OT CG       0.64E-01  173.8     0.00000161      -472.8958030777 -5.77E-08
    16 OT LS       0.73E-01  105.0                     -472.8958030968
    17 OT CG       0.73E-01  173.2     0.00000074      -472.8958030971 -1.94E-08

  *** SCF run converged in    17 steps ***


  Electronic density on regular grids:       -343.9999995146        0.0000004854
  Core density on regular grids:              343.9999978413       -0.0000021587
  Total charge density on r-space grids:       -0.0000016733
  Total charge density g-space grids:          -0.0000016733

  Overlap energy of the core charge distribution:               0.00001697377850
  Self energy of the core charge distribution:              -1129.59630750796009
  Core Hamiltonian energy:                                    348.50978240256688
  Hartree energy:                                             457.12281417136029
  Exchange-correlation energy:                               -148.93210913683546

  Total energy:                                              -472.89580309708992

  outer SCF iter =    1 RMS gradient =   0.74E-06 energy =       -472.8958030971
  outer SCF loop converged in   1 iterations or   17 steps


 ENERGY| Total FORCE_EVAL ( QS ) energy (a.u.):             -472.895803097089924


 *******************************************************************************
 ***                 MNBRACK - NUMBER OF ENERGY EVALUATIONS :       3        ***
 *******************************************************************************

 Number of electrons:                                                        344
 Number of occupied orbitals:                                                172
 Number of molecular orbitals:                                               172

 Number of orbital functions:                                               1184
 Number of independent orbital functions:                                   1184

 Extrapolation method: ASPC


 SCF WAVEFUNCTION OPTIMIZATION

  ----------------------------------- OT ---------------------------------------
  Minimizer      : CG                  : conjugate gradient
  Preconditioner : FULL_SINGLE_INVERSE : inversion of 
                                         H + eS - 2*(Sc)(c^T*H*c+const)(Sc)^T
  Precond_solver : DEFAULT
  Line search    : 2PNT                : 2 energies, one gradient
  stepsize       :    0.08000000                  energy_gap     :    0.08000000
  eps_taylor     :   0.10000E-15                  max_taylor     :             4
  ----------------------------------- OT ---------------------------------------

  Step     Update method      Time    Convergence         Total energy    Change
  ------------------------------------------------------------------------------
     1 OT CG       0.80E-01  146.0     0.00193440      -472.8522439383 -4.73E+02
     2 OT LS       0.14E+00  105.1                     -472.8954546103
     3 OT CG       0.14E+00  173.3     0.00128611      -472.9045119372 -5.23E-02
     4 OT LS       0.66E-01  105.2                     -472.9026973179
     5 OT CG       0.66E-01  173.2     0.00043532      -472.9155418928 -1.10E-02
     6 OT LS       0.10E+00  104.8                     -472.9172808720
     7 OT CG       0.10E+00  173.2     0.00020814      -472.9175531792 -2.01E-03
     8 OT LS       0.76E-01  104.9                     -472.9178432049
     9 OT CG       0.76E-01  173.2     0.00010188      -472.9178895043 -3.36E-04
    10 OT LS       0.65E-01  104.9                     -472.9179560483
    11 OT CG       0.65E-01  173.3     0.00004908      -472.9179581457 -6.86E-05
    12 OT LS       0.77E-01  105.4                     -472.9179766346
    13 OT CG       0.77E-01  173.1     0.00002532      -472.9179771248 -1.90E-05
    14 OT LS       0.55E-01  104.6                     -472.9179800755
    15 OT CG       0.55E-01  173.3     0.00001347      -472.9179806919 -3.57E-06
    16 OT LS       0.71E-01  104.5                     -472.9179819371
    17 OT CG       0.71E-01  173.5     0.00000620      -472.9179820091 -1.32E-06
    18 OT LS       0.78E-01  105.7                     -472.9179823114
    19 OT CG       0.78E-01  174.6     0.00000303      -472.9179823135 -3.04E-07
    20 OT LS       0.75E-01  105.1                     -472.9179823839
    21 OT CG       0.75E-01  174.3     0.00000154      -472.9179823840 -7.05E-08
    22 OT LS       0.76E-01  105.1                     -472.9179824025
    23 OT CG       0.76E-01  173.9     0.00000076      -472.9179824025 -1.86E-08

  *** SCF run converged in    23 steps ***


  Electronic density on regular grids:       -343.9999995259        0.0000004741
  Core density on regular grids:              343.9999978367       -0.0000021633
  Total charge density on r-space grids:       -0.0000016892
  Total charge density g-space grids:          -0.0000016892

  Overlap energy of the core charge distribution:               0.00001775666900
  Self energy of the core charge distribution:              -1129.59630750796009
  Core Hamiltonian energy:                                    349.35856436819734
  Hartree energy:                                             456.53863276089692
  Exchange-correlation energy:                               -149.21888978033354

  Total energy:                                              -472.91798240253041

  outer SCF iter =    1 RMS gradient =   0.76E-06 energy =       -472.9179824025
  outer SCF loop converged in   1 iterations or   23 steps


 ENERGY| Total FORCE_EVAL ( QS ) energy (a.u.):             -472.917982407447028


 ATOMIC FORCES in [a.u.]

 # Atom   Kind   Element          X              Y              Z
      1      1      C          -0.00095323    -0.00249749     0.00099676
      2      1      C          -0.00045301    -0.00609950    -0.00038273
      3      1      C          -0.00493074    -0.00230578     0.00057953
      4      1      C          -0.00277597     0.00435088    -0.00035972
      5      1      C          -0.00277127     0.00035409     0.00024894
      6      1      C           0.00608080     0.00356551     0.00053952
      7      2      N           0.00419157    -0.00126893    -0.00318013
      8      2      N          -0.00514165     0.00180930    -0.00314296
      9      1      C           0.00315158    -0.00449351    -0.00047446
     10      1      C           0.00340666    -0.00029057     0.00025389
     11      1      C          -0.00580114    -0.00364773     0.00063418
     12      1      C           0.00090246     0.00247980     0.00100642
     13      1      C           0.00021607     0.00590905    -0.00042816
     14      1      C           0.00504395     0.00222429     0.00044218
     15      1      C          -0.01105593     0.00060249     0.00424657
     16      1      C           0.00494809    -0.00968473    -0.00793578
     17      1      C           0.00957300    -0.00126624     0.00351335
     18      1      C          -0.00452031     0.00952560    -0.00773040
     19      3      H           0.00424746    -0.00244562     0.00167161
     20      3      H          -0.00485796    -0.00253633    -0.00039685
     21      3      H           0.00113049     0.00837141    -0.00192377
     22      3      H          -0.00119921    -0.00849309    -0.00189222
     23      3      H          -0.00425779     0.00248063     0.00177753
     24      3      H           0.00470321     0.00252115    -0.00050866
     25      3      H           0.00373660     0.00036268    -0.00091620
     26      3      H          -0.00159466     0.00085084     0.00176967
     27      3      H          -0.00396775    -0.00043732    -0.00097355
     28      3      H           0.00151186    -0.00074151     0.00180148
     29      1      C           0.00061748    -0.00251679    -0.00097323
     30      1      C          -0.00559755     0.00400854    -0.00037379
     31      1      C           0.00332151     0.00028910    -0.00124112
     32      1      C           0.00358529     0.00418716    -0.00083678
     33      1      C           0.00481440    -0.00230804    -0.00142037
     34      1      C          -0.00019957    -0.00599442     0.00061405
     35      2      N          -0.00503994    -0.00093002     0.00430248
     36      2      N           0.00411318     0.00078068     0.00436421
     37      1      C          -0.00322770    -0.00413088    -0.00091442
     38      1      C          -0.00469399     0.00242972    -0.00141750
     39      1      C           0.00023463     0.00611000     0.00053066
     40      1      C          -0.00066361     0.00251604    -0.00098477
     41      1      C           0.00579387    -0.00393098    -0.00041842
     42      1      C          -0.00302349    -0.00033191    -0.00107592
     43      1      C          -0.00554797    -0.00912555     0.00827271
     44      1      C           0.01148677    -0.00025119    -0.00399739
     45      1      C           0.00650471     0.00954275     0.00872793
     46      1      C          -0.01151509     0.00018548    -0.00368767
     47      3      H          -0.00453821    -0.00223364    -0.00154926
     48      3      H          -0.00053301     0.00843717     0.00194987
     49      3      H           0.00452995    -0.00294479     0.00031700
     50      3      H          -0.00457475     0.00292792     0.00040643
     51      3      H           0.00449347     0.00223574    -0.00164514
     52      3      H           0.00057399    -0.00842592     0.00198893
     53      3      H           0.00161320     0.00051502    -0.00187394
     54      3      H          -0.00388774     0.00059059     0.00096292
     55      3      H          -0.00162088    -0.00052614    -0.00181314
     56      3      H           0.00390616    -0.00057836     0.00083812
     57      1      C          -0.00022743    -0.00397685     0.00119959
     58      1      C           0.00044773     0.00897002     0.00308157
     59      1      C           0.00893214    -0.00117837     0.00582320
     60      1      C           0.00888188     0.00047708    -0.00600850
     61      1      C          -0.00020342    -0.00887610    -0.00314455
     62      1      C           0.00057322     0.00422368    -0.00138392
     63      2      N           0.00740516     0.00052555     0.00646888
     64      2      N           0.00760228    -0.00082941    -0.00714207
     65      3      H          -0.00390561    -0.00001809    -0.00068399
     66      3      H          -0.00100085    -0.00236591    -0.00336292
     67      3      H          -0.00108091    -0.00042216    -0.00191429
     68      3      H          -0.00106733    -0.00049263    -0.00080660
     69      3      H          -0.00149328    -0.00066749    -0.00023454
     70      3      H          -0.00141145     0.00075336     0.00026137
     71      3      H          -0.00099021     0.00058329     0.00081760
     72      3      H          -0.00102757     0.00055049     0.00187547
     73      3      H          -0.00075945     0.00239243     0.00328987
     74      3      H          -0.00386401     0.00043994     0.00067098
     75      1      C           0.00020938     0.00398427     0.00130325
     76      1      C          -0.00037928    -0.00903155     0.00315922
     77      1      C          -0.00881530     0.00120898     0.00607342
     78      1      C          -0.00891474    -0.00046496    -0.00587195
     79      1      C           0.00026989     0.00897908    -0.00313237
     80      1      C          -0.00011794    -0.00413310    -0.00102777
     81      2      N          -0.00725414    -0.00075367     0.00743186
     82      2      N          -0.00849334     0.00067338    -0.00618771
     83      3      H           0.00385136     0.00007354    -0.00072275
     84      3      H           0.00091721     0.00235586    -0.00338778
     85      3      H           0.00105071     0.00044321    -0.00191419
     86      3      H           0.00105736     0.00046632    -0.00086136
     87      3      H           0.00149856     0.00067711    -0.00028186
     88      3      H           0.00147222    -0.00076625     0.00023256
     89      3      H           0.00102652    -0.00054909     0.00082966
     90      3      H           0.00107684    -0.00052925     0.00186160
     91      3      H           0.00085525    -0.00238943     0.00328008
     92      3      H           0.00396956    -0.00031062     0.00063237
     93      1      C          -0.00003614     0.00018535    -0.00461853
     94      1      C           0.00376374    -0.00087338     0.00883246
     95      1      C           0.00629589     0.00815507    -0.00074054
     96      1      C          -0.00579622     0.00854024     0.00070743
     97      1      C          -0.00381583    -0.00047124    -0.00880319
     98      1      C          -0.00016850     0.00043231     0.00462512
     99      2      N           0.00977123     0.00469528     0.00392054
    100      2      N          -0.00922834     0.00462131    -0.00360885
    101      3      H           0.00157529    -0.00243551     0.00048842
    102      3      H          -0.00333770    -0.00039654    -0.00225759
    103      3      H          -0.00168540    -0.00065897    -0.00053069
    104      3      H          -0.00075276    -0.00140501    -0.00031422
    105      3      H          -0.00081104    -0.00186069    -0.00104280
    106      3      H           0.00068668    -0.00194874     0.00107651
    107      3      H           0.00064977    -0.00144923     0.00034541
    108      3      H           0.00158452    -0.00078542     0.00060672
    109      3      H           0.00330110    -0.00058652     0.00225459
    110      3      H          -0.00176146    -0.00237805    -0.00036661
    111      1      C          -0.00014493    -0.00021358    -0.00455764
    112      1      C          -0.00360633     0.00085889     0.00892000
    113      1      C          -0.00633501    -0.00816322    -0.00063501
    114      1      C           0.00581960    -0.00854984     0.00060403
    115      1      C           0.00356604     0.00045873    -0.00887575
    116      1      C          -0.00003182    -0.00045786     0.00465769
    117      2      N          -0.00942996    -0.00376464     0.00439798
    118      2      N           0.00923803    -0.00478724    -0.00446670
    119      3      H          -0.00152342     0.00247775     0.00057464
    120      3      H           0.00329726     0.00038533    -0.00234431
    121      3      H           0.00161731     0.00064957    -0.00064289
    122      3      H           0.00071795     0.00139432    -0.00035038
    123      3      H           0.00078649     0.00186735    -0.00106272
    124      3      H          -0.00067584     0.00194640     0.00108286
    125      3      H          -0.00068986     0.00145640     0.00032750
    126      3      H          -0.00156311     0.00078808     0.00063743
    127      3      H          -0.00322349     0.00058654     0.00232345
    128      3      H           0.00175159     0.00246685    -0.00048831
 SUM OF ATOMIC FORCES          -0.00061540     0.00052940    -0.00081202     0.00114820

 Number of electrons:                                                        344
 Number of occupied orbitals:                                                172
 Number of molecular orbitals:                                               172

 Number of orbital functions:                                               1184
 Number of independent orbital functions:                                   1184

 Extrapolation method: ASPC


 SCF WAVEFUNCTION OPTIMIZATION

  ----------------------------------- OT ---------------------------------------
  Minimizer      : CG                  : conjugate gradient
  Preconditioner : FULL_SINGLE_INVERSE : inversion of 
                                         H + eS - 2*(Sc)(c^T*H*c+const)(Sc)^T
  Precond_solver : DEFAULT
  Line search    : 2PNT                : 2 energies, one gradient
  stepsize       :    0.08000000                  energy_gap     :    0.08000000
  eps_taylor     :   0.10000E-15                  max_taylor     :             4
  ----------------------------------- OT ---------------------------------------

  Step     Update method      Time    Convergence         Total energy    Change
  ------------------------------------------------------------------------------
     1 OT CG       0.80E-01  146.4     0.00333928      -472.7201714351 -4.73E+02
     2 OT LS       0.13E+00  104.7                     -472.8466854192
     3 OT CG       0.13E+00  173.0     0.00226880      -472.8700136339 -1.50E-01
     4 OT LS       0.67E-01  104.6                     -472.8730786905
     5 OT CG       0.67E-01  173.8     0.00073199      -472.9057689200 -3.58E-02
     6 OT LS       0.11E+00  105.0                     -472.9108694236
     7 OT CG       0.11E+00  173.0     0.00033462      -472.9117460394 -5.98E-03
     8 OT LS       0.81E-01  104.7                     -472.9125539241
     9 OT CG       0.81E-01  173.3     0.00015864      -472.9126677137 -9.22E-04
    10 OT LS       0.67E-01  104.7                     -472.9128303749
    11 OT CG       0.67E-01  172.9     0.00008259      -472.9128381630 -1.70E-04
    12 OT LS       0.70E-01  104.8                     -472.9128866813
    13 OT CG       0.70E-01  173.4     0.00004209      -472.9128868039 -4.86E-05
    14 OT LS       0.57E-01  104.7                     -472.9128966604
    15 OT CG       0.57E-01  172.8     0.00002150      -472.9128971605 -1.04E-05
    16 OT LS       0.74E-01  104.6                     -472.9129004786
    17 OT CG       0.74E-01  172.5     0.00000983      -472.9129006607 -3.50E-06
    18 OT LS       0.80E-01  105.1                     -472.9129014392
    19 OT CG       0.80E-01  173.3     0.00000472      -472.9129014425 -7.82E-07
    20 OT LS       0.81E-01  105.1                     -472.9129016250
    21 OT CG       0.81E-01  173.1     0.00000233      -472.9129016250 -1.83E-07
    22 OT LS       0.77E-01  104.8                     -472.9129016674
    23 OT CG       0.77E-01  173.2     0.00000124      -472.9129016675 -4.25E-08
    24 OT LS       0.80E-01  105.1                     -472.9129016800
    25 OT CG       0.80E-01  173.8     0.00000065      -472.9129016800 -1.25E-08

  *** SCF run converged in    25 steps ***


  Electronic density on regular grids:       -343.9999995152        0.0000004848
  Core density on regular grids:              343.9999978337       -0.0000021663
  Total charge density on r-space grids:       -0.0000016815
  Total charge density g-space grids:          -0.0000016815

  Overlap energy of the core charge distribution:               0.00001699521642
  Self energy of the core charge distribution:              -1129.59630750796009
  Core Hamiltonian energy:                                    348.92260427556653
  Hartree energy:                                             456.83486103793450
  Exchange-correlation energy:                               -149.07407648076264

  Total energy:                                              -472.91290168000535

  outer SCF iter =    1 RMS gradient =   0.65E-06 energy =       -472.9129016800
  outer SCF loop converged in   1 iterations or   25 steps


 ENERGY| Total FORCE_EVAL ( QS ) energy (a.u.):             -472.912901683398729


 ATOMIC FORCES in [a.u.]

 # Atom   Kind   Element          X              Y              Z
      1      1      C          -0.00596391    -0.00315368    -0.00090788
      2      1      C           0.00279603    -0.00988820     0.00271777
      3      1      C          -0.00727099    -0.00577541     0.00074629
      4      1      C          -0.00007528     0.01060413    -0.00200059
      5      1      C          -0.00681775    -0.00637675     0.00145983
      6      1      C           0.01089924     0.00788496     0.00164974
      7      2      N           0.00702320    -0.00977023    -0.00256920
      8      2      N          -0.00943697     0.01021914    -0.00245338
      9      1      C          -0.00008718    -0.01063755    -0.00199170
     10      1      C           0.00788628     0.00660371     0.00133983
     11      1      C          -0.01035175    -0.00807230     0.00182491
     12      1      C           0.00593188     0.00314922    -0.00105257
     13      1      C          -0.00325066     0.00968848     0.00273673
     14      1      C           0.00780065     0.00568681     0.00050975
     15      1      C          -0.03015044    -0.01293606     0.01073587
     16      1      C           0.02518661    -0.01969968    -0.02199039
     17      1      C           0.02750521     0.01165733     0.00929432
     18      1      C          -0.02439315     0.01932479    -0.02112509
     19      3      H           0.00162086    -0.00072866     0.00110410
     20      3      H           0.00088207     0.00008815    -0.00081045
     21      3      H           0.00104181     0.00574915    -0.00145310
     22      3      H          -0.00112230    -0.00592781    -0.00143174
     23      3      H          -0.00166757     0.00078062     0.00117638
     24      3      H          -0.00126424    -0.00015814    -0.00081267
     25      3      H           0.00943504    -0.00131063    -0.00643094
     26      3      H          -0.00232108     0.00812056     0.00558769
     27      3      H          -0.00991705     0.00118743    -0.00648664
     28      3      H           0.00227060    -0.00795795     0.00564685
     29      1      C           0.00562722    -0.00325260     0.00102357
     30      1      C          -0.00986423     0.00854248    -0.00157971
     31      1      C           0.00700177    -0.00672260    -0.00278894
     32      1      C           0.00121901     0.01025539     0.00195506
     33      1      C           0.00719558    -0.00572306    -0.00174786
     34      1      C          -0.00381378    -0.00936505    -0.00249627
     35      2      N          -0.01050708    -0.00929531     0.00301393
     36      2      N           0.00838236     0.00906964     0.00288213
     37      1      C          -0.00103399    -0.01031385     0.00198998
     38      1      C          -0.00706928     0.00586735    -0.00175436
     39      1      C           0.00381505     0.00961185    -0.00262160
     40      1      C          -0.00556743     0.00325281     0.00107467
     41      1      C           0.01017662    -0.00838545    -0.00173136
     42      1      C          -0.00667162     0.00655630    -0.00261607
     43      1      C          -0.02633134    -0.01765004     0.02221395
     44      1      C           0.03028482    -0.01527971    -0.01056230
     45      1      C           0.02857310     0.01851913     0.02294861
     46      1      C          -0.03025675     0.01502512    -0.00981496
     47      3      H          -0.00192027    -0.00076520    -0.00111194
     48      3      H          -0.00061815     0.00578289     0.00154153
     49      3      H          -0.00111310     0.00002985     0.00087971
     50      3      H           0.00111931    -0.00007434     0.00088078
     51      3      H           0.00183115     0.00073944    -0.00113936
     52      3      H           0.00064339    -0.00572068     0.00158908
     53      3      H           0.00286069     0.00771652    -0.00573590
     54      3      H          -0.00980951    -0.00072080     0.00651993
     55      3      H          -0.00291726    -0.00773088    -0.00564395
     56      3      H           0.00993219     0.00075498     0.00626004
     57      1      C          -0.00362142    -0.00248799    -0.00105644
     58      1      C          -0.00129876     0.01003490     0.00568543
     59      1      C           0.01084166     0.00000176     0.00622207
     60      1      C           0.01070080    -0.00090148    -0.00649456
     61      1      C          -0.00203583    -0.00969834    -0.00565495
     62      1      C          -0.00247730     0.00308018     0.00087599
     63      2      N           0.02432054    -0.00226512     0.01431501
     64      2      N           0.02579336     0.00052305    -0.01542434
     65      3      H          -0.00301429     0.00197206    -0.00227406
     66      3      H          -0.00038467    -0.00273106    -0.00584315
     67      3      H          -0.00067373    -0.00241562    -0.00014310
     68      3      H          -0.00102964     0.00136672    -0.00267752
     69      3      H          -0.00307593    -0.00247281    -0.00001185
     70      3      H          -0.00288041     0.00269398     0.00007252
     71      3      H          -0.00104686    -0.00127958     0.00269864
     72      3      H          -0.00051658     0.00250268     0.00009486
     73      3      H          -0.00006938     0.00270407     0.00573349
     74      3      H          -0.00306614    -0.00155791     0.00221894
     75      1      C           0.00359709     0.00245992    -0.00094520
     76      1      C           0.00143615    -0.01012065     0.00572532
     77      1      C          -0.01072898    -0.00000575     0.00654411
     78      1      C          -0.01066726     0.00091935    -0.00635871
     79      1      C           0.00199815     0.00981560    -0.00566033
     80      1      C           0.00325678    -0.00297633     0.00130254
     81      2      N          -0.02528038     0.00213103     0.01543928
     82      2      N          -0.02788135    -0.00108784    -0.01468473
     83      3      H           0.00290209    -0.00189372    -0.00228390
     84      3      H           0.00024124     0.00271600    -0.00585178
     85      3      H           0.00067835     0.00245305    -0.00012547
     86      3      H           0.00098036    -0.00138858    -0.00272281
     87      3      H           0.00309392     0.00249474    -0.00010004
     88      3      H           0.00293553    -0.00268636     0.00001679
     89      3      H           0.00112737     0.00131292     0.00270219
     90      3      H           0.00053590    -0.00247108     0.00009865
     91      3      H           0.00023237    -0.00268870     0.00571959
     92      3      H           0.00324752     0.00174729     0.00221563
     93      1      C          -0.00170817    -0.00283784    -0.00246293
     94      1      C           0.00620387    -0.00241358     0.00948858
     95      1      C           0.00726071     0.00993119     0.00081703
     96      1      C          -0.00665659     0.01036528    -0.00085460
     97      1      C          -0.00635935    -0.00169532    -0.00955919
     98      1      C           0.00132338    -0.00274371     0.00254260
     99      2      N           0.02155075     0.01850104     0.00280292
    100      2      N          -0.02023311     0.01949804    -0.00195557
    101      3      H          -0.00018802    -0.00186320     0.00239959
    102      3      H          -0.00582759     0.00011586    -0.00245627
    103      3      H          -0.00005898    -0.00036748    -0.00263397
    104      3      H          -0.00257340    -0.00138486     0.00160063
    105      3      H          -0.00072075    -0.00355239    -0.00298911
    106      3      H           0.00048736    -0.00359578     0.00301635
    107      3      H           0.00247403    -0.00155554    -0.00157121
    108      3      H          -0.00004395    -0.00038834     0.00275769
    109      3      H           0.00583535    -0.00022382     0.00246358
    110      3      H           0.00000924    -0.00191021    -0.00228401
    111      1      C           0.00151859     0.00274173    -0.00252036
    112      1      C          -0.00605595     0.00240696     0.00974624
    113      1      C          -0.00724638    -0.00996779     0.00094055
    114      1      C           0.00663628    -0.01037879    -0.00098192
    115      1      C           0.00608495     0.00169228    -0.00967892
    116      1      C          -0.00175891     0.00267865     0.00266429
    117      2      N          -0.01880104    -0.01676356     0.00395512
    118      2      N           0.02032195    -0.01965792    -0.00363784
    119      3      H           0.00030057     0.00191948     0.00248472
    120      3      H           0.00579016    -0.00013420    -0.00260017
    121      3      H          -0.00006296     0.00034630    -0.00273527
    122      3      H           0.00256922     0.00137360     0.00151925
    123      3      H           0.00065414     0.00356539    -0.00301396
    124      3      H          -0.00043870     0.00359832     0.00301641
    125      3      H          -0.00254632     0.00155814    -0.00154216
    126      3      H           0.00009551     0.00039235     0.00273601
    127      3      H          -0.00577211     0.00022996     0.00258990
    128      3      H          -0.00006042     0.00203858    -0.00242100
 SUM OF ATOMIC FORCES          -0.00246876     0.00039484    -0.00054676     0.00255922

 Number of electrons:                                                        344
 Number of occupied orbitals:                                                172
 Number of molecular orbitals:                                               172

 Number of orbital functions:                                               1184
 Number of independent orbital functions:                                   1184

 Extrapolation method: ASPC


 SCF WAVEFUNCTION OPTIMIZATION

  ----------------------------------- OT ---------------------------------------
  Minimizer      : CG                  : conjugate gradient
  Preconditioner : FULL_SINGLE_INVERSE : inversion of 
                                         H + eS - 2*(Sc)(c^T*H*c+const)(Sc)^T
  Precond_solver : DEFAULT
  Line search    : 2PNT                : 2 energies, one gradient
  stepsize       :    0.08000000                  energy_gap     :    0.08000000
  eps_taylor     :   0.10000E-15                  max_taylor     :             4
  ----------------------------------- OT ---------------------------------------

  Step     Update method      Time    Convergence         Total energy    Change
  ------------------------------------------------------------------------------
     1 OT CG       0.80E-01  146.4     0.00305395      -472.7537905836 -4.73E+02
     2 OT LS       0.14E+00  104.9                     -472.8619644578
     3 OT CG       0.14E+00  173.2     0.00201083      -472.8853509289 -1.32E-01
     4 OT LS       0.65E-01  105.4                     -472.8784048570
     5 OT CG       0.65E-01  172.8     0.00069489      -472.9118941619 -2.65E-02
     6 OT LS       0.10E+00  105.2                     -472.9162572068
     7 OT CG       0.10E+00  173.2     0.00033582      -472.9169213091 -5.03E-03
     8 OT LS       0.75E-01  105.1                     -472.9176540096
     9 OT CG       0.75E-01  173.3     0.00016599      -472.9177769589 -8.56E-04
    10 OT LS       0.64E-01  105.3                     -472.9179512587
    11 OT CG       0.64E-01  173.4     0.00007972      -472.9179562632 -1.79E-04
    12 OT LS       0.76E-01  105.7                     -472.9180041178
    13 OT CG       0.76E-01  173.1     0.00004264      -472.9180053237 -4.91E-05
    14 OT LS       0.53E-01  105.0                     -472.9180134177
    15 OT CG       0.53E-01  172.5     0.00002173      -472.9180151836 -9.86E-06
    16 OT LS       0.73E-01  104.6                     -472.9180184326
    17 OT CG       0.73E-01  173.8     0.00001017      -472.9180186868 -3.50E-06
    18 OT LS       0.76E-01  105.0                     -472.9180194866
    19 OT CG       0.76E-01  173.2     0.00000494      -472.9180194880 -8.01E-07
    20 OT LS       0.76E-01  104.9                     -472.9180196759
    21 OT CG       0.76E-01  174.1     0.00000249      -472.9180196759 -1.88E-07
    22 OT LS       0.75E-01  104.7                     -472.9180197236
    23 OT CG       0.75E-01  173.5     0.00000123      -472.9180197236 -4.77E-08
    24 OT LS       0.83E-01  105.1                     -472.9180197362
    25 OT CG       0.83E-01  173.8     0.00000061      -472.9180197364 -1.28E-08

  *** SCF run converged in    25 steps ***


  Electronic density on regular grids:       -343.9999995273        0.0000004727
  Core density on regular grids:              343.9999978370       -0.0000021630
  Total charge density on r-space grids:       -0.0000016903
  Total charge density g-space grids:          -0.0000016903

  Overlap energy of the core charge distribution:               0.00001767055717
  Self energy of the core charge distribution:              -1129.59630750796009
  Core Hamiltonian energy:                                    349.32343377170002
  Hartree energy:                                             456.56222591084395
  Exchange-correlation energy:                               -149.20738958149911

  Total energy:                                              -472.91801973635813

  outer SCF iter =    1 RMS gradient =   0.61E-06 energy =       -472.9180197364
  outer SCF loop converged in   1 iterations or   25 steps


 ENERGY| Total FORCE_EVAL ( QS ) energy (a.u.):             -472.918019739622309


 ATOMIC FORCES in [a.u.]

 # Atom   Kind   Element          X              Y              Z
      1      1      C          -0.00135290    -0.00255318     0.00084734
      2      1      C          -0.00019589    -0.00640712    -0.00013492
      3      1      C          -0.00512396    -0.00257886     0.00059307
      4      1      C          -0.00255360     0.00484966    -0.00048771
      5      1      C          -0.00310441    -0.00018186     0.00034495
      6      1      C           0.00647251     0.00391341     0.00062733
      7      2      N           0.00442212    -0.00193009    -0.00313571
      8      2      N          -0.00548439     0.00246365    -0.00308954
      9      1      C           0.00288262    -0.00498495    -0.00059291
     10      1      C           0.00377552     0.00025976     0.00034021
     11      1      C          -0.00617124    -0.00400466     0.00072862
     12      1      C           0.00130197     0.00253713     0.00084539
     13      1      C          -0.00005905     0.00621651    -0.00017520
     14      1      C           0.00527171     0.00249788     0.00044805
     15      1      C          -0.01253733    -0.00044447     0.00476438
     16      1      C           0.00650404    -0.01047097    -0.00901649
     17      1      C           0.01097034    -0.00026315     0.00397676
     18      1      C          -0.00605068     0.01029584    -0.00876298
     19      3      H           0.00403789    -0.00230838     0.00162640
     20      3      H          -0.00439400    -0.00232593    -0.00043080
     21      3      H           0.00112318     0.00816235    -0.00188660
     22      3      H          -0.00119277    -0.00828816    -0.00185577
     23      3      H          -0.00405118     0.00234484     0.00172970
     24      3      H           0.00422070     0.00230634    -0.00053387
     25      3      H           0.00420443     0.00021581    -0.00136564
     26      3      H          -0.00164572     0.00144948     0.00208372
     27      3      H          -0.00445620    -0.00029428    -0.00142309
     28      3      H           0.00156577    -0.00133569     0.00211779
     29      1      C           0.00101501    -0.00257901    -0.00081728
     30      1      C          -0.00594509     0.00437433    -0.00046913
     31      1      C           0.00362614    -0.00026843    -0.00136401
     32      1      C           0.00338820     0.00467294    -0.00061888
     33      1      C           0.00501170    -0.00257776    -0.00144740
     34      1      C          -0.00048638    -0.00626910     0.00036638
     35      2      N          -0.00547079    -0.00158013     0.00419522
     36      2      N           0.00444780     0.00142528     0.00424189
     37      1      C          -0.00304435    -0.00462581    -0.00068753
     38      1      C          -0.00489142     0.00270137    -0.00144535
     39      1      C           0.00051902     0.00639538     0.00027852
     40      1      C          -0.00105262     0.00257796    -0.00082383
     41      1      C           0.00615036    -0.00429039    -0.00052230
     42      1      C          -0.00332469     0.00021507    -0.00119745
     43      1      C          -0.00714853    -0.00979667     0.00934591
     44      1      C           0.01294445    -0.00140978    -0.00452179
     45      1      C           0.00820085     0.01024716     0.00981913
     46      1      C          -0.01296866     0.00132906    -0.00417799
     47      3      H          -0.00432938    -0.00211624    -0.00151448
     48      3      H          -0.00053953     0.00822542     0.00191789
     49      3      H           0.00407359    -0.00270603     0.00036319
     50      3      H          -0.00411440     0.00268708     0.00044548
     51      3      H           0.00428117     0.00211620    -0.00160493
     52      3      H           0.00057924    -0.00821003     0.00195760
     53      3      H           0.00170720     0.00110857    -0.00219188
     54      3      H          -0.00437511     0.00047289     0.00141579
     55      3      H          -0.00171881    -0.00112029    -0.00212881
     56      3      H           0.00440206    -0.00045897     0.00127992
     57      1      C          -0.00050219    -0.00385362     0.00102173
     58      1      C           0.00030959     0.00905493     0.00328723
     59      1      C           0.00908423    -0.00108537     0.00585625
     60      1      C           0.00902699     0.00036831    -0.00604844
     61      1      C          -0.00034825    -0.00894171    -0.00334317
     62      1      C           0.00032628     0.00412946    -0.00120554
     63      2      N           0.00870729     0.00033252     0.00705268
     64      2      N           0.00900187    -0.00074987    -0.00775842
     65      3      H          -0.00383586     0.00013986    -0.00080996
     66      3      H          -0.00095275    -0.00239584    -0.00356033
     67      3      H          -0.00104929    -0.00058078    -0.00177335
     68      3      H          -0.00106473    -0.00034478    -0.00095557
     69      3      H          -0.00161970    -0.00081076    -0.00021717
     70      3      H          -0.00152886     0.00090743     0.00024670
     71      3      H          -0.00099514     0.00043518     0.00096741
     72      3      H          -0.00098769     0.00070589     0.00173381
     73      3      H          -0.00070540     0.00241815     0.00348435
     74      3      H          -0.00380164     0.00028144     0.00079369
     75      1      C           0.00048400     0.00385796     0.00112597
     76      1      C          -0.00023568    -0.00911831     0.00336188
     77      1      C          -0.00896767     0.00111324     0.00611211
     78      1      C          -0.00905453    -0.00035570    -0.00591192
     79      1      C           0.00040701     0.00904566    -0.00333238
     80      1      C           0.00015478    -0.00403722    -0.00084428
     81      2      N          -0.00863631    -0.00055532     0.00802846
     82      2      N          -0.00997959     0.00056424    -0.00681518
     83      3      H           0.00377691    -0.00008257    -0.00084648
     84      3      H           0.00086436     0.00238541    -0.00358399
     85      3      H           0.00102188     0.00060321    -0.00177179
     86      3      H           0.00105163     0.00031881    -0.00100960
     87      3      H           0.00162601     0.00082138    -0.00026775
     88      3      H           0.00158916    -0.00091869     0.00021573
     89      3      H           0.00103497    -0.00040101     0.00097881
     90      3      H           0.00103454    -0.00068383     0.00172133
     91      3      H           0.00080651    -0.00241414     0.00347424
     92      3      H           0.00391324    -0.00014724     0.00075787
     93      1      C          -0.00016683    -0.00005940    -0.00444411
     94      1      C           0.00395684    -0.00099479     0.00888590
     95      1      C           0.00637381     0.00829764    -0.00061774
     96      1      C          -0.00586574     0.00868667     0.00058435
     97      1      C          -0.00401724    -0.00056782    -0.00886445
     98      1      C          -0.00005232     0.00017606     0.00445690
     99      2      N           0.01065429     0.00577907     0.00384603
    100      2      N          -0.01004393     0.00576787    -0.00348850
    101      3      H           0.00143608    -0.00239066     0.00064002
    102      3      H          -0.00353553    -0.00035641    -0.00227418
    103      3      H          -0.00155648    -0.00063638    -0.00069758
    104      3      H          -0.00089741    -0.00140381    -0.00016209
    105      3      H          -0.00080430    -0.00199579    -0.00119734
    106      3      H           0.00067124    -0.00208033     0.00123053
    107      3      H           0.00079468    -0.00145807     0.00019313
    108      3      H           0.00145535    -0.00075444     0.00077745
    109      3      H           0.00350252    -0.00055828     0.00227201
    110      3      H          -0.00162166    -0.00234151    -0.00051868
    111      1      C          -0.00001500     0.00002595    -0.00439264
    112      1      C          -0.00380031     0.00098093     0.00898670
    113      1      C          -0.00640871    -0.00830809    -0.00051072
    114      1      C           0.00588562    -0.00869655     0.00047903
    115      1      C           0.00376554     0.00055596    -0.00894081
    116      1      C          -0.00016668    -0.00020525     0.00449679
    117      2      N          -0.01014263    -0.00478890     0.00437341
    118      2      N           0.01006154    -0.00593451    -0.00441411
    119      3      H          -0.00137938     0.00243403     0.00072619
    120      3      H           0.00349541     0.00034466    -0.00236545
    121      3      H           0.00148406     0.00062604    -0.00080897
    122      3      H           0.00086505     0.00139308    -0.00020185
    123      3      H           0.00077642     0.00200299    -0.00121770
    124      3      H          -0.00065740     0.00207840     0.00123639
    125      3      H          -0.00083735     0.00146488     0.00017892
    126      3      H          -0.00143158     0.00075719     0.00080394
    127      3      H          -0.00342604     0.00055880     0.00234546
    128      3      H           0.00160857     0.00243357    -0.00064173
 SUM OF ATOMIC FORCES          -0.00076701     0.00052007    -0.00080420     0.00122699

 Number of electrons:                                                        344
 Number of occupied orbitals:                                                172
 Number of molecular orbitals:                                               172

 Number of orbital functions:                                               1184
 Number of independent orbital functions:                                   1184

 Extrapolation method: ASPC


 SCF WAVEFUNCTION OPTIMIZATION

  ----------------------------------- OT ---------------------------------------
  Minimizer      : CG                  : conjugate gradient
  Preconditioner : FULL_SINGLE_INVERSE : inversion of 
                                         H + eS - 2*(Sc)(c^T*H*c+const)(Sc)^T
  Precond_solver : DEFAULT
  Line search    : 2PNT                : 2 energies, one gradient
  stepsize       :    0.08000000                  energy_gap     :    0.08000000
  eps_taylor     :   0.10000E-15                  max_taylor     :             4
  ----------------------------------- OT ---------------------------------------

  Step     Update method      Time    Convergence         Total energy    Change
  ------------------------------------------------------------------------------
     1 OT CG       0.80E-01  146.4     0.00202243      -472.8468561869 -4.73E+02
     2 OT LS       0.13E+00  104.6                     -472.8935090611
     3 OT CG       0.13E+00  173.6     0.00137478      -472.9024613557 -5.56E-02
     4 OT LS       0.67E-01  105.5                     -472.9023525805
     5 OT CG       0.67E-01  173.6     0.00044578      -472.9153717154 -1.29E-02
     6 OT LS       0.11E+00  105.0                     -472.9172493344
     7 OT CG       0.11E+00  173.5     0.00020436      -472.9175879381 -2.22E-03
     8 OT LS       0.80E-01  105.0                     -472.9178851173
     9 OT CG       0.80E-01  173.7     0.00009853      -472.9179295318 -3.42E-04
    10 OT LS       0.65E-01  105.0                     -472.9179908099
    11 OT CG       0.65E-01  174.1     0.00005104      -472.9179941619 -6.46E-05
    12 OT LS       0.71E-01  104.8                     -472.9180128257
    13 OT CG       0.71E-01  174.0     0.00002632      -472.9180129350 -1.88E-05
    14 OT LS       0.56E-01  104.7                     -472.9180166553
    15 OT CG       0.56E-01  173.7     0.00001336      -472.9180169132 -3.98E-06
    16 OT LS       0.76E-01  104.9                     -472.9180181982
    17 OT CG       0.76E-01  173.7     0.00000605      -472.9180182863 -1.37E-06
    18 OT LS       0.81E-01  104.9                     -472.9180185863
    19 OT CG       0.81E-01  173.9     0.00000293      -472.9180185875 -3.01E-07
    20 OT LS       0.79E-01  104.9                     -472.9180186566
    21 OT CG       0.79E-01  173.9     0.00000149      -472.9180186566 -6.91E-08
    22 OT LS       0.76E-01  105.0                     -472.9180186736
    23 OT CG       0.76E-01  173.9     0.00000077      -472.9180186736 -1.70E-08

  *** SCF run converged in    23 steps ***


  Electronic density on regular grids:       -343.9999995264        0.0000004736
  Core density on regular grids:              343.9999978370       -0.0000021630
  Total charge density on r-space grids:       -0.0000016894
  Total charge density g-space grids:          -0.0000016894

  Overlap energy of the core charge distribution:               0.00001768461808
  Self energy of the core charge distribution:              -1129.59630750796009
  Core Hamiltonian energy:                                    349.32913358190899
  Hartree energy:                                             456.55841417352667
  Exchange-correlation energy:                               -149.20927660571618

  Total energy:                                              -472.91801867362250

  outer SCF iter =    1 RMS gradient =   0.77E-06 energy =       -472.9180186736
  outer SCF loop converged in   1 iterations or   23 steps


 ENERGY| Total FORCE_EVAL ( QS ) energy (a.u.):             -472.918018678539397


 ATOMIC FORCES in [a.u.]

 # Atom   Kind   Element          X              Y              Z
      1      1      C          -0.00128773    -0.00254347     0.00087194
      2      1      C          -0.00023709    -0.00635740    -0.00017581
      3      1      C          -0.00509286    -0.00253608     0.00059170
      4      1      C          -0.00259080     0.00476844    -0.00046861
      5      1      C          -0.00304951    -0.00009127     0.00032802
      6      1      C           0.00640977     0.00385439     0.00061405
      7      2      N           0.00438415    -0.00182256    -0.00314017
      8      2      N          -0.00542600     0.00235622    -0.00309818
      9      1      C           0.00292595    -0.00490470    -0.00057575
     10      1      C           0.00371394     0.00016686     0.00032494
     11      1      C          -0.00611212    -0.00394383     0.00071422
     12      1      C           0.00123716     0.00252678     0.00087178
     13      1      C          -0.00001551     0.00616694    -0.00021683
     14      1      C           0.00523532     0.00245555     0.00044832
     15      1      C          -0.01229101    -0.00027053     0.00467785
     16      1      C           0.00624498    -0.01033914    -0.00883588
     17      1      C           0.01073811    -0.00042977     0.00389929
     18      1      C          -0.00579595     0.01016678    -0.00859059
     19      3      H           0.00407266    -0.00233112     0.00163381
     20      3      H          -0.00447226    -0.00236133    -0.00042520
     21      3      H           0.00112461     0.00819804    -0.00189308
     22      3      H          -0.00119399    -0.00832303    -0.00186208
     23      3      H          -0.00408531     0.00236724     0.00173750
     24      3      H           0.00430222     0.00234252    -0.00052977
     25      3      H           0.00412647     0.00024003    -0.00129081
     26      3      H          -0.00163711     0.00134939     0.00203101
     27      3      H          -0.00437472    -0.00031791    -0.00134819
     28      3      H           0.00155667    -0.00123625     0.00206467
     29      1      C           0.00095064    -0.00256814    -0.00084289
     30      1      C          -0.00588973     0.00431230    -0.00045463
     31      1      C           0.00357521    -0.00017423    -0.00134226
     32      1      C           0.00342068     0.00459362    -0.00065260
     33      1      C           0.00498008    -0.00253606    -0.00144423
     34      1      C          -0.00044109    -0.00622479     0.00040737
     35      2      N          -0.00539884    -0.00147410     0.00421271
     36      2      N           0.00439302     0.00132082     0.00425790
     37      1      C          -0.00307567    -0.00454511    -0.00072245
     38      1      C          -0.00485962     0.00265892    -0.00144170
     39      1      C           0.00047373     0.00634942     0.00032020
     40      1      C          -0.00098939     0.00256753    -0.00085032
     41      1      C           0.00609346    -0.00422965    -0.00050650
     42      1      C          -0.00327481     0.00012259    -0.00117605
     43      1      C          -0.00688177    -0.00968412     0.00916639
     44      1      C           0.01270206    -0.00121718    -0.00443413
     45      1      C           0.00791802     0.01012885     0.00963636
     46      1      C          -0.01272705     0.00113897    -0.00409598
     47      3      H          -0.00436382    -0.00213559    -0.00152003
     48      3      H          -0.00053858     0.00826155     0.00192352
     49      3      H           0.00415072    -0.00274625     0.00035556
     50      3      H          -0.00419205     0.00272760     0.00043909
     51      3      H           0.00431630     0.00213594    -0.00161143
     52      3      H           0.00057857    -0.00824696     0.00196308
     53      3      H           0.00169140     0.00100928    -0.00213851
     54      3      H          -0.00429393     0.00049225     0.00134045
     55      3      H          -0.00170234    -0.00102099    -0.00207589
     56      3      H           0.00431949    -0.00047860     0.00120643
     57      1      C          -0.00045450    -0.00387486     0.00105137
     58      1      C           0.00033213     0.00904018     0.00325255
     59      1      C           0.00905851    -0.00110097     0.00585053
     60      1      C           0.00900248     0.00038658    -0.00604155
     61      1      C          -0.00032455    -0.00893015    -0.00330964
     62      1      C           0.00036932     0.00414575    -0.00123519
     63      2      N           0.00849000     0.00036469     0.00695565
     64      2      N           0.00876812    -0.00076314    -0.00765577
     65      3      H          -0.00384778     0.00011392    -0.00078922
     66      3      H          -0.00096081    -0.00239094    -0.00352758
     67      3      H          -0.00105458    -0.00055465    -0.00179649
     68      3      H          -0.00106516    -0.00036920    -0.00093096
     69      3      H          -0.00159868    -0.00078691    -0.00022008
     70      3      H          -0.00150935     0.00088177     0.00024916
     71      3      H          -0.00099432     0.00045965     0.00094266
     72      3      H          -0.00099434     0.00068029     0.00175708
     73      3      H          -0.00071444     0.00241395     0.00345210
     74      3      H          -0.00381236     0.00030750     0.00077349
     75      1      C           0.00043638     0.00387961     0.00115553
     76      1      C          -0.00025910    -0.00910319     0.00332764
     77      1      C          -0.00894185     0.00112932     0.00610544
     78      1      C          -0.00903088    -0.00037407    -0.00590500
     79      1      C           0.00038462     0.00903393    -0.00329859
     80      1      C           0.00010748    -0.00405380    -0.00087475
     81      2      N          -0.00840542    -0.00058851     0.00792918
     82      2      N          -0.00973111     0.00058269    -0.00671038
     83      3      H           0.00378960    -0.00005699    -0.00082618
     84      3      H           0.00087320     0.00238060    -0.00355150
     85      3      H           0.00102671     0.00057691    -0.00179513
     86      3      H           0.00105258     0.00034313    -0.00098517
     87      3      H           0.00160482     0.00079737    -0.00027012
     88      3      H           0.00156973    -0.00089332     0.00021855
     89      3      H           0.00103358    -0.00042545     0.00095419
     90      3      H           0.00104158    -0.00065842     0.00174433
     91      3      H           0.00081467    -0.00241012     0.00344206
     92      3      H           0.00392296    -0.00017406     0.00073723
     93      1      C          -0.00014493    -0.00001775    -0.00447333
     94      1      C           0.00392437    -0.00097509     0.00887668
     95      1      C           0.00636040     0.00827422    -0.00063858
     96      1      C          -0.00585373     0.00866254     0.00060518
     97      1      C          -0.00398339    -0.00055231    -0.00885390
     98      1      C          -0.00007182     0.00021965     0.00448498
     99      2      N           0.01050693     0.00559787     0.00385848
    100      2      N          -0.00990779     0.00557585    -0.00350851
    101      3      H           0.00145934    -0.00239821     0.00061474
    102      3      H          -0.00350219    -0.00036315    -0.00227129
    103      3      H          -0.00157803    -0.00064018    -0.00066964
    104      3      H          -0.00087323    -0.00140402    -0.00018749
    105      3      H          -0.00080545    -0.00197319    -0.00117147
    106      3      H           0.00067385    -0.00205832     0.00120475
    107      3      H           0.00077046    -0.00145660     0.00021856
    108      3      H           0.00147690    -0.00075964     0.00074893
    109      3      H           0.00346864    -0.00056302     0.00226900
    110      3      H          -0.00164499    -0.00234769    -0.00049332
    111      1      C          -0.00003685    -0.00001479    -0.00442026
    112      1      C          -0.00376775     0.00096112     0.00897527
    113      1      C          -0.00639604    -0.00828431    -0.00053181
    114      1      C           0.00587419    -0.00867244     0.00050019
    115      1      C           0.00373204     0.00054033    -0.00892969
    116      1      C          -0.00014401    -0.00024823     0.00452368
    117      2      N          -0.01002409    -0.00461768     0.00437735
    118      2      N           0.00992411    -0.00574237    -0.00442286
    119      3      H          -0.00140343     0.00244139     0.00070091
    120      3      H           0.00346205     0.00035150    -0.00236180
    121      3      H           0.00150635     0.00063000    -0.00078115
    122      3      H           0.00084047     0.00139330    -0.00022664
    123      3      H           0.00077813     0.00198030    -0.00119175
    124      3      H          -0.00066051     0.00205634     0.00121070
    125      3      H          -0.00081267     0.00146346     0.00020375
    126      3      H          -0.00145354     0.00076238     0.00077610
    127      3      H          -0.00339195     0.00056346     0.00234166
    128      3      H           0.00163248     0.00243920    -0.00061611
 SUM OF ATOMIC FORCES          -0.00074174     0.00052166    -0.00080560     0.00121297

 *******************************************************************************
 ***                 BRENT   - NUMBER OF ENERGY EVALUATIONS :       4        ***
 *******************************************************************************

 --------  Informations at step =     2 ------------
  Optimization Method        =                   CG
  Total Energy               =      -472.9180197396
  Real energy change         =        -0.0104595083
  Decrease in energy         =                  YES
  Used time                  =            23676.158

  Convergence check :
  Max. step size             =         0.0323787357
  Conv. limit for step size  =         0.0010000000
  Convergence in step size   =                   NO
  RMS step size              =         0.0118676175
  Conv. limit for RMS step   =         0.0010000000
  Convergence in RMS step    =                   NO
  Max. gradient              =         0.0169867791
  Conv. limit for gradients  =         0.0010000000
  Conv. for gradients        =                   NO
  RMS gradient               =         0.0062260799
  Conv. limit for RMS grad.  =         0.0010000000
  Conv. for gradients        =                   NO
 ---------------------------------------------------

 Number of electrons:                                                        344
 Number of occupied orbitals:                                                172
 Number of molecular orbitals:                                               172

 Number of orbital functions:                                               1184
 Number of independent orbital functions:                                   1184

 Extrapolation method: ASPC


 SCF WAVEFUNCTION OPTIMIZATION

  ----------------------------------- OT ---------------------------------------
  Minimizer      : CG                  : conjugate gradient
  Preconditioner : FULL_SINGLE_INVERSE : inversion of 
                                         H + eS - 2*(Sc)(c^T*H*c+const)(Sc)^T
  Precond_solver : DEFAULT
  Line search    : 2PNT                : 2 energies, one gradient
  stepsize       :    0.08000000                  energy_gap     :    0.08000000
  eps_taylor     :   0.10000E-15                  max_taylor     :             4
  ----------------------------------- OT ---------------------------------------

  Step     Update method      Time    Convergence         Total energy    Change
  ------------------------------------------------------------------------------
     1 OT CG       0.80E-01  146.3     0.00087837      -472.9044561709 -4.73E+02
     2 OT LS       0.14E+00  105.0                     -472.9133629644
     3 OT CG       0.14E+00  173.8     0.00058364      -472.9152337252 -1.08E-02
     4 OT LS       0.66E-01  105.0                     -472.9148775813
     5 OT CG       0.66E-01  173.4     0.00019583      -472.9175193854 -2.29E-03
     6 OT LS       0.11E+00  104.9                     -472.9178751059
     7 OT CG       0.11E+00  173.3     0.00009192      -472.9179347345 -4.15E-04
     8 OT LS       0.78E-01  105.3                     -472.9179923351
     9 OT CG       0.78E-01  174.1     0.00004507      -472.9180015452 -6.68E-05
    10 OT LS       0.64E-01  105.0                     -472.9180141673
    11 OT CG       0.64E-01  173.8     0.00002263      -472.9180147753 -1.32E-05
    12 OT LS       0.73E-01  105.3                     -472.9180185297
    13 OT CG       0.73E-01  173.6     0.00001192      -472.9180185898 -3.81E-06
    14 OT LS       0.55E-01  105.0                     -472.9180192979
    15 OT CG       0.55E-01  174.1     0.00000595      -472.9180193851 -7.95E-07
    16 OT LS       0.77E-01  105.0                     -472.9180196399
    17 OT CG       0.77E-01  173.9     0.00000272      -472.9180196624 -2.77E-07
    18 OT LS       0.78E-01  105.1                     -472.9180197215
    19 OT CG       0.78E-01  173.9     0.00000137      -472.9180197215 -5.92E-08
    20 OT LS       0.72E-01  105.5                     -472.9180197353
    21 OT CG       0.72E-01  173.2     0.00000073      -472.9180197354 -1.38E-08

  *** SCF run converged in    21 steps ***


  Electronic density on regular grids:       -343.9999995273        0.0000004727
  Core density on regular grids:              343.9999978370       -0.0000021630
  Total charge density on r-space grids:       -0.0000016903
  Total charge density g-space grids:          -0.0000016903

  Overlap energy of the core charge distribution:               0.00001767055717
  Self energy of the core charge distribution:              -1129.59630750796009
  Core Hamiltonian energy:                                    349.32328582946678
  Hartree energy:                                             456.56234403910560
  Exchange-correlation energy:                               -149.20735976656428

  Total energy:                                              -472.91801973539486

  outer SCF iter =    1 RMS gradient =   0.73E-06 energy =       -472.9180197354
  outer SCF loop converged in   1 iterations or   21 steps


 ENERGY| Total FORCE_EVAL ( QS ) energy (a.u.):             -472.918019739225997


 ATOMIC FORCES in [a.u.]

 # Atom   Kind   Element          X              Y              Z
      1      1      C          -0.00135445    -0.00255301     0.00084732
      2      1      C          -0.00019395    -0.00640839    -0.00013433
      3      1      C          -0.00512484    -0.00258241     0.00059403
      4      1      C          -0.00255672     0.00484999    -0.00048908
      5      1      C          -0.00310192    -0.00017772     0.00034448
      6      1      C           0.00647543     0.00391118     0.00062848
      7      2      N           0.00442142    -0.00193126    -0.00313419
      8      2      N          -0.00548315     0.00246448    -0.00309039
      9      1      C           0.00288573    -0.00498474    -0.00059447
     10      1      C           0.00377237     0.00025542     0.00033982
     11      1      C          -0.00617437    -0.00400184     0.00072993
     12      1      C           0.00130414     0.00253657     0.00084515
     13      1      C          -0.00006125     0.00621762    -0.00017453
     14      1      C           0.00527224     0.00250181     0.00044927
     15      1      C          -0.01253775    -0.00044622     0.00476410
     16      1      C           0.00650644    -0.01047056    -0.00901734
     17      1      C           0.01097081    -0.00026169     0.00397658
     18      1      C          -0.00605294     0.01029557    -0.00876386
     19      3      H           0.00403782    -0.00230831     0.00162636
     20      3      H          -0.00439507    -0.00232609    -0.00043079
     21      3      H           0.00112320     0.00816394    -0.00188680
     22      3      H          -0.00119277    -0.00828988    -0.00185599
     23      3      H          -0.00405101     0.00234469     0.00172964
     24      3      H           0.00422176     0.00230643    -0.00053389
     25      3      H           0.00420444     0.00021590    -0.00136585
     26      3      H          -0.00164585     0.00144941     0.00208364
     27      3      H          -0.00445616    -0.00029438    -0.00142327
     28      3      H           0.00156588    -0.00133554     0.00211768
     29      1      C           0.00101707    -0.00257867    -0.00081719
     30      1      C          -0.00594837     0.00437186    -0.00047019
     31      1      C           0.00362349    -0.00026396    -0.00136358
     32      1      C           0.00339115     0.00467236    -0.00061737
     33      1      C           0.00501203    -0.00258140    -0.00144868
     34      1      C          -0.00048856    -0.00627010     0.00036579
     35      2      N          -0.00546952    -0.00158104     0.00419648
     36      2      N           0.00444734     0.00142665     0.00423998
     37      1      C          -0.00304789    -0.00462539    -0.00068639
     38      1      C          -0.00489150     0.00270470    -0.00144630
     39      1      C           0.00052076     0.00639643     0.00027786
     40      1      C          -0.00105446     0.00257795    -0.00082377
     41      1      C           0.00615354    -0.00428814    -0.00052350
     42      1      C          -0.00332259     0.00021065    -0.00119706
     43      1      C          -0.00715069    -0.00979628     0.00934672
     44      1      C           0.01294483    -0.00141163    -0.00452159
     45      1      C           0.00820310     0.01024661     0.00981982
     46      1      C          -0.01296911     0.00133092    -0.00417778
     47      3      H          -0.00432927    -0.00211618    -0.00151438
     48      3      H          -0.00053943     0.00822715     0.00191808
     49      3      H           0.00407468    -0.00270624     0.00036318
     50      3      H          -0.00411534     0.00268722     0.00044552
     51      3      H           0.00428112     0.00211615    -0.00160484
     52      3      H           0.00057919    -0.00821174     0.00195781
     53      3      H           0.00170730     0.00110844    -0.00219177
     54      3      H          -0.00437508     0.00047302     0.00141606
     55      3      H          -0.00171891    -0.00112019    -0.00212873
     56      3      H           0.00440202    -0.00045910     0.00128017
     57      1      C          -0.00050095    -0.00385405     0.00102171
     58      1      C           0.00030967     0.00905489     0.00328685
     59      1      C           0.00908392    -0.00108560     0.00585608
     60      1      C           0.00902669     0.00036854    -0.00604827
     61      1      C          -0.00034806    -0.00894172    -0.00334279
     62      1      C           0.00032761     0.00412987    -0.00120542
     63      2      N           0.00870774     0.00033161     0.00705326
     64      2      N           0.00900243    -0.00074905    -0.00775894
     65      3      H          -0.00383607     0.00013970    -0.00080964
     66      3      H          -0.00095274    -0.00239572    -0.00356010
     67      3      H          -0.00104928    -0.00058097    -0.00177320
     68      3      H          -0.00106473    -0.00034462    -0.00095571
     69      3      H          -0.00161960    -0.00081068    -0.00021714
     70      3      H          -0.00152878     0.00090735     0.00024667
     71      3      H          -0.00099514     0.00043502     0.00096755
     72      3      H          -0.00098767     0.00070607     0.00173366
     73      3      H          -0.00070540     0.00241802     0.00348410
     74      3      H          -0.00380185     0.00028168     0.00079331
     75      1      C           0.00048275     0.00385838     0.00112593
     76      1      C          -0.00023576    -0.00911824     0.00336149
     77      1      C          -0.00896731     0.00111347     0.00611197
     78      1      C          -0.00905424    -0.00035593    -0.00591174
     79      1      C           0.00040688     0.00904569    -0.00333195
     80      1      C           0.00015347    -0.00403764    -0.00084411
     81      2      N          -0.00863667    -0.00055448     0.00802894
     82      2      N          -0.00998007     0.00056349    -0.00681558
     83      3      H           0.00377713    -0.00008243    -0.00084618
     84      3      H           0.00086434     0.00238530    -0.00358378
     85      3      H           0.00102187     0.00060340    -0.00177163
     86      3      H           0.00105162     0.00031863    -0.00100977
     87      3      H           0.00162590     0.00082130    -0.00026772
     88      3      H           0.00158907    -0.00091861     0.00021570
     89      3      H           0.00103498    -0.00040086     0.00097894
     90      3      H           0.00103451    -0.00068404     0.00172116
     91      3      H           0.00080650    -0.00241401     0.00347399
     92      3      H           0.00391344    -0.00014745     0.00075750
     93      1      C          -0.00016742    -0.00005878    -0.00444429
     94      1      C           0.00395631    -0.00099480     0.00888594
     95      1      C           0.00637352     0.00829724    -0.00061787
     96      1      C          -0.00586548     0.00868626     0.00058445
     97      1      C          -0.00401667    -0.00056788    -0.00886446
     98      1      C          -0.00005167     0.00017664     0.00445700
     99      2      N           0.01065423     0.00577904     0.00384601
    100      2      N          -0.01004395     0.00576787    -0.00348844
    101      3      H           0.00143610    -0.00239077     0.00064011
    102      3      H          -0.00353545    -0.00035636    -0.00227411
    103      3      H          -0.00155609    -0.00063631    -0.00069812
    104      3      H          -0.00089761    -0.00140383    -0.00016187
    105      3      H          -0.00080426    -0.00199571    -0.00119731
    106      3      H           0.00067120    -0.00208025     0.00123050
    107      3      H           0.00079487    -0.00145810     0.00019293
    108      3      H           0.00145495    -0.00075435     0.00077802
    109      3      H           0.00350245    -0.00055823     0.00227194
    110      3      H          -0.00162172    -0.00234161    -0.00051871
    111      1      C          -0.00001446     0.00002531    -0.00439279
    112      1      C          -0.00379979     0.00098096     0.00898671
    113      1      C          -0.00640844    -0.00830769    -0.00051085
    114      1      C           0.00588534    -0.00869619     0.00047913
    115      1      C           0.00376499     0.00055599    -0.00894087
    116      1      C          -0.00016734    -0.00020579     0.00449692
    117      2      N          -0.01014268    -0.00478888     0.00437332
    118      2      N           0.01006163    -0.00593454    -0.00441404
    119      3      H          -0.00137939     0.00243414     0.00072627
    120      3      H           0.00349533     0.00034461    -0.00236538
    121      3      H           0.00148367     0.00062598    -0.00080949
    122      3      H           0.00086526     0.00139310    -0.00020163
    123      3      H           0.00077638     0.00200290    -0.00121766
    124      3      H          -0.00065737     0.00207832     0.00123636
    125      3      H          -0.00083753     0.00146490     0.00017874
    126      3      H          -0.00143117     0.00075711     0.00080449
    127      3      H          -0.00342594     0.00055875     0.00234537
    128      3      H           0.00160866     0.00243366    -0.00064172
 SUM OF ATOMIC FORCES          -0.00076699     0.00052007    -0.00080420     0.00122698

 --------------------------
 OPTIMIZATION STEP:      3
 --------------------------

 Number of electrons:                                                        344
 Number of occupied orbitals:                                                172
 Number of molecular orbitals:                                               172

 Number of orbital functions:                                               1184
 Number of independent orbital functions:                                   1184

 Extrapolation method: ASPC


 SCF WAVEFUNCTION OPTIMIZATION

  ----------------------------------- OT ---------------------------------------
  Minimizer      : CG                  : conjugate gradient
  Preconditioner : FULL_SINGLE_INVERSE : inversion of 
                                         H + eS - 2*(Sc)(c^T*H*c+const)(Sc)^T
  Precond_solver : DEFAULT
  Line search    : 2PNT                : 2 energies, one gradient
  stepsize       :    0.08000000                  energy_gap     :    0.08000000
  eps_taylor     :   0.10000E-15                  max_taylor     :             4
  ----------------------------------- OT ---------------------------------------

  Step     Update method      Time    Convergence         Total energy    Change
  ------------------------------------------------------------------------------
     1 OT CG       0.80E-01  146.7     0.00022318      -472.9171466797 -4.73E+02
     2 OT LS       0.14E+00  105.4                     -472.9177194394
     3 OT CG       0.14E+00  173.9     0.00014947      -472.9178363416 -6.90E-04
     4 OT LS       0.66E-01  105.1                     -472.9178215812
     5 OT CG       0.66E-01  173.4     0.00004945      -472.9179875240 -1.51E-04
     6 OT LS       0.11E+00  105.2                     -472.9180104035
     7 OT CG       0.11E+00  173.6     0.00002313      -472.9180143477 -2.68E-05
     8 OT LS       0.77E-01  104.5                     -472.9180179067
     9 OT CG       0.77E-01  173.3     0.00001167      -472.9180185592 -4.21E-06
    10 OT LS       0.61E-01  105.0                     -472.9180193497
    11 OT CG       0.61E-01  173.6     0.00000595      -472.9180194082 -8.49E-07
    12 OT LS       0.70E-01  105.0                     -472.9180196557
    13 OT CG       0.70E-01  173.8     0.00000316      -472.9180196593 -2.51E-07
    14 OT LS       0.58E-01  104.8                     -472.9180197155
    15 OT CG       0.58E-01  173.2     0.00000147      -472.9180197180 -5.87E-08
    16 OT LS       0.81E-01  105.1                     -472.9180197345
    17 OT CG       0.81E-01  174.0     0.00000067      -472.9180197360 -1.80E-08

  *** SCF run converged in    17 steps ***


  Electronic density on regular grids:       -343.9999995273        0.0000004727
  Core density on regular grids:              343.9999978370       -0.0000021630
  Total charge density on r-space grids:       -0.0000016903
  Total charge density g-space grids:          -0.0000016903

  Overlap energy of the core charge distribution:               0.00001767055717
  Self energy of the core charge distribution:              -1129.59630750796009
  Core Hamiltonian energy:                                    349.32342006708751
  Hartree energy:                                             456.56223725072266
  Exchange-correlation energy:                               -149.20738721643440

  Total energy:                                              -472.91801973602730

  outer SCF iter =    1 RMS gradient =   0.67E-06 energy =       -472.9180197360
  outer SCF loop converged in   1 iterations or   17 steps


 ENERGY| Total FORCE_EVAL ( QS ) energy (a.u.):             -472.918019736027304


 Number of electrons:                                                        344
 Number of occupied orbitals:                                                172
 Number of molecular orbitals:                                               172

 Number of orbital functions:                                               1184
 Number of independent orbital functions:                                   1184

 Extrapolation method: ASPC


 SCF WAVEFUNCTION OPTIMIZATION

  ----------------------------------- OT ---------------------------------------
  Minimizer      : CG                  : conjugate gradient
  Preconditioner : FULL_SINGLE_INVERSE : inversion of 
                                         H + eS - 2*(Sc)(c^T*H*c+const)(Sc)^T
  Precond_solver : DEFAULT
  Line search    : 2PNT                : 2 energies, one gradient
  stepsize       :    0.08000000                  energy_gap     :    0.08000000
  eps_taylor     :   0.10000E-15                  max_taylor     :             4
  ----------------------------------- OT ---------------------------------------

  Step     Update method      Time    Convergence         Total energy    Change
  ------------------------------------------------------------------------------
     1 OT CG       0.80E-01  146.2     0.00041482      -472.9210064438 -4.73E+02
     2 OT LS       0.14E+00  104.9                     -472.9230292071
     3 OT CG       0.14E+00  173.6     0.00024342      -472.9235225285 -2.52E-03
     4 OT LS       0.70E-01  105.4                     -472.9234847215
     5 OT CG       0.70E-01  172.7     0.00009490      -472.9239462031 -4.24E-04
     6 OT LS       0.88E-01  106.0                     -472.9240235992
     7 OT CG       0.88E-01  173.3     0.00004694      -472.9240268581 -8.07E-05
     8 OT LS       0.76E-01  105.1                     -472.9240435804
     9 OT CG       0.76E-01  173.1     0.00002267      -472.9240439787 -1.71E-05
    10 OT LS       0.71E-01  105.4                     -472.9240476621
    11 OT CG       0.71E-01  173.8     0.00001091      -472.9240476846 -3.71E-06
    12 OT LS       0.72E-01  104.7                     -472.9240485520
    13 OT CG       0.72E-01  173.8     0.00000538      -472.9240485521 -8.67E-07
    14 OT LS       0.63E-01  105.0                     -472.9240487340
    15 OT CG       0.63E-01  174.1     0.00000312      -472.9240487374 -1.85E-07
    16 OT LS       0.64E-01  104.7                     -472.9240488005
    17 OT CG       0.64E-01  173.5     0.00000136      -472.9240488005 -6.30E-08
    18 OT LS       0.81E-01  104.6                     -472.9240488150
    19 OT CG       0.81E-01  174.2     0.00000072      -472.9240488158 -1.53E-08

  *** SCF run converged in    19 steps ***


  Electronic density on regular grids:       -343.9999995046        0.0000004954
  Core density on regular grids:              343.9999978373       -0.0000021627
  Total charge density on r-space grids:       -0.0000016673
  Total charge density g-space grids:          -0.0000016673

  Overlap energy of the core charge distribution:               0.00001647850869
  Self energy of the core charge distribution:              -1129.59630750796009
  Core Hamiltonian energy:                                    348.71698717957111
  Hartree energy:                                             456.99889943383897
  Exchange-correlation energy:                               -149.04364439971877

  Total energy:                                              -472.92404881575999

  outer SCF iter =    1 RMS gradient =   0.72E-06 energy =       -472.9240488158
  outer SCF loop converged in   1 iterations or   19 steps


 ENERGY| Total FORCE_EVAL ( QS ) energy (a.u.):             -472.924048815759988


 Number of electrons:                                                        344
 Number of occupied orbitals:                                                172
 Number of molecular orbitals:                                               172

 Number of orbital functions:                                               1184
 Number of independent orbital functions:                                   1184

 Extrapolation method: ASPC


 SCF WAVEFUNCTION OPTIMIZATION

  ----------------------------------- OT ---------------------------------------
  Minimizer      : CG                  : conjugate gradient
  Preconditioner : FULL_SINGLE_INVERSE : inversion of 
                                         H + eS - 2*(Sc)(c^T*H*c+const)(Sc)^T
  Precond_solver : DEFAULT
  Line search    : 2PNT                : 2 energies, one gradient
  stepsize       :    0.08000000                  energy_gap     :    0.08000000
  eps_taylor     :   0.10000E-15                  max_taylor     :             4
  ----------------------------------- OT ---------------------------------------

  Step     Update method      Time    Convergence         Total energy    Change
  ------------------------------------------------------------------------------
     1 OT CG       0.80E-01  146.4     0.00017916      -472.9121887246 -4.73E+02
     2 OT LS       0.14E+00  105.1                     -472.9125588077
     3 OT CG       0.14E+00  173.4     0.00011007      -472.9126360480 -4.47E-04
     4 OT LS       0.68E-01  105.1                     -472.9126362757
     5 OT CG       0.68E-01  173.4     0.00004264      -472.9127205546 -8.45E-05
     6 OT LS       0.87E-01  104.8                     -472.9127358937
     7 OT CG       0.87E-01  173.3     0.00002104      -472.9127365993 -1.60E-05
     8 OT LS       0.76E-01  105.0                     -472.9127399591
     9 OT CG       0.76E-01  173.3     0.00001067      -472.9127400262 -3.43E-06
    10 OT LS       0.62E-01  105.0                     -472.9127407142
    11 OT CG       0.62E-01  174.5     0.00000533      -472.9127407491 -7.23E-07
    12 OT LS       0.69E-01  105.0                     -472.9127409470
    13 OT CG       0.69E-01  173.4     0.00000254      -472.9127409489 -2.00E-07
    14 OT LS       0.65E-01  105.1                     -472.9127409919
    15 OT CG       0.65E-01  173.3     0.00000135      -472.9127409920 -4.31E-08
    16 OT LS       0.66E-01  105.2                     -472.9127410043
    17 OT CG       0.66E-01  174.1     0.00000064      -472.9127410043 -1.23E-08

  *** SCF run converged in    17 steps ***


  Electronic density on regular grids:       -343.9999995163        0.0000004837
  Core density on regular grids:              343.9999978399       -0.0000021601
  Total charge density on r-space grids:       -0.0000016764
  Total charge density g-space grids:          -0.0000016764

  Overlap energy of the core charge distribution:               0.00001542913541
  Self energy of the core charge distribution:              -1129.59630750796009
  Core Hamiltonian energy:                                    347.75867867840844
  Hartree energy:                                             457.70342659214595
  Exchange-correlation energy:                               -148.77855419603355

  Total energy:                                              -472.91274100430394

  outer SCF iter =    1 RMS gradient =   0.64E-06 energy =       -472.9127410043
  outer SCF loop converged in   1 iterations or   17 steps


 ENERGY| Total FORCE_EVAL ( QS ) energy (a.u.):             -472.912741004303939


 *******************************************************************************
 ***                 MNBRACK - NUMBER OF ENERGY EVALUATIONS :       3        ***
 *******************************************************************************

 Number of electrons:                                                        344
 Number of occupied orbitals:                                                172
 Number of molecular orbitals:                                               172

 Number of orbital functions:                                               1184
 Number of independent orbital functions:                                   1184

 Extrapolation method: ASPC


 SCF WAVEFUNCTION OPTIMIZATION

  ----------------------------------- OT ---------------------------------------
  Minimizer      : CG                  : conjugate gradient
  Preconditioner : FULL_SINGLE_INVERSE : inversion of 
                                         H + eS - 2*(Sc)(c^T*H*c+const)(Sc)^T
  Precond_solver : DEFAULT
  Line search    : 2PNT                : 2 energies, one gradient
  stepsize       :    0.08000000                  energy_gap     :    0.08000000
  eps_taylor     :   0.10000E-15                  max_taylor     :             4
  ----------------------------------- OT ---------------------------------------

  Step     Update method      Time    Convergence         Total energy    Change
  ------------------------------------------------------------------------------
     1 OT CG       0.80E-01  146.4     0.00139816      -472.8899146603 -4.73E+02
     2 OT LS       0.14E+00  105.0                     -472.9126912585
     3 OT CG       0.14E+00  174.0     0.00084339      -472.9178892876 -2.80E-02
     4 OT LS       0.68E-01  105.6                     -472.9171488819
     5 OT CG       0.68E-01  173.2     0.00033554      -472.9228094792 -4.92E-03
     6 OT LS       0.84E-01  105.0                     -472.9237362092
     7 OT CG       0.84E-01  172.7     0.00016901      -472.9237720371 -9.63E-04
     8 OT LS       0.74E-01  104.9                     -472.9239819028
     9 OT CG       0.74E-01  173.7     0.00008282      -472.9239861412 -2.14E-04
    10 OT LS       0.67E-01  104.7                     -472.9240326617
    11 OT CG       0.67E-01  173.5     0.00004256      -472.9240330823 -4.69E-05
    12 OT LS       0.63E-01  105.2                     -472.9240446663
    13 OT CG       0.63E-01  173.4     0.00002213      -472.9240447162 -1.16E-05
    14 OT LS       0.57E-01  104.5                     -472.9240475548
    15 OT CG       0.57E-01  172.9     0.00001153      -472.9240475819 -2.87E-06
    16 OT LS       0.72E-01  104.9                     -472.9240485197
    17 OT CG       0.72E-01  174.4     0.00000487      -472.9240485611 -9.79E-07
    18 OT LS       0.82E-01  104.8                     -472.9240487562
    19 OT CG       0.82E-01  173.4     0.00000246      -472.9240487589 -1.98E-07
    20 OT LS       0.73E-01  104.7                     -472.9240488033
    21 OT CG       0.73E-01  173.0     0.00000129      -472.9240488040 -4.51E-08
    22 OT LS       0.74E-01  104.8                     -472.9240488164
    23 OT CG       0.74E-01  173.6     0.00000065      -472.9240488164 -1.24E-08

  *** SCF run converged in    23 steps ***


  Electronic density on regular grids:       -343.9999995046        0.0000004954
  Core density on regular grids:              343.9999978373       -0.0000021627
  Total charge density on r-space grids:       -0.0000016673
  Total charge density g-space grids:          -0.0000016673

  Overlap energy of the core charge distribution:               0.00001647850869
  Self energy of the core charge distribution:              -1129.59630750796009
  Core Hamiltonian energy:                                    348.71685391529718
  Hartree energy:                                             456.99900015025196
  Exchange-correlation energy:                               -149.04361185252864

  Total energy:                                              -472.92404881643085

  outer SCF iter =    1 RMS gradient =   0.65E-06 energy =       -472.9240488164
  outer SCF loop converged in   1 iterations or   23 steps


 ENERGY| Total FORCE_EVAL ( QS ) energy (a.u.):             -472.924048819763925


 ATOMIC FORCES in [a.u.]

 # Atom   Kind   Element          X              Y              Z
      1      1      C          -0.00039020     0.00046491    -0.00085238
      2      1      C           0.00066957    -0.00377063     0.00145907
      3      1      C          -0.00238990    -0.00247762     0.00023114
      4      1      C           0.00060076     0.00106595    -0.00056928
      5      1      C          -0.00055888     0.00002706     0.00058422
      6      1      C           0.00136348     0.00345307     0.00068887
      7      2      N           0.00265048    -0.00448216    -0.00264335
      8      2      N          -0.00302731     0.00451340    -0.00262054
      9      1      C          -0.00100657    -0.00065202    -0.00052707
     10      1      C           0.00095872    -0.00004788     0.00057015
     11      1      C          -0.00081105    -0.00362114     0.00066976
     12      1      C           0.00023409    -0.00066203    -0.00090653
     13      1      C          -0.00092349     0.00358323     0.00150371
     14      1      C           0.00251859     0.00248235     0.00011594
     15      1      C           0.00113571     0.00143995     0.00035196
     16      1      C          -0.00085004    -0.00195392     0.00026570
     17      1      C          -0.00041696    -0.00091707     0.00054657
     18      1      C           0.00089669     0.00204879    -0.00017650
     19      3      H           0.00001975     0.00005018     0.00056682
     20      3      H          -0.00068197    -0.00053142    -0.00061410
     21      3      H          -0.00002184     0.00105938    -0.00067721
     22      3      H           0.00003458    -0.00104580    -0.00065255
     23      3      H          -0.00006774    -0.00002979     0.00059759
     24      3      H           0.00047536     0.00053148    -0.00063090
     25      3      H           0.00348515     0.00112132    -0.00166397
     26      3      H          -0.00218276     0.00105260     0.00159187
     27      3      H          -0.00416103    -0.00114786    -0.00205283
     28      3      H           0.00209516    -0.00097550     0.00168540
     29      1      C           0.00025672     0.00069310     0.00102085
     30      1      C          -0.00055362     0.00356859    -0.00072304
     31      1      C           0.00097264     0.00002070    -0.00165353
     32      1      C          -0.00076625     0.00084083     0.00068653
     33      1      C           0.00244738    -0.00251945    -0.00109922
     34      1      C          -0.00126194    -0.00317255    -0.00152391
     35      2      N          -0.00362948    -0.00468737     0.00291124
     36      2      N           0.00313635     0.00480230     0.00283561
     37      1      C           0.00046145    -0.00107051     0.00070465
     38      1      C          -0.00237848     0.00252327    -0.00115040
     39      1      C           0.00135559     0.00331224    -0.00159957
     40      1      C          -0.00017272    -0.00068864     0.00099081
     41      1      C           0.00088422    -0.00340871    -0.00075141
     42      1      C          -0.00079469    -0.00010913    -0.00161076
     43      1      C           0.00124235    -0.00172744    -0.00010169
     44      1      C          -0.00050920     0.00127084    -0.00039795
     45      1      C          -0.00132341     0.00173598    -0.00001865
     46      1      C           0.00058788    -0.00139145    -0.00037291
     47      3      H          -0.00021369    -0.00002754    -0.00057293
     48      3      H           0.00017095     0.00098068     0.00077128
     49      3      H           0.00046804    -0.00070921     0.00059965
     50      3      H          -0.00041447     0.00064945     0.00062559
     51      3      H           0.00015030     0.00001495    -0.00057874
     52      3      H          -0.00013054    -0.00099568     0.00084068
     53      3      H           0.00222283     0.00074991    -0.00173428
     54      3      H          -0.00352273     0.00136374     0.00172257
     55      3      H          -0.00211606    -0.00049675    -0.00154268
     56      3      H           0.00355518    -0.00132591     0.00163969
     57      1      C           0.00104976     0.00115397    -0.00163742
     58      1      C           0.00142740    -0.00116996     0.00035020
     59      1      C           0.00133387     0.00126350    -0.00066708
     60      1      C           0.00133755    -0.00142563     0.00051674
     61      1      C           0.00161265     0.00121558    -0.00043183
     62      1      C           0.00134633    -0.00108107     0.00143781
     63      2      N          -0.00036232     0.00632610    -0.00126121
     64      2      N          -0.00144592    -0.00668452     0.00162020
     65      3      H          -0.00262978     0.00011052    -0.00089746
     66      3      H          -0.00055598     0.00023052    -0.00048171
     67      3      H          -0.00065822    -0.00028452    -0.00127173
     68      3      H          -0.00029072    -0.00072959    -0.00005667
     69      3      H           0.00159105     0.00006944     0.00088540
     70      3      H           0.00157442    -0.00018846    -0.00091189
     71      3      H          -0.00020495     0.00074698     0.00007292
     72      3      H          -0.00063934     0.00040243     0.00121284
     73      3      H          -0.00054673    -0.00020964     0.00041681
     74      3      H          -0.00253740     0.00030070     0.00078525
     75      1      C          -0.00115708    -0.00113922    -0.00126128
     76      1      C          -0.00147953     0.00117436     0.00038901
     77      1      C          -0.00134395    -0.00131831    -0.00063470
     78      1      C          -0.00112864     0.00144401     0.00053852
     79      1      C          -0.00147776    -0.00119992    -0.00030911
     80      1      C          -0.00093025     0.00107907     0.00171340
     81      2      N           0.00094856    -0.00674041    -0.00224035
     82      2      N           0.00159737     0.00654469     0.00292831
     83      3      H           0.00251384    -0.00000844    -0.00088881
     84      3      H           0.00052920    -0.00025445    -0.00045767
     85      3      H           0.00064405     0.00029886    -0.00126560
     86      3      H           0.00029202     0.00074482    -0.00004961
     87      3      H          -0.00156699    -0.00004749     0.00089825
     88      3      H          -0.00153107     0.00019712    -0.00088709
     89      3      H           0.00023788    -0.00073466     0.00007510
     90      3      H           0.00067589    -0.00032668     0.00123589
     91      3      H           0.00062290     0.00021618     0.00038758
     92      3      H           0.00270512    -0.00007968     0.00086422
     93      1      C          -0.00118004     0.00140116     0.00128411
     94      1      C           0.00030724     0.00095873    -0.00092721
     95      1      C          -0.00023320     0.00071701     0.00150251
     96      1      C           0.00024457     0.00069319    -0.00146095
     97      1      C          -0.00032113     0.00122292     0.00078697
     98      1      C           0.00120674     0.00157050    -0.00102382
     99      2      N          -0.00211052     0.00061737     0.00659666
    100      2      N           0.00287111     0.00048876    -0.00552140
    101      3      H           0.00051993    -0.00132884     0.00062877
    102      3      H          -0.00033237    -0.00046938     0.00006992
    103      3      H          -0.00113189    -0.00045467    -0.00019746
    104      3      H          -0.00000223    -0.00062501    -0.00059891
    105      3      H           0.00049787     0.00103959    -0.00013898
    106      3      H          -0.00044158     0.00106895     0.00013595
    107      3      H          -0.00004854    -0.00061951     0.00062449
    108      3      H           0.00104997    -0.00054618     0.00028633
    109      3      H           0.00030821    -0.00046011    -0.00006368
    110      3      H          -0.00069340    -0.00128202    -0.00049908
    111      1      C           0.00112328    -0.00154572     0.00105701
    112      1      C          -0.00040186    -0.00096646    -0.00076265
    113      1      C           0.00025280    -0.00075237     0.00148470
    114      1      C          -0.00033760    -0.00069170    -0.00147648
    115      1      C           0.00035995    -0.00113455     0.00077830
    116      1      C          -0.00154853    -0.00145479    -0.00106587
    117      2      N           0.00323222    -0.00113845     0.00684805
    118      2      N          -0.00262039    -0.00036915    -0.00676937
    119      3      H          -0.00049757     0.00134013     0.00067865
    120      3      H           0.00032735     0.00045369     0.00004795
    121      3      H           0.00109316     0.00043795    -0.00027027
    122      3      H          -0.00004313     0.00061129    -0.00062687
    123      3      H          -0.00050787    -0.00102413    -0.00013438
    124      3      H           0.00043514    -0.00107017     0.00012338
    125      3      H           0.00004100     0.00062320     0.00062143
    126      3      H          -0.00106330     0.00053636     0.00026937
    127      3      H          -0.00033903     0.00046615    -0.00002864
    128      3      H           0.00064066     0.00142162    -0.00067448
 SUM OF ATOMIC FORCES           0.00198323     0.00040658    -0.00093970     0.00223194

 Number of electrons:                                                        344
 Number of occupied orbitals:                                                172
 Number of molecular orbitals:                                               172

 Number of orbital functions:                                               1184
 Number of independent orbital functions:                                   1184

 Extrapolation method: ASPC


 SCF WAVEFUNCTION OPTIMIZATION

  ----------------------------------- OT ---------------------------------------
  Minimizer      : CG                  : conjugate gradient
  Preconditioner : FULL_SINGLE_INVERSE : inversion of 
                                         H + eS - 2*(Sc)(c^T*H*c+const)(Sc)^T
  Precond_solver : DEFAULT
  Line search    : 2PNT                : 2 energies, one gradient
  stepsize       :    0.08000000                  energy_gap     :    0.08000000
  eps_taylor     :   0.10000E-15                  max_taylor     :             4
  ----------------------------------- OT ---------------------------------------

  Step     Update method      Time    Convergence         Total energy    Change
  ------------------------------------------------------------------------------
     1 OT CG       0.80E-01  147.1     0.00237765      -472.8201556191 -4.73E+02
     2 OT LS       0.15E+00  105.7                     -472.8873242888
     3 OT CG       0.15E+00  173.1     0.00135648      -472.9050685244 -8.49E-02
     4 OT LS       0.71E-01  105.0                     -472.9031625109
     5 OT CG       0.71E-01  173.8     0.00052409      -472.9183891133 -1.33E-02
     6 OT LS       0.90E-01  104.7                     -472.9208054381
     7 OT CG       0.90E-01  173.3     0.00026147      -472.9209169932 -2.53E-03
     8 OT LS       0.75E-01  105.0                     -472.9214197181
     9 OT CG       0.75E-01  172.7     0.00012824      -472.9214408488 -5.24E-04
    10 OT LS       0.70E-01  104.3                     -472.9215581046
    11 OT CG       0.70E-01  173.4     0.00006328      -472.9215586889 -1.18E-04
    12 OT LS       0.67E-01  105.1                     -472.9215859126
    13 OT CG       0.67E-01  173.5     0.00003337      -472.9215859840 -2.73E-05
    14 OT LS       0.62E-01  104.4                     -472.9215930023
    15 OT CG       0.62E-01  173.3     0.00001754      -472.9215930420 -7.06E-06
    16 OT LS       0.75E-01  104.8                     -472.9215953166
    17 OT CG       0.75E-01  173.7     0.00000770      -472.9215953808 -2.34E-06
    18 OT LS       0.85E-01  104.9                     -472.9215958852
    19 OT CG       0.85E-01  174.3     0.00000428      -472.9215958926 -5.12E-07
    20 OT LS       0.74E-01  105.8                     -472.9215960272
    21 OT CG       0.74E-01  173.5     0.00000233      -472.9215960302 -1.38E-07
    22 OT LS       0.83E-01  105.3                     -472.9215960756
    23 OT CG       0.83E-01  173.7     0.00000114      -472.9215960762 -4.60E-08
    24 OT LS       0.95E-01  105.4                     -472.9215960885
    25 OT CG       0.95E-01  173.2     0.00000064      -472.9215960887 -1.26E-08

  *** SCF run converged in    25 steps ***


  Electronic density on regular grids:       -343.9999995022        0.0000004978
  Core density on regular grids:              343.9999978369       -0.0000021631
  Total charge density on r-space grids:       -0.0000016653
  Total charge density g-space grids:          -0.0000016653

  Overlap energy of the core charge distribution:               0.00001583006783
  Self energy of the core charge distribution:              -1129.59630750796009
  Core Hamiltonian energy:                                    348.23395596413928
  Hartree energy:                                             457.35178362153039
  Exchange-correlation energy:                               -148.91104399650561

  Total energy:                                              -472.92159608872805

  outer SCF iter =    1 RMS gradient =   0.64E-06 energy =       -472.9215960887
  outer SCF loop converged in   1 iterations or   25 steps


 ENERGY| Total FORCE_EVAL ( QS ) energy (a.u.):             -472.921596092230288


 ATOMIC FORCES in [a.u.]

 # Atom   Kind   Element          X              Y              Z
      1      1      C           0.00034441     0.00279195    -0.00221459
      2      1      C           0.00139861    -0.00175275     0.00279376
      3      1      C          -0.00019366    -0.00240134    -0.00008196
      4      1      C           0.00313233    -0.00193133    -0.00065833
      5      1      C           0.00140619     0.00006676     0.00078532
      6      1      C          -0.00259642     0.00317436     0.00072298
      7      2      N           0.00119847    -0.00659579    -0.00217774
      8      2      N          -0.00099486     0.00618872    -0.00216829
      9      1      C          -0.00414289     0.00280687    -0.00049067
     10      1      C          -0.00121948    -0.00017028     0.00075595
     11      1      C           0.00335579    -0.00339791     0.00061226
     12      1      C          -0.00057463    -0.00313701    -0.00231730
     13      1      C          -0.00165756     0.00156746     0.00291190
     14      1      C           0.00037851     0.00247433    -0.00017585
     15      1      C           0.01187677     0.00257741    -0.00305864
     16      1      C          -0.00621276     0.00475300     0.00751220
     17      1      C          -0.00944791    -0.00117687    -0.00210337
     18      1      C           0.00598876    -0.00446701     0.00653873
     19      3      H          -0.00313193     0.00187843    -0.00025608
     20      3      H           0.00223589     0.00089030    -0.00075167
     21      3      H          -0.00091619    -0.00439745     0.00026365
     22      3      H           0.00099669     0.00451219     0.00028302
     23      3      H           0.00305619    -0.00187121    -0.00028233
     24      3      H          -0.00246620    -0.00087503    -0.00070126
     25      3      H           0.00289001     0.00183888    -0.00185531
     26      3      H          -0.00259542     0.00068003     0.00118454
     27      3      H          -0.00391896    -0.00181482    -0.00252166
     28      3      H           0.00250313    -0.00063896     0.00132337
     29      1      C          -0.00031174     0.00322430     0.00249915
     30      1      C           0.00364544     0.00302756    -0.00091596
     31      1      C          -0.00109694     0.00010752    -0.00188228
     32      1      C          -0.00409184    -0.00221604     0.00176591
     33      1      C           0.00043712    -0.00247252    -0.00078550
     34      1      C          -0.00193628    -0.00075931    -0.00311329
     35      2      N          -0.00211342    -0.00727543     0.00206897
     36      2      N           0.00207977     0.00763147     0.00193218
     37      1      C           0.00323638     0.00174811     0.00185583
     38      1      C          -0.00040996     0.00238166    -0.00087954
     39      1      C           0.00206961     0.00092040    -0.00316377
     40      1      C           0.00049187    -0.00321700     0.00245280
     41      1      C          -0.00322133    -0.00281023    -0.00092803
     42      1      C           0.00116822    -0.00021565    -0.00194198
     43      1      C           0.00739330     0.00467764    -0.00745625
     44      1      C          -0.01116080     0.00302123     0.00279579
     45      1      C          -0.00830847    -0.00501302    -0.00764874
     46      1      C           0.01131238    -0.00317495     0.00255722
     47      3      H           0.00301448     0.00159056     0.00015784
     48      3      H           0.00073744    -0.00458559    -0.00013394
     49      3      H          -0.00236483     0.00087545     0.00077462
     50      3      H           0.00249088    -0.00096534     0.00075517
     51      3      H          -0.00308917    -0.00161242     0.00021824
     52      3      H          -0.00069398     0.00454790    -0.00004004
     53      3      H           0.00261387     0.00041248    -0.00135254
     54      3      H          -0.00282227     0.00206795     0.00191996
     55      3      H          -0.00241334     0.00006259    -0.00105235
     56      3      H           0.00285992    -0.00201102     0.00188039
     57      1      C           0.00223670     0.00518893    -0.00381180
     58      1      C           0.00222426    -0.00925439    -0.00208158
     59      1      C          -0.00471084     0.00305852    -0.00583576
     60      1      C          -0.00471531    -0.00278831     0.00572317
     61      1      C           0.00307429     0.00920107     0.00198498
     62      1      C           0.00211304    -0.00528029     0.00360090
     63      2      N          -0.00719601     0.01100741    -0.00790274
     64      2      N          -0.00920305    -0.01132138     0.00920243
     65      3      H          -0.00167262     0.00009341    -0.00097863
     66      3      H          -0.00025530     0.00236190     0.00211110
     67      3      H          -0.00035108    -0.00005983    -0.00084995
     68      3      H           0.00032094    -0.00104038     0.00066450
     69      3      H           0.00421833     0.00083292     0.00176491
     70      3      H           0.00411085    -0.00112750    -0.00183721
     71      3      H           0.00042002     0.00099911    -0.00064367
     72      3      H          -0.00036570     0.00017258     0.00077571
     73      3      H          -0.00044118    -0.00234080    -0.00216572
     74      3      H          -0.00153472     0.00031077     0.00078928
     75      1      C          -0.00241788    -0.00516394    -0.00321488
     76      1      C          -0.00237756     0.00930890    -0.00207799
     77      1      C           0.00459762    -0.00318162    -0.00596762
     78      1      C           0.00505715     0.00280533     0.00565590
     79      1      C          -0.00288390    -0.00924367     0.00218916
     80      1      C          -0.00173143     0.00520559     0.00380523
     81      2      N           0.00800331    -0.01157196    -0.01046809
     82      2      N           0.01019907     0.01120615     0.01025909
     83      3      H           0.00151218     0.00004436    -0.00093363
     84      3      H           0.00028075    -0.00239722     0.00217604
     85      3      H           0.00034796     0.00006829    -0.00084010
     86      3      H          -0.00030744     0.00109047     0.00072182
     87      3      H          -0.00417951    -0.00080142     0.00182969
     88      3      H          -0.00408150     0.00115287    -0.00176673
     89      3      H          -0.00039263    -0.00100570    -0.00065011
     90      3      H           0.00039376    -0.00005292     0.00082822
     91      3      H           0.00049445     0.00234906    -0.00221237
     92      3      H           0.00174686    -0.00001884     0.00096113
     93      1      C          -0.00197656     0.00252272     0.00592760
     94      1      C          -0.00267514     0.00238804    -0.00868057
     95      1      C          -0.00545981    -0.00523017     0.00311413
     96      1      C           0.00509446    -0.00555918    -0.00301684
     97      1      C           0.00269632     0.00252987     0.00838163
     98      1      C           0.00219458     0.00263798    -0.00547308
     99      2      N          -0.01227559    -0.00311799     0.00845449
    100      2      N           0.01253872    -0.00337110    -0.00702979
    101      3      H          -0.00022803    -0.00048200     0.00062740
    102      3      H           0.00235998    -0.00057334     0.00196315
    103      3      H          -0.00078098    -0.00031224     0.00019691
    104      3      H           0.00071715    -0.00000793    -0.00095405
    105      3      H           0.00153975     0.00352498     0.00076935
    106      3      H          -0.00132838     0.00364750    -0.00080362
    107      3      H          -0.00072668     0.00004552     0.00097497
    108      3      H           0.00071386    -0.00038176    -0.00009971
    109      3      H          -0.00237670    -0.00038802    -0.00195034
    110      3      H           0.00006362    -0.00043866    -0.00049181
    111      1      C           0.00201517    -0.00275807     0.00548685
    112      1      C           0.00238714    -0.00240617    -0.00842041
    113      1      C           0.00552637     0.00517530     0.00300507
    114      1      C          -0.00525270     0.00555902    -0.00296016
    115      1      C          -0.00242070    -0.00236150     0.00843266
    116      1      C          -0.00263486    -0.00240590    -0.00558207
    117      2      N           0.01394704     0.00147999     0.00853248
    118      2      N          -0.01226637     0.00368076    -0.00828162
    119      3      H           0.00022340     0.00046731     0.00064803
    120      3      H          -0.00233765     0.00055477     0.00199966
    121      3      H           0.00076979     0.00029056     0.00015504
    122      3      H          -0.00077348    -0.00000803    -0.00097279
    123      3      H          -0.00153407    -0.00350237     0.00079367
    124      3      H           0.00130451    -0.00364833    -0.00083074
    125      3      H           0.00074847    -0.00004418     0.00098220
    126      3      H          -0.00075778     0.00036236    -0.00015254
    127      3      H           0.00225463     0.00039813    -0.00194724
    128      3      H          -0.00015135     0.00061593    -0.00070888
 SUM OF ATOMIC FORCES           0.00388123     0.00023246    -0.00089377     0.00398959

 Number of electrons:                                                        344
 Number of occupied orbitals:                                                172
 Number of molecular orbitals:                                               172

 Number of orbital functions:                                               1184
 Number of independent orbital functions:                                   1184

 Extrapolation method: ASPC


 SCF WAVEFUNCTION OPTIMIZATION

  ----------------------------------- OT ---------------------------------------
  Minimizer      : CG                  : conjugate gradient
  Preconditioner : FULL_SINGLE_INVERSE : inversion of 
                                         H + eS - 2*(Sc)(c^T*H*c+const)(Sc)^T
  Precond_solver : DEFAULT
  Line search    : 2PNT                : 2 energies, one gradient
  stepsize       :    0.08000000                  energy_gap     :    0.08000000
  eps_taylor     :   0.10000E-15                  max_taylor     :             4
  ----------------------------------- OT ---------------------------------------

  Step     Update method      Time    Convergence         Total energy    Change
  ------------------------------------------------------------------------------
     1 OT CG       0.80E-01  146.5     0.00222582      -472.8384747612 -4.73E+02
     2 OT LS       0.14E+00  104.8                     -472.8957399111
     3 OT CG       0.14E+00  173.7     0.00137323      -472.9080112587 -6.95E-02
     4 OT LS       0.67E-01  104.9                     -472.9061575092
     5 OT CG       0.67E-01  174.0     0.00054817      -472.9208391599 -1.28E-02
     6 OT LS       0.82E-01  105.0                     -472.9232658961
     7 OT CG       0.82E-01  173.9     0.00027657      -472.9233588512 -2.52E-03
     8 OT LS       0.73E-01  104.6                     -472.9239226354
     9 OT CG       0.73E-01  173.3     0.00013532      -472.9239310172 -5.72E-04
    10 OT LS       0.67E-01  104.5                     -472.9240545842
    11 OT CG       0.67E-01  174.0     0.00006875      -472.9240557574 -1.25E-04
    12 OT LS       0.65E-01  105.3                     -472.9240867611
    13 OT CG       0.65E-01  173.4     0.00003536      -472.9240868034 -3.10E-05
    14 OT LS       0.56E-01  105.0                     -472.9240937031
    15 OT CG       0.56E-01  172.9     0.00001914      -472.9240938849 -7.08E-06
    16 OT LS       0.68E-01  104.9                     -472.9240963421
    17 OT CG       0.68E-01  173.2     0.00000817      -472.9240964288 -2.54E-06
    18 OT LS       0.78E-01  104.7                     -472.9240969522
    19 OT CG       0.78E-01  173.1     0.00000408      -472.9240969613 -5.32E-07
    20 OT LS       0.72E-01  105.0                     -472.9240970821
    21 OT CG       0.72E-01  173.6     0.00000207      -472.9240970832 -1.22E-07
    22 OT LS       0.73E-01  105.6                     -472.9240971150
    23 OT CG       0.73E-01  173.5     0.00000104      -472.9240971150 -3.18E-08
    24 OT LS       0.76E-01  104.8                     -472.9240971234
    25 OT CG       0.76E-01  173.2     0.00000051      -472.9240971234 -8.40E-09

  *** SCF run converged in    25 steps ***


  Electronic density on regular grids:       -343.9999995044        0.0000004956
  Core density on regular grids:              343.9999978364       -0.0000021636
  Total charge density on r-space grids:       -0.0000016680
  Total charge density g-space grids:          -0.0000016680

  Overlap energy of the core charge distribution:               0.00001638459890
  Self energy of the core charge distribution:              -1129.59630750796009
  Core Hamiltonian energy:                                    348.65726283020564
  Hartree energy:                                             457.04228809561511
  Exchange-correlation energy:                               -149.02735692585463

  Total energy:                                              -472.92409712339514

  outer SCF iter =    1 RMS gradient =   0.51E-06 energy =       -472.9240971234
  outer SCF loop converged in   1 iterations or   25 steps


 ENERGY| Total FORCE_EVAL ( QS ) energy (a.u.):             -472.924097125514322


 ATOMIC FORCES in [a.u.]

 # Atom   Kind   Element          X              Y              Z
      1      1      C          -0.00029788     0.00075604    -0.00102026
      2      1      C           0.00075656    -0.00351735     0.00162071
      3      1      C          -0.00211871    -0.00246663     0.00019326
      4      1      C           0.00091685     0.00069529    -0.00057848
      5      1      C          -0.00031504     0.00003442     0.00060923
      6      1      C           0.00086704     0.00341703     0.00069311
      7      2      N           0.00247378    -0.00474190    -0.00258917
      8      2      N          -0.00277880     0.00471987    -0.00256966
      9      1      C          -0.00139827    -0.00022565    -0.00052167
     10      1      C           0.00068786    -0.00006523     0.00059361
     11      1      C          -0.00028938    -0.00359223     0.00066222
     12      1      C           0.00013207    -0.00097134    -0.00108010
     13      1      C          -0.00101133     0.00333034     0.00167432
     14      1      C           0.00225132     0.00248040     0.00008106
     15      1      C           0.00246990     0.00159690    -0.00007430
     16      1      C          -0.00153570    -0.00112179     0.00116840
     17      1      C          -0.00153510    -0.00096104     0.00021514
     18      1      C           0.00154654     0.00124129     0.00065950
     19      3      H          -0.00037140     0.00027803     0.00046433
     20      3      H          -0.00031966    -0.00035550    -0.00063154
     21      3      H          -0.00013319     0.00037502    -0.00055990
     22      3      H           0.00015429    -0.00034836    -0.00053579
     23      3      H           0.00032006    -0.00025927     0.00048805
     24      3      H           0.00011052     0.00035772    -0.00063991
     25      3      H           0.00341282     0.00121019    -0.00168980
     26      3      H          -0.00223440     0.00100982     0.00154260
     27      3      H          -0.00413156    -0.00123087    -0.00211224
     28      3      H           0.00214614    -0.00093673     0.00164178
     29      1      C           0.00018522     0.00100964     0.00120275
     30      1      C          -0.00002832     0.00349917    -0.00074651
     31      1      C           0.00071622     0.00003420    -0.00168278
     32      1      C          -0.00118139     0.00046403     0.00081787
     33      1      C           0.00219676    -0.00251244    -0.00106194
     34      1      C          -0.00134163    -0.00287192    -0.00171604
     35      2      N          -0.00344467    -0.00500374     0.00280009
     36      2      N           0.00300567     0.00514672     0.00271428
     37      1      C           0.00081062    -0.00072278     0.00084463
     38      1      C          -0.00213352     0.00250529    -0.00111863
     39      1      C           0.00144113     0.00301371    -0.00178952
     40      1      C          -0.00008910    -0.00100475     0.00117071
     41      1      C           0.00037059    -0.00333197    -0.00077293
     42      1      C          -0.00055063    -0.00012588    -0.00165219
     43      1      C           0.00202691    -0.00093502    -0.00101875
     44      1      C          -0.00182779     0.00150412     0.00000081
     45      1      C          -0.00221370     0.00090054    -0.00097120
     46      1      C           0.00191631    -0.00162876    -0.00000628
     47      3      H           0.00018703     0.00017422    -0.00048186
     48      3      H           0.00024095     0.00028263     0.00065906
     49      3      H           0.00011640    -0.00051331     0.00062191
     50      3      H          -0.00005404     0.00044988     0.00064233
     51      3      H          -0.00025192    -0.00018800    -0.00047949
     52      3      H          -0.00020028    -0.00030043     0.00073142
     53      3      H           0.00227207     0.00071121    -0.00168827
     54      3      H          -0.00343743     0.00145100     0.00174918
     55      3      H          -0.00215370    -0.00043121    -0.00148361
     56      3      H           0.00347058    -0.00141074     0.00167164
     57      1      C           0.00119816     0.00165002    -0.00190358
     58      1      C           0.00152942    -0.00217133     0.00005454
     59      1      C           0.00058148     0.00148904    -0.00130658
     60      1      C           0.00058691    -0.00159735     0.00116028
     61      1      C           0.00179705     0.00220737    -0.00013815
     62      1      C           0.00144258    -0.00159740     0.00170239
     63      2      N          -0.00122481     0.00690963    -0.00207907
     64      2      N          -0.00243099    -0.00726234     0.00255033
     65      3      H          -0.00251140     0.00010847    -0.00090719
     66      3      H          -0.00051800     0.00049185    -0.00016838
     67      3      H          -0.00062005    -0.00025607    -0.00122086
     68      3      H          -0.00021496    -0.00076785     0.00003221
     69      3      H           0.00191233     0.00016077     0.00099394
     70      3      H           0.00188470    -0.00030129    -0.00102602
     71      3      H          -0.00012756     0.00077803    -0.00001547
     72      3      H          -0.00060534     0.00037333     0.00116001
     73      3      H          -0.00053256    -0.00047093     0.00010478
     74      3      H          -0.00241338     0.00030184     0.00078549
     75      1      C          -0.00131454    -0.00163410    -0.00150037
     76      1      C          -0.00159403     0.00218195     0.00008934
     77      1      C          -0.00060435    -0.00155225    -0.00129504
     78      1      C          -0.00035872     0.00161583     0.00117105
     79      1      C          -0.00165531    -0.00219939    -0.00000521
     80      1      C          -0.00103152     0.00158645     0.00196945
     81      2      N           0.00184892    -0.00734258    -0.00326219
     82      2      N           0.00268945     0.00712610     0.00385430
     83      3      H           0.00238994    -0.00000198    -0.00089407
     84      3      H           0.00049753    -0.00051715    -0.00013943
     85      3      H           0.00060722     0.00026965    -0.00121426
     86      3      H           0.00021773     0.00078731     0.00004543
     87      3      H          -0.00188648    -0.00013767     0.00101315
     88      3      H          -0.00184308     0.00031199    -0.00099564
     89      3      H           0.00015979    -0.00076797    -0.00001428
     90      3      H           0.00064086    -0.00029224     0.00118670
     91      3      H           0.00060609     0.00047780     0.00007345
     92      3      H           0.00258658    -0.00007218     0.00087584
     93      1      C          -0.00127959     0.00154178     0.00185325
     94      1      C          -0.00005738     0.00114044    -0.00188871
     95      1      C          -0.00088004    -0.00002132     0.00170541
     96      1      C           0.00084400    -0.00008422    -0.00165676
     97      1      C           0.00004758     0.00138904     0.00172946
     98      1      C           0.00133002     0.00170431    -0.00156880
     99      2      N          -0.00335499     0.00013832     0.00684222
    100      2      N           0.00408697    -0.00000392    -0.00571108
    101      3      H           0.00042840    -0.00122437     0.00062852
    102      3      H          -0.00000660    -0.00048147     0.00030253
    103      3      H          -0.00108941    -0.00043695    -0.00014819
    104      3      H           0.00008647    -0.00054862    -0.00064259
    105      3      H           0.00062628     0.00134340    -0.00002989
    106      3      H          -0.00055106     0.00138420     0.00002310
    107      3      H          -0.00013213    -0.00053723     0.00066761
    108      3      H           0.00100934    -0.00052579     0.00023805
    109      3      H          -0.00001662    -0.00045085    -0.00029546
    110      3      H          -0.00060074    -0.00117805    -0.00049816
    111      1      C           0.00123470    -0.00169736     0.00159917
    112      1      C          -0.00006166    -0.00114856    -0.00171361
    113      1      C           0.00090523    -0.00001656     0.00167588
    114      1      C          -0.00094617     0.00008585    -0.00166340
    115      1      C           0.00002011    -0.00129084     0.00172792
    116      1      C          -0.00168383    -0.00157409    -0.00161904
    117      2      N           0.00456875    -0.00080216     0.00707186
    118      2      N          -0.00382354     0.00014861    -0.00697489
    119      3      H          -0.00040929     0.00123246     0.00067490
    120      3      H           0.00000506     0.00046542     0.00028761
    121      3      H           0.00105402     0.00041960    -0.00021723
    122      3      H          -0.00013312     0.00053462    -0.00066935
    123      3      H          -0.00063441    -0.00132706    -0.00002288
    124      3      H           0.00054253    -0.00138534     0.00000876
    125      3      H           0.00012811     0.00054062     0.00066572
    126      3      H          -0.00102634     0.00051477     0.00021681
    127      3      H          -0.00002525     0.00045741    -0.00026430
    128      3      H           0.00054378     0.00132211    -0.00067862
 SUM OF ATOMIC FORCES           0.00226249     0.00038741    -0.00094612     0.00248276

 Number of electrons:                                                        344
 Number of occupied orbitals:                                                172
 Number of molecular orbitals:                                               172

 Number of orbital functions:                                               1184
 Number of independent orbital functions:                                   1184

 Extrapolation method: ASPC


 SCF WAVEFUNCTION OPTIMIZATION

  ----------------------------------- OT ---------------------------------------
  Minimizer      : CG                  : conjugate gradient
  Preconditioner : FULL_SINGLE_INVERSE : inversion of 
                                         H + eS - 2*(Sc)(c^T*H*c+const)(Sc)^T
  Precond_solver : DEFAULT
  Line search    : 2PNT                : 2 energies, one gradient
  stepsize       :    0.08000000                  energy_gap     :    0.08000000
  eps_taylor     :   0.10000E-15                  max_taylor     :             4
  ----------------------------------- OT ---------------------------------------

  Step     Update method      Time    Convergence         Total energy    Change
  ------------------------------------------------------------------------------
     1 OT CG       0.80E-01  147.2     0.00142426      -472.8879442408 -4.73E+02
     2 OT LS       0.15E+00  104.9                     -472.9119315513
     3 OT CG       0.15E+00  173.8     0.00082085      -472.9180496363 -3.01E-02
     4 OT LS       0.71E-01  104.9                     -472.9175651121
     5 OT CG       0.71E-01  174.0     0.00031890      -472.9229229395 -4.87E-03
     6 OT LS       0.89E-01  105.4                     -472.9238095465
     7 OT CG       0.89E-01  172.8     0.00015836      -472.9238473982 -9.24E-04
     8 OT LS       0.76E-01  105.4                     -472.9240336882
     9 OT CG       0.76E-01  173.7     0.00007745      -472.9240401197 -1.93E-04
    10 OT LS       0.71E-01  104.7                     -472.9240829905
    11 OT CG       0.71E-01  173.7     0.00003787      -472.9240832050 -4.31E-05
    12 OT LS       0.68E-01  104.6                     -472.9240930917
    13 OT CG       0.68E-01  173.1     0.00001981      -472.9240931077 -9.90E-06
    14 OT LS       0.61E-01  104.7                     -472.9240955131
    15 OT CG       0.61E-01  173.3     0.00001058      -472.9240955441 -2.44E-06
    16 OT LS       0.73E-01  104.8                     -472.9240963504
    17 OT CG       0.73E-01  173.8     0.00000456      -472.9240963716 -8.28E-07
    18 OT LS       0.85E-01  104.9                     -472.9240965470
    19 OT CG       0.85E-01  173.4     0.00000246      -472.9240965506 -1.79E-07
    20 OT LS       0.73E-01  105.3                     -472.9240965945
    21 OT CG       0.73E-01  173.3     0.00000133      -472.9240965956 -4.50E-08
    22 OT LS       0.81E-01  105.0                     -472.9240966100
    23 OT CG       0.81E-01  173.9     0.00000064      -472.9240966102 -1.45E-08

  *** SCF run converged in    23 steps ***


  Electronic density on regular grids:       -343.9999995038        0.0000004962
  Core density on regular grids:              343.9999978369       -0.0000021631
  Total charge density on r-space grids:       -0.0000016669
  Total charge density g-space grids:          -0.0000016669

  Overlap energy of the core charge distribution:               0.00001639479306
  Self energy of the core charge distribution:              -1129.59630750796009
  Core Hamiltonian energy:                                    348.66361031547171
  Hartree energy:                                             457.03769166574568
  Exchange-correlation energy:                               -149.02910747821065

  Total energy:                                              -472.92409661016040

  outer SCF iter =    1 RMS gradient =   0.64E-06 energy =       -472.9240966102
  outer SCF loop converged in   1 iterations or   23 steps


 ENERGY| Total FORCE_EVAL ( QS ) energy (a.u.):             -472.924096613945665


 ATOMIC FORCES in [a.u.]

 # Atom   Kind   Element          X              Y              Z
      1      1      C          -0.00030487     0.00072245    -0.00100095
      2      1      C           0.00074461    -0.00354585     0.00160197
      3      1      C          -0.00214941    -0.00246569     0.00019739
      4      1      C           0.00088254     0.00073950    -0.00057896
      5      1      C          -0.00034613     0.00003148     0.00060635
      6      1      C           0.00091999     0.00342388     0.00069209
      7      2      N           0.00249627    -0.00471385    -0.00259515
      8      2      N          -0.00280552     0.00469529    -0.00257304
      9      1      C          -0.00135925    -0.00027544    -0.00052374
     10      1      C           0.00072068    -0.00006103     0.00059071
     11      1      C          -0.00034495    -0.00359839     0.00066266
     12      1      C           0.00014034    -0.00093605    -0.00106024
     13      1      C          -0.00100016     0.00335878     0.00165469
     14      1      C           0.00228231     0.00247986     0.00008487
     15      1      C           0.00232233     0.00158102    -0.00002609
     16      1      C          -0.00146115    -0.00121503     0.00106877
     17      1      C          -0.00141138    -0.00095745     0.00025270
     18      1      C           0.00147590     0.00133186     0.00056707
     19      3      H          -0.00032764     0.00025237     0.00047571
     20      3      H          -0.00035976    -0.00037510    -0.00062957
     21      3      H          -0.00012079     0.00044959    -0.00057274
     22      3      H           0.00014115    -0.00042404    -0.00054851
     23      3      H           0.00027676    -0.00023345     0.00050022
     24      3      H           0.00015132     0.00037725    -0.00063890
     25      3      H           0.00342033     0.00120041    -0.00168678
     26      3      H          -0.00222855     0.00101415     0.00154761
     27      3      H          -0.00413429    -0.00122176    -0.00210549
     28      3      H           0.00214034    -0.00094049     0.00164611
     29      1      C           0.00019001     0.00097366     0.00118216
     30      1      C          -0.00008398     0.00350968    -0.00074377
     31      1      C           0.00074729     0.00003025    -0.00167909
     32      1      C          -0.00113915     0.00050868     0.00080534
     33      1      C           0.00222602    -0.00251256    -0.00106631
     34      1      C          -0.00133140    -0.00290576    -0.00169395
     35      2      N          -0.00346489    -0.00496758     0.00281034
     36      2      N           0.00302361     0.00510956     0.00272586
     37      1      C           0.00077219    -0.00076435     0.00083145
     38      1      C          -0.00216149     0.00250504    -0.00112214
     39      1      C           0.00142942     0.00304718    -0.00176756
     40      1      C          -0.00009492    -0.00096840     0.00115012
     41      1      C           0.00042508    -0.00334345    -0.00077030
     42      1      C          -0.00058162    -0.00012159    -0.00164729
     43      1      C           0.00194146    -0.00102410    -0.00091757
     44      1      C          -0.00168214     0.00148003    -0.00004420
     45      1      C          -0.00211660     0.00099431    -0.00086625
     46      1      C           0.00176917    -0.00160403    -0.00004784
     47      3      H           0.00014224     0.00015147    -0.00049191
     48      3      H           0.00023316     0.00035843     0.00067135
     49      3      H           0.00015578    -0.00053533     0.00061940
     50      3      H          -0.00009395     0.00047211     0.00064046
     51      3      H          -0.00020687    -0.00016509    -0.00049049
     52      3      H          -0.00019235    -0.00037626     0.00074337
     53      3      H           0.00226645     0.00071499    -0.00169288
     54      3      H          -0.00344626     0.00144138     0.00174602
     55      3      H          -0.00214938    -0.00043807    -0.00148978
     56      3      H           0.00347945    -0.00140136     0.00166798
     57      1      C           0.00118198     0.00159451    -0.00187323
     58      1      C           0.00151828    -0.00206047     0.00008790
     59      1      C           0.00066518     0.00146406    -0.00123589
     60      1      C           0.00067042    -0.00157837     0.00108911
     61      1      C           0.00177674     0.00209761    -0.00017124
     62      1      C           0.00143210    -0.00153971     0.00167228
     63      2      N          -0.00112899     0.00684397    -0.00198726
     64      2      N          -0.00232171    -0.00719728     0.00244606
     65      3      H          -0.00252446     0.00010858    -0.00090604
     66      3      H          -0.00052221     0.00046299    -0.00020300
     67      3      H          -0.00062429    -0.00025872    -0.00122689
     68      3      H          -0.00022334    -0.00076376     0.00002253
     69      3      H           0.00187666     0.00015057     0.00098194
     70      3      H           0.00185024    -0.00028869    -0.00101340
     71      3      H          -0.00013610     0.00077474    -0.00000584
     72      3      H          -0.00060915     0.00037609     0.00116622
     73      3      H          -0.00053415    -0.00044205     0.00013931
     74      3      H          -0.00242706     0.00030184     0.00078538
     75      1      C          -0.00129721    -0.00157879    -0.00147296
     76      1      C          -0.00158148     0.00207038     0.00012312
     77      1      C          -0.00068664    -0.00152629    -0.00122200
     78      1      C          -0.00044442     0.00159684     0.00110107
     79      1      C          -0.00163581    -0.00208870    -0.00003934
     80      1      C          -0.00102037     0.00152971     0.00194015
     81      2      N           0.00174922    -0.00727494    -0.00314795
     82      2      N           0.00256851     0.00706075     0.00375112
     83      3      H           0.00240360    -0.00000260    -0.00089345
     84      3      H           0.00050104    -0.00048812    -0.00017465
     85      3      H           0.00061131     0.00027240    -0.00122031
     86      3      H           0.00022595     0.00078272     0.00003504
     87      3      H          -0.00185098    -0.00012758     0.00100044
     88      3      H          -0.00180840     0.00029914    -0.00098364
     89      3      H           0.00016842    -0.00076441    -0.00000453
     90      3      H           0.00064479    -0.00029557     0.00119248
     91      3      H           0.00060796     0.00044885     0.00010821
     92      3      H           0.00259965    -0.00007311     0.00087450
     93      1      C          -0.00126719     0.00152600     0.00179081
     94      1      C          -0.00001638     0.00112023    -0.00178226
     95      1      C          -0.00080858     0.00006112     0.00168277
     96      1      C           0.00077782     0.00000250    -0.00163491
     97      1      C           0.00000609     0.00137058     0.00162515
     98      1      C           0.00131500     0.00168948    -0.00150897
     99      2      N          -0.00321621     0.00019087     0.00681432
    100      2      N           0.00395190     0.00005010    -0.00568928
    101      3      H           0.00043884    -0.00123580     0.00062807
    102      3      H          -0.00004245    -0.00048020     0.00027683
    103      3      H          -0.00109464    -0.00043895    -0.00015292
    104      3      H           0.00007689    -0.00055707    -0.00063797
    105      3      H           0.00061207     0.00130976    -0.00004205
    106      3      H          -0.00053896     0.00134928     0.00003566
    107      3      H          -0.00012310    -0.00054632     0.00066305
    108      3      H           0.00101438    -0.00052812     0.00024266
    109      3      H           0.00001914    -0.00045192    -0.00026986
    110      3      H          -0.00061126    -0.00118944    -0.00049786
    111      1      C           0.00122104    -0.00168046     0.00153967
    112      1      C          -0.00009998    -0.00112826    -0.00160837
    113      1      C           0.00083316    -0.00009873     0.00165448
    114      1      C          -0.00087903    -0.00000086    -0.00164254
    115      1      C           0.00005835    -0.00127347     0.00162281
    116      1      C          -0.00166753    -0.00156100    -0.00155833
    117      2      N           0.00441986    -0.00083883     0.00704623
    118      2      N          -0.00368963     0.00009178    -0.00695149
    119      3      H          -0.00041935     0.00124425     0.00067490
    120      3      H           0.00004051     0.00046418     0.00026114
    121      3      H           0.00105893     0.00042167    -0.00022235
    122      3      H          -0.00012337     0.00054311    -0.00066484
    123      3      H          -0.00062041    -0.00129352    -0.00003529
    124      3      H           0.00053065    -0.00135043     0.00002153
    125      3      H           0.00011870     0.00054974     0.00066103
    126      3      H          -0.00103096     0.00051724     0.00022194
    127      3      H          -0.00005978     0.00045843    -0.00023827
    128      3      H           0.00055481     0.00133299    -0.00067772
 SUM OF ATOMIC FORCES           0.00223197     0.00038958    -0.00094571     0.00245517

 *******************************************************************************
 ***                 BRENT   - NUMBER OF ENERGY EVALUATIONS :       4        ***
 *******************************************************************************

 --------  Informations at step =     3 ------------
  Optimization Method        =                   CG
  Total Energy               =      -472.9240971255
  Real energy change         =        -0.0060773859
  Decrease in energy         =                  YES
  Used time                  =            25092.545

  Convergence check :
  Max. step size             =         0.0345747967
  Conv. limit for step size  =         0.0010000000
  Convergence in step size   =                   NO
  RMS step size              =         0.0104365892
  Conv. limit for RMS step   =         0.0010000000
  Convergence in RMS step    =                   NO
  Max. gradient              =         0.0182777822
  Conv. limit for gradients  =         0.0010000000
  Conv. for gradients        =                   NO
  RMS gradient               =         0.0055172473
  Conv. limit for RMS grad.  =         0.0010000000
  Conv. for gradients        =                   NO
 ---------------------------------------------------

 Number of electrons:                                                        344
 Number of occupied orbitals:                                                172
 Number of molecular orbitals:                                               172

 Number of orbital functions:                                               1184
 Number of independent orbital functions:                                   1184

 Extrapolation method: ASPC


 SCF WAVEFUNCTION OPTIMIZATION

  ----------------------------------- OT ---------------------------------------
  Minimizer      : CG                  : conjugate gradient
  Preconditioner : FULL_SINGLE_INVERSE : inversion of 
                                         H + eS - 2*(Sc)(c^T*H*c+const)(Sc)^T
  Precond_solver : DEFAULT
  Line search    : 2PNT                : 2 energies, one gradient
  stepsize       :    0.08000000                  energy_gap     :    0.08000000
  eps_taylor     :   0.10000E-15                  max_taylor     :             4
  ----------------------------------- OT ---------------------------------------

  Step     Update method      Time    Convergence         Total energy    Change
  ------------------------------------------------------------------------------
     1 OT CG       0.80E-01  146.2     0.00061856      -472.9173866890 -4.73E+02
     2 OT LS       0.14E+00  104.6                     -472.9218585712
     3 OT CG       0.14E+00  173.0     0.00036942      -472.9229028618 -5.52E-03
     4 OT LS       0.69E-01  105.8                     -472.9227927826
     5 OT CG       0.69E-01  173.3     0.00014539      -472.9238606347 -9.58E-04
     6 OT LS       0.86E-01  105.5                     -472.9240381352
     7 OT CG       0.86E-01  173.8     0.00007260      -472.9240453674 -1.85E-04
     8 OT LS       0.75E-01  104.9                     -472.9240847456
     9 OT CG       0.75E-01  173.7     0.00003530      -472.9240855932 -4.02E-05
    10 OT LS       0.69E-01  105.3                     -472.9240942478
    11 OT CG       0.69E-01  173.6     0.00001770      -472.9240943176 -8.72E-06
    12 OT LS       0.66E-01  105.0                     -472.9240964129
    13 OT CG       0.66E-01  173.1     0.00000908      -472.9240964171 -2.10E-06
    14 OT LS       0.58E-01  104.7                     -472.9240968993
    15 OT CG       0.58E-01  174.2     0.00000491      -472.9240969074 -4.90E-07
    16 OT LS       0.70E-01  105.6                     -472.9240970742
    17 OT CG       0.70E-01  173.8     0.00000207      -472.9240970789 -1.72E-07
    18 OT LS       0.82E-01  105.1                     -472.9240971141
    19 OT CG       0.82E-01  174.2     0.00000106      -472.9240971149 -3.60E-08
    20 OT LS       0.71E-01  105.3                     -472.9240971229
    21 OT CG       0.71E-01  173.4     0.00000057      -472.9240971231 -8.17E-09

  *** SCF run converged in    21 steps ***


  Electronic density on regular grids:       -343.9999995044        0.0000004956
  Core density on regular grids:              343.9999978364       -0.0000021636
  Total charge density on r-space grids:       -0.0000016680
  Total charge density g-space grids:          -0.0000016680

  Overlap energy of the core charge distribution:               0.00001638459890
  Self energy of the core charge distribution:              -1129.59630750796009
  Core Hamiltonian energy:                                    348.65704152477122
  Hartree energy:                                             457.04246224630782
  Exchange-correlation energy:                               -149.02730977077874

  Total energy:                                              -472.92409712306090

  outer SCF iter =    1 RMS gradient =   0.57E-06 energy =       -472.9240971231
  outer SCF loop converged in   1 iterations or   21 steps


 ENERGY| Total FORCE_EVAL ( QS ) energy (a.u.):             -472.924097125460491


 ATOMIC FORCES in [a.u.]

 # Atom   Kind   Element          X              Y              Z
      1      1      C          -0.00029543     0.00075388    -0.00101931
      2      1      C           0.00075545    -0.00351804     0.00162011
      3      1      C          -0.00212029    -0.00246526     0.00019318
      4      1      C           0.00091320     0.00069760    -0.00057913
      5      1      C          -0.00031696     0.00003535     0.00060921
      6      1      C           0.00086726     0.00341782     0.00069240
      7      2      N           0.00247613    -0.00473986    -0.00259027
      8      2      N          -0.00277871     0.00471619    -0.00256834
      9      1      C          -0.00139694    -0.00022734    -0.00052184
     10      1      C           0.00068888    -0.00006599     0.00059341
     11      1      C          -0.00028946    -0.00359305     0.00066178
     12      1      C           0.00012986    -0.00096943    -0.00107929
     13      1      C          -0.00101070     0.00333093     0.00167385
     14      1      C           0.00225313     0.00247992     0.00008086
     15      1      C           0.00246904     0.00159821    -0.00007299
     16      1      C          -0.00153578    -0.00112338     0.00116729
     17      1      C          -0.00153406    -0.00096217     0.00021636
     18      1      C           0.00154662     0.00124295     0.00065831
     19      3      H          -0.00037128     0.00027797     0.00046436
     20      3      H          -0.00031944    -0.00035551    -0.00063150
     21      3      H          -0.00013305     0.00037482    -0.00055982
     22      3      H           0.00015427    -0.00034792    -0.00053574
     23      3      H           0.00032006    -0.00025928     0.00048806
     24      3      H           0.00011044     0.00035778    -0.00063993
     25      3      H           0.00341248     0.00121025    -0.00168978
     26      3      H          -0.00223438     0.00100915     0.00154208
     27      3      H          -0.00413114    -0.00123097    -0.00211216
     28      3      H           0.00214610    -0.00093598     0.00164121
     29      1      C           0.00018273     0.00100769     0.00120194
     30      1      C          -0.00002839     0.00350002    -0.00074591
     31      1      C           0.00071717     0.00003525    -0.00168259
     32      1      C          -0.00118034     0.00046575     0.00081828
     33      1      C           0.00219913    -0.00251229    -0.00106200
     34      1      C          -0.00134131    -0.00287270    -0.00171557
     35      2      N          -0.00344375    -0.00499989     0.00279938
     36      2      N           0.00300871     0.00514510     0.00271483
     37      1      C           0.00080604    -0.00072440     0.00084492
     38      1      C          -0.00213483     0.00250337    -0.00111842
     39      1      C           0.00143962     0.00301428    -0.00178892
     40      1      C          -0.00008632    -0.00100248     0.00116974
     41      1      C           0.00037079    -0.00333289    -0.00077226
     42      1      C          -0.00055313    -0.00012678    -0.00165218
     43      1      C           0.00202715    -0.00093671    -0.00101769
     44      1      C          -0.00182720     0.00150561    -0.00000038
     45      1      C          -0.00221409     0.00090221    -0.00097033
     46      1      C           0.00191523    -0.00163017    -0.00000759
     47      3      H           0.00018694     0.00017416    -0.00048183
     48      3      H           0.00024091     0.00028218     0.00065899
     49      3      H           0.00011654    -0.00051348     0.00062190
     50      3      H          -0.00005358     0.00044978     0.00064234
     51      3      H          -0.00025173    -0.00018792    -0.00047947
     52      3      H          -0.00020006    -0.00030035     0.00073141
     53      3      H           0.00227197     0.00071045    -0.00168768
     54      3      H          -0.00343695     0.00145108     0.00174912
     55      3      H          -0.00215359    -0.00043055    -0.00148310
     56      3      H           0.00347015    -0.00141081     0.00167163
     57      1      C           0.00119880     0.00164952    -0.00190288
     58      1      C           0.00153020    -0.00217072     0.00005479
     59      1      C           0.00058177     0.00148885    -0.00130680
     60      1      C           0.00058721    -0.00159717     0.00116049
     61      1      C           0.00179776     0.00220671    -0.00013842
     62      1      C           0.00144330    -0.00159693     0.00170173
     63      2      N          -0.00122405     0.00690782    -0.00207726
     64      2      N          -0.00243019    -0.00726059     0.00254856
     65      3      H          -0.00251145     0.00010792    -0.00090671
     66      3      H          -0.00051805     0.00049193    -0.00016821
     67      3      H          -0.00062008    -0.00025591    -0.00122106
     68      3      H          -0.00021496    -0.00076792     0.00003231
     69      3      H           0.00191205     0.00016065     0.00099396
     70      3      H           0.00188443    -0.00030115    -0.00102603
     71      3      H          -0.00012755     0.00077810    -0.00001555
     72      3      H          -0.00060538     0.00037316     0.00116021
     73      3      H          -0.00053262    -0.00047101     0.00010462
     74      3      H          -0.00241341     0.00030240     0.00078501
     75      1      C          -0.00131500    -0.00163367    -0.00149960
     76      1      C          -0.00159483     0.00218134     0.00008962
     77      1      C          -0.00060465    -0.00155204    -0.00129523
     78      1      C          -0.00035905     0.00161567     0.00117127
     79      1      C          -0.00165603    -0.00219868    -0.00000545
     80      1      C          -0.00103217     0.00158599     0.00196875
     81      2      N           0.00184831    -0.00734085    -0.00326048
     82      2      N           0.00268883     0.00712448     0.00385276
     83      3      H           0.00238997    -0.00000144    -0.00089363
     84      3      H           0.00049759    -0.00051721    -0.00013932
     85      3      H           0.00060724     0.00026950    -0.00121444
     86      3      H           0.00021773     0.00078735     0.00004548
     87      3      H          -0.00188617    -0.00013753     0.00101316
     88      3      H          -0.00184277     0.00031182    -0.00099566
     89      3      H           0.00015979    -0.00076802    -0.00001435
     90      3      H           0.00064089    -0.00029212     0.00118686
     91      3      H           0.00060614     0.00047786     0.00007333
     92      3      H           0.00258659    -0.00007271     0.00087540
     93      1      C          -0.00127820     0.00154180     0.00185376
     94      1      C          -0.00005698     0.00114140    -0.00188779
     95      1      C          -0.00088025    -0.00002093     0.00170513
     96      1      C           0.00084425    -0.00008383    -0.00165647
     97      1      C           0.00004723     0.00139001     0.00172855
     98      1      C           0.00132874     0.00170458    -0.00156920
     99      2      N          -0.00335389     0.00013751     0.00684118
    100      2      N           0.00408588    -0.00000465    -0.00571014
    101      3      H           0.00042880    -0.00122431     0.00062776
    102      3      H          -0.00000653    -0.00048154     0.00030253
    103      3      H          -0.00108958    -0.00043700    -0.00014810
    104      3      H           0.00008653    -0.00054863    -0.00064263
    105      3      H           0.00062627     0.00134311    -0.00003003
    106      3      H          -0.00055108     0.00138390     0.00002323
    107      3      H          -0.00013219    -0.00053723     0.00066765
    108      3      H           0.00100953    -0.00052585     0.00023793
    109      3      H          -0.00001671    -0.00045091    -0.00029547
    110      3      H          -0.00060114    -0.00117798    -0.00049742
    111      1      C           0.00123344    -0.00169747     0.00159964
    112      1      C          -0.00006206    -0.00114953    -0.00171269
    113      1      C           0.00090545    -0.00001696     0.00167556
    114      1      C          -0.00094644     0.00008548    -0.00166311
    115      1      C           0.00002042    -0.00129176     0.00172702
    116      1      C          -0.00168261    -0.00157447    -0.00161949
    117      2      N           0.00456743    -0.00080141     0.00707082
    118      2      N          -0.00382225     0.00014931    -0.00697387
    119      3      H          -0.00040974     0.00123240     0.00067412
    120      3      H           0.00000493     0.00046548     0.00028763
    121      3      H           0.00105424     0.00041965    -0.00021709
    122      3      H          -0.00013319     0.00053463    -0.00066940
    123      3      H          -0.00063441    -0.00132678    -0.00002299
    124      3      H           0.00054255    -0.00138507     0.00000888
    125      3      H           0.00012819     0.00054062     0.00066578
    126      3      H          -0.00102654     0.00051482     0.00021669
    127      3      H          -0.00002512     0.00045747    -0.00026431
    128      3      H           0.00054422     0.00132205    -0.00067786
 SUM OF ATOMIC FORCES           0.00226249     0.00038741    -0.00094613     0.00248276

 --------------------------
 OPTIMIZATION STEP:      4
 --------------------------

 Number of electrons:                                                        344
 Number of occupied orbitals:                                                172
 Number of molecular orbitals:                                               172

 Number of orbital functions:                                               1184
 Number of independent orbital functions:                                   1184

 Extrapolation method: ASPC


 SCF WAVEFUNCTION OPTIMIZATION

  ----------------------------------- OT ---------------------------------------
  Minimizer      : CG                  : conjugate gradient
  Preconditioner : FULL_SINGLE_INVERSE : inversion of 
                                         H + eS - 2*(Sc)(c^T*H*c+const)(Sc)^T
  Precond_solver : DEFAULT
  Line search    : 2PNT                : 2 energies, one gradient
  stepsize       :    0.08000000                  energy_gap     :    0.08000000
  eps_taylor     :   0.10000E-15                  max_taylor     :             4
  ----------------------------------- OT ---------------------------------------

  Step     Update method      Time    Convergence         Total energy    Change
  ------------------------------------------------------------------------------
     1 OT CG       0.80E-01  146.5     0.00015400      -472.9236784516 -4.73E+02
     2 OT LS       0.14E+00  105.3                     -472.9239569711
     3 OT CG       0.14E+00  173.6     0.00009069      -472.9240244135 -3.46E-04
     4 OT LS       0.70E-01  105.5                     -472.9240181032
     5 OT CG       0.70E-01  173.4     0.00003551      -472.9240828451 -5.84E-05
     6 OT LS       0.87E-01  104.9                     -472.9240935920
     7 OT CG       0.87E-01  173.0     0.00001772      -472.9240940357 -1.12E-05
     8 OT LS       0.75E-01  105.1                     -472.9240963678
     9 OT CG       0.75E-01  173.3     0.00000868      -472.9240964316 -2.40E-06
    10 OT LS       0.69E-01  104.9                     -472.9240969537
    11 OT CG       0.69E-01  173.6     0.00000435      -472.9240969581 -5.27E-07
    12 OT LS       0.65E-01  104.8                     -472.9240970822
    13 OT CG       0.65E-01  174.7     0.00000225      -472.9240970827 -1.25E-07
    14 OT LS       0.60E-01  105.3                     -472.9240971132
    15 OT CG       0.60E-01  173.4     0.00000117      -472.9240971134 -3.08E-08
    16 OT LS       0.73E-01  104.7                     -472.9240971234
    17 OT CG       0.73E-01  173.4     0.00000049      -472.9240971237 -1.03E-08

  *** SCF run converged in    17 steps ***


  Electronic density on regular grids:       -343.9999995044        0.0000004956
  Core density on regular grids:              343.9999978364       -0.0000021636
  Total charge density on r-space grids:       -0.0000016680
  Total charge density g-space grids:          -0.0000016680

  Overlap energy of the core charge distribution:               0.00001638459890
  Self energy of the core charge distribution:              -1129.59630750796009
  Core Hamiltonian energy:                                    348.65717933704587
  Hartree energy:                                             457.04235767564069
  Exchange-correlation energy:                               -149.02734301302993

  Total energy:                                              -472.92409712370466

  outer SCF iter =    1 RMS gradient =   0.49E-06 energy =       -472.9240971237
  outer SCF loop converged in   1 iterations or   17 steps


 ENERGY| Total FORCE_EVAL ( QS ) energy (a.u.):             -472.924097123704655


 Number of electrons:                                                        344
 Number of occupied orbitals:                                                172
 Number of molecular orbitals:                                               172

 Number of orbital functions:                                               1184
 Number of independent orbital functions:                                   1184

 Extrapolation method: ASPC


 SCF WAVEFUNCTION OPTIMIZATION

  ----------------------------------- OT ---------------------------------------
  Minimizer      : CG                  : conjugate gradient
  Preconditioner : FULL_SINGLE_INVERSE : inversion of 
                                         H + eS - 2*(Sc)(c^T*H*c+const)(Sc)^T
  Precond_solver : DEFAULT
  Line search    : 2PNT                : 2 energies, one gradient
  stepsize       :    0.08000000                  energy_gap     :    0.08000000
  eps_taylor     :   0.10000E-15                  max_taylor     :             4
  ----------------------------------- OT ---------------------------------------

  Step     Update method      Time    Convergence         Total energy    Change
  ------------------------------------------------------------------------------
     1 OT CG       0.80E-01  146.3     0.00040480      -472.9219041475 -4.73E+02
     2 OT LS       0.14E+00  104.6                     -472.9238279593
     3 OT CG       0.14E+00  173.6     0.00023725      -472.9242932797 -2.39E-03
     4 OT LS       0.70E-01  105.2                     -472.9242562422
     5 OT CG       0.70E-01  173.6     0.00009619      -472.9246946332 -4.01E-04
     6 OT LS       0.81E-01  104.9                     -472.9247695088
     7 OT CG       0.81E-01  173.5     0.00005082      -472.9247709011 -7.63E-05
     8 OT LS       0.78E-01  105.5                     -472.9247914812
     9 OT CG       0.78E-01  173.4     0.00002489      -472.9247915036 -2.06E-05
    10 OT LS       0.67E-01  104.9                     -472.9247956193
    11 OT CG       0.67E-01  174.0     0.00001021      -472.9247957379 -4.23E-06
    12 OT LS       0.87E-01  104.8                     -472.9247966153
    13 OT CG       0.87E-01  175.4     0.00000519      -472.9247966654 -9.27E-07
    14 OT LS       0.71E-01  107.5                     -472.9247968484
    15 OT CG       0.71E-01  174.8     0.00000243      -472.9247968591 -1.94E-07
    16 OT LS       0.63E-01  105.1                     -472.9247968962
    17 OT CG       0.63E-01  172.8     0.00000141      -472.9247968968 -3.77E-08
    18 OT LS       0.68E-01  104.7                     -472.9247969106
    19 OT CG       0.68E-01  173.6     0.00000067      -472.9247969107 -1.39E-08

  *** SCF run converged in    19 steps ***


  Electronic density on regular grids:       -343.9999995078        0.0000004922
  Core density on regular grids:              343.9999978398       -0.0000021602
  Total charge density on r-space grids:       -0.0000016680
  Total charge density g-space grids:          -0.0000016680

  Overlap energy of the core charge distribution:               0.00001626725698
  Self energy of the core charge distribution:              -1129.59630750796009
  Core Hamiltonian energy:                                    348.63637611456028
  Hartree energy:                                             457.05111463306696
  Exchange-correlation energy:                               -149.01599641765162

  Total energy:                                              -472.92479691072742

  outer SCF iter =    1 RMS gradient =   0.67E-06 energy =       -472.9247969107
  outer SCF loop converged in   1 iterations or   19 steps


 ENERGY| Total FORCE_EVAL ( QS ) energy (a.u.):             -472.924796910727423


 Number of electrons:                                                        344
 Number of occupied orbitals:                                                172
 Number of molecular orbitals:                                               172

 Number of orbital functions:                                               1184
 Number of independent orbital functions:                                   1184

 Extrapolation method: ASPC


 SCF WAVEFUNCTION OPTIMIZATION

  ----------------------------------- OT ---------------------------------------
  Minimizer      : CG                  : conjugate gradient
  Preconditioner : FULL_SINGLE_INVERSE : inversion of 
                                         H + eS - 2*(Sc)(c^T*H*c+const)(Sc)^T
  Precond_solver : DEFAULT
  Line search    : 2PNT                : 2 energies, one gradient
  stepsize       :    0.08000000                  energy_gap     :    0.08000000
  eps_taylor     :   0.10000E-15                  max_taylor     :             4
  ----------------------------------- OT ---------------------------------------

  Step     Update method      Time    Convergence         Total energy    Change
  ------------------------------------------------------------------------------
     1 OT CG       0.80E-01  146.7     0.00016255      -472.9079824009 -4.73E+02
     2 OT LS       0.14E+00  104.9                     -472.9082922905
     3 OT CG       0.14E+00  173.1     0.00009365      -472.9083665630 -3.84E-04
     4 OT LS       0.69E-01  104.7                     -472.9083583307
     5 OT CG       0.69E-01  173.5     0.00003783      -472.9084283226 -6.18E-05
     6 OT LS       0.82E-01  105.2                     -472.9084399273
     7 OT CG       0.82E-01  174.7     0.00002161      -472.9084402003 -1.19E-05
     8 OT LS       0.69E-01  106.5                     -472.9084433475
     9 OT CG       0.69E-01  173.1     0.00001071      -472.9084434629 -3.26E-06
    10 OT LS       0.64E-01  105.1                     -472.9084442126
    11 OT CG       0.64E-01  173.0     0.00000499      -472.9084442157 -7.53E-07
    12 OT LS       0.63E-01  104.5                     -472.9084443740
    13 OT CG       0.63E-01  173.4     0.00000302      -472.9084443741 -1.58E-07
    14 OT LS       0.62E-01  104.7                     -472.9084444316
    15 OT CG       0.62E-01  173.5     0.00000141      -472.9084444316 -5.75E-08
    16 OT LS       0.64E-01  105.0                     -472.9084444447
    17 OT CG       0.64E-01  173.3     0.00000065      -472.9084444447 -1.31E-08

  *** SCF run converged in    17 steps ***


  Electronic density on regular grids:       -343.9999995129        0.0000004871
  Core density on regular grids:              343.9999978435       -0.0000021565
  Total charge density on r-space grids:       -0.0000016694
  Total charge density g-space grids:          -0.0000016694

  Overlap energy of the core charge distribution:               0.00001674021945
  Self energy of the core charge distribution:              -1129.59630750796009
  Core Hamiltonian energy:                                    348.63135127485543
  Hartree energy:                                             457.05650936205109
  Exchange-correlation energy:                               -149.00001431386917

  Total energy:                                              -472.90844444470326

  outer SCF iter =    1 RMS gradient =   0.65E-06 energy =       -472.9084444447
  outer SCF loop converged in   1 iterations or   17 steps


 ENERGY| Total FORCE_EVAL ( QS ) energy (a.u.):             -472.908444444703264


 *******************************************************************************
 ***                 MNBRACK - NUMBER OF ENERGY EVALUATIONS :       3        ***
 *******************************************************************************

 Number of electrons:                                                        344
 Number of occupied orbitals:                                                172
 Number of molecular orbitals:                                               172

 Number of orbital functions:                                               1184
 Number of independent orbital functions:                                   1184

 Extrapolation method: ASPC


 SCF WAVEFUNCTION OPTIMIZATION

  ----------------------------------- OT ---------------------------------------
  Minimizer      : CG                  : conjugate gradient
  Preconditioner : FULL_SINGLE_INVERSE : inversion of 
                                         H + eS - 2*(Sc)(c^T*H*c+const)(Sc)^T
  Precond_solver : DEFAULT
  Line search    : 2PNT                : 2 energies, one gradient
  stepsize       :    0.08000000                  energy_gap     :    0.08000000
  eps_taylor     :   0.10000E-15                  max_taylor     :             4
  ----------------------------------- OT ---------------------------------------

  Step     Update method      Time    Convergence         Total energy    Change
  ------------------------------------------------------------------------------
     1 OT CG       0.80E-01  146.4     0.00139780      -472.8907099070 -4.73E+02
     2 OT LS       0.14E+00  105.1                     -472.9134349549
     3 OT CG       0.14E+00  174.4     0.00084837      -472.9185081565 -2.78E-02
     4 OT LS       0.68E-01  105.0                     -472.9180160590
     5 OT CG       0.68E-01  173.4     0.00034702      -472.9235047399 -5.00E-03
     6 OT LS       0.78E-01  104.9                     -472.9244434954
     7 OT CG       0.78E-01  173.3     0.00018587      -472.9244576273 -9.53E-04
     8 OT LS       0.75E-01  104.7                     -472.9247203886
     9 OT CG       0.75E-01  173.6     0.00009387      -472.9247207931 -2.63E-04
    10 OT LS       0.67E-01  104.8                     -472.9247805599
    11 OT CG       0.67E-01  172.8     0.00003810      -472.9247812807 -6.05E-05
    12 OT LS       0.79E-01  105.0                     -472.9247927138
    13 OT CG       0.79E-01  173.0     0.00002201      -472.9247929675 -1.17E-05
    14 OT LS       0.58E-01  105.0                     -472.9247954511
    15 OT CG       0.58E-01  172.8     0.00001172      -472.9247958289 -2.86E-06
    16 OT LS       0.56E-01  104.5                     -472.9247966104
    17 OT CG       0.56E-01  173.2     0.00000533      -472.9247966115 -7.83E-07
    18 OT LS       0.82E-01  104.8                     -472.9247968255
    19 OT CG       0.82E-01  173.2     0.00000265      -472.9247968500 -2.39E-07
    20 OT LS       0.66E-01  104.9                     -472.9247968942
    21 OT CG       0.66E-01  173.2     0.00000136      -472.9247968971 -4.71E-08
    22 OT LS       0.72E-01  104.7                     -472.9247969106
    23 OT CG       0.72E-01  173.2     0.00000064      -472.9247969106 -1.35E-08

  *** SCF run converged in    23 steps ***


  Electronic density on regular grids:       -343.9999995078        0.0000004922
  Core density on regular grids:              343.9999978398       -0.0000021602
  Total charge density on r-space grids:       -0.0000016680
  Total charge density g-space grids:          -0.0000016680

  Overlap energy of the core charge distribution:               0.00001626725698
  Self energy of the core charge distribution:              -1129.59630750796009
  Core Hamiltonian energy:                                    348.63641457794154
  Hartree energy:                                             457.05108953083931
  Exchange-correlation energy:                               -149.01600977871450

  Total energy:                                              -472.92479691063670

  outer SCF iter =    1 RMS gradient =   0.64E-06 energy =       -472.9247969106
  outer SCF loop converged in   1 iterations or   23 steps


 ENERGY| Total FORCE_EVAL ( QS ) energy (a.u.):             -472.924796913905936


 ATOMIC FORCES in [a.u.]

 # Atom   Kind   Element          X              Y              Z
      1      1      C           0.00096441     0.00244102    -0.00071494
      2      1      C          -0.00313718     0.00618981    -0.00122523
      3      1      C           0.00836611     0.00118040    -0.00015296
      4      1      C           0.00045372    -0.00787046     0.00030598
      5      1      C           0.00362426     0.00329097     0.00009073
      6      1      C          -0.00321299    -0.00325909     0.00159070
      7      2      N          -0.00035197     0.01346638    -0.00228805
      8      2      N           0.00128975    -0.01335453    -0.00212677
      9      1      C           0.00023342     0.00757654     0.00018622
     10      1      C          -0.00418722    -0.00351254     0.00012589
     11      1      C           0.00295844     0.00310423     0.00163552
     12      1      C          -0.00094630    -0.00237004    -0.00067517
     13      1      C           0.00373884    -0.00554254    -0.00113223
     14      1      C          -0.00916105    -0.00068098     0.00012130
     15      1      C          -0.00501935    -0.00250001     0.00298281
     16      1      C           0.00582385    -0.00355312    -0.00291174
     17      1      C           0.00439204     0.00196722     0.00272356
     18      1      C          -0.00321187     0.00197208    -0.00089890
     19      3      H          -0.00234181     0.00193333    -0.00039257
     20      3      H          -0.00170895    -0.00077531    -0.00052068
     21      3      H          -0.00106372    -0.00328764     0.00014123
     22      3      H           0.00124209     0.00335173     0.00014989
     23      3      H           0.00229072    -0.00208084    -0.00044792
     24      3      H           0.00186341     0.00090165    -0.00055788
     25      3      H           0.00039116     0.00247790    -0.00000801
     26      3      H          -0.00195440    -0.00209939    -0.00073814
     27      3      H           0.00004735    -0.00266565     0.00034218
     28      3      H           0.00196671     0.00231697    -0.00076074
     29      1      C          -0.00104339     0.00243987     0.00076613
     30      1      C           0.00225250    -0.00308962    -0.00196395
     31      1      C          -0.00401340     0.00399429    -0.00045227
     32      1      C          -0.00067250    -0.00789332     0.00002406
     33      1      C          -0.00899635     0.00153619    -0.00012555
     34      1      C           0.00419389     0.00535947     0.00039650
     35      2      N           0.00237279     0.01461755     0.00240126
     36      2      N          -0.00141529    -0.01432999     0.00242910
     37      1      C           0.00086237     0.00794841     0.00002871
     38      1      C           0.00903782    -0.00184093    -0.00029503
     39      1      C          -0.00408875    -0.00572279     0.00054053
     40      1      C           0.00115636    -0.00226222     0.00068390
     41      1      C          -0.00262451     0.00289031    -0.00186910
     42      1      C           0.00359791    -0.00365822    -0.00057339
     43      1      C          -0.00594969    -0.00303770     0.00294079
     44      1      C           0.00447706    -0.00275238    -0.00243516
     45      1      C           0.00759441     0.00380408     0.00417569
     46      1      C          -0.00467789     0.00300142    -0.00263659
     47      3      H           0.00243700     0.00192772     0.00045392
     48      3      H           0.00103354    -0.00357781    -0.00019432
     49      3      H           0.00188005    -0.00119436     0.00034701
     50      3      H          -0.00177734     0.00115457     0.00037862
     51      3      H          -0.00235334    -0.00185278     0.00045946
     52      3      H          -0.00091509     0.00344959    -0.00009283
     53      3      H           0.00191381    -0.00200176     0.00051343
     54      3      H           0.00006516     0.00262356    -0.00024947
     55      3      H          -0.00166002     0.00216016     0.00056945
     56      3      H          -0.00014313    -0.00258206    -0.00013680
     57      1      C           0.00022182    -0.00303606     0.00211716
     58      1      C          -0.00032481    -0.00007033    -0.00278058
     59      1      C          -0.00089029    -0.00205820    -0.00030333
     60      1      C          -0.00071403     0.00222326     0.00030390
     61      1      C          -0.00003705     0.00001324     0.00262132
     62      1      C           0.00026011     0.00322180    -0.00220055
     63      2      N           0.00351954    -0.00162581     0.00270895
     64      2      N           0.00588119    -0.00044100    -0.00448892
     65      3      H          -0.00060229     0.00093104    -0.00215257
     66      3      H           0.00003760     0.00092894     0.00039419
     67      3      H          -0.00004242    -0.00188352     0.00073442
     68      3      H           0.00023757     0.00108677    -0.00143623
     69      3      H           0.00257350     0.00037136     0.00106735
     70      3      H           0.00264160    -0.00063198    -0.00113425
     71      3      H           0.00025229    -0.00107383     0.00137367
     72      3      H           0.00005318     0.00203246    -0.00083692
     73      3      H          -0.00001978    -0.00087425    -0.00036555
     74      3      H          -0.00050236    -0.00072046     0.00199528
     75      1      C           0.00012890     0.00288397     0.00243135
     76      1      C           0.00026327     0.00008255    -0.00267755
     77      1      C           0.00090518     0.00214128    -0.00032361
     78      1      C           0.00071518    -0.00221108     0.00035396
     79      1      C           0.00044075     0.00000480     0.00267264
     80      1      C          -0.00004813    -0.00321245    -0.00229343
     81      2      N          -0.00570059     0.00269371     0.00432647
     82      2      N          -0.00755671    -0.00028538    -0.00440581
     83      3      H           0.00040987    -0.00069950    -0.00191757
     84      3      H          -0.00007545    -0.00095307     0.00040229
     85      3      H           0.00008867     0.00189627     0.00073356
     86      3      H          -0.00026478    -0.00111497    -0.00144531
     87      3      H          -0.00259977    -0.00037232     0.00108714
     88      3      H          -0.00247288     0.00059086    -0.00108367
     89      3      H          -0.00014440     0.00109557     0.00137417
     90      3      H          -0.00004882    -0.00193892    -0.00078474
     91      3      H           0.00013390     0.00082517    -0.00027601
     92      3      H           0.00069816     0.00079910     0.00212119
     93      1      C           0.00270983     0.00061168    -0.00243515
     94      1      C          -0.00236564     0.00046538     0.00013352
     95      1      C          -0.00100405    -0.00147625    -0.00224061
     96      1      C           0.00090405    -0.00134094     0.00223987
     97      1      C           0.00243867     0.00022470     0.00012897
     98      1      C          -0.00233196     0.00073114     0.00289830
     99      2      N           0.00640338     0.00393686    -0.00120025
    100      2      N          -0.00538227     0.00453159     0.00160120
    101      3      H          -0.00123867     0.00043797     0.00166908
    102      3      H           0.00058340    -0.00018728     0.00080146
    103      3      H           0.00054518    -0.00002444    -0.00159935
    104      3      H          -0.00115099    -0.00017329     0.00118061
    105      3      H           0.00087091     0.00221817     0.00047177
    106      3      H          -0.00074122     0.00229811    -0.00044772
    107      3      H           0.00109679    -0.00025200    -0.00114053
    108      3      H          -0.00049025     0.00001565     0.00153644
    109      3      H          -0.00073757    -0.00009929    -0.00085326
    110      3      H           0.00105240     0.00050805    -0.00143955
    111      1      C          -0.00273240    -0.00065009    -0.00272886
    112      1      C           0.00239132    -0.00048256    -0.00012498
    113      1      C           0.00087329     0.00153700    -0.00226352
    114      1      C          -0.00081930     0.00142184     0.00225939
    115      1      C          -0.00257133    -0.00026897     0.00014655
    116      1      C           0.00310210    -0.00105545     0.00295179
    117      2      N          -0.00619208    -0.00379082    -0.00074820
    118      2      N           0.00579824    -0.00420687     0.00082397
    119      3      H           0.00105008    -0.00058467     0.00140745
    120      3      H          -0.00072552     0.00018675     0.00087049
    121      3      H          -0.00051063     0.00002535    -0.00148492
    122      3      H           0.00115621     0.00016812     0.00116355
    123      3      H          -0.00087363    -0.00225295     0.00050443
    124      3      H           0.00071411    -0.00229668    -0.00047647
    125      3      H          -0.00117066     0.00025821    -0.00114518
    126      3      H           0.00053753    -0.00003008     0.00150286
    127      3      H           0.00073076     0.00013441    -0.00083517
    128      3      H          -0.00129927    -0.00050533    -0.00152749
 SUM OF ATOMIC FORCES           0.00393201     0.00038141     0.00044106     0.00397501

 Number of electrons:                                                        344
 Number of occupied orbitals:                                                172
 Number of molecular orbitals:                                               172

 Number of orbital functions:                                               1184
 Number of independent orbital functions:                                   1184

 Extrapolation method: ASPC


 SCF WAVEFUNCTION OPTIMIZATION

  ----------------------------------- OT ---------------------------------------
  Minimizer      : CG                  : conjugate gradient
  Preconditioner : FULL_SINGLE_INVERSE : inversion of 
                                         H + eS - 2*(Sc)(c^T*H*c+const)(Sc)^T
  Precond_solver : DEFAULT
  Line search    : 2PNT                : 2 energies, one gradient
  stepsize       :    0.08000000                  energy_gap     :    0.08000000
  eps_taylor     :   0.10000E-15                  max_taylor     :             4
  ----------------------------------- OT ---------------------------------------

  Step     Update method      Time    Convergence         Total energy    Change
  ------------------------------------------------------------------------------
     1 OT CG       0.80E-01  146.2     0.00184327      -472.8658060904 -4.73E+02
     2 OT LS       0.14E+00  105.2                     -472.9054506419
     3 OT CG       0.14E+00  172.8     0.00110562      -472.9145900610 -4.88E-02
     4 OT LS       0.70E-01  105.9                     -472.9143132671
     5 OT CG       0.70E-01  174.0     0.00044516      -472.9233069392 -8.72E-03
     6 OT LS       0.82E-01  105.4                     -472.9249209772
     7 OT CG       0.82E-01  174.0     0.00022704      -472.9249548702 -1.65E-03
     8 OT LS       0.81E-01  104.8                     -472.9253802025
     9 OT CG       0.81E-01  174.4     0.00011256      -472.9253802242 -4.25E-04
    10 OT LS       0.66E-01  105.2                     -472.9254611424
    11 OT CG       0.66E-01  174.0     0.00004630      -472.9254655073 -8.53E-05
    12 OT LS       0.88E-01  105.1                     -472.9254834775
    13 OT CG       0.88E-01  174.2     0.00002405      -472.9254846252 -1.91E-05
    14 OT LS       0.65E-01  105.1                     -472.9254879456
    15 OT CG       0.65E-01  173.6     0.00001255      -472.9254884281 -3.80E-06
    16 OT LS       0.58E-01  104.6                     -472.9254893431
    17 OT CG       0.58E-01  173.0     0.00000653      -472.9254893555 -9.27E-07
    18 OT LS       0.76E-01  104.6                     -472.9254896676
    19 OT CG       0.76E-01  173.8     0.00000309      -472.9254896870 -3.31E-07
    20 OT LS       0.68E-01  105.5                     -472.9254897523
    21 OT CG       0.68E-01  173.7     0.00000166      -472.9254897533 -6.63E-08
    22 OT LS       0.72E-01  104.7                     -472.9254897734
    23 OT CG       0.72E-01  174.0     0.00000079      -472.9254897734 -2.01E-08

  *** SCF run converged in    23 steps ***


  Electronic density on regular grids:       -343.9999995092        0.0000004908
  Core density on regular grids:              343.9999978358       -0.0000021642
  Total charge density on r-space grids:       -0.0000016734
  Total charge density g-space grids:          -0.0000016734

  Overlap energy of the core charge distribution:               0.00001628759777
  Self energy of the core charge distribution:              -1129.59630750796009
  Core Hamiltonian energy:                                    348.64499269861670
  Hartree energy:                                             457.04731890271188
  Exchange-correlation energy:                               -149.02151015439105

  Total energy:                                              -472.92548977342460

  outer SCF iter =    1 RMS gradient =   0.79E-06 energy =       -472.9254897734
  outer SCF loop converged in   1 iterations or   23 steps


 ENERGY| Total FORCE_EVAL ( QS ) energy (a.u.):             -472.925489778323424


 ATOMIC FORCES in [a.u.]

 # Atom   Kind   Element          X              Y              Z
      1      1      C           0.00034458     0.00163000    -0.00087657
      2      1      C          -0.00122553     0.00136014     0.00018787
      3      1      C           0.00315029    -0.00061153     0.00001808
      4      1      C           0.00065481    -0.00361945    -0.00013248
      5      1      C           0.00164710     0.00167520     0.00034682
      6      1      C          -0.00117442     0.00004071     0.00115460
      7      2      N           0.00116286     0.00463425    -0.00246366
      8      2      N          -0.00082248    -0.00458841    -0.00236762
      9      1      C          -0.00054735     0.00369984    -0.00016477
     10      1      C          -0.00173674    -0.00180111     0.00035641
     11      1      C           0.00133345    -0.00020797     0.00116218
     12      1      C          -0.00041856    -0.00169838    -0.00088562
     13      1      C           0.00140710    -0.00113883     0.00025621
     14      1      C          -0.00350281     0.00087547     0.00010199
     15      1      C          -0.00122215    -0.00042359     0.00147174
     16      1      C           0.00208392    -0.00232979    -0.00082829
     17      1      C           0.00139322     0.00047474     0.00149488
     18      1      C          -0.00080764     0.00161570    -0.00010451
     19      3      H          -0.00136332     0.00111166     0.00003391
     20      3      H          -0.00100904    -0.00056388    -0.00057584
     21      3      H          -0.00060094    -0.00147356    -0.00020866
     22      3      H           0.00069995     0.00151818    -0.00019245
     23      3      H           0.00131281    -0.00117687     0.00001778
     24      3      H           0.00097709     0.00062630    -0.00059873
     25      3      H           0.00191565     0.00183782    -0.00085338
     26      3      H          -0.00209379    -0.00053351     0.00041381
     27      3      H          -0.00206496    -0.00193828    -0.00089696
     28      3      H           0.00205536     0.00067652     0.00045169
     29      1      C          -0.00044144     0.00175053     0.00099214
     30      1      C           0.00110647     0.00016473    -0.00136822
     31      1      C          -0.00163674     0.00202749    -0.00106544
     32      1      C          -0.00088940    -0.00373469     0.00042127
     33      1      C          -0.00342897    -0.00045996    -0.00059588
     34      1      C           0.00146967     0.00126939    -0.00064561
     35      2      N          -0.00059605     0.00512674     0.00256255
     36      2      N           0.00087439    -0.00490505     0.00252018
     37      1      C           0.00079322     0.00364520     0.00043577
     38      1      C           0.00349468     0.00029167    -0.00070571
     39      1      C          -0.00137185    -0.00138263    -0.00061271
     40      1      C           0.00054444    -0.00165729     0.00093468
     41      1      C          -0.00112336    -0.00018116    -0.00133275
     42      1      C           0.00151070    -0.00190257    -0.00111123
     43      1      C          -0.00190173    -0.00198511     0.00091428
     44      1      C           0.00127961    -0.00059386    -0.00123404
     45      1      C           0.00260041     0.00233756     0.00153978
     46      1      C          -0.00133848     0.00065486    -0.00134585
     47      3      H           0.00132083     0.00105771    -0.00001185
     48      3      H           0.00063814    -0.00166480     0.00023452
     49      3      H           0.00099104    -0.00085096     0.00048304
     50      3      H          -0.00090646     0.00079854     0.00050895
     51      3      H          -0.00131098    -0.00102677    -0.00000775
     52      3      H          -0.00055836     0.00158984     0.00032163
     53      3      H           0.00209372    -0.00063558    -0.00059582
     54      3      H          -0.00170222     0.00203077     0.00075795
     55      3      H          -0.00190900     0.00085489    -0.00046509
     56      3      H           0.00167999    -0.00198986     0.00077325
     57      1      C           0.00071272    -0.00069535     0.00011005
     58      1      C           0.00060371    -0.00111699    -0.00136755
     59      1      C          -0.00015209    -0.00028639    -0.00080320
     60      1      C          -0.00005739     0.00031359     0.00073020
     61      1      C           0.00088369     0.00110679     0.00124602
     62      1      C           0.00085361     0.00081071    -0.00025055
     63      2      N           0.00112423     0.00252839     0.00028843
     64      2      N           0.00166641    -0.00388516    -0.00091426
     65      3      H          -0.00156455     0.00052415    -0.00153333
     66      3      H          -0.00023958     0.00071088     0.00011359
     67      3      H          -0.00033451    -0.00107560    -0.00024014
     68      3      H           0.00000825     0.00016138    -0.00070600
     69      3      H           0.00224183     0.00026490     0.00103041
     70      3      H           0.00226180    -0.00046517    -0.00107983
     71      3      H           0.00005927    -0.00014923     0.00068284
     72      3      H          -0.00027908     0.00120907     0.00015841
     73      3      H          -0.00027568    -0.00067337    -0.00013164
     74      3      H          -0.00146649    -0.00021277     0.00139380
     75      1      C          -0.00059790     0.00062771     0.00046942
     76      1      C          -0.00066696     0.00112880    -0.00129872
     77      1      C           0.00014786     0.00029640    -0.00080719
     78      1      C           0.00017600    -0.00029919     0.00076096
     79      1      C          -0.00060847    -0.00109320     0.00133915
     80      1      C          -0.00054502    -0.00081325    -0.00016340
     81      2      N          -0.00186949    -0.00215894     0.00049420
     82      2      N          -0.00233994     0.00351320    -0.00020183
     83      3      H           0.00140702    -0.00035471    -0.00140902
     84      3      H           0.00021052    -0.00073558     0.00013220
     85      3      H           0.00035136     0.00108856    -0.00023749
     86      3      H          -0.00002044    -0.00016599    -0.00070437
     87      3      H          -0.00224189    -0.00025374     0.00104984
     88      3      H          -0.00215692     0.00045017    -0.00103947
     89      3      H           0.00001070     0.00016535     0.00068385
     90      3      H           0.00029881    -0.00112209     0.00019739
     91      3      H           0.00036971     0.00065226    -0.00010244
     92      3      H           0.00165097     0.00036790     0.00150227
     93      1      C           0.00071530     0.00107817    -0.00029938
     94      1      C          -0.00121480     0.00080450    -0.00087349
     95      1      C          -0.00094395    -0.00074357    -0.00026979
     96      1      C           0.00087613    -0.00070908     0.00029373
     97      1      C           0.00124519     0.00080811     0.00092656
     98      1      C          -0.00050189     0.00121771     0.00067090
     99      2      N           0.00146580     0.00201275     0.00298220
    100      2      N          -0.00058058     0.00223694    -0.00192640
    101      3      H          -0.00040903    -0.00039926     0.00115703
    102      3      H           0.00028786    -0.00033396     0.00055216
    103      3      H          -0.00027001    -0.00023222    -0.00087888
    104      3      H          -0.00053552    -0.00036351     0.00027042
    105      3      H           0.00074845     0.00177874     0.00021935
    106      3      H          -0.00064611     0.00183920    -0.00021070
    107      3      H           0.00048526    -0.00039731    -0.00023771
    108      3      H           0.00025820    -0.00025668     0.00089113
    109      3      H          -0.00037643    -0.00027443    -0.00057455
    110      3      H           0.00022880    -0.00034186    -0.00097610
    111      1      C          -0.00074744    -0.00117341    -0.00057137
    112      1      C           0.00116698    -0.00081692    -0.00091628
    113      1      C           0.00089094     0.00075439    -0.00029546
    114      1      C          -0.00088482     0.00075028     0.00030028
    115      1      C          -0.00127790    -0.00078135     0.00093375
    116      1      C           0.00070890    -0.00131237     0.00067479
    117      2      N          -0.00073718    -0.00227192     0.00337706
    118      2      N           0.00093333    -0.00201172    -0.00325410
    119      3      H           0.00032325     0.00033059     0.00104777
    120      3      H          -0.00035974     0.00032556     0.00057922
    121      3      H           0.00027051     0.00022393    -0.00085482
    122      3      H           0.00051470     0.00035400     0.00024823
    123      3      H          -0.00075390    -0.00178798     0.00023920
    124      3      H           0.00062833    -0.00183919    -0.00023241
    125      3      H          -0.00052420     0.00040218    -0.00024084
    126      3      H          -0.00024312     0.00024388     0.00086374
    127      3      H           0.00035229     0.00029530    -0.00054995
    128      3      H          -0.00038119     0.00041678    -0.00111247
 SUM OF ATOMIC FORCES           0.00316516     0.00049077    -0.00003411     0.00320317

 Number of electrons:                                                        344
 Number of occupied orbitals:                                                172
 Number of molecular orbitals:                                               172

 Number of orbital functions:                                               1184
 Number of independent orbital functions:                                   1184

 Extrapolation method: ASPC


 SCF WAVEFUNCTION OPTIMIZATION

  ----------------------------------- OT ---------------------------------------
  Minimizer      : CG                  : conjugate gradient
  Preconditioner : FULL_SINGLE_INVERSE : inversion of 
                                         H + eS - 2*(Sc)(c^T*H*c+const)(Sc)^T
  Precond_solver : DEFAULT
  Line search    : 2PNT                : 2 energies, one gradient
  stepsize       :    0.08000000                  energy_gap     :    0.08000000
  eps_taylor     :   0.10000E-15                  max_taylor     :             4
  ----------------------------------- OT ---------------------------------------

  Step     Update method      Time    Convergence         Total energy    Change
  ------------------------------------------------------------------------------
     1 OT CG       0.80E-01  146.5     0.00080009      -472.9143030662 -4.73E+02
     2 OT LS       0.14E+00  104.9                     -472.9217679447
     3 OT CG       0.14E+00  174.0     0.00048056      -472.9234732342 -9.17E-03
     4 OT LS       0.69E-01  105.3                     -472.9233808542
     5 OT CG       0.69E-01  174.4     0.00019529      -472.9251039505 -1.63E-03
     6 OT LS       0.80E-01  105.1                     -472.9254080206
     7 OT CG       0.80E-01  173.9     0.00010238      -472.9254131198 -3.09E-04
     8 OT LS       0.78E-01  104.8                     -472.9254960779
     9 OT CG       0.78E-01  174.1     0.00005113      -472.9254961250 -8.30E-05
    10 OT LS       0.67E-01  105.5                     -472.9255135483
    11 OT CG       0.67E-01  173.4     0.00002073      -472.9255139956 -1.79E-05
    12 OT LS       0.84E-01  105.0                     -472.9255175281
    13 OT CG       0.84E-01  173.4     0.00001119      -472.9255176791 -3.68E-06
    14 OT LS       0.63E-01  105.3                     -472.9255183987
    15 OT CG       0.63E-01  173.7     0.00000583      -472.9255184861 -8.07E-07
    16 OT LS       0.56E-01  105.5                     -472.9255186758
    17 OT CG       0.56E-01  173.4     0.00000294      -472.9255186793 -1.93E-07
    18 OT LS       0.77E-01  105.4                     -472.9255187416
    19 OT CG       0.77E-01  173.1     0.00000145      -472.9255187466 -6.73E-08
    20 OT LS       0.64E-01  104.7                     -472.9255187598
    21 OT CG       0.64E-01  174.2     0.00000076      -472.9255187603 -1.37E-08

  *** SCF run converged in    21 steps ***


  Electronic density on regular grids:       -343.9999995079        0.0000004921
  Core density on regular grids:              343.9999978370       -0.0000021630
  Total charge density on r-space grids:       -0.0000016709
  Total charge density g-space grids:          -0.0000016709

  Overlap energy of the core charge distribution:               0.00001627884204
  Self energy of the core charge distribution:              -1129.59630750796009
  Core Hamiltonian energy:                                    348.64336152218289
  Hartree energy:                                             457.04799453746000
  Exchange-correlation energy:                               -149.02058359085703

  Total energy:                                              -472.92551876033230

  outer SCF iter =    1 RMS gradient =   0.76E-06 energy =       -472.9255187603
  outer SCF loop converged in   1 iterations or   21 steps


 ENERGY| Total FORCE_EVAL ( QS ) energy (a.u.):             -472.925518764484764


 ATOMIC FORCES in [a.u.]

 # Atom   Kind   Element          X              Y              Z
      1      1      C           0.00044948     0.00177004    -0.00085100
      2      1      C          -0.00154866     0.00217240    -0.00004981
      3      1      C           0.00402461    -0.00030759    -0.00001091
      4      1      C           0.00061591    -0.00433237    -0.00005879
      5      1      C           0.00197824     0.00194545     0.00030442
      6      1      C          -0.00151690    -0.00051510     0.00122906
      7      2      N           0.00092461     0.00614935    -0.00243877
      8      2      N          -0.00048065    -0.00609193    -0.00233043
      9      1      C          -0.00041098     0.00434888    -0.00010557
     10      1      C          -0.00214591    -0.00208675     0.00031834
     11      1      C           0.00160663     0.00034935     0.00124305
     12      1      C          -0.00050813    -0.00181473    -0.00085187
     13      1      C           0.00180143    -0.00188107     0.00002205
     14      1      C          -0.00445405     0.00061133     0.00010498
     15      1      C          -0.00185120    -0.00076704     0.00172813
     16      1      C           0.00270150    -0.00253331    -0.00117035
     17      1      C           0.00189082     0.00072015     0.00170510
     18      1      C          -0.00120657     0.00167653    -0.00023495
     19      3      H          -0.00152762     0.00124958    -0.00003752
     20      3      H          -0.00112562    -0.00059919    -0.00056658
     21      3      H          -0.00067873    -0.00177988    -0.00014976
     22      3      H           0.00079090     0.00182781    -0.00013482
     23      3      H           0.00147723    -0.00132873    -0.00006029
     24      3      H           0.00112412     0.00067200    -0.00059190
     25      3      H           0.00166203     0.00194408    -0.00071248
     26      3      H          -0.00207030    -0.00079398     0.00022243
     27      3      H          -0.00171423    -0.00205857    -0.00069117
     28      3      H           0.00204028     0.00094919     0.00025010
     29      1      C          -0.00054345     0.00186961     0.00095565
     30      1      C           0.00129912    -0.00038338    -0.00146953
     31      1      C          -0.00203420     0.00235582    -0.00096354
     32      1      C          -0.00084750    -0.00443048     0.00035470
     33      1      C          -0.00436197    -0.00012195    -0.00051729
     34      1      C           0.00192948     0.00195865    -0.00046934
     35      2      N          -0.00010767     0.00675822     0.00253082
     36      2      N           0.00050340    -0.00652408     0.00249994
     37      1      C           0.00079759     0.00436702     0.00036713
     38      1      C           0.00442582    -0.00007047    -0.00063666
     39      1      C          -0.00183124    -0.00211410    -0.00041821
     40      1      C           0.00064782    -0.00176214     0.00089409
     41      1      C          -0.00137525     0.00033694    -0.00142411
     42      1      C           0.00185967    -0.00219587    -0.00102196
     43      1      C          -0.00257147    -0.00216090     0.00124666
     44      1      C           0.00180908    -0.00095076    -0.00143837
     45      1      C           0.00342392     0.00258059     0.00197165
     46      1      C          -0.00189242     0.00104322    -0.00156646
     47      3      H           0.00150857     0.00120387     0.00006627
     48      3      H           0.00070442    -0.00198793     0.00016274
     49      3      H           0.00113886    -0.00090818     0.00046012
     50      3      H          -0.00105088     0.00085767     0.00048694
     51      3      H          -0.00148628    -0.00116554     0.00007060
     52      3      H          -0.00061811     0.00190360     0.00025239
     53      3      H           0.00206368    -0.00086280    -0.00041121
     54      3      H          -0.00140830     0.00212909     0.00059051
     55      3      H          -0.00186755     0.00107196    -0.00029294
     56      3      H           0.00137677    -0.00208806     0.00062182
     57      1      C           0.00063053    -0.00108799     0.00044688
     58      1      C           0.00044863    -0.00094107    -0.00160467
     59      1      C          -0.00027522    -0.00058298    -0.00071915
     60      1      C          -0.00016632     0.00063306     0.00065850
     61      1      C           0.00073019     0.00092299     0.00147681
     62      1      C           0.00075411     0.00121450    -0.00057754
     63      2      N           0.00152147     0.00181229     0.00068953
     64      2      N           0.00236334    -0.00331887    -0.00150452
     65      3      H          -0.00140444     0.00059265    -0.00163731
     66      3      H          -0.00019299     0.00074755     0.00016083
     67      3      H          -0.00028599    -0.00121148    -0.00007672
     68      3      H           0.00004626     0.00031641    -0.00082861
     69      3      H           0.00229727     0.00028262     0.00103652
     70      3      H           0.00232524    -0.00049293    -0.00108887
     71      3      H           0.00009122    -0.00030401     0.00079878
     72      3      H          -0.00022380     0.00134765    -0.00000854
     73      3      H          -0.00023269    -0.00070721    -0.00017113
     74      3      H          -0.00130616    -0.00029794     0.00149474
     75      1      C          -0.00047638     0.00100606     0.00079894
     76      1      C          -0.00051164     0.00095306    -0.00153005
     77      1      C           0.00027419     0.00060525    -0.00072581
     78      1      C           0.00026585    -0.00061917     0.00069254
     79      1      C          -0.00043316    -0.00090865     0.00156303
     80      1      C          -0.00046206    -0.00121521    -0.00052075
     81      2      N          -0.00250334    -0.00131889     0.00112942
     82      2      N          -0.00319938     0.00289526    -0.00089483
     83      3      H           0.00124098    -0.00041272    -0.00149441
     84      3      H           0.00016247    -0.00077215     0.00017768
     85      3      H           0.00030778     0.00122433    -0.00007473
     86      3      H          -0.00006095    -0.00032499    -0.00082883
     87      3      H          -0.00230173    -0.00027348     0.00105601
     88      3      H          -0.00220974     0.00047361    -0.00104681
     89      3      H          -0.00001491     0.00032110     0.00079972
     90      3      H           0.00024095    -0.00125956     0.00003264
     91      3      H           0.00033011     0.00068142    -0.00013180
     92      3      H           0.00149252     0.00044040     0.00160619
     93      1      C           0.00104921     0.00100083    -0.00065851
     94      1      C          -0.00140758     0.00074857    -0.00070398
     95      1      C          -0.00095423    -0.00086558    -0.00059978
     96      1      C           0.00088104    -0.00081446     0.00061961
     97      1      C           0.00144498     0.00071123     0.00079227
     98      1      C          -0.00080830     0.00113678     0.00104516
     99      2      N           0.00228481     0.00233060     0.00229971
    100      2      N          -0.00137567     0.00261652    -0.00131403
    101      3      H          -0.00054828    -0.00025994     0.00124361
    102      3      H           0.00033729    -0.00030925     0.00059398
    103      3      H          -0.00013335    -0.00019760    -0.00100021
    104      3      H          -0.00063892    -0.00033198     0.00042292
    105      3      H           0.00076891     0.00185195     0.00026138
    106      3      H          -0.00066201     0.00191569    -0.00025016
    107      3      H           0.00058797    -0.00037332    -0.00038897
    108      3      H           0.00013282    -0.00021126     0.00099970
    109      3      H          -0.00043682    -0.00024490    -0.00062127
    110      3      H           0.00036695    -0.00020055    -0.00105451
    111      1      C          -0.00107947    -0.00108638    -0.00093396
    112      1      C           0.00137184    -0.00076184    -0.00078296
    113      1      C           0.00088816     0.00088467    -0.00062491
    114      1      C          -0.00087406     0.00086231     0.00062830
    115      1      C          -0.00149449    -0.00069639     0.00080109
    116      1      C           0.00110950    -0.00126952     0.00105762
    117      2      N          -0.00163984    -0.00252239     0.00271659
    118      2      N           0.00174073    -0.00237650    -0.00259235
    119      3      H           0.00044520     0.00017832     0.00110869
    120      3      H          -0.00042092     0.00030214     0.00062806
    121      3      H           0.00013969     0.00019083    -0.00096082
    122      3      H           0.00062245     0.00032322     0.00040157
    123      3      H          -0.00077391    -0.00186547     0.00028338
    124      3      H           0.00064267    -0.00191545    -0.00027305
    125      3      H          -0.00063275     0.00037842    -0.00039232
    126      3      H          -0.00011236     0.00019819     0.00097130
    127      3      H           0.00041556     0.00026816    -0.00059776
    128      3      H          -0.00053521     0.00026359    -0.00118306
 SUM OF ATOMIC FORCES           0.00330399     0.00048567     0.00007909     0.00334043

 Number of electrons:                                                        344
 Number of occupied orbitals:                                                172
 Number of molecular orbitals:                                               172

 Number of orbital functions:                                               1184
 Number of independent orbital functions:                                   1184

 Extrapolation method: ASPC


 SCF WAVEFUNCTION OPTIMIZATION

  ----------------------------------- OT ---------------------------------------
  Minimizer      : CG                  : conjugate gradient
  Preconditioner : FULL_SINGLE_INVERSE : inversion of 
                                         H + eS - 2*(Sc)(c^T*H*c+const)(Sc)^T
  Precond_solver : DEFAULT
  Line search    : 2PNT                : 2 energies, one gradient
  stepsize       :    0.08000000                  energy_gap     :    0.08000000
  eps_taylor     :   0.10000E-15                  max_taylor     :             4
  ----------------------------------- OT ---------------------------------------

  Step     Update method      Time    Convergence         Total energy    Change
  ------------------------------------------------------------------------------
     1 OT CG       0.80E-01  146.7     0.00002313      -472.9255095944 -4.73E+02
     2 OT LS       0.13E+00  105.2                     -472.9255156460
     3 OT CG       0.13E+00  173.8     0.00001451      -472.9255167200 -7.13E-06
     4 OT LS       0.70E-01  105.2                     -472.9255170597
     5 OT CG       0.70E-01  172.9     0.00000624      -472.9255182129 -1.49E-06
     6 OT LS       0.82E-01  104.4                     -472.9255185310
     7 OT CG       0.82E-01  173.9     0.00000320      -472.9255185387 -3.26E-07
     8 OT LS       0.68E-01  104.8                     -472.9255186069
     9 OT CG       0.68E-01  173.4     0.00000164      -472.9255186099 -7.12E-08
    10 OT LS       0.66E-01  105.0                     -472.9255186280
    11 OT CG       0.66E-01  173.1     0.00000078      -472.9255186280 -1.81E-08

  *** SCF run converged in    11 steps ***


  Electronic density on regular grids:       -343.9999995082        0.0000004918
  Core density on regular grids:              343.9999978368       -0.0000021632
  Total charge density on r-space grids:       -0.0000016714
  Total charge density g-space grids:          -0.0000016714

  Overlap energy of the core charge distribution:               0.00001627938331
  Self energy of the core charge distribution:              -1129.59630750796009
  Core Hamiltonian energy:                                    348.64345334447830
  Hartree energy:                                             457.04795904520734
  Exchange-correlation energy:                               -149.02063978911528

  Total energy:                                              -472.92551862800644

  outer SCF iter =    1 RMS gradient =   0.78E-06 energy =       -472.9255186280
  outer SCF loop converged in   1 iterations or   11 steps


 ENERGY| Total FORCE_EVAL ( QS ) energy (a.u.):             -472.925518631834393


 ATOMIC FORCES in [a.u.]

 # Atom   Kind   Element          X              Y              Z
      1      1      C           0.00044150     0.00176038    -0.00085297
      2      1      C          -0.00153002     0.00211654    -0.00003332
      3      1      C           0.00396864    -0.00032645    -0.00000897
      4      1      C           0.00061621    -0.00428593    -0.00006355
      5      1      C           0.00195299     0.00192576     0.00030717
      6      1      C          -0.00149298    -0.00047609     0.00122392
      7      2      N           0.00094477     0.00603854    -0.00244226
      8      2      N          -0.00049920    -0.00598749    -0.00233054
      9      1      C          -0.00042674     0.00430472    -0.00010997
     10      1      C          -0.00211845    -0.00206605     0.00032038
     11      1      C           0.00158760     0.00030936     0.00123741
     12      1      C          -0.00050252    -0.00180754    -0.00085418
     13      1      C           0.00177435    -0.00182884     0.00003832
     14      1      C          -0.00438740     0.00063121     0.00010497
     15      1      C          -0.00180844    -0.00074332     0.00171047
     16      1      C           0.00265847    -0.00251914    -0.00114623
     17      1      C           0.00185579     0.00070451     0.00169019
     18      1      C          -0.00117869     0.00167177    -0.00022534
     19      3      H          -0.00151569     0.00123989    -0.00003257
     20      3      H          -0.00111661    -0.00059618    -0.00056723
     21      3      H          -0.00067305    -0.00175739    -0.00015404
     22      3      H           0.00078475     0.00180597    -0.00013890
     23      3      H           0.00146513    -0.00131776    -0.00005476
     24      3      H           0.00111536     0.00066942    -0.00059215
     25      3      H           0.00168000     0.00193652    -0.00072198
     26      3      H          -0.00207192    -0.00077496     0.00023643
     27      3      H          -0.00173968    -0.00204985    -0.00070561
     28      3      H           0.00204135     0.00092966     0.00026464
     29      1      C          -0.00053611     0.00186189     0.00095849
     30      1      C           0.00128598    -0.00034501    -0.00146280
     31      1      C          -0.00200400     0.00233142    -0.00097040
     32      1      C          -0.00084892    -0.00438507     0.00035868
     33      1      C          -0.00430110    -0.00014269    -0.00052222
     34      1      C           0.00190115     0.00191134    -0.00048164
     35      2      N          -0.00014572     0.00663899     0.00253068
     36      2      N           0.00052392    -0.00641068     0.00250247
     37      1      C           0.00080348     0.00431795     0.00037313
     38      1      C           0.00436084    -0.00004373    -0.00064196
     39      1      C          -0.00180003    -0.00206253    -0.00043166
     40      1      C           0.00064124    -0.00175542     0.00089673
     41      1      C          -0.00135765     0.00029955    -0.00141768
     42      1      C           0.00183646    -0.00217515    -0.00102742
     43      1      C          -0.00252443    -0.00214874     0.00122325
     44      1      C           0.00177312    -0.00092616    -0.00142419
     45      1      C           0.00336606     0.00256332     0.00194105
     46      1      C          -0.00185342     0.00101711    -0.00155099
     47      3      H           0.00149506     0.00119362     0.00006091
     48      3      H           0.00069958    -0.00196431     0.00016792
     49      3      H           0.00112771    -0.00090365     0.00046170
     50      3      H          -0.00104216     0.00085418     0.00048814
     51      3      H          -0.00147333    -0.00115549     0.00006509
     52      3      H          -0.00061414     0.00188134     0.00025719
     53      3      H           0.00206577    -0.00084618    -0.00042473
     54      3      H          -0.00142903     0.00212216     0.00060184
     55      3      H          -0.00187050     0.00105628    -0.00030538
     56      3      H           0.00139880    -0.00208095     0.00063228
     57      1      C           0.00063548    -0.00105925     0.00042419
     58      1      C           0.00045973    -0.00095324    -0.00158756
     59      1      C          -0.00026622    -0.00056184    -0.00072487
     60      1      C          -0.00015838     0.00061025     0.00066334
     61      1      C           0.00074115     0.00093574     0.00146017
     62      1      C           0.00076034     0.00118505    -0.00055548
     63      2      N           0.00149298     0.00186259     0.00066069
     64      2      N           0.00231386    -0.00335897    -0.00146258
     65      3      H          -0.00141549     0.00058743    -0.00162982
     66      3      H          -0.00019636     0.00074493     0.00015738
     67      3      H          -0.00028947    -0.00120167    -0.00008843
     68      3      H           0.00004353     0.00030531    -0.00081981
     69      3      H           0.00229340     0.00028138     0.00103612
     70      3      H           0.00232082    -0.00049098    -0.00108826
     71      3      H           0.00008893    -0.00029292     0.00079045
     72      3      H          -0.00022778     0.00133771     0.00000339
     73      3      H          -0.00023579    -0.00070477    -0.00016820
     74      3      H          -0.00131722    -0.00029156     0.00148742
     75      1      C          -0.00048371     0.00097823     0.00077691
     76      1      C          -0.00052293     0.00096490    -0.00151333
     77      1      C           0.00026473     0.00058323    -0.00073132
     78      1      C           0.00025905    -0.00059638     0.00069706
     79      1      C          -0.00044580    -0.00092120     0.00154678
     80      1      C          -0.00046677    -0.00118590    -0.00049688
     81      2      N          -0.00245824    -0.00137764     0.00108422
     82      2      N          -0.00313849     0.00293897    -0.00084578
     83      3      H           0.00125242    -0.00040796    -0.00148801
     84      3      H           0.00016595    -0.00076956     0.00017444
     85      3      H           0.00031093     0.00121450    -0.00008644
     86      3      H          -0.00005804    -0.00031350    -0.00081978
     87      3      H          -0.00229752    -0.00027209     0.00105559
     88      3      H          -0.00220606     0.00047198    -0.00104631
     89      3      H          -0.00001306     0.00030989     0.00079134
     90      3      H           0.00024512    -0.00124954     0.00004455
     91      3      H           0.00033299     0.00067934    -0.00012969
     92      3      H           0.00150340     0.00043481     0.00159863
     93      1      C           0.00102692     0.00100568    -0.00063250
     94      1      C          -0.00139369     0.00075257    -0.00071569
     95      1      C          -0.00095329    -0.00085665    -0.00057627
     96      1      C           0.00088048    -0.00080674     0.00059635
     97      1      C           0.00143061     0.00071806     0.00080152
     98      1      C          -0.00078800     0.00114189     0.00101807
     99      2      N           0.00222827     0.00230928     0.00234710
    100      2      N          -0.00132071     0.00259064    -0.00135607
    101      3      H          -0.00053814    -0.00026953     0.00123683
    102      3      H           0.00033386    -0.00031111     0.00059103
    103      3      H          -0.00014319    -0.00020013    -0.00099136
    104      3      H          -0.00063142    -0.00033423     0.00041191
    105      3      H           0.00076748     0.00184687     0.00025845
    106      3      H          -0.00066090     0.00191039    -0.00024741
    107      3      H           0.00058051    -0.00037502    -0.00037804
    108      3      H           0.00014184    -0.00021457     0.00099177
    109      3      H          -0.00043257    -0.00024710    -0.00061796
    110      3      H           0.00035691    -0.00021025    -0.00104831
    111      1      C          -0.00105760    -0.00109161    -0.00090779
    112      1      C           0.00135725    -0.00076563    -0.00079223
    113      1      C           0.00088809     0.00087532    -0.00060139
    114      1      C          -0.00087462     0.00085416     0.00060490
    115      1      C          -0.00147908    -0.00070245     0.00081023
    116      1      C           0.00108282    -0.00127147     0.00103007
    117      2      N          -0.00157602    -0.00250547     0.00276283
    118      2      N           0.00168375    -0.00235175    -0.00263858
    119      3      H           0.00043658     0.00018877     0.00110410
    120      3      H          -0.00041625     0.00030390     0.00062450
    121      3      H           0.00014882     0.00019325    -0.00095340
    122      3      H           0.00061486     0.00032542     0.00039071
    123      3      H          -0.00077250    -0.00185995     0.00028015
    124      3      H           0.00064167    -0.00191003    -0.00027008
    125      3      H          -0.00062506     0.00038012    -0.00038157
    126      3      H          -0.00012149     0.00020150     0.00096374
    127      3      H           0.00041082     0.00027020    -0.00059430
    128      3      H          -0.00052433     0.00027404    -0.00117770
 SUM OF ATOMIC FORCES           0.00329433     0.00048620     0.00007152     0.00333078

 *******************************************************************************
 ***                 BRENT   - NUMBER OF ENERGY EVALUATIONS :       4        ***
 *******************************************************************************

 --------  Informations at step =     4 ------------
  Optimization Method        =                   CG
  Total Energy               =      -472.9255187645
  Real energy change         =        -0.0014216390
  Decrease in energy         =                  YES
  Used time                  =            22593.734

  Convergence check :
  Max. step size             =         0.0200173496
  Conv. limit for step size  =         0.0010000000
  Convergence in step size   =                   NO
  RMS step size              =         0.0048730814
  Conv. limit for RMS step   =         0.0010000000
  Convergence in RMS step    =                   NO
  Max. gradient              =         0.0085896746
  Conv. limit for gradients  =         0.0010000000
  Conv. for gradients        =                   NO
  RMS gradient               =         0.0020910952
  Conv. limit for RMS grad.  =         0.0010000000
  Conv. for gradients        =                   NO
 ---------------------------------------------------

 Number of electrons:                                                        344
 Number of occupied orbitals:                                                172
 Number of molecular orbitals:                                               172

 Number of orbital functions:                                               1184
 Number of independent orbital functions:                                   1184

 Extrapolation method: ASPC


 SCF WAVEFUNCTION OPTIMIZATION

  ----------------------------------- OT ---------------------------------------
  Minimizer      : CG                  : conjugate gradient
  Preconditioner : FULL_SINGLE_INVERSE : inversion of 
                                         H + eS - 2*(Sc)(c^T*H*c+const)(Sc)^T
  Precond_solver : DEFAULT
  Line search    : 2PNT                : 2 energies, one gradient
  stepsize       :    0.08000000                  energy_gap     :    0.08000000
  eps_taylor     :   0.10000E-15                  max_taylor     :             4
  ----------------------------------- OT ---------------------------------------

  Step     Update method      Time    Convergence         Total energy    Change
  ------------------------------------------------------------------------------
     1 OT CG       0.80E-01  146.6     0.00011023      -472.9253045738 -4.73E+02
     2 OT LS       0.14E+00  105.2                     -472.9254470742
     3 OT CG       0.14E+00  173.2     0.00006469      -472.9254812440 -1.77E-04
     4 OT LS       0.70E-01  105.1                     -472.9254792841
     5 OT CG       0.70E-01  173.2     0.00002611      -472.9255111875 -2.99E-05
     6 OT LS       0.81E-01  105.0                     -472.9255167218
     7 OT CG       0.81E-01  173.9     0.00001411      -472.9255168238 -5.64E-06
     8 OT LS       0.73E-01  104.9                     -472.9255182844
     9 OT CG       0.73E-01  172.9     0.00000769      -472.9255183032 -1.48E-06
    10 OT LS       0.57E-01  105.2                     -472.9255186210
    11 OT CG       0.57E-01  173.7     0.00000354      -472.9255186473 -3.44E-07
    12 OT LS       0.65E-01  105.0                     -472.9255187293
    13 OT CG       0.65E-01  173.4     0.00000198      -472.9255187305 -8.32E-08
    14 OT LS       0.71E-01  105.6                     -472.9255187586
    15 OT CG       0.71E-01  173.1     0.00000084      -472.9255187588 -2.83E-08

  *** SCF run converged in    15 steps ***


  Electronic density on regular grids:       -343.9999995079        0.0000004921
  Core density on regular grids:              343.9999978370       -0.0000021630
  Total charge density on r-space grids:       -0.0000016709
  Total charge density g-space grids:          -0.0000016709

  Overlap energy of the core charge distribution:               0.00001627884204
  Self energy of the core charge distribution:              -1129.59630750796009
  Core Hamiltonian energy:                                    348.64333182682878
  Hartree energy:                                             457.04801396943753
  Exchange-correlation energy:                               -149.02057332590519

  Total energy:                                              -472.92551875875699

  outer SCF iter =    1 RMS gradient =   0.84E-06 energy =       -472.9255187588
  outer SCF loop converged in   1 iterations or   15 steps


 ENERGY| Total FORCE_EVAL ( QS ) energy (a.u.):             -472.925518764134495


 ATOMIC FORCES in [a.u.]

 # Atom   Kind   Element          X              Y              Z
      1      1      C           0.00044644     0.00177099    -0.00085109
      2      1      C          -0.00154907     0.00217280    -0.00005008
      3      1      C           0.00402793    -0.00030902    -0.00000998
      4      1      C           0.00061559    -0.00434011    -0.00005866
      5      1      C           0.00197840     0.00194953     0.00030343
      6      1      C          -0.00151441    -0.00051919     0.00123019
      7      2      N           0.00092238     0.00614403    -0.00243868
      8      2      N          -0.00047305    -0.00608999    -0.00233003
      9      1      C          -0.00041464     0.00435605    -0.00010617
     10      1      C          -0.00214825    -0.00209210     0.00031691
     11      1      C           0.00160379     0.00035301     0.00124407
     12      1      C          -0.00050603    -0.00181555    -0.00085161
     13      1      C           0.00180036    -0.00188088     0.00002170
     14      1      C          -0.00445454     0.00061543     0.00010632
     15      1      C          -0.00184907    -0.00076562     0.00172695
     16      1      C           0.00270016    -0.00253289    -0.00117045
     17      1      C           0.00188886     0.00072008     0.00170391
     18      1      C          -0.00120599     0.00167578    -0.00023512
     19      3      H          -0.00152813     0.00125016    -0.00003778
     20      3      H          -0.00112471    -0.00059827    -0.00056661
     21      3      H          -0.00067857    -0.00177779    -0.00015003
     22      3      H           0.00079094     0.00182585    -0.00013506
     23      3      H           0.00147742    -0.00132902    -0.00006042
     24      3      H           0.00112450     0.00067167    -0.00059175
     25      3      H           0.00166256     0.00194382    -0.00071239
     26      3      H          -0.00207038    -0.00079386     0.00022264
     27      3      H          -0.00171534    -0.00205821    -0.00069147
     28      3      H           0.00204039     0.00094918     0.00025029
     29      1      C          -0.00054042     0.00187019     0.00095545
     30      1      C           0.00129618    -0.00038782    -0.00147049
     31      1      C          -0.00203400     0.00236080    -0.00096243
     32      1      C          -0.00084666    -0.00443893     0.00035461
     33      1      C          -0.00436581    -0.00012349    -0.00051831
     34      1      C           0.00193030     0.00195933    -0.00046887
     35      2      N          -0.00010593     0.00675283     0.00253030
     36      2      N           0.00049606    -0.00652164     0.00249965
     37      1      C           0.00080268     0.00437358     0.00036815
     38      1      C           0.00442666    -0.00006678    -0.00063812
     39      1      C          -0.00183027    -0.00211380    -0.00041777
     40      1      C           0.00064563    -0.00176281     0.00089372
     41      1      C          -0.00137275     0.00033995    -0.00142476
     42      1      C           0.00186135    -0.00220043    -0.00102074
     43      1      C          -0.00257000    -0.00216041     0.00124679
     44      1      C           0.00180774    -0.00094989    -0.00143738
     45      1      C           0.00342210     0.00257984     0.00197157
     46      1      C          -0.00188966     0.00104243    -0.00156504
     47      3      H           0.00150900     0.00120436     0.00006651
     48      3      H           0.00070436    -0.00198544     0.00016301
     49      3      H           0.00113789    -0.00090712     0.00046011
     50      3      H          -0.00105135     0.00085744     0.00048677
     51      3      H          -0.00148651    -0.00116581     0.00007075
     52      3      H          -0.00061831     0.00190199     0.00025249
     53      3      H           0.00206374    -0.00086269    -0.00041148
     54      3      H          -0.00140898     0.00212888     0.00059052
     55      3      H          -0.00186763     0.00107207    -0.00029305
     56      3      H           0.00137781    -0.00208774     0.00062194
     57      1      C           0.00063041    -0.00108737     0.00044658
     58      1      C           0.00044908    -0.00094125    -0.00160430
     59      1      C          -0.00027503    -0.00058258    -0.00071915
     60      1      C          -0.00016621     0.00063258     0.00065846
     61      1      C           0.00073063     0.00092315     0.00147648
     62      1      C           0.00075420     0.00121392    -0.00057720
     63      2      N           0.00152114     0.00181310     0.00068926
     64      2      N           0.00236258    -0.00331990    -0.00150420
     65      3      H          -0.00140464     0.00059272    -0.00163745
     66      3      H          -0.00019315     0.00074751     0.00016067
     67      3      H          -0.00028614    -0.00121144    -0.00007687
     68      3      H           0.00004608     0.00031635    -0.00082864
     69      3      H           0.00229716     0.00028253     0.00103657
     70      3      H           0.00232512    -0.00049282    -0.00108891
     71      3      H           0.00009105    -0.00030394     0.00079883
     72      3      H          -0.00022396     0.00134769    -0.00000843
     73      3      H          -0.00023284    -0.00070715    -0.00017094
     74      3      H          -0.00130640    -0.00029798     0.00149483
     75      1      C          -0.00047635     0.00100541     0.00079864
     76      1      C          -0.00051206     0.00095320    -0.00152972
     77      1      C           0.00027400     0.00060478    -0.00072581
     78      1      C           0.00026572    -0.00061873     0.00069248
     79      1      C          -0.00043361    -0.00090881     0.00156267
     80      1      C          -0.00046195    -0.00121466    -0.00052037
     81      2      N          -0.00250279    -0.00131979     0.00112902
     82      2      N          -0.00319860     0.00289623    -0.00089445
     83      3      H           0.00124115    -0.00041277    -0.00149454
     84      3      H           0.00016263    -0.00077208     0.00017748
     85      3      H           0.00030793     0.00122435    -0.00007484
     86      3      H          -0.00006078    -0.00032490    -0.00082884
     87      3      H          -0.00230162    -0.00027339     0.00105606
     88      3      H          -0.00220965     0.00047352    -0.00104685
     89      3      H          -0.00001474     0.00032102     0.00079976
     90      3      H           0.00024109    -0.00125952     0.00003279
     91      3      H           0.00033026     0.00068137    -0.00013165
     92      3      H           0.00149273     0.00044051     0.00160634
     93      1      C           0.00104927     0.00099969    -0.00065843
     94      1      C          -0.00140748     0.00074858    -0.00070419
     95      1      C          -0.00095393    -0.00086539    -0.00059922
     96      1      C           0.00088073    -0.00081433     0.00061899
     97      1      C           0.00144493     0.00071131     0.00079243
     98      1      C          -0.00080868     0.00113529     0.00104483
     99      2      N           0.00228292     0.00233058     0.00230107
    100      2      N          -0.00137400     0.00261635    -0.00131508
    101      3      H          -0.00054862    -0.00025991     0.00124394
    102      3      H           0.00033717    -0.00030936     0.00059394
    103      3      H          -0.00013344    -0.00019767    -0.00100019
    104      3      H          -0.00063890    -0.00033213     0.00042277
    105      3      H           0.00076891     0.00185197     0.00026130
    106      3      H          -0.00066201     0.00191571    -0.00025007
    107      3      H           0.00058794    -0.00037346    -0.00038881
    108      3      H           0.00013285    -0.00021136     0.00099976
    109      3      H          -0.00043664    -0.00024503    -0.00062121
    110      3      H           0.00036731    -0.00020052    -0.00105478
    111      1      C          -0.00107985    -0.00108473    -0.00093379
    112      1      C           0.00137185    -0.00076181    -0.00078317
    113      1      C           0.00088785     0.00088456    -0.00062431
    114      1      C          -0.00087376     0.00086218     0.00062772
    115      1      C          -0.00149444    -0.00069646     0.00080129
    116      1      C           0.00110974    -0.00126820     0.00105762
    117      2      N          -0.00163747    -0.00252235     0.00271798
    118      2      N           0.00173805    -0.00237614    -0.00259385
    119      3      H           0.00044574     0.00017823     0.00110918
    120      3      H          -0.00042055     0.00030224     0.00062794
    121      3      H           0.00013958     0.00019091    -0.00096102
    122      3      H           0.00062254     0.00032336     0.00040152
    123      3      H          -0.00077391    -0.00186541     0.00028321
    124      3      H           0.00064267    -0.00191539    -0.00027289
    125      3      H          -0.00063283     0.00037857    -0.00039228
    126      3      H          -0.00011228     0.00019826     0.00097145
    127      3      H           0.00041525     0.00026829    -0.00059766
    128      3      H          -0.00053575     0.00026359    -0.00118362
 SUM OF ATOMIC FORCES           0.00330401     0.00048568     0.00007906     0.00334045

 --------------------------
 OPTIMIZATION STEP:      5
 --------------------------

 Number of electrons:                                                        344
 Number of occupied orbitals:                                                172
 Number of molecular orbitals:                                               172

 Number of orbital functions:                                               1184
 Number of independent orbital functions:                                   1184

 Extrapolation method: ASPC


 SCF WAVEFUNCTION OPTIMIZATION

  ----------------------------------- OT ---------------------------------------
  Minimizer      : CG                  : conjugate gradient
  Preconditioner : FULL_SINGLE_INVERSE : inversion of 
                                         H + eS - 2*(Sc)(c^T*H*c+const)(Sc)^T
  Precond_solver : DEFAULT
  Line search    : 2PNT                : 2 energies, one gradient
  stepsize       :    0.08000000                  energy_gap     :    0.08000000
  eps_taylor     :   0.10000E-15                  max_taylor     :             4
  ----------------------------------- OT ---------------------------------------

  Step     Update method      Time    Convergence         Total energy    Change
  ------------------------------------------------------------------------------
     1 OT CG       0.80E-01  147.3     0.00003959      -472.9254911595 -4.73E+02
     2 OT LS       0.14E+00  105.8                     -472.9255095079
     3 OT CG       0.14E+00  173.7     0.00002359      -472.9255138395 -2.27E-05
     4 OT LS       0.69E-01  105.2                     -472.9255133224
     5 OT CG       0.69E-01  173.6     0.00000985      -472.9255177416 -3.90E-06
     6 OT LS       0.73E-01  105.3                     -472.9255184565
     7 OT CG       0.73E-01  173.8     0.00000607      -472.9255184584 -7.17E-07
     8 OT LS       0.60E-01  104.9                     -472.9255186726
     9 OT CG       0.60E-01  174.5     0.00000310      -472.9255186830 -2.25E-07
    10 OT LS       0.67E-01  104.8                     -472.9255187474
    11 OT CG       0.67E-01  173.1     0.00000133      -472.9255187481 -6.51E-08
    12 OT LS       0.72E-01  104.7                     -472.9255187610
    13 OT CG       0.72E-01  173.2     0.00000071      -472.9255187611 -1.30E-08

  *** SCF run converged in    13 steps ***


  Electronic density on regular grids:       -343.9999995079        0.0000004921
  Core density on regular grids:              343.9999978370       -0.0000021630
  Total charge density on r-space grids:       -0.0000016709
  Total charge density g-space grids:          -0.0000016709

  Overlap energy of the core charge distribution:               0.00001627884204
  Self energy of the core charge distribution:              -1129.59630750796009
  Core Hamiltonian energy:                                    348.64335862229524
  Hartree energy:                                             457.04799593899372
  Exchange-correlation energy:                               -149.02058209324801

  Total energy:                                              -472.92551876107723

  outer SCF iter =    1 RMS gradient =   0.71E-06 energy =       -472.9255187611
  outer SCF loop converged in   1 iterations or   13 steps


 ENERGY| Total FORCE_EVAL ( QS ) energy (a.u.):             -472.925518761077228


 Number of electrons:                                                        344
 Number of occupied orbitals:                                                172
 Number of molecular orbitals:                                               172

 Number of orbital functions:                                               1184
 Number of independent orbital functions:                                   1184

 Extrapolation method: ASPC


 SCF WAVEFUNCTION OPTIMIZATION

  ----------------------------------- OT ---------------------------------------
  Minimizer      : CG                  : conjugate gradient
  Preconditioner : FULL_SINGLE_INVERSE : inversion of 
                                         H + eS - 2*(Sc)(c^T*H*c+const)(Sc)^T
  Precond_solver : DEFAULT
  Line search    : 2PNT                : 2 energies, one gradient
  stepsize       :    0.08000000                  energy_gap     :    0.08000000
  eps_taylor     :   0.10000E-15                  max_taylor     :             4
  ----------------------------------- OT ---------------------------------------

  Step     Update method      Time    Convergence         Total energy    Change
  ------------------------------------------------------------------------------
     1 OT CG       0.80E-01  146.9     0.00015864      -472.9259629470 -4.73E+02
     2 OT LS       0.15E+00  105.1                     -472.9262604676
     3 OT CG       0.15E+00  173.9     0.00009758      -472.9263365198 -3.74E-04
     4 OT LS       0.66E-01  105.0                     -472.9263081720
     5 OT CG       0.66E-01  173.7     0.00003877      -472.9264007209 -6.42E-05
     6 OT LS       0.82E-01  105.2                     -472.9264127692
     7 OT CG       0.82E-01  173.1     0.00002013      -472.9264132132 -1.25E-05
     8 OT LS       0.74E-01  105.5                     -472.9264162332
     9 OT CG       0.74E-01  173.2     0.00000988      -472.9264162656 -3.05E-06
    10 OT LS       0.65E-01  105.2                     -472.9264168981
    11 OT CG       0.65E-01  173.2     0.00000469      -472.9264169106 -6.45E-07
    12 OT LS       0.71E-01  104.6                     -472.9264170678
    13 OT CG       0.71E-01  173.6     0.00000287      -472.9264170688 -1.58E-07
    14 OT LS       0.55E-01  104.7                     -472.9264171106
    15 OT CG       0.55E-01  174.5     0.00000127      -472.9264171145 -4.57E-08
    16 OT LS       0.76E-01  104.5                     -472.9264171261
    17 OT CG       0.76E-01  173.7     0.00000059      -472.9264171271 -1.25E-08

  *** SCF run converged in    17 steps ***


  Electronic density on regular grids:       -343.9999995088        0.0000004912
  Core density on regular grids:              343.9999978413       -0.0000021587
  Total charge density on r-space grids:       -0.0000016676
  Total charge density g-space grids:          -0.0000016676

  Overlap energy of the core charge distribution:               0.00001610822640
  Self energy of the core charge distribution:              -1129.59630750796009
  Core Hamiltonian energy:                                    348.68139149081469
  Hartree energy:                                             457.01863365243662
  Exchange-correlation energy:                               -149.03015087056841

  Total energy:                                              -472.92641712705074

  outer SCF iter =    1 RMS gradient =   0.59E-06 energy =       -472.9264171271
  outer SCF loop converged in   1 iterations or   17 steps


 ENERGY| Total FORCE_EVAL ( QS ) energy (a.u.):             -472.926417127050740


 Number of electrons:                                                        344
 Number of occupied orbitals:                                                172
 Number of molecular orbitals:                                               172

 Number of orbital functions:                                               1184
 Number of independent orbital functions:                                   1184

 Extrapolation method: ASPC


 SCF WAVEFUNCTION OPTIMIZATION

  ----------------------------------- OT ---------------------------------------
  Minimizer      : CG                  : conjugate gradient
  Preconditioner : FULL_SINGLE_INVERSE : inversion of 
                                         H + eS - 2*(Sc)(c^T*H*c+const)(Sc)^T
  Precond_solver : DEFAULT
  Line search    : 2PNT                : 2 energies, one gradient
  stepsize       :    0.08000000                  energy_gap     :    0.08000000
  eps_taylor     :   0.10000E-15                  max_taylor     :             4
  ----------------------------------- OT ---------------------------------------

  Step     Update method      Time    Convergence         Total energy    Change
  ------------------------------------------------------------------------------
     1 OT CG       0.80E-01  146.1     0.00006074      -472.9247686388 -4.73E+02
     2 OT LS       0.14E+00  105.0                     -472.9248121181
     3 OT CG       0.14E+00  173.4     0.00003725      -472.9248229742 -5.43E-05
     4 OT LS       0.64E-01  105.2                     -472.9248175002
     5 OT CG       0.64E-01  173.1     0.00001520      -472.9248319861 -9.01E-06
     6 OT LS       0.80E-01  105.3                     -472.9248337871
     7 OT CG       0.80E-01  173.9     0.00000794      -472.9248338627 -1.88E-06
     8 OT LS       0.72E-01  104.8                     -472.9248343158
     9 OT CG       0.72E-01  173.9     0.00000396      -472.9248343219 -4.59E-07
    10 OT LS       0.62E-01  105.2                     -472.9248344191
    11 OT CG       0.62E-01  174.2     0.00000194      -472.9248344213 -9.94E-08
    12 OT LS       0.64E-01  104.5                     -472.9248344460
    13 OT CG       0.64E-01  173.4     0.00000119      -472.9248344460 -2.47E-08
    14 OT LS       0.57E-01  104.9                     -472.9248344540
    15 OT CG       0.57E-01  173.7     0.00000050      -472.9248344542 -8.19E-09

  *** SCF run converged in    15 steps ***


  Electronic density on regular grids:       -343.9999995089        0.0000004911
  Core density on regular grids:              343.9999978447       -0.0000021553
  Total charge density on r-space grids:       -0.0000016643
  Total charge density g-space grids:          -0.0000016643

  Overlap energy of the core charge distribution:               0.00001593246062
  Self energy of the core charge distribution:              -1129.59630750796009
  Core Hamiltonian energy:                                    348.74551439135627
  Hartree energy:                                             456.97135096587431
  Exchange-correlation energy:                               -149.04540823591753

  Total energy:                                              -472.92483445418645

  outer SCF iter =    1 RMS gradient =   0.50E-06 energy =       -472.9248344542
  outer SCF loop converged in   1 iterations or   15 steps


 ENERGY| Total FORCE_EVAL ( QS ) energy (a.u.):             -472.924834454186453


 *******************************************************************************
 ***                 MNBRACK - NUMBER OF ENERGY EVALUATIONS :       3        ***
 *******************************************************************************

 Number of electrons:                                                        344
 Number of occupied orbitals:                                                172
 Number of molecular orbitals:                                               172

 Number of orbital functions:                                               1184
 Number of independent orbital functions:                                   1184

 Extrapolation method: ASPC


 SCF WAVEFUNCTION OPTIMIZATION

  ----------------------------------- OT ---------------------------------------
  Minimizer      : CG                  : conjugate gradient
  Preconditioner : FULL_SINGLE_INVERSE : inversion of 
                                         H + eS - 2*(Sc)(c^T*H*c+const)(Sc)^T
  Precond_solver : DEFAULT
  Line search    : 2PNT                : 2 energies, one gradient
  stepsize       :    0.08000000                  energy_gap     :    0.08000000
  eps_taylor     :   0.10000E-15                  max_taylor     :             4
  ----------------------------------- OT ---------------------------------------

  Step     Update method      Time    Convergence         Total energy    Change
  ------------------------------------------------------------------------------
     1 OT CG       0.80E-01  147.4     0.00054220      -472.9211034088 -4.73E+02
     2 OT LS       0.15E+00  105.7                     -472.9245815628
     3 OT CG       0.15E+00  173.4     0.00033239      -472.9254771882 -4.37E-03
     4 OT LS       0.67E-01  104.8                     -472.9251557042
     5 OT CG       0.67E-01  173.1     0.00013192      -472.9262266096 -7.49E-04
     6 OT LS       0.82E-01  105.6                     -472.9263662676
     7 OT CG       0.82E-01  174.0     0.00006875      -472.9263711608 -1.45E-04
     8 OT LS       0.75E-01  104.8                     -472.9264069247
     9 OT CG       0.75E-01  173.5     0.00003302      -472.9264072093 -3.60E-05
    10 OT LS       0.68E-01  105.2                     -472.9264146288
    11 OT CG       0.68E-01  173.4     0.00001495      -472.9264147156 -7.51E-06
    12 OT LS       0.82E-01  105.0                     -472.9264165296
    13 OT CG       0.82E-01  173.2     0.00000812      -472.9264165891 -1.87E-06
    14 OT LS       0.56E-01  105.1                     -472.9264168749
    15 OT CG       0.56E-01  174.8     0.00000437      -472.9264169615 -3.72E-07
    16 OT LS       0.64E-01  105.6                     -472.9264170833
    17 OT CG       0.64E-01  173.9     0.00000206      -472.9264170854 -1.24E-07
    18 OT LS       0.80E-01  105.2                     -472.9264171185
    19 OT CG       0.80E-01  173.5     0.00000105      -472.9264171199 -3.45E-08
    20 OT LS       0.70E-01  105.1                     -472.9264171276
    21 OT CG       0.70E-01  173.5     0.00000055      -472.9264171277 -7.81E-09

  *** SCF run converged in    21 steps ***


  Electronic density on regular grids:       -343.9999995088        0.0000004912
  Core density on regular grids:              343.9999978413       -0.0000021587
  Total charge density on r-space grids:       -0.0000016676
  Total charge density g-space grids:          -0.0000016676

  Overlap energy of the core charge distribution:               0.00001610822640
  Self energy of the core charge distribution:              -1129.59630750796009
  Core Hamiltonian energy:                                    348.68139988795326
  Hartree energy:                                             457.01862770401692
  Exchange-correlation energy:                               -149.03015331996494

  Total energy:                                              -472.92641712772843

  outer SCF iter =    1 RMS gradient =   0.55E-06 energy =       -472.9264171277
  outer SCF loop converged in   1 iterations or   21 steps


 ENERGY| Total FORCE_EVAL ( QS ) energy (a.u.):             -472.926417130059804


 ATOMIC FORCES in [a.u.]

 # Atom   Kind   Element          X              Y              Z
      1      1      C          -0.00102396     0.00061878    -0.00023845
      2      1      C           0.00175171     0.00214780     0.00032550
      3      1      C          -0.00023405    -0.00014819    -0.00029844
      4      1      C           0.00273117    -0.00034281    -0.00085519
      5      1      C          -0.00091408    -0.00119390     0.00062055
      6      1      C          -0.00027664    -0.00019806     0.00094560
      7      2      N          -0.00157406    -0.00080929    -0.00189321
      8      2      N           0.00243211     0.00099278    -0.00179421
      9      1      C          -0.00242695     0.00010011    -0.00087083
     10      1      C           0.00112726     0.00115542     0.00053189
     11      1      C           0.00025085     0.00016584     0.00094974
     12      1      C           0.00120537    -0.00046346    -0.00020670
     13      1      C          -0.00181966    -0.00178927     0.00048691
     14      1      C           0.00013618     0.00030574    -0.00029975
     15      1      C           0.00178513    -0.00013951     0.00041715
     16      1      C          -0.00041035     0.00011451     0.00173962
     17      1      C          -0.00182645     0.00005299     0.00041024
     18      1      C          -0.00026398     0.00016922     0.00117009
     19      3      H          -0.00159180     0.00154342    -0.00025564
     20      3      H           0.00121278     0.00021243    -0.00065511
     21      3      H          -0.00064250    -0.00071930    -0.00022973
     22      3      H           0.00076291     0.00064509    -0.00023474
     23      3      H           0.00153452    -0.00168631    -0.00030474
     24      3      H          -0.00127702    -0.00014597    -0.00063772
     25      3      H          -0.00058144     0.00247275     0.00066301
     26      3      H          -0.00154775    -0.00252623    -0.00102505
     27      3      H           0.00099667    -0.00261849     0.00095121
     28      3      H           0.00160563     0.00223993    -0.00078607
     29      1      C           0.00110112     0.00042553     0.00017827
     30      1      C           0.00006217    -0.00005499    -0.00113484
     31      1      C           0.00094303    -0.00120343    -0.00095528
     32      1      C          -0.00259515     0.00005398     0.00091937
     33      1      C           0.00018117    -0.00019352    -0.00004306
     34      1      C          -0.00175784     0.00203483    -0.00082647
     35      2      N           0.00244343    -0.00079102     0.00233881
     36      2      N          -0.00182224     0.00079373     0.00231641
     37      1      C           0.00286049     0.00015572     0.00087616
     38      1      C          -0.00015327     0.00007148    -0.00007093
     39      1      C           0.00172412    -0.00218758    -0.00083261
     40      1      C          -0.00103269    -0.00047891     0.00019852
     41      1      C          -0.00017805     0.00004688    -0.00122084
     42      1      C          -0.00098306     0.00119474    -0.00093442
     43      1      C           0.00021125    -0.00027695    -0.00142188
     44      1      C          -0.00163937    -0.00013160    -0.00019315
     45      1      C          -0.00060003     0.00016101    -0.00136917
     46      1      C           0.00166784     0.00017989    -0.00056211
     47      3      H           0.00159420     0.00154281     0.00035481
     48      3      H           0.00075395    -0.00075642     0.00015771
     49      3      H          -0.00120698     0.00009936     0.00053627
     50      3      H           0.00133743    -0.00015485     0.00051237
     51      3      H          -0.00147832    -0.00144466     0.00032859
     52      3      H          -0.00066192     0.00079192     0.00022415
     53      3      H           0.00144297    -0.00246955     0.00094209
     54      3      H           0.00085760     0.00247424    -0.00078030
     55      3      H          -0.00113147     0.00283835     0.00109321
     56      3      H          -0.00102291    -0.00245292    -0.00067227
     57      1      C           0.00047917    -0.00219536     0.00073978
     58      1      C          -0.00033066     0.00020060    -0.00033495
     59      1      C           0.00098838    -0.00042735     0.00013476
     60      1      C           0.00109571     0.00039952    -0.00015585
     61      1      C          -0.00031314    -0.00015165     0.00022523
     62      1      C           0.00033298     0.00171096    -0.00084397
     63      2      N           0.00030448    -0.00069945     0.00074029
     64      2      N          -0.00062387    -0.00129049    -0.00070347
     65      3      H          -0.00046729    -0.00021843    -0.00113728
     66      3      H           0.00007955     0.00031549    -0.00081895
     67      3      H          -0.00011467    -0.00132363     0.00002924
     68      3      H           0.00013445     0.00062691    -0.00104066
     69      3      H           0.00116910    -0.00046674     0.00086063
     70      3      H           0.00127691     0.00034616    -0.00089881
     71      3      H           0.00017988    -0.00059707     0.00096838
     72      3      H          -0.00003106     0.00145357    -0.00011163
     73      3      H           0.00010788    -0.00029458     0.00078461
     74      3      H          -0.00040464     0.00033260     0.00100643
     75      1      C          -0.00038740     0.00214372     0.00107594
     76      1      C           0.00029344    -0.00016140    -0.00026276
     77      1      C          -0.00098730     0.00047092     0.00016172
     78      1      C          -0.00101518    -0.00039135    -0.00010299
     79      1      C           0.00046397     0.00010812     0.00029370
     80      1      C          -0.00030148    -0.00174251    -0.00086516
     81      2      N           0.00074540     0.00057471     0.00004509
     82      2      N           0.00092860     0.00103443     0.00035161
     83      3      H           0.00029952     0.00042811    -0.00093307
     84      3      H          -0.00014866    -0.00034796    -0.00079287
     85      3      H           0.00015191     0.00135443     0.00004342
     86      3      H          -0.00015676    -0.00064036    -0.00104032
     87      3      H          -0.00118017     0.00048059     0.00085021
     88      3      H          -0.00113996    -0.00035218    -0.00087630
     89      3      H          -0.00007818     0.00062564     0.00097987
     90      3      H           0.00007407    -0.00137980    -0.00007227
     91      3      H           0.00004704     0.00024721     0.00087038
     92      3      H           0.00056739    -0.00032682     0.00108748
     93      1      C           0.00092606     0.00094460    -0.00126784
     94      1      C          -0.00012206     0.00011261     0.00047957
     95      1      C          -0.00012037     0.00064673    -0.00052732
     96      1      C           0.00015417     0.00073109     0.00054741
     97      1      C           0.00018255    -0.00001382    -0.00027995
     98      1      C          -0.00057878     0.00091235     0.00181925
     99      2      N           0.00075940    -0.00046528    -0.00050987
    100      2      N          -0.00029536     0.00013680     0.00089295
    101      3      H          -0.00040615     0.00052523     0.00047853
    102      3      H          -0.00057060    -0.00000063     0.00035508
    103      3      H           0.00000004    -0.00006419    -0.00110136
    104      3      H          -0.00088333    -0.00027003     0.00076062
    105      3      H           0.00055980     0.00079591    -0.00050671
    106      3      H          -0.00051882     0.00089656     0.00051626
    107      3      H           0.00083128    -0.00031901    -0.00072581
    108      3      H           0.00001879    -0.00006234     0.00109705
    109      3      H           0.00049909    -0.00000927    -0.00036481
    110      3      H           0.00027405     0.00066646    -0.00025694
    111      1      C          -0.00083591    -0.00097049    -0.00164572
    112      1      C           0.00011485    -0.00006541     0.00036397
    113      1      C           0.00006222    -0.00062158    -0.00052804
    114      1      C          -0.00014346    -0.00069780     0.00053500
    115      1      C          -0.00020187    -0.00005276    -0.00031852
    116      1      C           0.00101788    -0.00120331     0.00175968
    117      2      N          -0.00063898     0.00041522    -0.00036310
    118      2      N           0.00061167     0.00033216     0.00043093
    119      3      H           0.00022021    -0.00070301     0.00020095
    120      3      H           0.00048536     0.00000263     0.00037250
    121      3      H           0.00000334     0.00007006    -0.00106263
    122      3      H           0.00087240     0.00026401     0.00074052
    123      3      H          -0.00058219    -0.00081234    -0.00049242
    124      3      H           0.00050910    -0.00087554     0.00050384
    125      3      H          -0.00088526     0.00032946    -0.00072612
    126      3      H           0.00000386     0.00006243     0.00106772
    127      3      H          -0.00051604     0.00002233    -0.00033205
    128      3      H          -0.00035334    -0.00070630    -0.00019200
 SUM OF ATOMIC FORCES           0.00453205     0.00022416     0.00056333     0.00457243

 Number of electrons:                                                        344
 Number of occupied orbitals:                                                172
 Number of molecular orbitals:                                               172

 Number of orbital functions:                                               1184
 Number of independent orbital functions:                                   1184

 Extrapolation method: ASPC


 SCF WAVEFUNCTION OPTIMIZATION

  ----------------------------------- OT ---------------------------------------
  Minimizer      : CG                  : conjugate gradient
  Preconditioner : FULL_SINGLE_INVERSE : inversion of 
                                         H + eS - 2*(Sc)(c^T*H*c+const)(Sc)^T
  Precond_solver : DEFAULT
  Line search    : 2PNT                : 2 energies, one gradient
  stepsize       :    0.08000000                  energy_gap     :    0.08000000
  eps_taylor     :   0.10000E-15                  max_taylor     :             4
  ----------------------------------- OT ---------------------------------------

  Step     Update method      Time    Convergence         Total energy    Change
  ------------------------------------------------------------------------------
     1 OT CG       0.80E-01  146.7     0.00092878      -472.9105987239 -4.73E+02
     2 OT LS       0.15E+00  105.0                     -472.9207770435
     3 OT CG       0.15E+00  173.3     0.00057402      -472.9233366380 -1.27E-02
     4 OT LS       0.65E-01  105.4                     -472.9222838115
     5 OT CG       0.65E-01  173.7     0.00023064      -472.9255279017 -2.19E-03
     6 OT LS       0.80E-01  105.1                     -472.9259465508
     7 OT CG       0.80E-01  173.6     0.00011962      -472.9259608741 -4.33E-04
     8 OT LS       0.75E-01  104.9                     -472.9260691394
     9 OT CG       0.75E-01  173.7     0.00005791      -472.9260696877 -1.09E-04
    10 OT LS       0.66E-01  105.2                     -472.9260919624
    11 OT CG       0.66E-01  174.1     0.00002638      -472.9260923276 -2.26E-05
    12 OT LS       0.81E-01  104.7                     -472.9260978794
    13 OT CG       0.81E-01  173.3     0.00001429      -472.9260980691 -5.74E-06
    14 OT LS       0.55E-01  105.3                     -472.9260989740
    15 OT CG       0.55E-01  173.8     0.00000778      -472.9260992208 -1.15E-06
    16 OT LS       0.61E-01  104.7                     -472.9260995957
    17 OT CG       0.61E-01  173.0     0.00000368      -472.9260995993 -3.79E-07
    18 OT LS       0.79E-01  106.0                     -472.9260997032
    19 OT CG       0.79E-01  173.4     0.00000185      -472.9260997089 -1.10E-07
    20 OT LS       0.71E-01  105.4                     -472.9260997331
    21 OT CG       0.71E-01  173.6     0.00000097      -472.9260997335 -2.47E-08

  *** SCF run converged in    21 steps ***


  Electronic density on regular grids:       -343.9999995074        0.0000004926
  Core density on regular grids:              343.9999978432       -0.0000021568
  Total charge density on r-space grids:       -0.0000016642
  Total charge density g-space grids:          -0.0000016642

  Overlap energy of the core charge distribution:               0.00001600473618
  Self energy of the core charge distribution:              -1129.59630750796009
  Core Hamiltonian energy:                                    348.71301660388889
  Hartree energy:                                             456.99498246545295
  Exchange-correlation energy:                               -149.03780729964467

  Total energy:                                              -472.92609973352671

  outer SCF iter =    1 RMS gradient =   0.97E-06 energy =       -472.9260997335
  outer SCF loop converged in   1 iterations or   21 steps


 ENERGY| Total FORCE_EVAL ( QS ) energy (a.u.):             -472.926099740799145


 ATOMIC FORCES in [a.u.]

 # Atom   Kind   Element          X              Y              Z
      1      1      C          -0.00218694    -0.00030449     0.00025871
      2      1      C           0.00442161     0.00209906     0.00064006
      3      1      C          -0.00367184     0.00000243    -0.00054278
      4      1      C           0.00442554     0.00288698    -0.00150557
      5      1      C          -0.00322270    -0.00373683     0.00087479
      6      1      C           0.00072489     0.00006097     0.00071807
      7      2      N          -0.00363908    -0.00666980    -0.00137025
      8      2      N           0.00478975     0.00695978    -0.00128700
      9      1      C          -0.00403837    -0.00333389    -0.00149316
     10      1      C           0.00374667     0.00378388     0.00070592
     11      1      C          -0.00084654     0.00001690     0.00071538
     12      1      C           0.00255964     0.00061836     0.00031623
     13      1      C          -0.00474608    -0.00168386     0.00087384
     14      1      C           0.00384128     0.00002651    -0.00064113
     15      1      C           0.00476201     0.00034259    -0.00066685
     16      1      C          -0.00289981     0.00226413     0.00409317
     17      1      C          -0.00488295    -0.00045822    -0.00067350
     18      1      C           0.00049888    -0.00106282     0.00231538
     19      3      H          -0.00164499     0.00178106    -0.00043184
     20      3      H           0.00306786     0.00084793    -0.00072013
     21      3      H          -0.00061393     0.00014420    -0.00029881
     22      3      H           0.00074015    -0.00032013    -0.00032081
     23      3      H           0.00158290    -0.00197601    -0.00050254
     24      3      H          -0.00318394    -0.00078626    -0.00066920
     25      3      H          -0.00242979     0.00292696     0.00180306
     26      3      H          -0.00113618    -0.00395097    -0.00204812
     27      3      H           0.00323911    -0.00310726     0.00231809
     28      3      H           0.00125896     0.00329792    -0.00163343
     29      1      C           0.00239991    -0.00072663    -0.00045081
     30      1      C          -0.00094157     0.00021763    -0.00086689
     31      1      C           0.00332101    -0.00408853    -0.00094605
     32      1      C          -0.00399952     0.00368597     0.00138217
     33      1      C           0.00386091    -0.00023002     0.00035392
     34      1      C          -0.00474860     0.00206229    -0.00112438
     35      2      N           0.00449085    -0.00716446     0.00219013
     36      2      N          -0.00368120     0.00698079     0.00218462
     37      1      C           0.00449697    -0.00324926     0.00129048
     38      1      C          -0.00384965     0.00015488     0.00040352
     39      1      C           0.00460229    -0.00221725    -0.00117383
     40      1      C          -0.00236395     0.00054534    -0.00036490
     41      1      C           0.00079169    -0.00019256    -0.00105818
     42      1      C          -0.00325768     0.00394116    -0.00086402
     43      1      C           0.00245149     0.00126595    -0.00359100
     44      1      C          -0.00445865     0.00050560     0.00083822
     45      1      C          -0.00382529    -0.00180820    -0.00406735
     46      1      C           0.00458711    -0.00049854     0.00027442
     47      3      H           0.00166507     0.00181679     0.00058766
     48      3      H           0.00079534     0.00024401     0.00016085
     49      3      H          -0.00306800     0.00089067     0.00058684
     50      3      H           0.00323542    -0.00095181     0.00052233
     51      3      H          -0.00147388    -0.00167082     0.00053683
     52      3      H          -0.00069769    -0.00011113     0.00020781
     53      3      H           0.00094769    -0.00379435     0.00204927
     54      3      H           0.00272381     0.00277689    -0.00191747
     55      3      H          -0.00054403     0.00429761     0.00222719
     56      3      H          -0.00300121    -0.00277363    -0.00174597
     57      1      C           0.00038927    -0.00311475     0.00098499
     58      1      C          -0.00096507     0.00112719     0.00068423
     59      1      C           0.00200214    -0.00030974     0.00082859
     60      1      C           0.00210931     0.00021992    -0.00081724
     61      1      C          -0.00116420    -0.00102574    -0.00077769
     62      1      C           0.00000615     0.00212251    -0.00107023
     63      2      N          -0.00070120    -0.00252645     0.00078292
     64      2      N          -0.00307216     0.00062624    -0.00005829
     65      3      H           0.00029507    -0.00087755    -0.00073392
     66      3      H           0.00030262    -0.00003319    -0.00160576
     67      3      H           0.00002459    -0.00141640     0.00011684
     68      3      H           0.00020701     0.00087880    -0.00121228
     69      3      H           0.00026471    -0.00106555     0.00071604
     70      3      H           0.00043660     0.00101694    -0.00074305
     71      3      H           0.00025273    -0.00083501     0.00110563
     72      3      H           0.00012568     0.00154173    -0.00019728
     73      3      H           0.00038610     0.00003841     0.00155210
     74      3      H           0.00032661     0.00084262     0.00061462
     75      1      C          -0.00035242     0.00309211     0.00130651
     76      1      C           0.00094856    -0.00106611     0.00075312
     77      1      C          -0.00199954     0.00037101     0.00088225
     78      1      C          -0.00204357    -0.00021625    -0.00074926
     79      1      C           0.00119372     0.00093304    -0.00072282
     80      1      C          -0.00019206    -0.00218234    -0.00115260
     81      2      N           0.00337815     0.00192108    -0.00081522
     82      2      N           0.00428151    -0.00078181     0.00135257
     83      3      H          -0.00046609     0.00111298    -0.00048026
     84      3      H          -0.00040279    -0.00000559    -0.00157218
     85      3      H           0.00002522     0.00146221     0.00014122
     86      3      H          -0.00023554    -0.00089626    -0.00121153
     87      3      H          -0.00028123     0.00108303     0.00068168
     88      3      H          -0.00028200    -0.00101224    -0.00073614
     89      3      H          -0.00013043     0.00087285     0.00112573
     90      3      H          -0.00006168    -0.00147949    -0.00015934
     91      3      H          -0.00018453    -0.00010294     0.00167487
     92      3      H          -0.00018306    -0.00094977     0.00066954
     93      1      C           0.00082646     0.00092479    -0.00177200
     94      1      C           0.00091359    -0.00040847     0.00144038
     95      1      C           0.00055369     0.00186399    -0.00047872
     96      1      C          -0.00043374     0.00197602     0.00049902
     97      1      C          -0.00083342    -0.00060801    -0.00115035
     98      1      C          -0.00039122     0.00076407     0.00245910
     99      2      N          -0.00048923    -0.00276982    -0.00289854
    100      2      N           0.00057574    -0.00187249     0.00254775
    101      3      H          -0.00028995     0.00116291    -0.00014235
    102      3      H          -0.00129930     0.00025095     0.00016317
    103      3      H           0.00010892     0.00004409    -0.00118459
    104      3      H          -0.00108067    -0.00021890     0.00103403
    105      3      H           0.00039001    -0.00005103    -0.00111980
    106      3      H          -0.00040195     0.00007908     0.00112838
    107      3      H           0.00102794    -0.00027402    -0.00099864
    108      3      H          -0.00007456     0.00005873     0.00117749
    109      3      H           0.00125092     0.00018362    -0.00015848
    110      3      H           0.00019719     0.00137125     0.00038955
    111      1      C          -0.00063774    -0.00091259    -0.00223495
    112      1      C          -0.00089694     0.00050470     0.00129486
    113      1      C          -0.00060559    -0.00183368    -0.00045984
    114      1      C           0.00044776    -0.00195430     0.00046999
    115      1      C           0.00083898     0.00047512    -0.00122768
    116      1      C           0.00093865    -0.00119199     0.00234455
    117      2      N           0.00016159     0.00288678    -0.00316876
    118      2      N          -0.00030418     0.00255620     0.00303431
    119      3      H           0.00003460    -0.00141975    -0.00053728
    120      3      H           0.00121228    -0.00024142     0.00016741
    121      3      H          -0.00010747    -0.00002815    -0.00114580
    122      3      H           0.00107392     0.00021509     0.00101467
    123      3      H          -0.00042636     0.00003190    -0.00111148
    124      3      H           0.00039983    -0.00004160     0.00112390
    125      3      H          -0.00108898     0.00028875    -0.00099616
    126      3      H           0.00009845    -0.00004781     0.00114673
    127      3      H          -0.00126361    -0.00017885    -0.00011871
    128      3      H          -0.00020243    -0.00149594     0.00061512
 SUM OF ATOMIC FORCES           0.00543614     0.00003223     0.00075757     0.00548877

 Number of electrons:                                                        344
 Number of occupied orbitals:                                                172
 Number of molecular orbitals:                                               172

 Number of orbital functions:                                               1184
 Number of independent orbital functions:                                   1184

 Extrapolation method: ASPC


 SCF WAVEFUNCTION OPTIMIZATION

  ----------------------------------- OT ---------------------------------------
  Minimizer      : CG                  : conjugate gradient
  Preconditioner : FULL_SINGLE_INVERSE : inversion of 
                                         H + eS - 2*(Sc)(c^T*H*c+const)(Sc)^T
  Precond_solver : DEFAULT
  Line search    : 2PNT                : 2 energies, one gradient
  stepsize       :    0.08000000                  energy_gap     :    0.08000000
  eps_taylor     :   0.10000E-15                  max_taylor     :             4
  ----------------------------------- OT ---------------------------------------

  Step     Update method      Time    Convergence         Total energy    Change
  ------------------------------------------------------------------------------
     1 OT CG       0.80E-01  146.8     0.00084545      -472.9135246178 -4.73E+02
     2 OT LS       0.15E+00  104.7                     -472.9219786675
     3 OT CG       0.15E+00  174.0     0.00051830      -472.9241502966 -1.06E-02
     4 OT LS       0.66E-01  105.2                     -472.9233383304
     5 OT CG       0.66E-01  173.4     0.00020600      -472.9259656075 -1.82E-03
     6 OT LS       0.81E-01  104.8                     -472.9263055119
     7 OT CG       0.81E-01  173.4     0.00010748      -472.9263177708 -3.52E-04
     8 OT LS       0.75E-01  104.8                     -472.9264047811
     9 OT CG       0.75E-01  173.5     0.00005157      -472.9264055222 -8.78E-05
    10 OT LS       0.68E-01  105.2                     -472.9264237218
    11 OT CG       0.68E-01  173.7     0.00002317      -472.9264239021 -1.84E-05
    12 OT LS       0.83E-01  104.8                     -472.9264282914
    13 OT CG       0.83E-01  174.0     0.00001242      -472.9264284432 -4.54E-06
    14 OT LS       0.56E-01  105.3                     -472.9264291168
    15 OT CG       0.56E-01  174.0     0.00000679      -472.9264293223 -8.79E-07
    16 OT LS       0.62E-01  104.5                     -472.9264296113
    17 OT CG       0.62E-01  173.3     0.00000319      -472.9264296143 -2.92E-07
    18 OT LS       0.80E-01  104.9                     -472.9264296930
    19 OT CG       0.80E-01  173.0     0.00000160      -472.9264296969 -8.26E-08
    20 OT LS       0.71E-01  105.1                     -472.9264297151
    21 OT CG       0.71E-01  173.3     0.00000083      -472.9264297154 -1.85E-08

  *** SCF run converged in    21 steps ***


  Electronic density on regular grids:       -343.9999995095        0.0000004905
  Core density on regular grids:              343.9999978412       -0.0000021588
  Total charge density on r-space grids:       -0.0000016683
  Total charge density g-space grids:          -0.0000016683

  Overlap energy of the core charge distribution:               0.00001608933793
  Self energy of the core charge distribution:              -1129.59630750796009
  Core Hamiltonian energy:                                    348.68649530040079
  Hartree energy:                                             457.01477161334344
  Exchange-correlation energy:                               -149.03140521048945

  Total energy:                                              -472.92642971536725

  outer SCF iter =    1 RMS gradient =   0.83E-06 energy =       -472.9264297154
  outer SCF loop converged in   1 iterations or   21 steps


 ENERGY| Total FORCE_EVAL ( QS ) energy (a.u.):             -472.926429720722183


 ATOMIC FORCES in [a.u.]

 # Atom   Kind   Element          X              Y              Z
      1      1      C          -0.00121489     0.00046803    -0.00015776
      2      1      C           0.00218378     0.00214214     0.00037587
      3      1      C          -0.00079058    -0.00012436    -0.00033758
      4      1      C           0.00300693     0.00017869    -0.00095952
      5      1      C          -0.00129082    -0.00160526     0.00066204
      6      1      C          -0.00011399    -0.00015668     0.00090846
      7      2      N          -0.00190607    -0.00174509    -0.00181332
      8      2      N           0.00281346     0.00194606    -0.00171678
      9      1      C          -0.00268825    -0.00045506    -0.00097082
     10      1      C           0.00155482     0.00158039     0.00056003
     11      1      C           0.00007268     0.00014223     0.00091144
     12      1      C           0.00142735    -0.00028639    -0.00012169
     13      1      C          -0.00229330    -0.00177445     0.00054892
     14      1      C           0.00073608     0.00026138    -0.00035452
     15      1      C           0.00226690    -0.00005947     0.00024277
     16      1      C          -0.00081613     0.00046221     0.00212108
     17      1      C          -0.00232045    -0.00003203     0.00023667
     18      1      C          -0.00014023    -0.00002948     0.00135513
     19      3      H          -0.00160014     0.00158190    -0.00028415
     20      3      H           0.00151609     0.00031688    -0.00066609
     21      3      H          -0.00063780    -0.00057932    -0.00024064
     22      3      H           0.00075914     0.00048867    -0.00024835
     23      3      H           0.00154196    -0.00173319    -0.00033671
     24      3      H          -0.00158874    -0.00025123    -0.00064321
     25      3      H          -0.00087918     0.00254477     0.00084619
     26      3      H          -0.00148028    -0.00275611    -0.00119034
     27      3      H           0.00135735    -0.00269549     0.00117050
     28      3      H           0.00154908     0.00241075    -0.00092306
     29      1      C           0.00131410     0.00023674     0.00007599
     30      1      C          -0.00010066    -0.00001180    -0.00109109
     31      1      C           0.00133199    -0.00167026    -0.00095398
     32      1      C          -0.00282237     0.00064040     0.00099288
     33      1      C           0.00077607    -0.00019930     0.00002089
     34      1      C          -0.00224111     0.00204176    -0.00087424
     35      2      N           0.00277520    -0.00180854     0.00231566
     36      2      N          -0.00212524     0.00177989     0.00229583
     37      1      C           0.00312825    -0.00039445     0.00094241
     38      1      C          -0.00075210     0.00008626     0.00000527
     39      1      C           0.00219003    -0.00219453    -0.00088759
     40      1      C          -0.00125077    -0.00031136     0.00010705
     41      1      C          -0.00002065     0.00000897    -0.00119429
     42      1      C          -0.00135412     0.00163921    -0.00092307
     43      1      C           0.00057547    -0.00002819    -0.00177295
     44      1      C          -0.00209589    -0.00002633    -0.00002737
     45      1      C          -0.00112528    -0.00015731    -0.00180686
     46      1      C           0.00214023     0.00006828    -0.00042796
     47      3      H           0.00160532     0.00158722     0.00039253
     48      3      H           0.00076051    -0.00059393     0.00015777
     49      3      H          -0.00151147     0.00022934     0.00054523
     50      3      H           0.00164744    -0.00028552     0.00051463
     51      3      H          -0.00147727    -0.00148128     0.00036230
     52      3      H          -0.00066770     0.00064537     0.00022109
     53      3      H           0.00136217    -0.00268305     0.00112108
     54      3      H           0.00115823     0.00252184    -0.00096293
     55      3      H          -0.00103563     0.00307348     0.00127660
     56      3      H          -0.00134146    -0.00250331    -0.00084466
     57      1      C           0.00046265    -0.00234337     0.00077900
     58      1      C          -0.00043325     0.00035092    -0.00016912
     59      1      C           0.00115359    -0.00040774     0.00024713
     60      1      C           0.00126072     0.00036980    -0.00026300
     61      1      C          -0.00045076    -0.00029331     0.00006189
     62      1      C           0.00027922     0.00177734    -0.00088006
     63      2      N           0.00014268    -0.00100936     0.00074737
     64      2      N          -0.00101905    -0.00099963    -0.00059880
     65      3      H          -0.00034387    -0.00032531    -0.00107166
     66      3      H           0.00011559     0.00025891    -0.00094683
     67      3      H          -0.00009210    -0.00133850     0.00004328
     68      3      H           0.00014617     0.00066769    -0.00106843
     69      3      H           0.00102180    -0.00056435     0.00083729
     70      3      H           0.00114005     0.00045549    -0.00087364
     71      3      H           0.00019165    -0.00063561     0.00099061
     72      3      H          -0.00000566     0.00146765    -0.00012533
     73      3      H           0.00015286    -0.00024052     0.00090940
     74      3      H          -0.00028612     0.00041544     0.00094261
     75      1      C          -0.00037957     0.00229612     0.00111299
     76      1      C           0.00039939    -0.00030817    -0.00009730
     77      1      C          -0.00115227     0.00045415     0.00027848
     78      1      C          -0.00118271    -0.00036236    -0.00020769
     79      1      C           0.00058204     0.00024198     0.00012804
     80      1      C          -0.00028262    -0.00181332    -0.00091132
     81      2      N           0.00117201     0.00080506    -0.00009498
     82      2      N           0.00147154     0.00076053     0.00051393
     83      3      H           0.00017556     0.00053908    -0.00085943
     84      3      H          -0.00018973    -0.00029240    -0.00091955
     85      3      H           0.00013137     0.00137166     0.00005906
     86      3      H          -0.00016949    -0.00068179    -0.00106802
     87      3      H          -0.00103375     0.00057879     0.00082297
     88      3      H          -0.00100024    -0.00045976    -0.00085367
     89      3      H          -0.00008661     0.00066566     0.00100347
     90      3      H           0.00005208    -0.00139571    -0.00008616
     91      3      H           0.00000963     0.00019036     0.00100118
     92      3      H           0.00044576    -0.00042786     0.00101949
     93      1      C           0.00091005     0.00093921    -0.00134880
     94      1      C           0.00004634     0.00002855     0.00063540
     95      1      C          -0.00001087     0.00084479    -0.00051872
     96      1      C           0.00005867     0.00093363     0.00053889
     97      1      C           0.00001738    -0.00010963    -0.00042129
     98      1      C          -0.00054866     0.00088567     0.00192223
     99      2      N           0.00055695    -0.00083688    -0.00089351
    100      2      N          -0.00015302    -0.00018929     0.00116946
    101      3      H          -0.00038743     0.00062862     0.00037793
    102      3      H          -0.00068922     0.00004010     0.00032383
    103      3      H           0.00001765    -0.00004672    -0.00111484
    104      3      H          -0.00091534    -0.00026177     0.00080493
    105      3      H           0.00053227     0.00065803    -0.00060668
    106      3      H          -0.00049991     0.00076347     0.00061605
    107      3      H           0.00086316    -0.00031175    -0.00077002
    108      3      H           0.00000369    -0.00004272     0.00111005
    109      3      H           0.00062141     0.00002191    -0.00033125
    110      3      H           0.00026176     0.00078068    -0.00015212
    111      1      C          -0.00080400    -0.00095827    -0.00174051
    112      1      C          -0.00004962     0.00002656     0.00051510
    113      1      C          -0.00004627    -0.00081884    -0.00051629
    114      1      C          -0.00004741    -0.00090219     0.00052372
    115      1      C          -0.00003272     0.00003235    -0.00046606
    116      1      C           0.00100560    -0.00119823     0.00185350
    117      2      N          -0.00050762     0.00080960    -0.00080041
    118      2      N           0.00046217     0.00069128     0.00084725
    119      3      H           0.00019042    -0.00081916     0.00008145
    120      3      H           0.00060373    -0.00003689     0.00033910
    121      3      H          -0.00001465     0.00005414    -0.00107615
    122      3      H           0.00090511     0.00025611     0.00078498
    123      3      H          -0.00055694    -0.00067487    -0.00059338
    124      3      H           0.00049143    -0.00073975     0.00060496
    125      3      H          -0.00091833     0.00032289    -0.00076991
    126      3      H           0.00001923     0.00004455     0.00108056
    127      3      H          -0.00063777    -0.00001019    -0.00029730
    128      3      H          -0.00032921    -0.00083417    -0.00006144
 SUM OF ATOMIC FORCES           0.00468461     0.00018852     0.00060870     0.00472775

 Number of electrons:                                                        344
 Number of occupied orbitals:                                                172
 Number of molecular orbitals:                                               172

 Number of orbital functions:                                               1184
 Number of independent orbital functions:                                   1184

 Extrapolation method: ASPC


 SCF WAVEFUNCTION OPTIMIZATION

  ----------------------------------- OT ---------------------------------------
  Minimizer      : CG                  : conjugate gradient
  Preconditioner : FULL_SINGLE_INVERSE : inversion of 
                                         H + eS - 2*(Sc)(c^T*H*c+const)(Sc)^T
  Precond_solver : DEFAULT
  Line search    : 2PNT                : 2 energies, one gradient
  stepsize       :    0.08000000                  energy_gap     :    0.08000000
  eps_taylor     :   0.10000E-15                  max_taylor     :             4
  ----------------------------------- OT ---------------------------------------

  Step     Update method      Time    Convergence         Total energy    Change
  ------------------------------------------------------------------------------
     1 OT CG       0.80E-01  147.7     0.00054524      -472.9210649006 -4.73E+02
     2 OT LS       0.15E+00  105.0                     -472.9245814020
     3 OT CG       0.15E+00  173.4     0.00033417      -472.9254840886 -4.42E-03
     4 OT LS       0.66E-01  104.8                     -472.9251443047
     5 OT CG       0.66E-01  173.7     0.00013341      -472.9262362342 -7.52E-04
     6 OT LS       0.81E-01  105.0                     -472.9263780945
     7 OT CG       0.81E-01  173.7     0.00006922      -472.9263829821 -1.47E-04
     8 OT LS       0.75E-01  105.3                     -472.9264193962
     9 OT CG       0.75E-01  173.6     0.00003322      -472.9264196229 -3.66E-05
    10 OT LS       0.67E-01  105.0                     -472.9264270496
    11 OT CG       0.67E-01  174.2     0.00001508      -472.9264271586 -7.54E-06
    12 OT LS       0.81E-01  105.2                     -472.9264289772
    13 OT CG       0.81E-01  173.9     0.00000833      -472.9264290322 -1.87E-06
    14 OT LS       0.54E-01  104.8                     -472.9264293256
    15 OT CG       0.54E-01  173.5     0.00000443      -472.9264294169 -3.85E-07
    16 OT LS       0.64E-01  105.2                     -472.9264295420
    17 OT CG       0.64E-01  173.8     0.00000206      -472.9264295450 -1.28E-07
    18 OT LS       0.81E-01  104.9                     -472.9264295784
    19 OT CG       0.81E-01  173.4     0.00000102      -472.9264295800 -3.50E-08
    20 OT LS       0.72E-01  105.1                     -472.9264295875
    21 OT CG       0.72E-01  173.1     0.00000053      -472.9264295876 -7.60E-09

  *** SCF run converged in    21 steps ***


  Electronic density on regular grids:       -343.9999995095        0.0000004905
  Core density on regular grids:              343.9999978412       -0.0000021588
  Total charge density on r-space grids:       -0.0000016683
[truncated: 7,956,461 more chars]
