# Supplementary material for: Photoresponsive Organic Cages—Computationally Inspired Discovery of Azobenzene-Derived Organic Cages
Source: J Am Chem Soc. 2024 Oct 22;146(44):30332–9. doi: 10.1021/jacs.4c10217 (PMC11544616; doi:10.1021/jacs.4c10217)
Supplement: Supplementary file 1 — ja4c10217_si_001.zip [file ja4c10217_si_001.zip › Computational Models/Isomerisation Models/ACC1/TransIsomers/2plus4/EEE Orientation 2/POSXYZ.xyz]

 i =       13, E =      -472.9312851896
  C        28.3044990091       21.9783133012       23.7837170929
  C        27.0104617773       21.4097015389       23.7404841137
  C        25.9007922536       22.2291465224       23.4027338143
  C        26.0839877232       23.6032421863       23.1407338405
  C        27.3928169527       24.1526215600       23.1165385244
  C        28.5021817403       23.3465505534       23.4441058529
  N        24.8881831006       24.3707101343       23.0551625353
  N        25.0853890400       25.6377900227       23.0533424748
  C        23.8848150435       26.3998980588       23.1607358387
  C        22.5762561767       25.8464955067       23.1656186246
  C        21.4698942503       26.6500629396       23.5120687966
  C        21.6692014802       28.0217369703       23.8390075034
  C        22.9607141817       28.5934555606       23.7672234076
  C        24.0663225475       27.7752702018       23.4137427576
  C        23.2049928746       29.9809179908       24.2353562020
  C        20.1508845048       25.9817893653       23.6235743924
  C        26.7763226985       20.0239941879       24.2194534060
  C        29.8233610318       24.0122953660       23.5249040983
  H        29.1769041648       21.3792395040       24.0905214266
  H        24.8849164651       21.8075673992       23.4278056186
  H        27.5150203823       25.2275411624       22.9124435124
  H        22.4524468897       24.7704554508       22.9687647798
  H        20.8010679130       28.6200835681       24.1587446935
  H        25.0804036244       28.2010983982       23.4176806971
  H        22.4255829714       30.3982535030       24.9224493969
  H        20.0847502757       24.9851299621       23.1210486423
  H        27.5627107763       19.6136638010       24.9031383030
  H        29.8787434894       25.0078916460       23.0187579906
  C        21.4775479357       22.2268259860       26.2583174313
  C        21.3908080758       23.6073800328       26.5945257262
  C        22.5632018916       24.3289775785       26.8975181979
  C        23.8278561608       23.6843461336       26.8489971905
  C        23.9013444711       22.3000741258       26.5857577079
  C        22.7263685640       21.5634938072       26.2763236708
  N        25.0791846011       24.3643765653       26.9218582702
  N        24.9664522340       25.6422290463       26.9253542524
  C        26.2115069139       26.3253520187       26.8244575419
  C        26.1257266844       27.7097510488       26.5657660474
  C        27.2905230474       28.4494159475       26.2283423348
  C        28.5398323550       27.7885048100       26.1759942570
  C        28.6387413416       26.4079453800       26.5079424292
  C        27.4768685397       25.6833868286       26.8412567259
  C        29.9057216331       25.6466718654       26.4124886088
  C        27.1517175867       29.8513245750       25.7581867642
  C        20.1224254915       24.3706392021       26.5265103373
  C        22.8491506882       20.1616794460       25.8004395576
  H        20.5564064959       21.6915009164       25.9773749503
  H        22.5240566902       25.4102644563       27.0991343517
  H        24.8819442005       21.8033872903       26.5409070341
  H        25.1427094470       28.2032728761       26.5459408104
  H        29.4520974631       28.3264485403       25.8724445169
  H        27.5216565145       24.6020069783       27.0412454227
  H        29.9048499886       24.6625739913       26.9428824882
  H        27.9565988188       30.2091074430       25.0672169609
  H        20.1410106032       25.3653930444       27.0356543859
  H        22.0222278104       19.8038743423       25.1357148640
  C        32.0514681786       25.1125065496       25.6360037757
  C        33.3649881850       25.9046523025       25.7990861067
  C        34.6083475614       25.0194334841       25.6122572105
  C        34.5767656954       24.3156461388       24.2439373335
  C        33.2787961642       23.5091678394       24.0733823851
  C        32.0201707948       24.3818561319       24.2510304263
  N        30.8282231387       23.5302553882       24.1837490236
  N        30.9203772373       26.0404854278       25.7123467525
  H        31.9836966623       24.3177349074       26.4210521036
  H        33.3653408299       26.3873724904       26.7999733308
  H        33.3639314888       26.7275614034       25.0498181602
  H        34.6435344029       24.2521211377       26.4193740461
  H        35.5284465861       25.6335582647       25.7179081224
  H        35.4562251314       23.6470034381       24.1260917765
  H        34.6482761675       25.0808450010       23.4372525734
  H        33.2360657095       22.6889003960       24.8243888993
  H        33.2373682528       23.0266534876       23.0734351097
  H        31.9952579690       25.1819012401       23.4690338465
  C        17.9552097045       24.8959133992       25.7934563209
  C        16.6413980925       24.1075703063       25.9778970672
  C        15.3952473335       24.9917482016       25.8054421169
  C        15.4071789376       25.6904338669       24.4344069910
  C        16.7063766828       26.4903863631       24.2391277450
  C        17.9676911408       25.6158964184       24.4003736114
  N        19.1598200887       26.4657112993       24.3021527472
  N        19.0844795196       23.9642775171       25.8672323693
  H        18.0326278261       25.6980425046       26.5700441979
  H        16.6531865390       23.6272092769       26.9798599341
  H        16.6303364128       23.2826829951       25.2308703901
  H        15.3705290312       25.7622534119       26.6098335485
  H        14.4763628645       24.3783018959       25.9252180208
  H        14.5295877000       26.3640963242       24.3285359775
  H        15.3178061329       24.9234985678       23.6310603437
  H        16.7637468125       27.3143211079       24.9851524610
  H        16.7328974494       26.9683771217       23.2365054950
  H        17.9751877637       24.8091203794       23.6249309702
  C        25.9656776588       31.8269123793       25.2854642485
  C        26.2110196202       33.0763505842       26.1547357091
  C        26.0016631859       34.3599049151       25.3251462224
  C        24.6067427886       34.3982176607       24.6692612442
  C        24.3281294341       33.1258443400       23.8451193582
  C        24.5153049770       31.8673565240       24.7162061680
  N        24.2923536464       30.6297826533       23.9658052083
  N        26.1172562621       30.5767514137       26.0352049471
  H        26.6679869081       31.8559523084       24.4138095112
  H        27.2435220418       33.0398069892       26.5644964943
  H        25.5171674349       33.0553195495       27.0246022385
  H        26.7785152252       34.4076354062       24.5279181319
  H        26.1507539949       35.2560702852       25.9657376905
  H        24.5075998439       35.2978445474       24.0242971219
  H        23.8325738115       34.4922032234       25.4648280419
  H        25.0126265503       33.0662905598       22.9697784776
  H        23.2916933199       33.1375369006       23.4430085043
  H        23.8166806840       31.9335456542       25.5890919239
  C        24.0272547411       18.1843276563       25.3013535766
  C        23.7899358916       16.9406230703       26.1819894248
  C        23.9778355175       15.6517399892       25.3550262677
  C        25.3599645742       15.6039785737       24.6727203230
  C        25.6318932901       16.8722556284       23.8401079076
  C        25.4703048722       18.1334510483       24.7122926672
  N        25.6923504284       19.3679445181       23.9578269934
  N        23.8915680973       19.4372768812       26.0460806008
  H        23.3119547978       18.1520905599       24.4402427491
  H        22.7650190997       16.9843786836       26.6096118575
  H        24.4995196943       16.9621674193       27.0393570816
  H        23.1854413388       15.6033030700       24.5729037449
  H        23.8379707458       14.7591683365       26.0029212637
  H        25.4421988886       14.7019465564       24.0289480085
  H        26.1485473480       15.5077184777       25.4539803295
  H        24.9308518144       16.9352760981       22.9780403423
  H        26.6600066275       16.8518568878       23.4178483696
  H        26.1803709513       18.0618008552       25.5759947767
