# Supplementary material for: Photoresponsive Organic Cages—Computationally Inspired Discovery of Azobenzene-Derived Organic Cages
Source: J Am Chem Soc. 2024 Oct 22;146(44):30332–9. doi: 10.1021/jacs.4c10217 (PMC11544616; doi:10.1021/jacs.4c10217)
Supplement: Supplementary file 1 — ja4c10217_si_001.zip [file ja4c10217_si_001.zip › Computational Models/Isomerisation Models/ACC1/TransIsomers/3plus6/EEE Orientation 1/OUTPUT.out]

 DBCSR| Multiplication driver                                               BLAS
 DBCSR| Multrec recursion limit                                              512
 DBCSR| Multiplication stack size                                           1000
 DBCSR| Maximum elements for images                                    UNLIMITED
 DBCSR| Multiplicative factor virtual images                                   1
 DBCSR| Multiplication size stacks                                             3
 DBCSR| Number of 3D layers                                               SINGLE
 DBCSR| Use MPI memory allocation                                              T
 DBCSR| Use RMA algorithm                                                      F
 DBCSR| Use Communication thread                                               T
 DBCSR| Communication thread load                                             87


  **** **** ******  **  PROGRAM STARTED AT               2020-01-31 13:55:54.956
 ***** ** ***  *** **   PROGRAM STARTED ON                           cx1-105-5-3
 **    ****   ******    PROGRAM STARTED BY                                 jpegg
 ***** **    ** ** **   PROGRAM PROCESS ID                                 12574
  **** **  *******  **  PROGRAM STARTED IN /rds/general/user/jpegg/home/WORK/Pro
                                           ject_PhotoIsomer/ICLPhotoIsomer/Exper
                                           imental/DA1/TransIsomers/36/I0/PBE

 CP2K| version string:                                          CP2K version 6.1
 CP2K| source code revision number:                                    svn:18464
 CP2K| cp2kflags: libint fftw3 parallel mpi3 scalapack has_no_shared_glibc max_c
 CP2K|            ontr=4 mkl
 CP2K| is freely available from                            https://www.cp2k.org/
 CP2K| Program compiled at                          Thu 12 Jul 13:52:12 BST 2018
 CP2K| Program compiled on                                  build-2.hpc.ic.ac.uk
 CP2K| Program compiled for                                   Linux-x86-64-intel
 CP2K| Data directory path                                   /tmp/cp2k/cp2k/data
 CP2K| Input file name                                                 INPUT.inp
 
 GLOBAL| Force Environment number                                              1
 GLOBAL| Basis set file name            /work/jpegg/Library/CP2K/Basis_Set/BASIS
 GLOBAL| Potential file name            /work/jpegg/Library/CP2K/Basis_Set/GTH_P
 GLOBAL| MM Potential file name                                     MM_POTENTIAL
 GLOBAL| Coordinate file name                                         POSXYZ.xyz
 GLOBAL| Method name                                                        CP2K
 GLOBAL| Project name                                                     peggjt
 GLOBAL| Preferred FFT library                                             FFTW3
 GLOBAL| Preferred diagonalization lib.                                       SL
 GLOBAL| Run type                                                        GEO_OPT
 GLOBAL| All-to-all communication in single precision                          F
 GLOBAL| FFTs using library dependent lengths                                  T
 GLOBAL| Global print level                                                  LOW
 GLOBAL| Total number of message passing processes                            96
 GLOBAL| Number of threads for this process                                    1
 GLOBAL| This output is from process                                           0
 GLOBAL| CPU model name :  Intel(R) Xeon(R) CPU E5-2650 0 @ 2.00GHz

 MEMORY| system memory details [Kb]
 MEMORY|                        rank 0           min           max       average
 MEMORY| MemTotal            132003180     131985260     132003180     131991233
 MEMORY| MemFree              69031604      69031532      89736360      78793411
 MEMORY| Buffers                     0             0             0             0
 MEMORY| Cached               59800276      39681108      59800276      50254849
 MEMORY| Slab                   970896        375248        970896        756626
 MEMORY| SReclaimable           768132        220580        769564        586092
 MEMORY| MemLikelyFree       129600012     129599932     129665076     129634352

 
 GENERATE|  Preliminary Number of Bonds generated:                             0
 GENERATE|  Achieved consistency in connectivity generation.

 *******************************************************************************
 *******************************************************************************
 **                                                                           **
 **     #####                         ##              ##                      **
 **    ##   ##            ##          ##              ##                      **
 **   ##     ##                       ##            ######                    **
 **   ##     ##  ##   ##  ##   #####  ##  ##   ####   ##    #####    #####    **
 **   ##     ##  ##   ##  ##  ##      ## ##   ##      ##   ##   ##  ##   ##   **
 **   ##  ## ##  ##   ##  ##  ##      ####     ###    ##   ######   ######    **
 **    ##  ###   ##   ##  ##  ##      ## ##      ##   ##   ##       ##        **
 **     #######   #####   ##   #####  ##  ##  ####    ##    #####   ##        **
 **           ##                                                    ##        **
 **                                                                           **
 **                                                ... make the atoms dance   **
 **                                                                           **
 **            Copyright (C) by CP2K developers group (2000 - 2018)           **
 **                                                                           **
 *******************************************************************************


 TOTAL NUMBERS AND MAXIMUM NUMBERS

  Total number of            - Atomic kinds:                                   3
                             - Atoms:                                        192
                             - Shell sets:                                   384
                             - Shells:                                       780
                             - Primitive Cartesian functions:                960
                             - Cartesian basis functions:                   1878
                             - Spherical basis functions:                   1776

  Maximum angular momentum of- Orbital basis functions:                        2
                             - Local part of the GTH pseudopotential:          2
                             - Non-local part of the GTH pseudopotential:      0


 SCF PARAMETERS         Density guess:                                    ATOMIC
                        --------------------------------------------------------
                        max_scf:                                              60
                        max_scf_history:                                       0
                        max_diis:                                              4
                        --------------------------------------------------------
                        eps_scf:                                        1.00E-06
                        eps_scf_history:                                0.00E+00
                        eps_diis:                                       1.00E-01
                        eps_eigval:                                     1.00E-05
                        --------------------------------------------------------
                        level_shift [a.u.]:                                 0.00
                        --------------------------------------------------------
                        Outer loop SCF in use 
                        No variables optimised in outer loop
                        eps_scf                                         1.00E-06
                        max_scf                                               10
                        No outer loop optimization
                        step_size                                       5.00E-01

 *******************************************************************************
 ***                     STARTING GEOMETRY OPTIMIZATION                      ***
 ***                           CONJUGATE GRADIENTS                           ***
 *******************************************************************************

 Number of electrons:                                                        516
 Number of occupied orbitals:                                                258
 Number of molecular orbitals:                                               258

 Number of orbital functions:                                               1776
 Number of independent orbital functions:                                   1776

 Extrapolation method: initial_guess


 SCF WAVEFUNCTION OPTIMIZATION

  ----------------------------------- OT ---------------------------------------
  Minimizer      : CG                  : conjugate gradient
  Preconditioner : FULL_SINGLE_INVERSE : inversion of 
                                         H + eS - 2*(Sc)(c^T*H*c+const)(Sc)^T
  Precond_solver : DEFAULT
  Line search    : 2PNT                : 2 energies, one gradient
  stepsize       :    0.08000000                  energy_gap     :    0.08000000
  eps_taylor     :   0.10000E-15                  max_taylor     :             4
  ----------------------------------- OT ---------------------------------------

  Step     Update method      Time    Convergence         Total energy    Change
  ------------------------------------------------------------------------------
     1 OT CG       0.80E-01  180.0     0.02910775      -659.0364031021 -6.59E+02
     2 OT LS       0.15E+00  103.6                     -682.0269633802
     3 OT CG       0.15E+00  171.9     0.02743845      -688.6798647448 -2.96E+01
     4 OT LS       0.73E-01  103.9                     -685.9749290032
     5 OT CG       0.73E-01  171.8     0.02118534      -696.6841317786 -8.00E+00
     6 OT LS       0.54E-01  103.5                     -700.8213237993
     7 OT CG       0.54E-01  171.1     0.01324686      -701.3499039763 -4.67E+00
     8 OT LS       0.14E+00  103.7                     -704.8659918717
     9 OT CG       0.14E+00  171.5     0.00760458      -706.4392231875 -5.09E+00
    10 OT LS       0.94E-01  103.7                     -707.2210751948
    11 OT CG       0.94E-01  172.2     0.00537551      -707.4641556140 -1.02E+00
    12 OT LS       0.11E+00  103.6                     -708.1755348122
    13 OT CG       0.11E+00  171.2     0.00339707      -708.1913921990 -7.27E-01
    14 OT LS       0.14E+00  104.0                     -708.5425081841
    15 OT CG       0.14E+00  171.3     0.00282011      -708.5551386876 -3.64E-01
    16 OT LS       0.15E+00  104.1                     -708.8136536525
    17 OT CG       0.15E+00  171.5     0.00262175      -708.8140231513 -2.59E-01
    18 OT LS       0.11E+00  104.0                     -708.9542109692
    19 OT CG       0.11E+00  172.3     0.00195303      -708.9787316223 -1.65E-01
    20 OT LS       0.12E+00  103.9                     -709.0838556201
    21 OT CG       0.12E+00  172.1     0.00150135      -709.0858162936 -1.07E-01
    22 OT LS       0.15E+00  104.1                     -709.1595742362
    23 OT CG       0.15E+00  171.7     0.00128568      -709.1617474409 -7.59E-02
    24 OT LS       0.15E+00  103.9                     -709.2180750552
    25 OT CG       0.15E+00  171.3     0.00109742      -709.2180742474 -5.63E-02
    26 OT LS       0.14E+00  103.5                     -709.2556494905
    27 OT CG       0.14E+00  171.8     0.00087609      -709.2559472430 -3.79E-02
    28 OT LS       0.14E+00  104.5                     -709.2801895158
    29 OT CG       0.14E+00  172.4     0.00074238      -709.2801896614 -2.42E-02
    30 OT LS       0.14E+00  103.7                     -709.2972439137
    31 OT CG       0.14E+00  171.5     0.00063443      -709.2972518376 -1.71E-02
    32 OT LS       0.13E+00  103.9                     -709.3094429815
    33 OT CG       0.13E+00  171.9     0.00052209      -709.3094489194 -1.22E-02
    34 OT LS       0.14E+00  104.0                     -709.3183015941
    35 OT CG       0.14E+00  171.6     0.00045518      -709.3183457494 -8.90E-03
    36 OT LS       0.14E+00  104.1                     -709.3250273403
    37 OT CG       0.14E+00  171.8     0.00038634      -709.3250281019 -6.68E-03
    38 OT LS       0.15E+00  104.2                     -709.3300242304
    39 OT CG       0.15E+00  172.6     0.00032978      -709.3300312044 -5.00E-03
    40 OT LS       0.16E+00  104.2                     -709.3339001418
    41 OT CG       0.16E+00  172.0     0.00029453      -709.3339143488 -3.88E-03
    42 OT LS       0.16E+00  103.6                     -709.3370025324
    43 OT CG       0.16E+00  171.7     0.00026675      -709.3370025524 -3.09E-03
    44 OT LS       0.15E+00  104.2                     -709.3394058694
    45 OT CG       0.15E+00  171.9     0.00023984      -709.3394125494 -2.41E-03
    46 OT LS       0.14E+00  103.9                     -709.3412066648
    47 OT CG       0.14E+00  172.2     0.00021327      -709.3412179709 -1.81E-03
    48 OT LS       0.14E+00  103.7                     -709.3426282043
    49 OT CG       0.14E+00  172.2     0.00019124      -709.3426284272 -1.41E-03
    50 OT LS       0.14E+00  104.2                     -709.3437604161
    51 OT CG       0.14E+00  172.0     0.00016562      -709.3437604208 -1.13E-03
    52 OT LS       0.15E+00  103.9                     -709.3446725467
    53 OT CG       0.15E+00  172.3     0.00014075      -709.3446774811 -9.17E-04
    54 OT LS       0.16E+00  103.7                     -709.3453805543
    55 OT CG       0.16E+00  171.6     0.00012446      -709.3453832868 -7.06E-04
    56 OT LS       0.15E+00  104.1                     -709.3459095999
    57 OT CG       0.15E+00  171.6     0.00011081      -709.3459107539 -5.27E-04
    58 OT LS       0.15E+00  104.1                     -709.3463360081
    59 OT CG       0.15E+00  172.2     0.00009847      -709.3463361165 -4.25E-04
    60 OT LS       0.16E+00  104.5                     -709.3466950129

  Leaving inner SCF loop after reaching    60 steps.


  Electronic density on regular grids:       -515.9999992880        0.0000007120
  Core density on regular grids:              515.9999967634       -0.0000032366
  Total charge density on r-space grids:       -0.0000025246
  Total charge density g-space grids:          -0.0000025246

  Overlap energy of the core charge distribution:               0.00004112880930
  Self energy of the core charge distribution:              -1694.39446126194002
  Core Hamiltonian energy:                                    526.67254993696793
  Hartree energy:                                             683.01119195764659
  Exchange-correlation energy:                               -224.63601677436162

  Total energy:                                              -709.34669501287794

  outer SCF iter =    1 RMS gradient =   0.98E-04 energy =       -709.3466950129

  ----------------------------------- OT ---------------------------------------
  Minimizer      : CG                  : conjugate gradient
  Preconditioner : FULL_SINGLE_INVERSE : inversion of 
                                         H + eS - 2*(Sc)(c^T*H*c+const)(Sc)^T
  Precond_solver : DEFAULT
  Line search    : 2PNT                : 2 energies, one gradient
  stepsize       :    0.08000000                  energy_gap     :    0.08000000
  eps_taylor     :   0.10000E-15                  max_taylor     :             4
  ----------------------------------- OT ---------------------------------------

  Step     Update method      Time    Convergence         Total energy    Change
  ------------------------------------------------------------------------------
     1 OT CG       0.80E-01  278.8     0.00025707      -709.3466967459 -3.61E-04
     2 OT LS       0.16E+00  104.3                     -709.3484984953
     3 OT CG       0.16E+00  171.5     0.00013993      -709.3490607620 -2.36E-03
     4 OT LS       0.65E-01  103.7                     -709.3487663301
     5 OT CG       0.65E-01  171.8     0.00007863      -709.3493503199 -2.90E-04
     6 OT LS       0.68E-01  103.9                     -709.3494470373
     7 OT CG       0.68E-01  171.8     0.00004678      -709.3494473658 -9.70E-05
     8 OT LS       0.59E-01  104.0                     -709.3494758528
     9 OT CG       0.59E-01  171.5     0.00002513      -709.3494767043 -2.93E-05
    10 OT LS       0.63E-01  103.9                     -709.3494857992
    11 OT CG       0.63E-01  171.7     0.00001451      -709.3494858498 -9.15E-06
    12 OT LS       0.66E-01  104.3                     -709.3494890418
    13 OT CG       0.66E-01  171.5     0.00000790      -709.3494890488 -3.20E-06
    14 OT LS       0.70E-01  104.3                     -709.3494900521
    15 OT CG       0.70E-01  171.3     0.00000477      -709.3494900554 -1.01E-06
    16 OT LS       0.66E-01  104.1                     -709.3494903968
    17 OT CG       0.66E-01  171.7     0.00000289      -709.3494903984 -3.43E-07
    18 OT LS       0.70E-01  103.9                     -709.3494905313
    19 OT CG       0.70E-01  172.7     0.00000164      -709.3494905317 -1.33E-07
    20 OT LS       0.74E-01  103.7                     -709.3494905770
    21 OT CG       0.74E-01  171.9     0.00000093      -709.3494905771 -4.54E-08

  *** SCF run converged in    21 steps ***


  Electronic density on regular grids:       -515.9999992880        0.0000007120
  Core density on regular grids:              515.9999967634       -0.0000032366
  Total charge density on r-space grids:       -0.0000025246
  Total charge density g-space grids:          -0.0000025246

  Overlap energy of the core charge distribution:               0.00004112880930
  Self energy of the core charge distribution:              -1694.39446126194002
  Core Hamiltonian energy:                                    526.67490439233995
  Hartree energy:                                             683.00726620854289
  Exchange-correlation energy:                               -224.63724104488105

  Total energy:                                              -709.34949057712913

  outer SCF iter =    2 RMS gradient =   0.93E-06 energy =       -709.3494905771
  outer SCF loop converged in   2 iterations or   81 steps


 ENERGY| Total FORCE_EVAL ( QS ) energy (a.u.):             -709.349490591701851


 ATOMIC FORCES in [a.u.]

 # Atom   Kind   Element          X              Y              Z
      1      1      C           0.00582945    -0.00079240    -0.00585400
      2      1      C           0.00198285    -0.00421140     0.00065588
      3      1      C          -0.00747728     0.00822243     0.00616499
      4      1      C          -0.00057078     0.01092096    -0.00494151
      5      1      C           0.01082437    -0.01368107     0.00355993
      6      1      C          -0.00693795     0.00254526    -0.00113398
      7      2      N           0.00658409    -0.02683826     0.00486241
      8      2      N          -0.01909061     0.01982559    -0.00517688
      9      1      C           0.00969311    -0.00601695     0.00509327
     10      1      C          -0.00651708     0.01597100    -0.00377563
     11      1      C          -0.00138247    -0.00724660     0.00111389
     12      1      C           0.00210356     0.00544259     0.00585645
     13      1      C          -0.00270027     0.00358455    -0.00062993
     14      1      C           0.00346775    -0.01064489    -0.00603607
     15      1      C          -0.00920539     0.00409153    -0.00879725
     16      1      C          -0.00123988    -0.00929036    -0.00125382
     17      1      C          -0.00093219    -0.00999812     0.00880366
     18      1      C          -0.00877129     0.00370896     0.00125571
     19      3      H           0.00021544     0.00432975    -0.01330596
     20      3      H          -0.00815932     0.00798373     0.00952282
     21      3      H           0.00775438    -0.01078877     0.00304562
     22      3      H          -0.00554554     0.01205038    -0.00309079
     23      3      H           0.00388563    -0.00188241     0.01332597
     24      3      H           0.00295659    -0.01102055    -0.00953565
     25      3      H          -0.00223303    -0.01514367    -0.01261695
     26      3      H           0.01370886     0.00413701     0.01575834
     27      3      H          -0.01427326     0.00545466     0.01264112
     28      3      H           0.01036116     0.00998365    -0.01571243
     29      1      C           0.00450060     0.00935238     0.00425256
     30      1      C           0.00124029    -0.00580586    -0.00105167
     31      1      C          -0.00566255    -0.00032035    -0.00964068
     32      1      C           0.00114026     0.00613207    -0.00909418
     33      1      C          -0.00480175    -0.00679595     0.01305877
     34      1      C           0.00117069    -0.00321027    -0.00083093
     35      2      N          -0.00276098    -0.01182202     0.01866832
     36      2      N           0.00786743     0.00665485    -0.01833025
     37      1      C          -0.00487040    -0.00314448     0.01028910
     38      1      C           0.00358203     0.00652489    -0.01423404
     39      1      C           0.00192810    -0.00051814     0.00218912
     40      1      C          -0.00540303    -0.00649058    -0.00526897
     41      1      C           0.00133154    -0.00021821    -0.00040626
     42      1      C           0.00341407     0.00340205     0.01144557
     43      1      C           0.00374315     0.00718002    -0.00997918
     44      1      C           0.00296911     0.00386667     0.00809623
     45      1      C           0.00123153    -0.01007462     0.00683285
     46      1      C           0.00160661    -0.00489563    -0.00912779
     47      3      H           0.00819884     0.01037134    -0.00364625
     48      3      H          -0.00843922    -0.00730728    -0.01058840
     49      3      H          -0.00173059    -0.00425314     0.01346097
     50      3      H           0.00170730     0.00267352    -0.01397536
     51      3      H          -0.00865237    -0.01059386     0.00333810
     52      3      H           0.00653794     0.00831952     0.01115626
     53      3      H           0.00934594     0.01248083     0.01306259
     54      3      H          -0.01408199    -0.01443538     0.00496473
     55      3      H          -0.01572834    -0.00492904    -0.01206338
     56      3      H           0.01152311     0.01580413    -0.00554529
     57      1      C          -0.00824007    -0.00157877     0.00529116
     58      1      C           0.00040515     0.00125169     0.00025217
     59      1      C           0.00480380     0.00133501    -0.01139646
     60      1      C          -0.00530821    -0.00178824    -0.00993966
     61      1      C           0.00739032    -0.00004901     0.01433727
     62      1      C           0.00065005     0.00186602    -0.00211858
     63      2      N           0.01135018     0.00186647     0.01801899
     64      2      N          -0.01112291     0.00363511    -0.02005671
     65      1      C           0.00590065    -0.00141962     0.00892051
     66      1      C          -0.00850392    -0.00075847    -0.01313198
     67      1      C          -0.00223173     0.00262283     0.00091372
     68      1      C           0.01046271    -0.00068101    -0.00399907
     69      1      C          -0.00442354     0.00396879     0.00081591
     70      1      C          -0.00325278    -0.00471242     0.00955411
     71      1      C          -0.00834063     0.00592037    -0.00682174
     72      1      C          -0.00366855     0.00382538     0.00903465
     73      1      C           0.00782880    -0.00008602     0.01005908
     74      1      C           0.00482699     0.00070689    -0.00806522
     75      3      H          -0.01346349    -0.00257392    -0.00332419
     76      3      H           0.01043259     0.00175142    -0.01119712
     77      3      H           0.00318118     0.00028052     0.01397609
     78      3      H          -0.00459659     0.00059381    -0.01344584
     79      3      H           0.01305709     0.00199701     0.00357875
     80      3      H          -0.01047390    -0.00371013     0.01060694
     81      3      H          -0.01201669    -0.01117796     0.01212752
     82      3      H           0.01952136     0.00221288     0.00548018
     83      3      H           0.01544987     0.00214709    -0.01312714
     84      3      H          -0.01943112    -0.00538773    -0.00494177
     85      1      C          -0.00453613    -0.01024248    -0.00095439
     86      1      C          -0.00906489     0.00256676     0.01313431
     87      1      C          -0.01241319     0.00418082    -0.00807093
     88      1      C           0.00650229     0.01117070    -0.00746959
     89      1      C           0.01356304    -0.01103621    -0.00561191
     90      1      C           0.00679094     0.00000527     0.01179150
     91      2      N           0.01647306    -0.00240580     0.01752579
     92      2      N          -0.01715142    -0.01598971     0.01019175
     93      3      H           0.00722100     0.01415775     0.00264517
     94      3      H           0.01215178     0.00315681    -0.00504473
     95      3      H          -0.00780894    -0.00851429    -0.00843661
     96      3      H           0.00720068     0.01047524     0.00758799
     97      3      H           0.00540912    -0.01222036     0.00111373
     98      3      H          -0.00056442    -0.00142384     0.01332595
     99      3      H          -0.00708755    -0.01096413    -0.00730227
    100      3      H           0.00667379     0.01144895     0.00514299
    101      3      H          -0.01329017     0.00073272     0.00083936
    102      3      H          -0.00763046    -0.00626750    -0.01225675
    103      1      C           0.00765281     0.00181336    -0.00743810
    104      1      C          -0.01249501    -0.00016680    -0.01012992
    105      1      C          -0.00272564     0.01506353     0.00179485
    106      1      C          -0.00104851    -0.00054617     0.01507582
    107      1      C           0.01687143    -0.00688628     0.00195747
    108      1      C          -0.00345513    -0.01071901     0.00035402
    109      2      N           0.00904520    -0.01663457     0.01389190
    110      2      N           0.00151551     0.00778428    -0.01967491
    111      3      H          -0.01094514    -0.00620507     0.00947378
    112      3      H           0.00491589    -0.00670657     0.01044018
    113      3      H           0.00855428     0.01052594    -0.00457626
    114      3      H          -0.00949660    -0.00967538     0.00609521
    115      3      H           0.01021065    -0.00566995    -0.00636507
    116      3      H          -0.00686884    -0.00771862    -0.00867702
    117      3      H           0.00941350     0.00945296    -0.00637588
    118      3      H          -0.00910435    -0.00758606     0.00804817
    119      3      H          -0.00580187     0.01055921    -0.00681033
    120      3      H           0.00815357     0.01074561    -0.00546605
    121      1      C           0.00721748     0.00877873     0.00005768
    122      1      C           0.00806303    -0.01538200     0.00603482
    123      1      C           0.00466259    -0.00472562    -0.01422261
    124      1      C          -0.01389843     0.00065819    -0.00692811
    125      1      C          -0.00349767     0.01745584     0.00508232
    126      1      C          -0.00184533    -0.00745082     0.00909174
    127      2      N          -0.01097025     0.00293153     0.02082597
    128      2      N           0.02473769    -0.00730322     0.00338599
    129      3      H          -0.01323259    -0.00817716     0.00248279
    130      3      H          -0.01145945     0.00662008     0.00152757
    131      3      H           0.00992055     0.00651565    -0.00808504
    132      3      H          -0.01120063    -0.00723323     0.00664224
    133      3      H           0.00513714     0.00997271     0.00728379
    134      3      H           0.00322315    -0.00640583     0.01122946
    135      3      H           0.01137423     0.00737500    -0.00619134
    136      3      H          -0.01156197    -0.00724362     0.00426864
    137      3      H           0.00949565    -0.00732550    -0.00542270
    138      3      H           0.00811373     0.00816341    -0.01120552
    139      1      C          -0.00746912     0.00192440    -0.00912632
    140      1      C           0.01335924    -0.01174811    -0.00508644
    141      1      C          -0.00646006    -0.01242215     0.00717228
    142      1      C          -0.00178329     0.00624171     0.01404673
    143      1      C          -0.00919318     0.01468527    -0.00617427
    144      1      C           0.01107046     0.00183573     0.00002167
    145      2      N           0.00775971     0.02597589    -0.00218705
    146      2      N          -0.00403361    -0.01090055    -0.01988501
    147      3      H           0.01115239     0.00303818     0.01117550
    148      3      H          -0.00164049     0.01193788     0.00542069
    149      3      H          -0.01203333    -0.00646242    -0.00421542
    150      3      H           0.01210028     0.00625816     0.00615156
    151      3      H          -0.00401153     0.00597069    -0.01123994
    152      3      H           0.01115583    -0.00050158    -0.00731192
    153      3      H          -0.01180728    -0.00612520    -0.00655059
    154      3      H           0.01061144     0.00539868     0.00802559
    155      3      H           0.00006192    -0.01324744    -0.00149628
    156      3      H          -0.01364697    -0.00743218    -0.00240965
    157      1      C           0.00515638     0.00570444     0.00744711
    158      1      C          -0.00608622    -0.01099671     0.01008701
    159      1      C           0.01171948    -0.00970740    -0.00183485
    160      1      C          -0.00090089    -0.00075270    -0.01500797
    161      1      C           0.00214007     0.01794610    -0.00194633
    162      1      C          -0.01101758     0.00238369    -0.00033404
    163      2      N          -0.01011132     0.01506256    -0.01361614
    164      2      N           0.00636462    -0.00289111     0.01938914
    165      3      H          -0.01071444    -0.00657333    -0.00944122
    166      3      H          -0.00350101     0.00756188    -0.01042725
    167      3      H           0.01332933     0.00236429     0.00452751
    168      3      H          -0.01304012    -0.00360143    -0.00604051
    169      3      H          -0.00001314     0.01172466     0.00640164
    170      3      H          -0.01006009    -0.00227849     0.00868491
    171      3      H           0.01282605     0.00364552     0.00633742
    172      3      H          -0.01107756    -0.00427260    -0.00804309
    173      3      H           0.00645459    -0.01021508     0.00680073
    174      3      H           0.01331934     0.00191349     0.00545655
    175      1      C          -0.01118360     0.00095892     0.00093150
    176      1      C          -0.00226749    -0.00915014    -0.01319275
    177      1      C          -0.00258527    -0.01278598     0.00820081
    178      1      C           0.01305030     0.00026683     0.00736129
    179      1      C          -0.00289586     0.01733316     0.00555938
    180      1      C           0.00336297     0.00595009    -0.01184282
    181      2      N           0.00756513     0.01598885    -0.01751053
    182      2      N          -0.02127139    -0.00887406    -0.01039852
    183      3      H           0.01584588    -0.00056309    -0.00268203
    184      3      H           0.00871584     0.00907255     0.00499709
    185      3      H          -0.01124050    -0.00262031     0.00849340
    186      3      H           0.01270859     0.00114471    -0.00767283
    187      3      H          -0.00797231     0.01065468    -0.00111734
    188      3      H          -0.00155914     0.00014445    -0.01328214
    189      3      H          -0.01301855    -0.00078475     0.00735203
    190      3      H           0.01318801     0.00020149    -0.00516105
    191      3      H          -0.00584924    -0.01194952    -0.00077312
    192      3      H          -0.00919037    -0.00355977     0.01232502
 SUM OF ATOMIC FORCES           0.00191692    -0.00293984     0.00021936     0.00351644

 --------  Informations at step =     0 ------------
  Optimization Method        =                   SD
  Total Energy               =      -709.3494905917
  Used time                  =            11442.875
 ---------------------------------------------------

 --------------------------
 OPTIMIZATION STEP:      1
 --------------------------

 Number of electrons:                                                        516
 Number of occupied orbitals:                                                258
 Number of molecular orbitals:                                               258

 Number of orbital functions:                                               1776
 Number of independent orbital functions:                                   1776

 Extrapolation method: ASPC


 SCF WAVEFUNCTION OPTIMIZATION

  ----------------------------------- OT ---------------------------------------
  Minimizer      : CG                  : conjugate gradient
  Preconditioner : FULL_SINGLE_INVERSE : inversion of 
                                         H + eS - 2*(Sc)(c^T*H*c+const)(Sc)^T
  Precond_solver : DEFAULT
  Line search    : 2PNT                : 2 energies, one gradient
  stepsize       :    0.08000000                  energy_gap     :    0.08000000
  eps_taylor     :   0.10000E-15                  max_taylor     :             4
  ----------------------------------- OT ---------------------------------------

  Step     Update method      Time    Convergence         Total energy    Change
  ------------------------------------------------------------------------------
     1 OT CG       0.80E-01  146.5     0.00000055      -709.3494905917 -7.09E+02

  *** SCF run converged in     1 steps ***


  Electronic density on regular grids:       -515.9999992879        0.0000007121
  Core density on regular grids:              515.9999967634       -0.0000032366
  Total charge density on r-space grids:       -0.0000025245
  Total charge density g-space grids:          -0.0000025245

  Overlap energy of the core charge distribution:               0.00004112880930
  Self energy of the core charge distribution:              -1694.39446126194002
  Core Hamiltonian energy:                                    526.67488815065315
  Hartree energy:                                             683.00727855698744
  Exchange-correlation energy:                               -224.63723716618503

  Total energy:                                              -709.34949059167536

  outer SCF iter =    1 RMS gradient =   0.55E-06 energy =       -709.3494905917
  outer SCF loop converged in   1 iterations or    1 steps


 ENERGY| Total FORCE_EVAL ( QS ) energy (a.u.):             -709.349490591675362


 Number of electrons:                                                        516
 Number of occupied orbitals:                                                258
 Number of molecular orbitals:                                               258

 Number of orbital functions:                                               1776
 Number of independent orbital functions:                                   1776

 Extrapolation method: ASPC


 SCF WAVEFUNCTION OPTIMIZATION

  ----------------------------------- OT ---------------------------------------
  Minimizer      : CG                  : conjugate gradient
  Preconditioner : FULL_SINGLE_INVERSE : inversion of 
                                         H + eS - 2*(Sc)(c^T*H*c+const)(Sc)^T
  Precond_solver : DEFAULT
  Line search    : 2PNT                : 2 energies, one gradient
  stepsize       :    0.08000000                  energy_gap     :    0.08000000
  eps_taylor     :   0.10000E-15                  max_taylor     :             4
  ----------------------------------- OT ---------------------------------------

  Step     Update method      Time    Convergence         Total energy    Change
  ------------------------------------------------------------------------------
     1 OT CG       0.80E-01  145.9     0.00030075      -709.3714941003 -7.09E+02
     2 OT LS       0.15E+00  104.7                     -709.3739392965
     3 OT CG       0.15E+00  171.7     0.00014564      -709.3746508769 -3.16E-03
     4 OT LS       0.74E-01  103.8                     -709.3746018382
     5 OT CG       0.74E-01  171.7     0.00006736      -709.3750089717 -3.58E-04
     6 OT LS       0.76E-01  104.4                     -709.3750883291
     7 OT CG       0.76E-01  171.6     0.00003586      -709.3750884276 -7.95E-05
     8 OT LS       0.60E-01  103.5                     -709.3751045514
     9 OT CG       0.60E-01  172.1     0.00002157      -709.3751059675 -1.75E-05
    10 OT LS       0.59E-01  104.1                     -709.3751122245
    11 OT CG       0.59E-01  172.0     0.00000909      -709.3751122258 -6.26E-06
    12 OT LS       0.72E-01  103.6                     -709.3751135449
    13 OT CG       0.72E-01  172.0     0.00000453      -709.3751135926 -1.37E-06
    14 OT LS       0.70E-01  103.9                     -709.3751139189
    15 OT CG       0.70E-01  172.2     0.00000246      -709.3751139193 -3.27E-07
    16 OT LS       0.66E-01  103.9                     -709.3751140114
    17 OT CG       0.66E-01  172.4     0.00000117      -709.3751140116 -9.22E-08
    18 OT LS       0.65E-01  104.4                     -709.3751140320
    19 OT CG       0.65E-01  171.8     0.00000068      -709.3751140320 -2.04E-08

  *** SCF run converged in    19 steps ***


  Electronic density on regular grids:       -515.9999992885        0.0000007115
  Core density on regular grids:              515.9999967645       -0.0000032355
  Total charge density on r-space grids:       -0.0000025240
  Total charge density g-space grids:          -0.0000025240

  Overlap energy of the core charge distribution:               0.00003479891803
  Self energy of the core charge distribution:              -1694.39446126194002
  Core Hamiltonian energy:                                    525.74522391992832
  Hartree energy:                                             683.63245367990385
  Exchange-correlation energy:                               -224.35836516877453

  Total energy:                                              -709.37511403196436

  outer SCF iter =    1 RMS gradient =   0.68E-06 energy =       -709.3751140320
  outer SCF loop converged in   1 iterations or   19 steps


 ENERGY| Total FORCE_EVAL ( QS ) energy (a.u.):             -709.375114031964358


 Number of electrons:                                                        516
 Number of occupied orbitals:                                                258
 Number of molecular orbitals:                                               258

 Number of orbital functions:                                               1776
 Number of independent orbital functions:                                   1776

 Extrapolation method: ASPC


 SCF WAVEFUNCTION OPTIMIZATION

  ----------------------------------- OT ---------------------------------------
  Minimizer      : CG                  : conjugate gradient
  Preconditioner : FULL_SINGLE_INVERSE : inversion of 
                                         H + eS - 2*(Sc)(c^T*H*c+const)(Sc)^T
  Precond_solver : DEFAULT
  Line search    : 2PNT                : 2 energies, one gradient
  stepsize       :    0.08000000                  energy_gap     :    0.08000000
  eps_taylor     :   0.10000E-15                  max_taylor     :             4
  ----------------------------------- OT ---------------------------------------

  Step     Update method      Time    Convergence         Total energy    Change
  ------------------------------------------------------------------------------
     1 OT CG       0.80E-01  146.0     0.00003520      -709.3817211104 -7.09E+02
     2 OT LS       0.15E+00  104.5                     -709.3817546041
     3 OT CG       0.15E+00  171.7     0.00001816      -709.3817643543 -4.32E-05
     4 OT LS       0.69E-01  103.7                     -709.3817618118
     5 OT CG       0.69E-01  172.1     0.00000901      -709.3817695345 -5.18E-06
     6 OT LS       0.60E-01  104.0                     -709.3817706362
     7 OT CG       0.60E-01  172.0     0.00000518      -709.3817706573 -1.12E-06
     8 OT LS       0.76E-01  103.9                     -709.3817711047
     9 OT CG       0.76E-01  172.8     0.00000219      -709.3817711248 -4.67E-07
    10 OT LS       0.72E-01  104.6                     -709.3817712042
    11 OT CG       0.72E-01  172.1     0.00000097      -709.3817712044 -7.96E-08

  *** SCF run converged in    11 steps ***


  Electronic density on regular grids:       -515.9999993087        0.0000006913
  Core density on regular grids:              515.9999967692       -0.0000032308
  Total charge density on r-space grids:       -0.0000025395
  Total charge density g-space grids:          -0.0000025395

  Overlap energy of the core charge distribution:               0.00002736091976
  Self energy of the core charge distribution:              -1694.39446126194002
  Core Hamiltonian energy:                                    524.31228708665856
  Hartree energy:                                             684.61802799940608
  Exchange-correlation energy:                               -223.91765238944618

  Total energy:                                              -709.38177120440184

  outer SCF iter =    1 RMS gradient =   0.97E-06 energy =       -709.3817712044
  outer SCF loop converged in   1 iterations or   11 steps


 ENERGY| Total FORCE_EVAL ( QS ) energy (a.u.):             -709.381771204401844


 Number of electrons:                                                        516
 Number of occupied orbitals:                                                258
 Number of molecular orbitals:                                               258

 Number of orbital functions:                                               1776
 Number of independent orbital functions:                                   1776

 Extrapolation method: ASPC


 SCF WAVEFUNCTION OPTIMIZATION

  ----------------------------------- OT ---------------------------------------
  Minimizer      : CG                  : conjugate gradient
  Preconditioner : FULL_SINGLE_INVERSE : inversion of 
                                         H + eS - 2*(Sc)(c^T*H*c+const)(Sc)^T
  Precond_solver : DEFAULT
  Line search    : 2PNT                : 2 energies, one gradient
  stepsize       :    0.08000000                  energy_gap     :    0.08000000
  eps_taylor     :   0.10000E-15                  max_taylor     :             4
  ----------------------------------- OT ---------------------------------------

  Step     Update method      Time    Convergence         Total energy    Change
  ------------------------------------------------------------------------------
     1 OT CG       0.80E-01  146.3     0.00072318      -709.3628217094 -7.09E+02
     2 OT LS       0.16E+00  104.1                     -709.3770972034
     3 OT CG       0.16E+00  172.2     0.00033943      -709.3815990844 -1.88E-02
     4 OT LS       0.76E-01  104.4                     -709.3813795944
     5 OT CG       0.76E-01  171.5     0.00015300      -709.3836159875 -2.02E-03
     6 OT LS       0.82E-01  104.1                     -709.3840536223
     7 OT CG       0.82E-01  172.1     0.00007989      -709.3840557376 -4.40E-04
     8 OT LS       0.64E-01  103.9                     -709.3841418763
     9 OT CG       0.64E-01  172.0     0.00004688      -709.3841492851 -9.35E-05
    10 OT LS       0.60E-01  103.8                     -709.3841792313
    11 OT CG       0.60E-01  172.1     0.00001924      -709.3841793797 -3.01E-05
    12 OT LS       0.80E-01  103.7                     -709.3841857499
    13 OT CG       0.80E-01  172.3     0.00000913      -709.3841861975 -6.82E-06
    14 OT LS       0.78E-01  104.3                     -709.3841876841
    15 OT CG       0.78E-01  172.3     0.00000491      -709.3841876857 -1.49E-06
    16 OT LS       0.67E-01  104.2                     -709.3841880482
    17 OT CG       0.67E-01  171.9     0.00000225      -709.3841880574 -3.72E-07
    18 OT LS       0.80E-01  104.6                     -709.3841881477
    19 OT CG       0.80E-01  172.2     0.00000118      -709.3841881500 -9.25E-08
    20 OT LS       0.73E-01  104.1                     -709.3841881728
    21 OT CG       0.73E-01  172.2     0.00000065      -709.3841881730 -2.31E-08

  *** SCF run converged in    21 steps ***


  Electronic density on regular grids:       -515.9999993051        0.0000006949
  Core density on regular grids:              515.9999967681       -0.0000032319
  Total charge density on r-space grids:       -0.0000025370
  Total charge density g-space grids:          -0.0000025370

  Overlap energy of the core charge distribution:               0.00002959843228
  Self energy of the core charge distribution:              -1694.39446126194002
  Core Hamiltonian energy:                                    524.79636657543347
  Hartree energy:                                             684.28206175060518
  Exchange-correlation energy:                               -224.06818483554110

  Total energy:                                              -709.38418817301022

  outer SCF iter =    1 RMS gradient =   0.65E-06 energy =       -709.3841881730
  outer SCF loop converged in   1 iterations or   21 steps


 ENERGY| Total FORCE_EVAL ( QS ) energy (a.u.):             -709.384188173010216


 *******************************************************************************
 ***                 MNBRACK - NUMBER OF ENERGY EVALUATIONS :       4        ***
 *******************************************************************************

 Number of electrons:                                                        516
 Number of occupied orbitals:                                                258
 Number of molecular orbitals:                                               258

 Number of orbital functions:                                               1776
 Number of independent orbital functions:                                   1776

 Extrapolation method: ASPC


 SCF WAVEFUNCTION OPTIMIZATION

  ----------------------------------- OT ---------------------------------------
  Minimizer      : CG                  : conjugate gradient
  Preconditioner : FULL_SINGLE_INVERSE : inversion of 
                                         H + eS - 2*(Sc)(c^T*H*c+const)(Sc)^T
  Precond_solver : DEFAULT
  Line search    : 2PNT                : 2 energies, one gradient
  stepsize       :    0.08000000                  energy_gap     :    0.08000000
  eps_taylor     :   0.10000E-15                  max_taylor     :             4
  ----------------------------------- OT ---------------------------------------

  Step     Update method      Time    Convergence         Total energy    Change
  ------------------------------------------------------------------------------
     1 OT CG       0.80E-01  146.2     0.00086093      -709.3540812352 -7.09E+02
     2 OT LS       0.16E+00  103.3                     -709.3742805772
     3 OT CG       0.16E+00  171.8     0.00040585      -709.3805393718 -2.65E-02
     4 OT LS       0.75E-01  104.0                     -709.3801084211
     5 OT CG       0.75E-01  172.3     0.00018470      -709.3833714536 -2.83E-03
     6 OT LS       0.80E-01  104.0                     -709.3839937923
     7 OT CG       0.80E-01  173.4     0.00009660      -709.3839959754 -6.25E-04
     8 OT LS       0.64E-01  104.3                     -709.3841238848
     9 OT CG       0.64E-01  172.0     0.00005685      -709.3841325231 -1.37E-04
    10 OT LS       0.57E-01  103.9                     -709.3841743570
    11 OT CG       0.57E-01  172.2     0.00002429      -709.3841749207 -4.24E-05
    12 OT LS       0.75E-01  103.7                     -709.3841845222
    13 OT CG       0.75E-01  171.8     0.00001155      -709.3841851105 -1.02E-05
    14 OT LS       0.75E-01  104.1                     -709.3841874137
    15 OT CG       0.75E-01  172.1     0.00000614      -709.3841874137 -2.30E-06
    16 OT LS       0.68E-01  103.8                     -709.3841879985
    17 OT CG       0.68E-01  172.8     0.00000273      -709.3841880048 -5.91E-07
    18 OT LS       0.78E-01  103.9                     -709.3841881353
    19 OT CG       0.78E-01  172.2     0.00000142      -709.3841881372 -1.32E-07
    20 OT LS       0.70E-01  103.7                     -709.3841881692
    21 OT CG       0.70E-01  172.0     0.00000078      -709.3841881696 -3.24E-08

  *** SCF run converged in    21 steps ***


  Electronic density on regular grids:       -515.9999993051        0.0000006949
  Core density on regular grids:              515.9999967681       -0.0000032319
  Total charge density on r-space grids:       -0.0000025370
  Total charge density g-space grids:          -0.0000025370

  Overlap energy of the core charge distribution:               0.00002959843228
  Self energy of the core charge distribution:              -1694.39446126194002
  Core Hamiltonian energy:                                    524.79707614864901
  Hartree energy:                                             684.28148523584991
  Exchange-correlation energy:                               -224.06831789056847

  Total energy:                                              -709.38418816957721

  outer SCF iter =    1 RMS gradient =   0.78E-06 energy =       -709.3841881696
  outer SCF loop converged in   1 iterations or   21 steps


 ENERGY| Total FORCE_EVAL ( QS ) energy (a.u.):             -709.384188179619741


 ATOMIC FORCES in [a.u.]

 # Atom   Kind   Element          X              Y              Z
      1      1      C           0.00064622     0.00468395    -0.00664634
      2      1      C           0.00102946    -0.00197319     0.00051293
      3      1      C          -0.00468258     0.00581548     0.00405944
      4      1      C           0.00875364    -0.00569832     0.00117090
      5      1      C          -0.00047094     0.00115680     0.00167847
      6      1      C          -0.00000326    -0.00546515     0.00246379
      7      2      N          -0.01032558     0.00750344     0.00944730
      8      2      N           0.00031855    -0.01346794    -0.00959098
      9      1      C          -0.00017368     0.01057174    -0.00144732
     10      1      C           0.00085937    -0.00104595    -0.00169244
     11      1      C          -0.00488002     0.00259777    -0.00251591
     12      1      C           0.00432117    -0.00167541     0.00663077
     13      1      C          -0.00131467     0.00184349    -0.00040549
     14      1      C           0.00285465    -0.00717284    -0.00398710
     15      1      C           0.01225529    -0.00844024     0.01650836
     16      1      C          -0.01100656     0.01064349     0.00398669
     17      1      C          -0.00106484     0.01488440    -0.01681713
     18      1      C           0.00414619    -0.01535036    -0.00383795
     19      3      H           0.00027653     0.00278162    -0.00835402
     20      3      H          -0.00731709     0.00694449     0.00785195
     21      3      H           0.00843520    -0.01187681     0.00360152
     22      3      H          -0.00612839     0.01311716    -0.00366088
     23      3      H           0.00257654    -0.00107545     0.00836095
     24      3      H           0.00246492    -0.00978008    -0.00785402
     25      3      H          -0.00094104    -0.00768230    -0.00636151
     26      3      H           0.00509059     0.00250415     0.00555139
     27      3      H          -0.00717692     0.00292512     0.00628938
     28      3      H           0.00469439     0.00322970    -0.00556375
     29      1      C           0.00075040     0.00339326    -0.00173101
     30      1      C           0.00491053     0.00031252     0.00296324
     31      1      C          -0.00606632    -0.00258432    -0.00840287
     32      1      C          -0.00175054    -0.00171320     0.00673919
     33      1      C          -0.00290453    -0.00256322     0.00094861
     34      1      C          -0.00061462    -0.00410167     0.00203824
     35      2      N          -0.00254135    -0.00354549    -0.00182986
     36      2      N           0.00656414    -0.00035180     0.00219671
     37      1      C          -0.00085027     0.00257879    -0.00650807
     38      1      C           0.00145051     0.00313147     0.00011238
     39      1      C           0.00368374     0.00289308    -0.00346028
     40      1      C          -0.00316674    -0.00435402     0.00226624
     41      1      C          -0.00058969    -0.00193443    -0.00372710
     42      1      C           0.00260824     0.00301307     0.00884319
     43      1      C          -0.01093509    -0.01372962     0.01349555
     44      1      C          -0.00120917    -0.00277996    -0.01616270
     45      1      C           0.01097120     0.01230836    -0.01244578
     46      1      C           0.00138530     0.00224224     0.01933174
     47      3      H           0.00643214     0.00799651    -0.00266358
     48      3      H          -0.00655340    -0.00550469    -0.00829825
     49      3      H          -0.00201136    -0.00464101     0.01300867
     50      3      H           0.00204335     0.00320878    -0.01390571
     51      3      H          -0.00606833    -0.00725846     0.00190200
     52      3      H           0.00528664     0.00658148     0.00946104
     53      3      H           0.00405576     0.00491450     0.00538418
     54      3      H          -0.00501163    -0.00580621     0.00128963
     55      3      H          -0.00594238    -0.00129654    -0.00488042
     56      3      H           0.00474329     0.00704417    -0.00191010
     57      1      C          -0.00523950    -0.00069974    -0.00225906
     58      1      C          -0.00190537     0.00041381     0.00383428
     59      1      C           0.00388525     0.00091832    -0.00871111
     60      1      C           0.00228190    -0.00127086     0.00668519
     61      1      C           0.00362024    -0.00017473     0.00000242
     62      1      C           0.00431047     0.00180134     0.00348247
     63      2      N           0.00413051     0.00467266    -0.00458950
     64      2      N          -0.00495938    -0.00024763     0.00293963
     65      1      C          -0.00233718    -0.00024926    -0.00701967
     66      1      C          -0.00346667    -0.00110650    -0.00091059
     67      1      C          -0.00394358     0.00149851    -0.00180006
     68      1      C           0.00326965    -0.00091966     0.00168806
     69      1      C           0.00254401     0.00410074    -0.00300039
     70      1      C          -0.00526052    -0.00387711     0.00830485
     71      1      C           0.01512074     0.00310850     0.01229304
     72      1      C           0.00254618     0.00016463    -0.01869649
     73      1      C          -0.01663259    -0.00303108    -0.01348261
     74      1      C          -0.00327027     0.00012671     0.01579210
     75      3      H          -0.00926092    -0.00187789    -0.00187258
     76      3      H           0.00834983     0.00146734    -0.00950376
     77      3      H           0.00381095     0.00028872     0.01396095
     78      3      H          -0.00510083     0.00054516    -0.01307022
     79      3      H           0.01022420     0.00164648     0.00265045
     80      3      H          -0.00799931    -0.00297659     0.00831644
     81      3      H          -0.00424671    -0.00457084     0.00491739
     82      3      H           0.00839492     0.00061949     0.00182443
     83      3      H           0.00621817     0.00122754    -0.00533559
     84      3      H          -0.00752054    -0.00159007    -0.00135918
     85      1      C           0.00264728     0.00345014     0.00756772
     86      1      C           0.00191444    -0.00596097    -0.00427445
     87      1      C           0.00589114    -0.00080333     0.00582026
     88      1      C          -0.00323673    -0.00761699     0.00320978
     89      1      C          -0.00098631     0.00337903     0.00703080
     90      1      C          -0.00116106    -0.00880658    -0.00042219
     91      2      N          -0.00644132     0.00498133    -0.01031677
     92      2      N           0.00282753     0.00947273    -0.00671997
     93      3      H           0.00150781     0.00528941    -0.00274518
     94      3      H          -0.00030657     0.00269705    -0.00054775
     95      3      H          -0.00378360    -0.00181407    -0.00284480
     96      3      H           0.00057402     0.00324601     0.00130298
     97      3      H           0.00008333    -0.00145494    -0.00105416
     98      3      H           0.00014649     0.00080086     0.00168140
     99      3      H          -0.00100123    -0.00189643    -0.00272338
    100      3      H           0.00300826     0.00396732     0.00015504
    101      3      H           0.00023465     0.00031071    -0.00284469
    102      3      H          -0.00191637     0.00108712    -0.00590750
    103      1      C          -0.00448377    -0.00615277    -0.00034949
    104      1      C           0.00797913     0.00062787    -0.00012132
    105      1      C          -0.00041991    -0.00825179    -0.00069790
    106      1      C           0.00305547     0.00013657    -0.00811308
    107      1      C          -0.00715704    -0.00194947    -0.00084208
    108      1      C           0.00789206     0.00126134    -0.00315765
    109      2      N          -0.00155115     0.00827625     0.00679401
    110      2      N          -0.00156047     0.00471699     0.00717991
    111      3      H          -0.00318738     0.00076707     0.00456142
    112      3      H          -0.00155960     0.00052947     0.00151226
    113      3      H           0.00177320     0.00444873    -0.00143525
    114      3      H          -0.00288311    -0.00101596     0.00173321
    115      3      H           0.00156692     0.00053412    -0.00049441
    116      3      H          -0.00163665    -0.00110440    -0.00013390
    117      3      H           0.00241201     0.00243044    -0.00005301
    118      3      H          -0.00161733    -0.00181515     0.00374261
    119      3      H           0.00144405     0.00213919     0.00155606
    120      3      H           0.00096258     0.00314747    -0.00092128
    121      1      C          -0.00291023    -0.00552954     0.00616729
    122      1      C           0.00209548     0.00763831    -0.00087040
    123      1      C          -0.00246937     0.00003326     0.00803495
    124      1      C           0.00762943     0.00187373     0.00311178
    125      1      C          -0.00061524    -0.00694225     0.00362742
    126      1      C           0.00623188     0.00495484     0.00068860
    127      2      N          -0.00304136     0.00100368    -0.01080001
    128      2      N          -0.00731960    -0.00678894    -0.00960007
    129      3      H          -0.00473924    -0.00183790    -0.00226587
    130      3      H          -0.00080752    -0.00213452    -0.00080624
    131      3      H           0.00338029     0.00071629    -0.00326947
    132      3      H          -0.00247967    -0.00237745     0.00020202
    133      3      H           0.00104929     0.00127995    -0.00032234
    134      3      H          -0.00076054    -0.00103043     0.00098623
    135      3      H           0.00158246     0.00203846    -0.00237466
    136      3      H          -0.00461679    -0.00121942     0.00071724
    137      3      H          -0.00057023     0.00168965    -0.00157571
    138      3      H           0.00013511     0.00193051    -0.00616876
    139      1      C           0.00696389     0.00289581    -0.00059419
    140      1      C          -0.00655584     0.00285369    -0.00353746
    141      1      C           0.00535222     0.00567809    -0.00314056
    142      1      C          -0.00125400    -0.00215212    -0.00790247
    143      1      C           0.00762101    -0.00202479     0.00078580
    144      1      C          -0.00600351     0.00020815    -0.00583836
    145      2      N          -0.00923402    -0.00408282     0.01076561
    146      2      N          -0.00124496    -0.00439120     0.01142510
    147      3      H           0.00166244    -0.00084072     0.00617760
    148      3      H           0.00118615    -0.00132608     0.00158196
    149      3      H          -0.00337321    -0.00341420    -0.00071505
    150      3      H           0.00254046     0.00035490     0.00237159
    151      3      H          -0.00127733    -0.00016621    -0.00092093
    152      3      H           0.00163561     0.00028152     0.00028270
    153      3      H          -0.00333431    -0.00101594    -0.00022426
    154      3      H           0.00235706     0.00261000     0.00325308
    155      3      H          -0.00223411     0.00034946     0.00082273
    156      3      H          -0.00391631    -0.00328059     0.00238680
    157      1      C          -0.00777778    -0.00113520     0.00036370
    158      1      C           0.00439411     0.00655740     0.00014090
    159      1      C          -0.00747292     0.00361851     0.00074569
    160      1      C           0.00159305     0.00252329     0.00809016
    161      1      C          -0.00512190    -0.00529823     0.00084210
    162      1      C           0.00481884     0.00608248     0.00308228
    163      2      N           0.00640728    -0.00494760    -0.00722227
    164      2      N           0.00370045    -0.00442598    -0.00729174
    165      3      H          -0.00098248    -0.00320193    -0.00452383
    166      3      H          -0.00027460    -0.00165981    -0.00149559
    167      3      H           0.00475750    -0.00062633     0.00141111
    168      3      H          -0.00233108    -0.00203218    -0.00172909
    169      3      H           0.00121932     0.00112270     0.00049535
    170      3      H          -0.00174504    -0.00090474     0.00013039
    171      3      H           0.00332664     0.00093811     0.00006167
    172      3      H          -0.00239908    -0.00053528    -0.00375476
    173      3      H           0.00259565     0.00017879    -0.00153603
    174      3      H           0.00321650    -0.00067572     0.00092320
    175      1      C           0.00434812     0.00042792    -0.00766464
    176      1      C          -0.00426417     0.00463400     0.00438325
    177      1      C           0.00223833     0.00551337    -0.00590556
    178      1      C          -0.00832799     0.00095876    -0.00314665
    179      1      C           0.00241706    -0.00249577    -0.00703662
    180      1      C          -0.00798093     0.00333359     0.00043779
    181      2      N           0.00273583    -0.00873072     0.01074632
    182      2      N           0.00847845    -0.00416431     0.00660193
    183      3      H           0.00532437    -0.00118562     0.00269320
    184      3      H           0.00220481    -0.00158019     0.00055027
    185      3      H          -0.00343188    -0.00239605     0.00287004
    186      3      H           0.00306855    -0.00108643    -0.00127943
    187      3      H          -0.00125179     0.00082470     0.00105420
    188      3      H           0.00077260    -0.00027577    -0.00168946
    189      3      H          -0.00209403     0.00006724     0.00270329
    190      3      H           0.00494166     0.00068465    -0.00018258
    191      3      H           0.00042709     0.00010735     0.00285799
    192      3      H           0.00009423    -0.00224017     0.00590971
 SUM OF ATOMIC FORCES           0.00079151    -0.00717534     0.00074004     0.00725670

 Number of electrons:                                                        516
 Number of occupied orbitals:                                                258
 Number of molecular orbitals:                                               258

 Number of orbital functions:                                               1776
 Number of independent orbital functions:                                   1776

 Extrapolation method: ASPC


 SCF WAVEFUNCTION OPTIMIZATION

  ----------------------------------- OT ---------------------------------------
  Minimizer      : CG                  : conjugate gradient
  Preconditioner : FULL_SINGLE_INVERSE : inversion of 
                                         H + eS - 2*(Sc)(c^T*H*c+const)(Sc)^T
  Precond_solver : DEFAULT
  Line search    : 2PNT                : 2 energies, one gradient
  stepsize       :    0.08000000                  energy_gap     :    0.08000000
  eps_taylor     :   0.10000E-15                  max_taylor     :             4
  ----------------------------------- OT ---------------------------------------

  Step     Update method      Time    Convergence         Total energy    Change
  ------------------------------------------------------------------------------
     1 OT CG       0.80E-01  146.2     0.00036838      -709.3780323793 -7.09E+02
     2 OT LS       0.16E+00  103.7                     -709.3817411758
     3 OT CG       0.16E+00  172.3     0.00017189      -709.3829217220 -4.89E-03
     4 OT LS       0.77E-01  103.9                     -709.3828699509
     5 OT CG       0.77E-01  171.8     0.00007752      -709.3834416415 -5.20E-04
     6 OT LS       0.82E-01  104.3                     -709.3835545347
     7 OT CG       0.82E-01  172.8     0.00003975      -709.3835550653 -1.13E-04
     8 OT LS       0.66E-01  104.3                     -709.3835777052
     9 OT CG       0.66E-01  172.2     0.00002336      -709.3835790988 -2.40E-05
    10 OT LS       0.59E-01  104.6                     -709.3835862892
    11 OT CG       0.59E-01  171.8     0.00000972      -709.3835864198 -7.32E-06
    12 OT LS       0.79E-01  104.2                     -709.3835880155
    13 OT CG       0.79E-01  172.9     0.00000464      -709.3835881310 -1.71E-06
    14 OT LS       0.78E-01  104.0                     -709.3835885145
    15 OT CG       0.78E-01  172.7     0.00000245      -709.3835885146 -3.84E-07
    16 OT LS       0.68E-01  104.0                     -709.3835886071
    17 OT CG       0.68E-01  172.1     0.00000111      -709.3835886088 -9.42E-08
    18 OT LS       0.81E-01  104.3                     -709.3835886311
    19 OT CG       0.81E-01  172.3     0.00000057      -709.3835886317 -2.28E-08

  *** SCF run converged in    19 steps ***


  Electronic density on regular grids:       -515.9999993045        0.0000006955
  Core density on regular grids:              515.9999967716       -0.0000032284
  Total charge density on r-space grids:       -0.0000025329
  Total charge density g-space grids:          -0.0000025329

  Overlap energy of the core charge distribution:               0.00002844064558
  Self energy of the core charge distribution:              -1694.39446126194002
  Core Hamiltonian energy:                                    524.55256479750517
  Hartree energy:                                             684.45090839919658
  Exchange-correlation energy:                               -223.99262900706591

  Total energy:                                              -709.38358863165854

  outer SCF iter =    1 RMS gradient =   0.57E-06 energy =       -709.3835886317
  outer SCF loop converged in   1 iterations or   19 steps


 ENERGY| Total FORCE_EVAL ( QS ) energy (a.u.):             -709.383588637067533


 ATOMIC FORCES in [a.u.]

 # Atom   Kind   Element          X              Y              Z
      1      1      C          -0.00006044     0.00543595    -0.00675294
      2      1      C           0.00090152    -0.00167402     0.00049426
      3      1      C          -0.00431557     0.00549861     0.00377337
      4      1      C           0.00999504    -0.00794109     0.00198924
      5      1      C          -0.00198344     0.00315633     0.00139053
      6      1      C           0.00093932    -0.00655643     0.00295354
      7      2      N          -0.01246127     0.01172994     0.00977754
      8      2      N           0.00272797    -0.01763403    -0.00990007
      9      1      C          -0.00151333     0.01279724    -0.00231875
     10      1      C           0.00185443    -0.00332042    -0.00137727
     11      1      C          -0.00535724     0.00393693    -0.00300762
     12      1      C           0.00462795    -0.00264851     0.00673424
     13      1      C          -0.00113013     0.00161133    -0.00037557
     14      1      C           0.00277224    -0.00672148    -0.00370812
     15      1      C           0.01488439    -0.01006088     0.01954285
     16      1      C          -0.01220202     0.01319940     0.00466543
     17      1      C          -0.00114933     0.01796754    -0.01988301
     18      1      C           0.00583041    -0.01773498    -0.00450029
     19      3      H           0.00028756     0.00257373    -0.00769462
     20      3      H          -0.00720537     0.00680744     0.00762886
     21      3      H           0.00853536    -0.01203218     0.00368010
     22      3      H          -0.00621077     0.01327313    -0.00374149
     23      3      H           0.00240198    -0.00096464     0.00769995
     24      3      H           0.00240011    -0.00961569    -0.00762928
     25      3      H          -0.00078007    -0.00670003    -0.00555064
     26      3      H           0.00398800     0.00228141     0.00425055
     27      3      H          -0.00624695     0.00258428     0.00546644
     28      3      H           0.00395728     0.00237224    -0.00426949
     29      1      C           0.00026018     0.00259779    -0.00252066
     30      1      C           0.00539389     0.00112468     0.00349703
     31      1      C          -0.00612618    -0.00289175    -0.00824111
     32      1      C          -0.00209628    -0.00272903     0.00888168
     33      1      C          -0.00264801    -0.00199188    -0.00068478
     34      1      C          -0.00085497    -0.00421953     0.00241580
     35      2      N          -0.00251291    -0.00246820    -0.00470118
     36      2      N           0.00638436    -0.00127769     0.00490982
     37      1      C          -0.00033860     0.00331056    -0.00877516
     38      1      C           0.00116242     0.00267315     0.00203723
     39      1      C           0.00391862     0.00335157    -0.00421863
     40      1      C          -0.00287336    -0.00407553     0.00327966
     41      1      C          -0.00084044    -0.00215315    -0.00418289
     42      1      C           0.00250516     0.00296342     0.00850265
     43      1      C          -0.01270339    -0.01623900     0.01651201
     44      1      C          -0.00179421    -0.00366634    -0.01923999
     45      1      C           0.01207344     0.01510814    -0.01491178
     46      1      C           0.00139659     0.00322955     0.02287537
     47      3      H           0.00619514     0.00767831    -0.00253082
     48      3      H          -0.00630065    -0.00526162    -0.00799376
     49      3      H          -0.00204869    -0.00469263     0.01295239
     50      3      H           0.00208860     0.00328015    -0.01390329
     51      3      H          -0.00572309    -0.00681375     0.00170749
     52      3      H           0.00511823     0.00634813     0.00923553
     53      3      H           0.00337567     0.00394615     0.00438226
     54      3      H          -0.00384959    -0.00469900     0.00083018
     55      3      H          -0.00468262    -0.00084312    -0.00395085
     56      3      H           0.00387032     0.00590609    -0.00145000
     57      1      C          -0.00485023    -0.00058391    -0.00327422
     58      1      C          -0.00220126     0.00030223     0.00432490
     59      1      C           0.00376329     0.00086420    -0.00836239
     60      1      C           0.00324797    -0.00121183     0.00892354
     61      1      C           0.00310536    -0.00019150    -0.00192487
     62      1      C           0.00480178     0.00179174     0.00423404
     63      2      N           0.00314438     0.00504553    -0.00748400
     64      2      N          -0.00413924    -0.00076815     0.00619540
     65      1      C          -0.00339192    -0.00007484    -0.00917625
     66      1      C          -0.00278735    -0.00115399     0.00074615
     67      1      C          -0.00417254     0.00134630    -0.00215699
     68      1      C           0.00231108    -0.00094365     0.00243814
     69      1      C           0.00346818     0.00411439    -0.00350761
     70      1      C          -0.00553551    -0.00376773     0.00814538
     71      1      C           0.01801768     0.00265835     0.01474858
     72      1      C           0.00341926    -0.00030832    -0.02215697
     73      1      C          -0.01958214    -0.00339793    -0.01651683
     74      1      C          -0.00436238     0.00002613     0.01882530
     75      3      H          -0.00870043    -0.00178451    -0.00167600
     76      3      H           0.00806982     0.00142879    -0.00927826
     77      3      H           0.00389560     0.00029048     0.01396661
     78      3      H          -0.00516756     0.00053888    -0.01302371
     79      3      H           0.00984433     0.00159931     0.00252514
     80      3      H          -0.00766649    -0.00287898     0.00801201
     81      3      H          -0.00325830    -0.00371261     0.00398463
     82      3      H           0.00695450     0.00042007     0.00136250
     83      3      H           0.00503546     0.00110727    -0.00432001
     84      3      H          -0.00599377    -0.00110454    -0.00091163
     85      1      C           0.00356170     0.00523059     0.00866241
     86      1      C           0.00333365    -0.00706152    -0.00663915
     87      1      C           0.00832281    -0.00147952     0.00768147
     88      1      C          -0.00451110    -0.01013988     0.00465328
     89      1      C          -0.00290219     0.00535928     0.00867605
     90      1      C          -0.00219228    -0.00991154    -0.00205577
     91      2      N          -0.00919777     0.00593042    -0.01368255
     92      2      N           0.00519850     0.01260726    -0.00890163
     93      3      H           0.00079045     0.00416032    -0.00341104
     94      3      H          -0.00187871     0.00263519     0.00004003
     95      3      H          -0.00327406    -0.00095413    -0.00210927
     96      3      H          -0.00027660     0.00233884     0.00049865
     97      3      H          -0.00060840    -0.00008799    -0.00133638
     98      3      H           0.00024697     0.00109627     0.00019403
     99      3      H          -0.00022817    -0.00073903    -0.00215582
    100      3      H           0.00255223     0.00299063    -0.00048756
    101      3      H           0.00194029     0.00023635    -0.00330172
    102      3      H          -0.00118784     0.00200557    -0.00508153
    103      1      C          -0.00606636    -0.00715244     0.00057796
    104      1      C           0.01069005     0.00079633     0.00124131
    105      1      C          -0.00010876    -0.01136238    -0.00104916
    106      1      C           0.00360558     0.00020394    -0.01120721
    107      1      C          -0.01036845    -0.00126590    -0.00114264
    108      1      C           0.00935135     0.00282358    -0.00357900
    109      2      N          -0.00294463     0.01137709     0.00594113
    110      2      N          -0.00189783     0.00434640     0.01056156
    111      3      H          -0.00219939     0.00163664     0.00393063
    112      3      H          -0.00238469     0.00143027     0.00037233
    113      3      H           0.00089012     0.00366434    -0.00104553
    114      3      H          -0.00205119     0.00009504     0.00118658
    115      3      H           0.00046785     0.00133853     0.00024913
    116      3      H          -0.00097238    -0.00026758     0.00096910
    117      3      H           0.00152828     0.00154518     0.00076183
    118      3      H          -0.00064229    -0.00108978     0.00319057
    119      3      H           0.00237205     0.00107159     0.00259542
    120      3      H           0.00005653     0.00217807    -0.00035292
    121      1      C          -0.00420465    -0.00742227     0.00695012
    122      1      C           0.00130969     0.01068957    -0.00186461
    123      1      C          -0.00340307     0.00066610     0.01101891
    124      1      C           0.01050164     0.00204604     0.00447307
    125      1      C          -0.00029439    -0.01020597     0.00339311
    126      1      C           0.00724343     0.00658962    -0.00042828
    127      2      N          -0.00205609     0.00067791    -0.01484904
    128      2      N          -0.01113235    -0.00659244    -0.01128059
    129      3      H          -0.00366449    -0.00103068    -0.00284953
    130      3      H           0.00053445    -0.00324195    -0.00107957
    131      3      H           0.00255226    -0.00004224    -0.00264095
    132      3      H          -0.00137577    -0.00177117    -0.00062731
    133      3      H           0.00053904     0.00017254    -0.00130270
    134      3      H          -0.00128303    -0.00034797    -0.00031825
    135      3      H           0.00033101     0.00136554    -0.00190285
    136      3      H          -0.00372616    -0.00042698     0.00027103
    137      3      H          -0.00182258     0.00283465    -0.00107936
    138      3      H          -0.00086443     0.00113495    -0.00551363
    139      1      C           0.00883482     0.00297742     0.00054535
    140      1      C          -0.00924725     0.00474709    -0.00329080
    141      1      C           0.00693906     0.00808763    -0.00454317
    142      1      C          -0.00117625    -0.00325187    -0.01084626
    143      1      C           0.00984502    -0.00423207     0.00179216
    144      1      C          -0.00823355     0.00003098    -0.00658533
    145      2      N          -0.01125703    -0.00780156     0.01240587
    146      2      N          -0.00095460    -0.00354390     0.01524702
    147      3      H           0.00046057    -0.00131929     0.00552722
    148      3      H           0.00155788    -0.00298772     0.00108663
    149      3      H          -0.00224536    -0.00303316    -0.00027527
    150      3      H           0.00132677    -0.00040396     0.00190491
    151      3      H          -0.00093899    -0.00095948     0.00039275
    152      3      H           0.00042757     0.00039031     0.00126160
    153      3      H          -0.00226791    -0.00036462     0.00059120
    154      3      H           0.00129046     0.00226880     0.00262955
    155      3      H          -0.00252697     0.00206463     0.00109400
    156      3      H          -0.00267938    -0.00275792     0.00297848
    157      1      C          -0.00943192    -0.00204520    -0.00056223
    158      1      C           0.00583963     0.00885869    -0.00121232
    159      1      C          -0.01002951     0.00539551     0.00110701
    160      1      C           0.00190685     0.00297543     0.01117294
    161      1      C          -0.00606894    -0.00840783     0.00113958
    162      1      C           0.00687394     0.00654299     0.00349009
    163      2      N           0.00843618    -0.00746111    -0.00645452
    164      2      N           0.00341848    -0.00458515    -0.01061173
    165      3      H           0.00024084    -0.00276373    -0.00389198
    166      3      H           0.00011783    -0.00282420    -0.00035575
    167      3      H           0.00364726    -0.00101947     0.00102437
    168      3      H          -0.00096439    -0.00184515    -0.00118849
    169      3      H           0.00138951    -0.00023251    -0.00025256
    170      3      H          -0.00069199    -0.00072911    -0.00097373
    171      3      H           0.00212816     0.00059547    -0.00074748
    172      3      H          -0.00129162    -0.00003600    -0.00320486
    173      3      H           0.00211077     0.00150481    -0.00257206
    174      3      H           0.00193263    -0.00099608     0.00035569
    175      1      C           0.00635922     0.00034341    -0.00877072
    176      1      C          -0.00451958     0.00641492     0.00677344
    177      1      C           0.00286503     0.00795213    -0.00779474
    178      1      C          -0.01118306     0.00108047    -0.00456862
    179      1      C           0.00318966    -0.00515623    -0.00867600
    180      1      C          -0.00941643     0.00297533     0.00207876
    181      2      N           0.00216764    -0.01176435     0.01414959
    182      2      N           0.01212464    -0.00354953     0.00881122
    183      3      H           0.00399023    -0.00125616     0.00335721
    184      3      H           0.00137972    -0.00292264    -0.00003136
    185      3      H          -0.00243344    -0.00237347     0.00213058
    186      3      H           0.00185043    -0.00138274    -0.00046195
    187      3      H          -0.00040543    -0.00043783     0.00133719
    188      3      H           0.00108516    -0.00032644    -0.00020827
    189      3      H          -0.00070231     0.00017263     0.00212726
    190      3      H           0.00387549     0.00076727     0.00045904
    191      3      H           0.00119986     0.00163771     0.00330810
    192      3      H           0.00126096    -0.00206297     0.00507536
 SUM OF ATOMIC FORCES           0.00071304    -0.00760072     0.00080265     0.00767617

 Number of electrons:                                                        516
 Number of occupied orbitals:                                                258
 Number of molecular orbitals:                                               258

 Number of orbital functions:                                               1776
 Number of independent orbital functions:                                   1776

 Extrapolation method: ASPC


 SCF WAVEFUNCTION OPTIMIZATION

  ----------------------------------- OT ---------------------------------------
  Minimizer      : CG                  : conjugate gradient
  Preconditioner : FULL_SINGLE_INVERSE : inversion of 
                                         H + eS - 2*(Sc)(c^T*H*c+const)(Sc)^T
  Precond_solver : DEFAULT
  Line search    : 2PNT                : 2 energies, one gradient
  stepsize       :    0.08000000                  energy_gap     :    0.08000000
  eps_taylor     :   0.10000E-15                  max_taylor     :             4
  ----------------------------------- OT ---------------------------------------

  Step     Update method      Time    Convergence         Total energy    Change
  ------------------------------------------------------------------------------
     1 OT CG       0.80E-01  146.2     0.00012401      -709.3835588854 -7.09E+02
     2 OT LS       0.16E+00  104.0                     -709.3839783733
     3 OT CG       0.16E+00  172.5     0.00005842      -709.3841096922 -5.51E-04
     4 OT LS       0.76E-01  104.1                     -709.3841019103
     5 OT CG       0.76E-01  172.4     0.00002653      -709.3841689414 -5.92E-05
     6 OT LS       0.81E-01  104.2                     -709.3841819068
     7 OT CG       0.81E-01  172.8     0.00001399      -709.3841819557 -1.30E-05
     8 OT LS       0.63E-01  104.7                     -709.3841845756
     9 OT CG       0.63E-01  172.2     0.00000812      -709.3841847910 -2.84E-06
    10 OT LS       0.60E-01  104.2                     -709.3841856950
    11 OT CG       0.60E-01  172.5     0.00000345      -709.3841856975 -9.06E-07
    12 OT LS       0.79E-01  104.1                     -709.3841859003
    13 OT CG       0.79E-01  172.4     0.00000164      -709.3841859126 -2.15E-07
    14 OT LS       0.75E-01  103.6                     -709.3841859588
    15 OT CG       0.75E-01  172.0     0.00000092      -709.3841859590 -4.64E-08

  *** SCF run converged in    15 steps ***


  Electronic density on regular grids:       -515.9999993056        0.0000006944
  Core density on regular grids:              515.9999967686       -0.0000032314
  Total charge density on r-space grids:       -0.0000025371
  Total charge density g-space grids:          -0.0000025371

  Overlap energy of the core charge distribution:               0.00002951028462
  Self energy of the core charge distribution:              -1694.39446126194002
  Core Hamiltonian energy:                                    524.77899900715636
  Hartree energy:                                             684.29398308783220
  Exchange-correlation energy:                               -224.06273630229450

  Total energy:                                              -709.38418595896155

  outer SCF iter =    1 RMS gradient =   0.92E-06 energy =       -709.3841859590
  outer SCF loop converged in   1 iterations or   15 steps


 ENERGY| Total FORCE_EVAL ( QS ) energy (a.u.):             -709.384185971415718


 ATOMIC FORCES in [a.u.]

 # Atom   Kind   Element          X              Y              Z
      1      1      C           0.00059341     0.00473876    -0.00664989
      2      1      C           0.00102152    -0.00195457     0.00051018
      3      1      C          -0.00465564     0.00579417     0.00403826
      4      1      C           0.00884239    -0.00585908     0.00122271
      5      1      C          -0.00058147     0.00130216     0.00165796
      6      1      C           0.00006383    -0.00554030     0.00249669
      7      2      N          -0.01047964     0.00780994     0.00947413
      8      2      N           0.00049245    -0.01377099    -0.00961209
      9      1      C          -0.00027004     0.01073397    -0.00150529
     10      1      C           0.00093242    -0.00121386    -0.00166942
     11      1      C          -0.00491205     0.00269226    -0.00255019
     12      1      C           0.00434265    -0.00174725     0.00663391
     13      1      C          -0.00130347     0.00182980    -0.00040175
     14      1      C           0.00284970    -0.00713959    -0.00396706
     15      1      C           0.01245480    -0.00856118     0.01674046
     16      1      C          -0.01109834     0.01083678     0.00403602
     17      1      C          -0.00106974     0.01511735    -0.01705140
     18      1      C           0.00427285    -0.01553142    -0.00388662
     19      3      H           0.00027770     0.00276588    -0.00830389
     20      3      H          -0.00730866     0.00693418     0.00783552
     21      3      H           0.00844301    -0.01188885     0.00360760
     22      3      H          -0.00613439     0.01312847    -0.00366678
     23      3      H           0.00256339    -0.00106682     0.00831049
     24      3      H           0.00246006    -0.00976798    -0.00783754
     25      3      H          -0.00092922    -0.00760995    -0.00630192
     26      3      H           0.00500883     0.00248751     0.00545482
     27      3      H          -0.00710838     0.00289996     0.00622884
     28      3      H           0.00463973     0.00316638    -0.00546801
     29      1      C           0.00071521     0.00333560    -0.00178903
     30      1      C           0.00494323     0.00036780     0.00300302
     31      1      C          -0.00607094    -0.00260680    -0.00838751
     32      1      C          -0.00177039    -0.00178391     0.00689167
     33      1      C          -0.00288607    -0.00252309     0.00082646
     34      1      C          -0.00063299    -0.00411072     0.00206519
     35      2      N          -0.00254342    -0.00346022    -0.00203226
     36      2      N           0.00655702    -0.00042391     0.00238766
     37      1      C          -0.00081894     0.00263092    -0.00666881
     38      1      C           0.00143044     0.00309988     0.00025205
     39      1      C           0.00369943     0.00292480    -0.00351346
     40      1      C          -0.00314537    -0.00433395     0.00234059
     41      1      C          -0.00060661    -0.00194812    -0.00376128
     42      1      C           0.00260170     0.00300847     0.00881820
     43      1      C          -0.01107002    -0.01392173     0.01372277
     44      1      C          -0.00125197    -0.00284625    -0.01639571
     45      1      C           0.01105700     0.01251916    -0.01263089
     46      1      C           0.00138533     0.00231531     0.01960070
     47      3      H           0.00641441     0.00797327    -0.00265360
     48      3      H          -0.00653436    -0.00548605    -0.00827500
     49      3      H          -0.00201403    -0.00464468     0.01300420
     50      3      H           0.00204674     0.00321434    -0.01390613
     51      3      H          -0.00604251    -0.00722551     0.00188733
     52      3      H           0.00527417     0.00656372     0.00944383
     53      3      H           0.00400557     0.00484306     0.00531006
     54      3      H          -0.00492571    -0.00572434     0.00125580
     55      3      H          -0.00584949    -0.00126331    -0.00481189
     56      3      H           0.00467879     0.00695983    -0.00187616
     57      1      C          -0.00521092    -0.00069104    -0.00233261
     58      1      C          -0.00192504     0.00040561     0.00387148
     59      1      C           0.00387758     0.00091603    -0.00868349
     60      1      C           0.00235172    -0.00126987     0.00685001
     61      1      C           0.00358423    -0.00017629    -0.00014231
     62      1      C           0.00434659     0.00180064     0.00353611
     63      2      N           0.00405010     0.00470515    -0.00479703
     64      2      N          -0.00490359    -0.00029301     0.00316834
     65      1      C          -0.00240415    -0.00023366    -0.00716732
     66      1      C          -0.00341891    -0.00110911    -0.00079111
     67      1      C          -0.00395866     0.00148717    -0.00182411
     68      1      C           0.00319979    -0.00092115     0.00174408
     69      1      C           0.00260633     0.00410131    -0.00303805
     70      1      C          -0.00527865    -0.00386907     0.00829138
     71      1      C           0.01533988     0.00307692     0.01247709
     72      1      C           0.00261127     0.00012921    -0.01895864
     73      1      C          -0.01685832    -0.00305871    -0.01371064
     74      1      C          -0.00335051     0.00012022     0.01602215
     75      3      H          -0.00921907    -0.00187072    -0.00185783
     76      3      H           0.00832904     0.00146475    -0.00948728
     77      3      H           0.00381694     0.00028869     0.01396031
     78      3      H          -0.00510617     0.00054475    -0.01306797
     79      3      H           0.01019621     0.00164272     0.00264088
     80      3      H          -0.00797359    -0.00296917     0.00829244
     81      3      H          -0.00417356    -0.00450718     0.00484824
     82      3      H           0.00828840     0.00060490     0.00179046
     83      3      H           0.00613116     0.00121872    -0.00526071
     84      3      H          -0.00740727    -0.00155405    -0.00132601
     85      1      C           0.00271514     0.00358261     0.00764764
     86      1      C           0.00201925    -0.00604240    -0.00444898
     87      1      C           0.00607112    -0.00085288     0.00595767
     88      1      C          -0.00333118    -0.00780349     0.00331619
     89      1      C          -0.00112787     0.00352529     0.00715242
     90      1      C          -0.00123788    -0.00888701    -0.00054384
     91      2      N          -0.00664873     0.00505107    -0.01057068
     92      2      N           0.00300674     0.00970848    -0.00688163
     93      3      H           0.00145393     0.00520483    -0.00279513
     94      3      H          -0.00042403     0.00269243    -0.00050400
     95      3      H          -0.00374532    -0.00174963    -0.00278988
     96      3      H           0.00051045     0.00317804     0.00124291
     97      3      H           0.00003195    -0.00135319    -0.00107508
     98      3      H           0.00015389     0.00082272     0.00157076
     99      3      H          -0.00094344    -0.00181003    -0.00268083
    100      3      H           0.00297385     0.00389419     0.00010686
    101      3      H           0.00036216     0.00030533    -0.00287891
    102      3      H          -0.00186183     0.00115580    -0.00584586
    103      1      C          -0.00460063    -0.00622639    -0.00028028
    104      1      C           0.00817971     0.00063990    -0.00002084
    105      1      C          -0.00039699    -0.00848192    -0.00072351
    106      1      C           0.00309599     0.00014210    -0.00834181
    107      1      C          -0.00739442    -0.00189915    -0.00086450
    108      1      C           0.00799903     0.00137793    -0.00318853
    109      2      N          -0.00165440     0.00850796     0.00672920
    110      2      N          -0.00158647     0.00468908     0.00743241
    111      3      H          -0.00311395     0.00083180     0.00451446
    112      3      H          -0.00162101     0.00059664     0.00142742
    113      3      H           0.00170746     0.00439029    -0.00140606
    114      3      H          -0.00282101    -0.00093320     0.00169236
    115      3      H           0.00148525     0.00059378    -0.00043916
    116      3      H          -0.00158726    -0.00104224    -0.00005210
    117      3      H           0.00234611     0.00236435     0.00000763
    118      3      H          -0.00154456    -0.00176078     0.00370136
    119      3      H           0.00151319     0.00205955     0.00163369
    120      3      H           0.00089509     0.00307514    -0.00087883
    121      1      C          -0.00300678    -0.00566933     0.00622451
    122      1      C           0.00203747     0.00786380    -0.00094368
    123      1      C          -0.00253890     0.00008002     0.00825533
    124      1      C           0.00784189     0.00188644     0.00321208
    125      1      C          -0.00059137    -0.00718336     0.00361020
    126      1      C           0.00630660     0.00507497     0.00060501
    127      2      N          -0.00296731     0.00098111    -0.01110242
    128      2      N          -0.00760641    -0.00677710    -0.00972507
    129      3      H          -0.00465875    -0.00177764    -0.00230959
    130      3      H          -0.00070729    -0.00221721    -0.00082681
    131      3      H           0.00331817     0.00065966    -0.00322253
    132      3      H          -0.00239712    -0.00233208     0.00014019
    133      3      H           0.00101129     0.00119759    -0.00039512
    134      3      H          -0.00079927    -0.00097965     0.00088924
    135      3      H           0.00148909     0.00198820    -0.00233928
    136      3      H          -0.00455007    -0.00116029     0.00068374
    137      3      H          -0.00066387     0.00177509    -0.00153872
    138      3      H           0.00006037     0.00187126    -0.00611988
    139      1      C           0.00710170     0.00290203    -0.00050914
    140      1      C          -0.00675457     0.00299383    -0.00351924
    141      1      C           0.00546960     0.00585635    -0.00324394
    142      1      C          -0.00124843    -0.00223382    -0.00811984
    143      1      C           0.00778546    -0.00218790     0.00086000
    144      1      C          -0.00616858     0.00019432    -0.00589286
    145      2      N          -0.00938755    -0.00436084     0.01088768
    146      2      N          -0.00122202    -0.00432862     0.01171159
    147      3      H           0.00157285    -0.00087657     0.00612913
    148      3      H           0.00121376    -0.00144999     0.00154510
    149      3      H          -0.00328920    -0.00338567    -0.00068217
    150      3      H           0.00244995     0.00029837     0.00233665
    151      3      H          -0.00125213    -0.00022505    -0.00082338
    152      3      H           0.00154585     0.00028956     0.00035530
    153      3      H          -0.00325471    -0.00096736    -0.00016359
    154      3      H           0.00227738     0.00258432     0.00320658
    155      3      H          -0.00225593     0.00047735     0.00084310
    156      3      H          -0.00382410    -0.00324145     0.00243093
    157      1      C          -0.00789972    -0.00120250     0.00029439
    158      1      C           0.00450073     0.00672780     0.00004124
    159      1      C          -0.00766210     0.00374989     0.00077200
    160      1      C           0.00161673     0.00255633     0.00831804
    161      1      C          -0.00519211    -0.00552797     0.00086429
    162      1      C           0.00497152     0.00611509     0.00311218
    163      2      N           0.00655988    -0.00513536    -0.00716355
    164      2      N           0.00367825    -0.00443860    -0.00754095
    165      3      H          -0.00089133    -0.00316937    -0.00447669
    166      3      H          -0.00024519    -0.00174673    -0.00141059
    167      3      H           0.00467452    -0.00065566     0.00138200
    168      3      H          -0.00222907    -0.00201810    -0.00168861
    169      3      H           0.00123187     0.00102191     0.00043970
    170      3      H          -0.00166670    -0.00089163     0.00004841
    171      3      H           0.00323702     0.00091255     0.00000135
    172      3      H          -0.00231606    -0.00049809    -0.00371359
    173      3      H           0.00255937     0.00027777    -0.00161355
    174      3      H           0.00312045    -0.00069961     0.00088067
    175      1      C           0.00449747     0.00042152    -0.00774551
    176      1      C          -0.00428318     0.00476560     0.00455969
    177      1      C           0.00228509     0.00569366    -0.00604503
    178      1      C          -0.00853917     0.00096755    -0.00325145
    179      1      C           0.00247403    -0.00269229    -0.00715777
    180      1      C          -0.00808627     0.00330592     0.00056004
    181      2      N           0.00269208    -0.00895804     0.01100309
    182      2      N           0.00875234    -0.00411850     0.00676553
    183      3      H           0.00522448    -0.00119101     0.00274289
    184      3      H           0.00214323    -0.00168038     0.00050701
    185      3      H          -0.00335706    -0.00239428     0.00281485
    186      3      H           0.00297747    -0.00110847    -0.00121844
    187      3      H          -0.00118880     0.00073087     0.00107516
    188      3      H           0.00079571    -0.00027954    -0.00157937
    189      3      H          -0.00199014     0.00007518     0.00266013
    190      3      H           0.00486184     0.00069061    -0.00013456
    191      3      H           0.00048498     0.00022159     0.00289167
    192      3      H           0.00018147    -0.00222684     0.00584746
 SUM OF ATOMIC FORCES           0.00078477    -0.00720873     0.00074510     0.00728950

 *******************************************************************************
 ***                 BRENT   - NUMBER OF ENERGY EVALUATIONS :       3        ***
 *******************************************************************************

 --------  Informations at step =     1 ------------
  Optimization Method        =                   SD
  Total Energy               =      -709.3841881796
  Real energy change         =        -0.0346975879
  Decrease in energy         =                  YES
  Used time                  =            15799.994

  Convergence check :
  Max. step size             =         0.0414243526
  Conv. limit for step size  =         0.0010000000
  Convergence in step size   =                   NO
  RMS step size              =         0.0137294130
  Conv. limit for RMS step   =         0.0010000000
  Convergence in RMS step    =                   NO
  Max. gradient              =         0.0268382560
  Conv. limit for gradients  =         0.0010000000
  Conv. for gradients        =                   NO
  RMS gradient               =         0.0088950938
  Conv. limit for RMS grad.  =         0.0010000000
  Conv. for gradients        =                   NO
 ---------------------------------------------------

 Number of electrons:                                                        516
 Number of occupied orbitals:                                                258
 Number of molecular orbitals:                                               258

 Number of orbital functions:                                               1776
 Number of independent orbital functions:                                   1776

 Extrapolation method: ASPC


 SCF WAVEFUNCTION OPTIMIZATION

  ----------------------------------- OT ---------------------------------------
  Minimizer      : CG                  : conjugate gradient
  Preconditioner : FULL_SINGLE_INVERSE : inversion of 
                                         H + eS - 2*(Sc)(c^T*H*c+const)(Sc)^T
  Precond_solver : DEFAULT
  Line search    : 2PNT                : 2 energies, one gradient
  stepsize       :    0.08000000                  energy_gap     :    0.08000000
  eps_taylor     :   0.10000E-15                  max_taylor     :             4
  ----------------------------------- OT ---------------------------------------

  Step     Update method      Time    Convergence         Total energy    Change
  ------------------------------------------------------------------------------
     1 OT CG       0.80E-01  146.9     0.00025147      -709.3816140699 -7.09E+02
     2 OT LS       0.16E+00  104.5                     -709.3833382710
     3 OT CG       0.16E+00  172.6     0.00011844      -709.3838756312 -2.26E-03
     4 OT LS       0.76E-01  104.4                     -709.3838431635
     5 OT CG       0.76E-01  173.1     0.00005373      -709.3841185187 -2.43E-04
     6 OT LS       0.81E-01  104.4                     -709.3841717208
     7 OT CG       0.81E-01  172.4     0.00002805      -709.3841719390 -5.34E-05
     8 OT LS       0.64E-01  103.8                     -709.3841827404
     9 OT CG       0.64E-01  172.4     0.00001624      -709.3841835137 -1.16E-05
    10 OT LS       0.59E-01  104.5                     -709.3841870399
    11 OT CG       0.59E-01  172.1     0.00000703      -709.3841870692 -3.56E-06
    12 OT LS       0.75E-01  104.0                     -709.3841878795
    13 OT CG       0.75E-01  172.0     0.00000343      -709.3841879195 -8.50E-07
    14 OT LS       0.71E-01  103.8                     -709.3841881106
    15 OT CG       0.71E-01  172.7     0.00000191      -709.3841881112 -1.92E-07
    16 OT LS       0.66E-01  103.7                     -709.3841881654
    17 OT CG       0.66E-01  172.6     0.00000087      -709.3841881658 -5.46E-08

  *** SCF run converged in    17 steps ***


  Electronic density on regular grids:       -515.9999993051        0.0000006949
  Core density on regular grids:              515.9999967681       -0.0000032319
  Total charge density on r-space grids:       -0.0000025370
  Total charge density g-space grids:          -0.0000025370

  Overlap energy of the core charge distribution:               0.00002959843228
  Self energy of the core charge distribution:              -1694.39446126194002
  Core Hamiltonian energy:                                    524.79672607755276
  Hartree energy:                                             684.28177469127536
  Exchange-correlation energy:                               -224.06825727110504

  Total energy:                                              -709.38418816578451

  outer SCF iter =    1 RMS gradient =   0.87E-06 energy =       -709.3841881658
  outer SCF loop converged in   1 iterations or   17 steps


 ENERGY| Total FORCE_EVAL ( QS ) energy (a.u.):             -709.384188178321892


 ATOMIC FORCES in [a.u.]

 # Atom   Kind   Element          X              Y              Z
      1      1      C           0.00064487     0.00468564    -0.00664408
      2      1      C           0.00103130    -0.00197388     0.00050394
      3      1      C          -0.00468942     0.00582282     0.00406324
      4      1      C           0.00875584    -0.00570201     0.00116577
      5      1      C          -0.00046735     0.00115236     0.00168000
      6      1      C          -0.00000512    -0.00546339     0.00246139
      7      2      N          -0.01032011     0.00749281     0.00944614
      8      2      N           0.00031333    -0.01345759    -0.00958863
      9      1      C          -0.00017589     0.01057631    -0.00144283
     10      1      C           0.00085739    -0.00104128    -0.00169376
     11      1      C          -0.00487940     0.00259535    -0.00251389
     12      1      C           0.00432184    -0.00167727     0.00662833
     13      1      C          -0.00131438     0.00184567    -0.00039645
     14      1      C           0.00285763    -0.00718212    -0.00399102
     15      1      C           0.01225609    -0.00844095     0.01650957
     16      1      C          -0.01100624     0.01064643     0.00398922
     17      1      C          -0.00106505     0.01488543    -0.01681824
     18      1      C           0.00414892    -0.01535136    -0.00384067
     19      3      H           0.00027654     0.00278095    -0.00835146
     20      3      H          -0.00731747     0.00694526     0.00785299
     21      3      H           0.00843505    -0.01187615     0.00360104
     22      3      H          -0.00612778     0.01311642    -0.00366032
     23      3      H           0.00257594    -0.00107514     0.00835832
     24      3      H           0.00246541    -0.00978085    -0.00785505
     25      3      H          -0.00094099    -0.00768204    -0.00636116
     26      3      H           0.00509053     0.00250390     0.00555083
     27      3      H          -0.00717664     0.00292502     0.00628901
     28      3      H           0.00469418     0.00322984    -0.00556331
     29      1      C           0.00075257     0.00339632    -0.00173235
     30      1      C           0.00491348     0.00031449     0.00296203
     31      1      C          -0.00607104    -0.00258906    -0.00840569
     32      1      C          -0.00174585    -0.00170927     0.00674264
     33      1      C          -0.00290666    -0.00256524     0.00094908
     34      1      C          -0.00061482    -0.00410440     0.00204036
     35      2      N          -0.00253776    -0.00354371    -0.00182206
     36      2      N           0.00656145    -0.00035296     0.00218839
     37      1      C          -0.00085301     0.00257583    -0.00651056
     38      1      C           0.00145336     0.00313505     0.00010829
     39      1      C           0.00368356     0.00289232    -0.00346143
     40      1      C          -0.00316905    -0.00435650     0.00226904
     41      1      C          -0.00059252    -0.00193845    -0.00372595
     42      1      C           0.00261231     0.00301866     0.00884826
     43      1      C          -0.01093596    -0.01373096     0.01349928
     44      1      C          -0.00121186    -0.00278308    -0.01616575
     45      1      C           0.01097128     0.01230866    -0.01244900
     46      1      C           0.00138724     0.00224474     0.01933475
     47      3      H           0.00643098     0.00799542    -0.00266349
     48      3      H          -0.00655353    -0.00550450    -0.00829852
     49      3      H          -0.00201113    -0.00464005     0.01300731
     50      3      H           0.00204281     0.00320834    -0.01390522
     51      3      H          -0.00606753    -0.00725742     0.00190176
     52      3      H           0.00528680     0.00658181     0.00946156
     53      3      H           0.00405558     0.00491442     0.00538377
     54      3      H          -0.00501177    -0.00580623     0.00129017
     55      3      H          -0.00594240    -0.00129656    -0.00488013
     56      3      H           0.00474300     0.00704378    -0.00191033
     57      1      C          -0.00524265    -0.00070049    -0.00226131
     58      1      C          -0.00191066     0.00041327     0.00383337
     59      1      C           0.00389290     0.00091933    -0.00871550
     60      1      C           0.00227956    -0.00127152     0.00669051
     61      1      C           0.00362440    -0.00017400     0.00000444
     62      1      C           0.00431097     0.00180176     0.00348403
     63      2      N           0.00412446     0.00467096    -0.00458178
     64      2      N          -0.00495937    -0.00024670     0.00293036
     65      1      C          -0.00232921    -0.00024691    -0.00702041
     66      1      C          -0.00346945    -0.00110708    -0.00091289
     67      1      C          -0.00394498     0.00149973    -0.00180140
     68      1      C           0.00327282    -0.00091939     0.00168972
     69      1      C           0.00254712     0.00410229    -0.00299934
     70      1      C          -0.00526595    -0.00387875     0.00830844
     71      1      C           0.01512089     0.00310840     0.01229610
     72      1      C           0.00254961     0.00016524    -0.01869914
     73      1      C          -0.01663397    -0.00303118    -0.01348615
     74      1      C          -0.00327384     0.00012595     0.01579528
     75      3      H          -0.00925958    -0.00187774    -0.00187239
     76      3      H           0.00835032     0.00146736    -0.00950464
     77      3      H           0.00381010     0.00028840     0.01395969
     78      3      H          -0.00510011     0.00054492    -0.01306951
     79      3      H           0.01022264     0.00164603     0.00265030
     80      3      H          -0.00799911    -0.00297673     0.00831637
     81      3      H          -0.00424655    -0.00457075     0.00491695
     82      3      H           0.00839452     0.00061945     0.00182470
     83      3      H           0.00621814     0.00122743    -0.00533532
     84      3      H          -0.00752049    -0.00159016    -0.00135963
     85      1      C           0.00264990     0.00345064     0.00756744
     86      1      C           0.00191559    -0.00596300    -0.00427341
     87      1      C           0.00589085    -0.00080326     0.00582033
     88      1      C          -0.00323609    -0.00761719     0.00320985
     89      1      C          -0.00098648     0.00337816     0.00703361
     90      1      C          -0.00116303    -0.00880693    -0.00042230
     91      2      N          -0.00644265     0.00498332    -0.01031792
     92      2      N           0.00282784     0.00947332    -0.00672237
     93      3      H           0.00150787     0.00529006    -0.00274431
     94      3      H          -0.00030679     0.00269721    -0.00054786
     95      3      H          -0.00378367    -0.00181383    -0.00284487
     96      3      H           0.00057368     0.00324564     0.00130267
     97      3      H           0.00008318    -0.00145435    -0.00105426
     98      3      H           0.00014637     0.00080091     0.00168080
     99      3      H          -0.00100105    -0.00189613    -0.00272325
    100      3      H           0.00300826     0.00396736     0.00015472
    101      3      H           0.00023456     0.00031088    -0.00284484
    102      3      H          -0.00191664     0.00108592    -0.00590816
    103      1      C          -0.00448335    -0.00615431    -0.00034837
    104      1      C           0.00798033     0.00062651    -0.00012275
    105      1      C          -0.00042012    -0.00825140    -0.00069801
    106      1      C           0.00305563     0.00013644    -0.00811268
    107      1      C          -0.00715749    -0.00195070    -0.00084392
    108      1      C           0.00789129     0.00126302    -0.00315906
    109      2      N          -0.00155248     0.00827597     0.00679459
    110      2      N          -0.00155911     0.00471842     0.00717991
    111      3      H          -0.00318820     0.00076656     0.00456161
    112      3      H          -0.00155962     0.00052958     0.00151240
    113      3      H           0.00177296     0.00444879    -0.00143510
    114      3      H          -0.00288283    -0.00101559     0.00173303
    115      3      H           0.00156656     0.00053428    -0.00049406
    116      3      H          -0.00163646    -0.00110403    -0.00013367
    117      3      H           0.00241166     0.00243012    -0.00005271
    118      3      H          -0.00161720    -0.00181498     0.00374270
    119      3      H           0.00144415     0.00213913     0.00155641
    120      3      H           0.00096335     0.00314777    -0.00092135
    121      1      C          -0.00291101    -0.00552956     0.00616847
    122      1      C           0.00209639     0.00763934    -0.00086871
    123      1      C          -0.00246922     0.00003302     0.00803449
    124      1      C           0.00762895     0.00187386     0.00311170
    125      1      C          -0.00061475    -0.00694265     0.00362928
    126      1      C           0.00623290     0.00495428     0.00068800
    127      2      N          -0.00304217     0.00100322    -0.01080057
    128      2      N          -0.00731942    -0.00678914    -0.00960210
    129      3      H          -0.00473940    -0.00183845    -0.00226572
    130      3      H          -0.00080752    -0.00213459    -0.00080641
    131      3      H           0.00338002     0.00071603    -0.00326945
    132      3      H          -0.00247918    -0.00237717     0.00020165
    133      3      H           0.00104898     0.00127960    -0.00032257
    134      3      H          -0.00076055    -0.00103017     0.00098574
    135      3      H           0.00158198     0.00203820    -0.00237447
    136      3      H          -0.00461652    -0.00121908     0.00071689
    137      3      H          -0.00057039     0.00168966    -0.00157583
    138      3      H           0.00013540     0.00193108    -0.00616895
    139      1      C           0.00696399     0.00289695    -0.00059369
    140      1      C          -0.00655590     0.00285434    -0.00353926
    141      1      C           0.00535212     0.00567762    -0.00314049
    142      1      C          -0.00125410    -0.00215184    -0.00790202
    143      1      C           0.00762237    -0.00202451     0.00078414
    144      1      C          -0.00600382     0.00020755    -0.00583945
    145      2      N          -0.00923400    -0.00408245     0.01076761
    146      2      N          -0.00124590    -0.00439177     0.01142528
    147      3      H           0.00166307    -0.00084075     0.00617779
    148      3      H           0.00118607    -0.00132612     0.00158210
    149      3      H          -0.00337290    -0.00341419    -0.00071477
    150      3      H           0.00254003     0.00035463     0.00237142
    151      3      H          -0.00127712    -0.00016633    -0.00092048
    152      3      H           0.00163520     0.00028142     0.00028290
    153      3      H          -0.00333389    -0.00101570    -0.00022394
    154      3      H           0.00235673     0.00260992     0.00325310
    155      3      H          -0.00223416     0.00034940     0.00082288
    156      3      H          -0.00391700    -0.00328051     0.00238656
    157      1      C          -0.00777893    -0.00113414     0.00036251
    158      1      C           0.00439351     0.00655912     0.00014242
    159      1      C          -0.00747266     0.00361812     0.00074578
    160      1      C           0.00159305     0.00252351     0.00808976
    161      1      C          -0.00512314    -0.00529799     0.00084388
    162      1      C           0.00482002     0.00608090     0.00308372
    163      2      N           0.00640656    -0.00494869    -0.00722269
    164      2      N           0.00370223    -0.00442554    -0.00729213
    165      3      H          -0.00098329    -0.00320238    -0.00452398
    166      3      H          -0.00027448    -0.00165994    -0.00149568
    167      3      H           0.00475733    -0.00062660     0.00141091
    168      3      H          -0.00233057    -0.00203209    -0.00172888
    169      3      H           0.00121929     0.00112225     0.00049497
    170      3      H          -0.00174460    -0.00090474     0.00013013
    171      3      H           0.00332612     0.00093794     0.00006132
    172      3      H          -0.00239882    -0.00053525    -0.00375482
    173      3      H           0.00259562     0.00017895    -0.00153642
    174      3      H           0.00321699    -0.00067524     0.00092319
    175      1      C           0.00434977     0.00042990    -0.00766453
    176      1      C          -0.00426541     0.00463603     0.00438222
    177      1      C           0.00223821     0.00551312    -0.00590562
    178      1      C          -0.00832787     0.00095941    -0.00314677
    179      1      C           0.00241621    -0.00249551    -0.00703945
    180      1      C          -0.00798213     0.00333199     0.00043795
    181      2      N           0.00273689    -0.00873291     0.01074744
    182      2      N           0.00847877    -0.00416440     0.00660433
    183      3      H           0.00532504    -0.00118590     0.00269230
    184      3      H           0.00220489    -0.00158039     0.00055040
    185      3      H          -0.00343176    -0.00239624     0.00287013
    186      3      H           0.00306814    -0.00108653    -0.00127916
    187      3      H          -0.00125138     0.00082432     0.00105430
    188      3      H           0.00077259    -0.00027590    -0.00168891
    189      3      H          -0.00209374     0.00006725     0.00270318
    190      3      H           0.00494175     0.00068463    -0.00018229
    191      3      H           0.00042717     0.00010714     0.00285813
    192      3      H           0.00009299    -0.00223981     0.00591040
 SUM OF ATOMIC FORCES           0.00079151    -0.00717539     0.00074005     0.00725675

 --------------------------
 OPTIMIZATION STEP:      2
 --------------------------

 Number of electrons:                                                        516
 Number of occupied orbitals:                                                258
 Number of molecular orbitals:                                               258

 Number of orbital functions:                                               1776
 Number of independent orbital functions:                                   1776

 Extrapolation method: ASPC


 SCF WAVEFUNCTION OPTIMIZATION

  ----------------------------------- OT ---------------------------------------
  Minimizer      : CG                  : conjugate gradient
  Preconditioner : FULL_SINGLE_INVERSE : inversion of 
                                         H + eS - 2*(Sc)(c^T*H*c+const)(Sc)^T
  Precond_solver : DEFAULT
  Line search    : 2PNT                : 2 energies, one gradient
  stepsize       :    0.08000000                  energy_gap     :    0.08000000
  eps_taylor     :   0.10000E-15                  max_taylor     :             4
  ----------------------------------- OT ---------------------------------------

  Step     Update method      Time    Convergence         Total energy    Change
  ------------------------------------------------------------------------------
     1 OT CG       0.80E-01  146.3     0.00013742      -709.3834184619 -7.09E+02
     2 OT LS       0.16E+00  104.3                     -709.3839334966
     3 OT CG       0.16E+00  172.0     0.00006470      -709.3840946661 -6.76E-04
     4 OT LS       0.76E-01  104.2                     -709.3840854671
     5 OT CG       0.76E-01  172.8     0.00002931      -709.3841674018 -7.27E-05
     6 OT LS       0.81E-01  105.1                     -709.3841832942
     7 OT CG       0.81E-01  172.8     0.00001534      -709.3841833609 -1.60E-05
     8 OT LS       0.64E-01  103.6                     -709.3841866042
     9 OT CG       0.64E-01  172.0     0.00000863      -709.3841868347 -3.47E-06
    10 OT LS       0.60E-01  104.2                     -709.3841878505
    11 OT CG       0.60E-01  172.4     0.00000385      -709.3841878564 -1.02E-06
    12 OT LS       0.73E-01  103.7                     -709.3841880959
    13 OT CG       0.73E-01  172.2     0.00000191      -709.3841881035 -2.47E-07
    14 OT LS       0.70E-01  103.9                     -709.3841881618
    15 OT CG       0.70E-01  171.8     0.00000103      -709.3841881619 -5.84E-08
    16 OT LS       0.68E-01  104.7                     -709.3841881785
    17 OT CG       0.68E-01  172.4     0.00000047      -709.3841881785 -1.65E-08

  *** SCF run converged in    17 steps ***


  Electronic density on regular grids:       -515.9999993051        0.0000006949
  Core density on regular grids:              515.9999967681       -0.0000032319
  Total charge density on r-space grids:       -0.0000025370
  Total charge density g-space grids:          -0.0000025370

  Overlap energy of the core charge distribution:               0.00002959843228
  Self energy of the core charge distribution:              -1694.39446126194002
  Core Hamiltonian energy:                                    524.79663335892201
  Hartree energy:                                             684.28184138636720
  Exchange-correlation energy:                               -224.06823126024349

  Total energy:                                              -709.38418817846195

  outer SCF iter =    1 RMS gradient =   0.47E-06 energy =       -709.3841881785
  outer SCF loop converged in   1 iterations or   17 steps


 ENERGY| Total FORCE_EVAL ( QS ) energy (a.u.):             -709.384188178461955


 Number of electrons:                                                        516
 Number of occupied orbitals:                                                258
 Number of molecular orbitals:                                               258

 Number of orbital functions:                                               1776
 Number of independent orbital functions:                                   1776

 Extrapolation method: ASPC


 SCF WAVEFUNCTION OPTIMIZATION

  ----------------------------------- OT ---------------------------------------
  Minimizer      : CG                  : conjugate gradient
  Preconditioner : FULL_SINGLE_INVERSE : inversion of 
                                         H + eS - 2*(Sc)(c^T*H*c+const)(Sc)^T
  Precond_solver : DEFAULT
  Line search    : 2PNT                : 2 energies, one gradient
  stepsize       :    0.08000000                  energy_gap     :    0.08000000
  eps_taylor     :   0.10000E-15                  max_taylor     :             4
  ----------------------------------- OT ---------------------------------------

  Step     Update method      Time    Convergence         Total energy    Change
  ------------------------------------------------------------------------------
     1 OT CG       0.80E-01  147.1     0.00043912      -709.3918290352 -7.09E+02
     2 OT LS       0.14E+00  104.7                     -709.3968486365
     3 OT CG       0.14E+00  172.3     0.00028821      -709.3979267091 -6.10E-03
     4 OT LS       0.65E-01  104.2                     -709.3975894228
     5 OT CG       0.65E-01  172.3     0.00009830      -709.3991629674 -1.24E-03
     6 OT LS       0.98E-01  103.6                     -709.3993549374
     7 OT CG       0.98E-01  172.2     0.00006121      -709.3993794501 -2.16E-04
     8 OT LS       0.50E-01  103.9                     -709.3993843819
     9 OT CG       0.50E-01  172.5     0.00002980      -709.3994226608 -4.32E-05
    10 OT LS       0.72E-01  103.9                     -709.3994359486
    11 OT CG       0.72E-01  172.9     0.00001244      -709.3994372350 -1.46E-05
    12 OT LS       0.85E-01  103.9                     -709.3994401677
    13 OT CG       0.85E-01  172.3     0.00000616      -709.3994402402 -3.01E-06
    14 OT LS       0.69E-01  104.2                     -709.3994408064
    15 OT CG       0.69E-01  172.1     0.00000286      -709.3994408387 -5.99E-07
    16 OT LS       0.80E-01  104.1                     -709.3994409860
    17 OT CG       0.80E-01  172.2     0.00000142      -709.3994409891 -1.50E-07
    18 OT LS       0.69E-01  103.9                     -709.3994410201
    19 OT CG       0.69E-01  172.4     0.00000077      -709.3994410209 -3.18E-08

  *** SCF run converged in    19 steps ***


  Electronic density on regular grids:       -515.9999993109        0.0000006891
  Core density on regular grids:              515.9999967725       -0.0000032275
  Total charge density on r-space grids:       -0.0000025384
  Total charge density g-space grids:          -0.0000025384

  Overlap energy of the core charge distribution:               0.00002657860705
  Self energy of the core charge distribution:              -1694.39446126194002
  Core Hamiltonian energy:                                    523.91079351155781
  Hartree energy:                                             684.87054130264085
  Exchange-correlation energy:                               -223.78634115175316

  Total energy:                                              -709.39944102088748

  outer SCF iter =    1 RMS gradient =   0.77E-06 energy =       -709.3994410209
  outer SCF loop converged in   1 iterations or   19 steps


 ENERGY| Total FORCE_EVAL ( QS ) energy (a.u.):             -709.399441020887480


 Number of electrons:                                                        516
 Number of occupied orbitals:                                                258
 Number of molecular orbitals:                                               258

 Number of orbital functions:                                               1776
 Number of independent orbital functions:                                   1776

 Extrapolation method: ASPC


 SCF WAVEFUNCTION OPTIMIZATION

  ----------------------------------- OT ---------------------------------------
  Minimizer      : CG                  : conjugate gradient
  Preconditioner : FULL_SINGLE_INVERSE : inversion of 
                                         H + eS - 2*(Sc)(c^T*H*c+const)(Sc)^T
  Precond_solver : DEFAULT
  Line search    : 2PNT                : 2 energies, one gradient
  stepsize       :    0.08000000                  energy_gap     :    0.08000000
  eps_taylor     :   0.10000E-15                  max_taylor     :             4
  ----------------------------------- OT ---------------------------------------

  Step     Update method      Time    Convergence         Total energy    Change
  ------------------------------------------------------------------------------
     1 OT CG       0.80E-01  146.1     0.00018606      -709.3672476836 -7.09E+02
     2 OT LS       0.15E+00  104.1                     -709.3681678035
     3 OT CG       0.15E+00  172.3     0.00011098      -709.3684016335 -1.15E-03
     4 OT LS       0.64E-01  103.9                     -709.3682903834
     5 OT CG       0.64E-01  172.2     0.00004181      -709.3685823375 -1.81E-04
     6 OT LS       0.92E-01  103.7                     -709.3686158367
     7 OT CG       0.92E-01  172.4     0.00002669      -709.3686192867 -3.69E-05
     8 OT LS       0.48E-01  103.9                     -709.3686203525
     9 OT CG       0.48E-01  172.4     0.00001199      -709.3686270936 -7.81E-06
    10 OT LS       0.75E-01  104.5                     -709.3686292344
    11 OT CG       0.75E-01  172.1     0.00000522      -709.3686295506 -2.46E-06
    12 OT LS       0.82E-01  103.7                     -709.3686300603
    13 OT CG       0.82E-01  172.4     0.00000263      -709.3686300649 -5.14E-07
    14 OT LS       0.63E-01  104.4                     -709.3686301543
    15 OT CG       0.63E-01  172.3     0.00000135      -709.3686301643 -9.94E-08
    16 OT LS       0.68E-01  103.7                     -709.3686301925
    17 OT CG       0.68E-01  171.8     0.00000072      -709.3686301927 -2.84E-08

  *** SCF run converged in    17 steps ***


  Electronic density on regular grids:       -515.9999992892        0.0000007108
  Core density on regular grids:              515.9999967544       -0.0000032456
  Total charge density on r-space grids:       -0.0000025348
  Total charge density g-space grids:          -0.0000025348

  Overlap energy of the core charge distribution:               0.00002503051379
  Self energy of the core charge distribution:              -1694.39446126194002
  Core Hamiltonian energy:                                    522.58923360043889
  Hartree energy:                                             685.78142345318497
  Exchange-correlation energy:                               -223.34485101491063

  Total energy:                                              -709.36863019271311

  outer SCF iter =    1 RMS gradient =   0.72E-06 energy =       -709.3686301927
  outer SCF loop converged in   1 iterations or   17 steps


 ENERGY| Total FORCE_EVAL ( QS ) energy (a.u.):             -709.368630192713113


 *******************************************************************************
 ***                 MNBRACK - NUMBER OF ENERGY EVALUATIONS :       3        ***
 *******************************************************************************

 Number of electrons:                                                        516
 Number of occupied orbitals:                                                258
 Number of molecular orbitals:                                               258

 Number of orbital functions:                                               1776
 Number of independent orbital functions:                                   1776

 Extrapolation method: ASPC


 SCF WAVEFUNCTION OPTIMIZATION

  ----------------------------------- OT ---------------------------------------
  Minimizer      : CG                  : conjugate gradient
  Preconditioner : FULL_SINGLE_INVERSE : inversion of 
                                         H + eS - 2*(Sc)(c^T*H*c+const)(Sc)^T
  Precond_solver : DEFAULT
  Line search    : 2PNT                : 2 energies, one gradient
  stepsize       :    0.08000000                  energy_gap     :    0.08000000
  eps_taylor     :   0.10000E-15                  max_taylor     :             4
  ----------------------------------- OT ---------------------------------------

  Step     Update method      Time    Convergence         Total energy    Change
  ------------------------------------------------------------------------------
     1 OT CG       0.80E-01  146.7     0.00150129      -709.3105656172 -7.09E+02
     2 OT LS       0.14E+00  104.4                     -709.3692249527
     3 OT CG       0.14E+00  172.3     0.00099075      -709.3817101776 -7.11E-02
     4 OT LS       0.65E-01  104.2                     -709.3776469570
     5 OT CG       0.65E-01  172.5     0.00034407      -709.3961512245 -1.44E-02
     6 OT LS       0.93E-01  104.1                     -709.3984369443
     7 OT CG       0.93E-01  172.3     0.00021470      -709.3986730493 -2.52E-03
     8 OT LS       0.51E-01  104.4                     -709.3988403732
     9 OT CG       0.51E-01  172.2     0.00010844      -709.3992111290 -5.38E-04
    10 OT LS       0.67E-01  104.2                     -709.3993820260
    11 OT CG       0.67E-01  173.2     0.00004451      -709.3993928927 -1.82E-04
    12 OT LS       0.83E-01  104.5                     -709.3994292084
    13 OT CG       0.83E-01  172.4     0.00002288      -709.3994305111 -3.76E-05
    14 OT LS       0.67E-01  103.9                     -709.3994381373
    15 OT CG       0.67E-01  172.5     0.00001023      -709.3994385761 -8.06E-06
    16 OT LS       0.78E-01  104.2                     -709.3994404141
    17 OT CG       0.78E-01  172.4     0.00000524      -709.3994404517 -1.88E-06
    18 OT LS       0.68E-01  104.2                     -709.3994408675
    19 OT CG       0.68E-01  172.3     0.00000274      -709.3994408778 -4.26E-07
    20 OT LS       0.63E-01  103.7                     -709.3994409853
    21 OT CG       0.63E-01  173.1     0.00000153      -709.3994409860 -1.08E-07
    22 OT LS       0.64E-01  104.1                     -709.3994410202
    23 OT CG       0.64E-01  172.3     0.00000073      -709.3994410202 -3.42E-08

  *** SCF run converged in    23 steps ***


  Electronic density on regular grids:       -515.9999993109        0.0000006891
  Core density on regular grids:              515.9999967725       -0.0000032275
  Total charge density on r-space grids:       -0.0000025384
  Total charge density g-space grids:          -0.0000025384

  Overlap energy of the core charge distribution:               0.00002657860705
  Self energy of the core charge distribution:              -1694.39446126194002
  Core Hamiltonian energy:                                    523.91047429723540
  Hartree energy:                                             684.87079738373359
  Exchange-correlation energy:                               -223.78627801785876

  Total energy:                                              -709.39944102022275

  outer SCF iter =    1 RMS gradient =   0.73E-06 energy =       -709.3994410202
  outer SCF loop converged in   1 iterations or   23 steps


 ENERGY| Total FORCE_EVAL ( QS ) energy (a.u.):             -709.399441029636137


 ATOMIC FORCES in [a.u.]

 # Atom   Kind   Element          X              Y              Z
      1      1      C           0.00205534    -0.00128779    -0.00073102
      2      1      C          -0.00356371     0.00658686    -0.00160686
      3      1      C           0.00308494    -0.00232492     0.00302891
      4      1      C          -0.00091688     0.00209966     0.00436320
      5      1      C           0.00440119    -0.00474894     0.00303753
      6      1      C           0.00129900    -0.00264354    -0.00497951
      7      2      N          -0.00359595    -0.00204754    -0.00557809
      8      2      N          -0.00402035    -0.00165500     0.00555564
      9      1      C           0.00177166    -0.00174293    -0.00454438
     10      1      C          -0.00189396     0.00616655    -0.00316427
     11      1      C          -0.00165231     0.00225802     0.00496410
     12      1      C          -0.00018055     0.00241856     0.00076061
     13      1      C           0.00396483    -0.00643125     0.00174889
     14      1      C          -0.00049032     0.00383552    -0.00307255
     15      1      C          -0.00711501    -0.00529294    -0.01235800
     16      1      C           0.00488973    -0.00172658     0.00785592
     17      1      C          -0.00785729    -0.00394176     0.01280928
     18      1      C           0.00085635     0.00548637    -0.00802263
     19      3      H           0.00033907     0.00211415    -0.00538839
     20      3      H          -0.00515140     0.00465760     0.00512028
     21      3      H           0.00295071    -0.00466927     0.00019845
     22      3      H          -0.00254543     0.00478011    -0.00023654
     23      3      H           0.00201425    -0.00068950     0.00535960
     24      3      H           0.00153847    -0.00687341    -0.00516955
     25      3      H           0.00109114     0.00020527     0.00184296
     26      3      H          -0.00194338     0.00188691    -0.00172881
     27      3      H           0.00078904     0.00080616    -0.00214075
     28      3      H           0.00068968    -0.00270066     0.00180460
     29      1      C           0.00160150     0.00161003     0.00276206
     30      1      C           0.00055015     0.00057493    -0.00562656
     31      1      C          -0.00150410    -0.00078008     0.00183889
     32      1      C          -0.00440579    -0.00379634    -0.00054895
     33      1      C          -0.00045040    -0.00087329     0.00556292
     34      1      C           0.00181469     0.00178926     0.00420446
     35      2      N           0.00214494     0.00257181    -0.00265534
     36      2      N           0.00042917    -0.00587857     0.00273254
     37      1      C           0.00214489     0.00475117     0.00123744
     38      1      C           0.00047847     0.00186499    -0.00579895
     39      1      C          -0.00146314    -0.00229933    -0.00344829
     40      1      C          -0.00073222    -0.00179348    -0.00256494
     41      1      C          -0.00089832    -0.00171943     0.00585842
     42      1      C           0.00102736     0.00170489    -0.00157280
     43      1      C           0.00668034     0.01056353     0.00332604
     44      1      C          -0.00606131    -0.00547375     0.00455206
     45      1      C          -0.00909160    -0.00939419    -0.00309958
     46      1      C           0.00706225     0.00556407    -0.00818994
     47      3      H           0.00313055     0.00328615    -0.00128158
     48      3      H          -0.00502199    -0.00393653    -0.00651201
     49      3      H          -0.00115870    -0.00229460     0.00533415
     50      3      H           0.00064096     0.00120692    -0.00533971
     51      3      H          -0.00338907    -0.00385192     0.00073364
     52      3      H           0.00357226     0.00423881     0.00696495
     53      3      H          -0.00121803    -0.00243533    -0.00053766
     54      3      H           0.00154178     0.00035154    -0.00223559
     55      3      H           0.00253922     0.00236305     0.00040782
     56      3      H          -0.00099965    -0.00044760     0.00221125
     57      1      C          -0.00191129     0.00016603     0.00259324
     58      1      C          -0.00180323     0.00002767    -0.00584977
     59      1      C           0.00206297     0.00031688     0.00180555
     60      1      C           0.00537024    -0.00015077    -0.00161757
     61      1      C           0.00230864    -0.00024865     0.00576063
     62      1      C          -0.00268387    -0.00018729     0.00332507
     63      2      N          -0.00558907     0.00154425    -0.00278813
     64      2      N           0.00361777     0.00173430     0.00181026
     65      1      C          -0.00532481    -0.00176634     0.00064234
     66      1      C          -0.00104615     0.00018285    -0.00567185
     67      1      C           0.00255028     0.00072855    -0.00390820
     68      1      C           0.00213811     0.00068867    -0.00266003
     69      1      C           0.00070329     0.00021109     0.00575224
     70      1      C          -0.00157123    -0.00076956    -0.00201875
     71      1      C          -0.01164303    -0.00328486     0.00374105
     72      1      C           0.00822596     0.00337272     0.00869167
     73      1      C           0.01109104     0.00037295    -0.00364581
     74      1      C          -0.00778323    -0.00284427    -0.00473653
     75      3      H          -0.00491939    -0.00113466    -0.00069674
     76      3      H           0.00544337     0.00106117    -0.00693632
     77      3      H           0.00139533    -0.00004596     0.00549949
     78      3      H          -0.00254804     0.00015150    -0.00534322
     79      3      H           0.00443344     0.00110824     0.00129328
     80      3      H          -0.00588750    -0.00241395     0.00646467
     81      3      H           0.00281888     0.00084047    -0.00027855
     82      3      H          -0.00091974    -0.00059648    -0.00223009
     83      3      H          -0.00264795     0.00026222     0.00046042
     84      3      H           0.00086884     0.00118072     0.00206094
     85      1      C           0.00139752     0.00268905     0.00332039
     86      1      C           0.00431093    -0.00415610    -0.00580941
     87      1      C           0.00737447    -0.00322823     0.00607408
     88      1      C          -0.00321904    -0.00827819     0.00581985
     89      1      C          -0.00477444     0.00436677     0.00645915
     90      1      C          -0.00165747    -0.00240644    -0.00220650
     91      2      N           0.00780454    -0.00470599     0.00776670
     92      2      N          -0.00666643    -0.00527826     0.00604686
     93      3      H           0.00004062     0.00257399    -0.00339683
     94      3      H          -0.00340753     0.00159023     0.00033880
     95      3      H          -0.00209785     0.00041484    -0.00077614
     96      3      H          -0.00113191     0.00088852    -0.00037543
     97      3      H          -0.00070242     0.00152629    -0.00080584
     98      3      H           0.00002118     0.00037029    -0.00123691
     99      3      H           0.00059940     0.00046065    -0.00110217
    100      3      H           0.00164988     0.00115640    -0.00122127
    101      3      H           0.00342091     0.00048751    -0.00260474
    102      3      H          -0.00026209     0.00241624    -0.00337823
    103      1      C          -0.00241199    -0.00242633     0.00112055
    104      1      C           0.00844248    -0.00055160     0.00273719
    105      1      C           0.00174459    -0.00971023    -0.00182036
    106      1      C           0.00126256    -0.00087666    -0.00971290
    107      1      C          -0.00838422     0.00105401    -0.00142125
    108      1      C           0.00311530     0.00240628     0.00015383
    109      2      N           0.00642996    -0.00597446     0.00303089
    110      2      N          -0.00202854     0.00045957    -0.00708209
    111      3      H          -0.00068986     0.00236760     0.00263042
    112      3      H          -0.00215506     0.00228515    -0.00100695
    113      3      H          -0.00040632     0.00206280    -0.00034522
    114      3      H          -0.00079368     0.00118633     0.00036379
    115      3      H          -0.00100447     0.00118171     0.00104160
    116      3      H           0.00037279     0.00085651     0.00136056
    117      3      H           0.00047950     0.00034514     0.00130087
    118      3      H           0.00063811    -0.00007182     0.00208140
    119      3      H           0.00254427    -0.00050097     0.00347609
    120      3      H          -0.00056123     0.00091055     0.00027834
    121      1      C          -0.00105207    -0.00496565     0.00184598
    122      1      C          -0.00145177     0.00862834    -0.00179977
    123      1      C          -0.00196261     0.00250884     0.00957112
    124      1      C           0.00879890     0.00036168     0.00538078
    125      1      C           0.00146224    -0.00909206     0.00110003
    126      1      C           0.00175682     0.00376201    -0.00078163
    127      2      N          -0.00241571     0.00296957     0.00880038
    128      2      N           0.00925642    -0.00438624     0.00149872
    129      3      H          -0.00226345    -0.00020130    -0.00276104
    130      3      H           0.00215569    -0.00324212    -0.00125656
    131      3      H           0.00123081    -0.00097574    -0.00148132
    132      3      H           0.00001420    -0.00086154    -0.00127231
    133      3      H          -0.00045249    -0.00125165    -0.00142851
    134      3      H          -0.00086963     0.00077629    -0.00149588
    135      3      H          -0.00096133     0.00047060    -0.00100666
    136      3      H          -0.00200931     0.00072652    -0.00028286
    137      3      H          -0.00289126     0.00290531     0.00007381
    138      3      H          -0.00174035     0.00003915    -0.00393819
    139      1      C           0.00375718    -0.00057440     0.00115801
    140      1      C          -0.00732867     0.00575219    -0.00100842
    141      1      C           0.00464126     0.00741688    -0.00535675
    142      1      C           0.00112069    -0.00291387    -0.00957289
    143      1      C           0.00674317    -0.00561389     0.00196158
    144      1      C          -0.00446002     0.00143922    -0.00135603
    145      2      N           0.00188561     0.01073775    -0.00292893
    146      2      N           0.00124040    -0.00540890    -0.00850444
    147      3      H          -0.00110231    -0.00154745     0.00395011
    148      3      H           0.00106676    -0.00396840    -0.00005850
    149      3      H          -0.00046972    -0.00212852     0.00022947
    150      3      H          -0.00012427    -0.00109503     0.00101850
    151      3      H           0.00022879    -0.00115233     0.00155838
    152      3      H          -0.00134103     0.00023964     0.00142963
    153      3      H          -0.00076871     0.00040656     0.00124812
    154      3      H          -0.00021251     0.00156068     0.00143177
    155      3      H          -0.00171702     0.00345185     0.00124960
    156      3      H          -0.00112144    -0.00196145     0.00304527
    157      1      C          -0.00331301    -0.00111936    -0.00117441
    158      1      C           0.00354434     0.00759279    -0.00276243
    159      1      C          -0.00758409     0.00619266     0.00187771
    160      1      C          -0.00014637     0.00155139     0.00969752
    161      1      C          -0.00318770    -0.00790504     0.00141498
    162      1      C           0.00361577     0.00143817    -0.00019513
    163      2      N          -0.00148535     0.00856786    -0.00375099
    164      2      N           0.00078914    -0.00317091     0.00700632
    165      3      H           0.00152647    -0.00182324    -0.00262524
    166      3      H           0.00098500    -0.00306684     0.00103585
    167      3      H           0.00160868    -0.00140165     0.00032449
    168      3      H           0.00058517    -0.00127738    -0.00037217
    169      3      H           0.00053927    -0.00145874    -0.00104921
    170      3      H           0.00093683    -0.00011332    -0.00135973
    171      3      H           0.00054364     0.00025079    -0.00130028
    172      3      H           0.00024809     0.00059338    -0.00207651
    173      3      H           0.00080789     0.00243306    -0.00346630
    174      3      H           0.00045373    -0.00093138    -0.00031743
    175      1      C           0.00298165    -0.00042462    -0.00341053
    176      1      C          -0.00149941     0.00576795     0.00591444
    177      1      C           0.00083165     0.00799519    -0.00608634
    178      1      C          -0.00879235     0.00123181    -0.00576190
    179      1      C           0.00150701    -0.00640271    -0.00639961
    180      1      C          -0.00243434    -0.00053121     0.00207993
    181      2      N           0.00088557     0.00962873    -0.00794567
    182      2      N          -0.00715235    -0.00464668    -0.00557446
    183      3      H           0.00227653    -0.00112803     0.00335361
    184      3      H          -0.00026356    -0.00373159    -0.00030228
    185      3      H          -0.00068868    -0.00201854     0.00080684
    186      3      H           0.00020322    -0.00141142     0.00039514
    187      3      H           0.00096961    -0.00131966     0.00080907
    188      3      H           0.00034283    -0.00016119     0.00122801
    189      3      H           0.00069145     0.00030728     0.00109440
    190      3      H           0.00182687     0.00089243     0.00117796
    191      3      H           0.00212830     0.00279823     0.00259214
    192      3      H           0.00223794    -0.00152785     0.00333084
 SUM OF ATOMIC FORCES           0.00097988    -0.00712603    -0.00086903     0.00724539

 Number of electrons:                                                        516
 Number of occupied orbitals:                                                258
 Number of molecular orbitals:                                               258

 Number of orbital functions:                                               1776
 Number of independent orbital functions:                                   1776

 Extrapolation method: ASPC


 SCF WAVEFUNCTION OPTIMIZATION

  ----------------------------------- OT ---------------------------------------
  Minimizer      : CG                  : conjugate gradient
  Preconditioner : FULL_SINGLE_INVERSE : inversion of 
                                         H + eS - 2*(Sc)(c^T*H*c+const)(Sc)^T
  Precond_solver : DEFAULT
  Line search    : 2PNT                : 2 energies, one gradient
  stepsize       :    0.08000000                  energy_gap     :    0.08000000
  eps_taylor     :   0.10000E-15                  max_taylor     :             4
  ----------------------------------- OT ---------------------------------------

  Step     Update method      Time    Convergence         Total energy    Change
  ------------------------------------------------------------------------------
     1 OT CG       0.80E-01  146.6     0.00258936      -709.1311731314 -7.09E+02
     2 OT LS       0.13E+00  104.2                     -709.3034065617
     3 OT CG       0.13E+00  172.5     0.00174214      -709.3367701852 -2.06E-01
     4 OT LS       0.66E-01  104.3                     -709.3337430247
     5 OT CG       0.66E-01  172.0     0.00057690      -709.3829992876 -4.62E-02
     6 OT LS       0.97E-01  104.6                     -709.3896475343
     7 OT CG       0.97E-01  172.9     0.00036527      -709.3904117844 -7.41E-03
     8 OT LS       0.50E-01  104.5                     -709.3905774455
     9 OT CG       0.50E-01  172.4     0.00017897      -709.3919351943 -1.52E-03
    10 OT LS       0.70E-01  103.9                     -709.3924077547
    11 OT CG       0.70E-01  172.2     0.00007288      -709.3924520868 -5.17E-04
    12 OT LS       0.86E-01  104.3                     -709.3925534747
    13 OT CG       0.86E-01  172.6     0.00003598      -709.3925569924 -1.05E-04
    14 OT LS       0.68E-01  104.2                     -709.3925757291
    15 OT CG       0.68E-01  172.3     0.00001679      -709.3925771727 -2.02E-05
    16 OT LS       0.77E-01  104.2                     -709.3925820707
    17 OT CG       0.77E-01  172.0     0.00000874      -709.3925821362 -4.96E-06
    18 OT LS       0.64E-01  104.0                     -709.3925832050
    19 OT CG       0.64E-01  172.5     0.00000472      -709.3925832520 -1.12E-06
    20 OT LS       0.64E-01  104.9                     -709.3925835786
    21 OT CG       0.64E-01  172.6     0.00000249      -709.3925835786 -3.27E-07
    22 OT LS       0.68E-01  103.9                     -709.3925836751
    23 OT CG       0.68E-01  172.5     0.00000120      -709.3925836755 -9.69E-08
    24 OT LS       0.82E-01  104.2                     -709.3925837017
    25 OT CG       0.82E-01  173.0     0.00000064      -709.3925837024 -2.69E-08

  *** SCF run converged in    25 steps ***


  Electronic density on regular grids:       -515.9999993033        0.0000006967
  Core density on regular grids:              515.9999967652       -0.0000032348
  Total charge density on r-space grids:       -0.0000025380
  Total charge density g-space grids:          -0.0000025380

  Overlap energy of the core charge distribution:               0.00002528568517
  Self energy of the core charge distribution:              -1694.39446126194002
  Core Hamiltonian energy:                                    523.23235561746628
  Hartree energy:                                             685.33274977998644
  Exchange-correlation energy:                               -223.56325312364123

  Total energy:                                              -709.39258370244352

  outer SCF iter =    1 RMS gradient =   0.64E-06 energy =       -709.3925837024
  outer SCF loop converged in   1 iterations or   25 steps


 ENERGY| Total FORCE_EVAL ( QS ) energy (a.u.):             -709.392583709204700


 ATOMIC FORCES in [a.u.]

 # Atom   Kind   Element          X              Y              Z
      1      1      C           0.00306857    -0.00596289     0.00399010
      2      1      C          -0.00696032     0.01300567    -0.00312487
      3      1      C           0.00909493    -0.00848824     0.00190398
      4      1      C          -0.00851982     0.00799760     0.00704947
      5      1      C           0.00811294    -0.00925904     0.00387762
      6      1      C           0.00233007    -0.00037724    -0.01085373
      7      2      N           0.00267559    -0.01098975    -0.01841336
      8      2      N          -0.00827275     0.00924688     0.01863802
      9      1      C           0.00307342    -0.01131525    -0.00715823
     10      1      C          -0.00400254     0.01167141    -0.00408955
     11      1      C           0.00094432     0.00197585     0.01087269
     12      1      C          -0.00374600     0.00554045    -0.00392901
     13      1      C           0.00795118    -0.01259100     0.00329090
     14      1      C          -0.00297027     0.01225447    -0.00203901
     15      1      C          -0.02389059    -0.00227423    -0.03692603
     16      1      C           0.01770749    -0.01203830     0.01076597
     17      1      C          -0.01351001    -0.02045961     0.03805298
     18      1      C          -0.00211920     0.02249791    -0.01120254
     19      3      H           0.00038475     0.00158063    -0.00304178
     20      3      H          -0.00344296     0.00287620     0.00295468
     21      3      H          -0.00119918     0.00079401    -0.00233205
     22      3      H           0.00017164    -0.00153199     0.00230882
     23      3      H           0.00156225    -0.00038516     0.00298560
     24      3      H           0.00082797    -0.00458934    -0.00303971
     25      3      H           0.00265751     0.00571453     0.00793202
     26      3      H          -0.00730925     0.00149976    -0.00699664
     27      3      H           0.00641147    -0.00053741    -0.00838730
     28      3      H          -0.00228132    -0.00726052     0.00712356
     29      1      C           0.00222959     0.00006069     0.00625738
     30      1      C          -0.00292675     0.00060165    -0.01215181
     31      1      C           0.00221400     0.00079441     0.00982970
     32      1      C          -0.00657138    -0.00557328    -0.00611435
     33      1      C           0.00158819     0.00059048     0.00907620
     34      1      C           0.00362235     0.00631386     0.00572247
     35      2      N           0.00585980     0.00722852    -0.00345830
     36      2      N          -0.00425261    -0.01019818     0.00318912
     37      1      C           0.00466180     0.00655611     0.00715261
     38      1      C          -0.00039418     0.00070152    -0.01030740
     39      1      C          -0.00549562    -0.00633826    -0.00335956
     40      1      C           0.00125328     0.00030577    -0.00630930
     41      1      C          -0.00105664    -0.00140417     0.01307260
     42      1      C          -0.00038634     0.00049941    -0.00955425
     43      1      C           0.02167344     0.03110848    -0.00569250
     44      1      C          -0.00983643    -0.00754138     0.02159604
     45      1      C          -0.02584448    -0.02803577     0.00495398
     46      1      C           0.01185755     0.00806030    -0.03136319
     47      3      H           0.00055619    -0.00036246    -0.00019522
     48      3      H          -0.00379747    -0.00269044    -0.00509630
     49      3      H          -0.00053863    -0.00052280    -0.00055637
     50      3      H          -0.00039953    -0.00026803     0.00119999
     51      3      H          -0.00128454    -0.00118235    -0.00018588
     52      3      H           0.00220423     0.00237992     0.00500081
     53      3      H          -0.00515423    -0.00790373    -0.00464868
     54      3      H           0.00638095     0.00486977    -0.00499763
     55      3      H           0.00889365     0.00507835     0.00405488
     56      3      H          -0.00512403    -0.00594684     0.00544055
     57      1      C           0.00078419     0.00087351     0.00635434
     58      1      C          -0.00155450    -0.00026853    -0.01314423
     59      1      C           0.00037525    -0.00021550     0.00984581
     60      1      C           0.00794457     0.00079446    -0.00796396
     61      1      C           0.00106074    -0.00032054     0.01014820
     62      1      C          -0.00814219    -0.00175973     0.00312287
     63      2      N          -0.01345307    -0.00094535    -0.00114747
     64      2      N           0.01053578     0.00334648     0.00079329
     65      1      C          -0.00782552    -0.00295044     0.00651205
     66      1      C           0.00104694     0.00122533    -0.00929266
     67      1      C           0.00753326     0.00009566    -0.00538519
     68      1      C           0.00109920     0.00198091    -0.00605163
     69      1      C          -0.00091851    -0.00281185     0.01241685
     70      1      C           0.00155474     0.00173465    -0.01002166
     71      1      C          -0.03417563    -0.00830078    -0.00359975
     72      1      C           0.01277855     0.00625251     0.03176510
     73      1      C           0.03444778     0.00335953     0.00493879
     74      1      C          -0.01128518    -0.00515870    -0.02165469
     75      3      H          -0.00151667    -0.00054770     0.00022789
     76      3      H           0.00313435     0.00073532    -0.00491669
     77      3      H          -0.00038853    -0.00030086    -0.00096395
     78      3      H          -0.00063135    -0.00016411     0.00058058
     79      3      H          -0.00005953     0.00067650     0.00022701
     80      3      H          -0.00420642    -0.00195933     0.00499898
     81      3      H           0.00810664     0.00492386    -0.00389049
     82      3      H          -0.00772228    -0.00140764    -0.00540622
     83      3      H          -0.00927582    -0.00046547     0.00450414
     84      3      H           0.00705278     0.00324615     0.00474436
     85      1      C           0.00039498     0.00204145     0.00008281
     86      1      C           0.00621301    -0.00266580    -0.00701788
     87      1      C           0.00851402    -0.00517048     0.00623428
     88      1      C          -0.00317278    -0.00876187     0.00789610
     89      1      C          -0.00780491     0.00515123     0.00595618
     90      1      C          -0.00194926     0.00243986    -0.00361580
     91      2      N           0.02060968    -0.01229163     0.02421105
     92      2      N          -0.01550451    -0.01864313     0.01673903
     93      3      H          -0.00115183     0.00037535    -0.00391324
     94      3      H          -0.00586001     0.00068214     0.00104071
     95      3      H          -0.00075285     0.00216708     0.00087505
     96      3      H          -0.00247565    -0.00098531    -0.00169674
     97      3      H          -0.00131379     0.00388534    -0.00058975
     98      3      H          -0.00008213     0.00000885    -0.00354557
     99      3      H           0.00186541     0.00232115     0.00019367
    100      3      H           0.00057497    -0.00109342    -0.00229709
    101      3      H           0.00595740     0.00062560    -0.00238131
    102      3      H           0.00108888     0.00349436    -0.00132129
    103      1      C          -0.00079647     0.00049072     0.00220485
    104      1      C           0.00875416    -0.00150064     0.00505222
    105      1      C           0.00348277    -0.01081301    -0.00272299
    106      1      C          -0.00018678    -0.00169158    -0.01092811
    107      1      C          -0.00931689     0.00347903    -0.00186500
    108      1      C          -0.00049836     0.00319453     0.00266769
    109      2      N           0.01279285    -0.01784458     0.00080773
    110      2      N          -0.00212552    -0.00254437    -0.01915678
    111      3      H           0.00130680     0.00363296     0.00105761
    112      3      H          -0.00260143     0.00367283    -0.00302150
    113      3      H          -0.00212564     0.00015906     0.00051013
    114      3      H           0.00086414     0.00291923    -0.00072546
    115      3      H          -0.00304446     0.00167303     0.00225344
    116      3      H           0.00197532     0.00240747     0.00252496
    117      3      H          -0.00105102    -0.00131534     0.00236326
    118      3      H           0.00242589     0.00129938     0.00075128
    119      3      H           0.00339575    -0.00261103     0.00498088
    120      3      H          -0.00176120    -0.00089536     0.00123547
    121      1      C           0.00052438    -0.00459679    -0.00154683
    122      1      C          -0.00431444     0.00937696    -0.00255328
    123      1      C          -0.00153491     0.00448272     0.01074129
    124      1      C           0.00967642    -0.00085989     0.00717987
    125      1      C           0.00313151    -0.01078372    -0.00095512
    126      1      C          -0.00184367     0.00290843    -0.00186415
    127      2      N          -0.00263512     0.00430319     0.02585313
    128      2      N           0.02409257    -0.00213523     0.01045589
    129      3      H          -0.00026457     0.00110994    -0.00315261
    130      3      H           0.00452156    -0.00409327    -0.00160313
    131      3      H          -0.00046892    -0.00231222    -0.00004610
    132      3      H           0.00199323     0.00034134    -0.00242838
    133      3      H          -0.00164552    -0.00325804    -0.00228210
    134      3      H          -0.00093690     0.00221456    -0.00345236
    135      3      H          -0.00296916    -0.00077009     0.00008681
    136      3      H           0.00006770     0.00227054    -0.00105794
    137      3      H          -0.00472869     0.00384987     0.00141118
    138      3      H          -0.00324178    -0.00147936    -0.00212246
    139      1      C           0.00129398    -0.00341258     0.00245841
    140      1      C          -0.00791687     0.00806188     0.00104944
    141      1      C           0.00403804     0.00876188    -0.00711475
    142      1      C           0.00302615    -0.00349904    -0.01084834
    143      1      C           0.00598522    -0.00848829     0.00290857
    144      1      C          -0.00326505     0.00257467     0.00210641
    145      2      N           0.01179552     0.02421864    -0.01396439
    146      2      N           0.00272086    -0.00647677    -0.02585310
    147      3      H          -0.00331271    -0.00210955     0.00213689
    148      3      H           0.00095582    -0.00605130    -0.00138829
    149      3      H           0.00183884    -0.00110160     0.00096239
    150      3      H          -0.00223002    -0.00223759    -0.00006292
    151      3      H           0.00143690    -0.00192052     0.00351296
    152      3      H          -0.00370012     0.00020359     0.00231501
    153      3      H           0.00126679     0.00153533     0.00240270
    154      3      H          -0.00224236     0.00073065    -0.00002967
    155      3      H          -0.00127633     0.00591355     0.00157724
    156      3      H           0.00112201    -0.00088969     0.00356492
    157      1      C           0.00018799    -0.00111725    -0.00231276
    158      1      C           0.00283454     0.00838153    -0.00511068
    159      1      C          -0.00761232     0.00822706     0.00278703
    160      1      C          -0.00155011     0.00076519     0.01091989
    161      1      C          -0.00158926    -0.00996035     0.00185233
    162      1      C           0.00263878    -0.00205664    -0.00268300
    163      2      N          -0.00817770     0.01953242    -0.00131094
    164      2      N          -0.00124502    -0.00199156     0.01909585
    165      3      H           0.00352344    -0.00071439    -0.00107849
    166      3      H           0.00199191    -0.00415663     0.00305915
    167      3      H          -0.00089433    -0.00200343    -0.00052791
    168      3      H           0.00288680    -0.00067134     0.00070750
    169      3      H          -0.00002029    -0.00349568    -0.00226762
    170      3      H           0.00306476     0.00052390    -0.00252069
    171      3      H          -0.00166738    -0.00028968    -0.00236872
    172      3      H           0.00233610     0.00149275    -0.00073303
    173      3      H          -0.00063437     0.00420963    -0.00497828
    174      3      H          -0.00175976    -0.00110977    -0.00130603
    175      1      C           0.00186330    -0.00109296    -0.00015130
    176      1      C           0.00075197     0.00663648     0.00712051
    177      1      C          -0.00031767     0.00994040    -0.00618857
    178      1      C          -0.00911162     0.00145585    -0.00784081
    179      1      C           0.00077284    -0.00953218    -0.00584790
    180      1      C           0.00177926    -0.00333873     0.00335286
    181      2      N           0.00019235     0.02551109    -0.02497222
    182      2      N          -0.02130535    -0.00516177    -0.01567284
    183      3      H          -0.00019675    -0.00108799     0.00387466
    184      3      H          -0.00224467    -0.00541797    -0.00097734
    185      3      H           0.00147835    -0.00170419    -0.00083995
    186      3      H          -0.00206914    -0.00165942     0.00171360
    187      3      H           0.00273283    -0.00300738     0.00059558
    188      3      H          -0.00001762    -0.00006396     0.00353633
    189      3      H           0.00289186     0.00049944    -0.00019202
    190      3      H          -0.00066019     0.00106923     0.00224165
    191      3      H           0.00347980     0.00494183     0.00234820
    192      3      H           0.00397578    -0.00093820     0.00123514
 SUM OF ATOMIC FORCES           0.00089162    -0.00626403    -0.00169392     0.00654999

 Number of electrons:                                                        516
 Number of occupied orbitals:                                                258
 Number of molecular orbitals:                                               258

 Number of orbital functions:                                               1776
 Number of independent orbital functions:                                   1776

 Extrapolation method: ASPC


 SCF WAVEFUNCTION OPTIMIZATION

  ----------------------------------- OT ---------------------------------------
  Minimizer      : CG                  : conjugate gradient
  Preconditioner : FULL_SINGLE_INVERSE : inversion of 
                                         H + eS - 2*(Sc)(c^T*H*c+const)(Sc)^T
  Precond_solver : DEFAULT
  Line search    : 2PNT                : 2 energies, one gradient
  stepsize       :    0.08000000                  energy_gap     :    0.08000000
  eps_taylor     :   0.10000E-15                  max_taylor     :             4
  ----------------------------------- OT ---------------------------------------

  Step     Update method      Time    Convergence         Total energy    Change
  ------------------------------------------------------------------------------
     1 OT CG       0.80E-01  146.4     0.00237208      -709.1781754721 -7.09E+02
     2 OT LS       0.14E+00  104.7                     -709.3247919842
     3 OT CG       0.14E+00  173.2     0.00155903      -709.3561677748 -1.78E-01
     4 OT LS       0.64E-01  104.3                     -709.3431254612
     5 OT CG       0.64E-01  172.7     0.00055251      -709.3912165025 -3.50E-02
     6 OT LS       0.91E-01  104.0                     -709.3969670546
     7 OT CG       0.91E-01  172.4     0.00035110      -709.3975203400 -6.30E-03
     8 OT LS       0.50E-01  104.3                     -709.3979840329
     9 OT CG       0.50E-01  172.2     0.00017569      -709.3989270144 -1.41E-03
    10 OT LS       0.67E-01  104.4                     -709.3993687289
    11 OT CG       0.67E-01  172.5     0.00007344      -709.3993990451 -4.72E-04
    12 OT LS       0.79E-01  104.0                     -709.3994946300
    13 OT CG       0.79E-01  172.4     0.00003841      -709.3994970998 -9.81E-05
    14 OT LS       0.67E-01  104.2                     -709.3995188318
    15 OT CG       0.67E-01  172.1     0.00001703      -709.3995196439 -2.25E-05
    16 OT LS       0.75E-01  104.0                     -709.3995245649
    17 OT CG       0.75E-01  172.4     0.00000906      -709.3995246254 -4.98E-06
    18 OT LS       0.64E-01  103.8                     -709.3995257980
    19 OT CG       0.64E-01  172.9     0.00000476      -709.3995258323 -1.21E-06
    20 OT LS       0.60E-01  104.1                     -709.3995261437
    21 OT CG       0.60E-01  173.2     0.00000259      -709.3995261450 -3.13E-07
    22 OT LS       0.65E-01  104.0                     -709.3995262449
    23 OT CG       0.65E-01  172.1     0.00000120      -709.3995262454 -1.00E-07
    24 OT LS       0.79E-01  104.2                     -709.3995262709
    25 OT CG       0.79E-01  171.6     0.00000062      -709.3995262717 -2.63E-08

  *** SCF run converged in    25 steps ***


  Electronic density on regular grids:       -515.9999993066        0.0000006934
  Core density on regular grids:              515.9999967713       -0.0000032287
  Total charge density on r-space grids:       -0.0000025353
  Total charge density g-space grids:          -0.0000025353

  Overlap energy of the core charge distribution:               0.00002640427722
  Self energy of the core charge distribution:              -1694.39446126194002
  Core Hamiltonian energy:                                    523.84148163066925
  Hartree energy:                                             684.91730247050100
  Exchange-correlation energy:                               -223.76387551520557

  Total energy:                                              -709.39952627169816

  outer SCF iter =    1 RMS gradient =   0.62E-06 energy =       -709.3995262717
  outer SCF loop converged in   1 iterations or   25 steps


 ENERGY| Total FORCE_EVAL ( QS ) energy (a.u.):             -709.399526277722543


 ATOMIC FORCES in [a.u.]

 # Atom   Kind   Element          X              Y              Z
      1      1      C           0.00216024    -0.00175870    -0.00025801
      2      1      C          -0.00391468     0.00724540    -0.00176262
      3      1      C           0.00369782    -0.00295889     0.00292598
      4      1      C          -0.00168410     0.00270530     0.00462690
      5      1      C           0.00477828    -0.00520714     0.00313363
      6      1      C           0.00140182    -0.00241689    -0.00556880
      7      2      N          -0.00300766    -0.00288819    -0.00682864
      8      2      N          -0.00441321    -0.00062108     0.00681895
      9      1      C           0.00191462    -0.00271798    -0.00479749
     10      1      C          -0.00210975     0.00672896    -0.00326917
     11      1      C          -0.00139260     0.00222862     0.00555862
     12      1      C          -0.00053834     0.00273540     0.00029091
     13      1      C           0.00437265    -0.00706581     0.00190677
     14      1      C          -0.00074727     0.00469601    -0.00297757
     15      1      C          -0.00873976    -0.00501051    -0.01475407
     16      1      C           0.00616870    -0.00274070     0.00815500
     17      1      C          -0.00841226    -0.00553436     0.01526994
     18      1      C           0.00057315     0.00717352    -0.00834727
     19      3      H           0.00034395     0.00206072    -0.00515231
     20      3      H          -0.00497860     0.00447657     0.00490166
     21      3      H           0.00252536    -0.00410939    -0.00006310
     22      3      H          -0.00226745     0.00413436     0.00002602
     23      3      H           0.00196913    -0.00065868     0.00512080
     24      3      H           0.00146566    -0.00664148    -0.00495427
     25      3      H           0.00125074     0.00078839     0.00247198
     26      3      H          -0.00249041     0.00184407    -0.00227752
     27      3      H           0.00138155     0.00065825    -0.00278635
     28      3      H           0.00038335    -0.00316428     0.00235946
     29      1      C           0.00166980     0.00146401     0.00311477
     30      1      C           0.00019748     0.00057940    -0.00629465
     31      1      C          -0.00113316    -0.00062836     0.00265330
     32      1      C          -0.00462160    -0.00396867    -0.00111953
     33      1      C          -0.00025201    -0.00073427     0.00591890
     34      1      C           0.00199974     0.00224718     0.00436730
     35      2      N           0.00252145     0.00304406    -0.00273470
     36      2      N          -0.00005395    -0.00631306     0.00278229
     37      1      C           0.00239192     0.00492819     0.00184285
     38      1      C           0.00039741     0.00175710    -0.00625539
     39      1      C          -0.00186884    -0.00270651    -0.00344410
     40      1      C          -0.00053674    -0.00158769    -0.00294372
     41      1      C          -0.00091456    -0.00168919     0.00659929
     42      1      C           0.00089165     0.00159036    -0.00239187
     43      1      C           0.00814195     0.01257170     0.00246035
     44      1      C          -0.00644396    -0.00568468     0.00623630
     45      1      C          -0.01074058    -0.01120706    -0.00231689
     46      1      C           0.00753218     0.00582162    -0.01045891
     47      3      H           0.00287031     0.00291679    -0.00117216
     48      3      H          -0.00489828    -0.00381030    -0.00636841
     49      3      H          -0.00109391    -0.00211257     0.00473429
     50      3      H           0.00053319     0.00105389    -0.00467195
     51      3      H          -0.00317717    -0.00358271     0.00064110
     52      3      H           0.00343418     0.00405098     0.00676577
     53      3      H          -0.00162353    -0.00299927    -0.00097384
     54      3      H           0.00204216     0.00082002    -0.00251455
     55      3      H           0.00319251     0.00264332     0.00079578
     56      3      H          -0.00143108    -0.00101747     0.00253743
     57      1      C          -0.00164638     0.00023561     0.00297295
     58      1      C          -0.00177904    -0.00000148    -0.00659827
     59      1      C           0.00190165     0.00026531     0.00263004
     60      1      C           0.00562170    -0.00005771    -0.00226946
     61      1      C           0.00219547    -0.00025478     0.00620688
     62      1      C          -0.00323418    -0.00034505     0.00330912
     63      2      N          -0.00637199     0.00129572    -0.00263385
     64      2      N           0.00430842     0.00189403     0.00171682
     65      1      C          -0.00557085    -0.00188749     0.00124144
     66      1      C          -0.00084665     0.00028629    -0.00603740
     67      1      C           0.00305374     0.00066563    -0.00406697
     68      1      C           0.00204435     0.00081857    -0.00300191
     69      1      C           0.00054002    -0.00009615     0.00643362
     70      1      C          -0.00126561    -0.00051803    -0.00283615
     71      1      C          -0.01385111    -0.00379129     0.00302819
     72      1      C           0.00868184     0.00364768     0.01095295
     73      1      C           0.01337663     0.00066044    -0.00281805
     74      1      C          -0.00813903    -0.00307872    -0.00640806
     75      3      H          -0.00457649    -0.00107582    -0.00060360
     76      3      H           0.00520995     0.00102824    -0.00673134
     77      3      H           0.00121057    -0.00007213     0.00484027
     78      3      H          -0.00235045     0.00011993    -0.00473910
     79      3      H           0.00397872     0.00106491     0.00118587
     80      3      H          -0.00571740    -0.00236828     0.00631614
     81      3      H           0.00336243     0.00125880    -0.00066129
     82      3      H          -0.00162618    -0.00068408    -0.00255090
     83      3      H          -0.00333008     0.00018749     0.00088847
     84      3      H           0.00150832     0.00139328     0.00233158
     85      1      C           0.00129803     0.00262647     0.00298812
     86      1      C           0.00450235    -0.00400879    -0.00593149
     87      1      C           0.00749079    -0.00342290     0.00609195
     88      1      C          -0.00321589    -0.00832868     0.00602861
     89      1      C          -0.00507824     0.00444536     0.00641112
     90      1      C          -0.00169144    -0.00190939    -0.00234909
     91      2      N           0.00902656    -0.00547206     0.00932915
     92      2      N          -0.00749801    -0.00654986     0.00709742
     93      3      H          -0.00007821     0.00235477    -0.00344851
     94      3      H          -0.00365444     0.00150024     0.00040945
     95      3      H          -0.00196315     0.00059139    -0.00061079
     96      3      H          -0.00126710     0.00070068    -0.00050837
     97      3      H          -0.00076435     0.00176350    -0.00078490
     98      3      H           0.00001098     0.00033482    -0.00146910
     99      3      H           0.00072658     0.00064770    -0.00097254
    100      3      H           0.00154202     0.00093159    -0.00132977
    101      3      H           0.00367527     0.00050145    -0.00258364
    102      3      H          -0.00012786     0.00252331    -0.00317365
    103      1      C          -0.00224840    -0.00213165     0.00123338
    104      1      C           0.00847607    -0.00064664     0.00296808
    105      1      C           0.00191844    -0.00982339    -0.00191044
    106      1      C           0.00111791    -0.00095811    -0.00983734
    107      1      C          -0.00847959     0.00129609    -0.00146643
    108      1      C           0.00274477     0.00249050     0.00041113
    109      2      N           0.00706781    -0.00714412     0.00278150
    110      2      N          -0.00204948     0.00014060    -0.00826327
    111      3      H          -0.00048976     0.00249505     0.00247392
    112      3      H          -0.00220111     0.00242492    -0.00120885
    113      3      H          -0.00057925     0.00187217    -0.00025899
    114      3      H          -0.00062722     0.00136091     0.00025451
    115      3      H          -0.00120941     0.00123201     0.00116361
    116      3      H           0.00053344     0.00101252     0.00147844
    117      3      H           0.00032581     0.00017872     0.00140793
    118      3      H           0.00081766     0.00006634     0.00194836
    119      3      H           0.00263074    -0.00071236     0.00362806
    120      3      H          -0.00068209     0.00073040     0.00037423
    121      1      C          -0.00089848    -0.00492509     0.00150253
    122      1      C          -0.00173765     0.00870506    -0.00187472
    123      1      C          -0.00192063     0.00270688     0.00969083
    124      1      C           0.00888927     0.00023984     0.00556173
    125      1      C           0.00162964    -0.00926277     0.00089568
    126      1      C           0.00139696     0.00367291    -0.00089402
    127      2      N          -0.00240745     0.00311243     0.01045113
    128      2      N           0.01067734    -0.00417183     0.00239164
    129      3      H          -0.00206396    -0.00007013    -0.00280039
    130      3      H           0.00239266    -0.00332872    -0.00129179
    131      3      H           0.00106019    -0.00110995    -0.00133807
    132      3      H           0.00021276    -0.00074085    -0.00138886
    133      3      H          -0.00057224    -0.00145328    -0.00151525
    134      3      H          -0.00087721     0.00092056    -0.00169295
    135      3      H          -0.00116328     0.00034593    -0.00089725
    136      3      H          -0.00180145     0.00088125    -0.00036123
    137      3      H          -0.00307595     0.00300098     0.00020694
    138      3      H          -0.00189074    -0.00011270    -0.00375757
    139      1      C           0.00350666    -0.00085638     0.00129250
    140      1      C          -0.00738867     0.00598434    -0.00080394
    141      1      C           0.00458231     0.00755356    -0.00553352
    142      1      C           0.00131134    -0.00297347    -0.00970325
    143      1      C           0.00666942    -0.00590186     0.00205598
    144      1      C          -0.00433889     0.00154620    -0.00100333
    145      2      N           0.00283626     0.01202116    -0.00403501
    146      2      N           0.00140951    -0.00550561    -0.01018383
    147      3      H          -0.00132381    -0.00160396     0.00376973
    148      3      H           0.00105630    -0.00417823    -0.00019092
    149      3      H          -0.00023843    -0.00202580     0.00030359
    150      3      H          -0.00033604    -0.00121006     0.00091027
    151      3      H           0.00034961    -0.00123013     0.00175532
    152      3      H          -0.00157816     0.00023615     0.00151964
    153      3      H          -0.00056438     0.00051986     0.00136457
    154      3      H          -0.00041643     0.00147734     0.00128585
    155      3      H          -0.00167403     0.00369919     0.00128298
    156      3      H          -0.00089700    -0.00185465     0.00309759
    157      1      C          -0.00295948    -0.00111860    -0.00129251
    158      1      C           0.00347425     0.00767344    -0.00299682
    159      1      C          -0.00758945     0.00639754     0.00196854
    160      1      C          -0.00028653     0.00147294     0.00982263
    161      1      C          -0.00302953    -0.00811214     0.00145957
    162      1      C           0.00351834     0.00107918    -0.00044981
    163      2      N          -0.00214061     0.00966017    -0.00350023
    164      2      N           0.00057426    -0.00305999     0.00819019
    165      3      H           0.00172682    -0.00171247    -0.00247145
    166      3      H           0.00108586    -0.00317749     0.00123855
    167      3      H           0.00135783    -0.00146252     0.00023861
    168      3      H           0.00081660    -0.00121683    -0.00026393
    169      3      H           0.00048390    -0.00166374    -0.00117184
    170      3      H           0.00115052    -0.00004970    -0.00147720
    171      3      H           0.00032196     0.00019640    -0.00140791
    172      3      H           0.00045806     0.00068346    -0.00194220
    173      3      H           0.00066403     0.00261196    -0.00361891
    174      3      H           0.00023245    -0.00095023    -0.00041645
    175      1      C           0.00287158    -0.00049165    -0.00307649
    176      1      C          -0.00127531     0.00585678     0.00603621
    177      1      C           0.00071750     0.00819197    -0.00609838
    178      1      C          -0.00882666     0.00125397    -0.00597096
    179      1      C           0.00143335    -0.00671609    -0.00634670
    180      1      C          -0.00200312    -0.00082436     0.00220972
    181      2      N           0.00078307     0.01116797    -0.00956238
    182      2      N          -0.00849951    -0.00469139    -0.00657108
    183      3      H           0.00203015    -0.00112388     0.00340616
    184      3      H          -0.00046177    -0.00390204    -0.00037025
    185      3      H          -0.00047081    -0.00198759     0.00064196
    186      3      H          -0.00002482    -0.00143669     0.00052781
    187      3      H           0.00114666    -0.00148976     0.00078839
    188      3      H           0.00030745    -0.00015169     0.00146016
    189      3      H           0.00091259     0.00032649     0.00096573
    190      3      H           0.00157811     0.00090971     0.00128525
    191      3      H           0.00226395     0.00301315     0.00256898
    192      3      H           0.00241070    -0.00146941     0.00312238
 SUM OF ATOMIC FORCES           0.00097390    -0.00707215    -0.00097379     0.00720500

 Number of electrons:                                                        516
 Number of occupied orbitals:                                                258
 Number of molecular orbitals:                                               258

 Number of orbital functions:                                               1776
 Number of independent orbital functions:                                   1776

 Extrapolation method: ASPC


 SCF WAVEFUNCTION OPTIMIZATION

  ----------------------------------- OT ---------------------------------------
  Minimizer      : CG                  : conjugate gradient
  Preconditioner : FULL_SINGLE_INVERSE : inversion of 
                                         H + eS - 2*(Sc)(c^T*H*c+const)(Sc)^T
  Precond_solver : DEFAULT
  Line search    : 2PNT                : 2 energies, one gradient
  stepsize       :    0.08000000                  energy_gap     :    0.08000000
  eps_taylor     :   0.10000E-15                  max_taylor     :             4
  ----------------------------------- OT ---------------------------------------

  Step     Update method      Time    Convergence         Total energy    Change
  ------------------------------------------------------------------------------
     1 OT CG       0.80E-01  146.6     0.00155180      -709.3048361049 -7.09E+02
     2 OT LS       0.14E+00  104.8                     -709.3670851169
     3 OT CG       0.14E+00  172.2     0.00103941      -709.3797474679 -7.49E-02
     4 OT LS       0.66E-01  104.4                     -709.3773443951
     5 OT CG       0.66E-01  172.3     0.00034518      -709.3960699808 -1.63E-02
     6 OT LS       0.98E-01  104.2                     -709.3984627549
     7 OT CG       0.98E-01  172.5     0.00021312      -709.3987653443 -2.70E-03
     8 OT LS       0.51E-01  104.1                     -709.3988362514
     9 OT CG       0.51E-01  172.6     0.00010656      -709.3992962782 -5.31E-04
    10 OT LS       0.70E-01  103.8                     -709.3994646176
    11 OT CG       0.70E-01  172.4     0.00004336      -709.3994777171 -1.81E-04
    12 OT LS       0.87E-01  104.3                     -709.3995138464
    13 OT CG       0.87E-01  172.5     0.00002125      -709.3995153921 -3.77E-05
    14 OT LS       0.68E-01  104.3                     -709.3995219129
    15 OT CG       0.68E-01  172.5     0.00001001      -709.3995224633 -7.07E-06
    16 OT LS       0.78E-01  104.4                     -709.3995242205
    17 OT CG       0.78E-01  172.2     0.00000514      -709.3995242459 -1.78E-06
    18 OT LS       0.66E-01  103.9                     -709.3995246298
    19 OT CG       0.66E-01  172.6     0.00000275      -709.3995246433 -3.97E-07
    20 OT LS       0.66E-01  103.7                     -709.3995247579
    21 OT CG       0.66E-01  172.5     0.00000145      -709.3995247579 -1.15E-07
    22 OT LS       0.68E-01  103.8                     -709.3995247910
    23 OT CG       0.68E-01  172.1     0.00000072      -709.3995247910 -3.31E-08

  *** SCF run converged in    23 steps ***


  Electronic density on regular grids:       -515.9999993071        0.0000006929
  Core density on regular grids:              515.9999967708       -0.0000032292
  Total charge density on r-space grids:       -0.0000025362
  Total charge density g-space grids:          -0.0000025362

  Overlap energy of the core charge distribution:               0.00002642705708
  Self energy of the core charge distribution:              -1694.39446126194002
  Core Hamiltonian energy:                                    523.85052366718901
  Hartree energy:                                             684.91122285585448
  Exchange-correlation energy:                               -223.76683647916920

  Total energy:                                              -709.39952479100873

  outer SCF iter =    1 RMS gradient =   0.72E-06 energy =       -709.3995247910
  outer SCF loop converged in   1 iterations or   23 steps


 ENERGY| Total FORCE_EVAL ( QS ) energy (a.u.):             -709.399524800287622


 ATOMIC FORCES in [a.u.]

 # Atom   Kind   Element          X              Y              Z
      1      1      C           0.00214618    -0.00169631    -0.00032096
      2      1      C          -0.00386667     0.00715691    -0.00174165
      3      1      C           0.00361675    -0.00287833     0.00294202
      4      1      C          -0.00158412     0.00262571     0.00459317
      5      1      C           0.00472873    -0.00514665     0.00312135
      6      1      C           0.00138729    -0.00244683    -0.00549107
      7      2      N          -0.00308304    -0.00277534    -0.00666748
      8      2      N          -0.00435966    -0.00075599     0.00665235
      9      1      C           0.00189481    -0.00259372    -0.00476291
     10      1      C          -0.00208181     0.00665661    -0.00325622
     11      1      C          -0.00142720     0.00223127     0.00548130
     12      1      C          -0.00049088     0.00269328     0.00035354
     13      1      C           0.00431835    -0.00698028     0.00188519
     14      1      C          -0.00071557     0.00458314    -0.00299193
     15      1      C          -0.00851676    -0.00505030    -0.01442652
     16      1      C           0.00599850    -0.00260598     0.00811651
     17      1      C          -0.00833685    -0.00531519     0.01493318
     18      1      C           0.00061061     0.00694860    -0.00830484
     19      3      H           0.00034304     0.00206759    -0.00518336
     20      3      H          -0.00500197     0.00450081     0.00493042
     21      3      H           0.00258232    -0.00418447    -0.00002814
     22      3      H          -0.00230501     0.00422158    -0.00000938
     23      3      H           0.00197491    -0.00066283     0.00515236
     24      3      H           0.00147535    -0.00667242    -0.00498246
     25      3      H           0.00122872     0.00070967     0.00238651
     26      3      H          -0.00241665     0.00184974    -0.00220398
     27      3      H           0.00130123     0.00067782    -0.00269854
     28      3      H           0.00042451    -0.00310184     0.00228529
     29      1      C           0.00166018     0.00148242     0.00306715
     30      1      C           0.00024402     0.00057992    -0.00620648
     31      1      C          -0.00118069    -0.00064909     0.00254591
     32      1      C          -0.00459382    -0.00394189    -0.00104708
     33      1      C          -0.00027934    -0.00075384     0.00587354
     34      1      C           0.00197643     0.00218808     0.00434440
     35      2      N           0.00247262     0.00297882    -0.00272356
     36      2      N           0.00000571    -0.00625443     0.00277661
     37      1      C           0.00236179     0.00490184     0.00176289
     38      1      C           0.00040905     0.00177229    -0.00619464
     39      1      C          -0.00181505    -0.00265275    -0.00344488
     40      1      C          -0.00056309    -0.00161558    -0.00289305
     41      1      C          -0.00091260    -0.00169332     0.00650165
     42      1      C           0.00091065     0.00160772    -0.00228537
     43      1      C           0.00794478     0.01230080     0.00257794
     44      1      C          -0.00639333    -0.00565683     0.00601006
     45      1      C          -0.01051971    -0.01096551    -0.00242152
     46      1      C           0.00747004     0.00578791    -0.01015307
     47      3      H           0.00290520     0.00296542    -0.00118660
     48      3      H          -0.00491426    -0.00382706    -0.00638739
     49      3      H          -0.00110236    -0.00213724     0.00481509
     50      3      H           0.00054752     0.00107427    -0.00476157
     51      3      H          -0.00320561    -0.00361849     0.00065348
     52      3      H           0.00345218     0.00407608     0.00679254
     53      3      H          -0.00156877    -0.00292325    -0.00091542
     54      3      H           0.00197487     0.00075692    -0.00247664
     55      3      H           0.00310550     0.00260593     0.00074426
     56      3      H          -0.00137345    -0.00094164     0.00249347
     57      1      C          -0.00168263     0.00022631     0.00292163
     58      1      C          -0.00178154     0.00000232    -0.00649981
     59      1      C           0.00192441     0.00027227     0.00252273
     60      1      C           0.00558670    -0.00006855    -0.00218555
     61      1      C           0.00221247    -0.00025334     0.00614856
     62      1      C          -0.00316186    -0.00032425     0.00331134
     63      2      N          -0.00626773     0.00132520    -0.00265411
     64      2      N           0.00421640     0.00187508     0.00172875
     65      1      C          -0.00553617    -0.00187220     0.00116470
     66      1      C          -0.00087464     0.00027213    -0.00598973
     67      1      C           0.00298831     0.00067420    -0.00404477
     68      1      C           0.00205559     0.00080120    -0.00295571
     69      1      C           0.00056228    -0.00005598     0.00634351
     70      1      C          -0.00130567    -0.00055011    -0.00272920
     71      1      C          -0.01355688    -0.00372296     0.00312295
     72      1      C           0.00862163     0.00361108     0.01064807
     73      1      C           0.01306909     0.00062195    -0.00293017
     74      1      C          -0.00809228    -0.00304758    -0.00618354
     75      3      H          -0.00462253    -0.00108385    -0.00061605
     76      3      H           0.00524078     0.00103237    -0.00675869
     77      3      H           0.00123529    -0.00006862     0.00492911
     78      3      H          -0.00237690     0.00012447    -0.00482014
     79      3      H           0.00403902     0.00107102     0.00120004
     80      3      H          -0.00573982    -0.00237414     0.00633587
     81      3      H           0.00328985     0.00120305    -0.00061033
     82      3      H          -0.00153201    -0.00067223    -0.00250766
     83      3      H          -0.00323811     0.00019767     0.00083111
     84      3      H           0.00142195     0.00136465     0.00229465
     85      1      C           0.00131056     0.00263482     0.00303403
     86      1      C           0.00447590    -0.00402754    -0.00591543
     87      1      C           0.00747515    -0.00339681     0.00608957
     88      1      C          -0.00321666    -0.00832143     0.00600061
     89      1      C          -0.00503699     0.00443514     0.00641650
     90      1      C          -0.00168716    -0.00197537    -0.00233010
     91      2      N           0.00886176    -0.00537070     0.00911676
     92      2      N          -0.00738615    -0.00637831     0.00695662
     93      3      H          -0.00006292     0.00238336    -0.00344248
     94      3      H          -0.00362161     0.00151231     0.00040005
     95      3      H          -0.00198089     0.00056810    -0.00063274
     96      3      H          -0.00124913     0.00072569    -0.00049069
     97      3      H          -0.00075607     0.00173173    -0.00078774
     98      3      H           0.00001242     0.00033955    -0.00143825
     99      3      H           0.00070975     0.00062280    -0.00098978
    100      3      H           0.00155588     0.00096095    -0.00131581
    101      3      H           0.00364206     0.00049962    -0.00258673
    102      3      H          -0.00014530     0.00250964    -0.00320069
    103      1      C          -0.00227024    -0.00217191     0.00121840
    104      1      C           0.00847151    -0.00063357     0.00293772
    105      1      C           0.00189542    -0.00980872    -0.00189864
    106      1      C           0.00113771    -0.00094769    -0.00982146
    107      1      C          -0.00846712     0.00126425    -0.00146005
    108      1      C           0.00279581     0.00247878     0.00037611
    109      2      N           0.00698192    -0.00698808     0.00281587
    110      2      N          -0.00204641     0.00018394    -0.00810553
    111      3      H          -0.00051666     0.00247809     0.00249492
    112      3      H          -0.00219496     0.00240618    -0.00118174
    113      3      H          -0.00055590     0.00189793    -0.00027059
    114      3      H          -0.00064978     0.00133721     0.00026930
    115      3      H          -0.00118195     0.00122538     0.00114723
    116      3      H           0.00051179     0.00099155     0.00146268
    117      3      H           0.00034659     0.00020127     0.00139342
    118      3      H           0.00079308     0.00004744     0.00196653
    119      3      H           0.00261895    -0.00068366     0.00360739
    120      3      H          -0.00066579     0.00075464     0.00036128
    121      1      C          -0.00091816    -0.00493143     0.00155000
    122      1      C          -0.00169972     0.00869408    -0.00186528
    123      1      C          -0.00192577     0.00267986     0.00967526
    124      1      C           0.00887708     0.00025643     0.00553762
    125      1      C           0.00160687    -0.00923938     0.00092212
    126      1      C           0.00144576     0.00368522    -0.00087870
    127      2      N          -0.00240902     0.00309402     0.01022893
    128      2      N           0.01048709    -0.00420167     0.00227086
    129      3      H          -0.00209038    -0.00008725    -0.00279557
    130      3      H           0.00236052    -0.00331683    -0.00128696
    131      3      H           0.00108330    -0.00109171    -0.00135750
    132      3      H           0.00018610    -0.00075702    -0.00137327
    133      3      H          -0.00055614    -0.00142618    -0.00150366
    134      3      H          -0.00087626     0.00090126    -0.00166652
    135      3      H          -0.00113626     0.00036262    -0.00091191
    136      3      H          -0.00182932     0.00086044    -0.00035074
    137      3      H          -0.00305129     0.00298822     0.00018911
    138      3      H          -0.00187136    -0.00009283    -0.00378157
    139      1      C           0.00354091    -0.00081825     0.00127409
    140      1      C          -0.00738033     0.00595261    -0.00083038
    141      1      C           0.00459036     0.00753498    -0.00550989
    142      1      C           0.00128558    -0.00296487    -0.00968614
    143      1      C           0.00667849    -0.00586318     0.00204387
    144      1      C          -0.00435545     0.00153309    -0.00105207
    145      2      N           0.00270774     0.01184947    -0.00388543
    146      2      N           0.00138726    -0.00549367    -0.00995772
    147      3      H          -0.00129501    -0.00159685     0.00379368
    148      3      H           0.00105771    -0.00415030    -0.00017319
    149      3      H          -0.00026939    -0.00203949     0.00029371
    150      3      H          -0.00030775    -0.00119471     0.00092474
    151      3      H           0.00033343    -0.00121978     0.00172894
    152      3      H          -0.00154633     0.00023663     0.00150763
    153      3      H          -0.00059170     0.00050467     0.00134905
    154      3      H          -0.00038888     0.00148855     0.00130558
    155      3      H          -0.00167974     0.00366568     0.00127844
    156      3      H          -0.00092647    -0.00186890     0.00309107
    157      1      C          -0.00300750    -0.00111826    -0.00127674
    158      1      C           0.00348389     0.00766245    -0.00296606
    159      1      C          -0.00758906     0.00637058     0.00195671
    160      1      C          -0.00026799     0.00148409     0.00980670
    161      1      C          -0.00305033    -0.00808502     0.00145329
    162      1      C           0.00353160     0.00112885    -0.00041507
    163      2      N          -0.00205402     0.00951409    -0.00353534
    164      2      N           0.00060407    -0.00307495     0.00803245
    165      3      H           0.00169987    -0.00172749    -0.00249216
    166      3      H           0.00107227    -0.00316258     0.00121125
    167      3      H           0.00139185    -0.00145428     0.00025023
    168      3      H           0.00078510    -0.00122504    -0.00027864
    169      3      H           0.00049141    -0.00163626    -0.00115535
    170      3      H           0.00112172    -0.00005832    -0.00146146
    171      3      H           0.00035206     0.00020376    -0.00139328
    172      3      H           0.00042919     0.00067108    -0.00196060
    173      3      H           0.00068357     0.00258755    -0.00359808
    174      3      H           0.00026238    -0.00094764    -0.00040302
    175      1      C           0.00288597    -0.00048336    -0.00312286
    176      1      C          -0.00130476     0.00584379     0.00602021
    177      1      C           0.00073274     0.00816553    -0.00609701
    178      1      C          -0.00882179     0.00125048    -0.00594293
    179      1      C           0.00144374    -0.00667379    -0.00635280
    180      1      C          -0.00206044    -0.00078590     0.00219240
    181      2      N           0.00079525     0.01096129    -0.00934238
    182      2      N          -0.00831851    -0.00468594    -0.00643767
    183      3      H           0.00206218    -0.00112459     0.00340009
    184      3      H          -0.00043526    -0.00387931    -0.00036117
    185      3      H          -0.00049974    -0.00199165     0.00066397
    186      3      H           0.00000552    -0.00143335     0.00051019
    187      3      H           0.00112293    -0.00146699     0.00079122
    188      3      H           0.00031222    -0.00015288     0.00142935
    189      3      H           0.00088317     0.00032401     0.00098284
    190      3      H           0.00161047     0.00090725     0.00127148
    191      3      H           0.00224626     0.00298512     0.00257237
    192      3      H           0.00238825    -0.00147707     0.00315001
 SUM OF ATOMIC FORCES           0.00097487    -0.00707977    -0.00096007     0.00721077

 *******************************************************************************
 ***                 BRENT   - NUMBER OF ENERGY EVALUATIONS :       4        ***
 *******************************************************************************

 --------  Informations at step =     2 ------------
  Optimization Method        =                   CG
  Total Energy               =      -709.3995262777
  Real energy change         =        -0.0153380981
  Decrease in energy         =                  YES
  Used time                  =            24375.322

  Convergence check :
  Max. step size             =         0.0368917641
  Conv. limit for step size  =         0.0010000000
  Convergence in step size   =                   NO
  RMS step size              =         0.0118691088
  Conv. limit for RMS step   =         0.0010000000
  Convergence in RMS step    =                   NO
  Max. gradient              =         0.0187073271
  Conv. limit for gradients  =         0.0010000000
  Conv. for gradients        =                   NO
  RMS gradient               =         0.0060186685
  Conv. limit for RMS grad.  =         0.0010000000
  Conv. for gradients        =                   NO
 ---------------------------------------------------

 Number of electrons:                                                        516
 Number of occupied orbitals:                                                258
 Number of molecular orbitals:                                               258

 Number of orbital functions:                                               1776
 Number of independent orbital functions:                                   1776

 Extrapolation method: ASPC


 SCF WAVEFUNCTION OPTIMIZATION

  ----------------------------------- OT ---------------------------------------
  Minimizer      : CG                  : conjugate gradient
  Preconditioner : FULL_SINGLE_INVERSE : inversion of 
                                         H + eS - 2*(Sc)(c^T*H*c+const)(Sc)^T
  Precond_solver : DEFAULT
  Line search    : 2PNT                : 2 energies, one gradient
  stepsize       :    0.08000000                  energy_gap     :    0.08000000
  eps_taylor     :   0.10000E-15                  max_taylor     :             4
  ----------------------------------- OT ---------------------------------------

  Step     Update method      Time    Convergence         Total energy    Change
  ------------------------------------------------------------------------------
     1 OT CG       0.80E-01  146.5     0.00067160      -709.3817060498 -7.09E+02
     2 OT LS       0.14E+00  104.3                     -709.3934526444
     3 OT CG       0.14E+00  172.4     0.00044215      -709.3959753697 -1.43E-02
     4 OT LS       0.65E-01  104.0                     -709.3951871179
     5 OT CG       0.65E-01  172.9     0.00015212      -709.3988741240 -2.90E-03
     6 OT LS       0.95E-01  104.0                     -709.3993260838
     7 OT CG       0.95E-01  172.5     0.00009548      -709.3993757077 -5.02E-04
     8 OT LS       0.51E-01  104.2                     -709.3994022194
     9 OT CG       0.51E-01  172.4     0.00004718      -709.3994817326 -1.06E-04
    10 OT LS       0.69E-01  103.9                     -709.3995145469
    11 OT CG       0.69E-01  172.4     0.00001931      -709.3995170708 -3.53E-05
    12 OT LS       0.85E-01  104.1                     -709.3995241009
    13 OT CG       0.85E-01  172.3     0.00000974      -709.3995243573 -7.29E-06
    14 OT LS       0.67E-01  104.0                     -709.3995257034
    15 OT CG       0.67E-01  172.6     0.00000449      -709.3995258121 -1.45E-06
    16 OT LS       0.77E-01  104.5                     -709.3995261615
    17 OT CG       0.77E-01  172.9     0.00000234      -709.3995261676 -3.55E-07
    18 OT LS       0.64E-01  103.9                     -709.3995262457
    19 OT CG       0.64E-01  172.8     0.00000124      -709.3995262488 -8.12E-08
    20 OT LS       0.65E-01  103.7                     -709.3995262716
    21 OT CG       0.65E-01  172.3     0.00000065      -709.3995262716 -2.28E-08

  *** SCF run converged in    21 steps ***


  Electronic density on regular grids:       -515.9999993066        0.0000006934
  Core density on regular grids:              515.9999967713       -0.0000032287
  Total charge density on r-space grids:       -0.0000025353
  Total charge density g-space grids:          -0.0000025353

  Overlap energy of the core charge distribution:               0.00002640427722
  Self energy of the core charge distribution:              -1694.39446126194002
  Core Hamiltonian energy:                                    523.84121309910881
  Hartree energy:                                             684.91751749291950
  Exchange-correlation energy:                               -223.76382200591772

  Total energy:                                              -709.39952627155242

  outer SCF iter =    1 RMS gradient =   0.65E-06 energy =       -709.3995262716
  outer SCF loop converged in   1 iterations or   21 steps


 ENERGY| Total FORCE_EVAL ( QS ) energy (a.u.):             -709.399526278194571


 ATOMIC FORCES in [a.u.]

 # Atom   Kind   Element          X              Y              Z
      1      1      C           0.00216191    -0.00176052    -0.00025856
      2      1      C          -0.00391421     0.00724517    -0.00176488
      3      1      C           0.00369656    -0.00295824     0.00293055
      4      1      C          -0.00168408     0.00270459     0.00462833
      5      1      C           0.00477979    -0.00520885     0.00313272
      6      1      C           0.00140244    -0.00241639    -0.00557163
      7      2      N          -0.00300442    -0.00288907    -0.00682994
      8      2      N          -0.00441615    -0.00061990     0.00681994
      9      1      C           0.00191361    -0.00271806    -0.00479845
     10      1      C          -0.00211026     0.00673132    -0.00326854
     11      1      C          -0.00139198     0.00222896     0.00556150
     12      1      C          -0.00053903     0.00273774     0.00029149
     13      1      C           0.00437252    -0.00706548     0.00190906
     14      1      C          -0.00074720     0.00469460    -0.00298214
     15      1      C          -0.00873567    -0.00501239    -0.01474896
     16      1      C           0.00617005    -0.00274221     0.00815504
     17      1      C          -0.00841182    -0.00552963     0.01526454
     18      1      C           0.00057252     0.00717520    -0.00834713
     19      3      H           0.00034372     0.00206052    -0.00515181
     20      3      H          -0.00497956     0.00447731     0.00490240
     21      3      H           0.00252584    -0.00411039    -0.00006253
     22      3      H          -0.00226809     0.00413535     0.00002543
     23      3      H           0.00196888    -0.00065877     0.00512034
     24      3      H           0.00146587    -0.00664266    -0.00495501
     25      3      H           0.00125003     0.00078729     0.00247037
     26      3      H          -0.00249077     0.00184391    -0.00227766
     27      3      H           0.00138019     0.00065816    -0.00278469
     28      3      H           0.00038306    -0.00316448     0.00235958
     29      1      C           0.00166713     0.00146038     0.00311540
     30      1      C           0.00020036     0.00058351    -0.00629423
     31      1      C          -0.00113338    -0.00062757     0.00264900
     32      1      C          -0.00462142    -0.00396864    -0.00112094
     33      1      C          -0.00024998    -0.00073246     0.00592354
     34      1      C           0.00200198     0.00225086     0.00436457
     35      2      N           0.00251966     0.00304550    -0.00272963
     36      2      N          -0.00005243    -0.00631470     0.00277750
     37      1      C           0.00239215     0.00492870     0.00184317
     38      1      C           0.00039589     0.00175535    -0.00625979
     39      1      C          -0.00187074    -0.00270877    -0.00344311
     40      1      C          -0.00053620    -0.00158717    -0.00294497
     41      1      C          -0.00091647    -0.00169199     0.00659964
     42      1      C           0.00089306     0.00159251    -0.00238792
     43      1      C           0.00814167     0.01257105     0.00246071
     44      1      C          -0.00644338    -0.00568408     0.00623687
     45      1      C          -0.01074128    -0.01120881    -0.00231460
     46      1      C           0.00753098     0.00582084    -0.01045874
     47      3      H           0.00286998     0.00291570    -0.00117192
     48      3      H          -0.00489881    -0.00381101    -0.00636920
     49      3      H          -0.00109408    -0.00211309     0.00473489
     50      3      H           0.00053355     0.00105423    -0.00467282
     51      3      H          -0.00317686    -0.00358230     0.00064105
     52      3      H           0.00343477     0.00405164     0.00676673
     53      3      H          -0.00162293    -0.00299856    -0.00097337
     54      3      H           0.00204179     0.00081956    -0.00251422
     55      3      H           0.00319291     0.00264350     0.00079590
     56      3      H          -0.00143109    -0.00101772     0.00253734
     57      1      C          -0.00164593     0.00023587     0.00297397
     58      1      C          -0.00178224    -0.00000199    -0.00659890
     59      1      C           0.00190417     0.00026571     0.00262667
     60      1      C           0.00562279    -0.00005777    -0.00226927
     61      1      C           0.00219368    -0.00025490     0.00621066
     62      1      C          -0.00323684    -0.00034568     0.00330846
     63      2      N          -0.00637319     0.00129428    -0.00263025
     64      2      N           0.00430759     0.00189498     0.00171247
     65      1      C          -0.00557045    -0.00188706     0.00124340
     66      1      C          -0.00084426     0.00028684    -0.00604232
     67      1      C           0.00305838     0.00066592    -0.00406424
     68      1      C           0.00203997     0.00081802    -0.00300249
     69      1      C           0.00054493    -0.00009542     0.00643342
     70      1      C          -0.00126479    -0.00051874    -0.00283199
     71      1      C          -0.01385343    -0.00379113     0.00302573
     72      1      C           0.00868072     0.00364705     0.01095299
     73      1      C           0.01337681     0.00066064    -0.00281794
     74      1      C          -0.00813824    -0.00307851    -0.00640859
     75      3      H          -0.00457616    -0.00107578    -0.00060358
     76      3      H           0.00521090     0.00102843    -0.00673240
     77      3      H           0.00121101    -0.00007200     0.00484109
     78      3      H          -0.00235106     0.00012004    -0.00473991
     79      3      H           0.00397768     0.00106511     0.00118563
     80      3      H          -0.00571827    -0.00236837     0.00631689
     81      3      H           0.00336291     0.00125917    -0.00066148
     82      3      H          -0.00162651    -0.00068397    -0.00255086
     83      3      H          -0.00332934     0.00018767     0.00088806
     84      3      H           0.00150773     0.00139317     0.00233124
     85      1      C           0.00129636     0.00262601     0.00298962
     86      1      C           0.00450124    -0.00400786    -0.00593156
     87      1      C           0.00749041    -0.00342252     0.00609170
     88      1      C          -0.00321599    -0.00832803     0.00602811
     89      1      C          -0.00507740     0.00444594     0.00640972
     90      1      C          -0.00169104    -0.00190827    -0.00234919
     91      2      N           0.00902660    -0.00547435     0.00932846
     92      2      N          -0.00749875    -0.00655037     0.00709869
     93      3      H          -0.00007851     0.00235422    -0.00344940
     94      3      H          -0.00365437     0.00150012     0.00040944
     95      3      H          -0.00196274     0.00059187    -0.00061038
     96      3      H          -0.00126742     0.00070029    -0.00050867
     97      3      H          -0.00076427     0.00176342    -0.00078483
     98      3      H           0.00001101     0.00033469    -0.00146912
     99      3      H           0.00072690     0.00064806    -0.00097227
    100      3      H           0.00154128     0.00093043    -0.00133048
    101      3      H           0.00367605     0.00050150    -0.00258376
    102      3      H          -0.00012752     0.00252418    -0.00317320
    103      1      C          -0.00224847    -0.00213146     0.00123324
    104      1      C           0.00847608    -0.00064595     0.00296820
    105      1      C           0.00191849    -0.00982343    -0.00191069
    106      1      C           0.00111832    -0.00095834    -0.00983767
    107      1      C          -0.00847981     0.00129624    -0.00146626
    108      1      C           0.00274583     0.00249029     0.00041123
    109      2      N           0.00706749    -0.00714459     0.00278196
    110      2      N          -0.00204970     0.00014077    -0.00826421
    111      3      H          -0.00048989     0.00249496     0.00247407
    112      3      H          -0.00220089     0.00242469    -0.00120864
    113      3      H          -0.00057947     0.00187197    -0.00025889
    114      3      H          -0.00062730     0.00136081     0.00025456
    115      3      H          -0.00120936     0.00123197     0.00116355
    116      3      H           0.00053336     0.00101243     0.00147834
    117      3      H           0.00032571     0.00017867     0.00140802
    118      3      H           0.00081752     0.00006619     0.00194843
    119      3      H           0.00263052    -0.00071213     0.00362775
    120      3      H          -0.00068222     0.00073034     0.00037430
    121      1      C          -0.00089684    -0.00492652     0.00150360
    122      1      C          -0.00173753     0.00870450    -0.00187539
    123      1      C          -0.00192043     0.00270645     0.00969082
    124      1      C           0.00888897     0.00023992     0.00556155
    125      1      C           0.00162858    -0.00926227     0.00089489
    126      1      C           0.00139631     0.00367278    -0.00089410
    127      2      N          -0.00240680     0.00311376     0.01045100
    128      2      N           0.01067771    -0.00417229     0.00239134
    129      3      H          -0.00206374    -0.00006964    -0.00280086
    130      3      H           0.00239238    -0.00332834    -0.00129161
    131      3      H           0.00106002    -0.00111008    -0.00133788
    132      3      H           0.00021299    -0.00074070    -0.00138905
    133      3      H          -0.00057221    -0.00145317    -0.00151514
    134      3      H          -0.00087715     0.00092059    -0.00169283
    135      3      H          -0.00116347     0.00034584    -0.00089713
    136      3      H          -0.00180082     0.00088171    -0.00036151
    137      3      H          -0.00307598     0.00300095     0.00020705
    138      3      H          -0.00189116    -0.00011309    -0.00375744
    139      1      C           0.00350636    -0.00085698     0.00129249
    140      1      C          -0.00738874     0.00598316    -0.00080313
    141      1      C           0.00458224     0.00755321    -0.00553331
    142      1      C           0.00131107    -0.00297311    -0.00970317
    143      1      C           0.00666891    -0.00590140     0.00205671
    144      1      C          -0.00433922     0.00154826    -0.00100433
    145      2      N           0.00283596     0.01202171    -0.00403482
    146      2      N           0.00141089    -0.00550576    -0.01018371
    147      3      H          -0.00132440    -0.00160413     0.00376961
    148      3      H           0.00105624    -0.00417819    -0.00019102
    149      3      H          -0.00023774    -0.00202548     0.00030385
    150      3      H          -0.00033621    -0.00121017     0.00091015
    151      3      H           0.00034965    -0.00123007     0.00175517
    152      3      H          -0.00157803     0.00023613     0.00151950
    153      3      H          -0.00056413     0.00051999     0.00136476
    154      3      H          -0.00041667     0.00147723     0.00128564
    155      3      H          -0.00167383     0.00369875     0.00128280
    156      3      H          -0.00089647    -0.00185471     0.00309805
    157      1      C          -0.00295937    -0.00111874    -0.00129242
    158      1      C           0.00347486     0.00767317    -0.00299695
    159      1      C          -0.00758949     0.00639762     0.00196884
    160      1      C          -0.00028654     0.00147342     0.00982299
    161      1      C          -0.00302954    -0.00811245     0.00145945
    162      1      C           0.00351869     0.00108024    -0.00044985
    163      2      N          -0.00214127     0.00966014    -0.00350083
    164      2      N           0.00057437    -0.00306024     0.00819109
    165      3      H           0.00172663    -0.00171255    -0.00247161
    166      3      H           0.00108575    -0.00317717     0.00123833
    167      3      H           0.00135758    -0.00146261     0.00023853
    168      3      H           0.00081646    -0.00121686    -0.00026399
    169      3      H           0.00048388    -0.00166368    -0.00117178
    170      3      H           0.00115041    -0.00004974    -0.00147711
    171      3      H           0.00032188     0.00019634    -0.00140799
    172      3      H           0.00045784     0.00068340    -0.00194228
    173      3      H           0.00066413     0.00261165    -0.00361860
    174      3      H           0.00023238    -0.00095030    -0.00041651
    175      1      C           0.00287034    -0.00049308    -0.00307835
    176      1      C          -0.00127507     0.00585552     0.00603629
    177      1      C           0.00071758     0.00819147    -0.00609832
    178      1      C          -0.00882614     0.00125355    -0.00597049
    179      1      C           0.00143431    -0.00671566    -0.00634528
    180      1      C          -0.00200187    -0.00082489     0.00220975
    181      2      N           0.00078096     0.01116915    -0.00956157
    182      2      N          -0.00850066    -0.00469191    -0.00657212
    183      3      H           0.00202960    -0.00112385     0.00340703
    184      3      H          -0.00046176    -0.00390178    -0.00037019
    185      3      H          -0.00047035    -0.00198748     0.00064164
    186      3      H          -0.00002527    -0.00143677     0.00052811
    187      3      H           0.00114662    -0.00148963     0.00078834
    188      3      H           0.00030736    -0.00015159     0.00146018
    189      3      H           0.00091301     0.00032659     0.00096548
    190      3      H           0.00157674     0.00090964     0.00128596
    191      3      H           0.00226437     0.00301381     0.00256911
    192      3      H           0.00241155    -0.00146952     0.00312197
 SUM OF ATOMIC FORCES           0.00097389    -0.00707214    -0.00097377     0.00720499

 --------------------------
 OPTIMIZATION STEP:      3
 --------------------------

 Number of electrons:                                                        516
 Number of occupied orbitals:                                                258
 Number of molecular orbitals:                                               258

 Number of orbital functions:                                               1776
 Number of independent orbital functions:                                   1776

 Extrapolation method: ASPC


 SCF WAVEFUNCTION OPTIMIZATION

  ----------------------------------- OT ---------------------------------------
  Minimizer      : CG                  : conjugate gradient
  Preconditioner : FULL_SINGLE_INVERSE : inversion of 
                                         H + eS - 2*(Sc)(c^T*H*c+const)(Sc)^T
  Precond_solver : DEFAULT
  Line search    : 2PNT                : 2 energies, one gradient
  stepsize       :    0.08000000                  energy_gap     :    0.08000000
  eps_taylor     :   0.10000E-15                  max_taylor     :             4
  ----------------------------------- OT ---------------------------------------

  Step     Update method      Time    Convergence         Total energy    Change
  ------------------------------------------------------------------------------
     1 OT CG       0.80E-01  146.2     0.00016921      -709.3983956891 -7.09E+02
     2 OT LS       0.14E+00  104.4                     -709.3991398006
     3 OT CG       0.14E+00  172.4     0.00011203      -709.3992973937 -9.02E-04
     4 OT LS       0.65E-01  103.8                     -709.3992542708
     5 OT CG       0.65E-01  173.1     0.00003823      -709.3994849367 -1.88E-04
     6 OT LS       0.94E-01  104.1                     -709.3995134521
     7 OT CG       0.94E-01  172.7     0.00002472      -709.3995164011 -3.15E-05
     8 OT LS       0.50E-01  103.8                     -709.3995181724
     9 OT CG       0.50E-01  172.6     0.00001170      -709.3995234490 -7.05E-06
    10 OT LS       0.72E-01  104.4                     -709.3995255078
    11 OT CG       0.72E-01  172.7     0.00000477      -709.3995257168 -2.27E-06
    12 OT LS       0.86E-01  104.0                     -709.3995261532
    13 OT CG       0.86E-01  173.1     0.00000239      -709.3995261642 -4.47E-07
    14 OT LS       0.67E-01  104.1                     -709.3995262455
    15 OT CG       0.67E-01  172.6     0.00000111      -709.3995262522 -8.79E-08
    16 OT LS       0.77E-01  104.2                     -709.3995262737
    17 OT CG       0.77E-01  172.6     0.00000057      -709.3995262740 -2.19E-08

  *** SCF run converged in    17 steps ***


  Electronic density on regular grids:       -515.9999993066        0.0000006934
  Core density on regular grids:              515.9999967713       -0.0000032287
  Total charge density on r-space grids:       -0.0000025353
  Total charge density g-space grids:          -0.0000025353

  Overlap energy of the core charge distribution:               0.00002640427722
  Self energy of the core charge distribution:              -1694.39446126194002
  Core Hamiltonian energy:                                    523.84147213684992
  Hartree energy:                                             684.91731047569965
  Exchange-correlation energy:                               -223.76387402891126

  Total energy:                                              -709.39952627402454

  outer SCF iter =    1 RMS gradient =   0.57E-06 energy =       -709.3995262740
  outer SCF loop converged in   1 iterations or   17 steps


 ENERGY| Total FORCE_EVAL ( QS ) energy (a.u.):             -709.399526274024538


 Number of electrons:                                                        516
 Number of occupied orbitals:                                                258
 Number of molecular orbitals:                                               258

 Number of orbital functions:                                               1776
 Number of independent orbital functions:                                   1776

 Extrapolation method: ASPC


 SCF WAVEFUNCTION OPTIMIZATION

  ----------------------------------- OT ---------------------------------------
  Minimizer      : CG                  : conjugate gradient
  Preconditioner : FULL_SINGLE_INVERSE : inversion of 
                                         H + eS - 2*(Sc)(c^T*H*c+const)(Sc)^T
  Precond_solver : DEFAULT
  Line search    : 2PNT                : 2 energies, one gradient
  stepsize       :    0.08000000                  energy_gap     :    0.08000000
  eps_taylor     :   0.10000E-15                  max_taylor     :             4
  ----------------------------------- OT ---------------------------------------

  Step     Update method      Time    Convergence         Total energy    Change
  ------------------------------------------------------------------------------
     1 OT CG       0.80E-01  146.6     0.00032928      -709.4036784493 -7.09E+02
     2 OT LS       0.15E+00  104.2                     -709.4065679242
     3 OT CG       0.15E+00  172.3     0.00018797      -709.4073173491 -3.64E-03
     4 OT LS       0.69E-01  103.7                     -709.4071583204
     5 OT CG       0.69E-01  172.3     0.00007922      -709.4078727247 -5.55E-04
     6 OT LS       0.72E-01  103.9                     -709.4079758101
     7 OT CG       0.72E-01  172.8     0.00004978      -709.4079760125 -1.03E-04
     8 OT LS       0.57E-01  104.1                     -709.4080057695
     9 OT CG       0.57E-01  173.1     0.00002370      -709.4080081161 -3.21E-05
    10 OT LS       0.72E-01  103.8                     -709.4080169858
    11 OT CG       0.72E-01  172.8     0.00001029      -709.4080174303 -9.31E-06
    12 OT LS       0.80E-01  103.7                     -709.4080193597
    13 OT CG       0.80E-01  172.2     0.00000469      -709.4080193792 -1.95E-06
    14 OT LS       0.73E-01  103.9                     -709.4080197408
    15 OT CG       0.73E-01  172.7     0.00000252      -709.4080197450 -3.66E-07
    16 OT LS       0.69E-01  103.7                     -709.4080198449
    17 OT CG       0.69E-01  172.8     0.00000119      -709.4080198452 -1.00E-07
    18 OT LS       0.67E-01  104.1                     -709.4080198669
    19 OT CG       0.67E-01  172.7     0.00000067      -709.4080198670 -2.18E-08

  *** SCF run converged in    19 steps ***


  Electronic density on regular grids:       -515.9999992918        0.0000007082
  Core density on regular grids:              515.9999967684       -0.0000032316
  Total charge density on r-space grids:       -0.0000025234
  Total charge density g-space grids:          -0.0000025234

  Overlap energy of the core charge distribution:               0.00002452801324
  Self energy of the core charge distribution:              -1694.39446126194002
  Core Hamiltonian energy:                                    522.89195451791807
  Hartree energy:                                             685.60067425179545
  Exchange-correlation energy:                               -223.50621190275075

  Total energy:                                              -709.40801986696397

  outer SCF iter =    1 RMS gradient =   0.67E-06 energy =       -709.4080198670
  outer SCF loop converged in   1 iterations or   19 steps


 ENERGY| Total FORCE_EVAL ( QS ) energy (a.u.):             -709.408019866963969


 Number of electrons:                                                        516
 Number of occupied orbitals:                                                258
 Number of molecular orbitals:                                               258

 Number of orbital functions:                                               1776
 Number of independent orbital functions:                                   1776

 Extrapolation method: ASPC


 SCF WAVEFUNCTION OPTIMIZATION

  ----------------------------------- OT ---------------------------------------
  Minimizer      : CG                  : conjugate gradient
  Preconditioner : FULL_SINGLE_INVERSE : inversion of 
                                         H + eS - 2*(Sc)(c^T*H*c+const)(Sc)^T
  Precond_solver : DEFAULT
  Line search    : 2PNT                : 2 energies, one gradient
  stepsize       :    0.08000000                  energy_gap     :    0.08000000
  eps_taylor     :   0.10000E-15                  max_taylor     :             4
  ----------------------------------- OT ---------------------------------------

  Step     Update method      Time    Convergence         Total energy    Change
  ------------------------------------------------------------------------------
     1 OT CG       0.80E-01  146.4     0.00014312      -709.3891129960 -7.09E+02
     2 OT LS       0.14E+00  103.9                     -709.3896509954
     3 OT CG       0.14E+00  172.5     0.00008423      -709.3897752465 -6.62E-04
     4 OT LS       0.67E-01  104.6                     -709.3897544718
     5 OT CG       0.67E-01  173.1     0.00003544      -709.3898850059 -1.10E-04
     6 OT LS       0.73E-01  104.4                     -709.3899057743
     7 OT CG       0.73E-01  173.0     0.00002181      -709.3899058738 -2.09E-05
     8 OT LS       0.56E-01  104.3                     -709.3899114392
     9 OT CG       0.56E-01  173.1     0.00001087      -709.3899119720 -6.10E-06
    10 OT LS       0.70E-01  104.5                     -709.3899137809
    11 OT CG       0.70E-01  172.7     0.00000454      -709.3899138524 -1.88E-06
    12 OT LS       0.82E-01  104.1                     -709.3899142312
    13 OT CG       0.82E-01  172.5     0.00000214      -709.3899142402 -3.88E-07
    14 OT LS       0.66E-01  104.4                     -709.3899143057
    15 OT CG       0.66E-01  172.8     0.00000120      -709.3899143096 -6.94E-08
    16 OT LS       0.62E-01  103.6                     -709.3899143302
    17 OT CG       0.62E-01  172.7     0.00000058      -709.3899143303 -2.06E-08

  *** SCF run converged in    17 steps ***


  Electronic density on regular grids:       -515.9999992866        0.0000007134
  Core density on regular grids:              515.9999967590       -0.0000032410
  Total charge density on r-space grids:       -0.0000025276
  Total charge density g-space grids:          -0.0000025276

  Overlap energy of the core charge distribution:               0.00002286335799
  Self energy of the core charge distribution:              -1694.39446126194002
  Core Hamiltonian energy:                                    521.39635485530994
  Hartree energy:                                             686.69890119218485
  Exchange-correlation energy:                               -223.09073197917752

  Total energy:                                              -709.38991433026467

  outer SCF iter =    1 RMS gradient =   0.58E-06 energy =       -709.3899143303
  outer SCF loop converged in   1 iterations or   17 steps


 ENERGY| Total FORCE_EVAL ( QS ) energy (a.u.):             -709.389914330264673


 *******************************************************************************
 ***                 MNBRACK - NUMBER OF ENERGY EVALUATIONS :       3        ***
 *******************************************************************************

 Number of electrons:                                                        516
 Number of occupied orbitals:                                                258
 Number of molecular orbitals:                                               258

 Number of orbital functions:                                               1776
 Number of independent orbital functions:                                   1776

 Extrapolation method: ASPC


 SCF WAVEFUNCTION OPTIMIZATION

  ----------------------------------- OT ---------------------------------------
  Minimizer      : CG                  : conjugate gradient
  Preconditioner : FULL_SINGLE_INVERSE : inversion of 
                                         H + eS - 2*(Sc)(c^T*H*c+const)(Sc)^T
  Precond_solver : DEFAULT
  Line search    : 2PNT                : 2 energies, one gradient
  stepsize       :    0.08000000                  energy_gap     :    0.08000000
  eps_taylor     :   0.10000E-15                  max_taylor     :             4
  ----------------------------------- OT ---------------------------------------

  Step     Update method      Time    Convergence         Total energy    Change
  ------------------------------------------------------------------------------
     1 OT CG       0.80E-01  146.7     0.00109971      -709.3599882319 -7.09E+02
     2 OT LS       0.14E+00  104.2                     -709.3920300683
     3 OT CG       0.14E+00  172.1     0.00064211      -709.3999950348 -4.00E-02
     4 OT LS       0.67E-01  104.1                     -709.3977764990
     5 OT CG       0.67E-01  172.7     0.00027263      -709.4063099842 -6.31E-03
     6 OT LS       0.70E-01  104.5                     -709.4075058793
     7 OT CG       0.70E-01  172.3     0.00016917      -709.4075091897 -1.20E-03
     8 OT LS       0.57E-01  104.1                     -709.4078607274
     9 OT CG       0.57E-01  172.5     0.00008260      -709.4078820152 -3.73E-04
    10 OT LS       0.69E-01  104.8                     -709.4079865601
    11 OT CG       0.69E-01  172.2     0.00003630      -709.4079899289 -1.08E-04
    12 OT LS       0.80E-01  104.3                     -709.4080135382
    13 OT CG       0.80E-01  172.6     0.00001620      -709.4080139610 -2.40E-05
    14 OT LS       0.73E-01  104.4                     -709.4080183056
    15 OT CG       0.73E-01  172.4     0.00000851      -709.4080183424 -4.38E-06
    16 OT LS       0.73E-01  104.4                     -709.4080195512
    17 OT CG       0.73E-01  173.1     0.00000370      -709.4080195512 -1.21E-06
    18 OT LS       0.77E-01  104.1                     -709.4080197919
    19 OT CG       0.77E-01  173.0     0.00000195      -709.4080197926 -2.41E-07
    20 OT LS       0.67E-01  104.1                     -709.4080198499
    21 OT CG       0.67E-01  172.9     0.00000110      -709.4080198511 -5.85E-08
    22 OT LS       0.64E-01  103.9                     -709.4080198688
    23 OT CG       0.64E-01  172.5     0.00000058      -709.4080198689 -1.77E-08

  *** SCF run converged in    23 steps ***


  Electronic density on regular grids:       -515.9999992918        0.0000007082
  Core density on regular grids:              515.9999967684       -0.0000032316
  Total charge density on r-space grids:       -0.0000025234
  Total charge density g-space grids:          -0.0000025234

  Overlap energy of the core charge distribution:               0.00002452801324
  Self energy of the core charge distribution:              -1694.39446126194002
  Core Hamiltonian energy:                                    522.89171091238177
  Hartree energy:                                             685.60085907999473
  Exchange-correlation energy:                               -223.50615312730807

  Total energy:                                              -709.40801986885833

  outer SCF iter =    1 RMS gradient =   0.58E-06 energy =       -709.4080198689
  outer SCF loop converged in   1 iterations or   23 steps


 ENERGY| Total FORCE_EVAL ( QS ) energy (a.u.):             -709.408019874145680


 ATOMIC FORCES in [a.u.]

 # Atom   Kind   Element          X              Y              Z
      1      1      C          -0.00094673     0.00057886     0.00080845
      2      1      C          -0.00128488     0.00277001     0.00201847
      3      1      C           0.00115628     0.00120103     0.00049464
      4      1      C          -0.00150304     0.00005399     0.00025617
      5      1      C           0.00273358    -0.00191203    -0.00060304
      6      1      C           0.00198726    -0.00116382    -0.00230544
      7      2      N          -0.00162545    -0.00321766    -0.00572125
      8      2      N          -0.00397686     0.00139642     0.00575877
      9      1      C          -0.00055534    -0.00113189    -0.00031926
     10      1      C          -0.00016013     0.00329530     0.00056633
     11      1      C          -0.00000700     0.00227729     0.00220501
     12      1      C           0.00004292    -0.00124514    -0.00075588
     13      1      C           0.00181879    -0.00265117    -0.00193096
     14      1      C           0.00173044     0.00046927    -0.00053614
     15      1      C           0.00186465    -0.00247441     0.00151752
     16      1      C          -0.00121086     0.00199289     0.00009339
     17      1      C          -0.00070317     0.00308088    -0.00190681
     18      1      C           0.00113899    -0.00198555    -0.00030501
     19      3      H           0.00032954     0.00054935    -0.00031816
     20      3      H          -0.00024431    -0.00055284    -0.00000626
     21      3      H           0.00045495    -0.00127224    -0.00102788
     22      3      H          -0.00084229     0.00098155     0.00097888
     23      3      H           0.00065002     0.00006821     0.00030755
     24      3      H          -0.00062163    -0.00006096    -0.00003746
     25      3      H           0.00111514    -0.00025849     0.00208055
     26      3      H          -0.00319006     0.00199405    -0.00146112
     27      3      H           0.00037663     0.00105197    -0.00242892
     28      3      H           0.00024609    -0.00375192     0.00146586
     29      1      C           0.00053175    -0.00060661    -0.00024343
     30      1      C          -0.00242771    -0.00099301    -0.00316894
     31      1      C          -0.00060258    -0.00052021     0.00130066
     32      1      C          -0.00040362     0.00054416    -0.00036053
     33      1      C          -0.00006826    -0.00005759     0.00328332
     34      1      C           0.00169368     0.00326408     0.00230798
     35      2      N           0.00246287     0.00310607    -0.00059861
     36      2      N          -0.00107718    -0.00532530     0.00077555
     37      1      C           0.00007890    -0.00011389     0.00084952
     38      1      C          -0.00062740     0.00028898    -0.00327375
     39      1      C          -0.00264106    -0.00248520    -0.00229118
     40      1      C           0.00084171    -0.00011860     0.00009972
     41      1      C           0.00087099     0.00141727     0.00410656
     42      1      C          -0.00008046     0.00078033    -0.00076621
     43      1      C          -0.00051403     0.00033932     0.00103736
     44      1      C          -0.00071662    -0.00003817    -0.00029583
     45      1      C           0.00084211     0.00166669    -0.00049077
     46      1      C           0.00003780     0.00050414     0.00145944
     47      3      H           0.00015249    -0.00100137     0.00020302
     48      3      H          -0.00102452    -0.00051592    -0.00059812
     49      3      H          -0.00058878    -0.00085121     0.00068418
     50      3      H          -0.00002145     0.00028355    -0.00068877
     51      3      H          -0.00027316     0.00004160    -0.00079798
     52      3      H           0.00036288     0.00005232     0.00089907
     53      3      H          -0.00124128    -0.00250506     0.00016480
     54      3      H           0.00183778     0.00035358    -0.00279820
     55      3      H           0.00270198     0.00181261    -0.00056414
     56      3      H          -0.00061307    -0.00074026     0.00264349
     57      1      C           0.00039141     0.00074953    -0.00019283
     58      1      C           0.00156709     0.00005791    -0.00420315
     59      1      C           0.00052784    -0.00016640     0.00040093
     60      1      C          -0.00017333    -0.00008622    -0.00104963
     61      1      C           0.00000960    -0.00047094     0.00305266
     62      1      C          -0.00312256    -0.00105350     0.00222019
     63      2      N          -0.00521436     0.00044514    -0.00082285
     64      2      N           0.00396626     0.00182335     0.00005854
     65      1      C           0.00019273    -0.00058492     0.00024403
     66      1      C           0.00002053     0.00013821    -0.00317952
     67      1      C           0.00358168    -0.00009670    -0.00219542
     68      1      C          -0.00030547     0.00080272     0.00069960
     69      1      C          -0.00204932    -0.00160981     0.00341264
     70      1      C          -0.00066713    -0.00012172    -0.00109722
     71      1      C           0.00075540    -0.00048187     0.00048442
     72      1      C           0.00025206    -0.00060115    -0.00182644
     73      1      C           0.00049180    -0.00098919    -0.00069934
     74      1      C           0.00000320    -0.00078140     0.00049817
     75      3      H          -0.00002465    -0.00026459     0.00082105
     76      3      H           0.00019267     0.00023201    -0.00079540
     77      3      H           0.00031044    -0.00021790     0.00084825
     78      3      H          -0.00097747    -0.00003381    -0.00072701
     79      3      H          -0.00082919     0.00064973    -0.00015984
     80      3      H          -0.00097617    -0.00061869     0.00047067
     81      3      H           0.00253416     0.00134774     0.00065247
     82      3      H          -0.00096414    -0.00000981    -0.00263541
     83      3      H          -0.00307873     0.00031857    -0.00008413
     84      3      H           0.00096284     0.00149103     0.00262511
     85      1      C           0.00001379    -0.00217175     0.00019723
     86      1      C           0.00046529    -0.00000047     0.00189869
     87      1      C          -0.00008402    -0.00173653    -0.00027383
     88      1      C           0.00095058     0.00013220     0.00180313
     89      1      C           0.00023812    -0.00239958     0.00047919
     90      1      C           0.00025570     0.00095249     0.00212347
     91      2      N          -0.00235345    -0.00454166    -0.00601281
     92      2      N           0.00108394     0.00504270     0.00412683
     93      3      H          -0.00023394     0.00160057    -0.00221963
     94      3      H          -0.00081110     0.00056091    -0.00098937
     95      3      H          -0.00119948     0.00068620    -0.00038715
     96      3      H          -0.00042541     0.00058793     0.00014788
     97      3      H           0.00128490    -0.00060220     0.00068417
     98      3      H          -0.00049755    -0.00147231     0.00144479
     99      3      H           0.00015706    -0.00035301    -0.00059371
    100      3      H           0.00104784     0.00057855    -0.00089991
    101      3      H           0.00020843     0.00096876    -0.00040441
    102      3      H           0.00042476     0.00167866    -0.00210701
    103      1      C           0.00218951     0.00006396    -0.00137946
    104      1      C          -0.00053412    -0.00163427    -0.00077884
    105      1      C           0.00142688     0.00020812    -0.00092706
    106      1      C          -0.00130717    -0.00103748     0.00039669
    107      1      C           0.00131504    -0.00000787    -0.00041980
    108      1      C          -0.00140876    -0.00141777     0.00039868
    109      2      N           0.00454658     0.00359400    -0.00282517
    110      2      N          -0.00545788    -0.00386121     0.00069311
    111      3      H          -0.00011408     0.00205272     0.00140370
    112      3      H           0.00045866     0.00076943     0.00053207
    113      3      H          -0.00039344     0.00115812     0.00001839
    114      3      H          -0.00060989     0.00026699     0.00025274
    115      3      H           0.00046238    -0.00141559    -0.00023018
    116      3      H           0.00003453    -0.00016717    -0.00132584
    117      3      H           0.00063405     0.00031150     0.00032153
    118      3      H           0.00037594     0.00004842     0.00142800
    119      3      H           0.00014895     0.00060155     0.00170582
    120      3      H          -0.00027682     0.00005636     0.00037613
    121      1      C           0.00249094     0.00005677     0.00030565
    122      1      C          -0.00011136    -0.00123675     0.00112344
    123      1      C           0.00107506     0.00138431    -0.00013989
    124      1      C          -0.00038130    -0.00098605     0.00147562
    125      1      C           0.00131596     0.00130346     0.00098101
    126      1      C          -0.00082101    -0.00042278     0.00272316
    127      2      N           0.00359593     0.00483775    -0.00364190
    128      2      N          -0.00330707    -0.00501755     0.00123752
    129      3      H          -0.00116608    -0.00020364    -0.00186265
    130      3      H           0.00023194    -0.00019917    -0.00084118
    131      3      H           0.00069706    -0.00072792    -0.00100257
    132      3      H          -0.00026837    -0.00068046    -0.00031460
    133      3      H          -0.00016019     0.00037888     0.00135065
    134      3      H           0.00124563     0.00011791     0.00104024
    135      3      H          -0.00003797     0.00054280    -0.00055497
    136      3      H          -0.00118455     0.00059427    -0.00025654
    137      3      H          -0.00052629    -0.00033698    -0.00007075
    138      3      H          -0.00182886    -0.00008024    -0.00228417
    139      1      C          -0.00095986    -0.00085192    -0.00232930
    140      1      C           0.00170004     0.00039794    -0.00081843
    141      1      C          -0.00109142     0.00008982    -0.00133095
    142      1      C           0.00171611     0.00020049     0.00003470
    143      1      C          -0.00108150     0.00057530    -0.00106421
    144      1      C           0.00139178     0.00200956    -0.00048970
    145      2      N          -0.00695452    -0.00157993    -0.00207276
    146      2      N           0.00640671    -0.00098466     0.00421569
    147      3      H          -0.00138698    -0.00155464     0.00234432
    148      3      H          -0.00059707    -0.00031005     0.00010444
    149      3      H          -0.00022248    -0.00134732     0.00017427
    150      3      H           0.00039258    -0.00032903     0.00058110
    151      3      H           0.00067770     0.00101030    -0.00097444
    152      3      H           0.00018587    -0.00031487    -0.00132868
    153      3      H          -0.00074337     0.00008690     0.00030904
    154      3      H          -0.00025641     0.00095852     0.00093823
    155      3      H          -0.00003968     0.00026251     0.00084581
    156      3      H          -0.00042216    -0.00096423     0.00226312
    157      1      C           0.00149682     0.00166384     0.00125190
    158      1      C          -0.00162584     0.00032474     0.00064065
    159      1      C           0.00097020     0.00109814     0.00091899
    160      1      C          -0.00149681    -0.00059913    -0.00037230
    161      1      C           0.00057459     0.00097313     0.00038713
    162      1      C          -0.00191020    -0.00060709    -0.00052679
    163      2      N           0.00625252     0.00323761     0.00233865
    164      2      N          -0.00469737    -0.00416983    -0.00077315
    165      3      H           0.00158184    -0.00116418    -0.00144726
    166      3      H           0.00090871    -0.00003496    -0.00051600
    167      3      H           0.00079667    -0.00097622    -0.00004771
    168      3      H          -0.00008351    -0.00066708    -0.00023474
    169      3      H          -0.00101017     0.00106671     0.00021896
    170      3      H          -0.00011804     0.00007906     0.00133071
    171      3      H           0.00057311     0.00039144    -0.00033435
    172      3      H           0.00020401     0.00029130    -0.00142003
    173      3      H           0.00059377    -0.00018886    -0.00170109
    174      3      H          -0.00017721    -0.00027990    -0.00043499
    175      1      C          -0.00195275     0.00073425    -0.00009734
    176      1      C           0.00028161     0.00022884    -0.00173015
    177      1      C          -0.00158275     0.00078239     0.00039905
    178      1      C           0.00073316     0.00066968    -0.00176567
    179      1      C          -0.00181164     0.00127394    -0.00047091
    180      1      C           0.00135858    -0.00058558    -0.00225835
    181      2      N          -0.00470421    -0.00036746     0.00653255
    182      2      N           0.00423374    -0.00180611    -0.00423324
    183      3      H           0.00129822    -0.00090055     0.00222602
    184      3      H           0.00012257    -0.00097478     0.00103578
    185      3      H          -0.00004268    -0.00136523     0.00043151
    186      3      H           0.00032503    -0.00064446    -0.00014683
    187      3      H           0.00011290     0.00142028    -0.00067224
    188      3      H          -0.00151895     0.00027294    -0.00142591
    189      3      H          -0.00025413     0.00032125     0.00060397
    190      3      H           0.00102388     0.00065133     0.00082526
    191      3      H           0.00094882    -0.00028635     0.00038793
    192      3      H           0.00214624    -0.00065710     0.00198041
 SUM OF ATOMIC FORCES           0.00078586    -0.00648092    -0.00118448     0.00663497

 Number of electrons:                                                        516
 Number of occupied orbitals:                                                258
 Number of molecular orbitals:                                               258

 Number of orbital functions:                                               1776
 Number of independent orbital functions:                                   1776

 Extrapolation method: ASPC


 SCF WAVEFUNCTION OPTIMIZATION

  ----------------------------------- OT ---------------------------------------
  Minimizer      : CG                  : conjugate gradient
  Preconditioner : FULL_SINGLE_INVERSE : inversion of 
                                         H + eS - 2*(Sc)(c^T*H*c+const)(Sc)^T
  Precond_solver : DEFAULT
  Line search    : 2PNT                : 2 energies, one gradient
  stepsize       :    0.08000000                  energy_gap     :    0.08000000
  eps_taylor     :   0.10000E-15                  max_taylor     :             4
  ----------------------------------- OT ---------------------------------------

  Step     Update method      Time    Convergence         Total energy    Change
  ------------------------------------------------------------------------------
     1 OT CG       0.80E-01  146.5     0.00188196      -709.2606030189 -7.09E+02
     2 OT LS       0.15E+00  103.9                     -709.3556625301
     3 OT CG       0.15E+00  173.1     0.00105725      -709.3816140826 -1.21E-01
     4 OT LS       0.68E-01  104.4                     -709.3745832764
     5 OT CG       0.68E-01  172.8     0.00045147      -709.3990735101 -1.75E-02
     6 OT LS       0.69E-01  104.4                     -709.4022940347
     7 OT CG       0.69E-01  172.8     0.00029161      -709.4022942653 -3.22E-03
     8 OT LS       0.58E-01  104.6                     -709.4033698920
     9 OT CG       0.58E-01  172.4     0.00013142      -709.4034142258 -1.12E-03
    10 OT LS       0.76E-01  104.2                     -709.4036977892
    11 OT CG       0.76E-01  172.3     0.00005767      -709.4037160496 -3.02E-04
    12 OT LS       0.80E-01  103.9                     -709.4037767150
    13 OT CG       0.80E-01  172.6     0.00002661      -709.4037768325 -6.08E-05
    14 OT LS       0.73E-01  104.1                     -709.4037885985
    15 OT CG       0.73E-01  172.5     0.00001419      -709.4037886958 -1.19E-05
    16 OT LS       0.71E-01  104.3                     -709.4037919820
    17 OT CG       0.71E-01  172.8     0.00000659      -709.4037919843 -3.29E-06
    18 OT LS       0.70E-01  104.1                     -709.4037926784
    19 OT CG       0.70E-01  173.1     0.00000380      -709.4037926786 -6.94E-07
    20 OT LS       0.65E-01  104.0                     -709.4037928941
    21 OT CG       0.65E-01  172.6     0.00000196      -709.4037928952 -2.17E-07
    22 OT LS       0.79E-01  104.1                     -709.4037929624
    23 OT CG       0.79E-01  172.6     0.00000105      -709.4037929644 -6.92E-08
    24 OT LS       0.69E-01  104.1                     -709.4037929814
    25 OT CG       0.69E-01  172.3     0.00000061      -709.4037929818 -1.74E-08

  *** SCF run converged in    25 steps ***


  Electronic density on regular grids:       -515.9999992853        0.0000007147
  Core density on regular grids:              515.9999967632       -0.0000032368
  Total charge density on r-space grids:       -0.0000025221
  Total charge density g-space grids:          -0.0000025221

  Overlap energy of the core charge distribution:               0.00002350647340
  Self energy of the core charge distribution:              -1694.39446126194002
  Core Hamiltonian energy:                                    522.13730648581895
  Hartree energy:                                             686.15146267468594
  Exchange-correlation energy:                               -223.29812438680764

  Total energy:                                              -709.40379298176947

  outer SCF iter =    1 RMS gradient =   0.61E-06 energy =       -709.4037929818
  outer SCF loop converged in   1 iterations or   25 steps


 ENERGY| Total FORCE_EVAL ( QS ) energy (a.u.):             -709.403792988431178


 ATOMIC FORCES in [a.u.]

 # Atom   Kind   Element          X              Y              Z
      1      1      C          -0.00337023     0.00234939     0.00164137
      2      1      C           0.00072398    -0.00067913     0.00500966
      3      1      C          -0.00074306     0.00434174    -0.00154037
      4      1      C          -0.00141798    -0.00203135    -0.00321972
      5      1      C           0.00108920     0.00067859    -0.00348853
      6      1      C           0.00250717    -0.00012859     0.00012090
      7      2      N          -0.00037475    -0.00358431    -0.00483062
      8      2      N          -0.00376872     0.00304588     0.00490561
      9      1      C          -0.00253608     0.00006377     0.00324112
     10      1      C           0.00135182     0.00058628     0.00353454
     11      1      C           0.00116024     0.00234354    -0.00027988
     12      1      C           0.00045206    -0.00433082    -0.00157405
     13      1      C          -0.00015554     0.00074559    -0.00496297
     14      1      C           0.00360875    -0.00270156     0.00150041
     15      1      C           0.00972364    -0.00014232     0.01369378
     16      1      C          -0.00690775     0.00560850    -0.00647846
     17      1      C           0.00543561     0.00920064    -0.01470107
     18      1      C           0.00153070    -0.00902443     0.00624270
     19      3      H           0.00033583    -0.00064145     0.00344775
     20      3      H           0.00339948    -0.00439751    -0.00371083
     21      3      H          -0.00117904     0.00098004    -0.00177635
     22      3      H           0.00029422    -0.00151485     0.00171851
     23      3      H          -0.00038187     0.00065568    -0.00344318
     24      3      H          -0.00220443     0.00499124     0.00367499
     25      3      H           0.00099570    -0.00114467     0.00169849
     26      3      H          -0.00371005     0.00211803    -0.00080207
     27      3      H          -0.00047630     0.00138363    -0.00206710
     28      3      H           0.00015983    -0.00418793     0.00074194
     29      1      C          -0.00034278    -0.00227762    -0.00287717
     30      1      C          -0.00457805    -0.00222487    -0.00080995
     31      1      C          -0.00008908    -0.00039590     0.00037524
     32      1      C           0.00295448     0.00413179     0.00020332
     33      1      C           0.00011345     0.00051386     0.00118396
     34      1      C           0.00149962     0.00413581     0.00069681
     35      2      N           0.00240709     0.00312462     0.00114289
     36      2      N          -0.00179513    -0.00444300    -0.00085982
     37      1      C          -0.00174950    -0.00414584     0.00009513
     38      1      C          -0.00145387    -0.00090576    -0.00093536
     39      1      C          -0.00331746    -0.00236415    -0.00139251
     40      1      C           0.00193628     0.00107045     0.00247541
     41      1      C           0.00227991     0.00388092     0.00225764
     42      1      C          -0.00090155     0.00008751     0.00037051
     43      1      C          -0.00721771    -0.00905940    -0.00048509
     44      1      C           0.00386340     0.00455123    -0.00533013
     45      1      C           0.00971197     0.01158795     0.00138672
     46      1      C          -0.00599955    -0.00378668     0.01044119
     47      3      H          -0.00197421    -0.00405564     0.00130292
     48      3      H           0.00193450     0.00201658     0.00383000
     49      3      H          -0.00019588     0.00014054    -0.00249713
     50      3      H          -0.00045560    -0.00031315     0.00245065
     51      3      H           0.00199811     0.00286471    -0.00194072
     52      3      H          -0.00198836    -0.00300303    -0.00360285
     53      3      H          -0.00089369    -0.00205012     0.00111341
     54      3      H           0.00164809    -0.00003760    -0.00300658
     55      3      H           0.00221565     0.00113607    -0.00168554
     56      3      H           0.00006068    -0.00046816     0.00269646
     57      1      C           0.00201086     0.00115340    -0.00266169
     58      1      C           0.00421627     0.00009879    -0.00242542
     59      1      C          -0.00064294    -0.00052642    -0.00120870
     60      1      C          -0.00481167    -0.00010452    -0.00013692
     61      1      C          -0.00176228    -0.00064083     0.00060649
     62      1      C          -0.00313043    -0.00164568     0.00137210
     63      2      N          -0.00422998    -0.00017121     0.00068564
     64      2      N           0.00366650     0.00176336    -0.00130261
     65      1      C           0.00478443     0.00045876    -0.00050362
     66      1      C           0.00076517     0.00003793    -0.00090063
     67      1      C           0.00408347    -0.00068821    -0.00075059
     68      1      C          -0.00216706     0.00082223     0.00358431
     69      1      C          -0.00412068    -0.00287761     0.00114993
     70      1      C          -0.00010501     0.00025849     0.00012628
     71      1      C           0.01215361     0.00205671    -0.00192783
     72      1      C          -0.00653719    -0.00403729    -0.01144332
     73      1      C          -0.00946808    -0.00233833     0.00128862
     74      1      C           0.00658896     0.00100593     0.00582022
     75      3      H           0.00352513     0.00037533     0.00195234
     76      3      H          -0.00363911    -0.00037724     0.00375813
     77      3      H          -0.00038675    -0.00033346    -0.00229960
     78      3      H           0.00009979    -0.00015698     0.00242431
     79      3      H          -0.00457875     0.00031996    -0.00123670
     80      3      H           0.00265547     0.00071216    -0.00401452
     81      3      H           0.00182672     0.00135351     0.00172955
     82      3      H          -0.00037631     0.00051655    -0.00267004
     83      3      H          -0.00282415     0.00042326    -0.00088610
     84      3      H           0.00049547     0.00155122     0.00283967
     85      1      C          -0.00105923    -0.00602579    -0.00209825
     86      1      C          -0.00280109     0.00318286     0.00799609
     87      1      C          -0.00607524    -0.00037941    -0.00524235
     88      1      C           0.00424941     0.00676446    -0.00153879
     89      1      C           0.00452827    -0.00772685    -0.00425403
     90      1      C           0.00182902     0.00329505     0.00568422
     91      2      N          -0.01078320    -0.00403077    -0.01750231
     92      2      N           0.00753429     0.01394075     0.00197903
     93      3      H          -0.00036882     0.00099149    -0.00124962
     94      3      H           0.00154208    -0.00016497    -0.00212959
     95      3      H          -0.00057099     0.00077735    -0.00020244
     96      3      H           0.00024501     0.00049864     0.00066879
     97      3      H           0.00294979    -0.00257607     0.00185879
     98      3      H          -0.00090286    -0.00291362     0.00385833
     99      3      H          -0.00029878    -0.00114747    -0.00029548
    100      3      H           0.00063307     0.00028102    -0.00057061
    101      3      H          -0.00269793     0.00133650     0.00134236
    102      3      H           0.00087700     0.00102585    -0.00125153
    103      1      C           0.00576776     0.00187258    -0.00346465
    104      1      C          -0.00769109    -0.00227772    -0.00371354
    105      1      C           0.00100414     0.00810527    -0.00016949
    106      1      C          -0.00316091    -0.00111990     0.00844635
    107      1      C           0.00898995    -0.00101717     0.00051781
    108      1      C          -0.00477122    -0.00454933     0.00046890
    109      2      N           0.00269974     0.01188841    -0.00748393
    110      2      N          -0.00816818    -0.00707519     0.00778261
    111      3      H           0.00019056     0.00171042     0.00054182
    112      3      H           0.00261459    -0.00061564     0.00200104
    113      3      H          -0.00025508     0.00057005     0.00025769
    114      3      H          -0.00059751    -0.00060381     0.00025238
    115      3      H           0.00186784    -0.00355819    -0.00138783
    116      3      H          -0.00040515    -0.00115068    -0.00360192
    117      3      H           0.00088159     0.00042141    -0.00054409
    118      3      H           0.00002379     0.00004574     0.00100946
    119      3      H          -0.00186268     0.00172313     0.00011622
    120      3      H           0.00005097    -0.00047954     0.00037960
    121      1      C           0.00521489     0.00405189    -0.00073367
    122      1      C           0.00122263    -0.00908188     0.00336523
    123      1      C           0.00344863     0.00028449    -0.00780015
    124      1      C          -0.00764745    -0.00189337    -0.00174376
    125      1      C           0.00092656     0.00964098     0.00102854
    126      1      C          -0.00264512    -0.00373448     0.00559411
    127      2      N           0.00826501     0.00624525    -0.01446988
    128      2      N          -0.01407918    -0.00553655     0.00064601
    129      3      H          -0.00044056    -0.00030933    -0.00112360
    130      3      H          -0.00160413     0.00235571    -0.00045538
    131      3      H           0.00038960    -0.00042458    -0.00072798
    132      3      H          -0.00065733    -0.00063518     0.00054080
    133      3      H           0.00020633     0.00191080     0.00367660
    134      3      H           0.00295334    -0.00057338     0.00329923
    135      3      H           0.00086028     0.00070065    -0.00028717
    136      3      H          -0.00067038     0.00037036    -0.00018664
    137      3      H           0.00162869    -0.00307783    -0.00035023
    138      3      H          -0.00180075    -0.00006362    -0.00109979
    139      1      C          -0.00458318    -0.00086972    -0.00519569
    140      1      C           0.00879980    -0.00414108    -0.00080216
    141      1      C          -0.00549145    -0.00579519     0.00195417
    142      1      C           0.00199621     0.00275206     0.00766301
    143      1      C          -0.00721118     0.00574718    -0.00339963
    144      1      C           0.00600105     0.00237829    -0.00000243
    145      2      N          -0.01429021    -0.01160226    -0.00091441
    146      2      N           0.01040267     0.00301897     0.01494688
    147      3      H          -0.00145527    -0.00152814     0.00119850
    148      3      H          -0.00192288     0.00291969     0.00039762
    149      3      H          -0.00019620    -0.00079022     0.00008422
    150      3      H           0.00097578     0.00037430     0.00032416
    151      3      H           0.00090149     0.00283539    -0.00323054
    152      3      H           0.00167084    -0.00075678    -0.00363922
    153      3      H          -0.00089042    -0.00026119    -0.00053107
    154      3      H          -0.00013908     0.00052969     0.00065394
    155      3      H           0.00125888    -0.00260662     0.00047048
    156      3      H          -0.00003324    -0.00024407     0.00160828
    157      1      C           0.00513688     0.00389157     0.00328520
    158      1      C          -0.00553755    -0.00553348     0.00349615
    159      1      C           0.00768497    -0.00311960     0.00010334
    160      1      C          -0.00244848    -0.00216064    -0.00839030
    161      1      C           0.00342208     0.00811268    -0.00057521
    162      1      C          -0.00628685    -0.00200203    -0.00066873
    163      2      N           0.01272920    -0.00181231     0.00755993
    164      2      N          -0.00905360    -0.00485205    -0.00777428
    165      3      H           0.00147752    -0.00072805    -0.00062280
    166      3      H           0.00072689     0.00253464    -0.00199673
    167      3      H           0.00032795    -0.00058782    -0.00029400
    168      3      H          -0.00080035    -0.00022988    -0.00021193
    169      3      H          -0.00219383     0.00332201     0.00137369
    170      3      H          -0.00118753     0.00016571     0.00361001
    171      3      H           0.00077700     0.00054638     0.00052083
    172      3      H           0.00001186    -0.00002695    -0.00100028
    173      3      H           0.00058577    -0.00248568    -0.00011562
    174      3      H          -0.00049987     0.00025814    -0.00045157
    175      1      C          -0.00584404     0.00168366     0.00234836
    176      1      C           0.00150131    -0.00430324    -0.00776270
    177      1      C          -0.00338302    -0.00508965     0.00546899
    178      1      C           0.00820542     0.00024812     0.00157188
    179      1      C          -0.00425046     0.00760902     0.00421231
    180      1      C           0.00411381    -0.00041489    -0.00582113
    181      2      N          -0.00910324    -0.00865042     0.01848201
    182      2      N           0.01426867     0.00062922    -0.00257144
    183      3      H           0.00070200    -0.00072789     0.00129435
    184      3      H           0.00065069     0.00142265     0.00218092
    185      3      H           0.00032145    -0.00085977     0.00025793
    186      3      H           0.00060606    -0.00001398    -0.00068348
    187      3      H          -0.00077040     0.00380798    -0.00183981
    188      3      H          -0.00297536     0.00061082    -0.00381558
    189      3      H          -0.00118401     0.00031372     0.00032039
    190      3      H           0.00055855     0.00043464     0.00047135
    191      3      H          -0.00017575    -0.00304191    -0.00136069
    192      3      H           0.00196227    -0.00000845     0.00105992
 SUM OF ATOMIC FORCES           0.00075426    -0.00454411    -0.00125402     0.00477394

 Number of electrons:                                                        516
 Number of occupied orbitals:                                                258
 Number of molecular orbitals:                                               258

 Number of orbital functions:                                               1776
 Number of independent orbital functions:                                   1776

 Extrapolation method: ASPC


 SCF WAVEFUNCTION OPTIMIZATION

  ----------------------------------- OT ---------------------------------------
  Minimizer      : CG                  : conjugate gradient
  Preconditioner : FULL_SINGLE_INVERSE : inversion of 
                                         H + eS - 2*(Sc)(c^T*H*c+const)(Sc)^T
  Precond_solver : DEFAULT
  Line search    : 2PNT                : 2 energies, one gradient
  stepsize       :    0.08000000                  energy_gap     :    0.08000000
  eps_taylor     :   0.10000E-15                  max_taylor     :             4
  ----------------------------------- OT ---------------------------------------

  Step     Update method      Time    Convergence         Total energy    Change
  ------------------------------------------------------------------------------
     1 OT CG       0.80E-01  146.7     0.00176540      -709.2852425707 -7.09E+02
     2 OT LS       0.14E+00  104.5                     -709.3673391263
     3 OT CG       0.14E+00  172.8     0.00104904      -709.3868478980 -1.02E-01
     4 OT LS       0.66E-01  103.8                     -709.3812258781
     5 OT CG       0.66E-01  172.7     0.00044421      -709.4035239771 -1.67E-02
     6 OT LS       0.70E-01  104.4                     -709.4066950687
     7 OT CG       0.70E-01  172.5     0.00027313      -709.4067081343 -3.18E-03
     8 OT LS       0.57E-01  104.1                     -709.4076175659
     9 OT CG       0.57E-01  172.4     0.00013672      -709.4076756098 -9.67E-04
    10 OT LS       0.67E-01  104.3                     -709.4079554522
    11 OT CG       0.67E-01  172.9     0.00005989      -709.4079623782 -2.87E-04
    12 OT LS       0.79E-01  103.9                     -709.4080258728
    13 OT CG       0.79E-01  172.6     0.00002683      -709.4080274096 -6.50E-05
    14 OT LS       0.72E-01  103.8                     -709.4080390792
    15 OT CG       0.72E-01  172.3     0.00001399      -709.4080392115 -1.18E-05
    16 OT LS       0.73E-01  104.1                     -709.4080424704
    17 OT CG       0.73E-01  172.7     0.00000615      -709.4080424711 -3.26E-06
    18 OT LS       0.74E-01  104.3                     -709.4080431164
    19 OT CG       0.74E-01  172.1     0.00000323      -709.4080431168 -6.46E-07
    20 OT LS       0.66E-01  104.2                     -709.4080432723
    21 OT CG       0.66E-01  172.7     0.00000180      -709.4080432749 -1.58E-07
    22 OT LS       0.62E-01  104.5                     -709.4080433213
    23 OT CG       0.62E-01  172.3     0.00000095      -709.4080433214 -4.65E-08

  *** SCF run converged in    23 steps ***


  Electronic density on regular grids:       -515.9999992907        0.0000007093
  Core density on regular grids:              515.9999967681       -0.0000032319
  Total charge density on r-space grids:       -0.0000025226
  Total charge density g-space grids:          -0.0000025226

  Overlap energy of the core charge distribution:               0.00002444374130
  Self energy of the core charge distribution:              -1694.39446126194002
  Core Hamiltonian energy:                                    522.83901022718464
  Hartree energy:                                             685.63909329372518
  Exchange-correlation energy:                               -223.49171002411916

  Total energy:                                              -709.40804332140806

  outer SCF iter =    1 RMS gradient =   0.95E-06 energy =       -709.4080433214
  outer SCF loop converged in   1 iterations or   23 steps


 ENERGY| Total FORCE_EVAL ( QS ) energy (a.u.):             -709.408043335543653


 ATOMIC FORCES in [a.u.]

 # Atom   Kind   Element          X              Y              Z
      1      1      C          -0.00111691     0.00070525     0.00086585
      2      1      C          -0.00114231     0.00252563     0.00222705
      3      1      C           0.00101914     0.00142644     0.00035644
      4      1      C          -0.00149438    -0.00009347     0.00001496
      5      1      C           0.00261972    -0.00173116    -0.00080626
      6      1      C           0.00202227    -0.00109310    -0.00213125
      7      2      N          -0.00154427    -0.00323955    -0.00565774
      8      2      N          -0.00395925     0.00150912     0.00569827
      9      1      C          -0.00069336    -0.00104445    -0.00007277
     10      1      C          -0.00005389     0.00310602     0.00077566
     11      1      C           0.00007259     0.00228135     0.00202606
     12      1      C           0.00007334    -0.00146281    -0.00081225
     13      1      C           0.00167891    -0.00241055    -0.00214248
     14      1      C           0.00186481     0.00024089    -0.00039781
     15      1      C           0.00243079    -0.00232160     0.00239084
     16      1      C          -0.00161413     0.00225057    -0.00036055
     17      1      C          -0.00027527     0.00353062    -0.00282628
     18      1      C           0.00116844    -0.00248479     0.00014775
     19      3      H           0.00032942     0.00046592    -0.00005262
     20      3      H           0.00001378    -0.00082576    -0.00027061
     21      3      H           0.00034025    -0.00111445    -0.00108093
     22      3      H          -0.00076282     0.00080655     0.00103123
     23      3      H           0.00057744     0.00010894     0.00004312
     24      3      H          -0.00073431     0.00029713     0.00022741
     25      3      H           0.00110700    -0.00031911     0.00205561
     26      3      H          -0.00322737     0.00200251    -0.00141513
     27      3      H           0.00031818     0.00107485    -0.00240564
     28      3      H           0.00023937    -0.00378322     0.00141546
     29      1      C           0.00047001    -0.00072215    -0.00042834
     30      1      C          -0.00257509    -0.00107853    -0.00300028
     31      1      C          -0.00057040    -0.00051291     0.00123015
     32      1      C          -0.00016932     0.00079226    -0.00031818
     33      1      C          -0.00005658    -0.00001922     0.00313736
     34      1      C           0.00167891     0.00332388     0.00219344
     35      2      N           0.00245621     0.00311001    -0.00047845
     36      2      N          -0.00112644    -0.00526866     0.00066263
     37      1      C          -0.00004931    -0.00039226     0.00079442
     38      1      C          -0.00068471     0.00020651    -0.00311022
     39      1      C          -0.00268667    -0.00247536    -0.00222808
     40      1      C           0.00091778    -0.00003675     0.00026665
     41      1      C           0.00096929     0.00158875     0.00397358
     42      1      C          -0.00013596     0.00073385    -0.00068090
     43      1      C          -0.00098773    -0.00032717     0.00094312
     44      1      C          -0.00039756     0.00027921    -0.00065203
     45      1      C           0.00147218     0.00237075    -0.00037230
     46      1      C          -0.00038156     0.00020660     0.00210216
     47      3      H           0.00000249    -0.00121702     0.00027950
     48      3      H          -0.00081457    -0.00033658    -0.00028439
     49      3      H          -0.00056109    -0.00078136     0.00046053
     50      3      H          -0.00005203     0.00024136    -0.00046836
     51      3      H          -0.00011316     0.00024073    -0.00087784
     52      3      H           0.00019613    -0.00016463     0.00058000
     53      3      H          -0.00121822    -0.00247495     0.00022994
     54      3      H           0.00182535     0.00032690    -0.00281334
     55      3      H           0.00267066     0.00176570    -0.00064139
     56      3      H          -0.00056677    -0.00072284     0.00264819
     57      1      C           0.00050381     0.00077775    -0.00036664
     58      1      C           0.00175171     0.00006093    -0.00407536
     59      1      C           0.00044871    -0.00019114     0.00028244
     60      1      C          -0.00049453    -0.00008806    -0.00098307
     61      1      C          -0.00011318    -0.00048278     0.00288081
     62      1      C          -0.00312060    -0.00109411     0.00216058
     63      2      N          -0.00514670     0.00040191    -0.00072032
     64      2      N           0.00394622     0.00181856    -0.00003420
     65      1      C           0.00051076    -0.00051206     0.00018816
     66      1      C           0.00007044     0.00013062    -0.00302070
     67      1      C           0.00361437    -0.00013824    -0.00209327
     68      1      C          -0.00043506     0.00080324     0.00090308
     69      1      C          -0.00219250    -0.00169609     0.00325054
     70      1      C          -0.00063112    -0.00009765    -0.00100574
     71      1      C           0.00155932    -0.00030201     0.00032795
     72      1      C          -0.00021906    -0.00083982    -0.00251527
     73      1      C          -0.00021268    -0.00108238    -0.00056972
     74      1      C           0.00045967    -0.00065545     0.00087484
     75      3      H           0.00022564    -0.00021967     0.00090012
     76      3      H          -0.00007949     0.00018878    -0.00047256
     77      3      H           0.00026116    -0.00022602     0.00062740
     78      3      H          -0.00090163    -0.00004252    -0.00050539
     79      3      H          -0.00109369     0.00062654    -0.00023494
     80      3      H          -0.00071869    -0.00052411     0.00015294
     81      3      H           0.00248596     0.00134993     0.00072689
     82      3      H          -0.00092489     0.00002728    -0.00263876
     83      3      H          -0.00306246     0.00032586    -0.00013941
     84      3      H           0.00093123     0.00149579     0.00264070
     85      1      C          -0.00005958    -0.00244008     0.00003892
     86      1      C           0.00023875     0.00022186     0.00232880
     87      1      C          -0.00050396    -0.00164214    -0.00062383
     88      1      C           0.00118184     0.00059865     0.00156892
     89      1      C           0.00053618    -0.00277547     0.00014900
     90      1      C           0.00036480     0.00111464     0.00237226
     91      2      N          -0.00295895    -0.00449936    -0.00683546
     92      2      N           0.00154424     0.00567374     0.00397057
     93      3      H          -0.00024299     0.00155839    -0.00215151
     94      3      H          -0.00064942     0.00050953    -0.00106827
     95      3      H          -0.00115609     0.00069223    -0.00037433
     96      3      H          -0.00037863     0.00058157     0.00018426
     97      3      H           0.00140023    -0.00073730     0.00076606
     98      3      H          -0.00052589    -0.00157294     0.00161051
     99      3      H           0.00012532    -0.00040856    -0.00057272
    100      3      H           0.00101940     0.00055807    -0.00087663
    101      3      H           0.00000973     0.00099463    -0.00028269
    102      3      H           0.00045587     0.00163221    -0.00204756
    103      1      C           0.00243826     0.00018835    -0.00152507
    104      1      C          -0.00103466    -0.00168380    -0.00098577
    105      1      C           0.00139818     0.00076255    -0.00087357
    106      1      C          -0.00143902    -0.00104284     0.00096258
    107      1      C           0.00185480    -0.00007962    -0.00035783
    108      1      C          -0.00164244    -0.00163573     0.00040099
    109      2      N           0.00441189     0.00418055    -0.00314222
    110      2      N          -0.00564702    -0.00408456     0.00118885
    111      3      H          -0.00009320     0.00202830     0.00134393
    112      3      H           0.00060821     0.00067461     0.00063232
    113      3      H          -0.00038356     0.00111756     0.00003459
    114      3      H          -0.00060894     0.00020616     0.00025266
    115      3      H           0.00055833    -0.00156424    -0.00030955
    116      3      H           0.00000512    -0.00023445    -0.00148349
    117      3      H           0.00065123     0.00031898     0.00026108
    118      3      H           0.00035148     0.00004797     0.00139882
    119      3      H           0.00000945     0.00067763     0.00159658
    120      3      H          -0.00025391     0.00001902     0.00037628
    121      1      C           0.00268028     0.00033548     0.00023537
    122      1      C          -0.00001903    -0.00178660     0.00128466
    123      1      C           0.00124124     0.00130877    -0.00068038
    124      1      C          -0.00089261    -0.00105146     0.00124965
    125      1      C           0.00129294     0.00188791     0.00098544
    126      1      C          -0.00094677    -0.00065286     0.00292390
    127      2      N           0.00392533     0.00493485    -0.00441096
    128      2      N          -0.00406739    -0.00505563     0.00118680
    129      3      H          -0.00111585    -0.00021124    -0.00181070
    130      3      H           0.00010725    -0.00002262    -0.00081511
    131      3      H           0.00067587    -0.00070690    -0.00098344
    132      3      H          -0.00029528    -0.00067716    -0.00025486
    133      3      H          -0.00013583     0.00048365     0.00151177
    134      3      H           0.00136444     0.00007120     0.00119549
    135      3      H           0.00002470     0.00055377    -0.00053607
    136      3      H          -0.00114915     0.00057862    -0.00025134
    137      3      H          -0.00037946    -0.00052606    -0.00008855
    138      3      H          -0.00182605    -0.00007860    -0.00220185
    139      1      C          -0.00121125    -0.00085246    -0.00252991
    140      1      C           0.00220007     0.00008363    -0.00081858
    141      1      C          -0.00140230    -0.00032320    -0.00109976
    142      1      C           0.00173697     0.00037815     0.00057140
    143      1      C          -0.00151062     0.00093626    -0.00123214
    144      1      C           0.00171270     0.00203495    -0.00045769
    145      2      N          -0.00748011    -0.00230074    -0.00197932
    146      2      N           0.00668519    -0.00071646     0.00498724
    147      3      H          -0.00139095    -0.00155234     0.00226466
    148      3      H          -0.00068948    -0.00008888     0.00012319
    149      3      H          -0.00022081    -0.00130880     0.00016770
    150      3      H           0.00043318    -0.00027996     0.00056295
    151      3      H           0.00069449     0.00113659    -0.00112948
    152      3      H           0.00028708    -0.00034570    -0.00148876
    153      3      H          -0.00075340     0.00006275     0.00025038
    154      3      H          -0.00024824     0.00092889     0.00091841
    155      3      H           0.00005113     0.00006620     0.00082049
    156      3      H          -0.00039553    -0.00091428     0.00221700
    157      1      C           0.00174832     0.00181924     0.00139378
    158      1      C          -0.00190353    -0.00008377     0.00084171
    159      1      C           0.00144256     0.00080330     0.00086163
    160      1      C          -0.00156372    -0.00071078    -0.00093582
    161      1      C           0.00077375     0.00147476     0.00032352
    162      1      C          -0.00221435    -0.00070343    -0.00053415
    163      2      N           0.00671082     0.00288497     0.00268410
    164      2      N          -0.00499642    -0.00422351    -0.00126525
    165      3      H           0.00157393    -0.00113381    -0.00139008
    166      3      H           0.00089721     0.00014266    -0.00061706
    167      3      H           0.00076448    -0.00094914    -0.00006440
    168      3      H          -0.00013357    -0.00063650    -0.00023312
    169      3      H          -0.00109305     0.00122183     0.00029815
    170      3      H          -0.00019087     0.00008557     0.00148857
    171      3      H           0.00058716     0.00040226    -0.00027463
    172      3      H           0.00019043     0.00026931    -0.00139075
    173      3      H           0.00059175    -0.00034733    -0.00159211
    174      3      H          -0.00019966    -0.00024236    -0.00043608
    175      1      C          -0.00222313     0.00080149     0.00007142
    176      1      C           0.00036720    -0.00008603    -0.00215613
    177      1      C          -0.00170954     0.00037113     0.00075631
    178      1      C           0.00125969     0.00063908    -0.00153214
    179      1      C          -0.00198628     0.00171746    -0.00014408
    180      1      C           0.00154910    -0.00057352    -0.00250709
    181      2      N          -0.00501033    -0.00097246     0.00739125
    182      2      N           0.00493687    -0.00163883    -0.00411131
    183      3      H           0.00125706    -0.00088836     0.00216064
    184      3      H           0.00015755    -0.00080932     0.00111504
    185      3      H          -0.00001778    -0.00133018     0.00041945
    186      3      H           0.00034447    -0.00060040    -0.00018428
    187      3      H           0.00005308     0.00158493    -0.00075365
    188      3      H          -0.00162066     0.00029652    -0.00159001
    189      3      H          -0.00031906     0.00032084     0.00058397
    190      3      H           0.00099185     0.00063651     0.00080030
    191      3      H           0.00087260    -0.00047505     0.00026609
    192      3      H           0.00213229    -0.00061181     0.00191660
 SUM OF ATOMIC FORCES           0.00077979    -0.00637997    -0.00119246     0.00653713

 Number of electrons:                                                        516
 Number of occupied orbitals:                                                258
 Number of molecular orbitals:                                               258

 Number of orbital functions:                                               1776
 Number of independent orbital functions:                                   1776

 Extrapolation method: ASPC


 SCF WAVEFUNCTION OPTIMIZATION

  ----------------------------------- OT ---------------------------------------
  Minimizer      : CG                  : conjugate gradient
  Preconditioner : FULL_SINGLE_INVERSE : inversion of 
                                         H + eS - 2*(Sc)(c^T*H*c+const)(Sc)^T
  Precond_solver : DEFAULT
  Line search    : 2PNT                : 2 energies, one gradient
  stepsize       :    0.08000000                  energy_gap     :    0.08000000
  eps_taylor     :   0.10000E-15                  max_taylor     :             4
  ----------------------------------- OT ---------------------------------------

  Step     Update method      Time    Convergence         Total energy    Change
  ------------------------------------------------------------------------------
     1 OT CG       0.80E-01  146.6     0.00115428      -709.3544175011 -7.09E+02
     2 OT LS       0.15E+00  104.7                     -709.3900644381
     3 OT CG       0.15E+00  172.7     0.00065163      -709.3995775039 -4.52E-02
     4 OT LS       0.69E-01  104.4                     -709.3973707900
     5 OT CG       0.69E-01  172.4     0.00027776      -709.4062543992 -6.68E-03
     6 OT LS       0.70E-01  103.9                     -709.4074883441
     7 OT CG       0.70E-01  172.9     0.00017697      -709.4074886285 -1.23E-03
     8 OT LS       0.57E-01  104.3                     -709.4078804019
     9 OT CG       0.57E-01  172.8     0.00008123      -709.4078999015 -4.11E-04
    10 OT LS       0.75E-01  103.9                     -709.4080071041
    11 OT CG       0.75E-01  172.9     0.00003555      -709.4080134824 -1.14E-04
    12 OT LS       0.80E-01  104.1                     -709.4080365601
    13 OT CG       0.80E-01  172.6     0.00001614      -709.4080366460 -2.32E-05
    14 OT LS       0.74E-01  104.0                     -709.4080410297
    15 OT CG       0.74E-01  172.3     0.00000858      -709.4080410591 -4.41E-06
    16 OT LS       0.71E-01  104.3                     -709.4080422583
    17 OT CG       0.71E-01  172.3     0.00000393      -709.4080422602 -1.20E-06
    18 OT LS       0.70E-01  104.1                     -709.4080425091
    19 OT CG       0.70E-01  172.4     0.00000227      -709.4080425091 -2.49E-07
    20 OT LS       0.64E-01  104.7                     -709.4080425832
    21 OT CG       0.64E-01  173.1     0.00000116      -709.4080425840 -7.49E-08
    22 OT LS       0.78E-01  104.3                     -709.4080426070
    23 OT CG       0.78E-01  172.9     0.00000060      -709.4080426078 -2.38E-08

  *** SCF run converged in    23 steps ***


  Electronic density on regular grids:       -515.9999992917        0.0000007083
  Core density on regular grids:              515.9999967681       -0.0000032319
  Total charge density on r-space grids:       -0.0000025236
  Total charge density g-space grids:          -0.0000025236

  Overlap energy of the core charge distribution:               0.00002445943583
  Self energy of the core charge distribution:              -1694.39446126194002
  Core Hamiltonian energy:                                    522.84862732657689
  Hartree energy:                                             685.63214333348242
  Exchange-correlation energy:                               -223.49437646537268

  Total energy:                                              -709.40804260781761

  outer SCF iter =    1 RMS gradient =   0.60E-06 energy =       -709.4080426078
  outer SCF loop converged in   1 iterations or   23 steps


 ENERGY| Total FORCE_EVAL ( QS ) energy (a.u.):             -709.408042613531507


 ATOMIC FORCES in [a.u.]

 # Atom   Kind   Element          X              Y              Z
      1      1      C          -0.00108675     0.00068169     0.00085882
      2      1      C          -0.00116771     0.00257199     0.00219217
      3      1      C           0.00104851     0.00137899     0.00037827
      4      1      C          -0.00150027    -0.00006232     0.00005435
      5      1      C           0.00263943    -0.00176142    -0.00077005
      6      1      C           0.00201535    -0.00110668    -0.00216192
      7      2      N          -0.00155380    -0.00323663    -0.00567724
      8      2      N          -0.00396436     0.00149329     0.00571176
      9      1      C          -0.00066762    -0.00107026    -0.00010953
     10      1      C          -0.00007202     0.00314047     0.00073814
     11      1      C           0.00005762     0.00227973     0.00205907
     12      1      C           0.00006698    -0.00142339    -0.00080554
     13      1      C           0.00170612    -0.00245518    -0.00210720
     14      1      C           0.00183769     0.00028828    -0.00041901
     15      1      C           0.00232344    -0.00234672     0.00222471
     16      1      C          -0.00153816     0.00220167    -0.00027775
     17      1      C          -0.00035320     0.00344287    -0.00265069
     18      1      C           0.00116219    -0.00239050     0.00006558
     19      3      H           0.00032953     0.00048143    -0.00010317
     20      3      H          -0.00003429    -0.00077520    -0.00022178
     21      3      H           0.00036197    -0.00114437    -0.00107074
     22      3      H          -0.00077817     0.00084042     0.00102079
     23      3      H           0.00059098     0.00010151     0.00009332
     24      3      H          -0.00071353     0.00023102     0.00017866
     25      3      H           0.00110897    -0.00030674     0.00206140
     26      3      H          -0.00322059     0.00200112    -0.00142433
     27      3      H           0.00033009     0.00107058    -0.00241107
     28      3      H           0.00024075    -0.00377765     0.00142544
     29      1      C           0.00048171    -0.00070019    -0.00039449
     30      1      C          -0.00255246    -0.00106754    -0.00303221
     31      1      C          -0.00057241    -0.00051407     0.00124919
     32      1      C          -0.00021160     0.00075478    -0.00033565
     33      1      C          -0.00005933    -0.00002585     0.00316401
     34      1      C           0.00168104     0.00331218     0.00221612
     35      2      N           0.00246492     0.00310297    -0.00049971
     36      2      N          -0.00113103    -0.00527553     0.00068476
     37      1      C          -0.00002345    -0.00034734     0.00080897
     38      1      C          -0.00067342     0.00022238    -0.00313694
     39      1      C          -0.00267675    -0.00247566    -0.00224032
     40      1      C           0.00090407    -0.00005124     0.00023738
     41      1      C           0.00095329     0.00156116     0.00399838
     42      1      C          -0.00012676     0.00074122    -0.00070393
     43      1      C          -0.00089913    -0.00020147     0.00095889
     44      1      C          -0.00045694     0.00022095    -0.00058758
     45      1      C           0.00135247     0.00223558    -0.00039272
     46      1      C          -0.00030289     0.00026142     0.00197949
     47      3      H           0.00003212    -0.00117516     0.00026493
     48      3      H          -0.00085264    -0.00036941    -0.00034166
     49      3      H          -0.00056627    -0.00079513     0.00050385
     50      3      H          -0.00004631     0.00024926    -0.00051004
     51      3      H          -0.00014395     0.00020265    -0.00086293
     52      3      H           0.00022660    -0.00012449     0.00063888
     53      3      H          -0.00122261    -0.00248085     0.00021740
     54      3      H           0.00182752     0.00033164    -0.00281017
     55      3      H           0.00267669     0.00177450    -0.00062688
     56      3      H          -0.00057530    -0.00072575     0.00264714
     57      1      C           0.00048320     0.00077256    -0.00033514
     58      1      C           0.00172178     0.00006051    -0.00409944
     59      1      C           0.00046324    -0.00018597     0.00031267
     60      1      C          -0.00043698    -0.00008518    -0.00099590
     61      1      C          -0.00008916    -0.00048088     0.00290602
     62      1      C          -0.00311747    -0.00108579     0.00217301
     63      2      N          -0.00516950     0.00040517    -0.00073896
     64      2      N           0.00394453     0.00181858    -0.00002250
     65      1      C           0.00046194    -0.00052588     0.00021314
     66      1      C           0.00006116     0.00013232    -0.00305319
     67      1      C           0.00360946    -0.00013065    -0.00211294
     68      1      C          -0.00041080     0.00080293     0.00086606
     69      1      C          -0.00217245    -0.00168193     0.00328144
     70      1      C          -0.00063447    -0.00009961    -0.00102712
     71      1      C           0.00140599    -0.00033579     0.00035584
     72      1      C          -0.00013081    -0.00079442    -0.00238289
     73      1      C          -0.00008082    -0.00106543    -0.00059250
     74      1      C           0.00037594    -0.00067900     0.00080688
     75      3      H           0.00017754    -0.00022834     0.00088525
     76      3      H          -0.00002882     0.00019680    -0.00053288
     77      3      H           0.00026999    -0.00022454     0.00066805
     78      3      H          -0.00091698    -0.00004049    -0.00054948
     79      3      H          -0.00104216     0.00063134    -0.00022078
     80      3      H          -0.00076531    -0.00054117     0.00021039
     81      3      H           0.00249539     0.00134987     0.00071258
     82      3      H          -0.00093179     0.00002035    -0.00263794
     83      3      H          -0.00306531     0.00032462    -0.00012898
     84      3      H           0.00093678     0.00149485     0.00263745
     85      1      C          -0.00004602    -0.00238925     0.00006881
     86      1      C           0.00028118     0.00018138     0.00224721
     87      1      C          -0.00042402    -0.00166052    -0.00055778
     88      1      C           0.00113765     0.00051035     0.00161373
     89      1      C           0.00047928    -0.00270448     0.00020983
     90      1      C           0.00034455     0.00108286     0.00232523
     91      2      N          -0.00284643    -0.00450756    -0.00668107
     92      2      N           0.00145796     0.00555516     0.00400030
     93      3      H          -0.00024135     0.00156606    -0.00216450
     94      3      H          -0.00067943     0.00051917    -0.00105343
     95      3      H          -0.00116459     0.00069053    -0.00037720
     96      3      H          -0.00038710     0.00058325     0.00017777
     97      3      H           0.00137865    -0.00071234     0.00075085
     98      3      H          -0.00052048    -0.00155411     0.00157982
     99      3      H           0.00013107    -0.00039839    -0.00057692
    100      3      H           0.00102516     0.00056269    -0.00088046
    101      3      H           0.00004698     0.00098967    -0.00030552
    102      3      H           0.00045044     0.00164174    -0.00205832
    103      1      C           0.00239133     0.00016534    -0.00149724
    104      1      C          -0.00094166    -0.00167359    -0.00094501
    105      1      C           0.00140420     0.00065742    -0.00088348
    106      1      C          -0.00141418    -0.00104211     0.00085509
    107      1      C           0.00175364    -0.00006423    -0.00036791
    108      1      C          -0.00159735    -0.00159545     0.00040111
    109      2      N           0.00443625     0.00407087    -0.00308404
    110      2      N          -0.00561222    -0.00404402     0.00109557
    111      3      H          -0.00009634     0.00203361     0.00135468
    112      3      H           0.00057997     0.00069259     0.00061316
    113      3      H          -0.00038512     0.00112539     0.00003143
    114      3      H          -0.00060933     0.00021743     0.00025276
    115      3      H           0.00054036    -0.00153643    -0.00029490
    116      3      H           0.00001051    -0.00022218    -0.00145426
    117      3      H           0.00064827     0.00031786     0.00027230
    118      3      H           0.00035552     0.00004763     0.00140455
    119      3      H           0.00003557     0.00066346     0.00161685
    120      3      H          -0.00025871     0.00002565     0.00037626
    121      1      C           0.00264475     0.00028216     0.00024904
    122      1      C          -0.00003786    -0.00168397     0.00125321
    123      1      C           0.00121007     0.00132317    -0.00057753
    124      1      C          -0.00079558    -0.00103924     0.00129266
    125      1      C           0.00129744     0.00177815     0.00098254
    126      1      C          -0.00092252    -0.00060861     0.00288659
    127      2      N           0.00386291     0.00491673    -0.00426480
    128      2      N          -0.00392331    -0.00504882     0.00119619
    129      3      H          -0.00112507    -0.00020933    -0.00182065
    130      3      H           0.00013011    -0.00005536    -0.00081973
    131      3      H           0.00068095    -0.00070995    -0.00098775
    132      3      H          -0.00029070    -0.00067806    -0.00026586
    133      3      H          -0.00014011     0.00046428     0.00148183
    134      3      H           0.00134216     0.00007986     0.00116674
    135      3      H           0.00001322     0.00055192    -0.00053986
    136      3      H          -0.00115665     0.00058082    -0.00025182
    137      3      H          -0.00040686    -0.00049059    -0.00008519
    138      3      H          -0.00182719    -0.00007952    -0.00221710
    139      1      C          -0.00116258    -0.00085240    -0.00249282
    140      1      C           0.00210633     0.00014303    -0.00081658
    141      1      C          -0.00134338    -0.00024469    -0.00114379
    142      1      C           0.00173332     0.00034477     0.00046920
    143      1      C          -0.00143129     0.00086742    -0.00119928
    144      1      C           0.00165174     0.00203072    -0.00046441
    145      2      N          -0.00738049    -0.00216338    -0.00199661
    146      2      N           0.00663209    -0.00076776     0.00484008
    147      3      H          -0.00139084    -0.00155288     0.00227953
    148      3      H          -0.00067210    -0.00012997     0.00011974
    149      3      H          -0.00022252    -0.00131659     0.00016828
    150      3      H           0.00042597    -0.00028897     0.00056664
    151      3      H           0.00069120     0.00111299    -0.00110087
    152      3      H           0.00026859    -0.00033981    -0.00145908
    153      3      H          -0.00075217     0.00006691     0.00026107
    154      3      H          -0.00024833     0.00093503     0.00092290
    155      3      H           0.00003418     0.00010221     0.00082491
    156      3      H          -0.00040020    -0.00092381     0.00222577
    157      1      C           0.00170120     0.00178982     0.00136658
    158      1      C          -0.00185106    -0.00000838     0.00080205
    159      1      C           0.00135333     0.00085970     0.00087225
    160      1      C          -0.00155132    -0.00068952    -0.00082875
    161      1      C           0.00073823     0.00137980     0.00033387
    162      1      C          -0.00215718    -0.00068404    -0.00053325
    163      2      N           0.00662469     0.00295028     0.00262052
    164      2      N          -0.00494180    -0.00421350    -0.00117302
    165      3      H           0.00157640    -0.00113917    -0.00140033
    166      3      H           0.00089950     0.00010896    -0.00059765
    167      3      H           0.00077073    -0.00095411    -0.00006121
    168      3      H          -0.00012438    -0.00064234    -0.00023348
    169      3      H          -0.00107755     0.00119274     0.00028351
    170      3      H          -0.00017755     0.00008442     0.00145927
    171      3      H           0.00058482     0.00040030    -0.00028575
    172      3      H           0.00019232     0.00027315    -0.00139652
    173      3      H           0.00059218    -0.00031768    -0.00161236
    174      3      H          -0.00019612    -0.00024969    -0.00043592
    175      1      C          -0.00217213     0.00078848     0.00003972
    176      1      C           0.00035216    -0.00002759    -0.00207530
    177      1      C          -0.00168588     0.00044957     0.00068881
    178      1      C           0.00115980     0.00064456    -0.00157677
    179      1      C          -0.00195372     0.00163308    -0.00020418
    180      1      C           0.00151188    -0.00057472    -0.00246026
    181      2      N          -0.00495323    -0.00085961     0.00722950
    182      2      N           0.00480459    -0.00167030    -0.00413450
    183      3      H           0.00126481    -0.00089052     0.00217291
    184      3      H           0.00015123    -0.00083997     0.00110019
    185      3      H          -0.00002320    -0.00133681     0.00042224
    186      3      H           0.00034150    -0.00060862    -0.00017765
    187      3      H           0.00006397     0.00155432    -0.00073853
    188      3      H          -0.00160157     0.00029220    -0.00155970
    189      3      H          -0.00030720     0.00032085     0.00058801
    190      3      H           0.00099894     0.00063929     0.00080432
    191      3      H           0.00088676    -0.00043968     0.00028893
    192      3      H           0.00213585    -0.00062037     0.00192818
 SUM OF ATOMIC FORCES           0.00078093    -0.00639936    -0.00119101     0.00655592

 *******************************************************************************
 ***                 BRENT   - NUMBER OF ENERGY EVALUATIONS :       4        ***
 *******************************************************************************

 --------  Informations at step =     3 ------------
  Optimization Method        =                   CG
  Total Energy               =      -709.4080433355
  Real energy change         =        -0.0085170578
  Decrease in energy         =                  YES
  Used time                  =            24669.699

  Convergence check :
  Max. step size             =         0.0299346758
  Conv. limit for step size  =         0.0010000000
  Convergence in step size   =                   NO
  RMS step size              =         0.0100283375
  Conv. limit for RMS step   =         0.0010000000
  Convergence in RMS step    =                   NO
  Max. gradient              =         0.0162167090
  Conv. limit for gradients  =         0.0010000000
  Conv. for gradients        =                   NO
  RMS gradient               =         0.0054327173
  Conv. limit for RMS grad.  =         0.0010000000
  Conv. for gradients        =                   NO
 ---------------------------------------------------

 Number of electrons:                                                        516
 Number of occupied orbitals:                                                258
 Number of molecular orbitals:                                               258

 Number of orbital functions:                                               1776
 Number of independent orbital functions:                                   1776

 Extrapolation method: ASPC


 SCF WAVEFUNCTION OPTIMIZATION

  ----------------------------------- OT ---------------------------------------
  Minimizer      : CG                  : conjugate gradient
  Preconditioner : FULL_SINGLE_INVERSE : inversion of 
                                         H + eS - 2*(Sc)(c^T*H*c+const)(Sc)^T
  Precond_solver : DEFAULT
  Line search    : 2PNT                : 2 energies, one gradient
  stepsize       :    0.08000000                  energy_gap     :    0.08000000
  eps_taylor     :   0.10000E-15                  max_taylor     :             4
  ----------------------------------- OT ---------------------------------------

  Step     Update method      Time    Convergence         Total energy    Change
  ------------------------------------------------------------------------------
     1 OT CG       0.80E-01  146.6     0.00050849      -709.3977517221 -7.09E+02
     2 OT LS       0.14E+00  104.3                     -709.4046133863
     3 OT CG       0.14E+00  172.7     0.00029478      -709.4063386506 -8.59E-03
     4 OT LS       0.67E-01  104.5                     -709.4059100838
     5 OT CG       0.67E-01  172.3     0.00012488      -709.4076826230 -1.34E-03
     6 OT LS       0.71E-01  104.7                     -709.4079347715
     7 OT CG       0.71E-01  172.5     0.00007791      -709.4079353129 -2.53E-04
     8 OT LS       0.57E-01  104.3                     -709.4080096886
     9 OT CG       0.57E-01  172.2     0.00003757      -709.4080143884 -7.91E-05
    10 OT LS       0.71E-01  105.4                     -709.4080363431
    11 OT CG       0.71E-01  172.7     0.00001641      -709.4080371999 -2.28E-05
    12 OT LS       0.80E-01  104.6                     -709.4080420673
    13 OT CG       0.80E-01  173.0     0.00000726      -709.4080421368 -4.94E-06
    14 OT LS       0.74E-01  104.5                     -709.4080430283
    15 OT CG       0.74E-01  172.3     0.00000383      -709.4080430338 -8.97E-07
    16 OT LS       0.72E-01  104.8                     -709.4080432742
    17 OT CG       0.72E-01  172.8     0.00000171      -709.4080432745 -2.41E-07
    18 OT LS       0.71E-01  104.3                     -709.4080433222
    19 OT CG       0.71E-01  173.1     0.00000098      -709.4080433222 -4.77E-08

  *** SCF run converged in    19 steps ***


  Electronic density on regular grids:       -515.9999992907        0.0000007093
  Core density on regular grids:              515.9999967681       -0.0000032319
  Total charge density on r-space grids:       -0.0000025226
  Total charge density g-space grids:          -0.0000025226

  Overlap energy of the core charge distribution:               0.00002444374130
  Self energy of the core charge distribution:              -1694.39446126194002
  Core Hamiltonian energy:                                    522.83829846798790
  Hartree energy:                                             685.63965916035420
  Exchange-correlation energy:                               -223.49156413234371

  Total energy:                                              -709.40804332220034

  outer SCF iter =    1 RMS gradient =   0.98E-06 energy =       -709.4080433222
  outer SCF loop converged in   1 iterations or   19 steps


 ENERGY| Total FORCE_EVAL ( QS ) energy (a.u.):             -709.408043334796844


 ATOMIC FORCES in [a.u.]

 # Atom   Kind   Element          X              Y              Z
      1      1      C          -0.00111752     0.00070549     0.00086945
      2      1      C          -0.00114254     0.00252580     0.00223095
      3      1      C           0.00102234     0.00142475     0.00035209
      4      1      C          -0.00149943    -0.00008879     0.00000697
      5      1      C           0.00261973    -0.00172973    -0.00080639
      6      1      C           0.00202147    -0.00109223    -0.00213102
      7      2      N          -0.00154458    -0.00324781    -0.00566267
      8      2      N          -0.00395757     0.00151858     0.00570196
      9      1      C          -0.00069101    -0.00105077    -0.00006403
     10      1      C          -0.00005341     0.00310512     0.00077623
     11      1      C           0.00007325     0.00228027     0.00202589
     12      1      C           0.00007299    -0.00146327    -0.00081580
     13      1      C           0.00167946    -0.00241061    -0.00214621
     14      1      C           0.00186486     0.00024408    -0.00039373
     15      1      C           0.00242794    -0.00231814     0.00238651
     16      1      C          -0.00161282     0.00224986    -0.00036236
     17      1      C          -0.00027366     0.00352577    -0.00282086
     18      1      C           0.00116827    -0.00248299     0.00014943
     19      3      H           0.00032955     0.00046566    -0.00005324
     20      3      H           0.00001431    -0.00082683    -0.00027156
     21      3      H           0.00034058    -0.00111511    -0.00108047
     22      3      H          -0.00076329     0.00080703     0.00103081
     23      3      H           0.00057727     0.00010918     0.00004356
     24      3      H          -0.00073508     0.00029814     0.00022838
     25      3      H           0.00110750    -0.00031837     0.00205672
     26      3      H          -0.00322786     0.00200260    -0.00141548
     27      3      H           0.00031911     0.00107495    -0.00240687
     28      3      H           0.00023932    -0.00378362     0.00141568
     29      1      C           0.00046979    -0.00072150    -0.00042830
     30      1      C          -0.00258022    -0.00108442    -0.00300114
     31      1      C          -0.00056748    -0.00051107     0.00123521
     32      1      C          -0.00016542     0.00079985    -0.00032726
     33      1      C          -0.00005727    -0.00001931     0.00313651
     34      1      C           0.00167796     0.00332313     0.00219429
     35      2      N           0.00246014     0.00311047    -0.00047312
     36      2      N          -0.00113244    -0.00526997     0.00065808
     37      1      C          -0.00005131    -0.00039845     0.00080094
     38      1      C          -0.00068398     0.00020772    -0.00310926
     39      1      C          -0.00268613    -0.00247467    -0.00222782
     40      1      C           0.00091785    -0.00003634     0.00026827
     41      1      C           0.00097246     0.00159339     0.00397397
     42      1      C          -0.00013799     0.00073205    -0.00068515
     43      1      C          -0.00098726    -0.00032538     0.00094060
     44      1      C          -0.00039761     0.00027995    -0.00065362
     45      1      C           0.00146929     0.00236684    -0.00036936
     46      1      C          -0.00038148     0.00020604     0.00209942
     47      3      H           0.00000378    -0.00121578     0.00027941
     48      3      H          -0.00081324    -0.00033550    -0.00028260
     49      3      H          -0.00056106    -0.00078188     0.00046130
     50      3      H          -0.00005187     0.00024152    -0.00046887
     51      3      H          -0.00011381     0.00024009    -0.00087796
     52      3      H           0.00019544    -0.00016565     0.00057863
     53      3      H          -0.00121812    -0.00247508     0.00022998
     54      3      H           0.00182493     0.00032624    -0.00281292
     55      3      H           0.00267090     0.00176567    -0.00064161
     56      3      H          -0.00056628    -0.00072241     0.00264808
     57      1      C           0.00050434     0.00077772    -0.00036731
     58      1      C           0.00175637     0.00006126    -0.00407555
     59      1      C           0.00044742    -0.00019145     0.00028698
     60      1      C          -0.00049928    -0.00008743    -0.00098598
     61      1      C          -0.00011230    -0.00048288     0.00287765
     62      1      C          -0.00311860    -0.00109389     0.00216076
     63      2      N          -0.00515431     0.00039819    -0.00071616
     64      2      N           0.00394532     0.00181980    -0.00004122
     65      1      C           0.00052094    -0.00051146     0.00020012
     66      1      C           0.00007005     0.00013043    -0.00302207
     67      1      C           0.00361466    -0.00013860    -0.00209352
     68      1      C          -0.00043491     0.00080255     0.00090307
     69      1      C          -0.00219994    -0.00169751     0.00325155
     70      1      C          -0.00062760    -0.00009640    -0.00100968
     71      1      C           0.00155562    -0.00030293     0.00032541
     72      1      C          -0.00021903    -0.00083940    -0.00251144
     73      1      C          -0.00021199    -0.00108305    -0.00056755
     74      1      C           0.00046080    -0.00065575     0.00087634
     75      3      H           0.00022491    -0.00021980     0.00090020
     76      3      H          -0.00008031     0.00018877    -0.00047178
     77      3      H           0.00026111    -0.00022597     0.00062702
     78      3      H          -0.00090241    -0.00004220    -0.00050698
     79      3      H          -0.00109210     0.00062698    -0.00023491
     80      3      H          -0.00071695    -0.00052343     0.00015082
     81      3      H           0.00248630     0.00135038     0.00072683
     82      3      H          -0.00092425     0.00002756    -0.00263869
     83      3      H          -0.00306218     0.00032605    -0.00013964
     84      3      H           0.00093068     0.00149579     0.00264044
     85      1      C          -0.00006018    -0.00243993     0.00003964
     86      1      C           0.00023869     0.00022305     0.00232774
     87      1      C          -0.00050312    -0.00164280    -0.00062338
     88      1      C           0.00118133     0.00059805     0.00156968
     89      1      C           0.00053522    -0.00277492     0.00014783
     90      1      C           0.00036579     0.00111256     0.00237192
     91      2      N          -0.00295966    -0.00449861    -0.00683428
     92      2      N           0.00154414     0.00567292     0.00397049
     93      3      H          -0.00024279     0.00155839    -0.00215151
     94      3      H          -0.00064871     0.00050944    -0.00106836
     95      3      H          -0.00115650     0.00069141    -0.00037482
     96      3      H          -0.00037810     0.00058224     0.00018482
     97      3      H           0.00140043    -0.00073788     0.00076621
     98      3      H          -0.00052585    -0.00157302     0.00161114
     99      3      H           0.00012490    -0.00040918    -0.00057310
    100      3      H           0.00101999     0.00055898    -0.00087577
    101      3      H           0.00000919     0.00099453    -0.00028241
    102      3      H           0.00045607     0.00163276    -0.00204720
    103      1      C           0.00243790     0.00018876    -0.00152508
    104      1      C          -0.00103565    -0.00168264    -0.00098381
    105      1      C           0.00139874     0.00076174    -0.00087362
    106      1      C          -0.00143877    -0.00104323     0.00096143
    107      1      C           0.00185480    -0.00007760    -0.00035624
    108      1      C          -0.00164096    -0.00163702     0.00040133
    109      2      N           0.00441063     0.00418023    -0.00314303
    110      2      N          -0.00564722    -0.00408554     0.00118805
    111      3      H          -0.00009255     0.00202872     0.00134365
    112      3      H           0.00060840     0.00067445     0.00063226
    113      3      H          -0.00038308     0.00111781     0.00003428
    114      3      H          -0.00060939     0.00020566     0.00025287
    115      3      H           0.00055861    -0.00156448    -0.00030991
    116      3      H           0.00000485    -0.00023490    -0.00148400
    117      3      H           0.00065168     0.00031943     0.00026075
    118      3      H           0.00035076     0.00004729     0.00139910
    119      3      H           0.00000916     0.00067789     0.00159605
    120      3      H          -0.00025428     0.00001884     0.00037618
    121      1      C           0.00268093     0.00033394     0.00023599
    122      1      C          -0.00002047    -0.00178707     0.00128318
    123      1      C           0.00124156     0.00130873    -0.00067887
    124      1      C          -0.00089181    -0.00105136     0.00125033
    125      1      C           0.00129285     0.00188786     0.00098325
    126      1      C          -0.00094634    -0.00065163     0.00292450
    127      2      N           0.00392473     0.00493446    -0.00440884
    128      2      N          -0.00406586    -0.00505444     0.00118692
    129      3      H          -0.00111585    -0.00021083    -0.00181074
    130      3      H           0.00010639    -0.00002184    -0.00081471
    131      3      H           0.00067716    -0.00070589    -0.00098411
    132      3      H          -0.00029598    -0.00067757    -0.00025442
    133      3      H          -0.00013553     0.00048414     0.00151215
    134      3      H           0.00136455     0.00007095     0.00119605
    135      3      H           0.00002534     0.00055416    -0.00053637
    136      3      H          -0.00115007     0.00057781    -0.00025061
    137      3      H          -0.00037894    -0.00052647    -0.00008855
    138      3      H          -0.00182641    -0.00007916    -0.00220171
    139      1      C          -0.00120970    -0.00085271    -0.00253073
    140      1      C           0.00220004     0.00008378    -0.00081650
    141      1      C          -0.00140173    -0.00032250    -0.00110050
    142      1      C           0.00173713     0.00037852     0.00056983
    143      1      C          -0.00151174     0.00093517    -0.00123052
    144      1      C           0.00171174     0.00203638    -0.00045873
    145      2      N          -0.00747777    -0.00229911    -0.00197941
    146      2      N           0.00668398    -0.00071691     0.00498464
    147      3      H          -0.00139142    -0.00155225     0.00226464
    148      3      H          -0.00068960    -0.00008800     0.00012326
    149      3      H          -0.00022225    -0.00130934     0.00016685
    150      3      H           0.00043390    -0.00027956     0.00056328
    151      3      H           0.00069429     0.00113682    -0.00113009
    152      3      H           0.00028775    -0.00034569    -0.00148919
    153      3      H          -0.00075425     0.00006225     0.00024985
    154      3      H          -0.00024657     0.00092959     0.00091916
    155      3      H           0.00005140     0.00006491     0.00082004
    156      3      H          -0.00039532    -0.00091456     0.00221701
    157      1      C           0.00174837     0.00181882     0.00139377
    158      1      C          -0.00190300    -0.00008518     0.00083976
    159      1      C           0.00144214     0.00080416     0.00086168
    160      1      C          -0.00156391    -0.00071027    -0.00093465
    161      1      C           0.00077561     0.00147379     0.00032186
    162      1      C          -0.00221469    -0.00070172    -0.00053441
    163      2      N           0.00671015     0.00288391     0.00268513
    164      2      N          -0.00499743    -0.00422326    -0.00126497
    165      3      H           0.00157465    -0.00113342    -0.00138977
    166      3      H           0.00089722     0.00014279    -0.00061692
    167      3      H           0.00076481    -0.00094889    -0.00006415
    168      3      H          -0.00013416    -0.00063663    -0.00023330
    169      3      H          -0.00109312     0.00122211     0.00029847
    170      3      H          -0.00019136     0.00008557     0.00148905
    171      3      H           0.00058767     0.00040241    -0.00027436
    172      3      H           0.00018950     0.00026901    -0.00139102
    173      3      H           0.00059181    -0.00034767    -0.00159162
    174      3      H          -0.00020012    -0.00024262    -0.00043602
    175      1      C          -0.00222330     0.00080098     0.00007109
    176      1      C           0.00036815    -0.00008667    -0.00215504
    177      1      C          -0.00170980     0.00037213     0.00075576
    178      1      C           0.00125889     0.00063902    -0.00153283
    179      1      C          -0.00198638     0.00171629    -0.00014279
    180      1      C           0.00154731    -0.00057134    -0.00250694
    181      2      N          -0.00500974    -0.00097331     0.00738953
    182      2      N           0.00493636    -0.00163850    -0.00411119
    183      3      H           0.00125741    -0.00088814     0.00216043
    184      3      H           0.00015786    -0.00080860     0.00111516
    185      3      H          -0.00001868    -0.00133016     0.00041995
    186      3      H           0.00034537    -0.00060026    -0.00018487
    187      3      H           0.00005268     0.00158540    -0.00075380
    188      3      H          -0.00162070     0.00029659    -0.00159069
    189      3      H          -0.00031978     0.00032078     0.00058435
    190      3      H           0.00099310     0.00063660     0.00079932
    191      3      H           0.00087222    -0.00047554     0.00026579
    192      3      H           0.00213299    -0.00061194     0.00191620
 SUM OF ATOMIC FORCES           0.00077979    -0.00637994    -0.00119247     0.00653710

 --------------------------
 OPTIMIZATION STEP:      4
 --------------------------

 Number of electrons:                                                        516
 Number of occupied orbitals:                                                258
 Number of molecular orbitals:                                               258

 Number of orbital functions:                                               1776
 Number of independent orbital functions:                                   1776

 Extrapolation method: ASPC


 SCF WAVEFUNCTION OPTIMIZATION

  ----------------------------------- OT ---------------------------------------
  Minimizer      : CG                  : conjugate gradient
  Preconditioner : FULL_SINGLE_INVERSE : inversion of 
                                         H + eS - 2*(Sc)(c^T*H*c+const)(Sc)^T
  Precond_solver : DEFAULT
  Line search    : 2PNT                : 2 energies, one gradient
  stepsize       :    0.08000000                  energy_gap     :    0.08000000
  eps_taylor     :   0.10000E-15                  max_taylor     :             4
  ----------------------------------- OT ---------------------------------------

  Step     Update method      Time    Convergence         Total energy    Change
  ------------------------------------------------------------------------------
     1 OT CG       0.80E-01  146.7     0.00012912      -709.4073767754 -7.09E+02
     2 OT LS       0.15E+00  104.7                     -709.4078205510
     3 OT CG       0.15E+00  172.9     0.00007432      -709.4079346837 -5.58E-04
     4 OT LS       0.67E-01  104.9                     -709.4079042712
     5 OT CG       0.67E-01  173.0     0.00003200      -709.4080200805 -8.54E-05
     6 OT LS       0.68E-01  103.9                     -709.4080361121
     7 OT CG       0.68E-01  173.4     0.00002004      -709.4080361147 -1.60E-05
     8 OT LS       0.59E-01  104.0                     -709.4080413555
     9 OT CG       0.59E-01  172.8     0.00000932      -709.4080415054 -5.39E-06
    10 OT LS       0.74E-01  104.4                     -709.4080429086
    11 OT CG       0.74E-01  172.2     0.00000404      -709.4080429689 -1.46E-06
    12 OT LS       0.79E-01  104.2                     -709.4080432634
    13 OT CG       0.79E-01  172.7     0.00000189      -709.4080432649 -2.96E-07
    14 OT LS       0.66E-01  104.2                     -709.4080433164
    15 OT CG       0.66E-01  173.9     0.00000109      -709.4080433186 -5.37E-08
    16 OT LS       0.63E-01  103.9                     -709.4080433358
    17 OT CG       0.63E-01  173.0     0.00000052      -709.4080433358 -1.72E-08

  *** SCF run converged in    17 steps ***


  Electronic density on regular grids:       -515.9999992907        0.0000007093
  Core density on regular grids:              515.9999967681       -0.0000032319
  Total charge density on r-space grids:       -0.0000025226
  Total charge density g-space grids:          -0.0000025226

  Overlap energy of the core charge distribution:               0.00002444374130
  Self energy of the core charge distribution:              -1694.39446126194002
  Core Hamiltonian energy:                                    522.83878129757375
  Hartree energy:                                             685.63928796026494
  Exchange-correlation energy:                               -223.49167577544046

  Total energy:                                              -709.40804333580036

  outer SCF iter =    1 RMS gradient =   0.52E-06 energy =       -709.4080433358
  outer SCF loop converged in   1 iterations or   17 steps


 ENERGY| Total FORCE_EVAL ( QS ) energy (a.u.):             -709.408043335800357


 Number of electrons:                                                        516
 Number of occupied orbitals:                                                258
 Number of molecular orbitals:                                               258

 Number of orbital functions:                                               1776
 Number of independent orbital functions:                                   1776

 Extrapolation method: ASPC


 SCF WAVEFUNCTION OPTIMIZATION

  ----------------------------------- OT ---------------------------------------
  Minimizer      : CG                  : conjugate gradient
  Preconditioner : FULL_SINGLE_INVERSE : inversion of 
                                         H + eS - 2*(Sc)(c^T*H*c+const)(Sc)^T
  Precond_solver : DEFAULT
  Line search    : 2PNT                : 2 energies, one gradient
  stepsize       :    0.08000000                  energy_gap     :    0.08000000
  eps_taylor     :   0.10000E-15                  max_taylor     :             4
  ----------------------------------- OT ---------------------------------------

  Step     Update method      Time    Convergence         Total energy    Change
  ------------------------------------------------------------------------------
     1 OT CG       0.80E-01  146.6     0.00032114      -709.4047602565 -7.09E+02
     2 OT LS       0.14E+00  104.2                     -709.4074860393
     3 OT CG       0.14E+00  172.7     0.00019102      -709.4081482866 -3.39E-03
     4 OT LS       0.68E-01  104.4                     -709.4080244138
     5 OT CG       0.68E-01  172.6     0.00008469      -709.4087185433 -5.70E-04
     6 OT LS       0.62E-01  104.9                     -709.4088197204
     7 OT CG       0.62E-01  173.1     0.00005128      -709.4088206823 -1.02E-04
     8 OT LS       0.66E-01  104.1                     -709.4088600669
     9 OT CG       0.66E-01  172.7     0.00002555      -709.4088601747 -3.95E-05
    10 OT LS       0.72E-01  104.4                     -709.4088708408
    11 OT CG       0.72E-01  172.9     0.00001043      -709.4088709241 -1.07E-05
    12 OT LS       0.74E-01  104.2                     -709.4088727625
    13 OT CG       0.74E-01  172.4     0.00000560      -709.4088727637 -1.84E-06
    14 OT LS       0.74E-01  104.6                     -709.4088732959
    15 OT CG       0.74E-01  173.2     0.00000262      -709.4088732959 -5.32E-07
    16 OT LS       0.69E-01  104.4                     -709.4088734043
    17 OT CG       0.69E-01  173.2     0.00000124      -709.4088734049 -1.09E-07
    18 OT LS       0.76E-01  104.4                     -709.4088734316
    19 OT CG       0.76E-01  173.2     0.00000073      -709.4088734318 -2.69E-08

  *** SCF run converged in    19 steps ***


  Electronic density on regular grids:       -515.9999992775        0.0000007225
  Core density on regular grids:              515.9999967643       -0.0000032357
  Total charge density on r-space grids:       -0.0000025132
  Total charge density g-space grids:          -0.0000025132

  Overlap energy of the core charge distribution:               0.00002426092732
  Self energy of the core charge distribution:              -1694.39446126194002
  Core Hamiltonian energy:                                    522.81537811329429
  Hartree energy:                                             685.64635730753491
  Exchange-correlation energy:                               -223.47617185160095

  Total energy:                                              -709.40887343178451

  outer SCF iter =    1 RMS gradient =   0.73E-06 energy =       -709.4088734318
  outer SCF loop converged in   1 iterations or   19 steps


 ENERGY| Total FORCE_EVAL ( QS ) energy (a.u.):             -709.408873431784514


 Number of electrons:                                                        516
 Number of occupied orbitals:                                                258
 Number of molecular orbitals:                                               258

 Number of orbital functions:                                               1776
 Number of independent orbital functions:                                   1776

 Extrapolation method: ASPC


 SCF WAVEFUNCTION OPTIMIZATION

  ----------------------------------- OT ---------------------------------------
  Minimizer      : CG                  : conjugate gradient
  Preconditioner : FULL_SINGLE_INVERSE : inversion of 
                                         H + eS - 2*(Sc)(c^T*H*c+const)(Sc)^T
  Precond_solver : DEFAULT
  Line search    : 2PNT                : 2 energies, one gradient
  stepsize       :    0.08000000                  energy_gap     :    0.08000000
  eps_taylor     :   0.10000E-15                  max_taylor     :             4
  ----------------------------------- OT ---------------------------------------

  Step     Update method      Time    Convergence         Total energy    Change
  ------------------------------------------------------------------------------
     1 OT CG       0.80E-01  147.2     0.00012882      -709.3843164441 -7.09E+02
     2 OT LS       0.14E+00  105.0                     -709.3847519272
     3 OT CG       0.14E+00  173.1     0.00007753      -709.3848517121 -5.35E-04
     4 OT LS       0.65E-01  104.2                     -709.3848168062
     5 OT CG       0.65E-01  172.8     0.00003558      -709.3849406327 -8.89E-05
     6 OT LS       0.56E-01  104.3                     -709.3849566515
     7 OT CG       0.56E-01  173.1     0.00002188      -709.3849569939 -1.64E-05
     8 OT LS       0.68E-01  104.4                     -709.3849642089
     9 OT CG       0.68E-01  172.7     0.00001029      -709.3849644120 -7.42E-06
    10 OT LS       0.71E-01  104.2                     -709.3849661418
    11 OT CG       0.71E-01  173.0     0.00000457      -709.3849661469 -1.73E-06
    12 OT LS       0.68E-01  104.6                     -709.3849664711
    13 OT CG       0.68E-01  173.1     0.00000241      -709.3849664720 -3.25E-07
    14 OT LS       0.72E-01  104.5                     -709.3849665677
    15 OT CG       0.72E-01  173.2     0.00000124      -709.3849665680 -9.60E-08
    16 OT LS       0.62E-01  104.6                     -709.3849665893
    17 OT CG       0.62E-01  172.8     0.00000058      -709.3849665898 -2.18E-08

  *** SCF run converged in    17 steps ***


  Electronic density on regular grids:       -515.9999992719        0.0000007281
  Core density on regular grids:              515.9999967647       -0.0000032353
  Total charge density on r-space grids:       -0.0000025072
  Total charge density g-space grids:          -0.0000025072

  Overlap energy of the core charge distribution:               0.00002499077524
  Self energy of the core charge distribution:              -1694.39446126194002
  Core Hamiltonian energy:                                    522.82212457764354
  Hartree energy:                                             685.64279545338684
  Exchange-correlation energy:                               -223.45545034969226

  Total energy:                                              -709.38496658982660

  outer SCF iter =    1 RMS gradient =   0.58E-06 energy =       -709.3849665898
  outer SCF loop converged in   1 iterations or   17 steps


 ENERGY| Total FORCE_EVAL ( QS ) energy (a.u.):             -709.384966589826604


 *******************************************************************************
 ***                 MNBRACK - NUMBER OF ENERGY EVALUATIONS :       3        ***
 *******************************************************************************

 Number of electrons:                                                        516
 Number of occupied orbitals:                                                258
 Number of molecular orbitals:                                               258

 Number of orbital functions:                                               1776
 Number of independent orbital functions:                                   1776

 Extrapolation method: ASPC


 SCF WAVEFUNCTION OPTIMIZATION

  ----------------------------------- OT ---------------------------------------
  Minimizer      : CG                  : conjugate gradient
  Preconditioner : FULL_SINGLE_INVERSE : inversion of 
                                         H + eS - 2*(Sc)(c^T*H*c+const)(Sc)^T
  Precond_solver : DEFAULT
  Line search    : 2PNT                : 2 energies, one gradient
  stepsize       :    0.08000000                  energy_gap     :    0.08000000
  eps_taylor     :   0.10000E-15                  max_taylor     :             4
  ----------------------------------- OT ---------------------------------------

  Step     Update method      Time    Convergence         Total energy    Change
  ------------------------------------------------------------------------------
     1 OT CG       0.80E-01  147.0     0.00111018      -709.3603627878 -7.09E+02
     2 OT LS       0.14E+00  104.5                     -709.3926342669
     3 OT CG       0.14E+00  172.9     0.00068161      -709.3998708158 -3.95E-02
     4 OT LS       0.66E-01  104.1                     -709.3982407297
     5 OT CG       0.66E-01  173.1     0.00030691      -709.4069133862 -7.04E-03
     6 OT LS       0.59E-01  104.6                     -709.4081749855
     7 OT CG       0.59E-01  172.9     0.00018669      -709.4081928764 -1.28E-03
     8 OT LS       0.63E-01  104.6                     -709.4086938421
     9 OT CG       0.63E-01  172.8     0.00009405      -709.4086954601 -5.03E-04
    10 OT LS       0.71E-01  104.5                     -709.4088369835
    11 OT CG       0.71E-01  173.1     0.00004014      -709.4088387113 -1.43E-04
    12 OT LS       0.69E-01  104.7                     -709.4088640818
    13 OT CG       0.69E-01  173.2     0.00002061      -709.4088641020 -2.54E-05
    14 OT LS       0.75E-01  104.0                     -709.4088713672
    15 OT CG       0.75E-01  172.8     0.00000993      -709.4088714213 -7.32E-06
    16 OT LS       0.68E-01  104.2                     -709.4088729462
    17 OT CG       0.68E-01  174.0     0.00000445      -709.4088729627 -1.54E-06
    18 OT LS       0.78E-01  104.3                     -709.4088733107
    19 OT CG       0.78E-01  172.9     0.00000260      -709.4088733161 -3.53E-07
    20 OT LS       0.58E-01  104.7                     -709.4088733959
    21 OT CG       0.58E-01  173.0     0.00000126      -709.4088734062 -9.00E-08
    22 OT LS       0.71E-01  104.5                     -709.4088734312
    23 OT CG       0.71E-01  173.3     0.00000069      -709.4088734321 -2.59E-08

  *** SCF run converged in    23 steps ***


  Electronic density on regular grids:       -515.9999992775        0.0000007225
  Core density on regular grids:              515.9999967643       -0.0000032357
  Total charge density on r-space grids:       -0.0000025132
  Total charge density g-space grids:          -0.0000025132

  Overlap energy of the core charge distribution:               0.00002426092732
  Self energy of the core charge distribution:              -1694.39446126194002
  Core Hamiltonian energy:                                    522.81539660285614
  Hartree energy:                                             685.64635228334657
  Exchange-correlation energy:                               -223.47618531725021

  Total energy:                                              -709.40887343206009

  outer SCF iter =    1 RMS gradient =   0.69E-06 energy =       -709.4088734321
  outer SCF loop converged in   1 iterations or   23 steps


 ENERGY| Total FORCE_EVAL ( QS ) energy (a.u.):             -709.408873438757723


 ATOMIC FORCES in [a.u.]

 # Atom   Kind   Element          X              Y              Z
      1      1      C          -0.00104286     0.00061095     0.00137278
      2      1      C           0.00335129    -0.00143373    -0.00135701
      3      1      C          -0.00151600     0.00348703    -0.00076375
      4      1      C           0.00216552    -0.00405588    -0.00621329
      5      1      C          -0.00340807     0.00536235    -0.00383992
      6      1      C          -0.00120654     0.00189308     0.00436336
      7      2      N          -0.00847422     0.01016688     0.01326912
      8      2      N           0.00365213    -0.01205612    -0.01317301
      9      1      C          -0.00252444     0.00411804     0.00610074
     10      1      C           0.00308276    -0.00533163     0.00393881
     11      1      C           0.00119932    -0.00205847    -0.00430371
     12      1      C          -0.00003683    -0.00119968    -0.00141559
     13      1      C           0.00028437     0.00356182     0.00116395
     14      1      C           0.00233941    -0.00288315     0.00051041
     15      1      C          -0.00695455     0.00116922    -0.01106406
     16      1      C           0.00500740    -0.00293858     0.00134579
     17      1      C          -0.00268895    -0.00803129     0.01319532
     18      1      C          -0.00052914     0.00583111    -0.00138123
     19      3      H          -0.00017915    -0.00013640     0.00307396
     20      3      H           0.00137463    -0.00203677    -0.00116115
     21      3      H           0.00079947    -0.00158680    -0.00045352
     22      3      H          -0.00093130     0.00140960     0.00043502
     23      3      H          -0.00018879    -0.00007154    -0.00298163
     24      3      H          -0.00114434     0.00218929     0.00117759
     25      3      H           0.00026318    -0.00263599     0.00008784
     26      3      H          -0.00160380     0.00172585     0.00147275
     27      3      H          -0.00187692     0.00141879    -0.00063442
     28      3      H           0.00098899    -0.00210405    -0.00156729
     29      1      C          -0.00265985    -0.00349393    -0.00247002
     30      1      C           0.00174005     0.00126841     0.00672527
     31      1      C          -0.00120985     0.00058803    -0.00554906
     32      1      C           0.00356201     0.00354870     0.00421118
     33      1      C           0.00232525     0.00508350    -0.00531347
     34      1      C          -0.00449588    -0.00470581    -0.00238299
     35      2      N          -0.00547967    -0.00433054    -0.00246460
     36      2      N           0.00663550     0.00453840     0.00279459
     37      1      C          -0.00314114    -0.00575904    -0.00422579
     38      1      C          -0.00339142    -0.00381714     0.00618736
     39      1      C           0.00331133     0.00549763     0.00222982
     40      1      C           0.00186491     0.00195333     0.00302053
     41      1      C          -0.00115685    -0.00038929    -0.00675526
     42      1      C          -0.00081932    -0.00053398     0.00543314
     43      1      C           0.00111715     0.00234452     0.00038964
     44      1      C          -0.00211611    -0.00170901    -0.00000020
     45      1      C          -0.00724056    -0.00634402     0.00117136
     46      1      C           0.00350437     0.00363570    -0.00690574
     47      3      H          -0.00051555    -0.00197288     0.00018519
     48      3      H           0.00121134     0.00121527     0.00360938
     49      3      H          -0.00071197    -0.00107675     0.00143556
     50      3      H           0.00030864     0.00081091    -0.00166667
     51      3      H           0.00135290     0.00182754    -0.00099887
     52      3      H          -0.00110232    -0.00167490    -0.00282778
     53      3      H           0.00078301     0.00002582     0.00235287
     54      3      H          -0.00043932    -0.00206703    -0.00119355
     55      3      H           0.00087393     0.00025743    -0.00200343
     56      3      H           0.00128159     0.00085740     0.00133851
     57      1      C           0.00263506     0.00069780    -0.00283680
     58      1      C          -0.00082475    -0.00080971     0.00667956
     59      1      C          -0.00110118    -0.00036445    -0.00522128
     60      1      C          -0.00634412    -0.00015703     0.00377255
     61      1      C          -0.00481924    -0.00110929    -0.00573386
     62      1      C           0.00620506     0.00024936    -0.00243240
     63      2      N           0.00842051     0.00367478    -0.00459984
     64      2      N          -0.00729093    -0.00200262     0.00401237
     65      1      C           0.00489280     0.00145697    -0.00395869
     66      1      C           0.00547531    -0.00034051     0.00524747
     67      1      C          -0.00607628    -0.00161122     0.00276554
     68      1      C          -0.00429405    -0.00042765     0.00204708
     69      1      C           0.00152464     0.00071525    -0.00634948
     70      1      C          -0.00040295    -0.00122870     0.00500622
     71      1      C          -0.00442195    -0.00225305    -0.00049963
     72      1      C           0.00557640     0.00115391     0.00866648
     73      1      C           0.00027548    -0.00068443    -0.00113412
     74      1      C          -0.00231813    -0.00146253    -0.00062188
     75      3      H           0.00232446     0.00026964     0.00102687
     76      3      H          -0.00181581    -0.00016591     0.00258853
     77      3      H           0.00082672    -0.00018724     0.00132057
     78      3      H          -0.00113249    -0.00000314    -0.00129224
     79      3      H          -0.00196320     0.00054570    -0.00004901
     80      3      H           0.00151464     0.00046208    -0.00358751
     81      3      H           0.00017826     0.00039840     0.00242426
     82      3      H           0.00099715     0.00092784    -0.00149846
     83      3      H           0.00024069     0.00084332    -0.00238161
     84      3      H          -0.00157468     0.00096327     0.00134155
     85      1      C           0.00073174     0.00296164     0.00240930
     86      1      C          -0.00258184    -0.00066248     0.00059857
     87      1      C          -0.00103791     0.00175474     0.00059833
     88      1      C           0.00057429    -0.00070248    -0.00195189
     89      1      C           0.00260711     0.00096951    -0.00037184
     90      1      C          -0.00019313    -0.00321466    -0.00170958
     91      2      N           0.00667844    -0.00203324     0.00870179
     92      2      N          -0.00244975    -0.00136356     0.00122711
     93      3      H          -0.00085074    -0.00058198    -0.00105855
     94      3      H           0.00058618    -0.00007515    -0.00103685
     95      3      H           0.00021059     0.00174032     0.00092913
     96      3      H          -0.00093114    -0.00109846    -0.00060928
     97      3      H           0.00188324    -0.00162990     0.00118052
     98      3      H          -0.00040460    -0.00194570     0.00224430
     99      3      H           0.00108865     0.00082537     0.00092649
    100      3      H          -0.00025715    -0.00157396    -0.00141520
    101      3      H          -0.00103848     0.00055316     0.00088197
    102      3      H           0.00174414     0.00142395    -0.00002595
    103      1      C          -0.00343030    -0.00256898     0.00046935
    104      1      C          -0.00022230     0.00147208    -0.00192336
    105      1      C          -0.00216153     0.00085018     0.00049904
    106      1      C           0.00183318     0.00101760     0.00139948
    107      1      C           0.00086398    -0.00192862     0.00212468
    108      1      C           0.00331594     0.00089271    -0.00237649
    109      2      N           0.00247219    -0.00565658     0.00124310
    110      2      N          -0.00012959     0.00103793    -0.00199306
    111      3      H           0.00089887     0.00160777    -0.00070301
    112      3      H           0.00133283    -0.00015384     0.00072854
    113      3      H          -0.00139575    -0.00076938     0.00065816
    114      3      H           0.00093347     0.00107346    -0.00066505
    115      3      H           0.00107632    -0.00216938    -0.00095741
    116      3      H          -0.00015360    -0.00048580    -0.00180735
    117      3      H          -0.00104362    -0.00127332     0.00099373
    118      3      H           0.00127167     0.00096135     0.00014438
    119      3      H          -0.00074233     0.00096770     0.00044109
    120      3      H          -0.00079586    -0.00187751     0.00049935
    121      1      C          -0.00317573    -0.00156956     0.00124046
    122      1      C           0.00253844    -0.00112040    -0.00094138
    123      1      C          -0.00033924    -0.00251010    -0.00091196
    124      1      C          -0.00064158     0.00211344    -0.00136253
    125      1      C          -0.00214961     0.00091982     0.00126394
    126      1      C           0.00267374     0.00132911    -0.00205191
    127      2      N          -0.00174795    -0.00051824     0.00982754
    128      2      N           0.00498184     0.00020623     0.00147666
    129      3      H           0.00134348     0.00056402    -0.00118335
    130      3      H          -0.00041647     0.00069606    -0.00045929
    131      3      H          -0.00104483    -0.00167199     0.00043908
    132      3      H           0.00130101     0.00066399    -0.00085677
    133      3      H           0.00013576     0.00117952     0.00218128
    134      3      H           0.00183523    -0.00026549     0.00224341
    135      3      H          -0.00119860    -0.00061677     0.00069928
    136      3      H           0.00095886     0.00158269    -0.00071416
    137      3      H           0.00056304    -0.00130695     0.00013638
    138      3      H          -0.00230597    -0.00034795     0.00037704
    139      1      C           0.00255345     0.00104797     0.00191574
    140      1      C          -0.00059925    -0.00256526    -0.00096738
    141      1      C           0.00140798    -0.00168205     0.00141646
    142      1      C          -0.00235195     0.00092659     0.00107715
    143      1      C           0.00035063     0.00259518     0.00068836
    144      1      C          -0.00286158    -0.00217374    -0.00151970
    145      2      N           0.00538799     0.00790395    -0.00228278
    146      2      N          -0.00178325    -0.00269604    -0.01084305
    147      3      H          -0.00169784    -0.00177592    -0.00011534
    148      3      H          -0.00090267     0.00105893    -0.00005790
    149      3      H           0.00182609     0.00007110     0.00070337
    150      3      H          -0.00115299    -0.00075816    -0.00062066
    151      3      H           0.00061608     0.00167958    -0.00205970
    152      3      H           0.00111260    -0.00045276    -0.00223735
    153      3      H           0.00117160     0.00075892     0.00082244
    154      3      H          -0.00185614    -0.00004170    -0.00044173
    155      3      H           0.00042250    -0.00062264     0.00048594
    156      3      H           0.00107927     0.00071112     0.00115913
    157      1      C          -0.00352523    -0.00188054    -0.00070135
    158      1      C           0.00145857    -0.00115871     0.00172359
    159      1      C          -0.00032875    -0.00235902    -0.00066062
    160      1      C           0.00180136     0.00089072    -0.00149709
    161      1      C          -0.00117457     0.00171700    -0.00218482
    162      1      C           0.00254216     0.00289832     0.00252994
    163      2      N          -0.00276238     0.00580664    -0.00202582
    164      2      N           0.00027930    -0.00052716     0.00264951
    165      3      H           0.00224567     0.00004484     0.00067458
    166      3      H           0.00047899     0.00129666    -0.00084875
    167      3      H          -0.00131417    -0.00086287    -0.00066380
    168      3      H           0.00148810     0.00029494     0.00072289
    169      3      H          -0.00133348     0.00194673     0.00091181
    170      3      H          -0.00046654     0.00008495     0.00179119
    171      3      H          -0.00155940    -0.00030821    -0.00096700
    172      3      H           0.00132293     0.00057292    -0.00017356
    173      3      H           0.00049289    -0.00122021    -0.00040637
    174      3      H          -0.00207583     0.00028611    -0.00043217
    175      1      C           0.00314686    -0.00089343    -0.00251890
    176      1      C          -0.00188119    -0.00202665    -0.00056757
    177      1      C           0.00112274    -0.00183540    -0.00051542
    178      1      C          -0.00035409     0.00079480     0.00207112
    179      1      C           0.00225488     0.00161104     0.00034301
    180      1      C          -0.00252784     0.00099335     0.00169164
    181      2      N           0.00145075     0.00842754    -0.01059464
    182      2      N          -0.00044653    -0.00073822     0.00009450
    183      3      H          -0.00101615    -0.00041334     0.00120089
    184      3      H           0.00024155     0.00039243     0.00109915
    185      3      H           0.00158999    -0.00067844    -0.00087111
    186      3      H          -0.00146850    -0.00026447     0.00069982
    187      3      H          -0.00049906     0.00242056    -0.00113085
    188      3      H          -0.00183744     0.00055521    -0.00214852
    189      3      H           0.00138448     0.00052584    -0.00097039
    190      3      H          -0.00138327     0.00054302     0.00124418
    191      3      H          -0.00001456    -0.00120967    -0.00092115
    192      3      H           0.00257571     0.00048241    -0.00009834
 SUM OF ATOMIC FORCES          -0.00147276    -0.00262029    -0.00040318     0.00303274

 Number of electrons:                                                        516
 Number of occupied orbitals:                                                258
 Number of molecular orbitals:                                               258

 Number of orbital functions:                                               1776
 Number of independent orbital functions:                                   1776

 Extrapolation method: ASPC


 SCF WAVEFUNCTION OPTIMIZATION

  ----------------------------------- OT ---------------------------------------
  Minimizer      : CG                  : conjugate gradient
  Preconditioner : FULL_SINGLE_INVERSE : inversion of 
                                         H + eS - 2*(Sc)(c^T*H*c+const)(Sc)^T
  Precond_solver : DEFAULT
  Line search    : 2PNT                : 2 energies, one gradient
  stepsize       :    0.08000000                  energy_gap     :    0.08000000
  eps_taylor     :   0.10000E-15                  max_taylor     :             4
  ----------------------------------- OT ---------------------------------------

  Step     Update method      Time    Convergence         Total energy    Change
  ------------------------------------------------------------------------------
     1 OT CG       0.80E-01  147.3     0.00146341      -709.3250154222 -7.09E+02
     2 OT LS       0.14E+00  104.3                     -709.3813054896
     3 OT CG       0.14E+00  172.8     0.00088224      -709.3944051150 -6.94E-02
     4 OT LS       0.69E-01  104.2                     -709.3930475070
     5 OT CG       0.69E-01  172.8     0.00038385      -709.4067170424 -1.23E-02
     6 OT LS       0.64E-01  104.3                     -709.4088855951
     7 OT CG       0.64E-01  172.5     0.00023191      -709.4088955528 -2.18E-03
     8 OT LS       0.63E-01  104.4                     -709.4096708165
     9 OT CG       0.63E-01  173.0     0.00011865      -709.4096712541 -7.76E-04
    10 OT LS       0.72E-01  104.7                     -709.4098997162
    11 OT CG       0.72E-01  172.8     0.00004672      -709.4099033336 -2.32E-04
    12 OT LS       0.76E-01  104.4                     -709.4099412788
    13 OT CG       0.76E-01  173.2     0.00002539      -709.4099413942 -3.81E-05
    14 OT LS       0.73E-01  104.4                     -709.4099521229
    15 OT CG       0.73E-01  173.0     0.00001159      -709.4099521451 -1.08E-05
    16 OT LS       0.72E-01  104.8                     -709.4099543570
    17 OT CG       0.72E-01  173.3     0.00000549      -709.4099543573 -2.21E-06
    18 OT LS       0.79E-01  104.6                     -709.4099548998
    19 OT CG       0.79E-01  173.1     0.00000304      -709.4099549045 -5.47E-07
    20 OT LS       0.64E-01  104.2                     -709.4099550315
    21 OT CG       0.64E-01  173.1     0.00000146      -709.4099550395 -1.35E-07
    22 OT LS       0.79E-01  105.0                     -709.4099550769
    23 OT CG       0.79E-01  173.7     0.00000083      -709.4099550783 -3.89E-08

  *** SCF run converged in    23 steps ***


  Electronic density on regular grids:       -515.9999992884        0.0000007116
  Core density on regular grids:              515.9999967655       -0.0000032345
  Total charge density on r-space grids:       -0.0000025229
  Total charge density g-space grids:          -0.0000025229

  Overlap energy of the core charge distribution:               0.00002429582843
  Self energy of the core charge distribution:              -1694.39446126194002
  Core Hamiltonian energy:                                    522.82439184376835
  Hartree energy:                                             685.64375339046990
  Exchange-correlation energy:                               -223.48366334646153

  Total energy:                                              -709.40995507833497

  outer SCF iter =    1 RMS gradient =   0.83E-06 energy =       -709.4099550783
  outer SCF loop converged in   1 iterations or   23 steps


 ENERGY| Total FORCE_EVAL ( QS ) energy (a.u.):             -709.409955086810442


 ATOMIC FORCES in [a.u.]

 # Atom   Kind   Element          X              Y              Z
      1      1      C          -0.00109128     0.00066445     0.00113613
      2      1      C           0.00112567     0.00053320     0.00040187
      3      1      C          -0.00024741     0.00245161    -0.00019742
      4      1      C           0.00036201    -0.00212163    -0.00308553
      5      1      C          -0.00042187     0.00185592    -0.00230015
      6      1      C           0.00039635     0.00040684     0.00113301
      7      2      N          -0.00523176     0.00389100     0.00400616
      8      2      N           0.00008278    -0.00562942    -0.00397978
      9      1      C          -0.00163604     0.00158062     0.00300604
     10      1      C           0.00153317    -0.00115515     0.00233604
     11      1      C           0.00063786     0.00009369    -0.00115508
     12      1      C           0.00001703    -0.00134251    -0.00113138
     13      1      C           0.00098092     0.00059692    -0.00045776
     14      1      C           0.00210010    -0.00131961     0.00004959
     15      1      C          -0.00214078    -0.00060701    -0.00418313
     16      1      C           0.00168459    -0.00029217     0.00048188
     17      1      C          -0.00143438    -0.00208515     0.00497233
     18      1      C           0.00035511     0.00162838    -0.00060248
     19      3      H           0.00007408     0.00016185     0.00152341
     20      3      H           0.00069347    -0.00143407    -0.00071749
     21      3      H           0.00056824    -0.00134707    -0.00076744
     22      3      H          -0.00084528     0.00110561     0.00073329
     23      3      H           0.00019157     0.00001908    -0.00148133
     24      3      H          -0.00094245     0.00124397     0.00070409
     25      3      H           0.00069046    -0.00147149     0.00108002
     26      3      H          -0.00241963     0.00186613     0.00001672
     27      3      H          -0.00077151     0.00124934    -0.00152713
     28      3      H           0.00061228    -0.00294968    -0.00006336
     29      1      C          -0.00112269    -0.00213637    -0.00149291
     30      1      C          -0.00038397     0.00012634     0.00190429
     31      1      C          -0.00090515     0.00002106    -0.00217024
     32      1      C           0.00169874     0.00217895     0.00196758
     33      1      C           0.00114529     0.00255505    -0.00111310
     34      1      C          -0.00144007    -0.00073127    -0.00008040
     35      2      N          -0.00152517    -0.00057676    -0.00150944
     36      2      N           0.00273179    -0.00046762     0.00177632
     37      1      C          -0.00157864    -0.00307897    -0.00175872
     38      1      C          -0.00204533    -0.00181230     0.00158420
     39      1      C           0.00033837     0.00154476    -0.00000967
     40      1      C           0.00141927     0.00098759     0.00168522
     41      1      C          -0.00012519     0.00056252    -0.00143487
     42      1      C          -0.00046644     0.00011238     0.00237424
     43      1      C           0.00006082     0.00101050     0.00068171
     44      1      C          -0.00126099    -0.00071582    -0.00032189
     45      1      C          -0.00284425    -0.00189348     0.00036590
     46      1      C           0.00153359     0.00192641    -0.00230121
     47      3      H          -0.00025660    -0.00159628     0.00023129
     48      3      H           0.00021206     0.00044937     0.00168108
     49      3      H          -0.00063533    -0.00092707     0.00094634
     50      3      H           0.00012642     0.00052447    -0.00106138
     51      3      H           0.00062289     0.00103914    -0.00093927
     52      3      H          -0.00045938    -0.00092925    -0.00113565
     53      3      H          -0.00022757    -0.00123244     0.00128277
     54      3      H           0.00070037    -0.00085864    -0.00200821
     55      3      H           0.00177703     0.00102035    -0.00131603
     56      3      H           0.00034937     0.00006221     0.00199865
     57      1      C           0.00160811     0.00074791    -0.00163930
     58      1      C           0.00041801    -0.00038362     0.00133782
     59      1      C          -0.00031217    -0.00027431    -0.00246523
     60      1      C          -0.00340566    -0.00011225     0.00143556
     61      1      C          -0.00247482    -0.00079817    -0.00147705
     62      1      C           0.00158245    -0.00041597    -0.00013017
     63      2      N           0.00167750     0.00204653    -0.00275053
     64      2      N          -0.00168761    -0.00011167     0.00206442
     65      1      C           0.00270427     0.00047637    -0.00190608
     66      1      C           0.00279134    -0.00010786     0.00114541
     67      1      C          -0.00127892    -0.00088251     0.00032753
     68      1      C          -0.00240170     0.00017912     0.00151359
     69      1      C          -0.00029288    -0.00047873    -0.00159522
     70      1      C          -0.00053669    -0.00066746     0.00201057
     71      1      C          -0.00140817    -0.00129140    -0.00007546
     72      1      C           0.00266744     0.00011395     0.00294640
     73      1      C           0.00004786    -0.00088181    -0.00085637
     74      1      C          -0.00092708    -0.00106359     0.00012824
     75      3      H           0.00128029     0.00002541     0.00096437
     76      3      H          -0.00095614     0.00001077     0.00106781
     77      3      H           0.00054244    -0.00020702     0.00096906
     78      3      H          -0.00101484    -0.00002259    -0.00089747
     79      3      H          -0.00152914     0.00058619    -0.00014115
     80      3      H           0.00041220    -0.00002528    -0.00173497
     81      3      H           0.00133925     0.00087489     0.00156807
     82      3      H           0.00002906     0.00047071    -0.00207311
     83      3      H          -0.00142242     0.00057847    -0.00125007
     84      3      H          -0.00031348     0.00122748     0.00199351
     85      1      C           0.00033945     0.00025537     0.00121968
     86      1      C          -0.00117325    -0.00022070     0.00146389
     87      1      C          -0.00076917     0.00005367    -0.00000983
     88      1      C           0.00087820    -0.00005431    -0.00018823
     89      1      C           0.00157422    -0.00090083    -0.00011010
     90      1      C           0.00007895    -0.00104862     0.00033610
     91      2      N           0.00173149    -0.00332732     0.00080307
     92      2      N          -0.00043471     0.00210285     0.00267671
     93      3      H          -0.00054948     0.00049050    -0.00161396
     94      3      H          -0.00003068     0.00021614    -0.00105172
     95      3      H          -0.00047313     0.00122021     0.00027772
     96      3      H          -0.00065722    -0.00025770    -0.00021425
     97      3      H           0.00164059    -0.00118155     0.00097316
     98      3      H          -0.00046483    -0.00175953     0.00192593
     99      3      H           0.00060851     0.00021159     0.00017539
    100      3      H           0.00037959    -0.00050933    -0.00115206
    101      3      H          -0.00051411     0.00077272     0.00030055
    102      3      H           0.00110056     0.00153610    -0.00103980
    103      1      C          -0.00048508    -0.00118403    -0.00051387
    104      1      C          -0.00062745    -0.00010519    -0.00145619
    105      1      C          -0.00038065     0.00080339    -0.00019066
    106      1      C           0.00020094    -0.00001319     0.00117679
    107      1      C           0.00135770    -0.00100533     0.00088555
    108      1      C           0.00083523    -0.00035681    -0.00098614
    109      2      N           0.00332391    -0.00069574    -0.00097581
    110      2      N          -0.00290297    -0.00156964    -0.00040821
    111      3      H           0.00040738     0.00182828     0.00032390
    112      3      H           0.00097090     0.00025970     0.00067960
    113      3      H          -0.00089368     0.00017394     0.00034873
    114      3      H           0.00016204     0.00064302    -0.00020598
    115      3      H           0.00081546    -0.00186569    -0.00063271
    116      3      H          -0.00007388    -0.00035985    -0.00164508
    117      3      H          -0.00019874    -0.00047963     0.00063231
    118      3      H           0.00081411     0.00050713     0.00077180
    119      3      H          -0.00036598     0.00082117     0.00101861
    120      3      H          -0.00053294    -0.00093335     0.00044362
    121      1      C          -0.00023939    -0.00062951     0.00074281
    122      1      C           0.00126291    -0.00144912     0.00016927
    123      1      C           0.00045381    -0.00060167    -0.00079240
    124      1      C          -0.00076645     0.00053244    -0.00005013
    125      1      C          -0.00042974     0.00140150     0.00112499
    126      1      C           0.00086116     0.00034605     0.00044300
    127      2      N           0.00113808     0.00209405     0.00261375
    128      2      N           0.00042188    -0.00232052     0.00132528
    129      3      H           0.00011405     0.00018017    -0.00150473
    130      3      H          -0.00015419     0.00033711    -0.00063654
    131      3      H          -0.00018831    -0.00119394    -0.00027155
    132      3      H           0.00050447    -0.00000705    -0.00055939
    133      3      H          -0.00000070     0.00083019     0.00184537
    134      3      H           0.00159900    -0.00009566     0.00171724
    135      3      H          -0.00058994    -0.00003162     0.00007999
    136      3      H          -0.00009409     0.00108419    -0.00048688
    137      3      H           0.00009166    -0.00091596     0.00002516
    138      3      H          -0.00207100    -0.00021638    -0.00091797
    139      1      C           0.00067750     0.00009199    -0.00031636
    140      1      C           0.00079607    -0.00124157    -0.00089482
    141      1      C           0.00000467    -0.00100330     0.00015539
    142      1      C          -0.00030639     0.00065553     0.00081956
    143      1      C          -0.00057521     0.00176718    -0.00027014
    144      1      C          -0.00058112    -0.00005848    -0.00099300
    145      2      N          -0.00089736     0.00269469    -0.00209970
    146      2      N           0.00227624    -0.00168059    -0.00275259
    147      3      H          -0.00154961    -0.00166707     0.00107975
    148      3      H          -0.00079575     0.00048442     0.00003157
    149      3      H           0.00080736    -0.00061923     0.00044011
    150      3      H          -0.00036152    -0.00052156    -0.00002745
    151      3      H           0.00065611     0.00140682    -0.00159272
    152      3      H           0.00069790    -0.00039911    -0.00186165
    153      3      H           0.00020916     0.00041226     0.00053975
    154      3      H          -0.00105779     0.00044244     0.00023775
    155      3      H           0.00023728    -0.00027821     0.00065272
    156      3      H           0.00034405    -0.00010373     0.00169533
    157      1      C          -0.00088769    -0.00002747     0.00033554
    158      1      C          -0.00022068    -0.00062191     0.00128267
    159      1      C           0.00055373    -0.00077466     0.00010342
    160      1      C           0.00012050     0.00009329    -0.00121266
    161      1      C          -0.00020160     0.00159516    -0.00093265
    162      1      C           0.00017855     0.00108399     0.00099331
    163      2      N           0.00211633     0.00434861     0.00035751
    164      2      N          -0.00235054    -0.00244857     0.00069163
    165      3      H           0.00192208    -0.00054586    -0.00035911
    166      3      H           0.00068784     0.00071982    -0.00073148
    167      3      H          -0.00027658    -0.00090930    -0.00036619
    168      3      H           0.00068067    -0.00017250     0.00024498
    169      3      H          -0.00121316     0.00158227     0.00060432
    170      3      H          -0.00032832     0.00008543     0.00163959
    171      3      H          -0.00048907     0.00004611    -0.00062539
    172      3      H           0.00075933     0.00042201    -0.00078253
    173      3      H           0.00054113    -0.00078252    -0.00099913
    174      3      H          -0.00114532     0.00001634    -0.00044060
    175      1      C           0.00045997    -0.00004219    -0.00121897
    176      1      C          -0.00075859    -0.00105733    -0.00136159
    177      1      C          -0.00029448    -0.00072862     0.00011727
    178      1      C           0.00044929     0.00071832     0.00026597
    179      1      C           0.00013720     0.00166596     0.00009835
    180      1      C          -0.00049461     0.00020465    -0.00041239
    181      2      N          -0.00178522     0.00355640    -0.00140334
    182      2      N           0.00220275    -0.00117992    -0.00207627
    183      3      H           0.00012018    -0.00065431     0.00169037
    184      3      H           0.00019916    -0.00020704     0.00110646
    185      3      H           0.00078951    -0.00100644    -0.00022646
    186      3      H          -0.00056298    -0.00043507     0.00025987
    187      3      H          -0.00022184     0.00200081    -0.00094206
    188      3      H          -0.00172905     0.00042636    -0.00186806
    189      3      H           0.00053729     0.00042327    -0.00019210
    190      3      H          -0.00019756     0.00058914     0.00102812
    191      3      H           0.00042851    -0.00084119    -0.00032813
    192      3      H           0.00236056    -0.00006755     0.00091256
 SUM OF ATOMIC FORCES          -0.00022558    -0.00475830    -0.00075999     0.00482388

 Number of electrons:                                                        516
 Number of occupied orbitals:                                                258
 Number of molecular orbitals:                                               258

 Number of orbital functions:                                               1776
 Number of independent orbital functions:                                   1776

 Extrapolation method: ASPC


 SCF WAVEFUNCTION OPTIMIZATION

  ----------------------------------- OT ---------------------------------------
  Minimizer      : CG                  : conjugate gradient
  Preconditioner : FULL_SINGLE_INVERSE : inversion of 
                                         H + eS - 2*(Sc)(c^T*H*c+const)(Sc)^T
  Precond_solver : DEFAULT
  Line search    : 2PNT                : 2 energies, one gradient
  stepsize       :    0.08000000                  energy_gap     :    0.08000000
  eps_taylor     :   0.10000E-15                  max_taylor     :             4
  ----------------------------------- OT ---------------------------------------

  Step     Update method      Time    Convergence         Total energy    Change
  ------------------------------------------------------------------------------
     1 OT CG       0.80E-01  146.7     0.00064047      -709.3937767266 -7.09E+02
     2 OT LS       0.14E+00  104.7                     -709.4045432719
     3 OT CG       0.14E+00  173.2     0.00038913      -709.4070097153 -1.32E-02
     4 OT LS       0.67E-01  104.6                     -709.4065807158
     5 OT CG       0.67E-01  172.2     0.00017385      -709.4093463627 -2.34E-03
     6 OT LS       0.61E-01  104.0                     -709.4097633118
     7 OT CG       0.61E-01  173.6     0.00010509      -709.4097681458 -4.22E-04
     8 OT LS       0.63E-01  103.7                     -709.4099285576
     9 OT CG       0.63E-01  172.9     0.00005302      -709.4099288159 -1.61E-04
    10 OT LS       0.72E-01  104.2                     -709.4099743106
    11 OT CG       0.72E-01  173.2     0.00002183      -709.4099748971 -4.61E-05
    12 OT LS       0.72E-01  104.5                     -709.4099827862
    13 OT CG       0.72E-01  172.7     0.00001135      -709.4099827870 -7.89E-06
    14 OT LS       0.75E-01  104.5                     -709.4099850044
    15 OT CG       0.75E-01  172.3     0.00000535      -709.4099850078 -2.22E-06
    16 OT LS       0.69E-01  104.4                     -709.4099854549
    17 OT CG       0.69E-01  173.0     0.00000249      -709.4099854590 -4.51E-07
    18 OT LS       0.76E-01  104.6                     -709.4099855661
    19 OT CG       0.76E-01  172.7     0.00000145      -709.4099855671 -1.08E-07
    20 OT LS       0.59E-01  104.5                     -709.4099855930
    21 OT CG       0.59E-01  173.1     0.00000069      -709.4099855954 -2.83E-08

  *** SCF run converged in    21 steps ***


  Electronic density on regular grids:       -515.9999992866        0.0000007134
  Core density on regular grids:              515.9999967664       -0.0000032336
  Total charge density on r-space grids:       -0.0000025202
  Total charge density g-space grids:          -0.0000025202

  Overlap energy of the core charge distribution:               0.00002428425263
  Self energy of the core charge distribution:              -1694.39446126194002
  Core Hamiltonian energy:                                    522.82287077639353
  Hartree energy:                                             685.64419754151072
  Exchange-correlation energy:                               -223.48261693565209

  Total energy:                                              -709.40998559543516

  outer SCF iter =    1 RMS gradient =   0.69E-06 energy =       -709.4099855954
  outer SCF loop converged in   1 iterations or   21 steps


 ENERGY| Total FORCE_EVAL ( QS ) energy (a.u.):             -709.409985603163818


 ATOMIC FORCES in [a.u.]

 # Atom   Kind   Element          X              Y              Z
      1      1      C          -0.00108633     0.00065814     0.00116917
      2      1      C           0.00143356     0.00026223     0.00015913
      3      1      C          -0.00042055     0.00259204    -0.00027609
      4      1      C           0.00061237    -0.00239155    -0.00351105
      5      1      C          -0.00083576     0.00234142    -0.00250763
      6      1      C           0.00017480     0.00061224     0.00158030
      7      2      N          -0.00570260     0.00480527     0.00530074
      8      2      N           0.00059821    -0.00655605    -0.00526939
      9      1      C          -0.00176056     0.00193321     0.00342809
     10      1      C           0.00174785    -0.00173426     0.00255230
     11      1      C           0.00071566    -0.00020387    -0.00159074
     12      1      C           0.00000960    -0.00132464    -0.00117153
     13      1      C           0.00088484     0.00100623    -0.00023420
     14      1      C           0.00213233    -0.00152988     0.00011566
     15      1      C          -0.00278816    -0.00036597    -0.00511106
     16      1      C           0.00214157    -0.00065245     0.00059728
     17      1      C          -0.00160092    -0.00288257     0.00607756
     18      1      C           0.00023869     0.00220116    -0.00070842
     19      3      H           0.00003918     0.00012059     0.00173739
     20      3      H           0.00078765    -0.00151775    -0.00077956
     21      3      H           0.00059948    -0.00137927    -0.00072469
     22      3      H          -0.00085671     0.00114656     0.00069267
     23      3      H           0.00013901     0.00000672    -0.00168838
     24      3      H          -0.00097101     0.00137519     0.00077072
     25      3      H           0.00063224    -0.00163096     0.00094443
     26      3      H          -0.00230794     0.00184697     0.00021581
     27      3      H          -0.00092249     0.00127275    -0.00140523
     28      3      H           0.00066381    -0.00283385    -0.00026915
     29      1      C          -0.00133741    -0.00232580    -0.00163166
     30      1      C          -0.00008974     0.00028424     0.00257148
     31      1      C          -0.00094734     0.00010111    -0.00263075
     32      1      C           0.00195540     0.00236229     0.00227839
     33      1      C           0.00130744     0.00290311    -0.00169434
     34      1      C          -0.00186371    -0.00128162    -0.00039617
     35      2      N          -0.00207211    -0.00108518    -0.00164880
     36      2      N           0.00327342     0.00020820     0.00192363
     37      1      C          -0.00179493    -0.00344184    -0.00209915
     38      1      C          -0.00222893    -0.00208640     0.00221919
     39      1      C           0.00074902     0.00209105     0.00029837
     40      1      C           0.00148301     0.00112275     0.00187357
     41      1      C          -0.00026829     0.00042972    -0.00217050
     42      1      C          -0.00051540     0.00002290     0.00279376
     43      1      C           0.00020607     0.00119410     0.00064419
     44      1      C          -0.00138049    -0.00085406    -0.00027700
     45      1      C          -0.00344449    -0.00249325     0.00047239
     46      1      C           0.00179970     0.00216106    -0.00292567
     47      3      H          -0.00029216    -0.00164780     0.00022492
     48      3      H           0.00035138     0.00055680     0.00194926
     49      3      H          -0.00064579    -0.00094691     0.00101273
     50      3      H           0.00015132     0.00056354    -0.00114392
     51      3      H           0.00072332     0.00114756    -0.00094756
     52      3      H          -0.00054865    -0.00103385    -0.00137037
     53      3      H          -0.00008962    -0.00106011     0.00142876
     54      3      H           0.00054432    -0.00102365    -0.00189642
     55      3      H           0.00165336     0.00091622    -0.00140964
     56      3      H           0.00047657     0.00017062     0.00190856
     57      1      C           0.00175254     0.00074181    -0.00180866
     58      1      C           0.00024435    -0.00044254     0.00207588
     59      1      C          -0.00042041    -0.00028765    -0.00284281
     60      1      C          -0.00380467    -0.00011845     0.00175951
     61      1      C          -0.00279579    -0.00083998    -0.00206515
     62      1      C           0.00222171    -0.00032407    -0.00044698
     63      2      N           0.00261268     0.00226991    -0.00301988
     64      2      N          -0.00245838    -0.00036849     0.00234673
     65      1      C           0.00300054     0.00061013    -0.00219218
     66      1      C           0.00316041    -0.00014076     0.00171307
     67      1      C          -0.00194350    -0.00098372     0.00066303
     68      1      C          -0.00266557     0.00009467     0.00159061
     69      1      C          -0.00004013    -0.00031267    -0.00225396
     70      1      C          -0.00051966    -0.00074537     0.00242205
     71      1      C          -0.00181976    -0.00142630    -0.00013166
     72      1      C           0.00306754     0.00025173     0.00371775
     73      1      C           0.00008109    -0.00085427    -0.00089620
     74      1      C          -0.00112004    -0.00111977     0.00002485
     75      3      H           0.00142404     0.00005891     0.00097306
     76      3      H          -0.00107617    -0.00001372     0.00127870
     77      3      H           0.00058120    -0.00020430     0.00101677
     78      3      H          -0.00103043    -0.00002013    -0.00095101
     79      3      H          -0.00158862     0.00058059    -0.00012837
     80      3      H           0.00056572     0.00004232    -0.00199177
     81      3      H           0.00118015     0.00080948     0.00168483
     82      3      H           0.00016110     0.00053286    -0.00199461
     83      3      H          -0.00119471     0.00061415    -0.00140435
     84      3      H          -0.00048618     0.00119082     0.00190383
     85      1      C           0.00039379     0.00062755     0.00138297
     86      1      C          -0.00136689    -0.00028175     0.00134487
     87      1      C          -0.00080599     0.00028704     0.00007404
     88      1      C           0.00083631    -0.00014345    -0.00043027
     89      1      C           0.00171636    -0.00064366    -0.00014602
     90      1      C           0.00004066    -0.00134698     0.00005551
     91      2      N           0.00239617    -0.00315567     0.00187182
     92      2      N          -0.00071026     0.00162015     0.00248602
     93      3      H          -0.00059104     0.00034351    -0.00153849
     94      3      H           0.00005427     0.00017591    -0.00104957
     95      3      H          -0.00037921     0.00129209     0.00036733
     96      3      H          -0.00069498    -0.00037309    -0.00026864
     97      3      H           0.00167381    -0.00124294     0.00100162
     98      3      H          -0.00045645    -0.00178516     0.00196959
     99      3      H           0.00067465     0.00029628     0.00027847
    100      3      H           0.00029207    -0.00065568    -0.00118869
    101      3      H          -0.00058628     0.00074232     0.00038074
    102      3      H           0.00118882     0.00152180    -0.00090105
    103      1      C          -0.00088933    -0.00137449    -0.00037772
    104      1      C          -0.00057149     0.00011154    -0.00152079
    105      1      C          -0.00062512     0.00080971    -0.00009622
    106      1      C           0.00042554     0.00012853     0.00120704
    107      1      C           0.00128969    -0.00113261     0.00105560
    108      1      C           0.00117686    -0.00018343    -0.00117785
    109      2      N           0.00319097    -0.00137292    -0.00067297
    110      2      N          -0.00252449    -0.00121508    -0.00062760
    111      3      H           0.00047532     0.00179900     0.00018332
    112      3      H           0.00102078     0.00020267     0.00068623
    113      3      H          -0.00096318     0.00004419     0.00039148
    114      3      H           0.00026804     0.00070247    -0.00026904
    115      3      H           0.00085100    -0.00190723    -0.00067720
    116      3      H          -0.00008477    -0.00037709    -0.00166730
    117      3      H          -0.00031524    -0.00058907     0.00068258
    118      3      H           0.00087726     0.00056970     0.00068562
    119      3      H          -0.00041766     0.00084105     0.00093915
    120      3      H          -0.00057008    -0.00106366     0.00045210
    121      1      C          -0.00064268    -0.00076050     0.00081152
    122      1      C           0.00143870    -0.00140290     0.00001676
    123      1      C           0.00034517    -0.00086400    -0.00080846
    124      1      C          -0.00074935     0.00074964    -0.00022976
    125      1      C          -0.00066618     0.00133483     0.00114456
    126      1      C           0.00111047     0.00048302     0.00010107
    127      2      N           0.00074623     0.00171977     0.00359426
    128      2      N           0.00104538    -0.00195763     0.00134542
    129      3      H           0.00028307     0.00023330    -0.00146140
    130      3      H          -0.00019006     0.00038651    -0.00061207
    131      3      H          -0.00030645    -0.00126021    -0.00017375
    132      3      H           0.00061413     0.00008516    -0.00060065
    133      3      H           0.00001793     0.00087799     0.00189132
    134      3      H           0.00163132    -0.00011876     0.00178920
    135      3      H          -0.00067384    -0.00011202     0.00016491
    136      3      H           0.00005077     0.00115315    -0.00051848
    137      3      H           0.00015663    -0.00096980     0.00004067
    138      3      H          -0.00210375    -0.00023479    -0.00074076
    139      1      C           0.00093722     0.00022236    -0.00001136
    140      1      C           0.00060356    -0.00142349    -0.00090551
    141      1      C           0.00019739    -0.00109673     0.00032830
    142      1      C          -0.00058730     0.00069303     0.00085453
    143      1      C          -0.00044704     0.00188108    -0.00013870
    144      1      C          -0.00089598    -0.00034852    -0.00106557
    145      2      N          -0.00001317     0.00339814    -0.00212121
    146      2      N           0.00169455    -0.00181654    -0.00384450
    147      3      H          -0.00157026    -0.00168221     0.00091626
    148      3      H          -0.00081046     0.00056369     0.00001911
    149      3      H           0.00094802    -0.00052438     0.00047677
    150      3      H          -0.00047031    -0.00055423    -0.00010876
    151      3      H           0.00065071     0.00144411    -0.00165662
    152      3      H           0.00075464    -0.00040647    -0.00191307
    153      3      H           0.00034148     0.00046005     0.00057896
    154      3      H          -0.00116811     0.00037583     0.00014427
    155      3      H           0.00026286    -0.00032547     0.00062968
    156      3      H           0.00044534     0.00000809     0.00162245
    157      1      C          -0.00125114    -0.00028214     0.00019257
    158      1      C           0.00001046    -0.00069569     0.00134355
    159      1      C           0.00043238    -0.00099194    -0.00000120
    160      1      C           0.00035174     0.00020300    -0.00125143
    161      1      C          -0.00033576     0.00161196    -0.00110431
    162      1      C           0.00050573     0.00133272     0.00120477
    163      2      N           0.00146275     0.00454934     0.00003252
    164      2      N          -0.00198730    -0.00219238     0.00096169
    165      3      H           0.00196777    -0.00046487    -0.00021739
    166      3      H           0.00065901     0.00079934    -0.00074748
    167      3      H          -0.00041955    -0.00090331    -0.00040731
    168      3      H           0.00079196    -0.00010843     0.00031066
    169      3      H          -0.00122967     0.00163199     0.00064642
    170      3      H          -0.00034716     0.00008539     0.00166029
    171      3      H          -0.00063667    -0.00000275    -0.00067295
    172      3      H           0.00083701     0.00044293    -0.00069889
    173      3      H           0.00053426    -0.00084246    -0.00091762
    174      3      H          -0.00127432     0.00005263    -0.00044042
    175      1      C           0.00082973    -0.00015932    -0.00139742
    176      1      C          -0.00091328    -0.00119039    -0.00125233
    177      1      C          -0.00010007    -0.00088034     0.00003000
    178      1      C           0.00033855     0.00072871     0.00051372
    179      1      C           0.00042845     0.00165870     0.00013200
    180      1      C          -0.00077561     0.00031254    -0.00012361
    181      2      N          -0.00134104     0.00420485    -0.00264065
    182      2      N           0.00183298    -0.00111790    -0.00178458
    183      3      H          -0.00003577    -0.00062152     0.00162401
    184      3      H           0.00020493    -0.00012433     0.00110539
    185      3      H           0.00089992    -0.00096159    -0.00031520
    186      3      H          -0.00068737    -0.00041183     0.00032045
    187      3      H          -0.00025980     0.00205827    -0.00096795
    188      3      H          -0.00174394     0.00044420    -0.00190657
    189      3      H           0.00065427     0.00043736    -0.00029899
    190      3      H          -0.00036052     0.00058278     0.00105822
    191      3      H           0.00036740    -0.00089178    -0.00040987
    192      3      H           0.00239089     0.00000772     0.00077398
 SUM OF ATOMIC FORCES          -0.00038614    -0.00448825    -0.00070541     0.00455973

 Number of electrons:                                                        516
 Number of occupied orbitals:                                                258
 Number of molecular orbitals:                                               258

 Number of orbital functions:                                               1776
 Number of independent orbital functions:                                   1776

 Extrapolation method: ASPC


 SCF WAVEFUNCTION OPTIMIZATION

  ----------------------------------- OT ---------------------------------------
  Minimizer      : CG                  : conjugate gradient
  Preconditioner : FULL_SINGLE_INVERSE : inversion of 
                                         H + eS - 2*(Sc)(c^T*H*c+const)(Sc)^T
  Precond_solver : DEFAULT
  Line search    : 2PNT                : 2 energies, one gradient
  stepsize       :    0.08000000                  energy_gap     :    0.08000000
  eps_taylor     :   0.10000E-15                  max_taylor     :             4
  ----------------------------------- OT ---------------------------------------

  Step     Update method      Time    Convergence         Total energy    Change
  ------------------------------------------------------------------------------
     1 OT CG       0.80E-01  146.4     0.00002586      -709.4099594004 -7.09E+02
     2 OT LS       0.14E+00  104.6                     -709.4099766531
     3 OT CG       0.14E+00  172.9     0.00001663      -709.4099800896 -2.07E-05
     4 OT LS       0.63E-01  104.3                     -709.4099789391
     5 OT CG       0.63E-01  173.0     0.00000818      -709.4099840984 -4.01E-06
     6 OT LS       0.60E-01  104.7                     -709.4099850174
     7 OT CG       0.60E-01  172.5     0.00000451      -709.4099850199 -9.22E-07
     8 OT LS       0.66E-01  104.9                     -709.4099853262
     9 OT CG       0.66E-01  172.8     0.00000217      -709.4099853288 -3.09E-07
    10 OT LS       0.75E-01  104.7                     -709.4099854088
    11 OT CG       0.75E-01  172.2     0.00000098      -709.4099854099 -8.11E-08

  *** SCF run converged in    11 steps ***


  Electronic density on regular grids:       -515.9999992872        0.0000007128
  Core density on regular grids:              515.9999967667       -0.0000032333
  Total charge density on r-space grids:       -0.0000025206
  Total charge density g-space grids:          -0.0000025206

  Overlap energy of the core charge distribution:               0.00002428513000
  Self energy of the core charge distribution:              -1694.39446126194002
  Core Hamiltonian energy:                                    522.82304813108135
  Hartree energy:                                             685.64410671305211
  Exchange-correlation energy:                               -223.48270327727286

  Total energy:                                              -709.40998540994951

  outer SCF iter =    1 RMS gradient =   0.98E-06 energy =       -709.4099854099
  outer SCF loop converged in   1 iterations or   11 steps


 ENERGY| Total FORCE_EVAL ( QS ) energy (a.u.):             -709.409985424369324


 ATOMIC FORCES in [a.u.]

 # Atom   Kind   Element          X              Y              Z
      1      1      C          -0.00108776     0.00066031     0.00116489
      2      1      C           0.00140709     0.00028499     0.00018361
      3      1      C          -0.00040415     0.00257771    -0.00027169
      4      1      C           0.00059036    -0.00236854    -0.00347520
      5      1      C          -0.00080258     0.00230308    -0.00248988
      6      1      C           0.00019458     0.00059252     0.00154534
      7      2      N          -0.00566409     0.00473068     0.00519365
      8      2      N           0.00055670    -0.00647932    -0.00516488
      9      1      C          -0.00175004     0.00190147     0.00339429
     10      1      C           0.00173094    -0.00168769     0.00253405
     11      1      C           0.00070788    -0.00017694    -0.00155653
     12      1      C           0.00001098    -0.00132782    -0.00116699
     13      1      C           0.00089290     0.00097112    -0.00025713
     14      1      C           0.00212826    -0.00150969     0.00011299
     15      1      C          -0.00273555    -0.00038612    -0.00503640
     16      1      C           0.00210483    -0.00062300     0.00058775
     17      1      C          -0.00158809    -0.00281732     0.00598869
     18      1      C           0.00024863     0.00215483    -0.00070010
     19      3      H           0.00004202     0.00012454     0.00171747
     20      3      H           0.00077991    -0.00151073    -0.00077427
     21      3      H           0.00059727    -0.00137680    -0.00072807
     22      3      H          -0.00085586     0.00114382     0.00069576
     23      3      H           0.00014378     0.00000748    -0.00166917
     24      3      H          -0.00096863     0.00136460     0.00076520
     25      3      H           0.00063718    -0.00161734     0.00095598
     26      3      H          -0.00231665     0.00184902     0.00019888
     27      3      H          -0.00090979     0.00127079    -0.00141543
     28      3      H           0.00066003    -0.00284329    -0.00025170
     29      1      C          -0.00131907    -0.00230973    -0.00162093
     30      1      C          -0.00011633     0.00026912     0.00251537
     31      1      C          -0.00094159     0.00009573    -0.00258976
     32      1      C           0.00193325     0.00234863     0.00224692
     33      1      C           0.00129382     0.00287476    -0.00164531
     34      1      C          -0.00182830    -0.00123555    -0.00036878
     35      2      N          -0.00202756    -0.00105182    -0.00164094
     36      2      N           0.00322242     0.00015484     0.00191794
     37      1      C          -0.00177311    -0.00341104    -0.00207261
     38      1      C          -0.00221448    -0.00206451     0.00217247
     39      1      C           0.00071649     0.00204790     0.00027004
     40      1      C           0.00147783     0.00111180     0.00185800
     41      1      C          -0.00025571     0.00044270    -0.00210839
     42      1      C          -0.00051168     0.00002884     0.00275364
     43      1      C           0.00019442     0.00117960     0.00064599
     44      1      C          -0.00136980    -0.00084165    -0.00027888
     45      1      C          -0.00339579    -0.00244438     0.00046407
     46      1      C           0.00177796     0.00214162    -0.00287746
     47      3      H          -0.00028852    -0.00164214     0.00022503
     48      3      H           0.00034011     0.00054786     0.00192747
     49      3      H          -0.00064513    -0.00094596     0.00100918
     50      3      H           0.00014907     0.00056029    -0.00113680
     51      3      H           0.00071446     0.00113773    -0.00094651
     52      3      H          -0.00054118    -0.00102494    -0.00135067
     53      3      H          -0.00010176    -0.00107503     0.00141615
     54      3      H           0.00055764    -0.00100935    -0.00190615
     55      3      H           0.00166357     0.00092518    -0.00140162
     56      3      H           0.00046623     0.00016196     0.00191593
     57      1      C           0.00174056     0.00074218    -0.00179502
     58      1      C           0.00026158    -0.00043745     0.00201300
     59      1      C          -0.00041379    -0.00028616    -0.00280628
     60      1      C          -0.00376988    -0.00011668     0.00173110
[truncated: 13,211,148 more chars]
