# Supplementary material for: Photoresponsive Organic Cages—Computationally Inspired Discovery of Azobenzene-Derived Organic Cages
Source: J Am Chem Soc. 2024 Oct 22;146(44):30332–9. doi: 10.1021/jacs.4c10217 (PMC11544616; doi:10.1021/jacs.4c10217)
Supplement: Supplementary file 1 — ja4c10217_si_001.zip [file ja4c10217_si_001.zip › Computational Models/Isomerisation Models/ACC1/TransIsomers/3plus6/EEE Orientation 1/POSXYZ.xyz]

 i =       15, E =      -709.4169631492
  C        20.8658005343       24.3868506841       20.4909658661
  C        20.0294436277       25.1287374776       21.3749032088
  C        19.9645797399       24.7775151450       22.7369336406
  C        20.7383333110       23.6972977880       23.2297911937
  C        21.5105498969       22.9246413924       22.3449572985
  C        21.5849534915       23.2669075339       20.9707337967
  N        20.8553328945       23.3595469765       24.6041226053
  N        20.3847398331       24.2644194186       25.3821369986
  C        20.5949788773       23.9878691910       26.7595241969
  C        20.2910321515       25.0390305320       27.6429527264
  C        20.6122729032       24.9349372155       29.0205932395
  C        21.2399231605       23.7635669435       29.5039460230
  C        21.4827726129       22.6713033871       28.6224148779
  C        21.1520696718       22.7836772800       27.2583534642
  C        22.1216470312       21.4030838871       29.0389101979
  C        20.3458167617       26.1163254478       29.8792089774
  C        19.2323081694       26.3078028214       20.9650989354
  C        22.4899002276       22.4616996235       20.1116643048
  H        20.9244180360       24.6917183338       19.4347691193
  H        19.3581255374       25.3636083124       23.4434028502
  H        22.1065308636       22.0830639231       22.7260936060
  H        19.8505467648       25.9705044765       27.2592778313
  H        21.5324708261       23.6685223033       30.5611309238
  H        21.3719794534       21.9675339291       26.5544414769
  H        21.9761418695       20.5558938659       28.3233006038
  H        20.9780458476       26.2296065384       30.7960635314
  H        18.4232516020       26.5902283948       21.6844810467
  H        22.8859828625       22.9547812409       19.1885065324
  C        31.0771994060       27.7694501077       24.5448500557
  C        30.3685809360       27.1655259488       23.4695723400
  C        29.5371074590       26.0563455808       23.7269174089
  C        29.4029484050       25.5587455957       25.0543471085
  C        30.0779201895       26.1909282151       26.1197964857
  C        30.9138028920       27.3101925354       25.8696411540
  N        28.5580721314       24.4736322829       25.4297151305
  N        27.9485088124       23.9242584118       24.4434351907
  C        27.0810033010       22.8568557048       24.8209631064
  C        26.4892252710       22.1426390589       23.7585680780
  C        25.6151538492       21.0546835466       24.0242619745
  C        25.3276312420       20.7066909956       25.3653072421
  C        25.9156848716       21.4262641427       26.4455548866
  C        26.7898628934       22.4974112365       26.1646470437
  C        25.6823754200       21.0988966293       27.8741559361
  C        25.0108376526       20.2815076255       22.9087735184
  C        30.3548522885       27.7863935497       22.1228916932
  C        31.5031961467       28.1100063297       26.9672215377
  H        31.7036687640       28.6487317284       24.3285940057
  H        28.9580889915       25.5795781269       22.9218365765
  H        29.9264732627       25.8353699685       27.1494888560
  H        26.7077657823       22.4231950436       22.7176727258
  H        24.6521842736       19.8675990138       25.5942341696
  H        27.2580851771       23.0734857597       26.9767404284
  H        26.2435967469       21.7546713739       28.5869379775
  H        24.2676016529       19.4999454436       23.2077959016
  H        29.5777571796       27.3869442159       21.4242286293
  H        32.2013064778       28.9208291826       26.6408032705
  C        20.2076974437       29.4616963301       24.6274751688
  C        21.1198613972       29.6358144541       23.5461567330
  C        22.4787571085       29.8906333722       23.8256322190
  C        22.9351859307       29.9726536464       25.1685299283
  C        22.0275134709       29.7882694306       26.2321890988
  C        20.6535940155       29.5416148154       25.9685799514
  N        24.2895587952       30.2120382686       25.5419236301
  N        25.0526836707       30.5370380130       24.5639381252
  C        26.4158566466       30.7236788374       24.9349815728
  C        27.2977702510       30.9933194586       23.8674222656
  C        28.6867873251       31.1485877296       24.1136945976
  C        29.1688792028       31.0582511701       25.4369619125
  C        28.2941587925       30.7441967937       26.5134604922
  C        26.9169402997       30.5834698768       26.2602456761
  C        28.8315840714       30.4195316160       27.8570158458
  C        29.6732953693       31.2539962031       23.0142541109
  C        20.7239884014       29.5850062269       22.1166530104
  C        19.6871376211       29.3792201133       27.0861252494
  H        19.1477634103       29.2681223019       24.3997623979
  H        23.2071041036       30.0263477058       23.0118686860
  H        22.3805753752       29.8417555093       27.2723980820
  H        26.9099189954       31.0433850666       22.8393894063
  H        30.2439351346       31.1597071494       25.6509989766
  H        26.2155161216       30.3188295484       27.0658439899
  H        28.0993127579       29.9547219430       28.5636649755
  H        30.7211981290       31.4787518658       23.3351773705
  H        21.5721029101       29.7415894615       21.4031360134
  H        18.6390649032       29.1256168576       26.7862380334
  C        24.9045107015       19.9400154547       29.7615998751
  C        25.5760018035       18.5799344233       30.0757926818
  C        25.5177372946       18.2292657461       31.5741702475
  C        24.0676952376       18.2353310479       32.0900172687
  C        23.3936143817       19.5825519901       31.7883616634
  C        23.4395061961       19.9395054979       30.2907519571
  N        22.8365095254       21.2660551128       30.1077370600
  N        24.9238899689       20.1411342112       28.3048190124
  H        25.4594364576       20.7555762836       30.2910724231
  H        26.6278951190       18.6105273387       29.7183203932
  H        25.0600767118       17.7940155196       29.4799419398
  H        26.1136985275       18.9721345957       32.1520902262
  H        25.9915305695       17.2387793978       31.7464102272
  H        24.0383718116       18.0307211411       33.1820508280
  H        23.4979069148       17.4148651314       31.5965264546
  H        23.8998850374       20.3992011879       32.3500735620
  H        22.3327212310       19.5833641254       32.1188461170
  H        22.8941803735       19.1626354360       29.6979166891
  C        24.6534213286       19.6558084320       20.6627274410
  C        25.7070832517       18.8386487620       19.8854854570
  C        25.0633846067       17.9920971181       18.7719824612
  C        24.2253543247       18.8647927527       17.8190730702
  C        23.1813147037       19.6927313842       18.5915602047
  C        23.8447560120       20.5585179151       19.6885672722
  N        22.8352543226       21.2686230107       20.4755929136
  N        25.3223911784       20.4857508638       21.6684940869
  H        23.9176401824       18.9570803480       21.1374284290
  H        26.2627088476       18.1934851808       20.5996060330
  H        26.4487876953       19.5466212325       19.4524146472
  H        24.4067130273       17.2171403709       19.2293960369
  H        25.8510553816       17.4474591406       18.2079146424
  H        23.7207364484       18.2344035092       17.0555097743
  H        24.9024057850       19.5543294993       17.2645862596
  H        22.4333602469       19.0214900066       19.0706856167
  H        22.6170919684       20.3584555940       17.9022756734
  H        24.5539711806       21.2719853902       19.2000315621
  C        30.5227963474       29.9925295553       29.4375966748
  C        31.0346332557       31.0855814353       30.4003505315
  C        31.5851914258       30.4696497732       31.7010882015
  C        32.6891262366       29.4334288221       31.4150399271
  C        32.2055789941       28.3575178975       30.4256716467
  C        31.6809240828       28.9878084505       29.1236490037
  N        31.1713721712       27.9631548133       28.2104416967
  N        30.0793152649       30.5656840620       28.1685566237
  H        29.7007980580       29.4194341215       29.9378498188
  H        30.2045823880       31.7913492331       30.6206468658
  H        31.8266965305       31.6727309002       29.8837016131
  H        30.7531976884       29.9727409293       32.2506494809
  H        31.9688641584       31.2722148576       32.3673928744
  H        33.0271891447       28.9561641268       32.3601001111
  H        33.5767441711       29.9539411303       30.9878206569
  H        31.3871410393       27.7542718335       30.8779658643
  H        33.0255920869       27.6494205597       30.1788886260
  H        32.4941622121       29.5908649390       28.6434358492
  C        30.5152519359       30.9548809476       20.8531093546
  C        30.2108813511       31.7236057081       19.5546603154
  C        31.3781207547       31.6178333012       18.5560145969
  C        31.7360290093       30.1481473430       18.2618190255
  C        32.0139975591       29.3633469725       19.5583989921
  C        30.8195301100       29.4541565520       20.5317370707
  N        31.1089189812       28.7868551851       21.7983081509
  N        29.3814330104       31.0092998564       21.7770517856
  H        31.4433123443       31.3689713599       21.3248965206
  H        29.9987365608       32.7854098922       19.8039989322
  H        29.2799110681       31.3078114126       19.1091360057
  H        32.2706864472       32.1331252365       18.9792219173
  H        31.1225038772       32.1508067699       17.6147410663
  H        32.6176613215       30.0908928556       17.5876296283
  H        30.8897293846       29.6690122056       17.7184275959
  H        32.9190921093       29.7639611126       20.0675508242
  H        32.2182156025       28.2937602765       19.3350291470
  H        29.9112572956       29.0215771008       20.0395497001
  C        18.9639023864       29.3661787697       29.3319436199
  C        18.7668122003       30.6878920110       30.1063843840
  C        17.7138413133       30.5412169961       31.2216678252
  C        18.0662324350       29.3876414881       32.1792063207
  C        18.2728533525       28.0701839395       31.4095492855
  C        19.3486125711       28.2214304524       30.3093530697
  N        19.4644845008       26.9927603921       29.5228432208
  N        20.0208150897       29.5313241187       28.3282892181
  H        17.9948800559       29.0699877250       28.8543753039
  H        18.4730119635       31.4866519842       29.3916250846
  H        19.7462428343       30.9915766387       30.5395684076
  H        16.7167817328       30.3437323756       30.7657748702
  H        17.6216183999       31.4963324920       31.7822607885
  H        17.2713599692       29.2594195847       32.9454908105
  H        19.0008099401       29.6418359078       32.7301074855
  H        17.3196665434       27.7455283154       30.9345322923
  H        18.5808284273       27.2537506414       32.0988719003
  H        20.3211753041       28.4872320755       30.7940342861
  C        19.3214458426       29.4625684547       20.2327239427
  C        18.4576719340       30.7077277526       19.9122586974
  C        18.1188502384       30.8183450249       18.4146364273
  C        17.4141817126       29.5467225177       17.9099903876
  C        18.2605722544       28.3032787015       18.2196726665
  C        18.5992739010       28.1796550879       19.7181439614
  N        19.4583984298       27.0036282865       19.8997506293
  N        19.5164087749       29.4001565550       21.6886723328
  H        20.3003319048       29.5425135563       19.6951848802
  H        18.9952023062       31.6145000676       20.2638817114
  H        17.5215003520       30.6408366154       20.5109744266
  H        19.0562763366       30.9716197817       17.8327763233
  H        17.4853045494       31.7142447442       18.2383794104
  H        17.2193780695       29.6123893575       16.8178223153
  H        16.4206755824       29.4543431817       18.4056852733
  H        19.2196231055       28.3417131236       17.6559937158
  H        17.7430022935       27.3742099291       17.8977133121
  H        17.6573013169       28.0885371390       20.3161458189
