# Supplementary material for: Photoresponsive Organic Cages—Computationally Inspired Discovery of Azobenzene-Derived Organic Cages
Source: J Am Chem Soc. 2024 Oct 22;146(44):30332–9. doi: 10.1021/jacs.4c10217 (PMC11544616; doi:10.1021/jacs.4c10217)
Supplement: Supplementary file 1 — ja4c10217_si_001.zip [file ja4c10217_si_001.zip › Computational Models/Isomerisation Models/ACC1/TransIsomers/3plus6/EEE Orientation 2/OUTPUT.out]

 DBCSR| Multiplication driver                                               BLAS
 DBCSR| Multrec recursion limit                                              512
 DBCSR| Multiplication stack size                                           1000
 DBCSR| Maximum elements for images                                    UNLIMITED
 DBCSR| Multiplicative factor virtual images                                   1
 DBCSR| Multiplication size stacks                                             3
 DBCSR| Number of 3D layers                                               SINGLE
 DBCSR| Use MPI memory allocation                                              T
 DBCSR| Use RMA algorithm                                                      F
 DBCSR| Use Communication thread                                               T
 DBCSR| Communication thread load                                             87


  **** **** ******  **  PROGRAM STARTED AT               2020-02-01 10:12:40.714
 ***** ** ***  *** **   PROGRAM STARTED ON                          cx1-105-17-1
 **    ****   ******    PROGRAM STARTED BY                                 jpegg
 ***** **    ** ** **   PROGRAM PROCESS ID                                  9333
  **** **  *******  **  PROGRAM STARTED IN /rds/general/user/jpegg/home/WORK/Pro
                                           ject_PhotoIsomer/ICLPhotoIsomer/Exper
                                           imental/DA1/TransIsomers/36/I1/PBE

 CP2K| version string:                                          CP2K version 6.1
 CP2K| source code revision number:                                    svn:18464
 CP2K| cp2kflags: libint fftw3 parallel mpi3 scalapack has_no_shared_glibc max_c
 CP2K|            ontr=4 mkl
 CP2K| is freely available from                            https://www.cp2k.org/
 CP2K| Program compiled at                          Thu 12 Jul 13:52:12 BST 2018
 CP2K| Program compiled on                                  build-2.hpc.ic.ac.uk
 CP2K| Program compiled for                                   Linux-x86-64-intel
 CP2K| Data directory path                                   /tmp/cp2k/cp2k/data
 CP2K| Input file name                                                 INPUT.inp
 
 GLOBAL| Force Environment number                                              1
 GLOBAL| Basis set file name            /work/jpegg/Library/CP2K/Basis_Set/BASIS
 GLOBAL| Potential file name            /work/jpegg/Library/CP2K/Basis_Set/GTH_P
 GLOBAL| MM Potential file name                                     MM_POTENTIAL
 GLOBAL| Coordinate file name                                         POSXYZ.xyz
 GLOBAL| Method name                                                        CP2K
 GLOBAL| Project name                                                     peggjt
 GLOBAL| Preferred FFT library                                             FFTW3
 GLOBAL| Preferred diagonalization lib.                                       SL
 GLOBAL| Run type                                                        GEO_OPT
 GLOBAL| All-to-all communication in single precision                          F
 GLOBAL| FFTs using library dependent lengths                                  T
 GLOBAL| Global print level                                                  LOW
 GLOBAL| Total number of message passing processes                            96
 GLOBAL| Number of threads for this process                                    1
 GLOBAL| This output is from process                                           0
 GLOBAL| CPU model name :  Intel(R) Xeon(R) CPU E5-2650 0 @ 2.00GHz

 MEMORY| system memory details [Kb]
 MEMORY|                        rank 0           min           max       average
 MEMORY| MemTotal            131998368     131998368     132003180     132000296
 MEMORY| MemFree              79325132      75228024      89774276      81442477
 MEMORY| Buffers                     0             0            60            20
 MEMORY| Cached               48725864      39460616      53408944      47198474
 MEMORY| Slab                  1763064        685832       1763064       1149441
 MEMORY| SReclaimable          1626288        536092       1626288       1000542
 MEMORY| MemLikelyFree       129677284     129476276     129770984     129641514

 
 GENERATE|  Preliminary Number of Bonds generated:                             0
 GENERATE|  Achieved consistency in connectivity generation.

 *******************************************************************************
 *******************************************************************************
 **                                                                           **
 **     #####                         ##              ##                      **
 **    ##   ##            ##          ##              ##                      **
 **   ##     ##                       ##            ######                    **
 **   ##     ##  ##   ##  ##   #####  ##  ##   ####   ##    #####    #####    **
 **   ##     ##  ##   ##  ##  ##      ## ##   ##      ##   ##   ##  ##   ##   **
 **   ##  ## ##  ##   ##  ##  ##      ####     ###    ##   ######   ######    **
 **    ##  ###   ##   ##  ##  ##      ## ##      ##   ##   ##       ##        **
 **     #######   #####   ##   #####  ##  ##  ####    ##    #####   ##        **
 **           ##                                                    ##        **
 **                                                                           **
 **                                                ... make the atoms dance   **
 **                                                                           **
 **            Copyright (C) by CP2K developers group (2000 - 2018)           **
 **                                                                           **
 *******************************************************************************


 TOTAL NUMBERS AND MAXIMUM NUMBERS

  Total number of            - Atomic kinds:                                   3
                             - Atoms:                                        192
                             - Shell sets:                                   384
                             - Shells:                                       780
                             - Primitive Cartesian functions:                960
                             - Cartesian basis functions:                   1878
                             - Spherical basis functions:                   1776

  Maximum angular momentum of- Orbital basis functions:                        2
                             - Local part of the GTH pseudopotential:          2
                             - Non-local part of the GTH pseudopotential:      0


 SCF PARAMETERS         Density guess:                                    ATOMIC
                        --------------------------------------------------------
                        max_scf:                                              60
                        max_scf_history:                                       0
                        max_diis:                                              4
                        --------------------------------------------------------
                        eps_scf:                                        1.00E-06
                        eps_scf_history:                                0.00E+00
                        eps_diis:                                       1.00E-01
                        eps_eigval:                                     1.00E-05
                        --------------------------------------------------------
                        level_shift [a.u.]:                                 0.00
                        --------------------------------------------------------
                        Outer loop SCF in use 
                        No variables optimised in outer loop
                        eps_scf                                         1.00E-06
                        max_scf                                               10
                        No outer loop optimization
                        step_size                                       5.00E-01

 *******************************************************************************
 ***                     STARTING GEOMETRY OPTIMIZATION                      ***
 ***                           CONJUGATE GRADIENTS                           ***
 *******************************************************************************

 Number of electrons:                                                        516
 Number of occupied orbitals:                                                258
 Number of molecular orbitals:                                               258

 Number of orbital functions:                                               1776
 Number of independent orbital functions:                                   1776

 Extrapolation method: initial_guess


 SCF WAVEFUNCTION OPTIMIZATION

  ----------------------------------- OT ---------------------------------------
  Minimizer      : CG                  : conjugate gradient
  Preconditioner : FULL_SINGLE_INVERSE : inversion of 
                                         H + eS - 2*(Sc)(c^T*H*c+const)(Sc)^T
  Precond_solver : DEFAULT
  Line search    : 2PNT                : 2 energies, one gradient
  stepsize       :    0.08000000                  energy_gap     :    0.08000000
  eps_taylor     :   0.10000E-15                  max_taylor     :             4
  ----------------------------------- OT ---------------------------------------

  Step     Update method      Time    Convergence         Total energy    Change
  ------------------------------------------------------------------------------
     1 OT CG       0.80E-01  180.2     0.02903049      -659.1535701726 -6.59E+02
     2 OT LS       0.16E+00  104.2                     -682.2066917753
     3 OT CG       0.16E+00  171.9     0.02692376      -689.1616142667 -3.00E+01
     4 OT LS       0.75E-01  104.3                     -686.6116207591
     5 OT CG       0.75E-01  172.6     0.02043772      -697.3218423248 -8.16E+00
     6 OT LS       0.58E-01  103.9                     -701.6509846818
     7 OT CG       0.58E-01  172.5     0.01254153      -701.9867594394 -4.66E+00
     8 OT LS       0.15E+00  104.4                     -705.3380150742
     9 OT CG       0.15E+00  172.0     0.00721149      -706.7278567666 -4.74E+00
    10 OT LS       0.10E+00  104.9                     -707.4680112200
    11 OT CG       0.10E+00  172.0     0.00516516      -707.6778329450 -9.50E-01
    12 OT LS       0.12E+00  103.9                     -708.3772993082
    13 OT CG       0.12E+00  172.3     0.00323997      -708.3911328090 -7.13E-01
    14 OT LS       0.14E+00  104.1                     -708.7135249358
    15 OT CG       0.14E+00  172.6     0.00260515      -708.7191850307 -3.28E-01
    16 OT LS       0.16E+00  103.9                     -708.9578673242
    17 OT CG       0.16E+00  172.3     0.00219359      -708.9614190802 -2.42E-01
    18 OT LS       0.14E+00  104.0                     -709.1074630676
    19 OT CG       0.14E+00  172.0     0.00161797      -709.1114432397 -1.50E-01
    20 OT LS       0.12E+00  104.2                     -709.1820303825
    21 OT CG       0.12E+00  172.2     0.00127783      -709.1836751226 -7.22E-02
    22 OT LS       0.13E+00  104.1                     -709.2322643261
    23 OT CG       0.13E+00  172.7     0.00106003      -709.2325852524 -4.89E-02
    24 OT LS       0.15E+00  103.8                     -709.2698522370
    25 OT CG       0.15E+00  172.4     0.00089123      -709.2702142851 -3.76E-02
    26 OT LS       0.14E+00  104.9                     -709.2955835748
    27 OT CG       0.14E+00  172.5     0.00071186      -709.2956287905 -2.54E-02
    28 OT LS       0.13E+00  104.7                     -709.3112086626
    29 OT CG       0.13E+00  172.5     0.00057512      -709.3112347704 -1.56E-02
    30 OT LS       0.15E+00  104.3                     -709.3221717187
    31 OT CG       0.15E+00  172.7     0.00045926      -709.3222274169 -1.10E-02
    32 OT LS       0.16E+00  104.4                     -709.3297066965
    33 OT CG       0.16E+00  172.3     0.00039299      -709.3297424067 -7.51E-03
    34 OT LS       0.15E+00  104.7                     -709.3350673503
    35 OT CG       0.15E+00  172.3     0.00034522      -709.3350736343 -5.33E-03
    36 OT LS       0.14E+00  104.3                     -709.3389753053
    37 OT CG       0.14E+00  172.3     0.00029545      -709.3389856468 -3.91E-03
    38 OT LS       0.13E+00  104.3                     -709.3416567488
    39 OT CG       0.13E+00  173.0     0.00025388      -709.3416687710 -2.68E-03
    40 OT LS       0.14E+00  104.2                     -709.3436875238
    41 OT CG       0.14E+00  172.4     0.00022067      -709.3436881480 -2.02E-03
    42 OT LS       0.14E+00  104.4                     -709.3452878287
    43 OT CG       0.14E+00  172.4     0.00019471      -709.3452915842 -1.60E-03
    44 OT LS       0.15E+00  104.3                     -709.3465514651
    45 OT CG       0.15E+00  172.4     0.00016928      -709.3465515952 -1.26E-03
    46 OT LS       0.15E+00  104.2                     -709.3475144416
    47 OT CG       0.15E+00  173.3     0.00014665      -709.3475145148 -9.63E-04
    48 OT LS       0.14E+00  104.7                     -709.3482074540
    49 OT CG       0.14E+00  172.9     0.00013011      -709.3482085369 -6.94E-04
    50 OT LS       0.14E+00  104.7                     -709.3487568047
    51 OT CG       0.14E+00  173.0     0.00011232      -709.3487568060 -5.48E-04
    52 OT LS       0.15E+00  105.1                     -709.3491919241
    53 OT CG       0.15E+00  172.5     0.00009946      -709.3491938225 -4.37E-04
    54 OT LS       0.15E+00  104.3                     -709.3495246291
    55 OT CG       0.15E+00  172.9     0.00008923      -709.3495250425 -3.31E-04
    56 OT LS       0.15E+00  104.6                     -709.3497951219
    57 OT CG       0.15E+00  172.6     0.00008050      -709.3497951695 -2.70E-04
    58 OT LS       0.15E+00  104.3                     -709.3500198671
    59 OT CG       0.15E+00  172.5     0.00007522      -709.3500199751 -2.25E-04
    60 OT LS       0.15E+00  104.6                     -709.3502151601

  Leaving inner SCF loop after reaching    60 steps.


  Electronic density on regular grids:       -515.9999992795        0.0000007205
  Core density on regular grids:              515.9999967648       -0.0000032352
  Total charge density on r-space grids:       -0.0000025147
  Total charge density g-space grids:          -0.0000025147

  Overlap energy of the core charge distribution:               0.00004107366030
  Self energy of the core charge distribution:              -1694.39446126194002
  Core Hamiltonian energy:                                    526.62063435579398
  Hartree energy:                                             683.04981731493797
  Exchange-correlation energy:                               -224.62624664253920

  Total energy:                                              -709.35021516008703

  outer SCF iter =    1 RMS gradient =   0.75E-04 energy =       -709.3502151601

  ----------------------------------- OT ---------------------------------------
  Minimizer      : CG                  : conjugate gradient
  Preconditioner : FULL_SINGLE_INVERSE : inversion of 
                                         H + eS - 2*(Sc)(c^T*H*c+const)(Sc)^T
  Precond_solver : DEFAULT
  Line search    : 2PNT                : 2 energies, one gradient
  stepsize       :    0.08000000                  energy_gap     :    0.08000000
  eps_taylor     :   0.10000E-15                  max_taylor     :             4
  ----------------------------------- OT ---------------------------------------

  Step     Update method      Time    Convergence         Total energy    Change
  ------------------------------------------------------------------------------
     1 OT CG       0.80E-01  279.4     0.00018829      -709.3502151665 -1.95E-04
     2 OT LS       0.15E+00  104.2                     -709.3511777926
     3 OT CG       0.15E+00  172.4     0.00010173      -709.3514682327 -1.25E-03
     4 OT LS       0.67E-01  104.4                     -709.3513554677
     5 OT CG       0.67E-01  172.2     0.00005632      -709.3516267230 -1.58E-04
     6 OT LS       0.72E-01  104.2                     -709.3516787342
     7 OT CG       0.72E-01  172.9     0.00003282      -709.3516789951 -5.23E-05
     8 OT LS       0.62E-01  104.3                     -709.3516937940
     9 OT CG       0.62E-01  172.4     0.00001819      -709.3516942135 -1.52E-05
    10 OT LS       0.64E-01  104.1                     -709.3516990724
    11 OT CG       0.64E-01  172.5     0.00001114      -709.3516990800 -4.87E-06
    12 OT LS       0.66E-01  104.5                     -709.3517009536
    13 OT CG       0.66E-01  172.3     0.00000607      -709.3517009550 -1.87E-06
    14 OT LS       0.74E-01  104.7                     -709.3517015754
    15 OT CG       0.74E-01  172.5     0.00000337      -709.3517015835 -6.29E-07
    16 OT LS       0.75E-01  104.4                     -709.3517017797
    17 OT CG       0.75E-01  172.3     0.00000211      -709.3517017798 -1.96E-07
    18 OT LS       0.66E-01  104.4                     -709.3517018465
    19 OT CG       0.66E-01  172.0     0.00000123      -709.3517018477 -6.80E-08
    20 OT LS       0.72E-01  104.2                     -709.3517018727
    21 OT CG       0.72E-01  172.2     0.00000069      -709.3517018729 -2.52E-08

  *** SCF run converged in    21 steps ***


  Electronic density on regular grids:       -515.9999992796        0.0000007204
  Core density on regular grids:              515.9999967648       -0.0000032352
  Total charge density on r-space grids:       -0.0000025148
  Total charge density g-space grids:          -0.0000025148

  Overlap energy of the core charge distribution:               0.00004107366030
  Self energy of the core charge distribution:              -1694.39446126194002
  Core Hamiltonian energy:                                    526.61946281288806
  Hartree energy:                                             683.04967179260427
  Exchange-correlation energy:                               -224.62641629009380

  Total energy:                                              -709.35170187288122

  outer SCF iter =    2 RMS gradient =   0.69E-06 energy =       -709.3517018729
  outer SCF loop converged in   2 iterations or   81 steps


 ENERGY| Total FORCE_EVAL ( QS ) energy (a.u.):             -709.351701880978567


 ATOMIC FORCES in [a.u.]

 # Atom   Kind   Element          X              Y              Z
      1      1      C          -0.00375726     0.00947876    -0.00331274
      2      1      C          -0.00162528    -0.00593769     0.00020225
      3      1      C           0.00485069    -0.00172472     0.00936116
      4      1      C          -0.00242429     0.00465624     0.00979284
      5      1      C           0.00442051    -0.00658302    -0.01300129
      6      1      C          -0.00070667    -0.00341844     0.00068695
      7      2      N           0.00250554    -0.00969935    -0.02045438
      8      2      N          -0.00820793     0.00624448     0.01790616
      9      1      C           0.00309835    -0.00426444    -0.00988515
     10      1      C          -0.00380334     0.00696175     0.01302595
     11      1      C          -0.00313955     0.00110824    -0.00066921
     12      1      C           0.00639411    -0.00800321     0.00347764
     13      1      C          -0.00573625     0.00144982    -0.00038527
     14      1      C           0.00097252     0.00529391    -0.00958404
     15      1      C          -0.00900893     0.00349672     0.00729585
     16      1      C          -0.00416827     0.00015086    -0.00903268
     17      1      C          -0.00125212    -0.00942973    -0.00719082
     18      1      C          -0.00214099    -0.00397782     0.00905176
     19      3      H          -0.00658498     0.01137381     0.00357459
     20      3      H           0.00680305    -0.00893192     0.01064313
     21      3      H           0.00163182    -0.00428334    -0.01344786
     22      3      H          -0.00308218     0.00343816     0.01338769
     23      3      H           0.00672385    -0.01128920    -0.00356685
     24      3      H          -0.00430311     0.01033679    -0.01061251
     25      3      H           0.00150946     0.01641547    -0.01230585
     26      3      H           0.00881195    -0.01743021    -0.00542726
     27      3      H           0.01486536    -0.00689487     0.01241845
     28      3      H          -0.01086527     0.01627792     0.00545913
     29      1      C           0.00381512     0.00947317     0.00331723
     30      1      C           0.00156459    -0.00578497    -0.00034787
     31      1      C          -0.00507169    -0.00146101    -0.00930662
     32      1      C           0.00228572     0.00487501    -0.00970318
     33      1      C          -0.00430489    -0.00684083     0.01316309
     34      1      C           0.00074331    -0.00324328    -0.00076065
     35      2      N          -0.00298554    -0.01032625     0.02120119
     36      2      N           0.00749042     0.00781799    -0.02015612
     37      1      C          -0.00315171    -0.00465759     0.00955695
     38      1      C           0.00370754     0.00709898    -0.01301892
     39      1      C           0.00327709     0.00117563     0.00074043
     40      1      C          -0.00626390    -0.00825448    -0.00341994
     41      1      C           0.00571975     0.00144923     0.00029165
     42      1      C          -0.00091146     0.00526786     0.00939851
     43      1      C           0.00883798     0.00338233    -0.00716991
     44      1      C           0.00413269     0.00028380     0.00902741
     45      1      C           0.00154022    -0.00952202     0.00717568
     46      1      C           0.00195753    -0.00372446    -0.00903360
     47      3      H           0.00646445     0.01143818    -0.00355193
     48      3      H          -0.00682952    -0.00880703    -0.01070440
     49      3      H          -0.00149166    -0.00445065     0.01339187
     50      3      H           0.00305428     0.00342303    -0.01345918
     51      3      H          -0.00660106    -0.01133710     0.00356902
     52      3      H           0.00421217     0.01044020     0.01054313
     53      3      H          -0.00174531     0.01649483     0.01225052
     54      3      H          -0.00856805    -0.01751059     0.00551548
     55      3      H          -0.01499283    -0.00680063    -0.01239596
     56      3      H           0.01071008     0.01641861    -0.00535297
     57      1      C          -0.01027121    -0.00140555     0.00328367
     58      1      C           0.00421634     0.00426122    -0.00015731
     59      1      C           0.00436631    -0.00344131    -0.00931705
     60      1      C          -0.00539964    -0.00013832    -0.00966065
     61      1      C           0.00778129    -0.00036710     0.01316391
     62      1      C           0.00258952     0.00221375    -0.00059634
     63      2      N           0.01040078     0.00326934     0.01924370
     64      2      N          -0.01008296     0.00288075    -0.01854358
     65      1      C           0.00519314    -0.00040799     0.00982805
     66      1      C          -0.00770187    -0.00021342    -0.01312869
     67      1      C          -0.00254133     0.00213839     0.00069050
     68      1      C           0.01026093    -0.00123618    -0.00312004
     69      1      C          -0.00404760     0.00424026     0.00027231
     70      1      C          -0.00394357    -0.00351300     0.00940034
     71      1      C          -0.00747920     0.00593545    -0.00709751
     72      1      C          -0.00256581     0.00348098     0.00891862
     73      1      C           0.00738675     0.00584746     0.00725863
     74      1      C           0.00235632     0.00353105    -0.00905931
     75      3      H          -0.01311864    -0.00007650    -0.00370245
     76      3      H           0.01122539    -0.00143134    -0.01039517
     77      3      H           0.00435198     0.00087348     0.01345120
     78      3      H          -0.00446824     0.00100239    -0.01344126
     79      3      H           0.01310639    -0.00001223     0.00369573
     80      3      H          -0.01112802    -0.00168791     0.01051777
     81      3      H          -0.01334775    -0.00987127     0.01213601
     82      3      H           0.01949688     0.00133913     0.00561478
     83      3      H           0.01350640    -0.00958658    -0.01214286
     84      3      H          -0.01937217     0.00129167    -0.00573248
     85      1      C           0.00255596    -0.01074107     0.00029239
     86      1      C          -0.01672347     0.00083128     0.00678610
     87      1      C          -0.00709962    -0.00240529    -0.01360213
     88      1      C           0.00670201     0.01148821    -0.00785440
     89      1      C           0.01704949    -0.00515583     0.00445656
     90      1      C          -0.00404196     0.00486711     0.01001773
     91      2      N           0.00625251     0.00987020     0.01976660
     92      2      N          -0.02030280    -0.01816965     0.00171579
     93      3      H           0.00004308     0.01529708     0.00225487
     94      3      H           0.01149877     0.00697444     0.00059565
     95      3      H           0.00052406    -0.01213161    -0.00763104
     96      3      H          -0.00070008     0.01355584     0.00601354
     97      3      H           0.00668863    -0.00899545     0.00739945
     98      3      H          -0.00675636     0.00073044     0.01145589
     99      3      H           0.00078094    -0.01377959    -0.00559391
    100      3      H          -0.00060307     0.01381282     0.00367121
    101      3      H          -0.01124457    -0.00485758    -0.00484045
    102      3      H           0.00304778    -0.01123053    -0.01080019
    103      1      C           0.00406047     0.00502153    -0.00997384
    104      1      C          -0.01695827    -0.00538222    -0.00451688
    105      1      C          -0.00695741     0.01159108     0.00782901
    106      1      C           0.00702567    -0.00203270     0.01359491
    107      1      C           0.01661894     0.00101697    -0.00687291
    108      1      C          -0.00224978    -0.01068685    -0.00014681
    109      2      N           0.01938225    -0.01926910    -0.00162109
    110      2      N          -0.00579190     0.00987609    -0.02049608
    111      3      H          -0.00287752    -0.01123794     0.01090357
    112      3      H           0.01133107    -0.00463392     0.00485895
    113      3      H           0.00037160     0.01373172    -0.00374001
    114      3      H          -0.00054150    -0.01380679     0.00569566
    115      3      H           0.00674345     0.00076733    -0.01148016
    116      3      H          -0.00652757    -0.00913004    -0.00732066
    117      3      H           0.00046608     0.01348840    -0.00609030
    118      3      H          -0.00032910    -0.01211320     0.00775065
    119      3      H          -0.01164986     0.00677466    -0.00064257
    120      3      H          -0.00028806     0.01529916    -0.00238434
    121      1      C           0.00803261     0.00753309     0.00019073
    122      1      C           0.00770718    -0.01477617     0.00674213
    123      1      C           0.00549195    -0.00476878    -0.01369352
    124      1      C          -0.01341315     0.00016266    -0.00772593
    125      1      C          -0.00412536     0.01715047     0.00463715
    126      1      C          -0.00233597    -0.00626462     0.01006025
    127      2      N          -0.01068957     0.00086768     0.01857871
    128      2      N           0.02462805    -0.00848816     0.00338035
    129      3      H          -0.01323111    -0.00771678     0.00224867
    130      3      H          -0.01182712     0.00645598     0.00064652
    131      3      H           0.01022519     0.00659170    -0.00762163
    132      3      H          -0.01134675    -0.00742634     0.00598175
    133      3      H           0.00437599     0.01022748     0.00742012
    134      3      H           0.00276041    -0.00626018     0.01144007
    135      3      H           0.01153561     0.00763823    -0.00556128
    136      3      H          -0.01159616    -0.00745388     0.00361211
    137      3      H           0.00987000    -0.00726890    -0.00487347
    138      3      H           0.00820008     0.00836243    -0.01076483
    139      1      C          -0.00640017     0.00108977    -0.00999098
    140      1      C           0.01321492    -0.01197179    -0.00465183
    141      1      C          -0.00657044    -0.01174019     0.00774667
    142      1      C          -0.00188610     0.00716377     0.01375122
    143      1      C          -0.00925363     0.01388520    -0.00695204
    144      1      C           0.01048180     0.00327806     0.00005140
    145      2      N           0.00703208     0.02642589    -0.00353297
    146      2      N          -0.00361846    -0.01064750    -0.01949056
    147      3      H           0.01108467     0.00303921     0.01094677
    148      3      H          -0.00165379     0.01210653     0.00493751
    149      3      H          -0.01207976    -0.00651429    -0.00383158
    150      3      H           0.01220898     0.00637313     0.00577165
    151      3      H          -0.00398268     0.00554251    -0.01146221
    152      3      H           0.01120569    -0.00106397    -0.00730074
    153      3      H          -0.01190837    -0.00629167    -0.00619908
    154      3      H           0.01063855     0.00570827     0.00782019
    155      3      H          -0.00005458    -0.01343369    -0.00073703
    156      3      H          -0.01308289    -0.00783744    -0.00245427
    157      1      C           0.00630653     0.00086362     0.01014927
    158      1      C          -0.01318167    -0.01209647     0.00420385
    159      1      C           0.00676185    -0.01177136    -0.00765143
    160      1      C           0.00191344     0.00722686    -0.01365183
    161      1      C           0.00908902     0.01399467     0.00716867
    162      1      C          -0.01053936     0.00341265    -0.00003190
    163      2      N          -0.00664670     0.02572852     0.00387552
    164      2      N           0.00270965    -0.01092033     0.02021167
    165      3      H          -0.01097873     0.00314103    -0.01099698
    166      3      H           0.00166484     0.01218515    -0.00475507
    167      3      H           0.01209575    -0.00655085     0.00387028
    168      3      H          -0.01220275     0.00645657    -0.00581757
    169      3      H           0.00386586     0.00537720     0.01154522
    170      3      H          -0.01127713    -0.00117376     0.00717522
    171      3      H           0.01187314    -0.00634087     0.00621098
    172      3      H          -0.01054594     0.00578176    -0.00782146
    173      3      H           0.00009763    -0.01345324     0.00055180
    174      3      H           0.01314330    -0.00788405     0.00248653
    175      1      C          -0.00812337     0.00738541    -0.00016349
    176      1      C          -0.00756790    -0.01479692    -0.00708101
    177      1      C          -0.00551202    -0.00501593     0.01354634
    178      1      C           0.01338467     0.00016760     0.00778436
    179      1      C           0.00401691     0.01725902    -0.00433978
    180      1      C           0.00241472    -0.00607675    -0.01002419
    181      2      N           0.01020924     0.00276462    -0.01857349
    182      2      N          -0.02605792    -0.00824718    -0.00228809
    183      3      H           0.01332519    -0.00754698    -0.00220117
    184      3      H           0.01179022     0.00657239    -0.00044783
    185      3      H          -0.01039653     0.00644133     0.00762262
    186      3      H           0.01146895    -0.00726226    -0.00595749
    187      3      H          -0.00442731     0.01032266    -0.00734721
    188      3      H          -0.00260548    -0.00613403    -0.01153240
    189      3      H          -0.01169828     0.00747807     0.00557165
    190      3      H           0.01171312    -0.00732505    -0.00361693
    191      3      H          -0.00986466    -0.00741953     0.00468388
    192      3      H          -0.00832864     0.00810983     0.01078212
 SUM OF ATOMIC FORCES          -0.00382630    -0.00038435     0.00126050     0.00404687

 --------  Informations at step =     0 ------------
  Optimization Method        =                   SD
  Total Energy               =      -709.3517018810
  Used time                  =            11485.483
 ---------------------------------------------------

 --------------------------
 OPTIMIZATION STEP:      1
 --------------------------

 Number of electrons:                                                        516
 Number of occupied orbitals:                                                258
 Number of molecular orbitals:                                               258

 Number of orbital functions:                                               1776
 Number of independent orbital functions:                                   1776

 Extrapolation method: ASPC


 SCF WAVEFUNCTION OPTIMIZATION

  ----------------------------------- OT ---------------------------------------
  Minimizer      : CG                  : conjugate gradient
  Preconditioner : FULL_SINGLE_INVERSE : inversion of 
                                         H + eS - 2*(Sc)(c^T*H*c+const)(Sc)^T
  Precond_solver : DEFAULT
  Line search    : 2PNT                : 2 energies, one gradient
  stepsize       :    0.08000000                  energy_gap     :    0.08000000
  eps_taylor     :   0.10000E-15                  max_taylor     :             4
  ----------------------------------- OT ---------------------------------------

  Step     Update method      Time    Convergence         Total energy    Change
  ------------------------------------------------------------------------------
     1 OT CG       0.80E-01  147.2     0.00000036      -709.3517018810 -7.09E+02

  *** SCF run converged in     1 steps ***


  Electronic density on regular grids:       -515.9999992796        0.0000007204
  Core density on regular grids:              515.9999967648       -0.0000032352
  Total charge density on r-space grids:       -0.0000025148
  Total charge density g-space grids:          -0.0000025148

  Overlap energy of the core charge distribution:               0.00004107366030
  Self energy of the core charge distribution:              -1694.39446126194002
  Core Hamiltonian energy:                                    526.61943580276341
  Hartree energy:                                             683.04969274868017
  Exchange-correlation energy:                               -224.62641024413747

  Total energy:                                              -709.35170188097356

  outer SCF iter =    1 RMS gradient =   0.36E-06 energy =       -709.3517018810
  outer SCF loop converged in   1 iterations or    1 steps


 ENERGY| Total FORCE_EVAL ( QS ) energy (a.u.):             -709.351701880973565


 Number of electrons:                                                        516
 Number of occupied orbitals:                                                258
 Number of molecular orbitals:                                               258

 Number of orbital functions:                                               1776
 Number of independent orbital functions:                                   1776

 Extrapolation method: ASPC


 SCF WAVEFUNCTION OPTIMIZATION

  ----------------------------------- OT ---------------------------------------
  Minimizer      : CG                  : conjugate gradient
  Preconditioner : FULL_SINGLE_INVERSE : inversion of 
                                         H + eS - 2*(Sc)(c^T*H*c+const)(Sc)^T
  Precond_solver : DEFAULT
  Line search    : 2PNT                : 2 energies, one gradient
  stepsize       :    0.08000000                  energy_gap     :    0.08000000
  eps_taylor     :   0.10000E-15                  max_taylor     :             4
  ----------------------------------- OT ---------------------------------------

  Step     Update method      Time    Convergence         Total energy    Change
  ------------------------------------------------------------------------------
     1 OT CG       0.80E-01  147.5     0.00029867      -709.3737096405 -7.09E+02
     2 OT LS       0.15E+00  104.7                     -709.3761262962
     3 OT CG       0.15E+00  172.9     0.00014248      -709.3768416181 -3.13E-03
     4 OT LS       0.75E-01  104.5                     -709.3768070606
     5 OT CG       0.75E-01  173.1     0.00006550      -709.3771893516 -3.48E-04
     6 OT LS       0.81E-01  104.0                     -709.3772682503
     7 OT CG       0.81E-01  172.6     0.00003106      -709.3772686698 -7.93E-05
     8 OT LS       0.76E-01  104.1                     -709.3772854394
     9 OT CG       0.76E-01  173.3     0.00001797      -709.3772855000 -1.68E-05
    10 OT LS       0.51E-01  104.2                     -709.3772883653
    11 OT CG       0.51E-01  172.9     0.00000878      -709.3772892782 -3.78E-06
    12 OT LS       0.67E-01  104.1                     -709.3772903963
    13 OT CG       0.67E-01  173.2     0.00000400      -709.3772904640 -1.19E-06
    14 OT LS       0.76E-01  104.7                     -709.3772907392
    15 OT CG       0.76E-01  172.6     0.00000215      -709.3772907432 -2.79E-07
    16 OT LS       0.64E-01  104.4                     -709.3772908087
    17 OT CG       0.64E-01  172.9     0.00000097      -709.3772908111 -6.79E-08

  *** SCF run converged in    17 steps ***


  Electronic density on regular grids:       -515.9999992623        0.0000007377
  Core density on regular grids:              515.9999967590       -0.0000032410
  Total charge density on r-space grids:       -0.0000025033
  Total charge density g-space grids:          -0.0000025033

  Overlap energy of the core charge distribution:               0.00003469942239
  Self energy of the core charge distribution:              -1694.39446126194002
  Core Hamiltonian energy:                                    525.69780259398726
  Hartree energy:                                             683.66865099614552
  Exchange-correlation energy:                               -224.34931783867759

  Total energy:                                              -709.37729081106238

  outer SCF iter =    1 RMS gradient =   0.97E-06 energy =       -709.3772908111
  outer SCF loop converged in   1 iterations or   17 steps


 ENERGY| Total FORCE_EVAL ( QS ) energy (a.u.):             -709.377290811062380


 Number of electrons:                                                        516
 Number of occupied orbitals:                                                258
 Number of molecular orbitals:                                               258

 Number of orbital functions:                                               1776
 Number of independent orbital functions:                                   1776

 Extrapolation method: ASPC


 SCF WAVEFUNCTION OPTIMIZATION

  ----------------------------------- OT ---------------------------------------
  Minimizer      : CG                  : conjugate gradient
  Preconditioner : FULL_SINGLE_INVERSE : inversion of 
                                         H + eS - 2*(Sc)(c^T*H*c+const)(Sc)^T
  Precond_solver : DEFAULT
  Line search    : 2PNT                : 2 energies, one gradient
  stepsize       :    0.08000000                  energy_gap     :    0.08000000
  eps_taylor     :   0.10000E-15                  max_taylor     :             4
  ----------------------------------- OT ---------------------------------------

  Step     Update method      Time    Convergence         Total energy    Change
  ------------------------------------------------------------------------------
     1 OT CG       0.80E-01  147.0     0.00003490      -709.3840666443 -7.09E+02
     2 OT LS       0.16E+00  104.9                     -709.3840998344
     3 OT CG       0.16E+00  173.1     0.00001638      -709.3841101549 -4.35E-05
     4 OT LS       0.78E-01  104.7                     -709.3841101981
     5 OT CG       0.78E-01  173.2     0.00000714      -709.3841149584 -4.80E-06
     6 OT LS       0.83E-01  104.0                     -709.3841159291
     7 OT CG       0.83E-01  173.5     0.00000436      -709.3841159331 -9.75E-07
     8 OT LS       0.60E-01  104.8                     -709.3841161510
     9 OT CG       0.60E-01  173.3     0.00000212      -709.3841161924 -2.59E-07
    10 OT LS       0.60E-01  104.1                     -709.3841162544
    11 OT CG       0.60E-01  172.9     0.00000091      -709.3841162544 -6.20E-08

  *** SCF run converged in    11 steps ***


  Electronic density on regular grids:       -515.9999993088        0.0000006912
  Core density on regular grids:              515.9999967621       -0.0000032379
  Total charge density on r-space grids:       -0.0000025467
  Total charge density g-space grids:          -0.0000025467

  Overlap energy of the core charge distribution:               0.00002719413950
  Self energy of the core charge distribution:              -1694.39446126194002
  Core Hamiltonian energy:                                    524.27813507100268
  Hartree energy:                                             684.64374091933621
  Exchange-correlation energy:                               -223.91155817691083

  Total energy:                                              -709.38411625437254

  outer SCF iter =    1 RMS gradient =   0.91E-06 energy =       -709.3841162544
  outer SCF loop converged in   1 iterations or   11 steps


 ENERGY| Total FORCE_EVAL ( QS ) energy (a.u.):             -709.384116254372543


 Number of electrons:                                                        516
 Number of occupied orbitals:                                                258
 Number of molecular orbitals:                                               258

 Number of orbital functions:                                               1776
 Number of independent orbital functions:                                   1776

 Extrapolation method: ASPC


 SCF WAVEFUNCTION OPTIMIZATION

  ----------------------------------- OT ---------------------------------------
  Minimizer      : CG                  : conjugate gradient
  Preconditioner : FULL_SINGLE_INVERSE : inversion of 
                                         H + eS - 2*(Sc)(c^T*H*c+const)(Sc)^T
  Precond_solver : DEFAULT
  Line search    : 2PNT                : 2 energies, one gradient
  stepsize       :    0.08000000                  energy_gap     :    0.08000000
  eps_taylor     :   0.10000E-15                  max_taylor     :             4
  ----------------------------------- OT ---------------------------------------

  Step     Update method      Time    Convergence         Total energy    Change
  ------------------------------------------------------------------------------
     1 OT CG       0.80E-01  147.0     0.00071762      -709.3654242094 -7.09E+02
     2 OT LS       0.16E+00  104.1                     -709.3794936357
     3 OT CG       0.16E+00  173.4     0.00033156      -709.3839627915 -1.85E-02
     4 OT LS       0.77E-01  104.6                     -709.3838069781
     5 OT CG       0.77E-01  173.2     0.00014987      -709.3859054249 -1.94E-03
     6 OT LS       0.86E-01  104.5                     -709.3863416620
     7 OT CG       0.86E-01  172.9     0.00006906      -709.3863461232 -4.41E-04
     8 OT LS       0.85E-01  105.1                     -709.3864386582
     9 OT CG       0.85E-01  173.0     0.00003395      -709.3864386692 -9.25E-05
    10 OT LS       0.59E-01  104.6                     -709.3864510800
    11 OT CG       0.59E-01  173.1     0.00001881      -709.3864541482 -1.55E-05
    12 OT LS       0.63E-01  104.5                     -709.3864592282
    13 OT CG       0.63E-01  172.8     0.00000842      -709.3864592525 -5.10E-06
    14 OT LS       0.82E-01  104.1                     -709.3864605105
    15 OT CG       0.82E-01  173.7     0.00000423      -709.3864605807 -1.33E-06
    16 OT LS       0.67E-01  104.8                     -709.3864608397
    17 OT CG       0.67E-01  173.3     0.00000202      -709.3864608537 -2.73E-07
    18 OT LS       0.79E-01  104.5                     -709.3864609252
    19 OT CG       0.79E-01  173.3     0.00000097      -709.3864609269 -7.32E-08

  *** SCF run converged in    19 steps ***


  Electronic density on regular grids:       -515.9999992867        0.0000007133
  Core density on regular grids:              515.9999967625       -0.0000032375
  Total charge density on r-space grids:       -0.0000025242
  Total charge density g-space grids:          -0.0000025242

  Overlap energy of the core charge distribution:               0.00002942000570
  Self energy of the core charge distribution:              -1694.39446126194002
  Core Hamiltonian energy:                                    524.75036315597367
  Hartree energy:                                             684.31645903589117
  Exchange-correlation energy:                               -224.05885127681742

  Total energy:                                              -709.38646092688703

  outer SCF iter =    1 RMS gradient =   0.97E-06 energy =       -709.3864609269
  outer SCF loop converged in   1 iterations or   19 steps


 ENERGY| Total FORCE_EVAL ( QS ) energy (a.u.):             -709.386460926887025


 *******************************************************************************
 ***                 MNBRACK - NUMBER OF ENERGY EVALUATIONS :       4        ***
 *******************************************************************************

 Number of electrons:                                                        516
 Number of occupied orbitals:                                                258
 Number of molecular orbitals:                                               258

 Number of orbital functions:                                               1776
 Number of independent orbital functions:                                   1776

 Extrapolation method: ASPC


 SCF WAVEFUNCTION OPTIMIZATION

  ----------------------------------- OT ---------------------------------------
  Minimizer      : CG                  : conjugate gradient
  Preconditioner : FULL_SINGLE_INVERSE : inversion of 
                                         H + eS - 2*(Sc)(c^T*H*c+const)(Sc)^T
  Precond_solver : DEFAULT
  Line search    : 2PNT                : 2 energies, one gradient
  stepsize       :    0.08000000                  energy_gap     :    0.08000000
  eps_taylor     :   0.10000E-15                  max_taylor     :             4
  ----------------------------------- OT ---------------------------------------

  Step     Update method      Time    Convergence         Total energy    Change
  ------------------------------------------------------------------------------
     1 OT CG       0.80E-01  147.0     0.00085142      -709.3569565757 -7.09E+02
     2 OT LS       0.16E+00  104.2                     -709.3767464046
     3 OT CG       0.16E+00  173.4     0.00039427      -709.3829650334 -2.60E-02
     4 OT LS       0.76E-01  104.4                     -709.3826633094
     5 OT CG       0.76E-01  172.6     0.00017977      -709.3856765416 -2.71E-03
     6 OT LS       0.83E-01  104.4                     -709.3862891662
     7 OT CG       0.83E-01  172.8     0.00008453      -709.3862936127 -6.17E-04
     8 OT LS       0.82E-01  104.8                     -709.3864273004
     9 OT CG       0.82E-01  173.3     0.00004197      -709.3864273556 -1.34E-04
    10 OT LS       0.58E-01  104.7                     -709.3864470984
    11 OT CG       0.58E-01  173.1     0.00002312      -709.3864508867 -2.35E-05
    12 OT LS       0.61E-01  104.6                     -709.3864583891
    13 OT CG       0.61E-01  173.0     0.00001044      -709.3864584086 -7.52E-06
    14 OT LS       0.79E-01  104.4                     -709.3864602747
    15 OT CG       0.79E-01  173.4     0.00000549      -709.3864603673 -1.96E-06
    16 OT LS       0.63E-01  104.3                     -709.3864607716
    17 OT CG       0.63E-01  173.2     0.00000259      -709.3864607995 -4.32E-07
    18 OT LS       0.73E-01  104.2                     -709.3864609096
    19 OT CG       0.73E-01  173.4     0.00000131      -709.3864609121 -1.13E-07
    20 OT LS       0.67E-01  105.0                     -709.3864609384
    21 OT CG       0.67E-01  173.0     0.00000069      -709.3864609387 -2.66E-08

  *** SCF run converged in    21 steps ***


  Electronic density on regular grids:       -515.9999992867        0.0000007133
  Core density on regular grids:              515.9999967625       -0.0000032375
  Total charge density on r-space grids:       -0.0000025242
  Total charge density g-space grids:          -0.0000025242

  Overlap energy of the core charge distribution:               0.00002942000570
  Self energy of the core charge distribution:              -1694.39446126194002
  Core Hamiltonian energy:                                    524.75156214155436
  Hartree energy:                                             684.31549671787297
  Exchange-correlation energy:                               -224.05908795615176

  Total energy:                                              -709.38646093865884

  outer SCF iter =    1 RMS gradient =   0.69E-06 energy =       -709.3864609387
  outer SCF loop converged in   1 iterations or   21 steps


 ENERGY| Total FORCE_EVAL ( QS ) energy (a.u.):             -709.386460946485613


 ATOMIC FORCES in [a.u.]

 # Atom   Kind   Element          X              Y              Z
      1      1      C          -0.00086757     0.00277048     0.00170498
      2      1      C          -0.00458790     0.00112713    -0.00294104
      3      1      C           0.00522775    -0.00436486     0.00852283
      4      1      C           0.00083735    -0.00237806    -0.00718361
      5      1      C           0.00286036    -0.00295821    -0.00068255
      6      1      C           0.00029485    -0.00352347    -0.00165675
      7      2      N           0.00066520    -0.00582984     0.00589485
      8      2      N          -0.00508061     0.00283551    -0.00483091
      9      1      C          -0.00155234     0.00178002     0.00659888
     10      1      C          -0.00130542     0.00399550     0.00080805
     11      1      C          -0.00280695     0.00197397     0.00173256
     12      1      C           0.00202770    -0.00202202    -0.00171366
     13      1      C          -0.00130907    -0.00433808     0.00301434
     14      1      C          -0.00091480     0.00649089    -0.00860771
     15      1      C           0.00696225    -0.01568942    -0.01234289
     16      1      C           0.00275972    -0.00136655     0.01908978
     17      1      C          -0.01016421     0.01357575     0.01248828
     18      1      C          -0.00037374     0.00362162    -0.01805299
     19      3      H          -0.00522085     0.00876742     0.00267016
     20      3      H           0.00522276    -0.00669229     0.00816183
     21      3      H           0.00190111    -0.00461962    -0.01288494
     22      3      H          -0.00326422     0.00384783     0.01286661
     23      3      H           0.00512252    -0.00884940    -0.00265977
     24      3      H          -0.00320499     0.00795714    -0.00828154
     25      3      H           0.00112729     0.00594722    -0.00497116
     26      3      H           0.00406423    -0.00769683    -0.00187648
     27      3      H           0.00578934    -0.00207526     0.00502773
     28      3      H          -0.00474650     0.00735033     0.00205487
     29      1      C           0.00086909     0.00272160    -0.00167903
     30      1      C           0.00456619     0.00123019     0.00290580
     31      1      C          -0.00542696    -0.00421111    -0.00852957
     32      1      C          -0.00095827    -0.00254390     0.00748276
     33      1      C          -0.00279104    -0.00293438     0.00062163
     34      1      C          -0.00027115    -0.00353820     0.00158202
     35      2      N          -0.00137764    -0.00505982    -0.00482045
     36      2      N           0.00495560     0.00326828     0.00446230
     37      1      C           0.00167244     0.00216539    -0.00712571
     38      1      C           0.00114178     0.00393943    -0.00098416
     39      1      C           0.00284565     0.00188244    -0.00175167
     40      1      C          -0.00190223    -0.00216108     0.00172133
     41      1      C           0.00138449    -0.00442368    -0.00302367
     42      1      C           0.00096298     0.00653483     0.00849647
     43      1      C          -0.00662122    -0.01504474     0.01236922
     44      1      C          -0.00266511    -0.00124343    -0.01952225
     45      1      C           0.01035704     0.01416479    -0.01253528
     46      1      C           0.00026607     0.00326720     0.01808483
     47      3      H           0.00514590     0.00884800    -0.00267134
     48      3      H          -0.00523671    -0.00655904    -0.00819282
     49      3      H          -0.00177378    -0.00481644     0.01295337
     50      3      H           0.00320389     0.00383451    -0.01290483
     51      3      H          -0.00506323    -0.00894657     0.00266567
     52      3      H           0.00312450     0.00799958     0.00815596
     53      3      H          -0.00113037     0.00597973     0.00495666
     54      3      H          -0.00397459    -0.00770217     0.00187490
     55      3      H          -0.00574537    -0.00196423    -0.00496512
     56      3      H           0.00463837     0.00742533    -0.00191998
     57      1      C          -0.00282087    -0.00060263    -0.00173503
     58      1      C          -0.00313335     0.00334393     0.00300997
     59      1      C           0.00631566    -0.00239655    -0.00827701
     60      1      C           0.00251229     0.00061401     0.00704374
     61      1      C           0.00405405    -0.00092436     0.00087758
     62      1      C           0.00309753     0.00143273     0.00185362
     63      2      N           0.00418466     0.00275855    -0.00554734
     64      2      N          -0.00506871     0.00193130     0.00531165
     65      1      C          -0.00225854     0.00055241    -0.00694236
     66      1      C          -0.00405987    -0.00093156    -0.00065945
     67      1      C          -0.00309705     0.00142135    -0.00162463
     68      1      C           0.00278572    -0.00055413     0.00171150
     69      1      C           0.00323523     0.00344414    -0.00286823
     70      1      C          -0.00614846    -0.00250672     0.00834826
     71      1      C           0.01572550     0.00172893     0.01249286
     72      1      C           0.00314980    -0.00139005    -0.01866460
     73      1      C          -0.01647111     0.00192268    -0.01252683
     74      1      C          -0.00321125    -0.00183951     0.01918978
     75      3      H          -0.01024733     0.00006665    -0.00276889
     76      3      H           0.00861104    -0.00119130    -0.00807805
     77      3      H           0.00480506     0.00081089     0.01295504
     78      3      H          -0.00488801     0.00092832    -0.01290914
     79      3      H           0.01026960     0.00011603     0.00279174
     80      3      H          -0.00842793    -0.00138153     0.00813285
     81      3      H          -0.00473187    -0.00407344     0.00491373
     82      3      H           0.00863183     0.00047004     0.00199535
     83      3      H           0.00467945    -0.00393465    -0.00496361
     84      3      H          -0.00869877     0.00046019    -0.00211482
     85      1      C          -0.00365680     0.00545027     0.00565861
     86      1      C           0.00577521    -0.00544808    -0.00104646
     87      1      C           0.00154601     0.00253082     0.00793094
     88      1      C          -0.00212224    -0.00763283     0.00365676
     89      1      C          -0.00591189     0.00409012     0.00371028
     90      1      C           0.00120975    -0.00755199     0.00119327
     91      2      N           0.00205115     0.00294729    -0.01032818
     92      2      N          -0.00098756     0.00795951    -0.01129045
     93      3      H           0.00116679     0.00445019    -0.00214955
     94      3      H          -0.00140736     0.00187438    -0.00099324
     95      3      H          -0.00116013    -0.00331937    -0.00308323
     96      3      H          -0.00092572     0.00330000     0.00008153
     97      3      H           0.00065363    -0.00152568    -0.00034920
     98      3      H          -0.00052777     0.00117621     0.00085851
     99      3      H           0.00095889    -0.00244946    -0.00226250
    100      3      H           0.00119330     0.00461083     0.00036871
    101      3      H           0.00170707    -0.00025397    -0.00175104
    102      3      H           0.00171227    -0.00119119    -0.00612108
    103      1      C          -0.00097371    -0.00754757    -0.00118909
    104      1      C           0.00569775     0.00413360    -0.00376638
    105      1      C           0.00227191    -0.00753533    -0.00359616
    106      1      C          -0.00167532     0.00244387    -0.00794867
    107      1      C          -0.00558809    -0.00551253     0.00102511
    108      1      C           0.00343074     0.00532557    -0.00556737
    109      2      N           0.00016420     0.01039267     0.01117702
    110      2      N          -0.00124252     0.00238972     0.01138767
    111      3      H          -0.00168415    -0.00112555     0.00614979
    112      3      H          -0.00171470    -0.00025394     0.00173908
    113      3      H          -0.00125779     0.00461167    -0.00041556
    114      3      H          -0.00092145    -0.00240166     0.00226519
    115      3      H           0.00048714     0.00118776    -0.00084866
    116      3      H          -0.00061215    -0.00150156     0.00035878
    117      3      H           0.00085127     0.00336604    -0.00013036
    118      3      H           0.00121011    -0.00328552     0.00312822
    119      3      H           0.00132634     0.00190528     0.00097893
    120      3      H          -0.00125483     0.00448036     0.00216030
    121      1      C          -0.00298767    -0.00612668     0.00594044
    122      1      C           0.00187290     0.00766982    -0.00104267
    123      1      C          -0.00303201     0.00008421     0.00793608
    124      1      C           0.00760704     0.00199282     0.00367960
    125      1      C          -0.00061995    -0.00710833     0.00367152
    126      1      C           0.00606634     0.00475351     0.00110390
    127      2      N          -0.00329561     0.00025159    -0.01082342
    128      2      N          -0.00734230    -0.00600417    -0.01046054
    129      3      H          -0.00438872    -0.00129426    -0.00204967
    130      3      H          -0.00093851    -0.00212789    -0.00099217
    131      3      H           0.00347079     0.00070649    -0.00311184
    132      3      H          -0.00240649    -0.00244266     0.00007800
    133      3      H           0.00095088     0.00131894    -0.00035278
    134      3      H          -0.00076485    -0.00104215     0.00088791
    135      3      H           0.00160064     0.00206206    -0.00223890
    136      3      H          -0.00460500    -0.00133275     0.00039614
    137      3      H          -0.00060910     0.00158683    -0.00173538
    138      3      H           0.00010851     0.00209552    -0.00603188
    139      1      C           0.00738391     0.00290266    -0.00113713
    140      1      C          -0.00654411     0.00302323    -0.00375462
    141      1      C           0.00545987     0.00584075    -0.00349515
    142      1      C          -0.00129856    -0.00258573    -0.00810783
    143      1      C           0.00756077    -0.00200201     0.00096543
    144      1      C          -0.00647325     0.00035750    -0.00613438
    145      2      N          -0.00823459    -0.00381754     0.01021104
    146      2      N          -0.00048330    -0.00350866     0.01168130
    147      3      H           0.00183444    -0.00094162     0.00609083
    148      3      H           0.00107747    -0.00137191     0.00172832
    149      3      H          -0.00335901    -0.00338681    -0.00046479
    150      3      H           0.00256623     0.00040702     0.00228302
    151      3      H          -0.00126275    -0.00015280    -0.00086352
    152      3      H           0.00155418     0.00021686     0.00040567
    153      3      H          -0.00333305    -0.00091276    -0.00015622
    154      3      H           0.00217365     0.00264009     0.00311410
    155      3      H          -0.00232312     0.00018200     0.00094879
    156      3      H          -0.00326619    -0.00327549     0.00209324
    157      1      C          -0.00771980     0.00280756     0.00117087
    158      1      C           0.00650775     0.00283927     0.00389640
    159      1      C          -0.00547664     0.00565366     0.00356770
    160      1      C           0.00122738    -0.00273154     0.00807216
    161      1      C          -0.00752606    -0.00209839    -0.00109467
    162      1      C           0.00642504     0.00024833     0.00624952
    163      2      N           0.00794628    -0.00323473    -0.01006939
    164      2      N           0.00025290    -0.00311995    -0.01090395
    165      3      H          -0.00179415    -0.00089344    -0.00608676
    166      3      H          -0.00106156    -0.00135460    -0.00177403
    167      3      H           0.00337984    -0.00339017     0.00043715
    168      3      H          -0.00247475     0.00039591    -0.00227615
    169      3      H           0.00128199    -0.00015419     0.00092066
    170      3      H          -0.00158221     0.00022553    -0.00040821
    171      3      H           0.00333088    -0.00092146     0.00015546
    172      3      H          -0.00219196     0.00271050    -0.00311563
    173      3      H           0.00235349     0.00028324    -0.00094391
    174      3      H           0.00329515    -0.00323843    -0.00208901
    175      1      C           0.00297339    -0.00590722    -0.00570306
    176      1      C          -0.00191504     0.00766243     0.00110807
    177      1      C           0.00308200     0.00024507    -0.00803176
    178      1      C          -0.00761259     0.00199561    -0.00368400
    179      1      C           0.00071032    -0.00708258    -0.00377053
    180      1      C          -0.00627355     0.00508471    -0.00124380
    181      2      N           0.00275864     0.00108086     0.01101155
    182      2      N           0.00629190    -0.00564179     0.01114697
    183      3      H           0.00441636    -0.00122862     0.00219041
    184      3      H           0.00093380    -0.00213859     0.00097841
    185      3      H          -0.00352317     0.00063803     0.00307110
    186      3      H           0.00246308    -0.00244026    -0.00009680
    187      3      H          -0.00098336     0.00131057     0.00035834
    188      3      H           0.00077486    -0.00104140    -0.00090606
    189      3      H          -0.00163618     0.00200527     0.00224719
    190      3      H           0.00462372    -0.00128638    -0.00036481
    191      3      H           0.00057360     0.00156226     0.00175759
    192      3      H          -0.00022983     0.00208647     0.00602926
 SUM OF ATOMIC FORCES          -0.00443571     0.00170429     0.00366484     0.00600093

 Number of electrons:                                                        516
 Number of occupied orbitals:                                                258
 Number of molecular orbitals:                                               258

 Number of orbital functions:                                               1776
 Number of independent orbital functions:                                   1776

 Extrapolation method: ASPC


 SCF WAVEFUNCTION OPTIMIZATION

  ----------------------------------- OT ---------------------------------------
  Minimizer      : CG                  : conjugate gradient
  Preconditioner : FULL_SINGLE_INVERSE : inversion of 
                                         H + eS - 2*(Sc)(c^T*H*c+const)(Sc)^T
  Precond_solver : DEFAULT
  Line search    : 2PNT                : 2 energies, one gradient
  stepsize       :    0.08000000                  energy_gap     :    0.08000000
  eps_taylor     :   0.10000E-15                  max_taylor     :             4
  ----------------------------------- OT ---------------------------------------

  Step     Update method      Time    Convergence         Total energy    Change
  ------------------------------------------------------------------------------
     1 OT CG       0.80E-01  147.5     0.00036452      -709.3804397151 -7.09E+02
     2 OT LS       0.16E+00  104.6                     -709.3840742617
     3 OT CG       0.16E+00  173.0     0.00016771      -709.3852385194 -4.80E-03
     4 OT LS       0.77E-01  104.6                     -709.3851992181
     5 OT CG       0.77E-01  172.8     0.00007603      -709.3857370530 -4.99E-04
     6 OT LS       0.85E-01  104.7                     -709.3858487821
     7 OT CG       0.85E-01  172.7     0.00003534      -709.3858497192 -1.13E-04
     8 OT LS       0.83E-01  104.5                     -709.3858734645
     9 OT CG       0.83E-01  173.1     0.00001789      -709.3858734785 -2.38E-05
    10 OT LS       0.58E-01  104.5                     -709.3858769271
    11 OT CG       0.58E-01  173.2     0.00000931      -709.3858777259 -4.25E-06
    12 OT LS       0.67E-01  104.5                     -709.3858790353
    13 OT CG       0.67E-01  173.4     0.00000430      -709.3858790610 -1.34E-06
    14 OT LS       0.76E-01  104.5                     -709.3858793806
    15 OT CG       0.76E-01  173.2     0.00000237      -709.3858793853 -3.24E-07
    16 OT LS       0.60E-01  104.9                     -709.3858794570
    17 OT CG       0.60E-01  172.9     0.00000109      -709.3858794627 -7.75E-08
    18 OT LS       0.79E-01  104.5                     -709.3858794830
    19 OT CG       0.79E-01  172.6     0.00000053      -709.3858794842 -2.15E-08

  *** SCF run converged in    19 steps ***


  Electronic density on regular grids:       -515.9999993035        0.0000006965
  Core density on regular grids:              515.9999967607       -0.0000032393
  Total charge density on r-space grids:       -0.0000025428
  Total charge density g-space grids:          -0.0000025428

  Overlap energy of the core charge distribution:               0.00002826918138
  Self energy of the core charge distribution:              -1694.39446126194002
  Core Hamiltonian energy:                                    524.51279694933282
  Hartree energy:                                             684.48073535041260
  Exchange-correlation energy:                               -223.98497879122505

  Total energy:                                              -709.38587948423810

  outer SCF iter =    1 RMS gradient =   0.53E-06 energy =       -709.3858794842
  outer SCF loop converged in   1 iterations or   19 steps


 ENERGY| Total FORCE_EVAL ( QS ) energy (a.u.):             -709.385879488873115


 ATOMIC FORCES in [a.u.]

 # Atom   Kind   Element          X              Y              Z
      1      1      C          -0.00049628     0.00189402     0.00235354
      2      1      C          -0.00497168     0.00205258    -0.00334931
      3      1      C           0.00528261    -0.00471726     0.00842221
      4      1      C           0.00124176    -0.00326428    -0.00943405
      5      1      C           0.00264959    -0.00247573     0.00094479
      6      1      C           0.00042811    -0.00353645    -0.00196028
      7      2      N           0.00041109    -0.00529794     0.00926116
      8      2      N          -0.00463890     0.00236947    -0.00773484
      9      1      C          -0.00214653     0.00253887     0.00879106
     10      1      C          -0.00097204     0.00359854    -0.00081153
     11      1      C          -0.00276248     0.00208928     0.00204393
     12      1      C           0.00145262    -0.00124567    -0.00238458
     13      1      C          -0.00072990    -0.00509016     0.00345699
     14      1      C          -0.00116581     0.00665397    -0.00848242
     15      1      C           0.00896002    -0.01793103    -0.01480436
     16      1      C           0.00366589    -0.00162056     0.02252370
     17      1      C          -0.01114369     0.01637367     0.01495652
     18      1      C          -0.00018596     0.00464190    -0.02138437
     19      3      H          -0.00504167     0.00842471     0.00255060
     20      3      H           0.00501515    -0.00639632     0.00783814
     21      3      H           0.00193568    -0.00466387    -0.01281521
     22      3      H          -0.00328852     0.00390085     0.01280182
     23      3      H           0.00491191    -0.00852874    -0.00253982
     24      3      H          -0.00305916     0.00764361    -0.00797729
     25      3      H           0.00106605     0.00463069    -0.00403821
     26      3      H           0.00345525    -0.00645952    -0.00143480
     27      3      H           0.00464074    -0.00147969     0.00408795
     28      3      H          -0.00397214     0.00621086     0.00163144
     29      1      C           0.00049048     0.00184001    -0.00232356
     30      1      C           0.00495479     0.00214742     0.00332888
     31      1      C          -0.00547775    -0.00457756    -0.00843727
     32      1      C          -0.00135775    -0.00347724     0.00976005
     33      1      C          -0.00258687    -0.00241258    -0.00104224
     34      1      C          -0.00040586    -0.00357611     0.00188611
     35      2      N          -0.00115204    -0.00434313    -0.00841412
     36      2      N           0.00460476     0.00264225     0.00784860
     37      1      C           0.00228270     0.00301653    -0.00933945
     38      1      C           0.00080011     0.00351679     0.00061587
     39      1      C           0.00278779     0.00197610    -0.00207474
     40      1      C          -0.00132882    -0.00136971     0.00238531
     41      1      C           0.00081640    -0.00518702    -0.00345424
     42      1      C           0.00121113     0.00670683     0.00838509
     43      1      C          -0.00856393    -0.01720640     0.01481684
     44      1      C          -0.00355191    -0.00150090    -0.02299542
     45      1      C           0.01131779     0.01703845    -0.01500315
     46      1      C           0.00008658     0.00420669     0.02141387
     47      3      H           0.00497278     0.00850750    -0.00255494
     48      3      H          -0.00502749    -0.00626174    -0.00786515
     49      3      H          -0.00180994    -0.00486468     0.01290021
     50      3      H           0.00322407     0.00388783    -0.01283584
     51      3      H          -0.00486078    -0.00863233     0.00254614
     52      3      H           0.00298000     0.00767798     0.00784438
     53      3      H          -0.00104105     0.00465726     0.00402951
     54      3      H          -0.00338523    -0.00645506     0.00142196
     55      3      H          -0.00457591    -0.00136707    -0.00402082
     56      3      H           0.00386988     0.00627759    -0.00149321
     57      1      C          -0.00184771    -0.00049199    -0.00238344
     58      1      C          -0.00409209     0.00322037     0.00342108
     59      1      C           0.00657742    -0.00226027    -0.00814974
     60      1      C           0.00350172     0.00071494     0.00925614
     61      1      C           0.00355721    -0.00099743    -0.00075304
     62      1      C           0.00316480     0.00132839     0.00217109
     63      2      N           0.00335510     0.00268151    -0.00865318
     64      2      N          -0.00438278     0.00180670     0.00830204
     65      1      C          -0.00319229     0.00068067    -0.00916496
     66      1      C          -0.00357534    -0.00102543     0.00098702
     67      1      C          -0.00317115     0.00132565    -0.00192451
     68      1      C           0.00181179    -0.00045950     0.00233496
     69      1      C           0.00418521     0.00333670    -0.00327700
     70      1      C          -0.00644563    -0.00237639     0.00821905
     71      1      C           0.01851970     0.00112307     0.01495473
     72      1      C           0.00394071    -0.00200482    -0.02203832
     73      1      C          -0.01932712     0.00135142    -0.01500303
     74      1      C          -0.00398884    -0.00251353     0.02263769
     75      3      H          -0.00986995     0.00008570    -0.00264548
     76      3      H           0.00826612    -0.00116062    -0.00777566
     77      3      H           0.00486431     0.00080353     0.01289415
     78      3      H          -0.00494284     0.00091945    -0.01284334
     79      3      H           0.00989666     0.00013309     0.00267226
     80      3      H          -0.00807175    -0.00134219     0.00782178
     81      3      H          -0.00365417    -0.00333309     0.00399561
     82      3      H           0.00724873     0.00036443     0.00154501
     83      3      H           0.00357471    -0.00321279    -0.00405030
     84      3      H          -0.00733884     0.00035913    -0.00166398
     85      1      C          -0.00447854     0.00751080     0.00632553
     86      1      C           0.00869714    -0.00626631    -0.00214332
     87      1      C           0.00266882     0.00316221     0.01076078
     88      1      C          -0.00326473    -0.01013933     0.00518949
     89      1      C          -0.00889196     0.00535594     0.00357109
     90      1      C           0.00190945    -0.00910800     0.00002761
     91      2      N           0.00148705     0.00209154    -0.01407760
     92      2      N           0.00147108     0.01112770    -0.01291867
     93      3      H           0.00130898     0.00310148    -0.00268182
     94      3      H          -0.00300794     0.00124617    -0.00116953
     95      3      H          -0.00138921    -0.00221227    -0.00249911
     96      3      H          -0.00096183     0.00202798    -0.00066947
     97      3      H          -0.00010704    -0.00060132    -0.00132830
     98      3      H           0.00025586     0.00124609    -0.00046714
     99      3      H           0.00098797    -0.00103248    -0.00186058
    100      3      H           0.00143714     0.00344363    -0.00003833
    101      3      H           0.00331005     0.00029792    -0.00135658
    102      3      H           0.00153648     0.00005415    -0.00551906
    103      1      C          -0.00164695    -0.00912212    -0.00003067
    104      1      C           0.00864339     0.00543563    -0.00362609
    105      1      C           0.00346880    -0.01004731    -0.00511985
    106      1      C          -0.00280336     0.00301733    -0.01078168
    107      1      C          -0.00846490    -0.00636134     0.00213380
    108      1      C           0.00418152     0.00735633    -0.00623929
    109      2      N          -0.00216831     0.01395000     0.01276300
    110      2      N          -0.00064118     0.00146417     0.01534249
    111      3      H          -0.00152581     0.00012839     0.00553883
    112      3      H          -0.00332909     0.00027021     0.00134077
    113      3      H          -0.00148045     0.00345391    -0.00000552
    114      3      H          -0.00097596    -0.00097597     0.00185142
    115      3      H          -0.00030009     0.00125462     0.00048079
    116      3      H           0.00013344    -0.00055714     0.00132910
    117      3      H           0.00090694     0.00211033     0.00062446
    118      3      H           0.00142091    -0.00217615     0.00253455
    119      3      H           0.00293607     0.00130534     0.00115933
    120      3      H          -0.00137752     0.00313448     0.00271098
    121      1      C          -0.00437232    -0.00789165     0.00666390
    122      1      C           0.00111716     0.01058277    -0.00213629
    123      1      C          -0.00412991     0.00071739     0.01078563
    124      1      C           0.01035788     0.00224253     0.00519518
    125      1      C          -0.00021968    -0.01028649     0.00350357
    126      1      C           0.00709751     0.00617108    -0.00008099
    127      2      N          -0.00238400     0.00011741    -0.01433563
    128      2      N          -0.01106417    -0.00557971    -0.01221019
    129      3      H          -0.00329130    -0.00049455    -0.00256762
    130      3      H           0.00040866    -0.00319502    -0.00117480
    131      3      H           0.00263068    -0.00004819    -0.00253233
    132      3      H          -0.00129361    -0.00183117    -0.00066984
    133      3      H           0.00053376     0.00020491    -0.00133500
    134      3      H          -0.00122052    -0.00039230    -0.00043201
    135      3      H           0.00035505     0.00137112    -0.00183813
    136      3      H          -0.00372550    -0.00054230    -0.00000011
    137      3      H          -0.00189110     0.00269209    -0.00133458
    138      3      H          -0.00088850     0.00131039    -0.00542340
    139      1      C           0.00913708     0.00309367     0.00002817
    140      1      C          -0.00917108     0.00493352    -0.00359191
    141      1      C           0.00704583     0.00813133    -0.00499534
    142      1      C          -0.00121444    -0.00384717    -0.01098040
    143      1      C           0.00974395    -0.00406145     0.00207661
    144      1      C          -0.00864474     0.00001574    -0.00691529
    145      2      N          -0.00999888    -0.00766650     0.01193057
    146      2      N          -0.00015810    -0.00257056     0.01541945
    147      3      H           0.00068321    -0.00142598     0.00546701
    148      3      H           0.00143105    -0.00303059     0.00131910
    149      3      H          -0.00224393    -0.00300339    -0.00004960
    150      3      H           0.00136372    -0.00034502     0.00186172
    151      3      H          -0.00093252    -0.00087623     0.00046186
    152      3      H           0.00035315     0.00038705     0.00137894
    153      3      H          -0.00227352    -0.00023852     0.00060894
    154      3      H           0.00110185     0.00227004     0.00251012
    155      3      H          -0.00260836     0.00186988     0.00113700
    156      3      H          -0.00204487    -0.00271054     0.00264337
    157      1      C          -0.00950763     0.00301568    -0.00001291
    158      1      C           0.00912098     0.00474843     0.00381491
    159      1      C          -0.00708813     0.00792864     0.00506196
    160      1      C           0.00113127    -0.00401745     0.01093319
    161      1      C          -0.00968294    -0.00418868    -0.00225301
    162      1      C           0.00859768    -0.00012672     0.00704036
    163      2      N           0.00962605    -0.00684574    -0.01183073
    164      2      N           0.00001254    -0.00210619    -0.01479747
    165      3      H          -0.00065223    -0.00138460    -0.00545623
    166      3      H          -0.00141463    -0.00302122    -0.00139330
    167      3      H           0.00226577    -0.00300290     0.00001318
    168      3      H          -0.00126283    -0.00036722    -0.00184866
    169      3      H           0.00096864    -0.00085776    -0.00040868
    170      3      H          -0.00037567     0.00041037    -0.00136626
    171      3      H           0.00227555    -0.00024238    -0.00061117
    172      3      H          -0.00113356     0.00233964    -0.00251109
    173      3      H           0.00263667     0.00198459    -0.00110835
    174      3      H           0.00207038    -0.00266311    -0.00264176
    175      1      C           0.00436861    -0.00762051    -0.00639530
    176      1      C          -0.00118322     0.01057336     0.00225577
    177      1      C           0.00418940     0.00093029    -0.01086885
    178      1      C          -0.01035748     0.00224469    -0.00520744
    179      1      C           0.00033540    -0.01027093    -0.00365410
    180      1      C          -0.00734454     0.00652613    -0.00008551
    181      2      N           0.00186450     0.00080140     0.01455218
    182      2      N           0.01040304    -0.00521673     0.01282437
    183      3      H           0.00331017    -0.00044102     0.00272128
    184      3      H          -0.00040880    -0.00322091     0.00113450
    185      3      H          -0.00266812    -0.00010621     0.00248604
    186      3      H           0.00134180    -0.00184890     0.00064563
    187      3      H          -0.00056399     0.00018354     0.00133165
    188      3      H           0.00121260    -0.00040692     0.00042355
    189      3      H          -0.00037526     0.00132744     0.00184636
    190      3      H           0.00373212    -0.00050637     0.00003623
    191      3      H           0.00185052     0.00268315     0.00138305
    192      3      H           0.00076821     0.00133221     0.00541798
 SUM OF ATOMIC FORCES          -0.00402204     0.00182745     0.00373852     0.00578731

 Number of electrons:                                                        516
 Number of occupied orbitals:                                                258
 Number of molecular orbitals:                                               258

 Number of orbital functions:                                               1776
 Number of independent orbital functions:                                   1776

 Extrapolation method: ASPC


 SCF WAVEFUNCTION OPTIMIZATION

  ----------------------------------- OT ---------------------------------------
  Minimizer      : CG                  : conjugate gradient
  Preconditioner : FULL_SINGLE_INVERSE : inversion of 
                                         H + eS - 2*(Sc)(c^T*H*c+const)(Sc)^T
  Precond_solver : DEFAULT
  Line search    : 2PNT                : 2 energies, one gradient
  stepsize       :    0.08000000                  energy_gap     :    0.08000000
  eps_taylor     :   0.10000E-15                  max_taylor     :             4
  ----------------------------------- OT ---------------------------------------

  Step     Update method      Time    Convergence         Total energy    Change
  ------------------------------------------------------------------------------
     1 OT CG       0.80E-01  147.0     0.00012103      -709.3858609624 -7.09E+02
     2 OT LS       0.16E+00  104.5                     -709.3862609623
     3 OT CG       0.16E+00  173.7     0.00005621      -709.3863873039 -5.26E-04
     4 OT LS       0.76E-01  104.5                     -709.3863809388
     5 OT CG       0.76E-01  172.7     0.00002576      -709.3864425389 -5.52E-05
     6 OT LS       0.83E-01  104.8                     -709.3864550319
     7 OT CG       0.83E-01  173.6     0.00001257      -709.3864551071 -1.26E-05
     8 OT LS       0.74E-01  104.5                     -709.3864577444
     9 OT CG       0.74E-01  173.4     0.00000695      -709.3864577818 -2.67E-06
    10 OT LS       0.57E-01  104.7                     -709.3864583611
    11 OT CG       0.57E-01  173.0     0.00000333      -709.3864584151 -6.33E-07
    12 OT LS       0.71E-01  104.4                     -709.3864585883
    13 OT CG       0.71E-01  172.9     0.00000157      -709.3864585951 -1.80E-07
    14 OT LS       0.70E-01  104.6                     -709.3864586348
    15 OT CG       0.70E-01  172.8     0.00000091      -709.3864586348 -3.97E-08

  *** SCF run converged in    15 steps ***


  Electronic density on regular grids:       -515.9999992878        0.0000007122
  Core density on regular grids:              515.9999967617       -0.0000032383
  Total charge density on r-space grids:       -0.0000025261
  Total charge density g-space grids:          -0.0000025261

  Overlap energy of the core charge distribution:               0.00002933084191
  Self energy of the core charge distribution:              -1694.39446126194002
  Core Hamiltonian energy:                                    524.73359505564770
  Hartree energy:                                             684.32790230473233
  Exchange-correlation energy:                               -224.05352406410998

  Total energy:                                              -709.38645863482816

  outer SCF iter =    1 RMS gradient =   0.91E-06 energy =       -709.3864586348
  outer SCF loop converged in   1 iterations or   15 steps


 ENERGY| Total FORCE_EVAL ( QS ) energy (a.u.):             -709.386458646513233


 ATOMIC FORCES in [a.u.]

 # Atom   Kind   Element          X              Y              Z
      1      1      C          -0.00084077     0.00270611     0.00175339
      2      1      C          -0.00461360     0.00119115    -0.00297219
      3      1      C           0.00523063    -0.00439147     0.00851096
      4      1      C           0.00086558    -0.00243873    -0.00734747
      5      1      C           0.00284557    -0.00292417    -0.00055802
      6      1      C           0.00030545    -0.00352490    -0.00167858
      7      2      N           0.00064707    -0.00578596     0.00614413
      8      2      N          -0.00505077     0.00280049    -0.00504325
      9      1      C          -0.00159098     0.00183022     0.00675576
     10      1      C          -0.00128175     0.00396797     0.00068625
     11      1      C          -0.00280326     0.00198247     0.00175463
     12      1      C           0.00198550    -0.00196568    -0.00176403
     13      1      C          -0.00126918    -0.00438889     0.00304779
     14      1      C          -0.00093399     0.00650155    -0.00859501
     15      1      C           0.00711459    -0.01586290    -0.01253099
     16      1      C           0.00282874    -0.00138577     0.01935389
     17      1      C          -0.01024099     0.01379023     0.01267652
     18      1      C          -0.00035898     0.00369882    -0.01830885
     19      3      H          -0.00520734     0.00874159     0.00266100
     20      3      H           0.00520650    -0.00666919     0.00813655
     21      3      H           0.00190367    -0.00462271    -0.01287935
     22      3      H          -0.00326600     0.00385185     0.01286209
     23      3      H           0.00510668    -0.00882536    -0.00265056
     24      3      H          -0.00319365     0.00793251    -0.00825747
     25      3      H           0.00112251     0.00584803    -0.00490089
     26      3      H           0.00401815    -0.00760364    -0.00184328
     27      3      H           0.00570271    -0.00203051     0.00495696
     28      3      H          -0.00468822     0.00726426     0.00202296
     29      1      C           0.00084170     0.00265678    -0.00172732
     30      1      C           0.00459218     0.00129335     0.00293803
     31      1      C          -0.00542928    -0.00423837    -0.00851882
     32      1      C          -0.00098532    -0.00260656     0.00764718
     33      1      C          -0.00277674    -0.00289742     0.00049542
     34      1      C          -0.00028163    -0.00354112     0.00160352
     35      2      N          -0.00136246    -0.00500422    -0.00508321
     36      2      N           0.00493071     0.00321979     0.00470922
     37      1      C           0.00171297     0.00222312    -0.00728581
     38      1      C           0.00111725     0.00390994    -0.00086252
     39      1      C           0.00284137     0.00188992    -0.00177479
     40      1      C          -0.00186003    -0.00210354     0.00177086
     41      1      C           0.00134523    -0.00447535    -0.00305635
     42      1      C           0.00098234     0.00654635     0.00848447
     43      1      C          -0.00676903    -0.01521184     0.01255606
     44      1      C          -0.00273256    -0.00126264    -0.01978960
     45      1      C           0.01043247     0.01438516    -0.01272358
     46      1      C           0.00025205     0.00333842     0.01834084
     47      3      H           0.00513289     0.00882239    -0.00266240
     48      3      H          -0.00522029    -0.00653583    -0.00816709
     49      3      H          -0.00177650    -0.00481994     0.01294938
     50      3      H           0.00320524     0.00383845    -0.01289956
     51      3      H          -0.00504801    -0.00892304     0.00265655
     52      3      H           0.00311331     0.00797440     0.00813153
     53      3      H          -0.00112344     0.00588016     0.00488692
     54      3      H          -0.00393001    -0.00760824     0.00184084
     55      3      H          -0.00565714    -0.00191934    -0.00489398
     56      3      H           0.00458060     0.00733872    -0.00188789
     57      1      C          -0.00274945    -0.00059410    -0.00178330
     58      1      C          -0.00319919     0.00333480     0.00304144
     59      1      C           0.00633456    -0.00238501    -0.00826356
     60      1      C           0.00257978     0.00062017     0.00720442
     61      1      C           0.00401907    -0.00092997     0.00075317
     62      1      C           0.00310303     0.00142463     0.00187636
     63      2      N           0.00412035     0.00275453    -0.00577684
     64      2      N          -0.00501803     0.00191982     0.00553153
     65      1      C          -0.00232026     0.00056078    -0.00710192
     66      1      C          -0.00402585    -0.00093834    -0.00053521
     67      1      C          -0.00310239     0.00141381    -0.00164578
     68      1      C           0.00271420    -0.00054680     0.00175836
     69      1      C           0.00330034     0.00343607    -0.00289939
     70      1      C          -0.00616958    -0.00249581     0.00833511
     71      1      C           0.01594030     0.00168412     0.01268055
     72      1      C           0.00320968    -0.00143695    -0.01892392
     73      1      C          -0.01669091     0.00188047    -0.01271582
     74      1      C          -0.00326987    -0.00189095     0.01945462
     75      3      H          -0.01021887     0.00006813    -0.00275945
     76      3      H           0.00858405    -0.00118880    -0.00805434
     77      3      H           0.00480934     0.00081022     0.01295018
     78      3      H          -0.00489209     0.00092761    -0.01290441
     79      3      H           0.01024155     0.00011733     0.00278256
     80      3      H          -0.00840008    -0.00137835     0.00810831
     81      3      H          -0.00465074    -0.00401746     0.00484448
     82      3      H           0.00852747     0.00046227     0.00196145
     83      3      H           0.00459626    -0.00388009    -0.00489483
     84      3      H          -0.00859610     0.00045276    -0.00208082
     85      1      C          -0.00371778     0.00560592     0.00570809
     86      1      C           0.00599510    -0.00550984    -0.00112878
     87      1      C           0.00163078     0.00257882     0.00814376
     88      1      C          -0.00220832    -0.00782178     0.00377185
     89      1      C          -0.00613637     0.00418514     0.00369998
     90      1      C           0.00126177    -0.00766882     0.00110482
     91      2      N           0.00200907     0.00288211    -0.01061250
     92      2      N          -0.00080215     0.00820089    -0.01141370
     93      3      H           0.00117746     0.00434769    -0.00218999
     94      3      H          -0.00152898     0.00182663    -0.00100677
     95      3      H          -0.00117743    -0.00323501    -0.00303886
     96      3      H          -0.00092843     0.00320325     0.00002458
     97      3      H           0.00059608    -0.00145568    -0.00042322
     98      3      H          -0.00046850     0.00118142     0.00075820
     99      3      H           0.00096105    -0.00234181    -0.00223183
    100      3      H           0.00121168     0.00452214     0.00033769
    101      3      H           0.00182881    -0.00021195    -0.00172117
    102      3      H           0.00169908    -0.00109673    -0.00607549
    103      1      C          -0.00102375    -0.00766576    -0.00110109
    104      1      C           0.00591955     0.00423136    -0.00375601
    105      1      C           0.00236209    -0.00772464    -0.00371051
    106      1      C          -0.00176048     0.00248751    -0.00816171
    107      1      C          -0.00580459    -0.00557657     0.00110832
    108      1      C           0.00348631     0.00547910    -0.00561706
    109      2      N          -0.00001252     0.01066477     0.01129706
    110      2      N          -0.00119757     0.00231912     0.01168811
    111      3      H          -0.00167229    -0.00103040     0.00610350
    112      3      H          -0.00183736    -0.00021401     0.00170891
    113      3      H          -0.00127456     0.00452363    -0.00038428
    114      3      H          -0.00092554    -0.00229331     0.00223360
    115      3      H           0.00042759     0.00119274    -0.00074803
    116      3      H          -0.00055573    -0.00143003     0.00043214
    117      3      H           0.00085547     0.00327048    -0.00007309
    118      3      H           0.00122602    -0.00320093     0.00308310
    119      3      H           0.00144871     0.00185966     0.00099280
    120      3      H          -0.00126401     0.00437799     0.00220216
    121      1      C          -0.00309281    -0.00625903     0.00599416
    122      1      C           0.00181617     0.00788916    -0.00112472
    123      1      C          -0.00311515     0.00013183     0.00815044
    124      1      C           0.00781439     0.00201169     0.00379342
    125      1      C          -0.00058956    -0.00734757     0.00365906
    126      1      C           0.00614403     0.00485942     0.00101397
    127      2      N          -0.00322626     0.00024243    -0.01109123
    128      2      N          -0.00762681    -0.00597400    -0.01059290
    129      3      H          -0.00430522    -0.00123360    -0.00208904
    130      3      H          -0.00083610    -0.00220900    -0.00100620
    131      3      H           0.00340667     0.00064911    -0.00306781
    132      3      H          -0.00232184    -0.00239610     0.00002126
    133      3      H           0.00091927     0.00123462    -0.00042704
    134      3      H          -0.00079925    -0.00099295     0.00078802
    135      3      H           0.00150603     0.00200952    -0.00220830
    136      3      H          -0.00453806    -0.00127279     0.00036592
    137      3      H          -0.00070658     0.00167074    -0.00170503
    138      3      H           0.00003280     0.00203610    -0.00598580
    139      1      C           0.00751525     0.00291748    -0.00104868
    140      1      C          -0.00674167     0.00316729    -0.00374257
    141      1      C           0.00557945     0.00601340    -0.00360777
    142      1      C          -0.00129252    -0.00268115    -0.00832388
    143      1      C           0.00772527    -0.00215688     0.00104878
    144      1      C          -0.00663678     0.00033064    -0.00619234
    145      2      N          -0.00837054    -0.00410834     0.01034120
    146      2      N          -0.00045758    -0.00343809     0.01196639
    147      3      H           0.00174717    -0.00097850     0.00604357
    148      3      H           0.00110424    -0.00149795     0.00169733
    149      3      H          -0.00327433    -0.00335754    -0.00043314
    150      3      H           0.00247484     0.00034992     0.00225087
    151      3      H          -0.00123771    -0.00020748    -0.00076321
    152      3      H           0.00146323     0.00022970     0.00047926
    153      3      H          -0.00325242    -0.00086150    -0.00009817
    154      3      H           0.00209203     0.00261173     0.00306821
    155      3      H          -0.00234479     0.00031029     0.00096324
    156      3      H          -0.00317343    -0.00323242     0.00213504
    157      1      C          -0.00785374     0.00282373     0.00108105
    158      1      C           0.00670431     0.00298319     0.00389049
    159      1      C          -0.00559813     0.00582510     0.00367985
    160      1      C           0.00122044    -0.00282877     0.00828730
    161      1      C          -0.00768856    -0.00225556    -0.00118155
    162      1      C           0.00658867     0.00021900     0.00630825
    163      2      N           0.00807581    -0.00350784    -0.01020250
    164      2      N           0.00023367    -0.00304361    -0.01119936
    165      3      H          -0.00170759    -0.00093084    -0.00603899
    166      3      H          -0.00108830    -0.00148130    -0.00174519
    167      3      H           0.00329520    -0.00336059     0.00040481
    168      3      H          -0.00238262     0.00033795    -0.00224351
    169      3      H           0.00125822    -0.00020738     0.00082004
    170      3      H          -0.00149085     0.00023948    -0.00048065
    171      3      H           0.00325057    -0.00086983     0.00009730
    172      3      H          -0.00211137     0.00268209    -0.00306970
    173      3      H           0.00237501     0.00041252    -0.00095655
    174      3      H           0.00320211    -0.00319456    -0.00213102
    175      1      C           0.00307942    -0.00603573    -0.00575441
    176      1      C          -0.00186014     0.00788161     0.00119419
    177      1      C           0.00316589     0.00029662    -0.00824513
    178      1      C          -0.00781951     0.00201442    -0.00379838
    179      1      C           0.00068184    -0.00732260    -0.00376200
    180      1      C          -0.00635425     0.00519250    -0.00115596
    181      2      N           0.00269039     0.00106074     0.01128159
    182      2      N           0.00660318    -0.00561143     0.01127399
    183      3      H           0.00433216    -0.00116885     0.00223077
    184      3      H           0.00083173    -0.00222086     0.00099043
    185      3      H          -0.00345790     0.00058143     0.00302665
    186      3      H           0.00237778    -0.00239523    -0.00004048
    187      3      H          -0.00095156     0.00122524     0.00043193
    188      3      H           0.00080791    -0.00099336    -0.00080541
    189      3      H          -0.00154036     0.00195371     0.00221658
    190      3      H           0.00455584    -0.00122719    -0.00033421
    191      3      H           0.00067071     0.00164737     0.00172923
    192      3      H          -0.00015404     0.00202937     0.00598297
 SUM OF ATOMIC FORCES          -0.00440813     0.00171566     0.00367306     0.00598886

 *******************************************************************************
 ***                 BRENT   - NUMBER OF ENERGY EVALUATIONS :       3        ***
 *******************************************************************************

 --------  Informations at step =     1 ------------
  Optimization Method        =                   SD
  Total Energy               =      -709.3864609465
  Real energy change         =        -0.0347590655
  Decrease in energy         =                  YES
  Used time                  =            15321.769

  Convergence check :
  Max. step size             =         0.0410828519
  Conv. limit for step size  =         0.0010000000
  Convergence in step size   =                   NO
  RMS step size              =         0.0137826999
  Conv. limit for RMS step   =         0.0010000000
  Convergence in RMS step    =                   NO
  Max. gradient              =         0.0264258909
  Conv. limit for gradients  =         0.0010000000
  Conv. for gradients        =                   NO
  RMS gradient               =         0.0088655024
  Conv. limit for RMS grad.  =         0.0010000000
  Conv. for gradients        =                   NO
 ---------------------------------------------------

 Number of electrons:                                                        516
 Number of occupied orbitals:                                                258
 Number of molecular orbitals:                                               258

 Number of orbital functions:                                               1776
 Number of independent orbital functions:                                   1776

 Extrapolation method: ASPC


 SCF WAVEFUNCTION OPTIMIZATION

  ----------------------------------- OT ---------------------------------------
  Minimizer      : CG                  : conjugate gradient
  Preconditioner : FULL_SINGLE_INVERSE : inversion of 
                                         H + eS - 2*(Sc)(c^T*H*c+const)(Sc)^T
  Precond_solver : DEFAULT
  Line search    : 2PNT                : 2 energies, one gradient
  stepsize       :    0.08000000                  energy_gap     :    0.08000000
  eps_taylor     :   0.10000E-15                  max_taylor     :             4
  ----------------------------------- OT ---------------------------------------

  Step     Update method      Time    Convergence         Total energy    Change
  ------------------------------------------------------------------------------
     1 OT CG       0.80E-01  147.3     0.00024621      -709.3839899485 -7.09E+02
     2 OT LS       0.16E+00  104.5                     -709.3856452297
     3 OT CG       0.16E+00  173.3     0.00011404      -709.3861672706 -2.18E-03
     4 OT LS       0.77E-01  105.0                     -709.3861445246
     5 OT CG       0.77E-01  173.5     0.00005191      -709.3863951860 -2.28E-04
     6 OT LS       0.84E-01  104.6                     -709.3864466013
     7 OT CG       0.84E-01  173.1     0.00002448      -709.3864470038 -5.18E-05
     8 OT LS       0.80E-01  104.5                     -709.3864580014
     9 OT CG       0.80E-01  173.5     0.00001231      -709.3864580243 -1.10E-05
    10 OT LS       0.61E-01  104.5                     -709.3864599158
    11 OT CG       0.61E-01  173.2     0.00000637      -709.3864601334 -2.11E-06
    12 OT LS       0.66E-01  104.8                     -709.3864607466
    13 OT CG       0.66E-01  173.2     0.00000290      -709.3864607510 -6.18E-07
    14 OT LS       0.78E-01  104.5                     -709.3864608984
    15 OT CG       0.78E-01  173.7     0.00000160      -709.3864609018 -1.51E-07
    16 OT LS       0.58E-01  104.6                     -709.3864609317
    17 OT CG       0.58E-01  173.3     0.00000078      -709.3864609358 -3.40E-08

  *** SCF run converged in    17 steps ***


  Electronic density on regular grids:       -515.9999992867        0.0000007133
  Core density on regular grids:              515.9999967625       -0.0000032375
  Total charge density on r-space grids:       -0.0000025242
  Total charge density g-space grids:          -0.0000025242

  Overlap energy of the core charge distribution:               0.00002942000570
  Self energy of the core charge distribution:              -1694.39446126194002
  Core Hamiltonian energy:                                    524.75130965981964
  Hartree energy:                                             684.31570718182888
  Exchange-correlation energy:                               -224.05904593554342

  Total energy:                                              -709.38646093582940

  outer SCF iter =    1 RMS gradient =   0.78E-06 energy =       -709.3864609358
  outer SCF loop converged in   1 iterations or   17 steps


 ENERGY| Total FORCE_EVAL ( QS ) energy (a.u.):             -709.386460945261206


 ATOMIC FORCES in [a.u.]

 # Atom   Kind   Element          X              Y              Z
      1      1      C          -0.00086961     0.00277435     0.00170636
      2      1      C          -0.00458908     0.00112761    -0.00293950
      3      1      C           0.00523068    -0.00436897     0.00852451
      4      1      C           0.00083395    -0.00237291    -0.00718396
      5      1      C           0.00286199    -0.00296096    -0.00068376
      6      1      C           0.00029486    -0.00352549    -0.00165907
      7      2      N           0.00066514    -0.00582778     0.00588729
      8      2      N          -0.00507997     0.00283181    -0.00482390
      9      1      C          -0.00155005     0.00177499     0.00660049
     10      1      C          -0.00130670     0.00399827     0.00080796
     11      1      C          -0.00280914     0.00197552     0.00173522
     12      1      C           0.00203011    -0.00202563    -0.00171489
     13      1      C          -0.00130930    -0.00433926     0.00301285
     14      1      C          -0.00091721     0.00649560    -0.00860869
     15      1      C           0.00696299    -0.01568948    -0.01234576
     16      1      C           0.00276123    -0.00136905     0.01909170
     17      1      C          -0.01016386     0.01357639     0.01249121
     18      1      C          -0.00037537     0.00362445    -0.01805470
     19      3      H          -0.00522005     0.00876651     0.00267010
     20      3      H           0.00522254    -0.00669178     0.00816147
     21      3      H           0.00190106    -0.00461889    -0.01288406
     22      3      H          -0.00326346     0.00384728     0.01286534
     23      3      H           0.00512209    -0.00884827    -0.00265973
     24      3      H          -0.00320469     0.00795677    -0.00828128
     25      3      H           0.00112731     0.00594716    -0.00497079
     26      3      H           0.00406404    -0.00769648    -0.00187664
     27      3      H           0.00578925    -0.00207516     0.00502731
     28      3      H          -0.00474630     0.00735002     0.00205505
     29      1      C           0.00087087     0.00272504    -0.00168017
     30      1      C           0.00456748     0.00123090     0.00290450
     31      1      C          -0.00542989    -0.00421533    -0.00853110
     32      1      C          -0.00095462    -0.00253868     0.00748367
     33      1      C          -0.00279260    -0.00293682     0.00062223
     34      1      C          -0.00027130    -0.00354049     0.00158415
     35      2      N          -0.00137615    -0.00505748    -0.00481253
     36      2      N           0.00495428     0.00326571     0.00445440
     37      1      C           0.00166967     0.00215967    -0.00712683
     38      1      C           0.00114311     0.00394199    -0.00098462
     39      1      C           0.00284772     0.00188387    -0.00175413
     40      1      C          -0.00190448    -0.00216454     0.00172256
     41      1      C           0.00138466    -0.00442500    -0.00302224
     42      1      C           0.00096514     0.00653951     0.00849797
     43      1      C          -0.00662179    -0.01504460     0.01237198
     44      1      C          -0.00266660    -0.00124596    -0.01952418
     45      1      C           0.01035674     0.01416552    -0.01253811
     46      1      C           0.00026754     0.00326982     0.01808664
     47      3      H           0.00514507     0.00884698    -0.00267128
     48      3      H          -0.00523651    -0.00655857    -0.00819251
     49      3      H          -0.00177371    -0.00481561     0.01295228
     50      3      H           0.00320316     0.00383403    -0.01290365
     51      3      H          -0.00506282    -0.00894543     0.00266562
     52      3      H           0.00312423     0.00799918     0.00815569
     53      3      H          -0.00113041     0.00597964     0.00495630
     54      3      H          -0.00397442    -0.00770184     0.00187507
     55      3      H          -0.00574525    -0.00196411    -0.00496468
     56      3      H           0.00463818     0.00742501    -0.00192015
     57      1      C          -0.00282513    -0.00060285    -0.00173645
     58      1      C          -0.00313447     0.00334475     0.00300837
     59      1      C           0.00632069    -0.00239701    -0.00827871
     60      1      C           0.00250589     0.00061456     0.00704413
     61      1      C           0.00405718    -0.00092454     0.00087879
     62      1      C           0.00309923     0.00143379     0.00185600
     63      2      N           0.00418269     0.00275958    -0.00553960
     64      2      N          -0.00506484     0.00193059     0.00530451
     65      1      C          -0.00225300     0.00055287    -0.00694396
     66      1      C          -0.00406292    -0.00093170    -0.00065948
     67      1      C          -0.00309921     0.00142240    -0.00162698
     68      1      C           0.00278965    -0.00055430     0.00171274
     69      1      C           0.00323648     0.00344490    -0.00286689
     70      1      C          -0.00615370    -0.00250718     0.00834936
     71      1      C           0.01572573     0.00172834     0.01249554
     72      1      C           0.00315273    -0.00139009    -0.01866654
     73      1      C          -0.01647133     0.00192211    -0.01252963
     74      1      C          -0.00321443    -0.00183951     0.01919155
     75      3      H          -0.01024614     0.00006643    -0.00276881
     76      3      H           0.00861053    -0.00119137    -0.00807774
     77      3      H           0.00480439     0.00081053     0.01295413
     78      3      H          -0.00488720     0.00092794    -0.01290794
     79      3      H           0.01026835     0.00011581     0.00279166
     80      3      H          -0.00842754    -0.00138160     0.00813269
     81      3      H          -0.00473173    -0.00407340     0.00491334
     82      3      H           0.00863136     0.00047001     0.00199549
     83      3      H           0.00467929    -0.00393460    -0.00496319
     84      3      H          -0.00869834     0.00046017    -0.00211497
     85      1      C          -0.00365591     0.00545101     0.00565944
     86      1      C           0.00577572    -0.00544913    -0.00104481
     87      1      C           0.00154574     0.00253079     0.00793050
     88      1      C          -0.00212189    -0.00763255     0.00365670
     89      1      C          -0.00591243     0.00408984     0.00371204
     90      1      C           0.00120882    -0.00755271     0.00119308
     91      2      N           0.00205057     0.00294833    -0.01032846
     92      2      N          -0.00098729     0.00795928    -0.01129207
     93      3      H           0.00116638     0.00445065    -0.00214934
     94      3      H          -0.00140753     0.00187437    -0.00099342
     95      3      H          -0.00116022    -0.00331902    -0.00308323
     96      3      H          -0.00092572     0.00329948     0.00008124
     97      3      H           0.00065349    -0.00152531    -0.00034943
     98      3      H          -0.00052759     0.00117610     0.00085806
     99      3      H           0.00095890    -0.00244895    -0.00226234
    100      3      H           0.00119343     0.00461054     0.00036843
    101      3      H           0.00170713    -0.00025386    -0.00175116
    102      3      H           0.00171256    -0.00119181    -0.00612130
    103      1      C          -0.00097280    -0.00754826    -0.00118885
    104      1      C           0.00569831     0.00413330    -0.00376816
    105      1      C           0.00227154    -0.00753506    -0.00359611
    106      1      C          -0.00167504     0.00244384    -0.00794824
    107      1      C          -0.00558856    -0.00551357     0.00102351
    108      1      C           0.00342971     0.00532630    -0.00556812
    109      2      N           0.00016389     0.01039254     0.01117859
    110      2      N          -0.00124197     0.00239078     0.01138797
    111      3      H          -0.00168443    -0.00112620     0.00615001
    112      3      H          -0.00171473    -0.00025385     0.00173921
    113      3      H          -0.00125791     0.00461142    -0.00041529
    114      3      H          -0.00092147    -0.00240116     0.00226504
    115      3      H           0.00048697     0.00118765    -0.00084821
    116      3      H          -0.00061201    -0.00150119     0.00035900
    117      3      H           0.00085128     0.00336552    -0.00013007
    118      3      H           0.00121019    -0.00328515     0.00312822
    119      3      H           0.00132652     0.00190527     0.00097912
    120      3      H          -0.00125442     0.00448083     0.00216008
    121      1      C          -0.00298873    -0.00612630     0.00594129
    122      1      C           0.00187356     0.00767076    -0.00104100
    123      1      C          -0.00303186     0.00008401     0.00793560
    124      1      C           0.00760662     0.00199298     0.00367953
    125      1      C          -0.00061945    -0.00710862     0.00367322
    126      1      C           0.00606745     0.00475307     0.00110372
    127      2      N          -0.00329626     0.00025060    -0.01082357
    128      2      N          -0.00734233    -0.00600384    -0.01046220
    129      3      H          -0.00438891    -0.00129485    -0.00204946
    130      3      H          -0.00093840    -0.00212804    -0.00099236
    131      3      H           0.00347051     0.00070622    -0.00311183
    132      3      H          -0.00240604    -0.00244241     0.00007771
    133      3      H           0.00095064     0.00131864    -0.00035300
    134      3      H          -0.00076484    -0.00104194     0.00088748
    135      3      H           0.00160020     0.00206181    -0.00223874
    136      3      H          -0.00460483    -0.00133251     0.00039588
    137      3      H          -0.00060920     0.00158682    -0.00173550
    138      3      H           0.00010886     0.00209604    -0.00603208
    139      1      C           0.00738406     0.00290384    -0.00113688
    140      1      C          -0.00654413     0.00302382    -0.00375634
    141      1      C           0.00545981     0.00584029    -0.00349510
    142      1      C          -0.00129868    -0.00258552    -0.00810736
    143      1      C           0.00756193    -0.00200186     0.00096378
    144      1      C          -0.00647338     0.00035632    -0.00613516
    145      2      N          -0.00823441    -0.00381786     0.01021268
    146      2      N          -0.00048444    -0.00350873     0.01168164
    147      3      H           0.00183506    -0.00094159     0.00609103
    148      3      H           0.00107741    -0.00137201     0.00172844
    149      3      H          -0.00335868    -0.00338677    -0.00046450
    150      3      H           0.00256580     0.00040675     0.00228286
    151      3      H          -0.00126257    -0.00015290    -0.00086307
    152      3      H           0.00155376     0.00021680     0.00040590
    153      3      H          -0.00333258    -0.00091247    -0.00015591
    154      3      H           0.00217326     0.00263996     0.00311408
    155      3      H          -0.00232321     0.00018221     0.00094898
    156      3      H          -0.00326679    -0.00327538     0.00209302
    157      1      C          -0.00771999     0.00280869     0.00117072
    158      1      C           0.00650773     0.00283990     0.00389820
    159      1      C          -0.00547657     0.00565319     0.00356765
    160      1      C           0.00122749    -0.00273131     0.00807170
    161      1      C          -0.00752720    -0.00209828    -0.00109305
    162      1      C           0.00642513     0.00024704     0.00625030
    163      2      N           0.00794604    -0.00323495    -0.01007101
    164      2      N           0.00025420    -0.00312004    -0.01090416
    165      3      H          -0.00179485    -0.00089335    -0.00608700
    166      3      H          -0.00106149    -0.00135465    -0.00177416
    167      3      H           0.00337957    -0.00339016     0.00043688
    168      3      H          -0.00247433     0.00039566    -0.00227599
    169      3      H           0.00128181    -0.00015428     0.00092021
    170      3      H          -0.00158182     0.00022547    -0.00040843
    171      3      H           0.00333044    -0.00092118     0.00015516
    172      3      H          -0.00219160     0.00271039    -0.00311562
    173      3      H           0.00235358     0.00028342    -0.00094410
    174      3      H           0.00329576    -0.00323831    -0.00208878
    175      1      C           0.00297450    -0.00590672    -0.00570381
    176      1      C          -0.00191568     0.00766336     0.00110645
    177      1      C           0.00308184     0.00024486    -0.00803131
    178      1      C          -0.00761215     0.00199576    -0.00368391
    179      1      C           0.00070980    -0.00708287    -0.00377232
    180      1      C          -0.00627464     0.00508439    -0.00124376
    181      2      N           0.00275938     0.00107973     0.01101159
    182      2      N           0.00629196    -0.00564150     0.01114859
    183      3      H           0.00441656    -0.00122921     0.00219019
    184      3      H           0.00093368    -0.00213876     0.00097860
    185      3      H          -0.00352290     0.00063777     0.00307109
    186      3      H           0.00246263    -0.00244001    -0.00009652
    187      3      H          -0.00098312     0.00131027     0.00035855
    188      3      H           0.00077485    -0.00104120    -0.00090561
    189      3      H          -0.00163574     0.00200503     0.00224704
    190      3      H           0.00462357    -0.00128615    -0.00036455
    191      3      H           0.00057367     0.00156222     0.00175772
    192      3      H          -0.00023023     0.00208701     0.00602950
 SUM OF ATOMIC FORCES          -0.00443571     0.00170428     0.00366483     0.00600092

 --------------------------
 OPTIMIZATION STEP:      2
 --------------------------

 Number of electrons:                                                        516
 Number of occupied orbitals:                                                258
 Number of molecular orbitals:                                               258

 Number of orbital functions:                                               1776
 Number of independent orbital functions:                                   1776

 Extrapolation method: ASPC


 SCF WAVEFUNCTION OPTIMIZATION

  ----------------------------------- OT ---------------------------------------
  Minimizer      : CG                  : conjugate gradient
  Preconditioner : FULL_SINGLE_INVERSE : inversion of 
                                         H + eS - 2*(Sc)(c^T*H*c+const)(Sc)^T
  Precond_solver : DEFAULT
  Line search    : 2PNT                : 2 energies, one gradient
  stepsize       :    0.08000000                  energy_gap     :    0.08000000
  eps_taylor     :   0.10000E-15                  max_taylor     :             4
  ----------------------------------- OT ---------------------------------------

  Step     Update method      Time    Convergence         Total energy    Change
  ------------------------------------------------------------------------------
     1 OT CG       0.80E-01  146.7     0.00013438      -709.3857242179 -7.09E+02
     2 OT LS       0.16E+00  104.6                     -709.3862173839
     3 OT CG       0.16E+00  173.1     0.00006223      -709.3863733364 -6.49E-04
     4 OT LS       0.77E-01  104.6                     -709.3863669139
     5 OT CG       0.77E-01  173.0     0.00002831      -709.3864413732 -6.80E-05
     6 OT LS       0.84E-01  104.3                     -709.3864566760
     7 OT CG       0.84E-01  173.2     0.00001353      -709.3864567920 -1.54E-05
     8 OT LS       0.77E-01  104.3                     -709.3864599947
     9 OT CG       0.77E-01  173.5     0.00000700      -709.3864600213 -3.23E-06
    10 OT LS       0.60E-01  104.7                     -709.3864606447
    11 OT CG       0.60E-01  173.0     0.00000348      -709.3864606973 -6.76E-07
    12 OT LS       0.69E-01  104.8                     -709.3864608863
    13 OT CG       0.69E-01  173.4     0.00000160      -709.3864608897 -1.92E-07
    14 OT LS       0.75E-01  104.9                     -709.3864609337
    15 OT CG       0.75E-01  173.5     0.00000091      -709.3864609340 -4.43E-08

  *** SCF run converged in    15 steps ***


  Electronic density on regular grids:       -515.9999992867        0.0000007133
  Core density on regular grids:              515.9999967625       -0.0000032375
  Total charge density on r-space grids:       -0.0000025242
  Total charge density g-space grids:          -0.0000025242

  Overlap energy of the core charge distribution:               0.00002942000570
  Self energy of the core charge distribution:              -1694.39446126194002
  Core Hamiltonian energy:                                    524.75152878253152
  Hartree energy:                                             684.31552727932080
  Exchange-correlation energy:                               -224.05908515393781

  Total energy:                                              -709.38646093401985

  outer SCF iter =    1 RMS gradient =   0.91E-06 energy =       -709.3864609340
  outer SCF loop converged in   1 iterations or   15 steps


 ENERGY| Total FORCE_EVAL ( QS ) energy (a.u.):             -709.386460934019851


 Number of electrons:                                                        516
 Number of occupied orbitals:                                                258
 Number of molecular orbitals:                                               258

 Number of orbital functions:                                               1776
 Number of independent orbital functions:                                   1776

 Extrapolation method: ASPC


 SCF WAVEFUNCTION OPTIMIZATION

  ----------------------------------- OT ---------------------------------------
  Minimizer      : CG                  : conjugate gradient
  Preconditioner : FULL_SINGLE_INVERSE : inversion of 
                                         H + eS - 2*(Sc)(c^T*H*c+const)(Sc)^T
  Precond_solver : DEFAULT
  Line search    : 2PNT                : 2 energies, one gradient
  stepsize       :    0.08000000                  energy_gap     :    0.08000000
  eps_taylor     :   0.10000E-15                  max_taylor     :             4
  ----------------------------------- OT ---------------------------------------

  Step     Update method      Time    Convergence         Total energy    Change
  ------------------------------------------------------------------------------
     1 OT CG       0.80E-01  147.5     0.00044109      -709.3940957094 -7.09E+02
     2 OT LS       0.14E+00  105.1                     -709.3991230277
     3 OT CG       0.14E+00  173.3     0.00029498      -709.4001390758 -6.04E-03
     4 OT LS       0.66E-01  104.5                     -709.3999958875
     5 OT CG       0.66E-01  173.3     0.00009650      -709.4014580341 -1.32E-03
     6 OT LS       0.11E+00  104.5                     -709.4016543965
     7 OT CG       0.11E+00  172.6     0.00004684      -709.4016902535 -2.32E-04
     8 OT LS       0.67E-01  104.9                     -709.4017108895
     9 OT CG       0.67E-01  173.4     0.00002731      -709.4017239547 -3.37E-05
    10 OT LS       0.55E-01  104.2                     -709.4017329058
    11 OT CG       0.55E-01  173.1     0.00001211      -709.4017333547 -9.40E-06
    12 OT LS       0.83E-01  104.9                     -709.4017358257
    13 OT CG       0.83E-01  173.1     0.00000549      -709.4017361432 -2.79E-06
    14 OT LS       0.72E-01  105.1                     -709.4017366298
    15 OT CG       0.72E-01  173.6     0.00000264      -709.4017366413 -4.98E-07
    16 OT LS       0.75E-01  105.3                     -709.4017367607
    17 OT CG       0.75E-01  172.8     0.00000136      -709.4017367608 -1.20E-07
    18 OT LS       0.67E-01  104.6                     -709.4017367891
    19 OT CG       0.67E-01  173.4     0.00000065      -709.4017367895 -2.86E-08

  *** SCF run converged in    19 steps ***


  Electronic density on regular grids:       -515.9999992893        0.0000007107
  Core density on regular grids:              515.9999967650       -0.0000032350
  Total charge density on r-space grids:       -0.0000025243
  Total charge density g-space grids:          -0.0000025243

  Overlap energy of the core charge distribution:               0.00002650286090
  Self energy of the core charge distribution:              -1694.39446126194002
  Core Hamiltonian energy:                                    523.88216405362971
  Hartree energy:                                             684.89246828714874
  Exchange-correlation energy:                               -223.78193437116991

  Total energy:                                              -709.40173678947042

  outer SCF iter =    1 RMS gradient =   0.65E-06 energy =       -709.4017367895
  outer SCF loop converged in   1 iterations or   19 steps


 ENERGY| Total FORCE_EVAL ( QS ) energy (a.u.):             -709.401736789470419


 Number of electrons:                                                        516
 Number of occupied orbitals:                                                258
 Number of molecular orbitals:                                               258

 Number of orbital functions:                                               1776
 Number of independent orbital functions:                                   1776

 Extrapolation method: ASPC


 SCF WAVEFUNCTION OPTIMIZATION

  ----------------------------------- OT ---------------------------------------
  Minimizer      : CG                  : conjugate gradient
  Preconditioner : FULL_SINGLE_INVERSE : inversion of 
                                         H + eS - 2*(Sc)(c^T*H*c+const)(Sc)^T
  Precond_solver : DEFAULT
  Line search    : 2PNT                : 2 energies, one gradient
  stepsize       :    0.08000000                  energy_gap     :    0.08000000
  eps_taylor     :   0.10000E-15                  max_taylor     :             4
  ----------------------------------- OT ---------------------------------------

  Step     Update method      Time    Convergence         Total energy    Change
  ------------------------------------------------------------------------------
     1 OT CG       0.80E-01  147.4     0.00018510      -709.3693588018 -7.09E+02
     2 OT LS       0.15E+00  104.5                     -709.3702697588
     3 OT CG       0.15E+00  173.0     0.00011201      -709.3705017768 -1.14E-03
     4 OT LS       0.65E-01  104.4                     -709.3704066678
     5 OT CG       0.65E-01  173.6     0.00003996      -709.3706895621 -1.88E-04
     6 OT LS       0.11E+00  104.6                     -709.3707225519
     7 OT CG       0.11E+00  173.1     0.00002076      -709.3707281152 -3.86E-05
     8 OT LS       0.55E-01  105.0                     -709.3707290993
     9 OT CG       0.55E-01  173.1     0.00001120      -709.3707335789 -5.46E-06
    10 OT LS       0.66E-01  105.0                     -709.3707354194
    11 OT CG       0.66E-01  173.2     0.00000484      -709.3707354665 -1.89E-06
    12 OT LS       0.84E-01  105.1                     -709.3707358965
    13 OT CG       0.84E-01  173.8     0.00000233      -709.3707359179 -4.51E-07
    14 OT LS       0.65E-01  105.0                     -709.3707359913
    15 OT CG       0.65E-01  173.6     0.00000119      -709.3707359984 -8.05E-08
    16 OT LS       0.73E-01  105.0                     -709.3707360218
    17 OT CG       0.73E-01  173.5     0.00000058      -709.3707360221 -2.37E-08

  *** SCF run converged in    17 steps ***


  Electronic density on regular grids:       -515.9999992624        0.0000007376
  Core density on regular grids:              515.9999967659       -0.0000032341
  Total charge density on r-space grids:       -0.0000024964
  Total charge density g-space grids:          -0.0000024964

  Overlap energy of the core charge distribution:               0.00002514993953
  Self energy of the core charge distribution:              -1694.39446126194002
  Core Hamiltonian energy:                                    522.58583899848350
  Hartree energy:                                             685.78538826728027
  Exchange-correlation energy:                               -223.34752717590146

  Total energy:                                              -709.37073602213809

  outer SCF iter =    1 RMS gradient =   0.58E-06 energy =       -709.3707360221
  outer SCF loop converged in   1 iterations or   17 steps


 ENERGY| Total FORCE_EVAL ( QS ) energy (a.u.):             -709.370736022138090


 *******************************************************************************
 ***                 MNBRACK - NUMBER OF ENERGY EVALUATIONS :       3        ***
 *******************************************************************************

 Number of electrons:                                                        516
 Number of occupied orbitals:                                                258
 Number of molecular orbitals:                                               258

 Number of orbital functions:                                               1776
 Number of independent orbital functions:                                   1776

 Extrapolation method: ASPC


 SCF WAVEFUNCTION OPTIMIZATION

  ----------------------------------- OT ---------------------------------------
  Minimizer      : CG                  : conjugate gradient
  Preconditioner : FULL_SINGLE_INVERSE : inversion of 
                                         H + eS - 2*(Sc)(c^T*H*c+const)(Sc)^T
  Precond_solver : DEFAULT
  Line search    : 2PNT                : 2 energies, one gradient
  stepsize       :    0.08000000                  energy_gap     :    0.08000000
  eps_taylor     :   0.10000E-15                  max_taylor     :             4
  ----------------------------------- OT ---------------------------------------

  Step     Update method      Time    Convergence         Total energy    Change
  ------------------------------------------------------------------------------
     1 OT CG       0.80E-01  146.8     0.00150815      -709.3124493904 -7.09E+02
     2 OT LS       0.14E+00  104.3                     -709.3712569356
     3 OT CG       0.14E+00  172.7     0.00101241      -709.3830989825 -7.06E-02
     4 OT LS       0.66E-01  105.3                     -709.3811225083
     5 OT CG       0.66E-01  173.6     0.00033838      -709.3984256695 -1.53E-02
     6 OT LS       0.10E+00  104.4                     -709.4007803037
     7 OT CG       0.10E+00  173.8     0.00016475      -709.4011481950 -2.72E-03
     8 OT LS       0.71E-01  104.7                     -709.4014984766
     9 OT CG       0.71E-01  173.6     0.00009274      -709.4015918236 -4.44E-04
    10 OT LS       0.52E-01  104.9                     -709.4016795975
    11 OT CG       0.52E-01  173.1     0.00004346      -709.4016940508 -1.02E-04
    12 OT LS       0.79E-01  105.1                     -709.4017242705
    13 OT CG       0.79E-01  174.1     0.00001985      -709.4017283797 -3.43E-05
    14 OT LS       0.72E-01  104.5                     -709.4017348362
    15 OT CG       0.72E-01  174.2     0.00000903      -709.4017348989 -6.52E-06
    16 OT LS       0.78E-01  104.2                     -709.4017363437
    17 OT CG       0.78E-01  173.1     0.00000470      -709.4017363509 -1.45E-06
    18 OT LS       0.66E-01  104.7                     -709.4017366762
    19 OT CG       0.66E-01  173.0     0.00000225      -709.4017366863 -3.35E-07
    20 OT LS       0.74E-01  104.4                     -709.4017367716
    21 OT CG       0.74E-01  173.4     0.00000109      -709.4017367726 -8.62E-08
    22 OT LS       0.70E-01  104.8                     -709.4017367917
    23 OT CG       0.70E-01  173.4     0.00000060      -709.4017367918 -1.92E-08

  *** SCF run converged in    23 steps ***


  Electronic density on regular grids:       -515.9999992893        0.0000007107
  Core density on regular grids:              515.9999967650       -0.0000032350
  Total charge density on r-space grids:       -0.0000025243
  Total charge density g-space grids:          -0.0000025243

  Overlap energy of the core charge distribution:               0.00002650286090
  Self energy of the core charge distribution:              -1694.39446126194002
  Core Hamiltonian energy:                                    523.88193414510863
  Hartree energy:                                             684.89265239977169
  Exchange-correlation energy:                               -223.78188857758806

  Total energy:                                              -709.40173679178702

  outer SCF iter =    1 RMS gradient =   0.60E-06 energy =       -709.4017367918
  outer SCF loop converged in   1 iterations or   23 steps


 ENERGY| Total FORCE_EVAL ( QS ) energy (a.u.):             -709.401736796705336


 ATOMIC FORCES in [a.u.]

 # Atom   Kind   Element          X              Y              Z
      1      1      C          -0.00167606     0.00173039    -0.00255403
      2      1      C          -0.00071126     0.00031520     0.00621203
      3      1      C           0.00098712    -0.00107239    -0.00196823
      4      1      C           0.00351336    -0.00444207     0.00120404
      5      1      C           0.00063777    -0.00096538    -0.00568815
      6      1      C          -0.00135553     0.00251745    -0.00400464
      7      2      N          -0.00396626     0.00256836     0.00220443
      8      2      N           0.00063454    -0.00526243    -0.00109535
      9      1      C          -0.00201651     0.00500350    -0.00098618
     10      1      C          -0.00060057     0.00099592     0.00534887
     11      1      C           0.00145254    -0.00224078     0.00425140
     12      1      C           0.00070103    -0.00221133     0.00261551
     13      1      C           0.00002681    -0.00079118    -0.00591733
     14      1      C          -0.00045610     0.00142678     0.00173422
     15      1      C          -0.00486775     0.01273996    -0.00271160
     16      1      C           0.00215029    -0.00828626    -0.00773703
     17      1      C           0.00720891    -0.00865808     0.00352565
     18      1      C          -0.00681970     0.00622853     0.00875052
     19      3      H          -0.00260582     0.00342599     0.00129872
     20      3      H           0.00412889    -0.00505442     0.00650149
     21      3      H           0.00122895    -0.00219562    -0.00513612
     22      3      H          -0.00144359     0.00217013     0.00520397
     23      3      H           0.00171647    -0.00392928    -0.00130467
     24      3      H          -0.00229387     0.00610226    -0.00656864
     25      3      H           0.00127216    -0.00350828     0.00056782
     26      3      H          -0.00016618     0.00091777     0.00234021
     27      3      H          -0.00228636     0.00280400    -0.00052958
     28      3      H           0.00038512    -0.00022244    -0.00184503
     29      1      C           0.00172078     0.00170258     0.00256627
     30      1      C           0.00069744     0.00038401    -0.00617063
     31      1      C          -0.00102524    -0.00109067     0.00204793
     32      1      C          -0.00377354    -0.00437693    -0.00089546
     33      1      C          -0.00050905    -0.00097722     0.00572897
     34      1      C           0.00137356     0.00237561     0.00395885
     35      2      N           0.00297642     0.00355977    -0.00303424
     36      2      N           0.00010603    -0.00511127     0.00258217
     37      1      C           0.00200613     0.00557225     0.00069342
     38      1      C           0.00051031     0.00093836    -0.00551787
     39      1      C          -0.00136516    -0.00237948    -0.00421019
     40      1      C          -0.00060867    -0.00241940    -0.00273873
     41      1      C           0.00007087    -0.00062599     0.00603528
     42      1      C           0.00060824     0.00154737    -0.00199852
     43      1      C           0.00372516     0.01062571     0.00298802
     44      1      C          -0.00191133    -0.00871239     0.00902272
     45      1      C          -0.00754179    -0.00909339    -0.00351908
     46      1      C           0.00642377     0.00612082    -0.00847082
     47      3      H           0.00257042     0.00344572    -0.00132189
     48      3      H          -0.00416450    -0.00493000    -0.00654240
     49      3      H          -0.00116964    -0.00225369     0.00516030
     50      3      H           0.00136841     0.00215573    -0.00530328
     51      3      H          -0.00170995    -0.00401026     0.00129082
     52      3      H           0.00223496     0.00612771     0.00644487
     53      3      H          -0.00115054    -0.00348559    -0.00042038
     54      3      H           0.00014869     0.00106969    -0.00240765
     55      3      H           0.00245300     0.00293245     0.00063246
     56      3      H          -0.00052658    -0.00030838     0.00204316
     57      1      C          -0.00236380     0.00062871     0.00272424
     58      1      C          -0.00052161     0.00038942    -0.00602300
     59      1      C           0.00145297    -0.00026381     0.00187935
     60      1      C           0.00534836    -0.00076188    -0.00115133
     61      1      C           0.00104093     0.00003468     0.00557759
     62      1      C          -0.00282526    -0.00016153     0.00427597
     63      2      N          -0.00565420     0.00220166    -0.00164886
     64      2      N           0.00463488     0.00157996     0.00146502
     65      1      C          -0.00559742    -0.00092988     0.00121485
     66      1      C          -0.00107044     0.00010155    -0.00557906
     67      1      C           0.00273692    -0.00001075    -0.00403378
     68      1      C           0.00242481     0.00069731    -0.00259808
     69      1      C           0.00047646     0.00035607     0.00610231
     70      1      C          -0.00143991    -0.00023182    -0.00191045
     71      1      C          -0.01199794    -0.00248596     0.00325925
     72      1      C           0.00880959     0.00264026     0.00956717
     73      1      C           0.01099408    -0.00209720    -0.00294014
     74      1      C          -0.00867406     0.00248663    -0.00854685
     75      3      H          -0.00430930     0.00051693    -0.00132964
     76      3      H           0.00653263    -0.00104854    -0.00634321
     77      3      H           0.00252390     0.00009735     0.00527387
     78      3      H          -0.00250559     0.00012859    -0.00512420
     79      3      H           0.00429217     0.00053521     0.00138146
     80      3      H          -0.00635019    -0.00119282     0.00638504
     81      3      H           0.00315794     0.00063794    -0.00033744
     82      3      H          -0.00062843    -0.00020097    -0.00208940
     83      3      H          -0.00363799     0.00075951     0.00039963
     84      3      H           0.00064674    -0.00024863     0.00210408
     85      1      C          -0.00316213     0.00300966     0.00109818
     86      1      C           0.00795330    -0.00286307    -0.00225780
     87      1      C           0.00355192     0.00090879     0.00930629
     88      1      C          -0.00372385    -0.00761880     0.00590012
     89      1      C          -0.00865826     0.00308640     0.00155821
     90      1      C           0.00174064    -0.00288786    -0.00097618
     91      2      N           0.00486081     0.00139805     0.00858346
     92      2      N          -0.00874437    -0.00582952     0.00232695
     93      3      H           0.00128183     0.00150748    -0.00277722
     94      3      H          -0.00383752    -0.00016023    -0.00126837
     95      3      H          -0.00148802    -0.00056274    -0.00139823
     96      3      H          -0.00086732     0.00034415    -0.00122575
     97      3      H          -0.00090493     0.00096634    -0.00148917
     98      3      H           0.00093306     0.00027356    -0.00153400
     99      3      H           0.00083726     0.00052573    -0.00103841
    100      3      H           0.00157180     0.00138892    -0.00047254
    101      3      H           0.00383088     0.00120953    -0.00029238
    102      3      H           0.00097352     0.00154087    -0.00394307
    103      1      C          -0.00160634    -0.00285594     0.00119906
    104      1      C           0.00860619     0.00325285    -0.00152895
    105      1      C           0.00378887    -0.00763575    -0.00589524
    106      1      C          -0.00353056     0.00081112    -0.00932016
    107      1      C          -0.00794696    -0.00292662     0.00238228
    108      1      C           0.00297666     0.00326272    -0.00096282
    109      2      N           0.01012919    -0.00664888    -0.00262961
    110      2      N          -0.00418439     0.00073074    -0.00960338
    111      3      H          -0.00096806     0.00161574     0.00394250
    112      3      H          -0.00392290     0.00118264     0.00025594
    113      3      H          -0.00159052     0.00139287     0.00044228
    114      3      H          -0.00085379     0.00061397     0.00101241
    115      3      H          -0.00095742     0.00029065     0.00155270
    116      3      H           0.00088334     0.00100317     0.00146398
    117      3      H           0.00083108     0.00042179     0.00119879
    118      3      H           0.00149827    -0.00050670     0.00138915
    119      3      H           0.00384534    -0.00010652     0.00127323
    120      3      H          -0.00131488     0.00146167     0.00280072
    121      1      C          -0.00123963    -0.00459871     0.00154996
    122      1      C          -0.00154662     0.00831546    -0.00223663
    123      1      C          -0.00257173     0.00255657     0.00931927
    124      1      C           0.00842307     0.00060396     0.00589031
    125      1      C           0.00167840    -0.00908155     0.00139798
    126      1      C           0.00170463     0.00289205    -0.00119229
    127      2      N          -0.00381832     0.00306423     0.00830299
    128      2      N           0.00962608    -0.00533435     0.00270974
    129      3      H          -0.00195906     0.00016806    -0.00247792
    130      3      H           0.00209305    -0.00324664    -0.00129471
    131      3      H           0.00125116    -0.00098572    -0.00144453
    132      3      H           0.00009315    -0.00089901    -0.00122240
    133      3      H          -0.00041418    -0.00124034    -0.00148413
    134      3      H          -0.00073271     0.00069179    -0.00150520
    135      3      H          -0.00093284     0.00045100    -0.00101392
    136      3      H          -0.00201308     0.00061776    -0.00043748
    137      3      H          -0.00298348     0.00271554    -0.00024434
    138      3      H          -0.00183763     0.00012485    -0.00386288
    139      1      C           0.00362520    -0.00006695     0.00111599
    140      1      C          -0.00717366     0.00590708    -0.00137896
    141      1      C           0.00469362     0.00716211    -0.00582726
    142      1      C           0.00111317    -0.00335231    -0.00940077
    143      1      C           0.00653251    -0.00534944     0.00212316
    144      1      C          -0.00421213     0.00121616    -0.00177902
    145      2      N           0.00064588     0.01109535    -0.00212784
    146      2      N           0.00171628    -0.00496831    -0.00910614
    147      3      H          -0.00069576    -0.00165375     0.00386202
    148      3      H           0.00091791    -0.00392045     0.00023670
    149      3      H          -0.00043056    -0.00207694     0.00040855
    150      3      H          -0.00004539    -0.00100655     0.00102859
    151      3      H           0.00023297    -0.00095989     0.00155120
    152      3      H          -0.00134942     0.00026839     0.00146517
    153      3      H          -0.00080883     0.00052888     0.00116746
    154      3      H          -0.00037840     0.00152887     0.00137128
    155      3      H          -0.00184488     0.00339499     0.00125669
    156      3      H          -0.00076952    -0.00187127     0.00264389
    157      1      C          -0.00393645    -0.00005608    -0.00091824
    158      1      C           0.00704142     0.00585320     0.00168746
    159      1      C          -0.00478372     0.00706496     0.00587299
    160      1      C          -0.00118905    -0.00353075     0.00935614
    161      1      C          -0.00652045    -0.00540514    -0.00224624
    162      1      C           0.00418430     0.00108256     0.00190230
    163      2      N          -0.00004751     0.01101300     0.00243688
    164      2      N          -0.00173306    -0.00460547     0.00893587
    165      3      H           0.00059142    -0.00160230    -0.00386050
    166      3      H          -0.00092588    -0.00400399    -0.00030932
    167      3      H           0.00047329    -0.00210016    -0.00046099
    168      3      H           0.00016519    -0.00106005    -0.00099814
    169      3      H          -0.00019038    -0.00095132    -0.00151318
    170      3      H           0.00133490     0.00028772    -0.00144467
    171      3      H           0.00081544     0.00051324    -0.00116671
    172      3      H           0.00036530     0.00157162    -0.00136304
    173      3      H           0.00185642     0.00344320    -0.00120921
    174      3      H           0.00079446    -0.00181347    -0.00264185
    175      1      C           0.00101906    -0.00428210    -0.00127521
    176      1      C           0.00148823     0.00831876     0.00237881
    177      1      C           0.00263386     0.00270758    -0.00925891
    178      1      C          -0.00839100     0.00059869    -0.00598126
    179      1      C          -0.00159994    -0.00905234    -0.00156384
    180      1      C          -0.00196803     0.00325501     0.00105422
    181      2      N           0.00380865     0.00351612    -0.00828752
    182      2      N          -0.00966600    -0.00500677    -0.00158091
    183      3      H           0.00190820     0.00029019     0.00277980
    184      3      H          -0.00207596    -0.00327448     0.00123472
    185      3      H          -0.00125524    -0.00102340     0.00137606
    186      3      H          -0.00006312    -0.00093292     0.00118308
    187      3      H           0.00038704    -0.00123059     0.00144093
    188      3      H           0.00070574     0.00066883     0.00152500
    189      3      H           0.00092181     0.00043513     0.00102657
    190      3      H           0.00201443     0.00063592     0.00048452
    191      3      H           0.00295323     0.00272975     0.00030833
    192      3      H           0.00161727     0.00030328     0.00383390
 SUM OF ATOMIC FORCES          -0.00303228     0.00169256     0.00548616     0.00649288

 Number of electrons:                                                        516
 Number of occupied orbitals:                                                258
 Number of molecular orbitals:                                               258

 Number of orbital functions:                                               1776
 Number of independent orbital functions:                                   1776

 Extrapolation method: ASPC


 SCF WAVEFUNCTION OPTIMIZATION

  ----------------------------------- OT ---------------------------------------
  Minimizer      : CG                  : conjugate gradient
  Preconditioner : FULL_SINGLE_INVERSE : inversion of 
                                         H + eS - 2*(Sc)(c^T*H*c+const)(Sc)^T
  Precond_solver : DEFAULT
  Line search    : 2PNT                : 2 energies, one gradient
  stepsize       :    0.08000000                  energy_gap     :    0.08000000
  eps_taylor     :   0.10000E-15                  max_taylor     :             4
  ----------------------------------- OT ---------------------------------------

  Step     Update method      Time    Convergence         Total energy    Change
  ------------------------------------------------------------------------------
     1 OT CG       0.80E-01  147.6     0.00259467      -709.1325467552 -7.09E+02
     2 OT LS       0.13E+00  104.7                     -709.3047221293
     3 OT CG       0.13E+00  173.5     0.00175282      -709.3369189288 -2.04E-01
     4 OT LS       0.68E-01  105.0                     -709.3421926484
     5 OT CG       0.68E-01  173.0     0.00055880      -709.3853933009 -4.85E-02
     6 OT LS       0.11E+00  104.3                     -709.3921319216
     7 OT CG       0.11E+00  173.2     0.00026620      -709.3932641789 -7.87E-03
     8 OT LS       0.71E-01  105.0                     -709.3940859992
     9 OT CG       0.71E-01  173.7     0.00015215      -709.3944218967 -1.16E-03
    10 OT LS       0.54E-01  104.8                     -709.3946751257
    11 OT CG       0.54E-01  173.0     0.00006902      -709.3947060167 -2.84E-04
    12 OT LS       0.83E-01  104.8                     -709.3947853455
    13 OT CG       0.83E-01  173.5     0.00003041      -709.3947969424 -9.09E-05
    14 OT LS       0.74E-01  104.3                     -709.3948122809
    15 OT CG       0.74E-01  173.7     0.00001462      -709.3948125488 -1.56E-05
    16 OT LS       0.76E-01  104.7                     -709.3948162764
    17 OT CG       0.76E-01  172.9     0.00000723      -709.3948162804 -3.73E-06
    18 OT LS       0.71E-01  104.7                     -709.3948171267
    19 OT CG       0.71E-01  173.3     0.00000350      -709.3948171312 -8.51E-07
    20 OT LS       0.75E-01  104.7                     -709.3948173409
    21 OT CG       0.75E-01  174.1     0.00000168      -709.3948173414 -2.10E-07
    22 OT LS       0.75E-01  104.4                     -709.3948173898
    23 OT CG       0.75E-01  173.8     0.00000084      -709.3948173898 -4.84E-08

  *** SCF run converged in    23 steps ***


  Electronic density on regular grids:       -515.9999992820        0.0000007180
  Core density on regular grids:              515.9999967623       -0.0000032377
  Total charge density on r-space grids:       -0.0000025197
  Total charge density g-space grids:          -0.0000025197

  Overlap energy of the core charge distribution:               0.00002530206572
  Self energy of the core charge distribution:              -1694.39446126194002
  Core Hamiltonian energy:                                    523.21683509790512
  Hartree energy:                                             685.34531759336483
  Exchange-correlation energy:                               -223.56253412119506

  Total energy:                                              -709.39481738979930

  outer SCF iter =    1 RMS gradient =   0.84E-06 energy =       -709.3948173898
  outer SCF loop converged in   1 iterations or   23 steps


 ENERGY| Total FORCE_EVAL ( QS ) energy (a.u.):             -709.394817401594537


 ATOMIC FORCES in [a.u.]

 # Atom   Kind   Element          X              Y              Z
      1      1      C          -0.00227749     0.00078082    -0.00588056
      2      1      C           0.00237269    -0.00048992     0.01318129
      3      1      C          -0.00248141     0.00168125    -0.01006587
      4      1      C           0.00568346    -0.00620742     0.00766638
      5      1      C          -0.00120509     0.00074079    -0.00952543
      6      1      C          -0.00257734     0.00714188    -0.00565655
      7      2      N          -0.00771081     0.00961234    -0.00109159
      8      2      N           0.00532569    -0.01179321     0.00222600
      9      1      C          -0.00247169     0.00764229    -0.00680982
     10      1      C           0.00003376    -0.00149248     0.00880060
     11      1      C           0.00472604    -0.00542044     0.00604001
     12      1      C          -0.00044930    -0.00226329     0.00599556
     13      1      C           0.00092947     0.00211862    -0.01270902
     14      1      C          -0.00000895    -0.00279039     0.00984847
     15      1      C          -0.01528821     0.03667419     0.00558031
     16      1      C           0.00139119    -0.01396737    -0.03020030
     17      1      C           0.02149675    -0.02750551    -0.00418664
     18      1      C          -0.01228634     0.00817883     0.03119251
     19      3      H          -0.00057123    -0.00070847     0.00022301
     20      3      H           0.00325127    -0.00375343     0.00518698
     21      3      H           0.00074250    -0.00037128     0.00080518
     22      3      H          -0.00006280     0.00092377    -0.00067803
     23      3      H          -0.00091371    -0.00011122    -0.00024187
     24      3      H          -0.00157299     0.00462113    -0.00521034
     25      3      H           0.00135676    -0.01055495     0.00437363
     26      3      H          -0.00327627     0.00716983     0.00563934
     27      3      H          -0.00833046     0.00643215    -0.00436703
     28      3      H           0.00410228    -0.00578178    -0.00490478
     29      1      C           0.00235592     0.00078026     0.00588635
     30      1      C          -0.00237078    -0.00045879    -0.01307429
     31      1      C           0.00257054     0.00154539     0.01021905
     32      1      C          -0.00606050    -0.00597268    -0.00733466
     33      1      C           0.00138165     0.00072729     0.00963397
     34      1      C           0.00259389     0.00690416     0.00563722
     35      2      N           0.00648714     0.01029661    -0.00144571
     36      2      N          -0.00392428    -0.01179727     0.00091465
     37      1      C           0.00236509     0.00836680     0.00668397
     38      1      C          -0.00006696    -0.00157862    -0.00896474
     39      1      C          -0.00460504    -0.00558741    -0.00594483
     40      1      C           0.00050335    -0.00251904    -0.00622281
     41      1      C          -0.00081908     0.00248061     0.01293428
     42      1      C           0.00023641    -0.00257040    -0.01016333
     43      1      C           0.01270097     0.03207001    -0.00501541
     44      1      C          -0.00101507    -0.01488658     0.03318908
     45      1      C          -0.02235294    -0.02891913     0.00427644
     46      1      C           0.01163193     0.00826517    -0.03067683
     47      3      H           0.00056688    -0.00073500    -0.00026285
     48      3      H          -0.00330289    -0.00363492    -0.00523471
     49      3      H          -0.00073554    -0.00032406    -0.00080907
     50      3      H          -0.00002565     0.00090800     0.00053014
     51      3      H           0.00088103    -0.00018086     0.00021247
     52      3      H           0.00153102     0.00463126     0.00508843
     53      3      H          -0.00115083    -0.01056146    -0.00413460
     54      3      H           0.00317118     0.00741473    -0.00575201
     55      3      H           0.00857717     0.00656967     0.00448115
     56      3      H          -0.00426761    -0.00598015     0.00514951
     57      1      C          -0.00185103     0.00163219     0.00620885
     58      1      C           0.00169627    -0.00187551    -0.01289503
     59      1      C          -0.00259911     0.00144101     0.00974079
     60      1      C           0.00773922    -0.00182461    -0.00745726
     61      1      C          -0.00149309     0.00078898     0.00916216
     62      1      C          -0.00731428    -0.00141975     0.00597950
     63      2      N          -0.01361635     0.00171779     0.00183421
     64      2      N           0.01273083     0.00129727    -0.00196096
     65      1      C          -0.00836957    -0.00208210     0.00750859
     66      1      C           0.00143025     0.00091362    -0.00934917
     67      1      C           0.00716483    -0.00114234    -0.00572785
     68      1      C           0.00201817     0.00171450    -0.00596698
     69      1      C          -0.00186541    -0.00201691     0.01294550
     70      1      C           0.00245390     0.00158761    -0.00982872
     71      1      C          -0.03531397    -0.00567228    -0.00468076
     72      1      C           0.01340387     0.00623562     0.03346036
     73      1      C           0.03407231    -0.00511432     0.00523346
     74      1      C          -0.01304970     0.00631277    -0.03192890
     75      3      H           0.00029349     0.00085717    -0.00020132
     76      3      H           0.00487687    -0.00092802    -0.00496961
     77      3      H           0.00081701    -0.00045696    -0.00061846
     78      3      H          -0.00072434    -0.00049184     0.00084232
     79      3      H          -0.00033825     0.00085133     0.00027595
     80      3      H          -0.00469554    -0.00103560     0.00500125
     81      3      H           0.00905151     0.00418260    -0.00397155
     82      3      H          -0.00737655    -0.00064554    -0.00528548
     83      3      H          -0.00983940     0.00428393     0.00409516
     84      3      H           0.00744789    -0.00072775     0.00540387
     85      1      C          -0.00292916     0.00103319    -0.00238540
     86      1      C           0.00967125    -0.00075783    -0.00323212
     87      1      C           0.00513610    -0.00040864     0.01034753
     88      1      C          -0.00498738    -0.00755185     0.00768077
     89      1      C          -0.01083952     0.00226051    -0.00019793
     90      1      C           0.00226906     0.00078476    -0.00260627
     91      2      N           0.00710325     0.00059084     0.02490546
     92      2      N          -0.01573250    -0.01819302     0.01357237
     93      3      H           0.00135630    -0.00086363    -0.00327102
     94      3      H          -0.00575143    -0.00180011    -0.00147702
     95      3      H          -0.00174411     0.00161759    -0.00004548
     96      3      H          -0.00082038    -0.00200229    -0.00224960
     97      3      H          -0.00213830     0.00294539    -0.00236987
     98      3      H           0.00208910    -0.00046163    -0.00342208
     99      3      H           0.00073778     0.00287843    -0.00005757
    100      3      H           0.00186846    -0.00117547    -0.00112267
    101      3      H           0.00550337     0.00237970     0.00089384
    102      3      H           0.00038171     0.00373180    -0.00216383
    103      1      C          -0.00222444     0.00081374     0.00298938
    104      1      C           0.01091361     0.00252688     0.00029773
    105      1      C           0.00498297    -0.00766671    -0.00772106
    106      1      C          -0.00499386    -0.00051419    -0.01035872
    107      1      C          -0.00980882    -0.00081540     0.00347100
    108      1      C           0.00278413     0.00158666     0.00254112
    109      2      N           0.01917883    -0.02211494    -0.01430904
    110      2      N          -0.00659367     0.00006221    -0.02786264
    111      3      H          -0.00039350     0.00381405     0.00214129
    112      3      H          -0.00566118     0.00233078    -0.00094986
    113      3      H          -0.00185153    -0.00116953     0.00110549
    114      3      H          -0.00079675     0.00299774     0.00000923
    115      3      H          -0.00210025    -0.00043956     0.00344786
    116      3      H           0.00206654     0.00299278     0.00231840
    117      3      H           0.00081405    -0.00191567     0.00224032
    118      3      H           0.00172328     0.00169008    -0.00000701
    119      3      H           0.00582902    -0.00172767     0.00149670
    120      3      H          -0.00134878    -0.00096695     0.00330808
    121      1      C           0.00024932    -0.00348110    -0.00183600
    122      1      C          -0.00431134     0.00878623    -0.00319890
    123      1      C          -0.00217507     0.00452818     0.01037160
    124      1      C           0.00902045    -0.00052156     0.00764346
    125      1      C           0.00352703    -0.01063098    -0.00045209
    126      1      C          -0.00176940     0.00153458    -0.00292933
    127      2      N          -0.00467520     0.00499716     0.02489243
    128      2      N           0.02484039    -0.00456792     0.01317563
    129      3      H           0.00000635     0.00133614    -0.00281795
    130      3      H           0.00451226    -0.00410757    -0.00152459
    131      3      H          -0.00050548    -0.00232164    -0.00010522
    132      3      H           0.00207726     0.00032724    -0.00224139
    133      3      H          -0.00150098    -0.00326959    -0.00235861
    134      3      H          -0.00068953     0.00207442    -0.00339323
    135      3      H          -0.00293385    -0.00082525    -0.00003234
    136      3      H           0.00005173     0.00216667    -0.00108169
    137      3      H          -0.00486747     0.00359417     0.00096810
    138      3      H          -0.00339816    -0.00145659    -0.00209260
    139      1      C           0.00073216    -0.00250150     0.00282303
    140      1      C          -0.00764947     0.00821099     0.00056827
    141      1      C           0.00404345     0.00817326    -0.00768125
    142      1      C           0.00305223    -0.00393910    -0.01037437
    143      1      C           0.00566186    -0.00802818     0.00305763
    144      1      C          -0.00244971     0.00203911     0.00156177
    145      2      N           0.00854711     0.02443730    -0.01198521
    146      2      N           0.00292302    -0.00637509    -0.02731465
    147      3      H          -0.00272992    -0.00222594     0.00204560
    148      3      H           0.00077733    -0.00593636    -0.00097619
    149      3      H           0.00189951    -0.00103009     0.00108446
    150      3      H          -0.00211239    -0.00212104     0.00002412
    151      3      H           0.00143425    -0.00158738     0.00345706
    152      3      H          -0.00365461     0.00030603     0.00228286
    153      3      H           0.00119652     0.00167335     0.00220506
    154      3      H          -0.00239492     0.00064822    -0.00002801
    155      3      H          -0.00143534     0.00594278     0.00149009
    156      3      H           0.00123811    -0.00072693     0.00308098
    157      1      C          -0.00100835    -0.00239533    -0.00250644
    158      1      C           0.00744096     0.00825937    -0.00011175
    159      1      C          -0.00419341     0.00815073     0.00770366
    160      1      C          -0.00313035    -0.00414300     0.01032871
    161      1      C          -0.00566830    -0.00805211    -0.00317427
    162      1      C           0.00243058     0.00188062    -0.00144535
    163      2      N          -0.00722189     0.02365013     0.01232967
    164      2      N          -0.00280706    -0.00607899     0.02619419
    165      3      H           0.00251359    -0.00217438    -0.00204548
    166      3      H          -0.00080361    -0.00609839     0.00088254
    167      3      H          -0.00183985    -0.00106935    -0.00115668
    168      3      H           0.00225294    -0.00220791     0.00002509
    169      3      H          -0.00137306    -0.00157171    -0.00343365
    170      3      H           0.00365036     0.00033317    -0.00224390
    171      3      H          -0.00118327     0.00165193    -0.00220323
    172      3      H           0.00238537     0.00066858     0.00004365
    173      3      H           0.00143220     0.00594954    -0.00140964
    174      3      H          -0.00121644    -0.00065163    -0.00307890
    175      1      C          -0.00064065    -0.00309534     0.00210084
    176      1      C           0.00424140     0.00879984     0.00339990
    177      1      C           0.00224560     0.00466968    -0.01018263
    178      1      C          -0.00895680    -0.00053269    -0.00780306
    179      1      C          -0.00345887    -0.01059905     0.00023480
    180      1      C           0.00146790     0.00190189     0.00281764
    181      2      N           0.00522833     0.00519090    -0.02511664
    182      2      N          -0.02392420    -0.00453088    -0.01228400
    183      3      H          -0.00012116     0.00149984     0.00324444
    184      3      H          -0.00447816    -0.00414925     0.00142791
    185      3      H           0.00053977    -0.00233406     0.00001537
    186      3      H          -0.00206850     0.00026488     0.00218559
    187      3      H           0.00147897    -0.00324626     0.00227760
    188      3      H           0.00063302     0.00203261     0.00344259
    189      3      H           0.00294250    -0.00080855     0.00004839
    190      3      H          -0.00006413     0.00216258     0.00114105
    191      3      H           0.00484210     0.00363962    -0.00087106
    192      3      H           0.00310382    -0.00113165     0.00204354
 SUM OF ATOMIC FORCES          -0.00156329     0.00159257     0.00596864     0.00637219

 Number of electrons:                                                        516
 Number of occupied orbitals:                                                258
 Number of molecular orbitals:                                               258

 Number of orbital functions:                                               1776
 Number of independent orbital functions:                                   1776

 Extrapolation method: ASPC


 SCF WAVEFUNCTION OPTIMIZATION

  ----------------------------------- OT ---------------------------------------
  Minimizer      : CG                  : conjugate gradient
  Preconditioner : FULL_SINGLE_INVERSE : inversion of 
                                         H + eS - 2*(Sc)(c^T*H*c+const)(Sc)^T
  Precond_solver : DEFAULT
  Line search    : 2PNT                : 2 energies, one gradient
  stepsize       :    0.08000000                  energy_gap     :    0.08000000
  eps_taylor     :   0.10000E-15                  max_taylor     :             4
  ----------------------------------- OT ---------------------------------------

  Step     Update method      Time    Convergence         Total energy    Change
  ------------------------------------------------------------------------------
     1 OT CG       0.80E-01  146.9     0.00237868      -709.1795899924 -7.09E+02
     2 OT LS       0.14E+00  104.9                     -709.3263147645
     3 OT CG       0.14E+00  173.7     0.00158865      -709.3564457852 -1.77E-01
     4 OT LS       0.65E-01  104.9                     -709.3483551531
     5 OT CG       0.65E-01  173.1     0.00053951      -709.3935192082 -3.71E-02
     6 OT LS       0.10E+00  104.1                     -709.3994064331
     7 OT CG       0.10E+00  173.9     0.00026679      -709.4003096608 -6.79E-03
     8 OT LS       0.69E-01  104.6                     -709.4011801597
     9 OT CG       0.69E-01  175.0     0.00015066      -709.4014383627 -1.13E-03
    10 OT LS       0.52E-01  105.1                     -709.4016769968
    11 OT CG       0.52E-01  174.2     0.00007033      -709.4017077050 -2.69E-04
    12 OT LS       0.78E-01  105.1                     -709.4017861320
    13 OT CG       0.78E-01  174.2     0.00003270      -709.4017961207 -8.84E-05
    14 OT LS       0.72E-01  104.5                     -709.4018135354
    15 OT CG       0.72E-01  173.3     0.00001452      -709.4018136739 -1.76E-05
    16 OT LS       0.79E-01  105.2                     -709.4018174497
    17 OT CG       0.79E-01  174.2     0.00000758      -709.4018174817 -3.81E-06
    18 OT LS       0.65E-01  105.7                     -709.4018183031
    19 OT CG       0.65E-01  173.8     0.00000368      -709.4018183408 -8.59E-07
    20 OT LS       0.72E-01  106.1                     -709.4018185614
    21 OT CG       0.72E-01  173.4     0.00000184      -709.4018185633 -2.23E-07
    22 OT LS       0.65E-01  105.0                     -709.4018186131
    23 OT CG       0.65E-01  173.2     0.00000103      -709.4018186136 -5.03E-08
    24 OT LS       0.61E-01  105.0                     -709.4018186283
    25 OT CG       0.61E-01  174.1     0.00000051      -709.4018186284 -1.47E-08

  *** SCF run converged in    25 steps ***


  Electronic density on regular grids:       -515.9999992867        0.0000007133
  Core density on regular grids:              515.9999967661       -0.0000032339
  Total charge density on r-space grids:       -0.0000025206
  Total charge density g-space grids:          -0.0000025206

  Overlap energy of the core charge distribution:               0.00002634042898
  Self energy of the core charge distribution:              -1694.39446126194002
  Core Hamiltonian energy:                                    523.81555613332159
  Hartree energy:                                             684.93735016293306
  Exchange-correlation energy:                               -223.76029000309561

  Total energy:                                              -709.40181862835186

  outer SCF iter =    1 RMS gradient =   0.51E-06 energy =       -709.4018186284
  outer SCF loop converged in   1 iterations or   25 steps


 ENERGY| Total FORCE_EVAL ( QS ) energy (a.u.):             -709.401818632685490


 ATOMIC FORCES in [a.u.]

 # Atom   Kind   Element          X              Y              Z
      1      1      C          -0.00173875     0.00164449    -0.00288277
      2      1      C          -0.00040571     0.00023836     0.00691003
      3      1      C           0.00064921    -0.00080684    -0.00277781
      4      1      C           0.00372544    -0.00461037     0.00184930
      5      1      C           0.00046048    -0.00080409    -0.00606867
      6      1      C          -0.00147812     0.00297739    -0.00417702
      7      2      N          -0.00433200     0.00324656     0.00189616
      8      2      N           0.00109008    -0.00590019    -0.00078367
      9      1      C          -0.00205664     0.00525884    -0.00156950
     10      1      C          -0.00054197     0.00075689     0.00569321
     11      1      C           0.00177775    -0.00255871     0.00443730
     12      1      C           0.00059348    -0.00222325     0.00294974
     13      1      C           0.00011953    -0.00050480    -0.00659818
     14      1      C          -0.00041561     0.00101871     0.00254011
     15      1      C          -0.00584977     0.01503817    -0.00192245
     16      1      C           0.00208725    -0.00883730    -0.00989726
     17      1      C           0.00859444    -0.01046288     0.00279123
     18      1      C          -0.00734279     0.00642575     0.01091089
     19      3      H          -0.00240368     0.00301519     0.00119229
     20      3      H           0.00404237    -0.00492566     0.00637127
     21      3      H           0.00117909    -0.00201178    -0.00454274
     22      3      H          -0.00130497     0.00204389     0.00461690
     23      3      H           0.00145502    -0.00355028    -0.00119964
     24      3      H          -0.00222241     0.00595599    -0.00643410
     25      3      H           0.00128165    -0.00421986     0.00096517
     26      3      H          -0.00048186     0.00155583     0.00266699
     27      3      H          -0.00289576     0.00317078    -0.00092949
     28      3      H           0.00076491    -0.00078710    -0.00214773
     29      1      C           0.00178658     0.00161944     0.00289444
     30      1      C           0.00039347     0.00030379    -0.00686252
     31      1      C          -0.00067491    -0.00083810     0.00286437
     32      1      C          -0.00399664    -0.00452878    -0.00153793
     33      1      C          -0.00032752    -0.00081695     0.00611606
     34      1      C           0.00149601     0.00282531     0.00413412
     35      2      N           0.00332355     0.00422825    -0.00288665
     36      2      N          -0.00028466    -0.00576487     0.00242557
     37      1      C           0.00203590     0.00584258     0.00129533
     38      1      C           0.00045796     0.00069793    -0.00586256
     39      1      C          -0.00168730    -0.00270104    -0.00439072
     40      1      C          -0.00050431    -0.00243623    -0.00308263
     41      1      C          -0.00002042    -0.00031973     0.00672635
     42      1      C           0.00057532     0.00114731    -0.00281151
     43      1      C           0.00457687     0.01269148     0.00222301
     44      1      C          -0.00183585    -0.00930969     0.01133734
     45      1      C          -0.00897438    -0.01098772    -0.00277857
     46      1      C           0.00692271     0.00633679    -0.01060942
     47      3      H           0.00237164     0.00303042    -0.00121728
     48      3      H          -0.00407972    -0.00480193    -0.00641307
     49      3      H          -0.00112499    -0.00205917     0.00456362
     50      3      H           0.00122865     0.00202945    -0.00472137
     51      3      H          -0.00145245    -0.00363011     0.00118418
     52      3      H           0.00216516     0.00597987     0.00631035
     53      3      H          -0.00115117    -0.00419933    -0.00080738
     54      3      H           0.00045583     0.00171814    -0.00273916
     55      3      H           0.00307073     0.00330013     0.00103407
     56      3      H          -0.00090874    -0.00088475     0.00235062
     57      1      C          -0.00232245     0.00072620     0.00306899
     58      1      C          -0.00030494     0.00016355    -0.00671128
     59      1      C           0.00106230    -0.00009563     0.00266532
     60      1      C           0.00557986    -0.00086769    -0.00177785
     61      1      C           0.00079903     0.00010861     0.00593107
     62      1      C          -0.00327165    -0.00028511     0.00445444
     63      2      N          -0.00643847     0.00215784    -0.00132428
     64      2      N           0.00541004     0.00154987     0.00114243
     65      1      C          -0.00586172    -0.00104508     0.00184757
     66      1      C          -0.00083181     0.00018217    -0.00595691
     67      1      C           0.00318035    -0.00012219    -0.00420986
     68      1      C           0.00239268     0.00079636    -0.00293022
     69      1      C           0.00024721     0.00011943     0.00678734
     70      1      C          -0.00106149    -0.00005301    -0.00270055
     71      1      C          -0.01423874    -0.00280646     0.00250288
     72      1      C           0.00925773     0.00297763     0.01185889
     73      1      C           0.01321165    -0.00240138    -0.00215857
     74      1      C          -0.00910264     0.00284633    -0.01078886
     75      3      H          -0.00385220     0.00055102    -0.00121815
     76      3      H           0.00636926    -0.00103697    -0.00620760
     77      3      H           0.00235110     0.00004215     0.00468459
     78      3      H          -0.00232603     0.00006702    -0.00452930
     79      3      H           0.00383223     0.00056682     0.00127209
     80      3      H          -0.00618636    -0.00117746     0.00624749
     81      3      H           0.00375269     0.00099458    -0.00071588
     82      3      H          -0.00131593    -0.00024819    -0.00240589
     83      3      H          -0.00426398     0.00111429     0.00078490
     84      3      H           0.00134015    -0.00029909     0.00243112
     85      1      C          -0.00313247     0.00281675     0.00074888
     86      1      C           0.00812300    -0.00265780    -0.00235323
     87      1      C           0.00370827     0.00078023     0.00941097
     88      1      C          -0.00384864    -0.00761449     0.00607550
     89      1      C          -0.00887315     0.00300611     0.00138727
     90      1      C           0.00178837    -0.00252487    -0.00114083
     91      2      N           0.00508101     0.00129998     0.01013665
     92      2      N          -0.00939751    -0.00698876     0.00342105
     93      3      H           0.00128980     0.00127541    -0.00282600
     94      3      H          -0.00402658    -0.00032069    -0.00128931
     95      3      H          -0.00151338    -0.00034799    -0.00126576
     96      3      H          -0.00086272     0.00011328    -0.00132702
     97      3      H          -0.00102651     0.00116112    -0.00157684
     98      3      H           0.00104702     0.00020194    -0.00172030
     99      3      H           0.00082758     0.00075761    -0.00094224
    100      3      H           0.00160111     0.00113696    -0.00053715
    101      3      H           0.00399613     0.00132441    -0.00017672
    102      3      H           0.00091548     0.00175575    -0.00376984
    103      1      C          -0.00166257    -0.00249231     0.00137990
    104      1      C           0.00883363     0.00318226    -0.00135115
    105      1      C           0.00390691    -0.00764084    -0.00607506
    106      1      C          -0.00367507     0.00068171    -0.00942455
    107      1      C          -0.00813084    -0.00272094     0.00248902
    108      1      C           0.00295060     0.00309935    -0.00061091
    109      2      N           0.01097339    -0.00809218    -0.00375253
    110      2      N          -0.00441831     0.00063675    -0.01133570
    111      3      H          -0.00091176     0.00183129     0.00376708
    112      3      H          -0.00409457     0.00129535     0.00013837
    113      3      H          -0.00161629     0.00114126     0.00050813
    114      3      H          -0.00084830     0.00084890     0.00091405
    115      3      H          -0.00107007     0.00021950     0.00173967
    116      3      H           0.00099998     0.00119895     0.00154899
    117      3      H           0.00082945     0.00019190     0.00130174
    118      3      H           0.00152056    -0.00029030     0.00125245
    119      3      H           0.00404122    -0.00026514     0.00129563
    120      3      H          -0.00131871     0.00122393     0.00285063
    121      1      C          -0.00109748    -0.00448466     0.00121188
    122      1      C          -0.00181700     0.00836347    -0.00233082
    123      1      C          -0.00253391     0.00275040     0.00942484
    124      1      C           0.00848399     0.00049403     0.00606303
    125      1      C           0.00185963    -0.00923486     0.00121760
    126      1      C           0.00136293     0.00275353    -0.00136719
    127      2      N          -0.00388457     0.00326700     0.00987853
    128      2      N           0.01105235    -0.00526673     0.00374141
    129      3      H          -0.00176691     0.00028281    -0.00251141
    130      3      H           0.00233078    -0.00333253    -0.00131777
    131      3      H           0.00107815    -0.00111742    -0.00131339
    132      3      H           0.00028842    -0.00077838    -0.00132319
    133      3      H          -0.00052104    -0.00144024    -0.00157117
    134      3      H          -0.00072918     0.00082768    -0.00169156
    135      3      H          -0.00113018     0.00032528    -0.00091767
    136      3      H          -0.00181021     0.00077011    -0.00050153
    137      3      H          -0.00316909     0.00280282    -0.00012610
    138      3      H          -0.00199073    -0.00003021    -0.00369045
    139      1      C           0.00333659    -0.00030374     0.00128757
    140      1      C          -0.00722136     0.00613361    -0.00118969
    141      1      C           0.00463134     0.00726328    -0.00600977
    142      1      C           0.00130323    -0.00341095    -0.00949888
    143      1      C           0.00644889    -0.00561250     0.00221461
    144      1      C          -0.00403719     0.00129114    -0.00144474
    145      2      N           0.00138901     0.01234707    -0.00309457
    146      2      N           0.00185747    -0.00509585    -0.01082911
    147      3      H          -0.00089497    -0.00170980     0.00368508
    148      3      H           0.00090462    -0.00411907     0.00011848
    149      3      H          -0.00020180    -0.00197433     0.00047559
    150      3      H          -0.00024899    -0.00111648     0.00093012
    151      3      H           0.00035063    -0.00102217     0.00173919
    152      3      H          -0.00157629     0.00027224     0.00154656
    153      3      H          -0.00061170     0.00064142     0.00126998
    154      3      H          -0.00057704     0.00144223     0.00123429
    155      3      H          -0.00180574     0.00364584     0.00128010
    156      3      H          -0.00057302    -0.00175980     0.00268683
    157      1      C          -0.00364492    -0.00028370    -0.00107806
    158      1      C           0.00708172     0.00608966     0.00151221
    159      1      C          -0.00472723     0.00717337     0.00605322
    160      1      C          -0.00137932    -0.00359194     0.00945391
    161      1      C          -0.00643862    -0.00566503    -0.00233711
    162      1      C           0.00401073     0.00115535     0.00156796
    163      2      N          -0.00071908     0.01220277     0.00341252
    164      2      N          -0.00186009    -0.00473671     0.01057251
    165      3      H           0.00077967    -0.00165833    -0.00368362
    166      3      H          -0.00091445    -0.00421072    -0.00019311
    167      3      H           0.00024588    -0.00199895    -0.00053013
    168      3      H           0.00037100    -0.00117334    -0.00089776
    169      3      H          -0.00030626    -0.00101293    -0.00170276
    170      3      H           0.00156289     0.00029237    -0.00152431
    171      3      H           0.00061882     0.00062532    -0.00126923
    172      3      H           0.00056441     0.00148273    -0.00122525
    173      3      H           0.00181583     0.00369012    -0.00122936
    174      3      H           0.00059739    -0.00170020    -0.00268501
    175      1      C           0.00086017    -0.00416088    -0.00093644
    176      1      C           0.00175743     0.00836775     0.00247889
    177      1      C           0.00259685     0.00290056    -0.00935202
    178      1      C          -0.00844890     0.00048816    -0.00616076
    179      1      C          -0.00178218    -0.00920538    -0.00138857
    180      1      C          -0.00163040     0.00311770     0.00123073
    181      2      N           0.00392429     0.00369156    -0.00988255
    182      2      N          -0.01100536    -0.00495720    -0.00261014
    183      3      H           0.00170997     0.00040907     0.00282562
    184      3      H          -0.00231187    -0.00336162     0.00125413
    185      3      H          -0.00107853    -0.00115260     0.00124283
    186      3      H          -0.00026035    -0.00081516     0.00128220
    187      3      H           0.00049435    -0.00142905     0.00152418
    188      3      H           0.00069930     0.00080284     0.00171424
    189      3      H           0.00112102     0.00031265     0.00093068
    190      3      H           0.00181031     0.00078600     0.00054974
    191      3      H           0.00313922     0.00282003     0.00019337
    192      3      H           0.00176288     0.00016277     0.00365947
 SUM OF ATOMIC FORCES          -0.00290186     0.00168748     0.00558181     0.00651345

 Number of electrons:                                                        516
 Number of occupied orbitals:                                                258
 Number of molecular orbitals:                                               258

 Number of orbital functions:                                               1776
 Number of independent orbital functions:                                   1776

 Extrapolation method: ASPC


 SCF WAVEFUNCTION OPTIMIZATION

  ----------------------------------- OT ---------------------------------------
  Minimizer      : CG                  : conjugate gradient
  Preconditioner : FULL_SINGLE_INVERSE : inversion of 
                                         H + eS - 2*(Sc)(c^T*H*c+const)(Sc)^T
  Precond_solver : DEFAULT
  Line search    : 2PNT                : 2 energies, one gradient
  stepsize       :    0.08000000                  energy_gap     :    0.08000000
  eps_taylor     :   0.10000E-15                  max_taylor     :             4
  ----------------------------------- OT ---------------------------------------

  Step     Update method      Time    Convergence         Total energy    Change
  ------------------------------------------------------------------------------
     1 OT CG       0.80E-01  147.9     0.00155937      -709.3066453218 -7.09E+02
     2 OT LS       0.13E+00  105.7                     -709.3690604545
     3 OT CG       0.13E+00  173.7     0.00105761      -709.3810469987 -7.44E-02
     4 OT LS       0.67E-01  105.6                     -709.3813927174
     5 OT CG       0.67E-01  173.9     0.00033908      -709.3983579938 -1.73E-02
     6 OT LS       0.11E+00  104.6                     -709.4008106182
     7 OT CG       0.11E+00  174.7     0.00016319      -709.4012382536 -2.88E-03
     8 OT LS       0.70E-01  105.8                     -709.4015345834
     9 OT CG       0.70E-01  173.6     0.00009405      -709.4016664250 -4.28E-04
    10 OT LS       0.54E-01  105.3                     -709.4017646621
    11 OT CG       0.54E-01  174.5     0.00004233      -709.4017750123 -1.09E-04
    12 OT LS       0.84E-01  105.3                     -709.4018049253
    13 OT CG       0.84E-01  174.1     0.00001877      -709.4018093714 -3.44E-05
    14 OT LS       0.74E-01  105.0                     -709.4018151998
    15 OT CG       0.74E-01  174.4     0.00000896      -709.4018153120 -5.94E-06
    16 OT LS       0.77E-01  105.6                     -709.4018167182
    17 OT CG       0.77E-01  175.0     0.00000451      -709.4018167203 -1.41E-06
    18 OT LS       0.69E-01  105.3                     -709.4018170402
    19 OT CG       0.69E-01  174.4     0.00000218      -709.4018170437 -3.23E-07
    20 OT LS       0.75E-01  105.6                     -709.4018171252
    21 OT CG       0.75E-01  174.4     0.00000104      -709.4018171257 -8.20E-08
    22 OT LS       0.76E-01  105.9                     -709.4018171446
    23 OT CG       0.76E-01  174.1     0.00000052      -709.4018171446 -1.89E-08

  *** SCF run converged in    23 steps ***


  Electronic density on regular grids:       -515.9999992870        0.0000007130
  Core density on regular grids:              515.9999967662       -0.0000032338
  Total charge density on r-space grids:       -0.0000025207
  Total charge density g-space grids:          -0.0000025207

  Overlap energy of the core charge distribution:               0.00002636203256
  Self energy of the core charge distribution:              -1694.39446126194002
  Core Hamiltonian energy:                                    523.82444426959330
  Hartree energy:                                             684.93137795405516
  Exchange-correlation energy:                               -223.76320446830150

  Total energy:                                              -709.40181714456071

  outer SCF iter =    1 RMS gradient =   0.52E-06 energy =       -709.4018171446
  outer SCF loop converged in   1 iterations or   23 steps


 ENERGY| Total FORCE_EVAL ( QS ) energy (a.u.):             -709.401817149014846


 ATOMIC FORCES in [a.u.]

 # Atom   Kind   Element          X              Y              Z
      1      1      C          -0.00172997     0.00165485    -0.00283748
      2      1      C          -0.00044723     0.00025055     0.00681593
      3      1      C           0.00069446    -0.00084330    -0.00266819
      4      1      C           0.00369658    -0.00458642     0.00176463
      5      1      C           0.00048468    -0.00082677    -0.00601947
      6      1      C          -0.00146215     0.00291683    -0.00415224
      7      2      N          -0.00428186     0.00315543     0.00193578
      8      2      N           0.00102899    -0.00581429    -0.00082402
      9      1      C          -0.00205210     0.00522287    -0.00149336
     10      1      C          -0.00055029     0.00078961     0.00564886
     11      1      C           0.00173495    -0.00251710     0.00441036
     12      1      C           0.00060692    -0.00222017     0.00290368
     13      1      C           0.00010855    -0.00054504    -0.00650614
     14      1      C          -0.00042146     0.00107407     0.00243107
     15      1      C          -0.00571592     0.01472449    -0.00202953
     16      1      C           0.00209655    -0.00876230    -0.00960057
     17      1      C           0.00840561    -0.01021751     0.00289064
     18      1      C          -0.00727126     0.00639954     0.01061376
     19      3      H          -0.00243130     0.00307088     0.00120664
     20      3      H           0.00405427    -0.00494339     0.00638934
     21      3      H           0.00118572    -0.00203710    -0.00462412
     22      3      H          -0.00132417     0.00206112     0.00469749
     23      3      H           0.00149026    -0.00360163    -0.00121375
     24      3      H          -0.00223207     0.00597605    -0.00645263
     25      3      H           0.00128033    -0.00412308     0.00091133
     26      3      H          -0.00043902     0.00146874     0.00262204
     27      3      H          -0.00281273     0.00312073    -0.00087512
     28      3      H           0.00071296    -0.00071021    -0.00210603
     29      1      C           0.00177699     0.00162894     0.00284907
     30      1      C           0.00043506     0.00031660    -0.00676916
     31      1      C          -0.00072181    -0.00087221     0.00275338
     32      1      C          -0.00396597    -0.00450616    -0.00145510
     33      1      C          -0.00035225    -0.00083936     0.00606702
     34      1      C           0.00148036     0.00276679     0.00410845
     35      2      N           0.00327743     0.00413579    -0.00290395
     36      2      N          -0.00023502    -0.00567702     0.00244535
     37      1      C           0.00203310     0.00580533     0.00121519
     38      1      C           0.00046544     0.00073060    -0.00581735
     39      1      C          -0.00164452    -0.00265834    -0.00436510
     40      1      C          -0.00051751    -0.00243268    -0.00303512
     41      1      C          -0.00000962    -0.00036273     0.00663288
     42      1      C           0.00058022     0.00120191    -0.00270174
     43      1      C           0.00446125     0.01241011     0.00232649
     44      1      C          -0.00184684    -0.00922810     0.01101861
     45      1      C          -0.00877900    -0.01072999    -0.00287880
     46      1      C           0.00685462     0.00630811    -0.01031572
     47      3      H           0.00239878     0.00308657    -0.00123134
     48      3      H          -0.00409131    -0.00481948    -0.00643082
     49      3      H          -0.00113097    -0.00208609     0.00464579
     50      3      H           0.00124793     0.00204656    -0.00480085
     51      3      H          -0.00148727    -0.00368170     0.00119855
     52      3      H           0.00217464     0.00600033     0.00632912
     53      3      H          -0.00115104    -0.00410203    -0.00075476
     54      3      H           0.00041422     0.00162974    -0.00269358
     55      3      H           0.00298676     0.00325013     0.00097965
     56      3      H          -0.00085646    -0.00080630     0.00230829
     57      1      C          -0.00232657     0.00071319     0.00302101
     58      1      C          -0.00033582     0.00019355    -0.00661848
     59      1      C           0.00111484    -0.00011824     0.00255860
     60      1      C           0.00554600    -0.00085241    -0.00169782
     61      1      C           0.00083249     0.00009893     0.00588691
     62      1      C          -0.00321367    -0.00026871     0.00442854
     63      2      N          -0.00633006     0.00216296    -0.00136555
     64      2      N           0.00530829     0.00155374     0.00118482
     65      1      C          -0.00582672    -0.00102962     0.00176274
     66      1      C          -0.00086479     0.00017137    -0.00590670
     67      1      C           0.00312139    -0.00010738    -0.00418479
     68      1      C           0.00239556     0.00078320    -0.00288461
     69      1      C           0.00028010     0.00015081     0.00669480
     70      1      C          -0.00111330    -0.00007650    -0.00259410
     71      1      C          -0.01393367    -0.00276244     0.00260522
     72      1      C           0.00919686     0.00293101     0.01154341
     73      1      C           0.01290995    -0.00235967    -0.00226429
     74      1      C          -0.00904497     0.00279671    -0.01048060
     75      3      H          -0.00391427     0.00054656    -0.00123315
     76      3      H           0.00639158    -0.00103861    -0.00622610
     77      3      H           0.00237493     0.00004998     0.00476590
     78      3      H          -0.00235049     0.00007564    -0.00461038
     79      3      H           0.00389459     0.00056275     0.00128684
     80      3      H          -0.00620890    -0.00117962     0.00626671
     81      3      H           0.00367159     0.00094599    -0.00066441
     82      3      H          -0.00122231    -0.00024156    -0.00236236
     83      3      H          -0.00417877     0.00106605     0.00073262
     84      3      H           0.00124560    -0.00029198     0.00238609
     85      1      C          -0.00313755     0.00284295     0.00079754
     86      1      C           0.00809932    -0.00268542    -0.00234071
     87      1      C           0.00368647     0.00079773     0.00939701
     88      1      C          -0.00383150    -0.00761502     0.00605151
     89      1      C          -0.00884319     0.00301723     0.00140989
     90      1      C           0.00178164    -0.00257473    -0.00111832
     91      2      N           0.00505152     0.00131319     0.00992427
     92      2      N          -0.00930877    -0.00683052     0.00327124
     93      3      H           0.00128889     0.00130660    -0.00281970
     94      3      H          -0.00400049    -0.00029865    -0.00128642
     95      3      H          -0.00150986    -0.00037739    -0.00128396
     96      3      H          -0.00086333     0.00014475    -0.00131328
     97      3      H          -0.00100987     0.00113447    -0.00156489
     98      3      H           0.00103154     0.00021173    -0.00169488
     99      3      H           0.00082892     0.00072603    -0.00095535
    100      3      H           0.00159711     0.00117109    -0.00052848
    101      3      H           0.00397379     0.00130884    -0.00019249
    102      3      H           0.00092342     0.00172718    -0.00379336
    103      1      C          -0.00165468    -0.00254211     0.00135522
    104      1      C           0.00880175     0.00319211    -0.00137468
    105      1      C           0.00389068    -0.00763997    -0.00605031
    106      1      C          -0.00365486     0.00069939    -0.00941049
    107      1      C          -0.00810505    -0.00274857     0.00247495
    108      1      C           0.00295523     0.00312146    -0.00065974
    109      2      N           0.01085826    -0.00789433    -0.00359866
    110      2      N          -0.00438706     0.00064891    -0.01109830
    111      3      H          -0.00091947     0.00180280     0.00379082
    112      3      H          -0.00407151     0.00128013     0.00015437
    113      3      H          -0.00161279     0.00117507     0.00049939
    114      3      H          -0.00084908     0.00081704     0.00092740
    115      3      H          -0.00105480     0.00022921     0.00171420
    116      3      H           0.00098403     0.00117220     0.00153742
    117      3      H           0.00082966     0.00022308     0.00128785
    118      3      H           0.00151747    -0.00031974     0.00127113
    119      3      H           0.00401433    -0.00024341     0.00129258
    120      3      H          -0.00131838     0.00125570     0.00284428
    121      1      C          -0.00111628    -0.00450102     0.00125887
    122      1      C          -0.00178017     0.00835626    -0.00231849
    123      1      C          -0.00253878     0.00272355     0.00941078
    124      1      C           0.00847555     0.00050911     0.00603941
    125      1      C           0.00183443    -0.00921346     0.00124151
    126      1      C           0.00140992     0.00277245    -0.00134327
    127      2      N          -0.00387569     0.00323994     0.00966315
    128      2      N           0.01085783    -0.00527650     0.00360040
    129      3      H          -0.00179282     0.00026751    -0.00250717
    130      3      H           0.00229803    -0.00332061    -0.00131458
    131      3      H           0.00110183    -0.00109933    -0.00133142
    132      3      H           0.00026177    -0.00079482    -0.00130951
    133      3      H          -0.00050641    -0.00141286    -0.00155930
    134      3      H          -0.00072971     0.00080917    -0.00166611
    135      3      H          -0.00110330     0.00034243    -0.00093080
    136      3      H          -0.00183771     0.00074942    -0.00049291
    137      3      H          -0.00314391     0.00279101    -0.00014224
    138      3      H          -0.00197050    -0.00000941    -0.00371386
    139      1      C           0.00337596    -0.00027112     0.00126426
    140      1      C          -0.00721467     0.00610193    -0.00121483
    141      1      C           0.00463982     0.00724929    -0.00598471
    142      1      C           0.00127702    -0.00340249    -0.00948578
    143      1      C           0.00645960    -0.00557631     0.00220263
    144      1      C          -0.00406154     0.00128193    -0.00149132
    145      2      N           0.00128710     0.01217637    -0.00296230
    146      2      N           0.00183908    -0.00507874    -0.01059295
    147      3      H          -0.00086851    -0.00170260     0.00370903
    148      3      H           0.00090647    -0.00409232     0.00013457
    149      3      H          -0.00023263    -0.00198812     0.00046667
    150      3      H          -0.00022132    -0.00110158     0.00094350
    151      3      H           0.00033461    -0.00101376     0.00171358
    152      3      H          -0.00154528     0.00027171     0.00153549
    153      3      H          -0.00063846     0.00062612     0.00125614
    154      3      H          -0.00054991     0.00145400     0.00125306
    155      3      H          -0.00181106     0.00361138     0.00127690
    156      3      H          -0.00059916    -0.00177485     0.00268144
    157      1      C          -0.00368480    -0.00025238    -0.00105628
    158      1      C           0.00707605     0.00605672     0.00153538
    159      1      C          -0.00473496     0.00715842     0.00602857
    160      1      C          -0.00135316    -0.00358317     0.00944087
    161      1      C          -0.00644914    -0.00562930    -0.00232520
    162      1      C           0.00403481     0.00114640     0.00161455
    163      2      N          -0.00062719     0.01204090     0.00327917
    164      2      N          -0.00184333    -0.00471915     0.01034870
    165      3      H           0.00075463    -0.00165109    -0.00370762
    166      3      H          -0.00091603    -0.00418270    -0.00020896
    167      3      H           0.00027673    -0.00201265    -0.00052082
    168      3      H           0.00034295    -0.00115792    -0.00091145
    169      3      H          -0.00029046    -0.00100458    -0.00167687
    170      3      H           0.00153168     0.00029173    -0.00151346
    171      3      H           0.00064562     0.00061002    -0.00125533
    172      3      H           0.00053713     0.00149486    -0.00124417
    173      3      H           0.00182135     0.00365609    -0.00122658
    174      3      H           0.00062377    -0.00171556    -0.00267951
    175      1      C           0.00088131    -0.00417826    -0.00098361
    176      1      C           0.00172079     0.00836040     0.00246570
    177      1      C           0.00260165     0.00287382    -0.00933967
    178      1      C          -0.00844087     0.00050337    -0.00613623
    179      1      C          -0.00175682    -0.00918404    -0.00141175
    180      1      C          -0.00167680     0.00313634     0.00120668
    181      2      N           0.00390844     0.00366831    -0.00966427
    182      2      N          -0.01082267    -0.00496435    -0.00246907
    183      3      H           0.00173663     0.00039327     0.00281976
    184      3      H          -0.00227944    -0.00334957     0.00125147
    185      3      H          -0.00110269    -0.00113488     0.00126113
    186      3      H          -0.00023351    -0.00083117     0.00126879
    187      3      H           0.00047968    -0.00140192     0.00151286
    188      3      H           0.00070024     0.00078461     0.00168844
    189      3      H           0.00109392     0.00032934     0.00094375
    190      3      H           0.00183792     0.00076566     0.00054100
    191      3      H           0.00311404     0.00280785     0.00020904
    192      3      H           0.00174370     0.00018158     0.00368314
 SUM OF ATOMIC FORCES          -0.00291986     0.00168822     0.00556926     0.00651094

 *******************************************************************************
 ***                 BRENT   - NUMBER OF ENERGY EVALUATIONS :       4        ***
 *******************************************************************************

 --------  Informations at step =     2 ------------
  Optimization Method        =                   CG
  Total Energy               =      -709.4018186327
  Real energy change         =        -0.0153576862
  Decrease in energy         =                  YES
  Used time                  =            23976.984

  Convergence check :
  Max. step size             =         0.0346850019
  Conv. limit for step size  =         0.0010000000
  Convergence in step size   =                   NO
  RMS step size              =         0.0118974612
  Conv. limit for RMS step   =         0.0010000000
  Convergence in RMS step    =                   NO
  Max. gradient              =         0.0175506543
  Conv. limit for gradients  =         0.0010000000
  Conv. for gradients        =                   NO
  RMS gradient               =         0.0060201302
  Conv. limit for RMS grad.  =         0.0010000000
  Conv. for gradients        =                   NO
 ---------------------------------------------------

 Number of electrons:                                                        516
 Number of occupied orbitals:                                                258
 Number of molecular orbitals:                                               258

 Number of orbital functions:                                               1776
 Number of independent orbital functions:                                   1776

 Extrapolation method: ASPC


 SCF WAVEFUNCTION OPTIMIZATION

  ----------------------------------- OT ---------------------------------------
  Minimizer      : CG                  : conjugate gradient
  Preconditioner : FULL_SINGLE_INVERSE : inversion of 
                                         H + eS - 2*(Sc)(c^T*H*c+const)(Sc)^T
  Precond_solver : DEFAULT
  Line search    : 2PNT                : 2 energies, one gradient
  stepsize       :    0.08000000                  energy_gap     :    0.08000000
  eps_taylor     :   0.10000E-15                  max_taylor     :             4
  ----------------------------------- OT ---------------------------------------

  Step     Update method      Time    Convergence         Total energy    Change
  ------------------------------------------------------------------------------
     1 OT CG       0.80E-01  148.3     0.00067526      -709.3838870145 -7.09E+02
     2 OT LS       0.14E+00  105.2                     -709.3956812724
     3 OT CG       0.14E+00  174.7     0.00045235      -709.3980751175 -1.42E-02
     4 OT LS       0.66E-01  105.1                     -709.3977180177
     5 OT CG       0.66E-01  174.4     0.00014958      -709.4011622333 -3.09E-03
     6 OT LS       0.11E+00  105.5                     -709.4016274096
     7 OT CG       0.11E+00  173.7     0.00007370      -709.4017034818 -5.41E-04
     8 OT LS       0.68E-01  105.7                     -709.4017623769
     9 OT CG       0.68E-01  173.9     0.00004247      -709.4017882369 -8.48E-05
    10 OT LS       0.53E-01  105.5                     -709.4018085208
    11 OT CG       0.53E-01  173.9     0.00001889      -709.4018102368 -2.20E-05
    12 OT LS       0.83E-01  104.9                     -709.4018161669
    13 OT CG       0.83E-01  174.6     0.00000850      -709.4018170620 -6.83E-06
    14 OT LS       0.73E-01  105.2                     -709.4018182448
    15 OT CG       0.73E-01  174.2     0.00000398      -709.4018182700 -1.21E-06
    16 OT LS       0.76E-01  105.1                     -709.4018185469
    17 OT CG       0.76E-01  174.0     0.00000207      -709.4018185475 -2.77E-07
    18 OT LS       0.66E-01  105.5                     -709.4018186108
    19 OT CG       0.66E-01  173.9     0.00000099      -709.4018186124 -6.49E-08

  *** SCF run converged in    19 steps ***


  Electronic density on regular grids:       -515.9999992867        0.0000007133
  Core density on regular grids:              515.9999967661       -0.0000032339
  Total charge density on r-space grids:       -0.0000025206
  Total charge density g-space grids:          -0.0000025206

  Overlap energy of the core charge distribution:               0.00002634042898
  Self energy of the core charge distribution:              -1694.39446126194002
  Core Hamiltonian energy:                                    523.81518589209588
  Hartree energy:                                             684.93764611030372
  Exchange-correlation energy:                               -223.76021569328691

  Total energy:                                              -709.40181861239842

  outer SCF iter =    1 RMS gradient =   0.99E-06 energy =       -709.4018186124
  outer SCF loop converged in   1 iterations or   19 steps


 ENERGY| Total FORCE_EVAL ( QS ) energy (a.u.):             -709.401818629076502


 ATOMIC FORCES in [a.u.]

 # Atom   Kind   Element          X              Y              Z
      1      1      C          -0.00173977     0.00164666    -0.00288137
      2      1      C          -0.00040456     0.00023656     0.00691199
      3      1      C           0.00064929    -0.00080747    -0.00277921
      4      1      C           0.00372522    -0.00460991     0.00185399
      5      1      C           0.00046120    -0.00080581    -0.00607162
      6      1      C          -0.00147926     0.00297912    -0.00417778
      7      2      N          -0.00433217     0.00324659     0.00189340
      8      2      N           0.00109035    -0.00589974    -0.00078084
      9      1      C          -0.00205594     0.00525817    -0.00157397
     10      1      C          -0.00054308     0.00075806     0.00569594
     11      1      C           0.00177865    -0.00256049     0.00443784
     12      1      C           0.00059487    -0.00222517     0.00294881
     13      1      C           0.00011872    -0.00050320    -0.00660005
     14      1      C          -0.00041640     0.00101958     0.00254145
     15      1      C          -0.00584910     0.01503759    -0.00192354
     16      1      C           0.00208763    -0.00883650    -0.00989340
     17      1      C           0.00859467    -0.01046297     0.00279185
     18      1      C          -0.00734196     0.00642583     0.01090691
     19      3      H          -0.00240377     0.00301518     0.00119219
     20      3      H           0.00404201    -0.00492519     0.00637093
     21      3      H           0.00117895    -0.00201191    -0.00454316
     22      3      H          -0.00130517     0.00204384     0.00461732
     23      3      H           0.00145490    -0.00355022    -0.00119955
     24      3      H          -0.00222219     0.00595546    -0.00643381
     25      3      H           0.00128135    -0.00421911     0.00096494
     26      3      H          -0.00048161     0.00155477     0.00266606
     27      3      H          -0.00289530     0.00317021    -0.00092923
     28      3      H           0.00076414    -0.00078641    -0.00214681
     29      1      C           0.00178763     0.00162162     0.00289334
     30      1      C           0.00039239     0.00030226    -0.00686450
     31      1      C          -0.00067514    -0.00083908     0.00286563
     32      1      C          -0.00399701    -0.00452882    -0.00154187
     33      1      C          -0.00032798    -0.00081868     0.00611872
     34      1      C           0.00149707     0.00282696     0.00413491
     35      2      N           0.00332203     0.00423024    -0.00288399
     36      2      N          -0.00028227    -0.00576469     0.00242233
     37      1      C           0.00203512     0.00584146     0.00130072
     38      1      C           0.00045915     0.00069955    -0.00586614
     39      1      C          -0.00168835    -0.00270331    -0.00439131
     40      1      C          -0.00050579    -0.00243828    -0.00308108
     41      1      C          -0.00001940    -0.00031793     0.00672839
     42      1      C           0.00057571     0.00114762    -0.00281256
     43      1      C           0.00457691     0.01269204     0.00222364
     44      1      C          -0.00183640    -0.00930903     0.01133285
     45      1      C          -0.00897451    -0.01098769    -0.00277923
     46      1      C           0.00692193     0.00633679    -0.01060557
     47      3      H           0.00237172     0.00303035    -0.00121719
     48      3      H          -0.00407938    -0.00480150    -0.00641288
     49      3      H          -0.00112484    -0.00205928     0.00456389
     50      3      H           0.00122887     0.00202941    -0.00472194
     51      3      H          -0.00145241    -0.00363015     0.00118404
     52      3      H           0.00216494     0.00597930     0.00630996
     53      3      H          -0.00115091    -0.00419869    -0.00080714
     54      3      H           0.00045561     0.00171715    -0.00273818
     55      3      H           0.00307020     0.00329951     0.00103376
     56      3      H          -0.00090802    -0.00088407     0.00234973
     57      1      C          -0.00232495     0.00072594     0.00306766
     58      1      C          -0.00030277     0.00016346    -0.00671315
     59      1      C           0.00106323    -0.00009530     0.00266709
     60      1      C           0.00558111    -0.00086791    -0.00178084
     61      1      C           0.00080081     0.00010892     0.00593296
     62      1      C          -0.00327303    -0.00028495     0.00445545
     63      2      N          -0.00644121     0.00215682    -0.00132223
     64      2      N           0.00540732     0.00155054     0.00113893
     65      1      C          -0.00585912    -0.00104526     0.00185410
     66      1      C          -0.00083371     0.00018254    -0.00596086
     67      1      C           0.00318305    -0.00012206    -0.00421019
     68      1      C           0.00239491     0.00079612    -0.00292859
     69      1      C           0.00024499     0.00011928     0.00678930
     70      1      C          -0.00106159    -0.00005279    -0.00270169
     71      1      C          -0.01423886    -0.00280664     0.00250348
     72      1      C           0.00925751     0.00297684     0.01185446
     73      1      C           0.01321218    -0.00240154    -0.00215909
     74      1      C          -0.00910201     0.00284541    -0.01078424
     75      3      H          -0.00385229     0.00055107    -0.00121808
     76      3      H           0.00636868    -0.00103690    -0.00620743
     77      3      H           0.00235102     0.00004231     0.00468454
     78      3      H          -0.00232615     0.00006724    -0.00453008
     79      3      H           0.00383222     0.00056692     0.00127194
     80      3      H          -0.00618570    -0.00117735     0.00624693
     81      3      H           0.00375206     0.00099453    -0.00071570
     82      3      H          -0.00131497    -0.00024787    -0.00240491
     83      3      H          -0.00426319     0.00111417     0.00078456
     84      3      H           0.00133911    -0.00029875     0.00243015
     85      1      C          -0.00313416     0.00281646     0.00074882
     86      1      C           0.00812254    -0.00265739    -0.00235419
     87      1      C           0.00370778     0.00078016     0.00941142
     88      1      C          -0.00384860    -0.00761431     0.00607556
     89      1      C          -0.00887249     0.00300684     0.00138612
     90      1      C           0.00178872    -0.00252396    -0.00114138
     91      2      N           0.00508211     0.00129886     0.01013698
     92      2      N          -0.00939859    -0.00698952     0.00342128
     93      3      H           0.00129008     0.00127501    -0.00282636
     94      3      H          -0.00402577    -0.00032051    -0.00128906
     95      3      H          -0.00151336    -0.00034809    -0.00126573
     96      3      H          -0.00086269     0.00011316    -0.00132711
     97      3      H          -0.00102633     0.00116090    -0.00157663
     98      3      H           0.00104701     0.00020189    -0.00172009
     99      3      H           0.00082760     0.00075757    -0.00094218
    100      3      H           0.00160118     0.00113621    -0.00053736
    101      3      H           0.00399601     0.00132445    -0.00017658
    102      3      H           0.00091537     0.00175620    -0.00376970
    103      1      C          -0.00166311    -0.00249127     0.00138032
    104      1      C           0.00883274     0.00318297    -0.00134990
    105      1      C           0.00390684    -0.00764050    -0.00607493
    106      1      C          -0.00367457     0.00068165    -0.00942478
    107      1      C          -0.00813015    -0.00272046     0.00249004
    108      1      C           0.00295222     0.00309889    -0.00061048
    109      2      N           0.01097426    -0.00809224    -0.00375300
    110      2      N          -0.00441943     0.00063533    -0.01133592
    111      3      H          -0.00091163     0.00183193     0.00376689
    112      3      H          -0.00409453     0.00129542     0.00013821
    113      3      H          -0.00161636     0.00114035     0.00050840
    114      3      H          -0.00084832     0.00084895     0.00091395
    115      3      H          -0.00107004     0.00021944     0.00173941
    116      3      H           0.00099979     0.00119872     0.00154874
    117      3      H           0.00082943     0.00019171     0.00130187
    118      3      H           0.00152056    -0.00029020     0.00125232
    119      3      H           0.00404050    -0.00026502     0.00129541
    120      3      H          -0.00131899     0.00122346     0.00285101
    121      1      C          -0.00109643    -0.00448589     0.00121158
    122      1      C          -0.00181714     0.00836282    -0.00233180
    123      1      C          -0.00253359     0.00274998     0.00942532
    124      1      C           0.00848377     0.00049397     0.00606308
    125      1      C           0.00185865    -0.00923463     0.00121644
    126      1      C           0.00136193     0.00275349    -0.00136771
    127      2      N          -0.00388415     0.00326850     0.00987887
    128      2      N           0.01105317    -0.00526742     0.00374170
    129      3      H          -0.00176666     0.00028327    -0.00251177
    130      3      H           0.00233025    -0.00333194    -0.00131752
    131      3      H           0.00107821    -0.00111737    -0.00131335
    132      3      H           0.00028854    -0.00077827    -0.00132331
    133      3      H          -0.00052095    -0.00143999    -0.00157098
    134      3      H          -0.00072913     0.00082769    -0.00169135
    135      3      H          -0.00113017     0.00032530    -0.00091761
    136      3      H          -0.00180958     0.00077056    -0.00050174
    137      3      H          -0.00316907     0.00280270    -0.00012597
    138      3      H          -0.00199111    -0.00003057    -0.00369030
    139      1      C           0.00333588    -0.00030464     0.00128816
    140      1      C          -0.00722158     0.00613257    -0.00118849
    141      1      C           0.00463118     0.00726307    -0.00600976
    142      1      C           0.00130304    -0.00341042    -0.00949924
    143      1      C           0.00644818    -0.00561225     0.00221565
    144      1      C          -0.00403772     0.00129285    -0.00144453
    145      2      N           0.00138894     0.01234831    -0.00309500
    146      2      N           0.00185919    -0.00509617    -0.01082928
    147      3      H          -0.00089549    -0.00170996     0.00368490
    148      3      H           0.00090453    -0.00411898     0.00011833
    149      3      H          -0.00020109    -0.00197399     0.00047581
    150      3      H          -0.00024897    -0.00111649     0.00093004
    151      3      H           0.00035066    -0.00102211     0.00173894
    152      3      H          -0.00157598     0.00027220     0.00154632
    153      3      H          -0.00061158     0.00064146     0.00127008
    154      3      H          -0.00057700     0.00144224     0.00123423
    155      3      H          -0.00180547     0.00364505     0.00127984
    156      3      H          -0.00057249    -0.00175982     0.00268722
    157      1      C          -0.00364415    -0.00028450    -0.00107882
    158      1      C           0.00708203     0.00608868     0.00151102
    159      1      C          -0.00472710     0.00717321     0.00605326
    160      1      C          -0.00137915    -0.00359147     0.00945434
    161      1      C          -0.00643796    -0.00566482    -0.00233810
    162      1      C           0.00401134     0.00115700     0.00156780
    163      2      N          -0.00071907     0.01220397     0.00341294
    164      2      N          -0.00186192    -0.00473699     0.01057245
    165      3      H           0.00078018    -0.00165850    -0.00368342
    166      3      H          -0.00091437    -0.00421072    -0.00019296
    167      3      H           0.00024513    -0.00199860    -0.00053038
    168      3      H           0.00037099    -0.00117336    -0.00089769
    169      3      H          -0.00030631    -0.00101290    -0.00170256
    170      3      H           0.00156262     0.00029233    -0.00152411
    171      3      H           0.00061869     0.00062537    -0.00126935
    172      3      H           0.00056437     0.00148274    -0.00122518
    173      3      H           0.00181557     0.00368938    -0.00122913
    174      3      H           0.00059683    -0.00170019    -0.00268543
    175      1      C           0.00085900    -0.00416223    -0.00093636
    176      1      C           0.00175754     0.00836717     0.00247984
    177      1      C           0.00259648     0.00290016    -0.00935251
    178      1      C          -0.00844873     0.00048817    -0.00616086
    179      1      C          -0.00178126    -0.00920516    -0.00138735
    180      1      C          -0.00162943     0.00311753     0.00123136
    181      2      N           0.00392386     0.00369309    -0.00988284
    182      2      N          -0.01100671    -0.00495777    -0.00261046
    183      3      H           0.00170981     0.00040946     0.00282595
    184      3      H          -0.00231124    -0.00336095     0.00125388
    185      3      H          -0.00107865    -0.00115252     0.00124282
    186      3      H          -0.00026040    -0.00081510     0.00128228
    187      3      H           0.00049425    -0.00142878     0.00152397
    188      3      H           0.00069926     0.00080284     0.00171400
    189      3      H           0.00112099     0.00031269     0.00093063
    190      3      H           0.00180976     0.00078638     0.00054991
    191      3      H           0.00313916     0.00281988     0.00019324
    192      3      H           0.00176324     0.00016244     0.00365932
 SUM OF ATOMIC FORCES          -0.00290186     0.00168749     0.00558179     0.00651344

 --------------------------
 OPTIMIZATION STEP:      3
 --------------------------

 Number of electrons:                                                        516
 Number of occupied orbitals:                                                258
 Number of molecular orbitals:                                               258

 Number of orbital functions:                                               1776
 Number of independent orbital functions:                                   1776

 Extrapolation method: ASPC


 SCF WAVEFUNCTION OPTIMIZATION

  ----------------------------------- OT ---------------------------------------
  Minimizer      : CG                  : conjugate gradient
  Preconditioner : FULL_SINGLE_INVERSE : inversion of 
                                         H + eS - 2*(Sc)(c^T*H*c+const)(Sc)^T
  Precond_solver : DEFAULT
  Line search    : 2PNT                : 2 energies, one gradient
  stepsize       :    0.08000000                  energy_gap     :    0.08000000
  eps_taylor     :   0.10000E-15                  max_taylor     :             4
  ----------------------------------- OT ---------------------------------------

  Step     Update method      Time    Convergence         Total energy    Change
  ------------------------------------------------------------------------------
     1 OT CG       0.80E-01  148.2     0.00017029      -709.4006794601 -7.09E+02
     2 OT LS       0.14E+00  104.9                     -709.4014276760
     3 OT CG       0.14E+00  174.0     0.00011456      -709.4015769971 -8.98E-04
     4 OT LS       0.66E-01  105.3                     -709.4015640473
     5 OT CG       0.66E-01  174.2     0.00003751      -709.4017770779 -2.00E-04
     6 OT LS       0.11E+00  105.2                     -709.4018064725
     7 OT CG       0.11E+00  174.8     0.00001925      -709.4018111738 -3.41E-05
     8 OT LS       0.63E-01  105.0                     -709.4018140029
     9 OT CG       0.63E-01  174.5     0.00001111      -709.4018165015 -5.33E-06
    10 OT LS       0.57E-01  104.9                     -709.4018180934
    11 OT CG       0.57E-01  173.9     0.00000462      -709.4018181107 -1.61E-06
    12 OT LS       0.87E-01  105.5                     -709.4018184859
    13 OT CG       0.87E-01  175.0     0.00000213      -709.4018185380 -4.27E-07
    14 OT LS       0.69E-01  105.1                     -709.4018186047
    15 OT CG       0.69E-01  174.5     0.00000108      -709.4018186098 -7.18E-08
    16 OT LS       0.68E-01  105.4                     -709.4018186280
    17 OT CG       0.68E-01  175.0     0.00000056      -709.4018186280 -1.82E-08

  *** SCF run converged in    17 steps ***


  Electronic density on regular grids:       -515.9999992867        0.0000007133
  Core density on regular grids:              515.9999967661       -0.0000032339
  Total charge density on r-space grids:       -0.0000025206
  Total charge density g-space grids:          -0.0000025206

  Overlap energy of the core charge distribution:               0.00002634042898
  Self energy of the core charge distribution:              -1694.39446126194002
  Core Hamiltonian energy:                                    523.81559712849514
  Hartree energy:                                             684.93731795946144
  Exchange-correlation energy:                               -223.76029879441208

  Total energy:                                              -709.40181862796635

  outer SCF iter =    1 RMS gradient =   0.56E-06 energy =       -709.4018186280
  outer SCF loop converged in   1 iterations or   17 steps


 ENERGY| Total FORCE_EVAL ( QS ) energy (a.u.):             -709.401818627966350


 Number of electrons:                                                        516
 Number of occupied orbitals:                                                258
 Number of molecular orbitals:                                               258

 Number of orbital functions:                                               1776
 Number of independent orbital functions:                                   1776

 Extrapolation method: ASPC


 SCF WAVEFUNCTION OPTIMIZATION

  ----------------------------------- OT ---------------------------------------
  Minimizer      : CG                  : conjugate gradient
  Preconditioner : FULL_SINGLE_INVERSE : inversion of 
                                         H + eS - 2*(Sc)(c^T*H*c+const)(Sc)^T
  Precond_solver : DEFAULT
  Line search    : 2PNT                : 2 energies, one gradient
  stepsize       :    0.08000000                  energy_gap     :    0.08000000
  eps_taylor     :   0.10000E-15                  max_taylor     :             4
  ----------------------------------- OT ---------------------------------------

  Step     Update method      Time    Convergence         Total energy    Change
  ------------------------------------------------------------------------------
     1 OT CG       0.80E-01  147.7     0.00033504      -709.4058676905 -7.09E+02
     2 OT LS       0.15E+00  105.5                     -709.4088534039
     3 OT CG       0.15E+00  175.1     0.00019330      -709.4096156572 -3.75E-03
     4 OT LS       0.70E-01  105.8                     -709.4095239847
     5 OT CG       0.70E-01  174.4     0.00007584      -709.4102169711 -6.01E-04
     6 OT LS       0.85E-01  104.8                     -709.4103258216
     7 OT CG       0.85E-01  174.5     0.00004229      -709.4103292584 -1.12E-04
     8 OT LS       0.60E-01  105.8                     -709.4103498744
     9 OT CG       0.60E-01  174.0     0.00002336      -709.4103540246 -2.48E-05
    10 OT LS       0.61E-01  105.2                     -709.4103617050
    11 OT CG       0.61E-01  173.9     0.00001027      -709.4103617071 -7.68E-06
    12 OT LS       0.79E-01  105.2                     -709.4103635249
    13 OT CG       0.79E-01  174.1     0.00000451      -709.4103636212 -1.91E-06
    14 OT LS       0.76E-01  105.4                     -709.4103639755
    15 OT CG       0.76E-01  173.7     0.00000240      -709.4103639761 -3.55E-07
    16 OT LS       0.70E-01  105.1                     -709.4103640668
    17 OT CG       0.70E-01  174.0     0.00000106      -709.4103640676 -9.15E-08
    18 OT LS       0.81E-01  105.1                     -709.4103640881
    19 OT CG       0.81E-01  174.2     0.00000052      -709.4103640886 -2.09E-08

  *** SCF run converged in    19 steps ***


  Electronic density on regular grids:       -515.9999992754        0.0000007246
  Core density on regular grids:              515.9999967658       -0.0000032342
  Total charge density on r-space grids:       -0.0000025095
  Total charge density g-space grids:          -0.0000025095

  Overlap energy of the core charge distribution:               0.00002445227486
  Self energy of the core charge distribution:              -1694.39446126194002
  Core Hamiltonian energy:                                    522.86946631249680
  Hartree energy:                                             685.61863936408395
  Exchange-correlation energy:                               -223.50403295548509

  Total energy:                                              -709.41036408856951

  outer SCF iter =    1 RMS gradient =   0.52E-06 energy =       -709.4103640886
  outer SCF loop converged in   1 iterations or   19 steps


 ENERGY| Total FORCE_EVAL ( QS ) energy (a.u.):             -709.410364088569509


 Number of electrons:                                                        516
 Number of occupied orbitals:                                                258
 Number of molecular orbitals:                                               258

 Number of orbital functions:                                               1776
 Number of independent orbital functions:                                   1776

 Extrapolation method: ASPC


 SCF WAVEFUNCTION OPTIMIZATION

  ----------------------------------- OT ---------------------------------------
  Minimizer      : CG                  : conjugate gradient
  Preconditioner : FULL_SINGLE_INVERSE : inversion of 
                                         H + eS - 2*(Sc)(c^T*H*c+const)(Sc)^T
  Precond_solver : DEFAULT
  Line search    : 2PNT                : 2 energies, one gradient
  stepsize       :    0.08000000                  energy_gap     :    0.08000000
  eps_taylor     :   0.10000E-15                  max_taylor     :             4
  ----------------------------------- OT ---------------------------------------

  Step     Update method      Time    Convergence         Total energy    Change
  ------------------------------------------------------------------------------
     1 OT CG       0.80E-01  148.3     0.00014605      -709.3910301622 -7.09E+02
     2 OT LS       0.14E+00  105.7                     -709.3915877613
     3 OT CG       0.14E+00  174.0     0.00008707      -709.3917116290 -6.81E-04
     4 OT LS       0.69E-01  105.1                     -709.3917041511
     5 OT CG       0.69E-01  174.7     0.00003464      -709.3918309153 -1.19E-04
     6 OT LS       0.84E-01  104.7                     -709.3918531594
     7 OT CG       0.84E-01  174.2     0.00001870      -709.3918538940 -2.30E-05
     8 OT LS       0.63E-01  104.9                     -709.3918583536
     9 OT CG       0.63E-01  174.1     0.00001075      -709.3918589147 -5.02E-06
    10 OT LS       0.57E-01  105.7                     -709.3918604086
    11 OT CG       0.57E-01  174.7     0.00000469      -709.3918604234 -1.51E-06
    12 OT LS       0.78E-01  105.8                     -709.3918607895
    13 OT CG       0.78E-01  173.9     0.00000211      -709.3918608186 -3.95E-07
    14 OT LS       0.72E-01  105.4                     -709.3918608918
    15 OT CG       0.72E-01  173.8     0.00000111      -709.3918608923 -7.37E-08
    16 OT LS       0.68E-01  105.5                     -709.3918609114
    17 OT CG       0.68E-01  174.6     0.00000050      -709.3918609115 -1.91E-08

  *** SCF run converged in    17 steps ***


  Electronic density on regular grids:       -515.9999992846        0.0000007154
  Core density on regular grids:              515.9999967675       -0.0000032325
  Total charge density on r-space grids:       -0.0000025171
  Total charge density g-space grids:          -0.0000025171

  Overlap energy of the core charge distribution:               0.00002277373635
  Self energy of the core charge distribution:              -1694.39446126194002
  Core Hamiltonian energy:                                    521.37884157106259
  Hartree energy:                                             686.71411898590861
  Exchange-correlation energy:                               -223.09038298022733

  Total energy:                                              -709.39186091145973

  outer SCF iter =    1 RMS gradient =   0.50E-06 energy =       -709.3918609115
  outer SCF loop converged in   1 iterations or   17 steps


 ENERGY| Total FORCE_EVAL ( QS ) energy (a.u.):             -709.391860911459730


 *******************************************************************************
 ***                 MNBRACK - NUMBER OF ENERGY EVALUATIONS :       3        ***
 *******************************************************************************

 Number of electrons:                                                        516
 Number of occupied orbitals:                                                258
 Number of molecular orbitals:                                               258

 Number of orbital functions:                                               1776
 Number of independent orbital functions:                                   1776

 Extrapolation method: ASPC


 SCF WAVEFUNCTION OPTIMIZATION

  ----------------------------------- OT ---------------------------------------
  Minimizer      : CG                  : conjugate gradient
  Preconditioner : FULL_SINGLE_INVERSE : inversion of 
                                         H + eS - 2*(Sc)(c^T*H*c+const)(Sc)^T
  Precond_solver : DEFAULT
  Line search    : 2PNT                : 2 energies, one gradient
  stepsize       :    0.08000000                  energy_gap     :    0.08000000
  eps_taylor     :   0.10000E-15                  max_taylor     :             4
  ----------------------------------- OT ---------------------------------------

  Step     Update method      Time    Convergence         Total energy    Change
  ------------------------------------------------------------------------------
     1 OT CG       0.80E-01  148.0     0.00112398      -709.3604716091 -7.09E+02
     2 OT LS       0.14E+00  105.6                     -709.3937347266
     3 OT CG       0.14E+00  175.2     0.00067343      -709.4016038026 -4.11E-02
     4 OT LS       0.67E-01  104.9                     -709.3999122232
     5 OT CG       0.67E-01  174.6     0.00026683      -709.4086003618 -7.00E-03
     6 OT LS       0.82E-01  105.4                     -709.4098921704
     7 OT CG       0.82E-01  173.9     0.00014806      -709.4099349811 -1.33E-03
     8 OT LS       0.61E-01  105.5                     -709.4102080013
     9 OT CG       0.61E-01  174.3     0.00008310      -709.4102426956 -3.08E-04
    10 OT LS       0.57E-01  105.4                     -709.4103324673
    11 OT CG       0.57E-01  174.4     0.00003775      -709.4103329524 -9.03E-05
    12 OT LS       0.77E-01  105.3                     -709.4103564280
    13 OT CG       0.77E-01  174.0     0.00001618      -709.4103581362 -2.52E-05
    14 OT LS       0.74E-01  105.1                     -709.4103625732
    15 OT CG       0.74E-01  174.1     0.00000864      -709.4103625805 -4.44E-06
    16 OT LS       0.69E-01  106.1                     -709.4103637537
    17 OT CG       0.69E-01  174.7     0.00000382      -709.4103637602 -1.18E-06
    18 OT LS       0.77E-01  105.3                     -709.4103640151
    19 OT CG       0.77E-01  175.4     0.00000183      -709.4103640179 -2.58E-07
    20 OT LS       0.73E-01  105.1                     -709.4103640741
    21 OT CG       0.73E-01  175.1     0.00000100      -709.4103640743 -5.64E-08

  *** SCF run converged in    21 steps ***


  Electronic density on regular grids:       -515.9999992754        0.0000007246
  Core density on regular grids:              515.9999967658       -0.0000032342
  Total charge density on r-space grids:       -0.0000025095
  Total charge density g-space grids:          -0.0000025095

  Overlap energy of the core charge distribution:               0.00002445227486
  Self energy of the core charge distribution:              -1694.39446126194002
  Core Hamiltonian energy:                                    522.86881983024546
  Hartree energy:                                             685.61913651609780
  Exchange-correlation energy:                               -223.50388361093724

  Total energy:                                              -709.41036407425918

  outer SCF iter =    1 RMS gradient =   0.10E-05 energy =       -709.4103640743
  outer SCF loop converged in   1 iterations or   21 steps


 ENERGY| Total FORCE_EVAL ( QS ) energy (a.u.):             -709.410364088915230


 ATOMIC FORCES in [a.u.]

 # Atom   Kind   Element          X              Y              Z
      1      1      C          -0.00067521    -0.00067235     0.00076352
      2      1      C           0.00165777    -0.00120531     0.00368263
      3      1      C           0.00003712    -0.00025381    -0.00063147
      4      1      C           0.00063957     0.00053658     0.00071145
      5      1      C          -0.00008571     0.00031363    -0.00314585
      6      1      C          -0.00107981     0.00325806    -0.00235245
      7      2      N          -0.00384522     0.00293834     0.00000417
      8      2      N           0.00126550    -0.00508238     0.00080138
      9      1      C           0.00078865     0.00010357    -0.00051177
     10      1      C           0.00027382    -0.00036671     0.00322926
     11      1      C           0.00232618    -0.00242283     0.00250859
     12      1      C          -0.00077412    -0.00034580    -0.00029098
     13      1      C          -0.00037529     0.00232167    -0.00345446
     14      1      C          -0.00042835     0.00037630     0.00092845
     15      1      C           0.00141346    -0.00137512    -0.00046425
     16      1      C           0.00075663    -0.00023279     0.00104279
     17      1      C           0.00029236     0.00066740     0.00041983
     18      1      C           0.00019301     0.00084516    -0.00156168
     19      3      H          -0.00036335    -0.00115163    -0.00011104
     20      3      H           0.00092472    -0.00098075     0.00052935
     21      3      H           0.00077368    -0.00079859    -0.00064156
     22      3      H          -0.00037162     0.00110059     0.00050534
     23      3      H          -0.00120859     0.00032600     0.00010922
     24      3      H          -0.00037658     0.00127120    -0.00062794
     25      3      H           0.00070733    -0.00352460    -0.00037665
     26      3      H          -0.00068259     0.00109838     0.00298724
     27      3      H          -0.00300776     0.00266119     0.00017861
     28      3      H           0.00004743    -0.00050559    -0.00226532
     29      1      C           0.00070309    -0.00060878    -0.00075499
     30      1      C          -0.00167146    -0.00137608    -0.00366782
     31      1      C          -0.00001163    -0.00029936     0.00092633
     32      1      C          -0.00077510     0.00103351    -0.00089794
     33      1      C           0.00008366     0.00021733     0.00325324
     34      1      C           0.00114279     0.00317050     0.00234310
     35      2      N           0.00297859     0.00415428     0.00017032
     36      2      N          -0.00062530    -0.00531366    -0.00045928
     37      1      C          -0.00097015     0.00032162     0.00061541
     38      1      C          -0.00016075    -0.00009014    -0.00319207
     39      1      C          -0.00218330    -0.00250088    -0.00237749
     40      1      C           0.00092291    -0.00023542     0.00054570
     41      1      C           0.00031753     0.00215743     0.00341497
     42      1      C           0.00041683     0.00047100    -0.00105248
     43      1      C          -0.00079334    -0.00028859     0.00003004
     44      1      C          -0.00059988    -0.00023423    -0.00164006
     45      1      C          -0.00016047     0.00072267    -0.00032391
     46      1      C          -0.00023641     0.00063425     0.00143419
     47      3      H           0.00036411    -0.00117098     0.00007607
     48      3      H          -0.00095280    -0.00090705    -0.00053767
     49      3      H          -0.00075046    -0.00075649     0.00064964
     50      3      H           0.00029163     0.00106281    -0.00068736
     51      3      H           0.00117932     0.00023587    -0.00014128
     52      3      H           0.00040309     0.00128508     0.00053094
     53      3      H          -0.00070718    -0.00408916     0.00020953
     54      3      H           0.00050923     0.00101423    -0.00287025
     55      3      H           0.00302863     0.00272616    -0.00020039
     56      3      H          -0.00031747    -0.00072549     0.00255497
     57      1      C           0.00027184     0.00090078    -0.00041701
     58      1      C           0.00192266    -0.00082877    -0.00348728
     59      1      C           0.00023548     0.00015959     0.00049020
     60      1      C          -0.00075177    -0.00081435    -0.00080838
     61      1      C          -0.00055368    -0.00001418     0.00319506
     62      1      C          -0.00343030    -0.00078300     0.00257221
     63      2      N          -0.00420235     0.00158613    -0.00003350
     64      2      N           0.00407969     0.00101617     0.00001742
     65      1      C           0.00000292    -0.00087202     0.00059911
     66      1      C           0.00032064     0.00000172    -0.00313197
     67      1      C           0.00329095    -0.00058580    -0.00227811
     68      1      C          -0.00023165     0.00089353     0.00078490
     69      1      C          -0.00201766    -0.00088990     0.00355782
     70      1      C          -0.00049160     0.00017961    -0.00063443
     71      1      C           0.00107656    -0.00073048     0.00062943
     72      1      C           0.00055279    -0.00075232    -0.00185614
     73      1      C          -0.00052507    -0.00065712     0.00008030
     74      1      C          -0.00077058    -0.00059228     0.00126193
     75      3      H           0.00083248     0.00090368     0.00016384
     76      3      H           0.00133366    -0.00029514    -0.00045956
     77      3      H           0.00114564    -0.00026535     0.00065254
     78      3      H          -0.00108172    -0.00027936    -0.00054434
     79      3      H          -0.00081496     0.00089001    -0.00006687
     80      3      H          -0.00121157    -0.00031262     0.00050925
     81      3      H           0.00307544     0.00119428     0.00049473
     82      3      H          -0.00055323     0.00025166    -0.00240108
     83      3      H          -0.00397613     0.00149634    -0.00023980
     84      3      H           0.00075859     0.00012756     0.00258247
     85      1      C          -0.00060674    -0.00227095     0.00009570
     86      1      C          -0.00096298     0.00066531     0.00089320
     87      1      C           0.00070933    -0.00158047    -0.00007026
     88      1      C          -0.00058537     0.00086343     0.00148272
     89      1      C           0.00049754    -0.00173768     0.00115936
     90      1      C          -0.00021759     0.00133003     0.00230418
     91      2      N           0.00425606    -0.00537764    -0.00292903
     92      2      N          -0.00227386     0.00576145     0.00262928
     93      3      H           0.00074479     0.00051038    -0.00210417
     94      3      H          -0.00045874    -0.00001088    -0.00105907
     95      3      H          -0.00096616    -0.00023369    -0.00093020
     96      3      H          -0.00053638     0.00049288    -0.00032781
     97      3      H           0.00046738     0.00008845     0.00121431
     98      3      H          -0.00054542    -0.00114917     0.00113267
     99      3      H           0.00045753    -0.00025747    -0.00053344
    100      3      H           0.00104149     0.00074362    -0.00032863
    101      3      H          -0.00013967     0.00069180    -0.00019752
    102      3      H           0.00079723     0.00190068    -0.00230687
    103      1      C           0.00031871     0.00119052    -0.00228294
    104      1      C          -0.00042550    -0.00174841    -0.00113117
    105      1      C           0.00047851     0.00080144    -0.00152247
    106      1      C          -0.00065673    -0.00151618     0.00010782
    107      1      C           0.00086599     0.00074393    -0.00080878
    108      1      C           0.00077739    -0.00190765    -0.00014077
    109      2      N           0.00310423     0.00780351    -0.00172164
    110      2      N          -0.00341322    -0.00617357     0.00388571
    111      3      H          -0.00083160     0.00191573     0.00229583
    112      3      H           0.00005932     0.00072422     0.00016187
    113      3      H          -0.00105913     0.00075085     0.00031473
    114      3      H          -0.00046749    -0.00020312     0.00052320
    115      3      H           0.00054977    -0.00112196    -0.00112784
    116      3      H          -0.00048811     0.00008374    -0.00122783
    117      3      H           0.00049823     0.00054774     0.00030853
    118      3      H           0.00097405    -0.00017453     0.00091707
    119      3      H           0.00047080    -0.00000758     0.00107698
    120      3      H          -0.00074275     0.00050770     0.00207405
    121      1      C           0.00216610     0.00026019     0.00047754
    122      1      C          -0.00016691    -0.00114281     0.00095634
    123      1      C           0.00101616     0.00140977    -0.00005888
    124      1      C          -0.00048237    -0.00093259     0.00143589
    125      1      C           0.00128409     0.00112123     0.00099360
    126      1      C          -0.00114298    -0.00108317     0.00213663
    127      2      N           0.00237317     0.00554799    -0.00352248
    128      2      N          -0.00363057    -0.00499355     0.00199753
    129      3      H          -0.00095391     0.00004293    -0.00159616
    130      3      H           0.00027506    -0.00041322    -0.00108346
    131      3      H           0.00067521    -0.00074834    -0.00098920
    132      3      H          -0.00020611    -0.00068914    -0.00032925
    133      3      H          -0.00033883     0.00038551     0.00123717
    134      3      H           0.00122554     0.00012200     0.00113013
    135      3      H          -0.00005679     0.00052546    -0.00051178
    136      3      H          -0.00116542     0.00050489    -0.00032520
    137      3      H          -0.00053433    -0.00046158    -0.00014984
    138      3      H          -0.00201508    -0.00015836    -0.00227814
    139      1      C          -0.00098752    -0.00051351    -0.00227953
    140      1      C           0.00175073     0.00049704    -0.00097205
    141      1      C          -0.00104050     0.00001833    -0.00153817
    142      1      C           0.00167689     0.00028873     0.00013037
    143      1      C          -0.00096479     0.00036481    -0.00112490
    144      1      C           0.00167416     0.00175446    -0.00045135
    145      2      N          -0.00646925    -0.00148943    -0.00189617
    146      2      N           0.00649835    -0.00007607     0.00445814
    147      3      H          -0.00089214    -0.00165902     0.00221004
    148      3      H          -0.00069220    -0.00018985     0.00018465
    149      3      H          -0.00013703    -0.00128869     0.00031646
    150      3      H           0.00043821    -0.00027322     0.00053836
    151      3      H           0.00070563     0.00108484    -0.00110715
    152      3      H           0.00017656    -0.00042133    -0.00128787
    153      3      H          -0.00075102     0.00019092     0.00026650
    154      3      H          -0.00039082     0.00093457     0.00089470
    155      3      H          -0.00023847     0.00045642     0.00101124
    156      3      H          -0.00026024    -0.00089932     0.00187091
    157      1      C           0.00088273    -0.00049485     0.00256833
    158      1      C          -0.00187414     0.00054829     0.00114039
    159      1      C           0.00096860     0.00006853     0.00158656
    160      1      C          -0.00170021     0.00024092    -0.00008056
    161      1      C           0.00087049     0.00038645     0.00116151
    162      1      C          -0.00164681     0.00170351     0.00055016
    163      2      N           0.00698789    -0.00067531     0.00216159
    164      2      N          -0.00625521     0.00011534    -0.00355026
    165      3      H           0.00068068    -0.00160933    -0.00221587
    166      3      H           0.00065563    -0.00032123    -0.00017064
    167      3      H           0.00015813    -0.00132936    -0.00037091
    168      3      H          -0.00037021    -0.00031340    -0.00051387
    169      3      H          -0.00071082     0.00102671     0.00114832
    170      3      H          -0.00020436    -0.00045488     0.00127748
    171      3      H           0.00075696     0.00014759    -0.00026001
    172      3      H           0.00040315     0.00095132    -0.00088494
    173      3      H           0.00022967     0.00040950    -0.00100520
    174      3      H           0.00030509    -0.00085358    -0.00181657
    175      1      C          -0.00240330     0.00068627    -0.00000431
    176      1      C           0.00020216    -0.00108144    -0.00086356
    177      1      C          -0.00098674     0.00136414     0.00020921
    178      1      C           0.00051658    -0.00092466    -0.00153838
    179      1      C          -0.00131527     0.00121536    -0.00103784
    180      1      C           0.00098342    -0.00074585    -0.00216274
    181      2      N          -0.00212645     0.00544963     0.00382997
    182      2      N           0.00436269    -0.00508748    -0.00184224
    183      3      H           0.00077331     0.00030621     0.00210777
    184      3      H          -0.00026079    -0.00040481     0.00107059
    185      3      H          -0.00067896    -0.00075200     0.00090238
    186      3      H           0.00021870    -0.00069577     0.00029939
    187      3      H           0.00033330     0.00042851    -0.00125564
    188      3      H          -0.00122724     0.00012222    -0.00114426
    189      3      H           0.00004661     0.00051173     0.00051645
    190      3      H           0.00117637     0.00053013     0.00038478
    191      3      H           0.00054238    -0.00045385     0.00015558
    192      3      H           0.00167934     0.00014564     0.00222814
 SUM OF ATOMIC FORCES           0.00061866     0.00132215     0.00630281     0.00646964

 Number of electrons:                                                        516
 Number of occupied orbitals:                                                258
 Number of molecular orbitals:                                               258

 Number of orbital functions:                                               1776
 Number of independent orbital functions:                                   1776

 Extrapolation method: ASPC


 SCF WAVEFUNCTION OPTIMIZATION

  ----------------------------------- OT ---------------------------------------
  Minimizer      : CG                  : conjugate gradient
  Preconditioner : FULL_SINGLE_INVERSE : inversion of 
                                         H + eS - 2*(Sc)(c^T*H*c+const)(Sc)^T
  Precond_solver : DEFAULT
  Line search    : 2PNT                : 2 energies, one gradient
  stepsize       :    0.08000000                  energy_gap     :    0.08000000
  eps_taylor     :   0.10000E-15                  max_taylor     :             4
  ----------------------------------- OT ---------------------------------------

  Step     Update method      Time    Convergence         Total energy    Change
  ------------------------------------------------------------------------------
     1 OT CG       0.80E-01  148.0     0.00191091      -709.2573717941 -7.09E+02
     2 OT LS       0.15E+00  105.0                     -709.3555519999
     3 OT CG       0.15E+00  174.7     0.00107493      -709.3826914664 -1.25E-01
     4 OT LS       0.71E-01  105.1                     -709.3785209580
     5 OT CG       0.71E-01  174.9     0.00041506      -709.4014774768 -1.88E-02
     6 OT LS       0.88E-01  105.2                     -709.4048221393
     7 OT CG       0.88E-01  174.8     0.00023924      -709.4049460643 -3.47E-03
     8 OT LS       0.58E-01  104.5                     -709.4055039364
     9 OT CG       0.58E-01  174.3     0.00012754      -709.4057059881 -7.60E-04
    10 OT LS       0.66E-01  105.2                     -709.4059491855
    11 OT CG       0.66E-01  174.1     0.00005523      -709.4059530695 -2.47E-04
    12 OT LS       0.80E-01  105.2                     -709.4060075369
    13 OT CG       0.80E-01  175.1     0.00002494      -709.4060092658 -5.62E-05
    14 OT LS       0.76E-01  105.5                     -709.4060200758
    15 OT CG       0.76E-01  174.3     0.00001339      -709.4060201106 -1.08E-05
    16 OT LS       0.71E-01  105.7                     -709.4060229986
    17 OT CG       0.71E-01  174.0     0.00000595      -709.4060230156 -2.90E-06
    18 OT LS       0.82E-01  105.6                     -709.4060236658
    19 OT CG       0.82E-01  175.3     0.00000310      -709.4060236778 -6.62E-07
    20 OT LS       0.71E-01  105.6                     -709.4060238303
    21 OT CG       0.71E-01  175.2     0.00000175      -709.4060238339 -1.56E-07
    22 OT LS       0.74E-01  105.5                     -709.4060238857
    23 OT CG       0.74E-01  174.9     0.00000087      -709.4060238858 -5.19E-08

  *** SCF run converged in    23 steps ***


  Electronic density on regular grids:       -515.9999992819        0.0000007181
  Core density on regular grids:              515.9999967722       -0.0000032278
  Total charge density on r-space grids:       -0.0000025098
  Total charge density g-space grids:          -0.0000025098

  Overlap energy of the core charge distribution:               0.00002342130068
  Self energy of the core charge distribution:              -1694.39446126194002
  Core Hamiltonian energy:                                    522.11727910022626
  Hartree energy:                                             686.16803671932632
  Exchange-correlation energy:                               -223.29690186474647

  Total energy:                                              -709.40602388583329

  outer SCF iter =    1 RMS gradient =   0.87E-06 energy =       -709.4060238858
  outer SCF loop converged in   1 iterations or   23 steps


 ENERGY| Total FORCE_EVAL ( QS ) energy (a.u.):             -709.406023898137732


 ATOMIC FORCES in [a.u.]

 # Atom   Kind   Element          X              Y              Z
      1      1      C           0.00014398    -0.00252118     0.00359962
      2      1      C           0.00335154    -0.00233985     0.00125983
      3      1      C          -0.00053338     0.00023945     0.00092089
      4      1      C          -0.00182836     0.00465683    -0.00013896
      5      1      C          -0.00054922     0.00122531    -0.00086951
      6      1      C          -0.00081565     0.00356553    -0.00092141
      7      2      N          -0.00343287     0.00266892    -0.00156145
      8      2      N           0.00137112    -0.00438432     0.00211231
      9      1      C           0.00306915    -0.00403495     0.00029236
     10      1      C           0.00093547    -0.00129163     0.00125017
     11      1      C           0.00280083    -0.00239108     0.00099531
     12      1      C          -0.00188551     0.00112808    -0.00281757
     13      1      C          -0.00073121     0.00461534    -0.00108429
     14      1      C          -0.00043299    -0.00023287    -0.00019052
     15      1      C           0.00703428    -0.01394836     0.00115821
     16      1      C          -0.00033042     0.00670884     0.00929507
     17      1      C          -0.00610255     0.00934920    -0.00182180
     18      1      C           0.00624044    -0.00364952    -0.01095131
     19      3      H           0.00123352    -0.00440516    -0.00115356
     20      3      H          -0.00145536     0.00204431    -0.00394689
     21      3      H           0.00045754     0.00015399     0.00242724
     22      3      H           0.00036192     0.00036282    -0.00272382
     23      3      H          -0.00328548     0.00335490     0.00115618
     24      3      H           0.00104599    -0.00231423     0.00382166
     25      3      H           0.00027254    -0.00287505    -0.00148504
     26      3      H          -0.00081499     0.00070542     0.00321561
     27      3      H          -0.00303475     0.00224387     0.00107764
     28      3      H          -0.00054437    -0.00023034    -0.00232787
     29      1      C          -0.00013210    -0.00237741    -0.00359328
     30      1      C          -0.00337350    -0.00269665    -0.00126679
     31      1      C           0.00060372     0.00017955    -0.00046418
     32      1      C           0.00181268     0.00549071    -0.00043301
     33      1      C           0.00044072     0.00107910     0.00101331
     34      1      C           0.00090993     0.00352124     0.00094271
     35      2      N           0.00269681     0.00405333     0.00267902
     36      2      N          -0.00092341    -0.00492416    -0.00282970
     37      1      C          -0.00337446    -0.00410073     0.00011891
     38      1      C          -0.00065953    -0.00076688    -0.00106253
     39      1      C          -0.00262211    -0.00242049    -0.00080545
     40      1      C           0.00207158     0.00149855     0.00336724
     41      1      C           0.00054871     0.00417551     0.00091908
     42      1      C           0.00028217    -0.00016794     0.00019891
     43      1      C          -0.00500687    -0.01033866    -0.00204419
     44      1      C           0.00043698     0.00702942    -0.01136582
     45      1      C           0.00663458     0.00982596     0.00202065
     46      1      C          -0.00598131    -0.00398615     0.01049995
     47      3      H          -0.00120613    -0.00445096     0.00111096
     48      3      H           0.00143311     0.00207945     0.00396592
     49      3      H          -0.00045839     0.00026662    -0.00242794
     50      3      H          -0.00044454     0.00030692     0.00247914
     51      3      H           0.00323307     0.00325684    -0.00120172
     52      3      H          -0.00095408    -0.00230849    -0.00390173
     53      3      H          -0.00037279    -0.00394268     0.00103456
     54      3      H           0.00052012     0.00040981    -0.00294216
     55      3      H           0.00292147     0.00225217    -0.00120647
     56      3      H           0.00016952    -0.00055272     0.00268822
     57      1      C           0.00234023     0.00106420    -0.00312726
     58      1      C           0.00371929    -0.00167173    -0.00106321
     59      1      C          -0.00051583     0.00040543    -0.00108864
     60      1      C          -0.00584147    -0.00077303    -0.00008619
     61      1      C          -0.00168067    -0.00010343     0.00103730
     62      1      C          -0.00364399    -0.00117723     0.00110993
     63      2      N          -0.00232126     0.00110415     0.00104558
     64      2      N           0.00294446     0.00060607    -0.00092447
     65      1      C           0.00471066    -0.00073877    -0.00032316
     66      1      C           0.00127759    -0.00013288    -0.00094303
     67      1      C           0.00347726    -0.00094784    -0.00076538
     68      1      C          -0.00229425     0.00099580     0.00367375
     69      1      C          -0.00384964    -0.00175073     0.00113601
     70      1      C           0.00004852     0.00041280     0.00086170
     71      1      C           0.01295910     0.00083008    -0.00127376
     72      1      C          -0.00640498    -0.00371507    -0.01213893
     73      1      C          -0.01121654     0.00063897     0.00219245
     74      1      C           0.00592820    -0.00332688     0.01034124
     75      3      H           0.00449088     0.00117585     0.00126842
     76      3      H          -0.00252354     0.00026414     0.00394278
     77      3      H           0.00019997    -0.00050873    -0.00251866
     78      3      H          -0.00010754    -0.00055231     0.00258495
     79      3      H          -0.00444366     0.00114047    -0.00113775
     80      3      H           0.00259917     0.00034240    -0.00388989
     81      3      H           0.00248548     0.00129798     0.00148588
     82      3      H           0.00011825     0.00064092    -0.00236326
     83      3      H          -0.00370494     0.00175331    -0.00107018
     84      3      H           0.00024448     0.00046008     0.00267276
     85      1      C           0.00141360    -0.00635801    -0.00050705
     86      1      C          -0.00815859     0.00325494     0.00333080
     87      1      C          -0.00171298    -0.00343006    -0.00751961
     88      1      C           0.00203166     0.00749969    -0.00212035
     89      1      C           0.00797845    -0.00535888     0.00094612
     90      1      C          -0.00183701     0.00447236     0.00502507
     91      2      N           0.00346704    -0.01082362    -0.01303630
     92      2      N           0.00290298     0.01575601     0.00235865
     93      3      H           0.00030503    -0.00011444    -0.00153706
     94      3      H           0.00248015     0.00029915    -0.00085883
     95      3      H          -0.00052196    -0.00012636    -0.00065765
     96      3      H          -0.00027597     0.00079880     0.00046699
     97      3      H           0.00170249    -0.00082965     0.00347988
     98      3      H          -0.00186375    -0.00221193     0.00348883
     99      3      H           0.00016273    -0.00106657    -0.00021187
    100      3      H           0.00058860     0.00040608    -0.00017634
    101      3      H          -0.00356422     0.00011973    -0.00026396
    102      3      H           0.00070442     0.00204316    -0.00112687
    103      1      C           0.00191266     0.00419074    -0.00518359
    104      1      C          -0.00780445    -0.00552209    -0.00092701
    105      1      C          -0.00225925     0.00739581     0.00204978
    106      1      C           0.00178429    -0.00323188     0.00759170
    107      1      C           0.00801375     0.00344955    -0.00328535
    108      1      C          -0.00096565    -0.00594284     0.00032690
    109      2      N          -0.00310211     0.01983435    -0.00056608
    110      2      N          -0.00266896    -0.01160595     0.01544590
    111      3      H          -0.00076883     0.00200894     0.00111147
    112      3      H           0.00349980     0.00020308     0.00023080
    113      3      H          -0.00060799     0.00041654     0.00017418
    114      3      H          -0.00016423    -0.00104229     0.00021669
    115      3      H           0.00189051    -0.00217660    -0.00349697
    116      3      H          -0.00171772    -0.00086954    -0.00348133
    117      3      H           0.00023387     0.00083448    -0.00048154
    118      3      H           0.00053017    -0.00006695     0.00064462
    119      3      H          -0.00247139     0.00025951     0.00088584
    120      3      H          -0.00028099    -0.00007530     0.00146467
    121      1      C           0.00479693     0.00407583    -0.00019500
    122      1      C           0.00118042    -0.00867557     0.00342525
    123      1      C           0.00383268     0.00029621    -0.00746124
    124      1      C          -0.00750868    -0.00200633    -0.00221168
    125      1      C           0.00068607     0.00933072     0.00078463
    126      1      C          -0.00318445    -0.00419078     0.00490966
    127      2      N           0.00761460     0.00739943    -0.01352216
    128      2      N          -0.01504403    -0.00462635     0.00097846
    129      3      H          -0.00029652    -0.00014536    -0.00087473
    130      3      H          -0.00146491     0.00196315    -0.00088042
    131      3      H           0.00033615    -0.00045530    -0.00072496
    132      3      H          -0.00060332    -0.00061941     0.00046140
    133      3      H          -0.00016105     0.00191115     0.00351706
    134      3      H           0.00279580    -0.00048977     0.00345963
    135      3      H           0.00079883     0.00068536    -0.00019267
    136      3      H          -0.00062700     0.00029968    -0.00019855
    137      3      H           0.00168909    -0.00314006    -0.00021800
    138      3      H          -0.00205631    -0.00027172    -0.00114074
    139      1      C          -0.00449189    -0.00069391    -0.00510370
    140      1      C           0.00874799    -0.00409814    -0.00076215
    141      1      C          -0.00544589    -0.00571079     0.00196410
    142      1      C           0.00194243     0.00323798     0.00766687
    143      1      C          -0.00680805     0.00512486    -0.00363585
    144      1      C           0.00626642     0.00213550     0.00041818
    145      2      N          -0.01242735    -0.01239729    -0.00127181
    146      2      N           0.01016001     0.00404907     0.01576110
    147      3      H          -0.00091139    -0.00163198     0.00102370
    148      3      H          -0.00197309     0.00309153     0.00028976
    149      3      H          -0.00006878    -0.00072423     0.00020317
    150      3      H           0.00098607     0.00039882     0.00023031
    151      3      H           0.00095109     0.00280056    -0.00345930
    152      3      H           0.00165450    -0.00097962    -0.00358941
    153      3      H          -0.00086443    -0.00017038    -0.00053205
    154      3      H          -0.00025200     0.00051536     0.00061902
    155      3      H           0.00100551    -0.00219792     0.00078060
    156      3      H          -0.00000157    -0.00020320     0.00123001
    157      1      C           0.00454774    -0.00067470     0.00545835
    158      1      C          -0.00887949    -0.00395275     0.00081791
    159      1      C           0.00539776    -0.00553388    -0.00193024
    160      1      C          -0.00191243     0.00330753    -0.00751477
    161      1      C           0.00664194     0.00521361     0.00379687
    162      1      C          -0.00619815     0.00214913    -0.00034664
    163      2      N           0.01284861    -0.01133185     0.00148566
    164      2      N          -0.00974560     0.00407542    -0.01446245
    165      3      H           0.00062340    -0.00158486    -0.00103523
    166      3      H           0.00191498     0.00292354    -0.00020203
    167      3      H           0.00007090    -0.00077697    -0.00025774
    168      3      H          -0.00096197     0.00037225    -0.00021300
    169      3      H          -0.00099796     0.00268691     0.00350323
    170      3      H          -0.00169311    -0.00105650     0.00355133
    171      3      H           0.00086932    -0.00023503     0.00054274
    172      3      H           0.00028561     0.00051191    -0.00060784
    173      3      H          -0.00102943    -0.00232310    -0.00081066
    174      3      H           0.00006272    -0.00016848    -0.00113323
    175      1      C          -0.00503493     0.00457933     0.00081244
    176      1      C          -0.00106944    -0.00857830    -0.00337179
    177      1      C          -0.00383962     0.00008758     0.00768983
    178      1      C           0.00755103    -0.00198913     0.00211774
    179      1      C          -0.00080382     0.00947607    -0.00072784
    180      1      C           0.00311160    -0.00387518    -0.00484891
    181      2      N          -0.00708000     0.00676568     0.01406429
    182      2      N           0.01662513    -0.00530220    -0.00165096
    183      3      H           0.00001185     0.00022642     0.00154390
    184      3      H           0.00147682     0.00200419     0.00090873
    185      3      H          -0.00034185    -0.00043346     0.00062594
    186      3      H           0.00060302    -0.00060167    -0.00048264
    187      3      H           0.00017198     0.00198000    -0.00351244
    188      3      H          -0.00277401    -0.00046871    -0.00350413
    189      3      H          -0.00081028     0.00067093     0.00019093
    190      3      H           0.00064649     0.00033197     0.00026663
    191      3      H          -0.00165006    -0.00314123     0.00017268
    192      3      H           0.00163470     0.00012117     0.00107759
 SUM OF ATOMIC FORCES           0.00312584     0.00026228     0.00628462     0.00702397

 Number of electrons:                                                        516
 Number of occupied orbitals:                                                258
 Number of molecular orbitals:                                               258

 Number of orbital functions:                                               1776
 Number of independent orbital functions:                                   1776

 Extrapolation method: ASPC


 SCF WAVEFUNCTION OPTIMIZATION

  ----------------------------------- OT ---------------------------------------
  Minimizer      : CG                  : conjugate gradient
  Preconditioner : FULL_SINGLE_INVERSE : inversion of 
                                         H + eS - 2*(Sc)(c^T*H*c+const)(Sc)^T
  Precond_solver : DEFAULT
  Line search    : 2PNT                : 2 energies, one gradient
  stepsize       :    0.08000000                  energy_gap     :    0.08000000
  eps_taylor     :   0.10000E-15                  max_taylor     :             4
  ----------------------------------- OT ---------------------------------------

  Step     Update method      Time    Convergence         Total energy    Change
  ------------------------------------------------------------------------------
     1 OT CG       0.80E-01  148.4     0.00180874      -709.2827168454 -7.09E+02
     2 OT LS       0.14E+00  105.6                     -709.3681086665
     3 OT CG       0.14E+00  175.3     0.00110982      -709.3869804630 -1.04E-01
     4 OT LS       0.66E-01  105.1                     -709.3825191664
     5 OT CG       0.66E-01  174.8     0.00044343      -709.4056182196 -1.86E-02
     6 OT LS       0.80E-01  105.3                     -709.4090958660
     7 OT CG       0.80E-01  174.3     0.00024505      -709.4092043408 -3.59E-03
     8 OT LS       0.62E-01  105.1                     -709.4099796297
     9 OT CG       0.62E-01  175.1     0.00013938      -709.4100520518 -8.48E-04
    10 OT LS       0.55E-01  105.5                     -709.4102934646
    11 OT CG       0.55E-01  174.5     0.00006392      -709.4102969231 -2.45E-04
    12 OT LS       0.76E-01  104.9                     -709.4103624258
    13 OT CG       0.76E-01  174.8     0.00002767      -709.4103676519 -7.07E-05
    14 OT LS       0.72E-01  105.2                     -709.4103802080
    15 OT CG       0.72E-01  174.3     0.00001460      -709.4103802428 -1.26E-05
    16 OT LS       0.69E-01  105.4                     -709.4103836248
    17 OT CG       0.69E-01  174.5     0.00000651      -709.4103836290 -3.39E-06
    18 OT LS       0.75E-01  105.1                     -709.4103843578
    19 OT CG       0.75E-01  174.4     0.00000303      -709.4103843626 -7.34E-07
    20 OT LS       0.76E-01  105.1                     -709.4103845227
    21 OT CG       0.76E-01  173.9     0.00000155      -709.4103845227 -1.60E-07
    22 OT LS       0.66E-01  105.4                     -709.4103845585
    23 OT CG       0.66E-01  174.8     0.00000085      -709.4103845593 -3.66E-08

  *** SCF run converged in    23 steps ***


  Electronic density on regular grids:       -515.9999992767        0.0000007233
  Core density on regular grids:              515.9999967666       -0.0000032334
  Total charge density on r-space grids:       -0.0000025101
  Total charge density g-space grids:          -0.0000025101

  Overlap energy of the core charge distribution:               0.00002437287394
  Self energy of the core charge distribution:              -1694.39446126194002
  Core Hamiltonian energy:                                    522.82025551688491
  Hartree energy:                                             685.65436770356348
  Exchange-correlation energy:                               -223.49057089070297

  Total energy:                                              -709.41038455932062

  outer SCF iter =    1 RMS gradient =   0.85E-06 energy =       -709.4103845593
  outer SCF loop converged in   1 iterations or   23 steps


 ENERGY| Total FORCE_EVAL ( QS ) energy (a.u.):             -709.410384569716143


 ATOMIC FORCES in [a.u.]

 # Atom   Kind   Element          X              Y              Z
      1      1      C          -0.00061885    -0.00079706     0.00094880
      2      1      C           0.00176357    -0.00127220     0.00351908
      3      1      C           0.00000376    -0.00022444    -0.00052067
      4      1      C           0.00047825     0.00080480     0.00064882
      5      1      C          -0.00011692     0.00037463    -0.00299661
      6      1      C          -0.00106173     0.00327762    -0.00225545
      7      2      N          -0.00381506     0.00292218    -0.00009707
      8      2      N           0.00127110    -0.00504170     0.00088536
      9      1      C           0.00093462    -0.00016510    -0.00044966
     10      1      C           0.00031863    -0.00042867     0.00309912
     11      1      C           0.00235632    -0.00241883     0.00240706
     12      1      C          -0.00084837    -0.00024551    -0.00045525
     13      1      C          -0.00039481     0.00246327    -0.00329504
     14      1      C          -0.00042958     0.00034193     0.00084647
     15      1      C           0.00178516    -0.00221046    -0.00037046
     16      1      C           0.00068591     0.00021960     0.00159679
     17      1      C          -0.00013182     0.00124016     0.00028283
     18      1      C           0.00058768     0.00055211    -0.00219194
     19      3      H          -0.00025827    -0.00136653    -0.00017902
     20      3      H           0.00076773    -0.00078183     0.00023446
     21      3      H           0.00075295    -0.00073635    -0.00044046
     22      3      H          -0.00032345     0.00105213     0.00029290
     23      3      H          -0.00134584     0.00052560     0.00017740
     24      3      H          -0.00028331     0.00103524    -0.00033517
     25      3      H           0.00067857    -0.00348527    -0.00044748
     26      3      H          -0.00069213     0.00107409     0.00300305
     27      3      H          -0.00301169     0.00263485     0.00023626
     28      3      H           0.00000979    -0.00048943    -0.00227035
     29      1      C           0.00064589    -0.00072790    -0.00093980
     30      1      C          -0.00177710    -0.00145493    -0.00350594
     31      1      C           0.00002382    -0.00027197     0.00082656
     32      1      C          -0.00060676     0.00132096    -0.00085721
     33      1      C           0.00010762     0.00027530     0.00310440
     34      1      C           0.00112636     0.00319174     0.00224887
     35      2      N           0.00296185     0.00415047     0.00033140
     36      2      N          -0.00064343    -0.00528713    -0.00061257
     37      1      C          -0.00112596     0.00003302     0.00057582
     38      1      C          -0.00019445    -0.00013551    -0.00305380
     39      1      C          -0.00221187    -0.00249480    -0.00227129
     40      1      C           0.00100003    -0.00011816     0.00073002
     41      1      C           0.00032885     0.00228094     0.00324712
     42      1      C           0.00040862     0.00043444    -0.00096108
     43      1      C          -0.00107043    -0.00095353    -0.00009682
     44      1      C          -0.00053331     0.00024025    -0.00229399
     45      1      C           0.00028998     0.00132376    -0.00018128
     46      1      C          -0.00061159     0.00033340     0.00204328
     47      3      H           0.00026083    -0.00138748     0.00014340
     48      3      H          -0.00079560    -0.00071087    -0.00024153
     49      3      H          -0.00073126    -0.00068934     0.00044717
     50      3      H           0.00024347     0.00101334    -0.00047967
     51      3      H           0.00131506     0.00043502    -0.00021038
     52      3      H           0.00031410     0.00104853     0.00023911
     53      3      H          -0.00068509    -0.00408182     0.00026245
     54      3      H           0.00051095     0.00097656    -0.00287593
     55      3      H           0.00302379     0.00269598    -0.00026516
     56      3      H          -0.00028653    -0.00071587     0.00256460
     57      1      C           0.00041131     0.00091104    -0.00059306
     58      1      C           0.00203029    -0.00088305    -0.00332362
     59      1      C           0.00019301     0.00017404     0.00037955
     60      1      C          -0.00107781    -0.00081016    -0.00074737
     61      1      C          -0.00062878    -0.00002051     0.00304936
     62      1      C          -0.00344106    -0.00080902     0.00247385
     63      2      N          -0.00409031     0.00155516     0.00003378
     64      2      N           0.00400079     0.00098901    -0.00004532
     65      1      C           0.00031300    -0.00086220     0.00053512
     66      1      C           0.00038457    -0.00000688    -0.00299090
     67      1      C           0.00330377    -0.00061008    -0.00217528
     68      1      C          -0.00037154     0.00089963     0.00097408
     69      1      C          -0.00212841    -0.00094509     0.00339463
     70      1      C          -0.00045998     0.00019235    -0.00052645
     71      1      C           0.00186183    -0.00062581     0.00051622
     72      1      C           0.00009847    -0.00094625    -0.00254706
     73      1      C          -0.00123121    -0.00056960     0.00020961
     74      1      C          -0.00033252    -0.00077154     0.00187153
     75      3      H           0.00107394     0.00092197     0.00023578
     76      3      H           0.00108022    -0.00025810    -0.00017037
     77      3      H           0.00108328    -0.00028139     0.00044309
     78      3      H          -0.00101828    -0.00029711    -0.00034007
     79      3      H          -0.00105442     0.00090686    -0.00013675
     80      3      H          -0.00096069    -0.00026912     0.00021916
     81      3      H           0.00303908     0.00120273     0.00055807
     82      3      H          -0.00051160     0.00027716    -0.00239955
     83      3      H          -0.00395991     0.00151431    -0.00029336
     84      3      H           0.00072709     0.00014927     0.00258942
     85      1      C          -0.00047609    -0.00253697     0.00005858
     86      1      C          -0.00143386     0.00083592     0.00105620
     87      1      C           0.00055237    -0.00170195    -0.00055932
     88      1      C          -0.00041545     0.00129983     0.00124578
     89      1      C           0.00098569    -0.00197810     0.00114610
     90      1      C          -0.00032332     0.00153449     0.00248094
     91      2      N           0.00420964    -0.00573205    -0.00359911
     92      2      N          -0.00192238     0.00641948     0.00260242
     93      3      H           0.00071642     0.00046942    -0.00206739
     94      3      H          -0.00027007     0.00000743    -0.00104654
     95      3      H          -0.00093745    -0.00022662    -0.00091231
     96      3      H          -0.00051942     0.00051241    -0.00027612
     97      3      H           0.00054664     0.00003037     0.00136089
     98      3      H          -0.00062995    -0.00121891     0.00128401
     99      3      H           0.00043831    -0.00030984    -0.00051220
    100      3      H           0.00101221     0.00072145    -0.00031868
    101      3      H          -0.00035875     0.00065667    -0.00020033
    102      3      H           0.00079116     0.00190968    -0.00222999
    103      1      C           0.00042274     0.00138592    -0.00247134
    104      1      C          -0.00090730    -0.00199867    -0.00111822
    105      1      C           0.00030035     0.00123523    -0.00128762
    106      1      C          -0.00049873    -0.00162899     0.00059942
    107      1      C           0.00133324     0.00092219    -0.00097422
    108      1      C           0.00066498    -0.00217019    -0.00011277
    109      2      N           0.00270213     0.00860706    -0.00163442
    110      2      N          -0.00336462    -0.00653038     0.00465834
    111      3      H          -0.00082747     0.00192162     0.00221860
    112      3      H           0.00027949     0.00069230     0.00016485
    113      3      H          -0.00102995     0.00072894     0.00030551
    114      3      H          -0.00044772    -0.00025747     0.00050293
    115      3      H           0.00063580    -0.00119119    -0.00128008
    116      3      H          -0.00056707     0.00002335    -0.00137371
    117      3      H           0.00048102     0.00056610     0.00025710
    118      3      H           0.00094536    -0.00016737     0.00089915
    119      3      H           0.00028189     0.00000799     0.00106503
    120      3      H          -0.00071289     0.00046942     0.00203449
    121      1      C           0.00233767     0.00050758     0.00043602
    122      1      C          -0.00007988    -0.00163564     0.00112135
    123      1      C           0.00120001     0.00133849    -0.00054625
    124      1      C          -0.00094398    -0.00100471     0.00119638
    125      1      C           0.00124850     0.00165823     0.00098046
    126      1      C          -0.00127589    -0.00128581     0.00231660
    127      2      N           0.00270954     0.00567005    -0.00419534
    128      2      N          -0.00438127    -0.00497166     0.00192153
    129      3      H          -0.00091077     0.00003110    -0.00154936
    130      3      H           0.00016480    -0.00025990    -0.00107076
    131      3      H           0.00065308    -0.00072954    -0.00097183
    132      3      H          -0.00023160    -0.00068436    -0.00027785
    133      3      H          -0.00032815     0.00048297     0.00138468
    134      3      H           0.00132760     0.00008358     0.00127979
    135      3      H          -0.00000137     0.00053566    -0.00049068
    136      3      H          -0.00113024     0.00049187    -0.00031697
    137      3      H          -0.00039339    -0.00063365    -0.00015277
    138      3      H          -0.00201763    -0.00016571    -0.00220394
    139      1      C          -0.00121602    -0.00052518    -0.00246307
    140      1      C           0.00221161     0.00019956    -0.00095891
    141      1      C          -0.00133129    -0.00035654    -0.00130779
    142      1      C           0.00169522     0.00048093     0.00062652
    143      1      C          -0.00134794     0.00067563    -0.00129258
    144      1      C           0.00197256     0.00178011    -0.00039679
    145      2      N          -0.00686711    -0.00221216    -0.00184689
    146      2      N           0.00674030     0.00019153     0.00522092
    147      3      H          -0.00089314    -0.00165710     0.00213271
    148      3      H          -0.00077542     0.00001944     0.00018994
    149      3      H          -0.00013248    -0.00125209     0.00030899
    150      3      H           0.00047368    -0.00022956     0.00051804
    151      3      H           0.00072272     0.00119573    -0.00125833
    152      3      H           0.00027073    -0.00045756    -0.00143683
    153      3      H          -0.00075820     0.00016753     0.00021449
    154      3      H          -0.00038192     0.00090744     0.00087662
    155      3      H          -0.00015723     0.00028667     0.00099669
    156      3      H          -0.00024316    -0.00085413     0.00182920
    157      1      C           0.00112185    -0.00050637     0.00275578
    158      1      C          -0.00233481     0.00025650     0.00111982
    159      1      C           0.00126076    -0.00029829     0.00135554
    160      1      C          -0.00171528     0.00044043    -0.00057037
    161      1      C           0.00124863     0.00070137     0.00133744
    162      1      C          -0.00194236     0.00173328     0.00049400
    163      2      N           0.00737896    -0.00136606     0.00210911
    164      2      N          -0.00648664     0.00037288    -0.00427432
    165      3      H           0.00067678    -0.00160763    -0.00213881
    166      3      H           0.00073743    -0.00011453    -0.00017116
    167      3      H           0.00015204    -0.00129341    -0.00036360
    168      3      H          -0.00040839    -0.00026894    -0.00049391
    169      3      H          -0.00073064     0.00113396     0.00129954
    170      3      H          -0.00029913    -0.00049393     0.00142461
    171      3      H           0.00076389     0.00012290    -0.00020784
    172      3      H           0.00039571     0.00092284    -0.00086673
    173      3      H           0.00014746     0.00023501    -0.00099303
    174      3      H           0.00028881    -0.00080896    -0.00177226
    175      1      C          -0.00257499     0.00093884     0.00004699
    176      1      C           0.00012003    -0.00157170    -0.00103125
    177      1      C          -0.00117275     0.00128249     0.00070158
    178      1      C           0.00097859    -0.00099614    -0.00129869
    179      1      C          -0.00128540     0.00175573    -0.00101809
    180      1      C           0.00112191    -0.00094983    -0.00233710
    181      2      N          -0.00244655     0.00553963     0.00451812
    182      2      N           0.00516859    -0.00509783    -0.00181895
    183      3      H           0.00072370     0.00030133     0.00207113
    184      3      H          -0.00015053    -0.00024930     0.00106050
    185      3      H          -0.00065709    -0.00073147     0.00088425
    186      3      H           0.00024352    -0.00068952     0.00024846
    187      3      H           0.00032366     0.00052773    -0.00140171
    188      3      H          -0.00132782     0.00008508    -0.00129595
    189      3      H          -0.00000896     0.00052194     0.00049496
    190      3      H           0.00114190     0.00051744     0.00037702
    191      3      H           0.00040332    -0.00062654     0.00015527
    192      3      H           0.00167623     0.00014413     0.00215307
 SUM OF ATOMIC FORCES           0.00080357     0.00126735     0.00631897     0.00649472

 Number of electrons:                                                        516
 Number of occupied orbitals:                                                258
 Number of molecular orbitals:                                               258

 Number of orbital functions:                                               1776
 Number of independent orbital functions:                                   1776

 Extrapolation method: ASPC


 SCF WAVEFUNCTION OPTIMIZATION

  ----------------------------------- OT ---------------------------------------
  Minimizer      : CG                  : conjugate gradient
  Preconditioner : FULL_SINGLE_INVERSE : inversion of 
                                         H + eS - 2*(Sc)(c^T*H*c+const)(Sc)^T
  Precond_solver : DEFAULT
  Line search    : 2PNT                : 2 energies, one gradient
  stepsize       :    0.08000000                  energy_gap     :    0.08000000
  eps_taylor     :   0.10000E-15                  max_taylor     :             4
  ----------------------------------- OT ---------------------------------------

  Step     Update method      Time    Convergence         Total energy    Change
  ------------------------------------------------------------------------------
     1 OT CG       0.80E-01  148.3     0.00117583      -709.3544861051 -7.09E+02
     2 OT LS       0.15E+00  105.5                     -709.3914896665
     3 OT CG       0.15E+00  175.4     0.00066739      -709.4013825194 -4.69E-02
     4 OT LS       0.71E-01  105.1                     -709.4001599636
     5 OT CG       0.71E-01  174.0     0.00025940      -709.4086305834 -7.25E-03
     6 OT LS       0.87E-01  105.2                     -709.4099271282
     7 OT CG       0.87E-01  174.7     0.00014674      -709.4099710166 -1.34E-03
     8 OT LS       0.59E-01  105.3                     -709.4101986459
     9 OT CG       0.59E-01  174.2     0.00007950      -709.4102628887 -2.92E-04
    10 OT LS       0.65E-01  105.5                     -709.4103557320
    11 OT CG       0.65E-01  174.2     0.00003457      -709.4103563786 -9.35E-05
    12 OT LS       0.80E-01  105.6                     -709.4103775053
    13 OT CG       0.80E-01  174.5     0.00001521      -709.4103783407 -2.20E-05
    14 OT LS       0.78E-01  105.3                     -709.4103824514
    15 OT CG       0.78E-01  175.0     0.00000813      -709.4103824560 -4.12E-06
    16 OT LS       0.70E-01  105.6                     -709.4103835044
    17 OT CG       0.70E-01  174.9     0.00000360      -709.4103835170 -1.06E-06
    18 OT LS       0.81E-01  105.7                     -709.4103837536
    19 OT CG       0.81E-01  174.9     0.00000184      -709.4103837582 -2.41E-07
    20 OT LS       0.70E-01  105.5                     -709.4103838112
    21 OT CG       0.70E-01  174.8     0.00000103      -709.4103838125 -5.43E-08
    22 OT LS       0.72E-01  105.9                     -709.4103838300
    23 OT CG       0.72E-01  174.9     0.00000050      -709.4103838300 -1.75E-08

  *** SCF run converged in    23 steps ***


  Electronic density on regular grids:       -515.9999992766        0.0000007234
  Core density on regular grids:              515.9999967669       -0.0000032331
  Total charge density on r-space grids:       -0.0000025097
  Total charge density g-space grids:          -0.0000025097

  Overlap energy of the core charge distribution:               0.00002438867640
  Self energy of the core charge distribution:              -1694.39446126194002
  Core Hamiltonian energy:                                    522.82970143544708
  Hartree energy:                                             685.64754531822859
  Exchange-correlation energy:                               -223.49319371038501

  Total energy:                                              -709.41038382997294

  outer SCF iter =    1 RMS gradient =   0.50E-06 energy =       -709.4103838300
  outer SCF loop converged in   1 iterations or   23 steps


 ENERGY| Total FORCE_EVAL ( QS ) energy (a.u.):             -709.410383834091363


 ATOMIC FORCES in [a.u.]

 # Atom   Kind   Element          X              Y              Z
      1      1      C          -0.00063017    -0.00077205     0.00091254
      2      1      C           0.00174580    -0.00126321     0.00355219
      3      1      C           0.00000788    -0.00022996    -0.00054882
      4      1      C           0.00050729     0.00075593     0.00066851
      5      1      C          -0.00011015     0.00036284    -0.00302387
      6      1      C          -0.00106450     0.00327222    -0.00227666
      7      2      N          -0.00382184     0.00292598    -0.00007920
      8      2      N           0.00127376    -0.00504847     0.00087079
      9      1      C           0.00090767    -0.00011722    -0.00046958
     10      1      C           0.00031010    -0.00041614     0.00312250
     11      1      C           0.00234918    -0.00241788     0.00242925
     12      1      C          -0.00083337    -0.00026553    -0.00042377
     13      1      C          -0.00039317     0.00244047    -0.00332727
     14      1      C          -0.00042999     0.00034603     0.00086928
     15      1      C           0.00170970    -0.00204130    -0.00038730
     16      1      C           0.00069952     0.00013028     0.00148500
     17      1      C          -0.00004618     0.00112460     0.00030896
     18      1      C           0.00050931     0.00060965    -0.00206402
     19      3      H          -0.00028022    -0.00132202    -0.00016528
     20      3      H           0.00079858    -0.00082078     0.00029234
     21      3      H           0.00075703    -0.00074910    -0.00048140
     22      3      H          -0.00033339     0.00106186     0.00033613
     23      3      H          -0.00131737     0.00048400     0.00016363
     24      3      H          -0.00030146     0.00108160    -0.00039261
     25      3      H           0.00068433    -0.00349318    -0.00043327
     26      3      H          -0.00068982     0.00107843     0.00299960
     27      3      H          -0.00301093     0.00264011     0.00022464
     28      3      H           0.00001712    -0.00049210    -0.00226912
     29      1      C           0.00065758    -0.00070378    -0.00090370
     30      1      C          -0.00175951    -0.00144412    -0.00353894
     31      1      C           0.00001966    -0.00027713     0.00085271
     32      1      C          -0.00063872     0.00126977    -0.00087307
     33      1      C           0.00010199     0.00026389     0.00313178
     34      1      C           0.00112879     0.00318600     0.00226949
     35      2      N           0.00296896     0.00414984     0.00030210
     36      2      N          -0.00064665    -0.00528988    -0.00058422
     37      1      C          -0.00109532     0.00008450     0.00059129
     38      1      C          -0.00018808    -0.00012679    -0.00307913
     39      1      C          -0.00220517    -0.00249428    -0.00229446
     40      1      C           0.00098443    -0.00014145     0.00069433
     41      1      C           0.00032864     0.00226135     0.00328067
     42      1      C           0.00041088     0.00043975    -0.00098567
     43      1      C          -0.00101461    -0.00081940    -0.00007276
     44      1      C          -0.00054598     0.00014645    -0.00216112
     45      1      C           0.00019905     0.00120210    -0.00020847
     46      1      C          -0.00053697     0.00039256     0.00192000
     47      3      H           0.00028251    -0.00134253     0.00012977
     48      3      H          -0.00082636    -0.00074935    -0.00029966
     49      3      H          -0.00073499    -0.00070310     0.00048843
     50      3      H           0.00025341     0.00102332    -0.00052199
     51      3      H           0.00128691     0.00039366    -0.00019641
     52      3      H           0.00033125     0.00109499     0.00029631
     53      3      H          -0.00068948    -0.00408319     0.00025183
     54      3      H           0.00051023     0.00098358    -0.00287458
     55      3      H           0.00302466     0.00270193    -0.00025223
     56      3      H          -0.00029243    -0.00071713     0.00256237
     57      1      C           0.00038318     0.00090889    -0.00055866
     58      1      C           0.00201407    -0.00087292    -0.00335674
     59      1      C           0.00020049     0.00017307     0.00040833
     60      1      C          -0.00101832    -0.00080913    -0.00076542
     61      1      C          -0.00061408    -0.00001993     0.00307462
     62      1      C          -0.00343645    -0.00080370     0.00249582
     63      2      N          -0.00411443     0.00155889     0.00002208
     64      2      N           0.00401588     0.00099318    -0.00003571
     65      1      C           0.00025707    -0.00086461     0.00055652
     66      1      C           0.00037174    -0.00000560    -0.00301790
     67      1      C           0.00330028    -0.00060529    -0.00219739
     68      1      C          -0.00034356     0.00089843     0.00093721
     69      1      C          -0.00211185    -0.00093490     0.00342779
     70      1      C          -0.00046419     0.00019197    -0.00055324
     71      1      C           0.00170299    -0.00064692     0.00053724
     72      1      C           0.00018833    -0.00090733    -0.00240673
     73      1      C          -0.00108852    -0.00058731     0.00018523
     74      1      C          -0.00041852    -0.00073586     0.00174855
     75      3      H           0.00102377     0.00091829     0.00022118
     76      3      H           0.00113018    -0.00026557    -0.00022736
     77      3      H           0.00109577    -0.00027799     0.00048542
     78      3      H          -0.00103143    -0.00029326    -0.00038211
     79      3      H          -0.00100459     0.00090355    -0.00012262
     80      3      H          -0.00100979    -0.00027767     0.00027601
     81      3      H           0.00304644     0.00120109     0.00054530
     82      3      H          -0.00051928     0.00027196    -0.00239961
     83      3      H          -0.00396303     0.00151071    -0.00028266
     84      3      H           0.00073281     0.00014484     0.00258778
     85      1      C          -0.00050264    -0.00248336     0.00006624
     86      1      C          -0.00133930     0.00080282     0.00102244
     87      1      C           0.00058413    -0.00167763    -0.00046005
     88      1      C          -0.00045013     0.00121152     0.00129378
     89      1      C           0.00088750    -0.00193010     0.00114722
     90      1      C          -0.00030196     0.00149262     0.00244568
     91      2      N           0.00421896    -0.00566106    -0.00346368
     92      2      N          -0.00199303     0.00628662     0.00260817
     93      3      H           0.00072232     0.00047750    -0.00207480
     94      3      H          -0.00030752     0.00000396    -0.00104890
     95      3      H          -0.00094307    -0.00022898    -0.00091639
     96      3      H          -0.00052284     0.00050894    -0.00028635
     97      3      H           0.00053084     0.00004172     0.00133175
     98      3      H          -0.00061301    -0.00120487     0.00125389
     99      3      H           0.00044221    -0.00029951    -0.00051661
    100      3      H           0.00101797     0.00072665    -0.00032042
    101      3      H          -0.00031463     0.00066372    -0.00019973
    102      3      H           0.00079225     0.00190856    -0.00224526
    103      1      C           0.00040162     0.00134571    -0.00243400
    104      1      C          -0.00081031    -0.00194867    -0.00111933
    105      1      C           0.00033670     0.00114743    -0.00133527
    106      1      C          -0.00053070    -0.00160643     0.00049957
    107      1      C           0.00123928     0.00088755    -0.00094000
    108      1      C           0.00068798    -0.00211726    -0.00011887
    109      2      N           0.00278336     0.00844461    -0.00165214
    110      2      N          -0.00337425    -0.00645857     0.00450206
    111      3      H          -0.00082818     0.00192095     0.00223404
    112      3      H           0.00023530     0.00069863     0.00016424
    113      3      H          -0.00103569     0.00073423     0.00030705
    114      3      H          -0.00045172    -0.00024684     0.00050719
    115      3      H           0.00061859    -0.00117724    -0.00124982
    116      3      H          -0.00055134     0.00003512    -0.00134473
    117      3      H           0.00048448     0.00056295     0.00026724
    118      3      H           0.00095098    -0.00016993     0.00090332
    119      3      H           0.00031927     0.00000512     0.00106723
    120      3      H          -0.00071909     0.00047709     0.00204242
    121      1      C           0.00230314     0.00045749     0.00044470
    122      1      C          -0.00009843    -0.00153724     0.00108717
    123      1      C           0.00116304     0.00135301    -0.00044725
    124      1      C          -0.00085043    -0.00099035     0.00124492
    125      1      C           0.00125600     0.00155033     0.00098160
    126      1      C          -0.00124845    -0.00124443     0.00228089
    127      2      N           0.00264181     0.00564538    -0.00405918
    128      2      N          -0.00422967    -0.00497588     0.00193706
    129      3      H          -0.00091942     0.00003373    -0.00155878
    130      3      H           0.00018648    -0.00029037    -0.00107313
    131      3      H           0.00065838    -0.00073263    -0.00097586
    132      3      H          -0.00022690    -0.00068558    -0.00028800
    133      3      H          -0.00033007     0.00046367     0.00135536
    134      3      H           0.00130710     0.00009123     0.00125003
    135      3      H          -0.00001230     0.00053377    -0.00049508
    136      3      H          -0.00113797     0.00049396    -0.00031833
    137      3      H          -0.00042168    -0.00059903    -0.00015216
    138      3      H          -0.00201756    -0.00016464    -0.00221875
    139      1      C          -0.00116911    -0.00052252    -0.00242665
    140      1      C           0.00211922     0.00025964    -0.00095995
    141      1      C          -0.00127250    -0.00028042    -0.00135452
    142      1      C           0.00169177     0.00044218     0.00052583
    143      1      C          -0.00127191     0.00061258    -0.00125792
    144      1      C           0.00191230     0.00177513    -0.00040808
    145      2      N          -0.00678661    -0.00206616    -0.00185690
    146      2      N           0.00669153     0.00013778     0.00506649
    147      3      H          -0.00089356    -0.00165769     0.00214813
    148      3      H          -0.00075866    -0.00002247     0.00018888
    149      3      H          -0.00013436    -0.00125984     0.00031009
    150      3      H           0.00046681    -0.00023821     0.00052231
    151      3      H           0.00071920     0.00117352    -0.00122834
    152      3      H           0.00025219    -0.00045022    -0.00140722
    153      3      H          -0.00075727     0.00017194     0.00022471
    154      3      H          -0.00038274     0.00091329     0.00088081
    155      3      H          -0.00017349     0.00032016     0.00099942
    156      3      H          -0.00024654    -0.00086338     0.00183750
    157      1      C           0.00107304    -0.00050373     0.00271831
    158      1      C          -0.00224242     0.00031537     0.00112238
    159      1      C           0.00120175    -0.00022381     0.00140237
    160      1      C          -0.00171244     0.00040019    -0.00047097
    161      1      C           0.00117369     0.00063753     0.00130113
    162      1      C          -0.00188265     0.00172749     0.00050556
    163      2      N           0.00730005    -0.00122669     0.00211988
    164      2      N          -0.00644043     0.00032134    -0.00412821
    165      3      H           0.00067828    -0.00160823    -0.00215410
    166      3      H           0.00072093    -0.00015614    -0.00017102
    167      3      H           0.00015397    -0.00130091    -0.00036479
    168      3      H          -0.00040090    -0.00027780    -0.00049807
    169      3      H          -0.00072662     0.00111244     0.00126945
    170      3      H          -0.00028041    -0.00048602     0.00139533
    171      3      H           0.00076288     0.00012764    -0.00021816
    172      3      H           0.00039632     0.00092891    -0.00087090
    173      3      H           0.00016392     0.00026957    -0.00099532
    174      3      H           0.00029184    -0.00081802    -0.00178119
    175      1      C          -0.00254054     0.00088775     0.00003630
    176      1      C           0.00013748    -0.00147376    -0.00099659
    177      1      C          -0.00113537     0.00129916     0.00060166
    178      1      C           0.00088493    -0.00098186    -0.00134728
    179      1      C          -0.00129179     0.00164718    -0.00102046
    180      1      C           0.00109326    -0.00090822    -0.00230251
    181      2      N          -0.00238226     0.00552147     0.00437886
    182      2      N           0.00500579    -0.00509544    -0.00182371
    183      3      H           0.00073378     0.00030246     0.00207843
    184      3      H          -0.00017219    -0.00028020     0.00106236
    185      3      H          -0.00066228    -0.00073498     0.00088841
    186      3      H           0.00023899    -0.00069105     0.00025849
    187      3      H           0.00032538     0.00050807    -0.00137268
    188      3      H          -0.00130761     0.00009246    -0.00126581
    189      3      H           0.00000203     0.00052002     0.00049944
    190      3      H           0.00114955     0.00051942     0.00037825
    191      3      H           0.00043123    -0.00059180     0.00015531
    192      3      H           0.00167741     0.00014397     0.00216801
 SUM OF ATOMIC FORCES           0.00076662     0.00127855     0.00631593     0.00648948

 *******************************************************************************
 ***                 BRENT   - NUMBER OF ENERGY EVALUATIONS :       4        ***
 *******************************************************************************

 --------  Informations at step =     3 ------------
  Optimization Method        =                   CG
  Total Energy               =      -709.4103845697
  Real energy change         =        -0.0085659370
  Decrease in energy         =                  YES
  Used time                  =            24098.163

  Convergence check :
  Max. step size             =         0.0284352861
  Conv. limit for step size  =         0.0010000000
  Convergence in step size   =                   NO
  RMS step size              =         0.0100166401
  Conv. limit for RMS step   =         0.0010000000
  Convergence in RMS step    =                   NO
  Max. gradient              =         0.0156497836
  Conv. limit for gradients  =         0.0010000000
  Conv. for gradients        =                   NO
  RMS gradient               =         0.0055128072
  Conv. limit for RMS grad.  =         0.0010000000
  Conv. for gradients        =                   NO
 ---------------------------------------------------

 Number of electrons:                                                        516
 Number of occupied orbitals:                                                258
 Number of molecular orbitals:                                               258

 Number of orbital functions:                                               1776
 Number of independent orbital functions:                                   1776

 Extrapolation method: ASPC


 SCF WAVEFUNCTION OPTIMIZATION

  ----------------------------------- OT ---------------------------------------
  Minimizer      : CG                  : conjugate gradient
  Preconditioner : FULL_SINGLE_INVERSE : inversion of 
                                         H + eS - 2*(Sc)(c^T*H*c+const)(Sc)^T
  Precond_solver : DEFAULT
  Line search    : 2PNT                : 2 energies, one gradient
  stepsize       :    0.08000000                  energy_gap     :    0.08000000
  eps_taylor     :   0.10000E-15                  max_taylor     :             4
  ----------------------------------- OT ---------------------------------------

  Step     Update method      Time    Convergence         Total energy    Change
  ------------------------------------------------------------------------------
     1 OT CG       0.80E-01  149.1     0.00052066      -709.3996261080 -7.09E+02
     2 OT LS       0.14E+00  105.3                     -709.4067887832
     3 OT CG       0.14E+00  175.0     0.00030773      -709.4085281303 -8.90E-03
     4 OT LS       0.68E-01  105.4                     -709.4082384956
     5 OT CG       0.68E-01  174.5     0.00012128      -709.4100151613 -1.49E-03
     6 OT LS       0.83E-01  105.7                     -709.4102868276
     7 OT CG       0.83E-01  174.5     0.00006749      -709.4102956882 -2.81E-04
     8 OT LS       0.61E-01  105.4                     -709.4103505756
     9 OT CG       0.61E-01  173.6     0.00003763      -709.4103591869 -6.35E-05
    10 OT LS       0.59E-01  104.8                     -709.4103782977
    11 OT CG       0.59E-01  174.4     0.00001681      -709.4103783166 -1.91E-05
    12 OT LS       0.78E-01  106.0                     -709.4103830731
    13 OT CG       0.78E-01  174.4     0.00000718      -709.4103833778 -5.06E-06
    14 OT LS       0.76E-01  105.4                     -709.4103842756
    15 OT CG       0.76E-01  174.8     0.00000382      -709.4103842762 -8.98E-07
    16 OT LS       0.69E-01  105.5                     -709.4103845049
    17 OT CG       0.69E-01  174.8     0.00000169      -709.4103845074 -2.31E-07
    18 OT LS       0.78E-01  105.0                     -709.4103845577
    19 OT CG       0.78E-01  174.5     0.00000083      -709.4103845583 -5.09E-08

  *** SCF run converged in    19 steps ***


  Electronic density on regular grids:       -515.9999992767        0.0000007233
  Core density on regular grids:              515.9999967666       -0.0000032334
  Total charge density on r-space grids:       -0.0000025101
  Total charge density g-space grids:          -0.0000025101

  Overlap energy of the core charge distribution:               0.00002437287394
  Self energy of the core charge distribution:              -1694.39446126194002
  Core Hamiltonian energy:                                    522.81947183545685
  Hartree energy:                                             685.65499103246214
  Exchange-correlation energy:                               -223.49041053718452

  Total energy:                                              -709.41038455833166

  outer SCF iter =    1 RMS gradient =   0.83E-06 energy =       -709.4103845583
  outer SCF loop converged in   1 iterations or   19 steps


 ENERGY| Total FORCE_EVAL ( QS ) energy (a.u.):             -709.410384569210123


 ATOMIC FORCES in [a.u.]

 # Atom   Kind   Element          X              Y              Z
      1      1      C          -0.00061974    -0.00079462     0.00094939
      2      1      C           0.00176818    -0.00128051     0.00352066
      3      1      C           0.00000142    -0.00022188    -0.00052669
      4      1      C           0.00047514     0.00081006     0.00065795
      5      1      C          -0.00011551     0.00037365    -0.00299538
      6      1      C          -0.00106059     0.00327586    -0.00225775
      7      2      N          -0.00381877     0.00292254    -0.00010095
      8      2      N           0.00127580    -0.00504222     0.00088903
      9      1      C           0.00093845    -0.00017001    -0.00045883
     10      1      C           0.00031784    -0.00042688     0.00309750
     11      1      C           0.00235511    -0.00241662     0.00240936
     12      1      C          -0.00084653    -0.00024760    -0.00045646
     13      1      C          -0.00039982     0.00247205    -0.00329671
     14      1      C          -0.00042847     0.00033804     0.00085308
     15      1      C           0.00178273    -0.00220523    -0.00036774
     16      1      C           0.00068589     0.00021923     0.00159425
     17      1      C          -0.00012940     0.00123733     0.00028111
     18      1      C           0.00058692     0.00055234    -0.00218760
     19      3      H          -0.00025906    -0.00136494    -0.00017891
     20      3      H           0.00076653    -0.00078012     0.00023230
     21      3      H           0.00075288    -0.00073653    -0.00044096
     22      3      H          -0.00032365     0.00105205     0.00029325
     23      3      H          -0.00134465     0.00052387     0.00017728
     24      3      H          -0.00028247     0.00103339    -0.00033304
     25      3      H           0.00067836    -0.00348551    -0.00044772
     26      3      H          -0.00069184     0.00107310     0.00300278
     27      3      H          -0.00301199     0.00263474     0.00023638
     28      3      H           0.00000920    -0.00048889    -0.00227028
     29      1      C           0.00064704    -0.00072526    -0.00094048
     30      1      C          -0.00178213    -0.00146360    -0.00350760
     31      1      C           0.00002641    -0.00026969     0.00083308
     32      1      C          -0.00060440     0.00132704    -0.00086608
     33      1      C           0.00010638     0.00027400     0.00310270
     34      1      C           0.00112494     0.00318955     0.00225128
     35      2      N           0.00296272     0.00415353     0.00033558
     36      2      N          -0.00064452    -0.00528910    -0.00061695
     37      1      C          -0.00112923     0.00002731     0.00058565
     38      1      C          -0.00019405    -0.00013389    -0.00305286
     39      1      C          -0.00221092    -0.00249295    -0.00227342
     40      1      C           0.00099826    -0.00012000     0.00073071
     41      1      C           0.00033388     0.00228945     0.00324843
     42      1      C           0.00040753     0.00043097    -0.00096729
     43      1      C          -0.00106922    -0.00094998    -0.00009861
     44      1      C          -0.00053304     0.00023955    -0.00228960
     45      1      C           0.00028749     0.00132030    -0.00017928
     46      1      C          -0.00061096     0.00033356     0.00203977
     47      3      H           0.00026168    -0.00138570     0.00014327
     48      3      H          -0.00079443    -0.00070925    -0.00023948
     49      3      H          -0.00073112    -0.00068947     0.00044750
     50      3      H           0.00024373     0.00101340    -0.00048031
     51      3      H           0.00131399     0.00043347    -0.00021027
     52      3      H           0.00031322     0.00104657     0.00023689
     53      3      H          -0.00068485    -0.00408188     0.00026267
     54      3      H           0.00051070     0.00097557    -0.00287577
     55      3      H           0.00302384     0.00269575    -0.00026549
     56      3      H          -0.00028586    -0.00071517     0.00256441
     57      1      C           0.00040831     0.00091055    -0.00059345
     58      1      C           0.00203979    -0.00088306    -0.00332516
     59      1      C           0.00019051     0.00017510     0.00038649
     60      1      C          -0.00108253    -0.00081037    -0.00075360
     61      1      C          -0.00062735    -0.00002103     0.00304584
     62      1      C          -0.00343757    -0.00080901     0.00247683
     63      2      N          -0.00409580     0.00155267     0.00003647
     64      2      N           0.00400017     0.00099060    -0.00005008
     65      1      C           0.00032026    -0.00086270     0.00054673
     66      1      C           0.00038291    -0.00000733    -0.00299181
     67      1      C           0.00330281    -0.00061027    -0.00217710
     68      1      C          -0.00036916     0.00089923     0.00097504
     69      1      C          -0.00213795    -0.00094512     0.00339635
     70      1      C          -0.00045572     0.00019312    -0.00053139
     71      1      C           0.00185728    -0.00062657     0.00051389
     72      1      C           0.00009939    -0.00094566    -0.00254236
     73      1      C          -0.00122715    -0.00057031     0.00021163
     74      1      C          -0.00033241    -0.00077130     0.00186870
     75      3      H           0.00107202     0.00092182     0.00023557
     76      3      H           0.00107847    -0.00025796    -0.00016869
     77      3      H           0.00108307    -0.00028125     0.00044286
     78      3      H          -0.00101872    -0.00029687    -0.00034129
     79      3      H          -0.00105248     0.00090675    -0.00013664
     80      3      H          -0.00095848    -0.00026884     0.00021680
     81      3      H           0.00303933     0.00120312     0.00055813
     82      3      H          -0.00051076     0.00027740    -0.00239944
     83      3      H          -0.00395973     0.00151453    -0.00029368
     84      3      H           0.00072627     0.00014952     0.00258927
     85      1      C          -0.00047684    -0.00253669     0.00005924
     86      1      C          -0.00143341     0.00083683     0.00105513
     87      1      C           0.00055227    -0.00170210    -0.00055796
     88      1      C          -0.00041574     0.00129923     0.00124644
     89      1      C           0.00098526    -0.00197814     0.00114470
     90      1      C          -0.00032283     0.00153315     0.00248176
     91      2      N           0.00420906    -0.00573069    -0.00359651
     92      2      N          -0.00192260     0.00641701     0.00260240
     93      3      H           0.00071660     0.00046968    -0.00206721
     94      3      H          -0.00026925     0.00000774    -0.00104630
     95      3      H          -0.00093729    -0.00022793    -0.00091284
     96      3      H          -0.00051941     0.00051311    -0.00027578
     97      3      H           0.00054688     0.00003002     0.00136118
     98      3      H          -0.00063009    -0.00121886     0.00128434
     99      3      H           0.00043834    -0.00031050    -0.00051242
    100      3      H           0.00101204     0.00072246    -0.00031814
    101      3      H          -0.00035920     0.00065648    -0.00020032
    102      3      H           0.00079097     0.00190986    -0.00223005
    103      1      C           0.00042216     0.00138424    -0.00247260
    104      1      C          -0.00090671    -0.00199875    -0.00111692
    105      1      C           0.00030068     0.00123457    -0.00128838
    106      1      C          -0.00049863    -0.00162919     0.00059789
    107      1      C           0.00133254     0.00092303    -0.00097326
    108      1      C           0.00066605    -0.00216989    -0.00011410
    109      2      N           0.00270266     0.00860363    -0.00163393
    110      2      N          -0.00336393    -0.00652826     0.00465514
    111      3      H          -0.00082731     0.00192151     0.00221882
    112      3      H           0.00028017     0.00069201     0.00016491
    113      3      H          -0.00102979     0.00073026     0.00030485
    114      3      H          -0.00044773    -0.00025829     0.00050323
    115      3      H           0.00063599    -0.00119111    -0.00128047
    116      3      H          -0.00056734     0.00002294    -0.00137401
    117      3      H           0.00048100     0.00056696     0.00025669
    118      3      H           0.00094521    -0.00016900     0.00089984
    119      3      H           0.00028086     0.00000839     0.00106474
    120      3      H          -0.00071306     0.00046993     0.00203423
    121      1      C           0.00233778     0.00050672     0.00043698
    122      1      C          -0.00008098    -0.00163567     0.00112030
    123      1      C           0.00120021     0.00133844    -0.00054476
    124      1      C          -0.00094331    -0.00100464     0.00119708
    125      1      C           0.00124882     0.00165781     0.00097914
    126      1      C          -0.00127483    -0.00128447     0.00231772
    127      2      N           0.00270829     0.00566856    -0.00419245
    128      2      N          -0.00437897    -0.00497049     0.00192126
    129      3      H          -0.00091108     0.00003113    -0.00154920
    130      3      H           0.00016408    -0.00025932    -0.00107051
    131      3      H           0.00065425    -0.00072866    -0.00097241
    132      3      H          -0.00023222    -0.00068472    -0.00027751
    133      3      H          -0.00032797     0.00048334     0.00138494
    134      3      H           0.00132762     0.00008342     0.00128011
    135      3      H          -0.00000077     0.00053604    -0.00049092
    136      3      H          -0.00113112     0.00049116    -0.00031639
    137      3      H          -0.00039293    -0.00063400    -0.00015279
    138      3      H          -0.00201759    -0.00016590    -0.00220409
    139      1      C          -0.00121406    -0.00052493    -0.00246433
    140      1      C           0.00221146     0.00020011    -0.00095749
    141      1      C          -0.00133075    -0.00035597    -0.00130857
    142      1      C           0.00169539     0.00048111     0.00062512
    143      1      C          -0.00134834     0.00067471    -0.00129156
    144      1      C           0.00197201     0.00178062    -0.00039761
    145      2      N          -0.00686488    -0.00221030    -0.00184655
    146      2      N           0.00673809     0.00019110     0.00521749
    147      3      H          -0.00089334    -0.00165698     0.00213286
    148      3      H          -0.00077553     0.00002026     0.00019000
    149      3      H          -0.00013383    -0.00125266     0.00030824
    150      3      H           0.00047435    -0.00022918     0.00051834
    151      3      H           0.00072253     0.00119589    -0.00125877
    152      3      H           0.00027121    -0.00045758    -0.00143714
    153      3      H          -0.00075896     0.00016707     0.00021405
    154      3      H          -0.00038060     0.00090803     0.00087724
    155      3      H          -0.00015707     0.00028566     0.00099641
    156      3      H          -0.00024360    -0.00085454     0.00182886
    157      1      C           0.00112037    -0.00050608     0.00275654
    158      1      C          -0.00233460     0.00025690     0.00111840
    159      1      C           0.00126033    -0.00029775     0.00135623
    160      1      C          -0.00171538     0.00044058    -0.00056900
    161      1      C           0.00124915     0.00070050     0.00133641
    162      1      C          -0.00194168     0.00173379     0.00049468
    163      2      N           0.00737714    -0.00136472     0.00210892
    164      2      N          -0.00648526     0.00037267    -0.00427192
    165      3      H           0.00067712    -0.00160760    -0.00213883
    166      3      H           0.00073750    -0.00011407    -0.00017114
    167      3      H           0.00015297    -0.00129378    -0.00036304
    168      3      H          -0.00040895    -0.00026863    -0.00049414
    169      3      H          -0.00073053     0.00113404     0.00129985
    170      3      H          -0.00029952    -0.00049395     0.00142486
    171      3      H           0.00076446     0.00012255    -0.00020750
    172      3      H           0.00039453     0.00092335    -0.00086726
    173      3      H           0.00014730     0.00023419    -0.00099280
    174      3      H           0.00028890    -0.00080923    -0.00177210
    175      1      C          -0.00257523     0.00093810     0.00004607
    176      1      C           0.00012098    -0.00157164    -0.00103023
    177      1      C          -0.00117299     0.00128251     0.00070019
    178      1      C           0.00097788    -0.00099598    -0.00129942
    179      1      C          -0.00128579     0.00175533    -0.00101666
    180      1      C           0.00112069    -0.00094838    -0.00233835
    181      2      N          -0.00244520     0.00553805     0.00451506
    182      2      N           0.00516597    -0.00509667    -0.00181863
    183      3      H           0.00072428     0.00030118     0.00207082
    184      3      H          -0.00014972    -0.00024865     0.00106024
    185      3      H          -0.00065824    -0.00073064     0.00088483
    186      3      H           0.00024426    -0.00068993     0.00024805
    187      3      H           0.00032347     0.00052815    -0.00140201
    188      3      H          -0.00132784     0.00008488    -0.00129634
    189      3      H          -0.00000957     0.00052231     0.00049521
    190      3      H           0.00114294     0.00051664     0.00037636
    191      3      H           0.00040279    -0.00062695     0.00015529
    192      3      H           0.00167629     0.00014388     0.00215319
 SUM OF ATOMIC FORCES           0.00080357     0.00126735     0.00631898     0.00649472

 --------------------------
 OPTIMIZATION STEP:      4
 --------------------------

 Number of electrons:                                                        516
 Number of occupied orbitals:                                                258
 Number of molecular orbitals:                                               258

 Number of orbital functions:                                               1776
 Number of independent orbital functions:                                   1776

 Extrapolation method: ASPC


 SCF WAVEFUNCTION OPTIMIZATION

  ----------------------------------- OT ---------------------------------------
  Minimizer      : CG                  : conjugate gradient
  Preconditioner : FULL_SINGLE_INVERSE : inversion of 
                                         H + eS - 2*(Sc)(c^T*H*c+const)(Sc)^T
  Precond_solver : DEFAULT
  Line search    : 2PNT                : 2 energies, one gradient
  stepsize       :    0.08000000                  energy_gap     :    0.08000000
  eps_taylor     :   0.10000E-15                  max_taylor     :             4
  ----------------------------------- OT ---------------------------------------

  Step     Update method      Time    Convergence         Total energy    Change
  ------------------------------------------------------------------------------
     1 OT CG       0.80E-01  148.6     0.00013220      -709.4096857104 -7.09E+02
     2 OT LS       0.15E+00  104.7                     -709.4101498834
     3 OT CG       0.15E+00  174.3     0.00007696      -709.4102671435 -5.81E-04
     4 OT LS       0.69E-01  105.9                     -709.4102489432
     5 OT CG       0.69E-01  174.2     0.00003036      -709.4103613051 -9.42E-05
     6 OT LS       0.83E-01  105.2                     -709.4103783561
     7 OT CG       0.83E-01  174.5     0.00001742      -709.4103788234 -1.75E-05
     8 OT LS       0.59E-01  105.3                     -709.4103822671
     9 OT CG       0.59E-01  174.4     0.00000932      -709.4103829338 -4.11E-06
    10 OT LS       0.64E-01  105.1                     -709.4103841942
    11 OT CG       0.64E-01  174.1     0.00000409      -709.4103842005 -1.27E-06
    12 OT LS       0.78E-01  105.6                     -709.4103844876
    13 OT CG       0.78E-01  174.7     0.00000189      -709.4103844973 -2.97E-07
    14 OT LS       0.67E-01  105.1                     -709.4103845501
    15 OT CG       0.67E-01  174.3     0.00000106      -709.4103845516 -5.43E-08
    16 OT LS       0.67E-01  106.0                     -709.4103845689
    17 OT CG       0.67E-01  175.0     0.00000046      -709.4103845689 -1.74E-08

  *** SCF run converged in    17 steps ***


  Electronic density on regular grids:       -515.9999992767        0.0000007233
  Core density on regular grids:              515.9999967666       -0.0000032334
  Total charge density on r-space grids:       -0.0000025101
  Total charge density g-space grids:          -0.0000025101

  Overlap energy of the core charge distribution:               0.00002437287394
  Self energy of the core charge distribution:              -1694.39446126194002
  Core Hamiltonian energy:                                    522.82002943427983
  Hartree energy:                                             685.65456086293045
  Exchange-correlation energy:                               -223.49053797708660

  Total energy:                                              -709.41038456894239

  outer SCF iter =    1 RMS gradient =   0.46E-06 energy =       -709.4103845689
  outer SCF loop converged in   1 iterations or   17 steps


 ENERGY| Total FORCE_EVAL ( QS ) energy (a.u.):             -709.410384568942391


 Number of electrons:                                                        516
 Number of occupied orbitals:                                                258
 Number of molecular orbitals:                                               258

 Number of orbital functions:                                               1776
 Number of independent orbital functions:                                   1776

 Extrapolation method: ASPC


 SCF WAVEFUNCTION OPTIMIZATION

  ----------------------------------- OT ---------------------------------------
  Minimizer      : CG                  : conjugate gradient
  Preconditioner : FULL_SINGLE_INVERSE : inversion of 
                                         H + eS - 2*(Sc)(c^T*H*c+const)(Sc)^T
  Precond_solver : DEFAULT
  Line search    : 2PNT                : 2 energies, one gradient
  stepsize       :    0.08000000                  energy_gap     :    0.08000000
  eps_taylor     :   0.10000E-15                  max_taylor     :             4
  ----------------------------------- OT ---------------------------------------

  Step     Update method      Time    Convergence         Total energy    Change
  ------------------------------------------------------------------------------
     1 OT CG       0.80E-01  148.0     0.00031228      -709.4074511297 -7.09E+02
     2 OT LS       0.14E+00  105.8                     -709.4100258411
     3 OT CG       0.14E+00  174.4     0.00018479      -709.4106459538 -3.19E-03
     4 OT LS       0.70E-01  105.7                     -709.4106001300
     5 OT CG       0.70E-01  174.8     0.00007669      -709.4111942515 -5.48E-04
     6 OT LS       0.71E-01  105.2                     -709.4112895146
     7 OT CG       0.71E-01  174.5     0.00004688      -709.4112895222 -9.53E-05
     8 OT LS       0.60E-01  105.6                     -709.4113186076
     9 OT CG       0.60E-01  174.9     0.00002542      -709.4113196123 -3.01E-05
    10 OT LS       0.68E-01  106.0                     -709.4113295148
    11 OT CG       0.68E-01  174.5     0.00000956      -709.4113296580 -1.00E-05
    12 OT LS       0.81E-01  105.4                     -709.4113313144
    13 OT CG       0.81E-01  174.5     0.00000505      -709.4113313616 -1.70E-06
    14 OT LS       0.74E-01  105.4                     -709.4113317857
    15 OT CG       0.74E-01  174.6     0.00000243      -709.4113317906 -4.29E-07
    16 OT LS       0.65E-01  105.9                     -709.4113318777
    17 OT CG       0.65E-01  174.8     0.00000114      -709.4113318791 -8.85E-08
    18 OT LS       0.88E-01  105.0                     -709.4113319035
    19 OT CG       0.88E-01  174.5     0.00000058      -709.4113319052 -2.62E-08

  *** SCF run converged in    19 steps ***


  Electronic density on regular grids:       -515.9999992832        0.0000007168
  Core density on regular grids:              515.9999967685       -0.0000032315
  Total charge density on r-space grids:       -0.0000025147
  Total charge density g-space grids:          -0.0000025147

  Overlap energy of the core charge distribution:               0.00002426007357
  Self energy of the core charge distribution:              -1694.39446126194002
  Core Hamiltonian energy:                                    522.82518257706431
  Hartree energy:                                             685.64144154535256
  Exchange-correlation energy:                               -223.48351902578941

  Total energy:                                              -709.41133190523908

  outer SCF iter =    1 RMS gradient =   0.58E-06 energy =       -709.4113319052
  outer SCF loop converged in   1 iterations or   19 steps


 ENERGY| Total FORCE_EVAL ( QS ) energy (a.u.):             -709.411331905239081


 Number of electrons:                                                        516
 Number of occupied orbitals:                                                258
 Number of molecular orbitals:                                               258

 Number of orbital functions:                                               1776
 Number of independent orbital functions:                                   1776

 Extrapolation method: ASPC


 SCF WAVEFUNCTION OPTIMIZATION

  ----------------------------------- OT ---------------------------------------
  Minimizer      : CG                  : conjugate gradient
  Preconditioner : FULL_SINGLE_INVERSE : inversion of 
                                         H + eS - 2*(Sc)(c^T*H*c+const)(Sc)^T
  Precond_solver : DEFAULT
  Line search    : 2PNT                : 2 energies, one gradient
  stepsize       :    0.08000000                  energy_gap     :    0.08000000
  eps_taylor     :   0.10000E-15                  max_taylor     :             4
  ----------------------------------- OT ---------------------------------------

  Step     Update method      Time    Convergence         Total energy    Change
  ------------------------------------------------------------------------------
     1 OT CG       0.80E-01  148.7     0.00012496      -709.3875563502 -7.09E+02
     2 OT LS       0.14E+00  104.9                     -709.3879654111
     3 OT CG       0.14E+00  174.3     0.00007433      -709.3880578539 -5.02E-04
     4 OT LS       0.67E-01  105.9                     -709.3880411427
     5 OT CG       0.67E-01  174.5     0.00003180      -709.3881425803 -8.47E-05
     6 OT LS       0.63E-01  104.8                     -709.3881572227
     7 OT CG       0.63E-01  175.2     0.00002077      -709.3881572681 -1.47E-05
     8 OT LS       0.59E-01  105.5                     -709.3881630753
     9 OT CG       0.59E-01  174.6     0.00001013      -709.3881631067 -5.84E-06
    10 OT LS       0.71E-01  105.2                     -709.3881647349
    11 OT CG       0.71E-01  174.3     0.00000420      -709.3881647844 -1.68E-06
    12 OT LS       0.71E-01  105.5                     -709.3881650733
    13 OT CG       0.71E-01  174.6     0.00000230      -709.3881650733 -2.89E-07
    14 OT LS       0.67E-01  105.2                     -709.3881651540
    15 OT CG       0.67E-01  174.0     0.00000122      -709.3881651544 -8.10E-08
    16 OT LS       0.61E-01  105.3                     -709.3881651751
    17 OT CG       0.61E-01  174.1     0.00000053      -709.3881651753 -2.10E-08

  *** SCF run converged in    17 steps ***


  Electronic density on regular grids:       -515.9999992641        0.0000007359
  Core density on regular grids:              515.9999967658       -0.0000032342
  Total charge density on r-space grids:       -0.0000024983
  Total charge density g-space grids:          -0.0000024983

  Overlap energy of the core charge distribution:               0.00002504064016
  Self energy of the core charge distribution:              -1694.39446126194002
  Core Hamiltonian energy:                                    522.86924290172965
  Hartree energy:                                             685.61138877696123
  Exchange-correlation energy:                               -223.47436063272514

  Total energy:                                              -709.38816517533417

  outer SCF iter =    1 RMS gradient =   0.53E-06 energy =       -709.3881651753
  outer SCF loop converged in   1 iterations or   17 steps


 ENERGY| Total FORCE_EVAL ( QS ) energy (a.u.):             -709.388165175334166


 *******************************************************************************
 ***                 MNBRACK - NUMBER OF ENERGY EVALUATIONS :       3        ***
 *******************************************************************************

 Number of electrons:                                                        516
 Number of occupied orbitals:                                                258
 Number of molecular orbitals:                                               258

 Number of orbital functions:                                               1776
 Number of independent orbital functions:                                   1776

 Extrapolation method: ASPC


 SCF WAVEFUNCTION OPTIMIZATION

  ----------------------------------- OT ---------------------------------------
  Minimizer      : CG                  : conjugate gradient
  Preconditioner : FULL_SINGLE_INVERSE : inversion of 
                                         H + eS - 2*(Sc)(c^T*H*c+const)(Sc)^T
  Precond_solver : DEFAULT
  Line search    : 2PNT                : 2 energies, one gradient
  stepsize       :    0.08000000                  energy_gap     :    0.08000000
  eps_taylor     :   0.10000E-15                  max_taylor     :             4
  ----------------------------------- OT ---------------------------------------

  Step     Update method      Time    Convergence         Total energy    Change
  ------------------------------------------------------------------------------
     1 OT CG       0.80E-01  148.9     0.00108235      -709.3653139407 -7.09E+02
     2 OT LS       0.14E+00  105.4                     -709.3959224376
     3 OT CG       0.14E+00  175.0     0.00066534      -709.4026735738 -3.74E-02
     4 OT LS       0.68E-01  105.6                     -709.4020718209
     5 OT CG       0.68E-01  174.7     0.00027691      -709.4095778212 -6.90E-03
     6 OT LS       0.69E-01  105.3                     -709.4107860885
     7 OT CG       0.69E-01  175.0     0.00017093      -709.4107861909 -1.21E-03
     8 OT LS       0.57E-01  105.6                     -709.4111499084
     9 OT CG       0.57E-01  174.7     0.00009312      -709.4111668064 -3.81E-04
    10 OT LS       0.68E-01  105.9                     -709.4112978827
    11 OT CG       0.68E-01  175.6     0.00003629      -709.4113013684 -1.35E-04
    12 OT LS       0.76E-01  106.0                     -709.4113239869
    13 OT CG       0.76E-01  173.9     0.00001886      -709.4113242467 -2.29E-05
    14 OT LS       0.73E-01  105.4                     -709.4113301501
    15 OT CG       0.73E-01  174.2     0.00000954      -709.4113301619 -5.92E-06
    16 OT LS       0.62E-01  105.0                     -709.4113314173
    17 OT CG       0.62E-01  174.2     0.00000428      -709.4113314546 -1.29E-06
    18 OT LS       0.82E-01  105.1                     -709.4113317786
    19 OT CG       0.82E-01  174.9     0.00000248      -709.4113317992 -3.45E-07
    20 OT LS       0.55E-01  105.9                     -709.4113318585
    21 OT CG       0.55E-01  174.0     0.00000126      -709.4113318769 -7.76E-08
    22 OT LS       0.72E-01  105.2                     -709.4113319015
    23 OT CG       0.72E-01  174.6     0.00000065      -709.4113319029 -2.60E-08

  *** SCF run converged in    23 steps ***


  Electronic density on regular grids:       -515.9999992832        0.0000007168
  Core density on regular grids:              515.9999967685       -0.0000032315
  Total charge density on r-space grids:       -0.0000025147
  Total charge density g-space grids:          -0.0000025147

  Overlap energy of the core charge distribution:               0.00002426007357
  Self energy of the core charge distribution:              -1694.39446126194002
  Core Hamiltonian energy:                                    522.82524366391613
  Hartree energy:                                             685.64140059416252
  Exchange-correlation energy:                               -223.48353915909658

  Total energy:                                              -709.41133190288440

  outer SCF iter =    1 RMS gradient =   0.65E-06 energy =       -709.4113319029
  outer SCF loop converged in   1 iterations or   23 steps


 ENERGY| Total FORCE_EVAL ( QS ) energy (a.u.):             -709.411331909570436


 ATOMIC FORCES in [a.u.]

 # Atom   Kind   Element          X              Y              Z
      1      1      C           0.00177299    -0.00391915     0.00175816
      2      1      C          -0.00132797     0.00135281    -0.00641110
      3      1      C           0.00113510    -0.00026531     0.00539629
      4      1      C          -0.00342268     0.00446401    -0.00410478
      5      1      C          -0.00138863     0.00469258     0.00536824
      6      1      C           0.00326299    -0.00446444     0.00306776
      7      2      N           0.00317889    -0.00852963     0.00687191
      8      2      N          -0.00556329     0.00738346    -0.00609605
      9      1      C           0.00217948    -0.00539065     0.00472391
     10      1      C           0.00351769    -0.00349813    -0.00520191
     11      1      C          -0.00201277     0.00490872    -0.00275310
     12      1      C          -0.00273714     0.00411636    -0.00231387
     13      1      C           0.00072581    -0.00245144     0.00683800
     14      1      C           0.00044197     0.00105962    -0.00576615
     15      1      C          -0.00242036     0.00891407     0.00129999
     16      1      C           0.00184178    -0.00358943    -0.00422584
     17      1      C           0.00313851    -0.00215165    -0.00044139
     18      1      C          -0.00323954     0.00383051     0.00713630
     19      3      H           0.00006633    -0.00204730    -0.00001063
     20      3      H          -0.00097662     0.00126686    -0.00351245
     21      3      H           0.00077800    -0.00095246    -0.00119183
     22      3      H          -0.00052053     0.00118353     0.00116751
     23      3      H          -0.00167445     0.00100176     0.00005871
     24      3      H           0.00058783    -0.00152911     0.00358770
     25      3      H          -0.00013928    -0.00088173    -0.00212379
     26      3      H           0.00006535    -0.00178280     0.00144922
     27      3      H          -0.00023675     0.00005661     0.00269258
     28      3      H          -0.00143081     0.00067705    -0.00130435
     29      1      C          -0.00188885    -0.00413455    -0.00197412
     30      1      C           0.00158932     0.00136728     0.00663051
     31      1      C          -0.00122862    -0.00006623    -0.00618442
     32      1      C           0.00330187     0.00463835     0.00469264
     33      1      C           0.00140328     0.00514358    -0.00558459
     34      1      C          -0.00323459    -0.00458961    -0.00298783
     35      2      N          -0.00434455    -0.00849466    -0.00656795
     36      2      N           0.00600940     0.00822452     0.00627398
     37      1      C          -0.00201864    -0.00510822    -0.00445188
     38      1      C          -0.00365313    -0.00372903     0.00527801
     39      1      C           0.00230330     0.00531710     0.00268659
     40      1      C           0.00247118     0.00356838     0.00184702
     41      1      C          -0.00022588    -0.00179316    -0.00665213
     42      1      C          -0.00071349     0.00096859     0.00580065
     43      1      C           0.00018212     0.00326621    -0.00016991
     44      1      C          -0.00144566    -0.00497106     0.00779256
     45      1      C          -0.00355636    -0.00323284     0.00073773
     46      1      C           0.00306023     0.00379885    -0.00641836
     47      3      H          -0.00003545    -0.00198542    -0.00003447
     48      3      H           0.00103528     0.00138004     0.00376656
     49      3      H          -0.00080010    -0.00098408     0.00131943
     50      3      H           0.00045669     0.00117581    -0.00125789
     51      3      H           0.00180751     0.00114111    -0.00009711
     52      3      H          -0.00050873    -0.00151843    -0.00365657
     53      3      H          -0.00002636    -0.00060572     0.00238442
     54      3      H          -0.00013820    -0.00164414    -0.00134401
     55      3      H           0.00023360     0.00021090    -0.00264940
     56      3      H           0.00126665     0.00067069     0.00145515
     57      1      C           0.00433171     0.00032465    -0.00179067
     58      1      C          -0.00202769     0.00060629     0.00672409
     59      1      C           0.00064649    -0.00082047    -0.00524372
     60      1      C          -0.00540019     0.00073344     0.00426899
     61      1      C          -0.00466476    -0.00121555    -0.00524070
     62      1      C           0.00520308    -0.00063679    -0.00297222
     63      2      N           0.00829779     0.00084877    -0.00513516
     64      2      N          -0.00801644     0.00022287     0.00503333
     65      1      C           0.00570955     0.00074208    -0.00424231
     66      1      C           0.00456984    -0.00128229     0.00556685
     67      1      C          -0.00541449    -0.00065696     0.00291513
     68      1      C          -0.00448560     0.00033676     0.00173729
     69      1      C           0.00196107     0.00058343    -0.00597458
     70      1      C          -0.00071693    -0.00087996     0.00508205
     71      1      C          -0.00409455    -0.00168532    -0.00057692
     72      1      C           0.00567016     0.00137609     0.00956705
     73      1      C           0.00392041    -0.00166932     0.00058755
     74      1      C          -0.00462038     0.00081563    -0.00607556
     75      3      H           0.00192363     0.00098367     0.00014847
     76      3      H          -0.00150360     0.00023484     0.00341607
     77      3      H           0.00125821    -0.00018895     0.00111018
     78      3      H          -0.00123513    -0.00020385    -0.00122135
     79      3      H          -0.00180417     0.00094867     0.00001591
     80      3      H           0.00145931     0.00027028    -0.00328152
     81      3      H           0.00035711     0.00027845     0.00242827
     82      3      H           0.00129781     0.00087974    -0.00121991
     83      3      H          -0.00042655     0.00034055    -0.00247676
     84      3      H          -0.00164911     0.00078375     0.00120437
     85      1      C           0.00012267     0.00366809     0.00219963
     86      1      C          -0.00224753    -0.00172443    -0.00049145
     87      1      C          -0.00206614     0.00149861    -0.00123009
     88      1      C           0.00209020    -0.00051408    -0.00139639
     89      1      C           0.00187461     0.00163534     0.00090856
     90      1      C           0.00086836    -0.00346388    -0.00133331
     91      2      N           0.00110095     0.00241291     0.00653432
     92      2      N          -0.00261437    -0.00248279     0.00021755
     93      3      H           0.00009834    -0.00163773    -0.00108595
     94      3      H           0.00068173     0.00008803    -0.00070280
     95      3      H          -0.00082606     0.00150037     0.00029183
     96      3      H          -0.00011305    -0.00144907    -0.00076824
     97      3      H           0.00113002    -0.00060865     0.00212019
     98      3      H          -0.00106350    -0.00142052     0.00231932
     99      3      H           0.00005668     0.00135905     0.00065335
    100      3      H           0.00082630    -0.00156136    -0.00059802
    101      3      H          -0.00145017     0.00021480     0.00015735
    102      3      H           0.00080522     0.00232777     0.00016555
    103      1      C          -0.00062350    -0.00321584     0.00139214
    104      1      C          -0.00197416     0.00158569    -0.00092684
    105      1      C          -0.00202843    -0.00036682     0.00143171
    106      1      C           0.00190704     0.00153058     0.00125465
    107      1      C           0.00236326    -0.00148224     0.00082518
    108      1      C           0.00033500     0.00356052    -0.00159684
    109      2      N           0.00644902    -0.00855455    -0.00181242
    110      2      N          -0.00143805     0.00337865    -0.01012441
    111      3      H          -0.00090888     0.00215563    -0.00015467
    112      3      H           0.00153506     0.00020614    -0.00019824
    113      3      H          -0.00081367    -0.00157892     0.00062044
    114      3      H          -0.00011245     0.00127528    -0.00063978
    115      3      H           0.00104757    -0.00140403    -0.00231223
    116      3      H          -0.00111734    -0.00054925    -0.00204629
    117      3      H           0.00012154    -0.00139635     0.00077398
    118      3      H           0.00080925     0.00154624    -0.00027599
    119      3      H          -0.00080054     0.00012536     0.00070353
    120      3      H          -0.00001132    -0.00126647     0.00084984
    121      1      C          -0.00300233    -0.00180135     0.00175494
    122      1      C           0.00271129    -0.00131345    -0.00056713
    123      1      C          -0.00029740    -0.00246184    -0.00115229
    124      1      C          -0.00069123     0.00193405    -0.00153204
    125      1      C          -0.00244766     0.00083166     0.00084606
    126      1      C           0.00227509     0.00193235    -0.00140443
    127      2      N          -0.00244245    -0.00054439     0.00817232
    128      2      N           0.00445623    -0.00011002     0.00121042
    129      3      H           0.00124641     0.00063042    -0.00067168
    130      3      H          -0.00052084     0.00060999    -0.00069533
    131      3      H          -0.00097106    -0.00158189     0.00024098
    132      3      H           0.00129686     0.00066732    -0.00077296
    133      3      H          -0.00005910     0.00127594     0.00215007
    134      3      H           0.00170325    -0.00019310     0.00225749
    135      3      H          -0.00120350    -0.00060999     0.00064070
    136      3      H           0.00095878     0.00145394    -0.00060915
    137      3      H           0.00071127    -0.00151475     0.00016143
    138      3      H          -0.00261170    -0.00058572     0.00014378
    139      1      C           0.00281331     0.00109127     0.00179502
    140      1      C          -0.00046945    -0.00245631    -0.00083789
    141      1      C           0.00144870    -0.00146371     0.00152863
    142      1      C          -0.00230432     0.00084679     0.00093646
    143      1      C           0.00024845     0.00294537     0.00062357
    144      1      C          -0.00315367    -0.00218247    -0.00132503
    145      2      N           0.00167969     0.00502942    -0.00170978
    146      2      N          -0.00306469    -0.00217399    -0.01149396
    147      3      H          -0.00131646    -0.00190738    -0.00024798
    148      3      H          -0.00095144     0.00120586    -0.00014233
    149      3      H           0.00182290     0.00010826     0.00071278
    150      3      H          -0.00117335    -0.00077106    -0.00069146
    151      3      H           0.00066101     0.00167795    -0.00230548
    152      3      H           0.00102847    -0.00058796    -0.00214744
    153      3      H           0.00121116     0.00088682     0.00079046
    154      3      H          -0.00173786    -0.00006432    -0.00036492
    155      3      H           0.00032425    -0.00083111     0.00054692
    156      3      H           0.00141484     0.00082878     0.00091719
    157      1      C          -0.00298979     0.00138733    -0.00165646
    158      1      C           0.00043249    -0.00256229     0.00105484
    159      1      C          -0.00137795    -0.00155218    -0.00138692
    160      1      C           0.00228555     0.00094847    -0.00091132
    161      1      C          -0.00024723     0.00281510    -0.00051740
    162      1      C           0.00333367    -0.00187596     0.00176568
    163      2      N          -0.00021791     0.00429079     0.00102051
    164      2      N           0.00233532    -0.00146738     0.00871148
    165      3      H           0.00125484    -0.00200188     0.00038453
    166      3      H           0.00092272     0.00126315     0.00017891
    167      3      H          -0.00189975     0.00010700    -0.00075880
    168      3      H           0.00105586    -0.00072070     0.00067538
    169      3      H          -0.00071103     0.00162348     0.00240130
    170      3      H          -0.00110078    -0.00065115     0.00216906
    171      3      H          -0.00120194     0.00084306    -0.00078208
    172      3      H           0.00168043    -0.00003627     0.00034450
    173      3      H          -0.00034981    -0.00082241    -0.00057227
    174      3      H          -0.00133630     0.00084922    -0.00074306
    175      1      C           0.00349169    -0.00175834    -0.00152518
    176      1      C          -0.00267599    -0.00113260     0.00068320
    177      1      C           0.00033640    -0.00245080     0.00108596
    178      1      C           0.00063546     0.00199983     0.00160290
    179      1      C           0.00248207     0.00092627    -0.00075083
    180      1      C          -0.00226348     0.00188055     0.00176487
    181      2      N           0.00249085    -0.00077518    -0.00877164
    182      2      N          -0.00560782    -0.00096901    -0.00112300
    183      3      H          -0.00158625     0.00094971     0.00118883
    184      3      H           0.00051869     0.00063917     0.00071023
    185      3      H           0.00090604    -0.00143548    -0.00031683
    186      3      H          -0.00132617     0.00066438     0.00080281
    187      3      H           0.00013776     0.00119751    -0.00200141
    188      3      H          -0.00169778    -0.00020319    -0.00238163
    189      3      H           0.00125049    -0.00061778    -0.00067677
    190      3      H          -0.00098233     0.00151454     0.00070144
    191      3      H          -0.00066250    -0.00146922    -0.00017789
    192      3      H           0.00232471    -0.00036707    -0.00019071
 SUM OF ATOMIC FORCES           0.00069764     0.00076356     0.00543317     0.00553074

 Number of electrons:                                                        516
 Number of occupied orbitals:                                                258
 Number of molecular orbitals:                                               258

 Number of orbital functions:                                               1776
 Number of independent orbital functions:                                   1776

 Extrapolation method: ASPC


 SCF WAVEFUNCTION OPTIMIZATION

  ----------------------------------- OT ---------------------------------------
  Minimizer      : CG                  : conjugate gradient
  Preconditioner : FULL_SINGLE_INVERSE : inversion of 
                                         H + eS - 2*(Sc)(c^T*H*c+const)(Sc)^T
  Precond_solver : DEFAULT
  Line search    : 2PNT                : 2 energies, one gradient
  stepsize       :    0.08000000                  energy_gap     :    0.08000000
  eps_taylor     :   0.10000E-15                  max_taylor     :             4
  ----------------------------------- OT ---------------------------------------

  Step     Update method      Time    Convergence         Total energy    Change
  ------------------------------------------------------------------------------
     1 OT CG       0.80E-01  148.1     0.00142298      -709.3317524093 -7.09E+02
     2 OT LS       0.14E+00  105.5                     -709.3850764274
     3 OT CG       0.14E+00  174.6     0.00084977      -709.3976701805 -6.59E-02
     4 OT LS       0.71E-01  105.3                     -709.3977624758
     5 OT CG       0.71E-01  174.4     0.00034672      -709.4094604081 -1.18E-02
     6 OT LS       0.75E-01  105.1                     -709.4115089031
     7 OT CG       0.75E-01  174.6     0.00020250      -709.4115130083 -2.05E-03
     8 OT LS       0.61E-01  105.0                     -709.4120623759
     9 OT CG       0.61E-01  174.8     0.00011526      -709.4120889103 -5.76E-04
    10 OT LS       0.65E-01  105.2                     -709.4122874125
    11 OT CG       0.65E-01  174.1     0.00004207      -709.4122882167 -1.99E-04
    12 OT LS       0.85E-01  105.4                     -709.4123208799
    13 OT CG       0.85E-01  174.2     0.00002227      -709.4123227083 -3.45E-05
    14 OT LS       0.73E-01  105.5                     -709.4123307986
    15 OT CG       0.73E-01  173.9     0.00001045      -709.4123310192 -8.31E-06
    16 OT LS       0.69E-01  104.8                     -709.4123327270
    17 OT CG       0.69E-01  175.1     0.00000509      -709.4123327345 -1.72E-06
    18 OT LS       0.87E-01  105.6                     -709.4123332286
    19 OT CG       0.87E-01  175.4     0.00000259      -709.4123332518 -5.17E-07
    20 OT LS       0.65E-01  105.3                     -709.4123333391
    21 OT CG       0.65E-01  174.5     0.00000149      -709.4123333510 -9.92E-08
    22 OT LS       0.72E-01  105.4                     -709.4123333875
    23 OT CG       0.72E-01  174.8     0.00000077      -709.4123333879 -3.69E-08

  *** SCF run converged in    23 steps ***


  Electronic density on regular grids:       -515.9999992849        0.0000007151
  Core density on regular grids:              515.9999967675       -0.0000032325
  Total charge density on r-space grids:       -0.0000025174
  Total charge density g-space grids:          -0.0000025174

  Overlap energy of the core charge distribution:               0.00002426152234
  Self energy of the core charge distribution:              -1694.39446126194002
  Core Hamiltonian energy:                                    522.82040856317394
  Hartree energy:                                             685.64858530595222
  Exchange-correlation energy:                               -223.48689025661835

  Total energy:                                              -709.41233338790983

  outer SCF iter =    1 RMS gradient =   0.77E-06 energy =       -709.4123333879
  outer SCF loop converged in   1 iterations or   23 steps


 ENERGY| Total FORCE_EVAL ( QS ) energy (a.u.):             -709.412333397850261


 ATOMIC FORCES in [a.u.]

 # Atom   Kind   Element          X              Y              Z
      1      1      C           0.00059562    -0.00238822     0.00138584
      2      1      C           0.00019488     0.00007229    -0.00149169
      3      1      C           0.00057922    -0.00026232     0.00244556
      4      1      C          -0.00148224     0.00263290    -0.00175804
      5      1      C          -0.00075058     0.00253819     0.00123281
      6      1      C           0.00111976    -0.00062412     0.00039765
      7      2      N          -0.00031396    -0.00285860     0.00353309
      8      2      N          -0.00215598     0.00114591    -0.00275333
      9      1      C           0.00154632    -0.00277798     0.00217152
     10      1      C           0.00192172    -0.00196058    -0.00108747
     11      1      C           0.00015781     0.00127481    -0.00016417
     12      1      C          -0.00181223     0.00197392    -0.00142700
     13      1      C           0.00018450    -0.00003830     0.00181678
     14      1      C          -0.00000513     0.00071921    -0.00246604
     15      1      C          -0.00024597     0.00328583     0.00043185
     16      1      C           0.00128054    -0.00167378    -0.00126826
     17      1      C           0.00151876    -0.00044070    -0.00006233
     18      1      C          -0.00128856     0.00219568     0.00238266
     19      3      H          -0.00009633    -0.00170728    -0.00009401
     20      3      H          -0.00011485     0.00025512    -0.00165973
     21      3      H           0.00076405    -0.00084235    -0.00081446
     22      3      H          -0.00042049     0.00111511     0.00072736
     23      3      H          -0.00151085     0.00076381     0.00011720
     24      3      H           0.00015831    -0.00026319     0.00164703
     25      3      H           0.00027817    -0.00219196    -0.00127719
     26      3      H          -0.00031413    -0.00034254     0.00223108
     27      3      H          -0.00163538     0.00135710     0.00145005
     28      3      H          -0.00070392     0.00009225    -0.00178981
     29      1      C          -0.00064103    -0.00246306    -0.00149149
     30      1      C          -0.00006956    -0.00000794     0.00160743
     31      1      C          -0.00061569    -0.00019120    -0.00268888
     32      1      C           0.00134881     0.00297489     0.00194716
     33      1      C           0.00075244     0.00271445    -0.00128881
     34      1      C          -0.00107365    -0.00072904    -0.00036370
     35      2      N          -0.00073405    -0.00217757    -0.00326273
     36      2      N           0.00269563     0.00153157     0.00297374
     37      1      C          -0.00155726    -0.00253862    -0.00196911
     38      1      C          -0.00193205    -0.00193424     0.00115245
     39      1      C           0.00006484     0.00144484     0.00020152
     40      1      C           0.00175162     0.00175673     0.00132387
     41      1      C           0.00003551     0.00020681    -0.00174008
     42      1      C          -0.00014126     0.00072091     0.00242389
     43      1      C          -0.00045976     0.00116240    -0.00012040
     44      1      C          -0.00101270    -0.00233832     0.00263274
     45      1      C          -0.00163857    -0.00092395     0.00025778
     46      1      C           0.00119506     0.00207315    -0.00210492
     47      3      H           0.00011303    -0.00168694     0.00005352
     48      3      H           0.00013157     0.00034807     0.00178438
     49      3      H          -0.00076417    -0.00083429     0.00088067
     50      3      H           0.00034855     0.00109194    -0.00086540
     51      3      H           0.00156187     0.00078873    -0.00015291
     52      3      H          -0.00010345    -0.00025125    -0.00172912
     53      3      H          -0.00035907    -0.00235627     0.00131126
     54      3      H           0.00018755    -0.00032266    -0.00211694
     55      3      H           0.00164000     0.00146467    -0.00144319
     56      3      H           0.00048317    -0.00002554     0.00201306
     57      1      C           0.00240872     0.00061615    -0.00122755
     58      1      C          -0.00004124    -0.00013536     0.00173907
     59      1      C           0.00043856    -0.00032321    -0.00243999
     60      1      C          -0.00325171    -0.00002830     0.00178366
     61      1      C          -0.00264866    -0.00062262    -0.00113778
     62      1      C           0.00090974    -0.00072469    -0.00024327
     63      2      N           0.00214126     0.00120679    -0.00265016
     64      2      N          -0.00205799     0.00059086     0.00258700
     65      1      C           0.00301474    -0.00005315    -0.00189114
     66      1      C           0.00247843    -0.00065024     0.00134089
     67      1      C          -0.00109245    -0.00063404     0.00036495
     68      1      C          -0.00246348     0.00061651     0.00138744
     69      1      C          -0.00004552    -0.00017528    -0.00133576
     70      1      C          -0.00060732    -0.00034326     0.00228093
     71      1      C          -0.00109730    -0.00117185    -0.00001531
     72      1      C           0.00286319     0.00017276     0.00336223
     73      1      C           0.00132740    -0.00113778     0.00038245
     74      1      C          -0.00246877    -0.00000334    -0.00202084
     75      3      H           0.00149914     0.00095308     0.00019146
     76      3      H          -0.00022627    -0.00000936     0.00164188
     77      3      H           0.00116882    -0.00023497     0.00077596
     78      3      H          -0.00112326    -0.00025045    -0.00077723
     79      3      H          -0.00142959     0.00092815    -0.00005923
     80      3      H           0.00026313     0.00000336    -0.00154796
     81      3      H           0.00170650     0.00074118     0.00148495
     82      3      H           0.00038651     0.00057324    -0.00181479
     83      3      H          -0.00220764     0.00093031    -0.00137141
     84      3      H          -0.00045325     0.00046200     0.00190184
     85      1      C          -0.00018268     0.00056767     0.00112761
     86      1      C          -0.00183981    -0.00044800     0.00028081
     87      1      C          -0.00075910    -0.00010440    -0.00088948
     88      1      C           0.00083806     0.00039207    -0.00007237
     89      1      C           0.00142979    -0.00016976     0.00102837
     90      1      C           0.00027078    -0.00096197     0.00057361
     91      2      N           0.00272009    -0.00159400     0.00143059
     92      2      N          -0.00221311     0.00190537     0.00141147
     93      3      H           0.00041096    -0.00058765    -0.00158565
     94      3      H           0.00020578     0.00004711    -0.00087407
     95      3      H          -0.00088339     0.00064117    -0.00030983
     96      3      H          -0.00031748    -0.00046926    -0.00052519
     97      3      H           0.00083713    -0.00028750     0.00173898
     98      3      H          -0.00084506    -0.00131981     0.00179947
     99      3      H           0.00024877     0.00052732     0.00006895
    100      3      H           0.00092155    -0.00042255    -0.00046233
    101      3      H          -0.00090394     0.00043562    -0.00002028
    102      3      H           0.00079776     0.00212615    -0.00103862
    103      1      C          -0.00009943    -0.00091500    -0.00054239
    104      1      C          -0.00144052    -0.00020451    -0.00102376
    105      1      C          -0.00086522     0.00043410     0.00006955
    106      1      C           0.00070559    -0.00005054     0.00092259
    107      1      C           0.00184720    -0.00028372    -0.00007313
    108      1      C           0.00050676     0.00069909    -0.00085870
    109      2      N           0.00454341     0.00006461    -0.00169723
    110      2      N          -0.00237956    -0.00154927    -0.00261287
    111      3      H          -0.00086751     0.00204561     0.00103798
    112      3      H           0.00090593     0.00044932    -0.00001803
    113      3      H          -0.00092414    -0.00042804     0.00046723
    114      3      H          -0.00028128     0.00051109    -0.00006677
    115      3      H           0.00083993    -0.00129778    -0.00179395
    116      3      H          -0.00084118    -0.00026142    -0.00170869
    117      3      H           0.00030252    -0.00041631     0.00051864
    118      3      H           0.00087885     0.00069384     0.00031123
    119      3      H          -0.00025865     0.00006586     0.00088383
    120      3      H          -0.00036447    -0.00040099     0.00144998
    121      1      C          -0.00032876    -0.00065491     0.00109775
    122      1      C           0.00131800    -0.00147119     0.00027548
    123      1      C           0.00045401    -0.00056186    -0.00084489
    124      1      C          -0.00081813     0.00046634    -0.00016291
    125      1      C          -0.00059985     0.00124244     0.00091298
    126      1      C           0.00050091     0.00032537     0.00046268
    127      2      N           0.00016280     0.00243109     0.00187925
    128      2      N           0.00000917    -0.00244330     0.00156522
    129      3      H           0.00016875     0.00033466    -0.00111795
    130      3      H          -0.00017720     0.00017520    -0.00088228
    131      3      H          -0.00016193    -0.00115944    -0.00036517
    132      3      H           0.00053411    -0.00000909    -0.00052852
    133      3      H          -0.00019431     0.00087774     0.00176592
    134      3      H           0.00151475    -0.00005340     0.00176665
    135      3      H          -0.00060511    -0.00003730     0.00007339
    136      3      H          -0.00008469     0.00097636    -0.00046693
    137      3      H           0.00015802    -0.00107299     0.00000581
    138      3      H          -0.00232083    -0.00037905    -0.00103552
    139      1      C           0.00080226     0.00028218    -0.00034272
    140      1      C           0.00086805    -0.00112879    -0.00090059
    141      1      C           0.00006017    -0.00090987     0.00010746
    142      1      C          -0.00030585     0.00066562     0.00077758
    143      1      C          -0.00054629     0.00181036    -0.00033323
    144      1      C          -0.00059686    -0.00019464    -0.00086730
    145      2      N          -0.00245338     0.00136367    -0.00177345
    146      2      N           0.00187760    -0.00095313    -0.00290093
    147      3      H          -0.00111055    -0.00178554     0.00094771
    148      3      H          -0.00086293     0.00061170     0.00002266
    149      3      H           0.00084965    -0.00057223     0.00051550
    150      3      H          -0.00035176    -0.00050301    -0.00008516
    151      3      H           0.00069287     0.00143535    -0.00177958
    152      3      H           0.00064789    -0.00052259    -0.00179073
    153      3      H           0.00022741     0.00052918     0.00050610
    154      3      H          -0.00106414     0.00042099     0.00025576
    155      3      H           0.00008399    -0.00027090     0.00077110
    156      3      H           0.00059027    -0.00001363     0.00138169
    157      1      C          -0.00093628     0.00043946     0.00055658
    158      1      C          -0.00094827    -0.00115324     0.00108864
    159      1      C          -0.00005879    -0.00092673    -0.00001011
    160      1      C           0.00028467     0.00069690    -0.00073662
    161      1      C           0.00049779     0.00175846     0.00040901
    162      1      C           0.00070101    -0.00006450     0.00113393
    163      2      N           0.00363270     0.00143986     0.00156741
    164      2      N          -0.00218101    -0.00051734     0.00216925
    165      3      H           0.00097230    -0.00180823    -0.00088324
    166      3      H           0.00082945     0.00057366     0.00000531
    167      3      H          -0.00087781    -0.00059393    -0.00056588
    168      3      H           0.00032466    -0.00049680     0.00008870
    169      3      H          -0.00072177     0.00137726     0.00184798
    170      3      H          -0.00069810    -0.00057236     0.00179544
    171      3      H          -0.00021943     0.00048477    -0.00049834
    172      3      H           0.00104167     0.00044295    -0.00026130
    173      3      H          -0.00010172    -0.00029293    -0.00078186
    174      3      H          -0.00052770     0.00001898    -0.00126672
    175      1      C           0.00045691    -0.00041979    -0.00074290
    176      1      C          -0.00128031    -0.00134894    -0.00017240
    177      1      C          -0.00041939    -0.00058487     0.00088980
    178      1      C           0.00080693     0.00050315     0.00014549
    179      1      C           0.00059911     0.00133863    -0.00088411
    180      1      C          -0.00057356     0.00046897    -0.00029481
    181      2      N          -0.00001505     0.00240050    -0.00200037
    182      2      N          -0.00019447    -0.00290558    -0.00147195
    183      3      H          -0.00043377     0.00063063     0.00163929
    184      3      H           0.00018301     0.00019480     0.00088481
    185      3      H           0.00012730    -0.00108710     0.00028330
    186      3      H          -0.00054349    -0.00001283     0.00052899
    187      3      H           0.00023131     0.00086133    -0.00170046
    188      3      H          -0.00151199    -0.00005748    -0.00183640
    189      3      H           0.00062371    -0.00004816    -0.00008918
    190      3      H           0.00007848     0.00101951     0.00054338
    191      3      H          -0.00012883    -0.00104674    -0.00001275
    192      3      H           0.00200668    -0.00011451     0.00098616
 SUM OF ATOMIC FORCES           0.00095647     0.00112761     0.00598942     0.00616924

 Number of electrons:                                                        516
 Number of occupied orbitals:                                                258
 Number of molecular orbitals:                                               258

 Number of orbital functions:                                               1776
 Number of independent orbital functions:                                   1776

 Extrapolation method: ASPC


 SCF WAVEFUNCTION OPTIMIZATION

  ----------------------------------- OT ---------------------------------------
  Minimizer      : CG                  : conjugate gradient
  Preconditioner : FULL_SINGLE_INVERSE : inversion of 
                                         H + eS - 2*(Sc)(c^T*H*c+const)(Sc)^T
  Precond_solver : DEFAULT
  Line search    : 2PNT                : 2 energies, one gradient
  stepsize       :    0.08000000                  energy_gap     :    0.08000000
  eps_taylor     :   0.10000E-15                  max_taylor     :             4
  ----------------------------------- OT ---------------------------------------

  Step     Update method      Time    Convergence         Total energy    Change
  ------------------------------------------------------------------------------
     1 OT CG       0.80E-01  148.7     0.00062037      -709.3971623516 -7.09E+02
     2 OT LS       0.14E+00  105.5                     -709.4072556379
     3 OT CG       0.14E+00  175.1     0.00037626      -709.4095542726 -1.24E-02
     4 OT LS       0.70E-01  105.3                     -709.4094549215
     5 OT CG       0.70E-01  174.2     0.00015549      -709.4118078308 -2.25E-03
     6 OT LS       0.71E-01  105.1                     -709.4122006388
     7 OT CG       0.71E-01  174.3     0.00009405      -709.4122007969 -3.93E-04
     8 OT LS       0.59E-01  105.5                     -709.4123144004
     9 OT CG       0.59E-01  175.0     0.00005189      -709.4123196499 -1.19E-04
    10 OT LS       0.67E-01  104.7                     -709.4123604857
    11 OT CG       0.67E-01  174.9     0.00001959      -709.4123611781 -4.15E-05
    12 OT LS       0.80E-01  105.0                     -709.4123680443
    13 OT CG       0.80E-01  174.4     0.00001011      -709.4123682230 -7.04E-06
    14 OT LS       0.75E-01  105.3                     -709.4123699698
    15 OT CG       0.75E-01  174.6     0.00000486      -709.4123699781 -1.76E-06
    16 OT LS       0.65E-01  105.2                     -709.4123703208
    17 OT CG       0.65E-01  174.6     0.00000227      -709.4123703291 -3.51E-07
    18 OT LS       0.87E-01  105.3                     -709.4123704252
    19 OT CG       0.87E-01  174.4     0.00000115      -709.4123704319 -1.03E-07
    20 OT LS       0.61E-01  105.3                     -709.4123704471
    21 OT CG       0.61E-01  174.6     0.00000067      -709.4123704504 -1.84E-08

  *** SCF run converged in    21 steps ***


  Electronic density on regular grids:       -515.9999992853        0.0000007147
  Core density on regular grids:              515.9999967670       -0.0000032330
  Total charge density on r-space grids:       -0.0000025183
  Total charge density g-space grids:          -0.0000025183

  Overlap energy of the core charge distribution:               0.00002425389580
  Self energy of the core charge distribution:              -1694.39446126194002
  Core Hamiltonian energy:                                    522.82095972845605
  Hartree energy:                                             685.64746636680707
  Exchange-correlation energy:                               -223.48635953761064

  Total energy:                                              -709.41237045039168

  outer SCF iter =    1 RMS gradient =   0.67E-06 energy =       -709.4123704504
  outer SCF loop converged in   1 iterations or   21 steps


 ENERGY| Total FORCE_EVAL ( QS ) energy (a.u.):             -709.412370457103066


 ATOMIC FORCES in [a.u.]

 # Atom   Kind   Element          X              Y              Z
      1      1      C           0.00078663    -0.00263717     0.00144852
      2      1      C          -0.00005135     0.00027941    -0.00228201
      3      1      C           0.00066895    -0.00026312     0.00291545
      4      1      C          -0.00178788     0.00292118    -0.00213699
      5      1      C          -0.00085210     0.00288111     0.00189687
      6      1      C           0.00146363    -0.00123882     0.00082388
      7      2      N           0.00023813    -0.00376811     0.00408735
      8      2      N          -0.00270257     0.00213634    -0.00330716
      9      1      C           0.00164634    -0.00319156     0.00258016
     10      1      C           0.00217519    -0.00220471    -0.00174437
     11      1      C          -0.00018862     0.00185646    -0.00057760
     12      1      C          -0.00196209     0.00232101    -0.00157395
     13      1      C           0.00027144    -0.00042746     0.00262251
     14      1      C           0.00006711     0.00077415    -0.00299234
     15      1      C          -0.00058204     0.00417400     0.00056574
     16      1      C           0.00137297    -0.00197880    -0.00173353
     17      1      C           0.00177904    -0.00071054    -0.00012006
     18      1      C          -0.00159497     0.00245766     0.00312879
     19      3      H          -0.00007034    -0.00176147    -0.00008068
     20      3      H          -0.00025352     0.00041797    -0.00195740
     21      3      H           0.00076625    -0.00085943    -0.00087398
     22      3      H          -0.00043617     0.00112599     0.00079760
     23      3      H          -0.00153663     0.00080147     0.00010783
     24      3      H           0.00022770    -0.00046725     0.00195918
     25      3      H           0.00021276    -0.00198450    -0.00141065
     26      3      H          -0.00025398    -0.00057033     0.00210718
     27      3      H          -0.00141408     0.00115142     0.00164586
     28      3      H          -0.00081867     0.00018473    -0.00171296
     29      1      C          -0.00084349    -0.00273463    -0.00157267
     30      1      C           0.00019823     0.00021481     0.00241455
     31      1      C          -0.00071593    -0.00017247    -0.00324580
     32      1      C           0.00165900     0.00323480     0.00238903
     33      1      C           0.00085634     0.00310150    -0.00197854
     34      1      C          -0.00142056    -0.00134736    -0.00078280
     35      2      N          -0.00131537    -0.00318169    -0.00381206
     36      2      N           0.00323178     0.00260561     0.00352018
     37      1      C          -0.00163210    -0.00294337    -0.00236659
     38      1      C          -0.00220636    -0.00221968     0.00181183
     39      1      C           0.00042223     0.00206473     0.00059925
     40      1      C           0.00186884     0.00205066     0.00141105
     41      1      C          -0.00000676    -0.00011608    -0.00252760
     42      1      C          -0.00023255     0.00076095     0.00296220
     43      1      C          -0.00035995     0.00149832    -0.00012606
     44      1      C          -0.00108522    -0.00275552     0.00343962
     45      1      C          -0.00194471    -0.00128666     0.00033128
     46      1      C           0.00148851     0.00234998    -0.00278121
     47      3      H           0.00008926    -0.00173427     0.00003943
     48      3      H           0.00027682     0.00051443     0.00210296
     49      3      H          -0.00076988    -0.00085759     0.00094986
     50      3      H           0.00036563     0.00110521    -0.00092786
     51      3      H           0.00160097     0.00084467    -0.00014394
     52      3      H          -0.00016864    -0.00045556    -0.00203893
     53      3      H          -0.00030650    -0.00207901     0.00148043
     54      3      H           0.00013609    -0.00053143    -0.00199475
     55      3      H           0.00141730     0.00126631    -0.00163339
     56      3      H           0.00060695     0.00008460     0.00192473
     57      1      C           0.00272127     0.00056938    -0.00132093
     58      1      C          -0.00036246    -0.00001591     0.00253860
     59      1      C           0.00047247    -0.00040288    -0.00288615
     60      1      C          -0.00359011     0.00009100     0.00218502
     61      1      C          -0.00296913    -0.00071718    -0.00179706
     62      1      C           0.00159704    -0.00071145    -0.00067883
     63      2      N           0.00312379     0.00115399    -0.00306316
     64      2      N          -0.00301695     0.00053107     0.00299105
     65      1      C           0.00344282     0.00007354    -0.00226704
     66      1      C           0.00281128    -0.00075056     0.00201654
     67      1      C          -0.00178304    -0.00063860     0.00077290
     68      1      C          -0.00279180     0.00057152     0.00144724
     69      1      C           0.00027837    -0.00005276    -0.00208128
     70      1      C          -0.00062437    -0.00043016     0.00272776
     71      1      C          -0.00157222    -0.00125645    -0.00010258
     72      1      C           0.00330894     0.00035869     0.00433173
     73      1      C           0.00173774    -0.00122552     0.00041260
     74      1      C          -0.00281115     0.00012371    -0.00265615
     75      3      H           0.00156662     0.00095789     0.00018453
     76      3      H          -0.00043156     0.00002993     0.00192666
     77      3      H           0.00118257    -0.00022783     0.00082837
     78      3      H          -0.00114095    -0.00024319    -0.00084831
     79      3      H          -0.00148925     0.00093125    -0.00004723
     80      3      H           0.00045580     0.00004613    -0.00182671
     81      3      H           0.00149298     0.00066769     0.00163391
     82      3      H           0.00053029     0.00062141    -0.00172090
     83      3      H          -0.00192587     0.00083674    -0.00154568
     84      3      H          -0.00064228     0.00051273     0.00179155
     85      1      C          -0.00013448     0.00106307     0.00129757
     86      1      C          -0.00190409    -0.00065205     0.00015818
     87      1      C          -0.00096724     0.00015046    -0.00094301
     88      1      C           0.00103732     0.00024783    -0.00028252
     89      1      C           0.00150026     0.00011796     0.00100995
     90      1      C           0.00036627    -0.00136081     0.00027006
     91      2      N           0.00247027    -0.00094470     0.00223874
     92      2      N          -0.00226945     0.00119873     0.00122118
     93      3      H           0.00036148    -0.00075538    -0.00150718
     94      3      H           0.00028142     0.00005341    -0.00084672
     95      3      H          -0.00087452     0.00077844    -0.00021398
     96      3      H          -0.00028508    -0.00062539    -0.00056427
     97      3      H           0.00088356    -0.00033837     0.00179939
     98      3      H          -0.00087957    -0.00133585     0.00188189
     99      3      H           0.00021833     0.00065988     0.00016170
    100      3      H           0.00090669    -0.00060408    -0.00048431
    101      3      H          -0.00099128     0.00040026     0.00000820
    102      3      H           0.00079897     0.00215883    -0.00084782
    103      1      C          -0.00018322    -0.00128226    -0.00023503
    104      1      C          -0.00152515     0.00008092    -0.00100914
    105      1      C          -0.00105035     0.00030671     0.00028594
    106      1      C           0.00089676     0.00020098     0.00097493
    107      1      C           0.00192866    -0.00047544     0.00006943
    108      1      C           0.00047994     0.00115664    -0.00097642
    109      2      N           0.00484272    -0.00131087    -0.00171144
    110      2      N          -0.00222667    -0.00075669    -0.00379309
    111      3      H          -0.00087408     0.00206343     0.00084908
    112      3      H           0.00100645     0.00041036    -0.00004691
    113      3      H          -0.00090685    -0.00061145     0.00049199
    114      3      H          -0.00025453     0.00063275    -0.00015769
    115      3      H           0.00087275    -0.00131470    -0.00187619
    116      3      H          -0.00088501    -0.00030704    -0.00176224
    117      3      H           0.00027384    -0.00057242     0.00055965
    118      3      H           0.00086802     0.00082999     0.00021771
    119      3      H          -0.00034480     0.00007512     0.00085503
    120      3      H          -0.00030835    -0.00053905     0.00135527
    121      1      C          -0.00075527    -0.00083897     0.00120216
    122      1      C           0.00154021    -0.00144497     0.00014169
    123      1      C           0.00033463    -0.00086419    -0.00089325
    124      1      C          -0.00079803     0.00069998    -0.00038005
    125      1      C          -0.00089407     0.00117642     0.00090286
    126      1      C           0.00078398     0.00058236     0.00016629
    127      2      N          -0.00024871     0.00193715     0.00286657
    128      2      N           0.00071341    -0.00205534     0.00150861
    129      3      H           0.00034062     0.00038219    -0.00104782
    130      3      H          -0.00023159     0.00024440    -0.00085240
    131      3      H          -0.00029111    -0.00122723    -0.00026859
    132      3      H           0.00065580     0.00009858    -0.00056787
    133      3      H          -0.00017292     0.00094082     0.00182679
    134      3      H           0.00154463    -0.00007539     0.00184445
    135      3      H          -0.00070059    -0.00012843     0.00016345
    136      3      H           0.00008156     0.00105286    -0.00048999
    137      3      H           0.00024629    -0.00114340     0.00003083
    138      3      H          -0.00236768    -0.00041216    -0.00084852
    139      1      C           0.00112399     0.00041088    -0.00000361
    140      1      C           0.00065457    -0.00133988    -0.00089148
    141      1      C           0.00028129    -0.00099790     0.00033313
    142      1      C          -0.00062399     0.00069455     0.00080237
    143      1      C          -0.00041867     0.00199083    -0.00018124
    144      1      C          -0.00100564    -0.00051143    -0.00094034
    145      2      N          -0.00177802     0.00194122    -0.00176236
    146      2      N           0.00108553    -0.00114236    -0.00423774
    147      3      H          -0.00114374    -0.00180523     0.00075815
    148      3      H          -0.00087703     0.00070673    -0.00000379
    149      3      H           0.00100490    -0.00046408     0.00054728
    150      3      H          -0.00048267    -0.00054592    -0.00018140
    151      3      H           0.00068791     0.00147376    -0.00186303
    152      3      H           0.00070825    -0.00053297    -0.00184732
    153      3      H           0.00038405     0.00058631     0.00055177
    154      3      H          -0.00117193     0.00034373     0.00015693
    155      3      H           0.00012238    -0.00035987     0.00073528
    156      3      H           0.00072194     0.00012043     0.00130863
    157      1      C          -0.00126427     0.00059036     0.00020486
    158      1      C          -0.00072783    -0.00137742     0.00108400
    159      1      C          -0.00026864    -0.00102635    -0.00022844
    160      1      C           0.00060303     0.00073710    -0.00076386
    161      1      C           0.00037811     0.00192646     0.00026189
    162      1      C           0.00112202    -0.00035296     0.00123457
    163      2      N           0.00303051     0.00189035     0.00148031
    164      2      N          -0.00146755    -0.00066436     0.00320485
    165      3      H           0.00101788    -0.00183944    -0.00068222
    166      3      H           0.00084426     0.00068361     0.00003322
    167      3      H          -0.00104106    -0.00048243    -0.00059712
    168      3      H           0.00044110    -0.00053262     0.00018183
    169      3      H          -0.00072022     0.00141621     0.00193569
    170      3      H          -0.00076191    -0.00058488     0.00185467
    171      3      H          -0.00037594     0.00054204    -0.00054395
    172      3      H           0.00114390     0.00036665    -0.00016482
    173      3      H          -0.00014137    -0.00037696    -0.00074837
    174      3      H          -0.00065701     0.00015121    -0.00118446
    175      1      C           0.00094141    -0.00063467    -0.00086737
    176      1      C          -0.00150295    -0.00131341    -0.00003654
    177      1      C          -0.00029913    -0.00088182     0.00092053
    178      1      C           0.00077963     0.00074140     0.00037645
    179      1      C           0.00089892     0.00127232    -0.00086341
    180      1      C          -0.00084341     0.00069508     0.00003173
    181      2      N           0.00037985     0.00189192    -0.00306151
    182      2      N          -0.00105360    -0.00258011    -0.00141618
    183      3      H          -0.00061769     0.00068197     0.00156864
    184      3      H           0.00023620     0.00026555     0.00085691
    185      3      H           0.00025158    -0.00114305     0.00018769
    186      3      H          -0.00066834     0.00009495     0.00057298
    187      3      H           0.00021651     0.00091464    -0.00174816
    188      3      H          -0.00154143    -0.00008045    -0.00192286
    189      3      H           0.00072370    -0.00013880    -0.00018244
    190      3      H          -0.00009045     0.00109873     0.00056895
    191      3      H          -0.00021408    -0.00111415    -0.00003928
    192      3      H           0.00205782    -0.00015485     0.00079957
 SUM OF ATOMIC FORCES           0.00094476     0.00107963     0.00591666     0.00608811

 Number of electrons:                                                        516
 Number of occupied orbitals:                                                258
 Number of molecular orbitals:                                               258

 Number of orbital functions:                                               1776
 Number of independent orbital functions:                                   1776

 Extrapolation method: ASPC


 SCF WAVEFUNCTION OPTIMIZATION

  ----------------------------------- OT ---------------------------------------
  Minimizer      : CG                  : conjugate gradient
  Preconditioner : FULL_SINGLE_INVERSE : inversion of 
                                         H + eS - 2*(Sc)(c^T*H*c+const)(Sc)^T
  Precond_solver : DEFAULT
  Line search    : 2PNT                : 2 energies, one gradient
  stepsize       :    0.08000000                  energy_gap     :    0.08000000
  eps_taylor     :   0.10000E-15                  max_taylor     :             4
  ----------------------------------- OT ---------------------------------------

  Step     Update method      Time    Convergence         Total energy    Change
  ------------------------------------------------------------------------------
     1 OT CG       0.80E-01  148.1     0.00001961      -709.4123555403 -7.09E+02
     2 OT LS       0.13E+00  106.0                     -709.4123653617
     3 OT CG       0.13E+00  174.5     0.00001257      -709.4123671618 -1.16E-05
     4 OT LS       0.65E-01  105.3                     -709.4123670817
     5 OT CG       0.65E-01  174.2     0.00000589      -709.4123695293 -2.37E-06
     6 OT LS       0.66E-01  105.7                     -709.4123700546
     7 OT CG       0.66E-01  174.4     0.00000346      -709.4123700546 -5.25E-07
     8 OT LS       0.60E-01  105.4                     -709.4123702192
     9 OT CG       0.60E-01  175.0     0.00000163      -709.4123702207 -1.66E-07
    10 OT LS       0.75E-01  105.0                     -709.4123702647
    11 OT CG       0.75E-01  174.6     0.00000075      -709.4123702664 -4.57E-08

  *** SCF run converged in    11 steps ***


  Electronic density on regular grids:       -515.9999992851        0.0000007149
  Core density on regular grids:              515.9999967672       -0.0000032328
  Total charge density on r-space grids:       -0.0000025179
  Total charge density g-space grids:          -0.0000025179

  Overlap energy of the core charge distribution:               0.00002425435706
  Self energy of the core charge distribution:              -1694.39446126194002
  Core Hamiltonian energy:                                    522.82092477498236
  Hartree energy:                                             685.64753504272699
  Exchange-correlation energy:                               -223.48639307654187

  Total energy:                                              -709.41237026641556

  outer SCF iter =    1 RMS gradient =   0.75E-06 energy =       -709.4123702664
  outer SCF loop converged in   1 iterations or   11 steps


 ENERGY| Total FORCE_EVAL ( QS ) energy (a.u.):             -709.412370274524051


 ATOMIC FORCES in [a.u.]

 # Atom   Kind   Element          X              Y              Z
      1      1      C           0.00077279    -0.00261994     0.00144394
      2      1      C          -0.00003209     0.00026373    -0.00222371
      3      1      C           0.00066108    -0.00026179     0.00288043
      4      1      C          -0.00176753     0.00290270    -0.00210552
      5      1      C          -0.00084512     0.00285715     0.00184846
      6      1      C           0.00143873    -0.00119395     0.00079245
      7      2      N           0.00020162    -0.00370531     0.00404583
      8      2      N          -0.00266077     0.00206057    -0.00326826
      9      1      C           0.00163772    -0.00316048     0.00255235
     10      1      C           0.00215789    -0.00218746    -0.00170136
     11      1      C          -0.00016434     0.00181598    -0.00054614
     12      1      C          -0.00195212     0.00229654    -0.00156264
     13      1      C           0.00026525    -0.00039793     0.00256416
     14      1      C           0.00006115     0.00076937    -0.00295070
     15      1      C          -0.00055751     0.00410997     0.00055676
     16      1      C           0.00136576    -0.00195591    -0.00170182
     17      1      C           0.00176083    -0.00069188    -0.00011712
     18      1      C          -0.00157295     0.00243857     0.00307678
     19      3      H          -0.00007259    -0.00175662    -0.00008142
     20      3      H          -0.00024342     0.00040586    -0.00193583
     21      3      H           0.00076620    -0.00085876    -0.00087088
     22      3      H          -0.00043507     0.00112508     0.00079216
     23      3      H          -0.00153433     0.00079820     0.00010824
     24      3      H           0.00022234    -0.00045199     0.00193598
     25      3      H           0.00021803    -0.00200000    -0.00140049
     26      3      H          -0.00025833    -0.00055336     0.00211646
     27      3      H          -0.00143055     0.00116710     0.00163110
     28      3      H          -0.00081015     0.00017807    -0.00171867
     29      1      C          -0.00082898    -0.00271574    -0.00156697
     30      1      C           0.00017739     0.00019751     0.00235517
     31      1      C          -0.00070708    -0.00017258    -0.00320382
     32      1      C           0.00163725     0.00321833     0.00235287
     33      1      C           0.00084880     0.00307388    -0.00192859
     34      1      C          -0.00139534    -0.00130218    -0.00075202
     35      2      N          -0.00127448    -0.00311138    -0.00377080
     36      2      N           0.00318984     0.00252561     0.00348115
     37      1      C          -0.00162521    -0.00291404    -0.00233895
     38      1      C          -0.00218752    -0.00219978     0.00176806
     39      1      C           0.00039735     0.00202172     0.00056925
     40      1      C           0.00186124     0.00202992     0.00140405
     41      1      C          -0.00000400    -0.00009142    -0.00246987
     42      1      C          -0.00022529     0.00075746     0.00292015
     43      1      C          -0.00036710     0.00147430    -0.00012675
     44      1      C          -0.00107968    -0.00272487     0.00338318
     45      1      C          -0.00192301    -0.00126098     0.00032700
     46      1      C           0.00146745     0.00232994    -0.00273402
     47      3      H           0.00009131    -0.00173002     0.00004028
     48      3      H           0.00026633     0.00050210     0.00207988
     49      3      H          -0.00076954    -0.00085647     0.00094607
     50      3      H           0.00036441     0.00110422    -0.00092323
     51      3      H           0.00159760     0.00084004    -0.00014433
     52      3      H          -0.00016368    -0.00044029    -0.00201595
     53      3      H          -0.00031067    -0.00209973     0.00146771
     54      3      H           0.00013977    -0.00051608    -0.00200380
     55      3      H           0.00143397     0.00128146    -0.00161901
     56      3      H           0.00059782     0.00007664     0.00193124
     57      1      C           0.00269903     0.00057313    -0.00131460
     58      1      C          -0.00033763    -0.00002548     0.00247957
     59      1      C           0.00046799    -0.00039665    -0.00285321
     60      1      C          -0.00356832     0.00008233     0.00215117
     61      1      C          -0.00294663    -0.00071005    -0.00174807
     62      1      C           0.00154646    -0.00071260    -0.00064664
     63      2      N           0.00305780     0.00115287    -0.00303200
     64      2      N          -0.00294276     0.00053915     0.00296337
     65      1      C           0.00340926     0.00006511    -0.00224196
     66      1      C           0.00278858    -0.00074428     0.00197211
     67      1      C          -0.00173541    -0.00063822     0.00074192
     68      1      C          -0.00276873     0.00057509     0.00144172
     69      1      C           0.00025356    -0.00006220    -0.00202655
     70      1      C          -0.00062285    -0.00042286     0.00269220
     71      1      C          -0.00153820    -0.00125034    -0.00009732
     72      1      C           0.00327597     0.00034520     0.00426365
     73      1      C           0.00170883    -0.00121924     0.00041160
     74      1      C          -0.00278659     0.00011475    -0.00261243
     75      3      H           0.00156074     0.00095738     0.00018480
[truncated: 4,631,332 more chars]
