# Supplementary material for: Photoresponsive Organic Cages—Computationally Inspired Discovery of Azobenzene-Derived Organic Cages
Source: J Am Chem Soc. 2024 Oct 22;146(44):30332–9. doi: 10.1021/jacs.4c10217 (PMC11544616; doi:10.1021/jacs.4c10217)
Supplement: Supplementary file 1 — ja4c10217_si_001.zip [file ja4c10217_si_001.zip › Computational Models/Isomerisation Models/ACC1/TransIsomers/3plus6/EEE Orientation 2/POSXYZ.xyz]

 i =       16, E =      -709.4180444135
  C        18.4597987490       27.9910866492       25.3396075064
  C        19.0315446003       27.2675930450       26.4222834798
  C        19.6745708810       26.0389521600       26.1687059219
  C        19.7551132321       25.5374145513       24.8384547439
  C        19.2386817083       26.2943255464       23.7621936274
  C        18.5879289048       27.5324815102       24.0101586083
  N        20.4081414320       24.3209013621       24.4785116412
  N        20.8298345236       23.6395767187       25.4818206904
  C        21.5637293447       22.4726920782       25.1218014201
  C        21.9605547719       21.6535382925       26.2017760163
  C        22.7184606156       20.4783760919       25.9606936004
  C        23.0656812419       20.1387222416       24.6350306694
  C        22.7254316038       20.9912179318       23.5489440188
  C        21.9682897947       22.1550454001       23.7940136820
  C        23.2821112921       20.7458469233       22.1966576130
  C        23.2556316639       19.6430032184       27.0590367901
  C        19.0857085578       27.8591965377       27.7818224462
  C        18.1282506399       28.4278696301       22.9209133317
  H        17.9706228843       28.9538888843       25.5566751059
  H        20.1402575199       25.4597289213       26.9808777029
  H        19.3606665189       25.9323233744       22.7301594951
  H        21.6966958107       21.9394066250       27.2309988038
  H        23.6656338150       19.2393981379       24.4235130521
  H        21.6997930662       22.8451334402       22.9794160531
  H        23.2179889627       21.6114200514       21.4908334183
  H        23.6685446295       18.6531325184       26.7421470246
  H        19.8100115050       27.3757478336       28.4837016321
  H        17.4873200782       29.2828302684       23.2506772561
  C        31.4986247291       28.0621446913       24.6638127994
  C        30.9197731607       27.3451686644       23.5801889010
  C        30.2792174293       26.1151876306       23.8289762528
  C        30.2027032770       25.6078471552       25.1566707150
  C        30.7246031991       26.3569712169       26.2347195532
  C        31.3748147847       27.5955166333       25.9910667177
  N        29.5435254974       24.3952513205       25.5104907087
  N        29.1589599287       23.6998189077       24.5001166147
  C        28.4278255518       22.5299476690       24.8588690582
  C        28.0442839044       21.6972421920       23.7843346615
  C        27.2996979445       20.5142888963       24.0329845406
  C        26.9517457168       20.1818292157       25.3607550834
  C        27.2776510613       21.0479382973       26.4410932962
  C        28.0218694162       22.2174945530       26.1875272763
  C        26.7263787904       20.8084220982       27.7971525099
  C        26.7754607213       19.6610207560       22.9414925818
  C        30.8498970601       27.9464823051       22.2260283786
  C        31.8328735302       28.4804940441       27.0884394933
  H        31.9856243653       29.0270004081       24.4505865081
  H        29.8094734987       25.5415608426       23.0151395094
  H        30.6085182535       25.9875499466       27.2646939798
  H        28.3089512932       21.9767684033       22.7535351514
  H        26.3638445787       19.2759724497       25.5777865480
  H        28.2826980215       22.9157677736       26.9977849611
  H        26.7888292231       21.6779905293       28.4979741042
  H        26.3682504849       18.6722126827       23.2699274548
  H        30.1237752219       27.4637122592       21.5254789653
  H        32.4953007354       29.3249114365       26.7730342523
  C        20.4194243787       31.3607674769       24.6438352670
  C        21.3419075032       31.2223291202       23.5703403515
  C        22.7248848253       31.2810948776       23.8342402847
  C        23.1858188609       31.4638519673       25.1681284820
  C        22.2642675631       31.5378175232       26.2362404646
  C        20.8694462481       31.4833021667       25.9767048991
  N        24.5603790590       31.5100164820       25.5394457963
  N        25.3689796779       31.5146936867       24.5440082374
  C        26.7448815715       31.4874241028       24.9139916913
  C        27.6648453614       31.5836139073       23.8457544168
  C        29.0606642190       31.5431958743       24.1023608640
  C        29.5148212027       31.4142338017       25.4334078116
  C        28.5951131718       31.2542152814       26.5068417133
  C        27.2113210251       31.2968471363       26.2448977975
  C        29.0736428180       30.8939735571       27.8635398439
  C        30.0680643506       31.5202156718       23.0150768588
  C        20.8688100680       30.8731286606       22.2093420472
  C        19.8570378415       31.4409371172       27.0580297991
  H        19.3430874333       31.3037900680       24.4165747159
  H        23.4667817017       31.1668592533       23.0287803926
  H        22.6315020704       31.6203014632       27.2700987046
  H        27.2960905248       31.6703084391       22.8127950382
  H        30.5921643930       31.3657569455       25.6579927789
  H        26.4734058398       31.1630199751       27.0510227447
  H        28.2946904229       30.4793808147       28.5509785383
  H        31.1252810086       31.6760723053       23.3453998740
  H        21.6594388008       30.5051927934       21.5083721649
  H        18.8013551696       31.5914079905       26.7205495602
  C        25.4707476131       19.6660014529       29.4312565129
  C        26.2162416633       18.7288894190       30.4077384575
  C        25.4636975710       18.6044480573       31.7473346610
  C        24.0127075717       18.1290954322       31.5407681363
  C        23.2661698041       19.0331840216       30.5436579304
  C        24.0198256848       19.1354512735       29.2053690940
  N        23.3225265398       20.0404974815       28.2894799603
  N        26.1355795694       19.7057038430       28.1286687676
  H        25.4005603682       20.6862778763       29.8856201273
  H        27.2438780974       19.1199992044       30.5691117133
  H        26.3227715045       17.7293663218       29.9289261289
  H        25.4531454767       19.5967186616       32.2548943494
  H        26.0077866133       17.9090530730       32.4224127783
  H        23.4705755511       18.1052349158       32.5108084673
  H        24.0209207274       17.0832226531       31.1555504888
  H        23.1504347071       20.0590267928       30.9601947583
  H        22.2414871998       18.6497717348       30.3509994932
  H        24.1303420134       18.1146572313       28.7575752406
  C        26.0200850513       19.1193006684       20.7978455438
  C        26.7684346969       19.0281549011       19.4552079678
  C        26.0368841256       18.1091969258       18.4606310870
  C        24.5784861652       18.5601084803       18.2525106224
  C        23.8270633123       18.6712652642       19.5932510562
  C        24.5563138378       19.6186239192       20.5724128278
  N        23.8812284489       19.6454322788       21.8711464957
  N        26.7116622200       20.0410583659       21.7051977376
  H        25.9315693373       18.0987637949       21.2506136609
  H        27.8014937380       18.6655810552       19.6439435736
  H        26.8618568124       20.0557816595       19.0373797792
  H        26.0451624687       17.0643420142       18.8486447662
  H        26.5798309980       18.0915008478       17.4910082669
  H        24.0455329891       17.8546851026       17.5788505343
  H        24.5715952906       19.5519734474       17.7443378597
  H        23.7348645527       17.6698353669       20.0705491586
  H        22.7935216565       19.0478334661       19.4342650231
  H        24.6074907032       20.6409591680       20.1190138127
  C        30.6959228361       30.3843911405       29.4939282757
  C        31.1380557511       31.4845881280       30.4834993432
  C        31.6221781316       30.8785832251       31.8143534494
  C        32.7578289760       29.8617518475       31.5896368231
  C        32.3473890513       28.7771787263       30.5760603698
  C        31.8802180768       29.3958333250       29.2439304040
  N        31.4421677011       28.3499750096       28.3155273163
  N        30.3182843114       30.9652576680       28.2067230173
  H        29.8519146045       29.8027807933       29.9436176267
  H        30.2857791893       32.1773897749       30.6523438348
  H        31.9500862891       32.0810039103       30.0099015257
  H        30.7684679111       30.3681397741       32.3171748813
  H        31.9550605859       31.6884969259       32.4987240092
  H        33.0512449787       29.3897466538       32.5522310202
  H        33.6590157077       30.3980673137       31.2118010569
  H        31.5174413010       28.1586994190       30.9861125678
  H        33.1926576616       28.0841941861       30.3764388420
  H        32.7092212993       30.0061037120       28.8024916079
  C        30.9176404384       31.1407484371       20.8670340639
  C        30.6264622441       31.8587360566       19.5352868688
  C        31.7904447721       31.6965180053       18.5402489626
  C        32.1302762055       30.2113694520       18.3107641707
  C        32.4012112580       29.4845074311       19.6412571593
  C        31.2078418098       29.6262274306       20.6115989584
  N        31.5119194566       29.0081064766       21.8994768388
  N        29.7774127987       31.2636733719       21.7799165317
  H        31.8482538605       31.5621454982       21.3258877094
  H        30.4287750287       32.9327889670       19.7395505883
  H        29.6895329940       31.4367004813       19.1073098916
  H        32.6909629672       32.2202515315       18.9367718213
  H        31.5367979191       32.1889497006       17.5766055800
  H        33.0117764133       30.1130734345       17.6410108890
  H        31.2780904200       29.7168460405       17.7898282244
  H        33.3087733751       29.9011045621       20.1337479964
  H        32.5966367932       28.4041779069       19.4686205094
  H        30.2973963667       29.1733725499       20.1434802677
  C        18.9902926597       31.0315220619       29.1901507959
  C        19.2675724743       31.7294352926       30.5349075096
  C        18.0950246626       31.5491350834       31.5158738746
  C        17.7586853534       30.0592684634       31.7180531007
  C        17.5022982747       29.3508944109       30.3746066739
  C        18.7025674927       29.5121074568       29.4162088412
  N        18.4107097549       28.9119341855       28.1157331293
  N        20.1392901535       31.1742190638       28.2930450574
  H        18.0631209733       31.4578964470       28.7287440842
  H        19.4649869938       32.8065584739       30.3475036799
  H        20.2021795091       31.3034812792       30.9641578939
  H        17.1972852843       32.0767060154       31.1183518101
  H        18.3380074062       32.0273747461       32.4892980298
  H        16.8719721718       29.9472386986       32.3784076394
  H        18.6083130243       29.5605420452       32.2389659738
  H        16.5975118641       29.7712460548       29.8804016861
  H        17.3100548197       28.2676032597       30.5297518243
  H        19.6109629210       29.0547246624       29.8834350759
  C        19.2650682561       30.3528843523       20.5663620670
  C        18.8428239880       31.4743117248       19.5903125396
  C        18.3836250869       30.8961810939       18.2376097055
  C        17.2473311382       29.8712028943       18.4188641783
  C        17.6420148962       28.7667728944       19.4167481536
  C        18.0763975107       29.3587934771       20.7708211868
  N        18.4944173917       28.2944605438       21.6869860145
  N        19.6199957226       30.9034615694       21.8735021992
  H        20.1187927587       29.7840658565       20.1182836099
  H        19.6989351537       32.1691565812       19.4502098936
  H        18.0229042493       32.0637061857       20.0590932964
  H        19.2477810089       30.4000854628       17.7382164080
  H        18.0598581754       31.7204236275       17.5657455399
  H        16.9739014379       29.4192005443       17.4411588826
  H        16.3374691432       30.3965126412       18.7914339407
  H        18.4863346358       28.1638452915       19.0127611429
  H        16.7984014002       28.0635611647       19.5832943262
  H        17.2398145600       29.9618031575       21.2068078038
