# Supplementary material for: Photoresponsive Organic Cages—Computationally Inspired Discovery of Azobenzene-Derived Organic Cages
Source: J Am Chem Soc. 2024 Oct 22;146(44):30332–9. doi: 10.1021/jacs.4c10217 (PMC11544616; doi:10.1021/jacs.4c10217)
Supplement: Supplementary file 1 — ja4c10217_si_001.zip [file ja4c10217_si_001.zip › Computational Models/Isomerisation Models/ACC1/TransIsomers/3plus6/EEE Orientation 3/OUTPUT.out]

 DBCSR| Multiplication driver                                               BLAS
 DBCSR| Multrec recursion limit                                              512
 DBCSR| Multiplication stack size                                           1000
 DBCSR| Maximum elements for images                                    UNLIMITED
 DBCSR| Multiplicative factor virtual images                                   1
 DBCSR| Multiplication size stacks                                             3
 DBCSR| Number of 3D layers                                               SINGLE
 DBCSR| Use MPI memory allocation                                              T
 DBCSR| Use RMA algorithm                                                      F
 DBCSR| Use Communication thread                                               T
 DBCSR| Communication thread load                                             87


  **** **** ******  **  PROGRAM STARTED AT               2020-02-01 11:20:56.940
 ***** ** ***  *** **   PROGRAM STARTED ON                          cx1-103-15-1
 **    ****   ******    PROGRAM STARTED BY                                 jpegg
 ***** **    ** ** **   PROGRAM PROCESS ID                                 30656
  **** **  *******  **  PROGRAM STARTED IN /rds/general/user/jpegg/home/WORK/Pro
                                           ject_PhotoIsomer/ICLPhotoIsomer/Exper
                                           imental/DA1/TransIsomers/36/I2/PBE

 CP2K| version string:                                          CP2K version 6.1
 CP2K| source code revision number:                                    svn:18464
 CP2K| cp2kflags: libint fftw3 parallel mpi3 scalapack has_no_shared_glibc max_c
 CP2K|            ontr=4 mkl
 CP2K| is freely available from                            https://www.cp2k.org/
 CP2K| Program compiled at                          Thu 12 Jul 13:52:12 BST 2018
 CP2K| Program compiled on                                  build-2.hpc.ic.ac.uk
 CP2K| Program compiled for                                   Linux-x86-64-intel
 CP2K| Data directory path                                   /tmp/cp2k/cp2k/data
 CP2K| Input file name                                                 INPUT.inp
 
 GLOBAL| Force Environment number                                              1
 GLOBAL| Basis set file name            /work/jpegg/Library/CP2K/Basis_Set/BASIS
 GLOBAL| Potential file name            /work/jpegg/Library/CP2K/Basis_Set/GTH_P
 GLOBAL| MM Potential file name                                     MM_POTENTIAL
 GLOBAL| Coordinate file name                                         POSXYZ.xyz
 GLOBAL| Method name                                                        CP2K
 GLOBAL| Project name                                                     peggjt
 GLOBAL| Preferred FFT library                                             FFTW3
 GLOBAL| Preferred diagonalization lib.                                       SL
 GLOBAL| Run type                                                        GEO_OPT
 GLOBAL| All-to-all communication in single precision                          F
 GLOBAL| FFTs using library dependent lengths                                  T
 GLOBAL| Global print level                                                  LOW
 GLOBAL| Total number of message passing processes                            96
 GLOBAL| Number of threads for this process                                    1
 GLOBAL| This output is from process                                           0
 GLOBAL| CPU model name :  Intel(R) Xeon(R) CPU E5-2660 v2 @ 2.20GHz

 MEMORY| system memory details [Kb]
 MEMORY|                        rank 0           min           max       average
 MEMORY| MemTotal            131948328     131948328     131986516     131961057
 MEMORY| MemFree              26588056      26588056     105457760      54425077
 MEMORY| Buffers                     0             0             0             0
 MEMORY| Cached              102265096      23990532     102265096      74700121
 MEMORY| Slab                   946192        362208        946192        686314
 MEMORY| SReclaimable           798944        225056        798944        541669
 MEMORY| MemLikelyFree       129652096     129652096     129675160     129666868

 
 GENERATE|  Preliminary Number of Bonds generated:                             0
 GENERATE|  Achieved consistency in connectivity generation.

 *******************************************************************************
 *******************************************************************************
 **                                                                           **
 **     #####                         ##              ##                      **
 **    ##   ##            ##          ##              ##                      **
 **   ##     ##                       ##            ######                    **
 **   ##     ##  ##   ##  ##   #####  ##  ##   ####   ##    #####    #####    **
 **   ##     ##  ##   ##  ##  ##      ## ##   ##      ##   ##   ##  ##   ##   **
 **   ##  ## ##  ##   ##  ##  ##      ####     ###    ##   ######   ######    **
 **    ##  ###   ##   ##  ##  ##      ## ##      ##   ##   ##       ##        **
 **     #######   #####   ##   #####  ##  ##  ####    ##    #####   ##        **
 **           ##                                                    ##        **
 **                                                                           **
 **                                                ... make the atoms dance   **
 **                                                                           **
 **            Copyright (C) by CP2K developers group (2000 - 2018)           **
 **                                                                           **
 *******************************************************************************


 TOTAL NUMBERS AND MAXIMUM NUMBERS

  Total number of            - Atomic kinds:                                   3
                             - Atoms:                                        192
                             - Shell sets:                                   384
                             - Shells:                                       780
                             - Primitive Cartesian functions:                960
                             - Cartesian basis functions:                   1878
                             - Spherical basis functions:                   1776

  Maximum angular momentum of- Orbital basis functions:                        2
                             - Local part of the GTH pseudopotential:          2
                             - Non-local part of the GTH pseudopotential:      0


 SCF PARAMETERS         Density guess:                                    ATOMIC
                        --------------------------------------------------------
                        max_scf:                                              60
                        max_scf_history:                                       0
                        max_diis:                                              4
                        --------------------------------------------------------
                        eps_scf:                                        1.00E-06
                        eps_scf_history:                                0.00E+00
                        eps_diis:                                       1.00E-01
                        eps_eigval:                                     1.00E-05
                        --------------------------------------------------------
                        level_shift [a.u.]:                                 0.00
                        --------------------------------------------------------
                        Outer loop SCF in use 
                        No variables optimised in outer loop
                        eps_scf                                         1.00E-06
                        max_scf                                               10
                        No outer loop optimization
                        step_size                                       5.00E-01

 *******************************************************************************
 ***                     STARTING GEOMETRY OPTIMIZATION                      ***
 ***                           CONJUGATE GRADIENTS                           ***
 *******************************************************************************

 Number of electrons:                                                        516
 Number of occupied orbitals:                                                258
 Number of molecular orbitals:                                               258

 Number of orbital functions:                                               1776
 Number of independent orbital functions:                                   1776

 Extrapolation method: initial_guess


 SCF WAVEFUNCTION OPTIMIZATION

  ----------------------------------- OT ---------------------------------------
  Minimizer      : CG                  : conjugate gradient
  Preconditioner : FULL_SINGLE_INVERSE : inversion of 
                                         H + eS - 2*(Sc)(c^T*H*c+const)(Sc)^T
  Precond_solver : DEFAULT
  Line search    : 2PNT                : 2 energies, one gradient
  stepsize       :    0.08000000                  energy_gap     :    0.08000000
  eps_taylor     :   0.10000E-15                  max_taylor     :             4
  ----------------------------------- OT ---------------------------------------

  Step     Update method      Time    Convergence         Total energy    Change
  ------------------------------------------------------------------------------
     1 OT CG       0.80E-01  180.3     0.02901511      -658.5241980940 -6.59E+02
     2 OT LS       0.17E+00  104.6                     -682.1455413820
     3 OT CG       0.17E+00  172.7     0.02469554      -689.7762374937 -3.13E+01
     4 OT LS       0.81E-01  104.1                     -687.5391998059
     5 OT CG       0.81E-01  172.9     0.01664667      -698.8685042716 -9.09E+00
     6 OT LS       0.96E-01  104.3                     -704.4613277282
     7 OT CG       0.96E-01  172.4     0.01017872      -704.6671860634 -5.80E+00
     8 OT LS       0.11E+00  104.1                     -707.2163070908
     9 OT CG       0.11E+00  172.7     0.00535580      -707.2468872184 -2.58E+00
    10 OT LS       0.13E+00  104.2                     -708.0975857516
    11 OT CG       0.13E+00  172.6     0.00371154      -708.1304265849 -8.84E-01
    12 OT LS       0.15E+00  103.8                     -708.5869100216
    13 OT CG       0.15E+00  172.3     0.00297579      -708.5906381709 -4.60E-01
    14 OT LS       0.14E+00  104.5                     -708.8672888856
    15 OT CG       0.14E+00  172.7     0.00235664      -708.8687645191 -2.78E-01
    16 OT LS       0.14E+00  104.1                     -709.0396832346
    17 OT CG       0.14E+00  172.1     0.00185274      -709.0399333058 -1.71E-01
    18 OT LS       0.14E+00  104.7                     -709.1455274085
    19 OT CG       0.14E+00  172.2     0.00149063      -709.1455271909 -1.06E-01
    20 OT LS       0.13E+00  104.2                     -709.2135914785
    21 OT CG       0.13E+00  172.6     0.00124570      -709.2135961039 -6.81E-02
    22 OT LS       0.13E+00  104.6                     -709.2610967388
    23 OT CG       0.13E+00  172.7     0.00102903      -709.2610994767 -4.75E-02
    24 OT LS       0.14E+00  104.8                     -709.2943843246
    25 OT CG       0.14E+00  172.2     0.00082507      -709.2944177990 -3.33E-02
    26 OT LS       0.14E+00  104.5                     -709.3166664307
    27 OT CG       0.14E+00  172.3     0.00062925      -709.3166930751 -2.23E-02
    28 OT LS       0.15E+00  104.5                     -709.3303892113
    29 OT CG       0.15E+00  172.4     0.00051040      -709.3304327692 -1.37E-02
    30 OT LS       0.15E+00  104.3                     -709.3395175077
    31 OT CG       0.15E+00  172.6     0.00042142      -709.3395177790 -9.09E-03
    32 OT LS       0.14E+00  104.6                     -709.3453600234
    33 OT CG       0.14E+00  172.7     0.00034735      -709.3453788162 -5.86E-03
    34 OT LS       0.14E+00  104.0                     -709.3493047042
    35 OT CG       0.14E+00  172.8     0.00028049      -709.3493054366 -3.93E-03
    36 OT LS       0.15E+00  104.5                     -709.3520226170
    37 OT CG       0.15E+00  172.8     0.00023808      -709.3520328773 -2.73E-03
    38 OT LS       0.15E+00  104.4                     -709.3539456574
    39 OT CG       0.15E+00  172.4     0.00020754      -709.3539471039 -1.91E-03
    40 OT LS       0.14E+00  104.5                     -709.3553542967
    41 OT CG       0.14E+00  172.3     0.00018024      -709.3553557420 -1.41E-03
    42 OT LS       0.15E+00  104.3                     -709.3564704191
    43 OT CG       0.15E+00  172.5     0.00015991      -709.3564730137 -1.12E-03
    44 OT LS       0.15E+00  104.4                     -709.3573449531
    45 OT CG       0.15E+00  172.8     0.00014504      -709.3573450138 -8.72E-04
    46 OT LS       0.14E+00  104.7                     -709.3580226356
    47 OT CG       0.14E+00  173.0     0.00012922      -709.3580247962 -6.80E-04
    48 OT LS       0.16E+00  104.0                     -709.3586237222
    49 OT CG       0.16E+00  172.2     0.00011734      -709.3586311491 -6.06E-04
    50 OT LS       0.16E+00  104.1                     -709.3591289103
    51 OT CG       0.16E+00  172.7     0.00010750      -709.3591289277 -4.98E-04
    52 OT LS       0.16E+00  104.8                     -709.3595498930
    53 OT CG       0.16E+00  172.6     0.00009783      -709.3595499239 -4.21E-04
    54 OT LS       0.16E+00  104.2                     -709.3599104648
    55 OT CG       0.16E+00  172.2     0.00009112      -709.3599108679 -3.61E-04
    56 OT LS       0.16E+00  104.4                     -709.3602200022
    57 OT CG       0.16E+00  172.0     0.00008388      -709.3602200561 -3.09E-04
    58 OT LS       0.16E+00  104.6                     -709.3604824830
    59 OT CG       0.16E+00  172.2     0.00007750      -709.3604824834 -2.62E-04
    60 OT LS       0.16E+00  104.7                     -709.3606988012

  Leaving inner SCF loop after reaching    60 steps.


  Electronic density on regular grids:       -515.9999992801        0.0000007199
  Core density on regular grids:              515.9999967684       -0.0000032316
  Total charge density on r-space grids:       -0.0000025116
  Total charge density g-space grids:          -0.0000025116

  Overlap energy of the core charge distribution:               0.00004120505103
  Self energy of the core charge distribution:              -1694.39446126194002
  Core Hamiltonian energy:                                    526.72206713455375
  Hartree energy:                                             682.96144497841226
  Exchange-correlation energy:                               -224.64979085731940

  Total energy:                                              -709.36069880124239

  outer SCF iter =    1 RMS gradient =   0.78E-04 energy =       -709.3606988012

  ----------------------------------- OT ---------------------------------------
  Minimizer      : CG                  : conjugate gradient
  Preconditioner : FULL_SINGLE_INVERSE : inversion of 
                                         H + eS - 2*(Sc)(c^T*H*c+const)(Sc)^T
  Precond_solver : DEFAULT
  Line search    : 2PNT                : 2 energies, one gradient
  stepsize       :    0.08000000                  energy_gap     :    0.08000000
  eps_taylor     :   0.10000E-15                  max_taylor     :             4
  ----------------------------------- OT ---------------------------------------

  Step     Update method      Time    Convergence         Total energy    Change
  ------------------------------------------------------------------------------
     1 OT CG       0.80E-01  279.4     0.00017099      -709.3606990464 -2.17E-04
     2 OT LS       0.15E+00  104.1                     -709.3614909355
     3 OT CG       0.15E+00  172.6     0.00010784      -709.3617250585 -1.03E-03
     4 OT LS       0.55E-01  104.4                     -709.3614020989
     5 OT CG       0.55E-01  172.3     0.00006021      -709.3618712382 -1.46E-04
     6 OT LS       0.65E-01  104.1                     -709.3619239571
     7 OT CG       0.65E-01  171.9     0.00003432      -709.3619252865 -5.40E-05
     8 OT LS       0.63E-01  104.6                     -709.3619422405
     9 OT CG       0.63E-01  172.6     0.00001717      -709.3619422606 -1.70E-05
    10 OT LS       0.71E-01  104.3                     -709.3619469998
    11 OT CG       0.71E-01  172.6     0.00001031      -709.3619470632 -4.80E-06
    12 OT LS       0.63E-01  104.6                     -709.3619485607
    13 OT CG       0.63E-01  172.4     0.00000566      -709.3619485885 -1.53E-06
    14 OT LS       0.70E-01  104.6                     -709.3619490976
    15 OT CG       0.70E-01  172.6     0.00000317      -709.3619491038 -5.15E-07
    16 OT LS       0.75E-01  104.6                     -709.3619492765
    17 OT CG       0.75E-01  172.6     0.00000196      -709.3619492772 -1.73E-07
    18 OT LS       0.77E-01  104.4                     -709.3619493442
    19 OT CG       0.77E-01  172.3     0.00000112      -709.3619493443 -6.70E-08
    20 OT LS       0.74E-01  104.1                     -709.3619493655
    21 OT CG       0.74E-01  172.7     0.00000068      -709.3619493656 -2.13E-08

  *** SCF run converged in    21 steps ***


  Electronic density on regular grids:       -515.9999992799        0.0000007201
  Core density on regular grids:              515.9999967684       -0.0000032316
  Total charge density on r-space grids:       -0.0000025115
  Total charge density g-space grids:          -0.0000025115

  Overlap energy of the core charge distribution:               0.00004120505103
  Self energy of the core charge distribution:              -1694.39446126194002
  Core Hamiltonian energy:                                    526.71895645191739
  Hartree energy:                                             682.96367300316194
  Exchange-correlation energy:                               -224.65015876375182

  Total energy:                                              -709.36194936556149

  outer SCF iter =    2 RMS gradient =   0.68E-06 energy =       -709.3619493656
  outer SCF loop converged in   2 iterations or   81 steps


 ENERGY| Total FORCE_EVAL ( QS ) energy (a.u.):             -709.361949372587219


 ATOMIC FORCES in [a.u.]

 # Atom   Kind   Element          X              Y              Z
      1      1      C           0.00422135    -0.00071131    -0.00980599
      2      1      C           0.00154431    -0.00227896     0.00151781
      3      1      C          -0.00595187     0.00654195     0.00911527
      4      1      C          -0.00270589     0.00816807    -0.00788871
      5      1      C           0.00812138    -0.01065792     0.00572495
      6      1      C          -0.00329671     0.00032309     0.00230729
      7      2      N           0.00772387    -0.01555102     0.00694737
      8      2      N          -0.01458253     0.01898391    -0.00911774
      9      1      C           0.00699854    -0.00980542     0.00233057
     10      1      C          -0.00869600     0.01422252    -0.00568752
     11      1      C          -0.00096642    -0.00680618     0.00017419
     12      1      C           0.00124743     0.00423366     0.00708125
     13      1      C          -0.00225981     0.00018895    -0.00221899
     14      1      C           0.00602268    -0.00963715    -0.00068169
     15      1      C          -0.00551280     0.00608695    -0.00914715
     16      1      C           0.00152768    -0.00914093    -0.00086718
     17      1      C           0.00194534    -0.00875067     0.00902132
     18      1      C          -0.00712260     0.00720925     0.00515401
     19      3      H          -0.00163924     0.00402622    -0.01305615
     20      3      H          -0.00666840     0.00657148     0.01180621
     21      3      H           0.00895265    -0.01114843     0.00224100
     22      3      H          -0.00720249     0.01060416    -0.00440809
     23      3      H           0.00422725    -0.00211280     0.01307626
     24      3      H           0.00581836    -0.01074279    -0.00949212
     25      3      H           0.00596636    -0.01349606    -0.01361320
     26      3      H           0.01294599     0.00629671     0.01560928
     27      3      H          -0.01268821     0.00480755     0.01461658
     28      3      H           0.00089182     0.00935103    -0.01849377
     29      1      C          -0.00420865    -0.00099175     0.00989368
     30      1      C          -0.00156872    -0.00227506    -0.00145950
     31      1      C           0.00587815     0.00662108    -0.00927744
     32      1      C           0.00284022     0.00815900     0.00819351
     33      1      C          -0.00812779    -0.01061420    -0.00603816
     34      1      C           0.00321806     0.00051437    -0.00226572
     35      2      N          -0.00824768    -0.01683411    -0.00893457
     36      2      N           0.01419853     0.01624231     0.01050180
     37      1      C          -0.00684387    -0.00965084    -0.00233054
     38      1      C           0.00854269     0.01425374     0.00590812
     39      1      C           0.00096758    -0.00677466    -0.00042750
     40      1      C          -0.00123762     0.00436580    -0.00730985
     41      1      C           0.00222182     0.00021941     0.00240025
     42      1      C          -0.00603427    -0.00971352     0.00089249
     43      1      C           0.00557589     0.00622928     0.00930637
     44      1      C          -0.00121980    -0.00909310     0.00078294
     45      1      C          -0.00197079    -0.00861647    -0.00898632
     46      1      C           0.00696977     0.00720975    -0.00532184
     47      3      H           0.00165045     0.00390254     0.01312786
     48      3      H           0.00663355     0.00673634    -0.01173982
     49      3      H          -0.00891476    -0.01118699    -0.00234175
     50      3      H           0.00715272     0.01068607     0.00454264
     51      3      H          -0.00420039    -0.00202250    -0.01302702
     52      3      H          -0.00568365    -0.01085933     0.00935030
     53      3      H          -0.00583539    -0.01370877     0.01351879
     54      3      H          -0.01310651     0.00637105    -0.01559359
     55      3      H           0.01266166     0.00504832    -0.01464545
     56      3      H          -0.00090128     0.00915427     0.01860695
     57      1      C          -0.00927796    -0.00219036     0.00434863
     58      1      C           0.00228762     0.00178871     0.00059518
     59      1      C           0.00375958     0.00029809    -0.01103161
     60      1      C          -0.00525838    -0.00109650    -0.00965065
     61      1      C           0.00808842    -0.00053221     0.01390736
     62      1      C           0.00110952     0.00246662    -0.00204049
     63      2      N           0.00987062     0.00161670     0.01811105
     64      2      N          -0.01056004     0.00136478    -0.01928433
     65      1      C           0.00511262    -0.00127703     0.00973445
     66      1      C          -0.00809426    -0.00035999    -0.01388859
     67      1      C          -0.00087650     0.00243107     0.00215281
     68      1      C           0.00907445    -0.00213800    -0.00424667
     69      1      C          -0.00231980     0.00174393    -0.00053500
     70      1      C          -0.00379876     0.00021234     0.01127926
     71      1      C          -0.00861536     0.00041505    -0.00952892
     72      1      C          -0.00343973     0.00183647     0.00900523
     73      1      C           0.00873377     0.00038828     0.00958877
     74      1      C           0.00322126     0.00189627    -0.00909755
     75      3      H          -0.01345768    -0.00077140    -0.00335249
     76      3      H           0.01053831     0.00052905    -0.01123742
     77      3      H           0.00414986    -0.00028780     0.01357292
     78      3      H          -0.00417736    -0.00017672    -0.01354186
     79      3      H           0.01345350    -0.00069726     0.00333052
     80      3      H          -0.01048272     0.00031095     0.01128723
     81      3      H          -0.01449872     0.00080459     0.01406987
     82      3      H           0.01951464    -0.00577133     0.00428967
     83      3      H           0.01449209     0.00105819    -0.01396656
     84      3      H          -0.01938815    -0.00583337    -0.00440536
     85      1      C           0.00027877    -0.01059073    -0.00404390
     86      1      C          -0.01516073    -0.00303122     0.00632473
     87      1      C          -0.00714174     0.00335478    -0.01322214
     88      1      C           0.00560580     0.01397788    -0.00143111
     89      1      C           0.01598541    -0.00555340     0.00160889
     90      1      C          -0.00124397    -0.00008660     0.01216871
     91      2      N           0.00871661    -0.00106676     0.02216433
     92      2      N          -0.01713806    -0.01814749    -0.00688390
     93      3      H          -0.00015819     0.01271580     0.00885953
     94      3      H           0.01121580     0.00705919     0.00325732
     95      3      H           0.00097454    -0.00703057    -0.01234696
     96      3      H          -0.00164841     0.00921290     0.01148336
     97      3      H           0.00774918    -0.01059690     0.00257586
     98      3      H          -0.00679147    -0.00509762     0.01036717
     99      3      H           0.00175193    -0.00963240    -0.01124156
    100      3      H          -0.00121671     0.01067719     0.00937361
    101      3      H          -0.01125068    -0.00261189    -0.00669409
    102      3      H           0.00184165    -0.00470797    -0.01491717
    103      1      C           0.00126307     0.00002025    -0.01203069
    104      1      C          -0.01593696    -0.00563288    -0.00173344
    105      1      C          -0.00558028     0.01397617     0.00149642
    106      1      C           0.00687165     0.00339002     0.01329524
    107      1      C           0.01540939    -0.00306193    -0.00631384
    108      1      C          -0.00036549    -0.01082622     0.00385026
    109      2      N           0.01729321    -0.01775599     0.00518760
    110      2      N          -0.01028248    -0.00026969    -0.02056130
    111      3      H          -0.00178946    -0.00485991     0.01489648
    112      3      H           0.01123193    -0.00254850     0.00666737
    113      3      H           0.00111601     0.01075403    -0.00927776
    114      3      H          -0.00166120    -0.00975813     0.01116198
    115      3      H           0.00682757    -0.00492969    -0.01038307
    116      3      H          -0.00764938    -0.01066845    -0.00267407
    117      3      H           0.00156334     0.00934543    -0.01143681
    118      3      H          -0.00092473    -0.00714049     0.01228079
    119      3      H          -0.01130793     0.00697286    -0.00321275
    120      3      H           0.00005646     0.01280931    -0.00872824
    121      1      C           0.01165572     0.00183215    -0.00245812
    122      1      C           0.00357549    -0.00973760     0.01315017
    123      1      C           0.00126070    -0.01237267    -0.00891713
    124      1      C          -0.01354732     0.00097712    -0.00590445
    125      1      C           0.00310255     0.01734075    -0.00529367
    126      1      C          -0.00167157     0.00472080     0.01278399
    127      2      N          -0.00408795     0.01278362     0.01871129
    128      2      N           0.02288031    -0.00760986     0.00645896
    129      3      H          -0.01510794    -0.00096817     0.00470218
    130      3      H          -0.00879215     0.00945390    -0.00377231
    131      3      H           0.01002170    -0.00285307    -0.00975502
    132      3      H          -0.01172821     0.00125403     0.00907481
    133      3      H           0.00839314     0.01040907     0.00065583
    134      3      H           0.00300981    -0.00037050     0.01301446
    135      3      H           0.01209342    -0.00090901    -0.00872638
    136      3      H          -0.01258974     0.00042533     0.00640557
    137      3      H           0.00540881    -0.01215140    -0.00016189
    138      3      H           0.00761151    -0.00256554    -0.01311598
    139      1      C          -0.00456085     0.00622580    -0.00700602
    140      1      C           0.00594565    -0.01224378    -0.01001682
    141      1      C          -0.01232099    -0.00944319     0.00203429
    142      1      C           0.00015643    -0.00025861     0.01536978
    143      1      C          -0.00086453     0.01804179     0.00160308
    144      1      C           0.01059406     0.00055200    -0.00031192
    145      2      N           0.01459792     0.01767954     0.01360370
    146      2      N          -0.00581541    -0.00391388    -0.02205227
    147      3      H           0.01043482    -0.00638936     0.01025599
    148      3      H           0.00398156     0.00763056     0.01017385
    149      3      H          -0.01308193     0.00305765    -0.00488217
    150      3      H           0.01275482    -0.00397471     0.00650852
    151      3      H           0.00066979     0.01139723    -0.00686826
    152      3      H           0.01012509    -0.00290238    -0.00824759
    153      3      H          -0.01245640     0.00402255    -0.00676570
    154      3      H           0.01087664    -0.00470805     0.00816446
    155      3      H          -0.00671484    -0.00972845    -0.00690314
    156      3      H          -0.01351925     0.00200875    -0.00545885
    157      1      C           0.00450154     0.00624485     0.00703309
    158      1      C          -0.00570153    -0.01231367     0.00982536
    159      1      C           0.01246540    -0.00933378    -0.00216403
    160      1      C          -0.00017873    -0.00010660    -0.01547219
    161      1      C           0.00096348     0.01823443    -0.00137862
    162      1      C          -0.01078360     0.00040289     0.00022439
    163      2      N          -0.01348591     0.01761147    -0.01489170
    164      2      N           0.00826963    -0.00470415     0.02300846
    165      3      H          -0.01031553    -0.00633740    -0.01038936
    166      3      H          -0.00398334     0.00769749    -0.01008420
    167      3      H           0.01305820     0.00308577     0.00499962
    168      3      H          -0.01263837    -0.00396011    -0.00658603
    169      3      H          -0.00077643     0.01132221     0.00701109
    170      3      H          -0.01020619    -0.00306528     0.00820880
    171      3      H           0.01245659     0.00403256     0.00691711
    172      3      H          -0.01078892    -0.00468357    -0.00827208
    173      3      H           0.00673448    -0.00976435     0.00681722
    174      3      H           0.01351278     0.00202386     0.00555813
    175      1      C          -0.01179490     0.00174401     0.00237678
    176      1      C          -0.00361213    -0.00973961    -0.01328267
    177      1      C          -0.00113215    -0.01257511     0.00862268
    178      1      C           0.01352940     0.00091810     0.00592885
    179      1      C          -0.00314737     0.01716902     0.00538275
    180      1      C           0.00174627     0.00488460    -0.01270795
    181      2      N           0.00459630     0.01370277    -0.01981270
    182      2      N          -0.02181132    -0.00723706    -0.00611393
    183      3      H           0.01514534    -0.00083381    -0.00464548
    184      3      H           0.00878810     0.00954763     0.00393178
    185      3      H          -0.00998818    -0.00300750     0.00964550
    186      3      H           0.01171430     0.00140833    -0.00900296
    187      3      H          -0.00843403     0.01035484    -0.00057174
    188      3      H          -0.00295763    -0.00024629    -0.01302369
    189      3      H          -0.01215041    -0.00106177     0.00869022
    190      3      H           0.01257619     0.00056839    -0.00633437
    191      3      H          -0.00536898    -0.01219257     0.00000435
    192      3      H          -0.00767398    -0.00274868     0.01307449
 SUM OF ATOMIC FORCES           0.00235646     0.00059172    -0.00249579     0.00348310

 --------  Informations at step =     0 ------------
  Optimization Method        =                   SD
  Total Energy               =      -709.3619493726
  Used time                  =            11489.731
 ---------------------------------------------------

 --------------------------
 OPTIMIZATION STEP:      1
 --------------------------

 Number of electrons:                                                        516
 Number of occupied orbitals:                                                258
 Number of molecular orbitals:                                               258

 Number of orbital functions:                                               1776
 Number of independent orbital functions:                                   1776

 Extrapolation method: ASPC


 SCF WAVEFUNCTION OPTIMIZATION

  ----------------------------------- OT ---------------------------------------
  Minimizer      : CG                  : conjugate gradient
  Preconditioner : FULL_SINGLE_INVERSE : inversion of 
                                         H + eS - 2*(Sc)(c^T*H*c+const)(Sc)^T
  Precond_solver : DEFAULT
  Line search    : 2PNT                : 2 energies, one gradient
  stepsize       :    0.08000000                  energy_gap     :    0.08000000
  eps_taylor     :   0.10000E-15                  max_taylor     :             4
  ----------------------------------- OT ---------------------------------------

  Step     Update method      Time    Convergence         Total energy    Change
  ------------------------------------------------------------------------------
     1 OT CG       0.80E-01  146.8     0.00000049      -709.3619493726 -7.09E+02

  *** SCF run converged in     1 steps ***


  Electronic density on regular grids:       -515.9999992799        0.0000007201
  Core density on regular grids:              515.9999967684       -0.0000032316
  Total charge density on r-space grids:       -0.0000025115
  Total charge density g-space grids:          -0.0000025115

  Overlap energy of the core charge distribution:               0.00004120505103
  Self energy of the core charge distribution:              -1694.39446126194002
  Core Hamiltonian energy:                                    526.71895633398981
  Hartree energy:                                             682.96367284189682
  Exchange-correlation energy:                               -224.65015849158374

  Total energy:                                              -709.36194937258608

  outer SCF iter =    1 RMS gradient =   0.49E-06 energy =       -709.3619493726
  outer SCF loop converged in   1 iterations or    1 steps


 ENERGY| Total FORCE_EVAL ( QS ) energy (a.u.):             -709.361949372586082


 Number of electrons:                                                        516
 Number of occupied orbitals:                                                258
 Number of molecular orbitals:                                               258

 Number of orbital functions:                                               1776
 Number of independent orbital functions:                                   1776

 Extrapolation method: ASPC


 SCF WAVEFUNCTION OPTIMIZATION

  ----------------------------------- OT ---------------------------------------
  Minimizer      : CG                  : conjugate gradient
  Preconditioner : FULL_SINGLE_INVERSE : inversion of 
                                         H + eS - 2*(Sc)(c^T*H*c+const)(Sc)^T
  Precond_solver : DEFAULT
  Line search    : 2PNT                : 2 energies, one gradient
  stepsize       :    0.08000000                  energy_gap     :    0.08000000
  eps_taylor     :   0.10000E-15                  max_taylor     :             4
  ----------------------------------- OT ---------------------------------------

  Step     Update method      Time    Convergence         Total energy    Change
  ------------------------------------------------------------------------------
     1 OT CG       0.80E-01  147.3     0.00029882      -709.3837510139 -7.09E+02
     2 OT LS       0.15E+00  104.2                     -709.3861655852
     3 OT CG       0.15E+00  172.8     0.00014270      -709.3868696445 -3.12E-03
     4 OT LS       0.76E-01  104.8                     -709.3868563743
     5 OT CG       0.76E-01  173.1     0.00006610      -709.3872217924 -3.52E-04
     6 OT LS       0.76E-01  104.6                     -709.3872974033
     7 OT CG       0.76E-01  173.0     0.00003613      -709.3872974033 -7.56E-05
     8 OT LS       0.57E-01  104.1                     -709.3873128319
     9 OT CG       0.57E-01  172.9     0.00002121      -709.3873145580 -1.72E-05
    10 OT LS       0.62E-01  104.2                     -709.3873209344
    11 OT CG       0.62E-01  173.8     0.00000851      -709.3873209739 -6.42E-06
    12 OT LS       0.76E-01  104.7                     -709.3873221970
    13 OT CG       0.76E-01  173.0     0.00000422      -709.3873222405 -1.27E-06
    14 OT LS       0.71E-01  104.1                     -709.3873225274
    15 OT CG       0.71E-01  172.9     0.00000230      -709.3873225291 -2.89E-07
    16 OT LS       0.67E-01  104.5                     -709.3873226095
    17 OT CG       0.67E-01  172.1     0.00000104      -709.3873226098 -8.07E-08
    18 OT LS       0.69E-01  104.3                     -709.3873226269
    19 OT CG       0.69E-01  173.1     0.00000062      -709.3873226269 -1.71E-08

  *** SCF run converged in    19 steps ***


  Electronic density on regular grids:       -515.9999992801        0.0000007199
  Core density on regular grids:              515.9999967657       -0.0000032343
  Total charge density on r-space grids:       -0.0000025143
  Total charge density g-space grids:          -0.0000025143

  Overlap energy of the core charge distribution:               0.00003480753672
  Self energy of the core charge distribution:              -1694.39446126194002
  Core Hamiltonian energy:                                    525.78033152924513
  Hartree energy:                                             683.59554051858549
  Exchange-correlation energy:                               -224.36876822031306

  Total energy:                                              -709.38732262688586

  outer SCF iter =    1 RMS gradient =   0.62E-06 energy =       -709.3873226269
  outer SCF loop converged in   1 iterations or   19 steps


 ENERGY| Total FORCE_EVAL ( QS ) energy (a.u.):             -709.387322626885862


 Number of electrons:                                                        516
 Number of occupied orbitals:                                                258
 Number of molecular orbitals:                                               258

 Number of orbital functions:                                               1776
 Number of independent orbital functions:                                   1776

 Extrapolation method: ASPC


 SCF WAVEFUNCTION OPTIMIZATION

  ----------------------------------- OT ---------------------------------------
  Minimizer      : CG                  : conjugate gradient
  Preconditioner : FULL_SINGLE_INVERSE : inversion of 
                                         H + eS - 2*(Sc)(c^T*H*c+const)(Sc)^T
  Precond_solver : DEFAULT
  Line search    : 2PNT                : 2 energies, one gradient
  stepsize       :    0.08000000                  energy_gap     :    0.08000000
  eps_taylor     :   0.10000E-15                  max_taylor     :             4
  ----------------------------------- OT ---------------------------------------

  Step     Update method      Time    Convergence         Total energy    Change
  ------------------------------------------------------------------------------
     1 OT CG       0.80E-01  147.2     0.00003463      -709.3933005906 -7.09E+02
     2 OT LS       0.15E+00  104.4                     -709.3933330192
     3 OT CG       0.15E+00  172.8     0.00001741      -709.3933425026 -4.19E-05
     4 OT LS       0.73E-01  105.0                     -709.3933414105
     5 OT CG       0.73E-01  172.8     0.00000801      -709.3933475420 -5.04E-06
     6 OT LS       0.66E-01  104.6                     -709.3933485085
     7 OT CG       0.66E-01  173.1     0.00000511      -709.3933485169 -9.75E-07
     8 OT LS       0.66E-01  105.1                     -709.3933489109
     9 OT CG       0.66E-01  172.0     0.00000218      -709.3933489109 -3.94E-07
    10 OT LS       0.69E-01  104.0                     -709.3933489862
    11 OT CG       0.69E-01  173.1     0.00000096      -709.3933489864 -7.55E-08

  *** SCF run converged in    11 steps ***


  Electronic density on regular grids:       -515.9999992979        0.0000007021
  Core density on regular grids:              515.9999967695       -0.0000032305
  Total charge density on r-space grids:       -0.0000025284
  Total charge density g-space grids:          -0.0000025284

  Overlap energy of the core charge distribution:               0.00002731774433
  Self energy of the core charge distribution:              -1694.39446126194002
  Core Hamiltonian energy:                                    524.33443679319544
  Hartree energy:                                             684.59102153636331
  Exchange-correlation energy:                               -223.92437337174309

  Total energy:                                              -709.39334898638003

  outer SCF iter =    1 RMS gradient =   0.96E-06 energy =       -709.3933489864
  outer SCF loop converged in   1 iterations or   11 steps


 ENERGY| Total FORCE_EVAL ( QS ) energy (a.u.):             -709.393348986380033


 Number of electrons:                                                        516
 Number of occupied orbitals:                                                258
 Number of molecular orbitals:                                               258

 Number of orbital functions:                                               1776
 Number of independent orbital functions:                                   1776

 Extrapolation method: ASPC


 SCF WAVEFUNCTION OPTIMIZATION

  ----------------------------------- OT ---------------------------------------
  Minimizer      : CG                  : conjugate gradient
  Preconditioner : FULL_SINGLE_INVERSE : inversion of 
                                         H + eS - 2*(Sc)(c^T*H*c+const)(Sc)^T
  Precond_solver : DEFAULT
  Line search    : 2PNT                : 2 energies, one gradient
  stepsize       :    0.08000000                  energy_gap     :    0.08000000
  eps_taylor     :   0.10000E-15                  max_taylor     :             4
  ----------------------------------- OT ---------------------------------------

  Step     Update method      Time    Convergence         Total energy    Change
  ------------------------------------------------------------------------------
     1 OT CG       0.80E-01  146.7     0.00072642      -709.3745423681 -7.09E+02
     2 OT LS       0.16E+00  104.4                     -709.3889257349
     3 OT CG       0.16E+00  172.6     0.00033940      -709.3934114747 -1.89E-02
     4 OT LS       0.77E-01  104.3                     -709.3933095051
     5 OT CG       0.77E-01  173.4     0.00015323      -709.3954479422 -2.04E-03
     6 OT LS       0.82E-01  104.7                     -709.3958876469
     7 OT CG       0.82E-01  172.6     0.00007853      -709.3958892756 -4.41E-04
     8 OT LS       0.66E-01  104.1                     -709.3959771035
     9 OT CG       0.66E-01  173.0     0.00004643      -709.3959825726 -9.33E-05
    10 OT LS       0.58E-01  104.2                     -709.3960108577
    11 OT CG       0.58E-01  172.6     0.00001897      -709.3960113637 -2.88E-05
    12 OT LS       0.81E-01  104.6                     -709.3960175059
    13 OT CG       0.81E-01  172.7     0.00000889      -709.3960180206 -6.66E-06
    14 OT LS       0.79E-01  104.3                     -709.3960194445
    15 OT CG       0.79E-01  172.5     0.00000477      -709.3960194455 -1.42E-06
    16 OT LS       0.67E-01  104.2                     -709.3960197819
    17 OT CG       0.67E-01  173.0     0.00000213      -709.3960197929 -3.47E-07
    18 OT LS       0.82E-01  104.2                     -709.3960198754
    19 OT CG       0.82E-01  172.4     0.00000107      -709.3960198785 -8.56E-08
    20 OT LS       0.73E-01  104.3                     -709.3960198974
    21 OT CG       0.73E-01  172.9     0.00000063      -709.3960198978 -1.92E-08

  *** SCF run converged in    21 steps ***


  Electronic density on regular grids:       -515.9999992892        0.0000007108
  Core density on regular grids:              515.9999967687       -0.0000032313
  Total charge density on r-space grids:       -0.0000025206
  Total charge density g-space grids:          -0.0000025206

  Overlap energy of the core charge distribution:               0.00002967634730
  Self energy of the core charge distribution:              -1694.39446126194002
  Core Hamiltonian energy:                                    524.84512977084023
  Hartree energy:                                             684.23630583994156
  Exchange-correlation energy:                               -224.08302392294124

  Total energy:                                              -709.39601989775213

  outer SCF iter =    1 RMS gradient =   0.63E-06 energy =       -709.3960198978
  outer SCF loop converged in   1 iterations or   21 steps


 ENERGY| Total FORCE_EVAL ( QS ) energy (a.u.):             -709.396019897752126


 *******************************************************************************
 ***                 MNBRACK - NUMBER OF ENERGY EVALUATIONS :       4        ***
 *******************************************************************************

 Number of electrons:                                                        516
 Number of occupied orbitals:                                                258
 Number of molecular orbitals:                                               258

 Number of orbital functions:                                               1776
 Number of independent orbital functions:                                   1776

 Extrapolation method: ASPC


 SCF WAVEFUNCTION OPTIMIZATION

  ----------------------------------- OT ---------------------------------------
  Minimizer      : CG                  : conjugate gradient
  Preconditioner : FULL_SINGLE_INVERSE : inversion of 
                                         H + eS - 2*(Sc)(c^T*H*c+const)(Sc)^T
  Precond_solver : DEFAULT
  Line search    : 2PNT                : 2 energies, one gradient
  stepsize       :    0.08000000                  energy_gap     :    0.08000000
  eps_taylor     :   0.10000E-15                  max_taylor     :             4
  ----------------------------------- OT ---------------------------------------

  Step     Update method      Time    Convergence         Total energy    Change
  ------------------------------------------------------------------------------
     1 OT CG       0.80E-01  146.8     0.00087045      -709.3653295965 -7.09E+02
     2 OT LS       0.16E+00  104.1                     -709.3859597972
     3 OT CG       0.16E+00  172.8     0.00040687      -709.3923067504 -2.70E-02
     4 OT LS       0.76E-01  104.7                     -709.3921089115
     5 OT CG       0.76E-01  172.7     0.00018493      -709.3952013454 -2.89E-03
     6 OT LS       0.80E-01  104.6                     -709.3958263330
     7 OT CG       0.80E-01  172.4     0.00009669      -709.3958275075 -6.26E-04
     8 OT LS       0.64E-01  104.5                     -709.3959556614
     9 OT CG       0.64E-01  173.1     0.00005685      -709.3959643181 -1.37E-04
    10 OT LS       0.58E-01  104.2                     -709.3960065270
    11 OT CG       0.58E-01  172.5     0.00002379      -709.3960070201 -4.27E-05
    12 OT LS       0.77E-01  104.1                     -709.3960163533
    13 OT CG       0.77E-01  172.8     0.00001134      -709.3960169625 -9.94E-06
    14 OT LS       0.75E-01  104.5                     -709.3960191698
    15 OT CG       0.75E-01  173.1     0.00000605      -709.3960191708 -2.21E-06
    16 OT LS       0.68E-01  104.7                     -709.3960197365
    17 OT CG       0.68E-01  172.6     0.00000258      -709.3960197425 -5.72E-07
    18 OT LS       0.82E-01  104.4                     -709.3960198640
    19 OT CG       0.82E-01  173.1     0.00000130      -709.3960198677 -1.25E-07
    20 OT LS       0.69E-01  104.2                     -709.3960198936
    21 OT CG       0.69E-01  172.6     0.00000077      -709.3960198945 -2.68E-08

  *** SCF run converged in    21 steps ***


  Electronic density on regular grids:       -515.9999992892        0.0000007108
  Core density on regular grids:              515.9999967687       -0.0000032313
  Total charge density on r-space grids:       -0.0000025206
  Total charge density g-space grids:          -0.0000025206

  Overlap energy of the core charge distribution:               0.00002967634730
  Self energy of the core charge distribution:              -1694.39446126194002
  Core Hamiltonian energy:                                    524.84577328192950
  Hartree energy:                                             684.23578199724977
  Exchange-correlation energy:                               -224.08314358807900

  Total energy:                                              -709.39601989449238

  outer SCF iter =    1 RMS gradient =   0.77E-06 energy =       -709.3960198945
  outer SCF loop converged in   1 iterations or   21 steps


 ENERGY| Total FORCE_EVAL ( QS ) energy (a.u.):             -709.396019903178285


 ATOMIC FORCES in [a.u.]

 # Atom   Kind   Element          X              Y              Z
      1      1      C          -0.00023984     0.00318261    -0.00440719
      2      1      C           0.00225899    -0.00247275     0.00017099
      3      1      C          -0.00462845     0.00536317     0.00416889
      4      1      C           0.00501719    -0.00374876     0.00191312
      5      1      C           0.00143179    -0.00237285     0.00194160
      6      1      C           0.00053660    -0.00307322     0.00341384
      7      2      N          -0.00387644     0.00562770     0.00481386
      8      2      N          -0.00128709    -0.00557785    -0.00619625
      9      1      C          -0.00410308     0.00810560    -0.00084565
     10      1      C           0.00138301    -0.00260534    -0.00431733
     11      1      C          -0.00467973     0.00059157    -0.00271235
     12      1      C           0.00359845    -0.00188233     0.00542376
     13      1      C          -0.00142379     0.00175299     0.00304913
     14      1      C           0.00441052    -0.00829959    -0.00599328
     15      1      C           0.00818136    -0.00783000     0.01725221
     16      1      C          -0.01489878     0.01099129     0.00300247
     17      1      C          -0.00382849     0.01442505    -0.01526842
     18      1      C           0.00989733    -0.01736367    -0.00387442
     19      3      H          -0.00090714     0.00282612    -0.00983141
     20      3      H          -0.00579287     0.00559894     0.01019518
     21      3      H           0.00825862    -0.01050713     0.00254577
     22      3      H          -0.00785175     0.01171192    -0.00508088
     23      3      H           0.00323760    -0.00153373     0.00887371
     24      3      H           0.00463847    -0.00838389    -0.00644497
     25      3      H           0.00237075    -0.00634393    -0.00570416
     26      3      H           0.00478000     0.00345178     0.00597818
     27      3      H          -0.00639282     0.00260054     0.00713704
     28      3      H           0.00034850     0.00323652    -0.00747473
     29      1      C           0.00034002     0.00313421     0.00434183
     30      1      C          -0.00236177    -0.00262559    -0.00026989
     31      1      C           0.00457817     0.00543611    -0.00407798
     32      1      C          -0.00518130    -0.00424260    -0.00226981
     33      1      C          -0.00144100    -0.00222122    -0.00207759
     34      1      C          -0.00066553    -0.00300651    -0.00351632
     35      2      N           0.00345158     0.00538524    -0.00409157
     36      2      N           0.00226590    -0.00468416     0.00611776
     37      1      C           0.00393790     0.00791982     0.00100730
     38      1      C          -0.00138693    -0.00277528     0.00433102
     39      1      C           0.00474668     0.00066266     0.00268931
     40      1      C          -0.00358388    -0.00191389    -0.00529745
     41      1      C           0.00146265     0.00206805    -0.00290736
     42      1      C          -0.00427991    -0.00823186     0.00591173
     43      1      C          -0.00805394    -0.00768094    -0.01637409
     44      1      C           0.01527485     0.01144175    -0.00302400
     45      1      C           0.00396392     0.01372122     0.01440327
     46      1      C          -0.00996637    -0.01757261     0.00335911
     47      3      H           0.00091616     0.00272819     0.00990395
     48      3      H           0.00578541     0.00577847    -0.01019536
     49      3      H          -0.00823269    -0.01055205    -0.00266339
     50      3      H           0.00779320     0.01177595     0.00520802
     51      3      H          -0.00324248    -0.00149158    -0.00899477
     52      3      H          -0.00457938    -0.00856181     0.00643657
     53      3      H          -0.00220695    -0.00644280     0.00571695
     54      3      H          -0.00484754     0.00350488    -0.00587794
     55      3      H           0.00635044     0.00267694    -0.00718726
     56      3      H          -0.00038887     0.00303530     0.00739344
     57      1      C          -0.00454233    -0.00097723    -0.00219400
     58      1      C          -0.00218392     0.00067393     0.00391767
     59      1      C           0.00485435     0.00036000    -0.00881641
     60      1      C           0.00177937    -0.00103668     0.00644796
     61      1      C           0.00354391     0.00000840     0.00004228
     62      1      C           0.00398529     0.00161683     0.00273243
     63      2      N           0.00460329     0.00140040    -0.00355952
     64      2      N          -0.00543513     0.00101374     0.00516608
     65      1      C          -0.00208925    -0.00109800    -0.00661734
     66      1      C          -0.00351735     0.00005089     0.00001185
     67      1      C          -0.00417857     0.00166765    -0.00265859
     68      1      C           0.00462055    -0.00103803     0.00222651
     69      1      C           0.00215066     0.00070718    -0.00371350
     70      1      C          -0.00499124     0.00025774     0.00876790
     71      1      C           0.01725051    -0.00126802     0.01149888
     72      1      C           0.00278123     0.00199349    -0.01801856
     73      1      C          -0.01645879    -0.00115669    -0.01138715
     74      1      C          -0.00210961     0.00194533     0.01904189
     75      3      H          -0.00997536    -0.00069000    -0.00227969
     76      3      H           0.00814943     0.00042207    -0.00915253
     77      3      H           0.00471690    -0.00027736     0.01356480
     78      3      H          -0.00474316    -0.00016485    -0.01354191
     79      3      H           0.00988119    -0.00063610     0.00227070
     80      3      H          -0.00817805     0.00025378     0.00930377
     81      3      H          -0.00585794     0.00055422     0.00591833
     82      3      H           0.00801704    -0.00199837     0.00109511
     83      3      H           0.00594124     0.00065412    -0.00589130
     84      3      H          -0.00803443    -0.00197800    -0.00104483
     85      1      C          -0.00328184     0.00159443     0.00756200
     86      1      C           0.00557638    -0.00376222    -0.00322514
     87      1      C           0.00181765    -0.00108449     0.00804717
     88      1      C          -0.00172934    -0.00833461    -0.00030136
     89      1      C          -0.00561760     0.00139167     0.00512716
     90      1      C           0.00202458    -0.00787740    -0.00216648
     91      2      N          -0.00284629     0.00629445    -0.00989622
     92      2      N           0.00077769     0.01063989    -0.00494471
     93      3      H           0.00107242     0.00486975     0.00020207
     94      3      H          -0.00083060     0.00268545    -0.00024464
     95      3      H          -0.00096541    -0.00142632    -0.00457098
     96      3      H          -0.00129816     0.00279934     0.00176927
     97      3      H           0.00110166    -0.00117538    -0.00094511
     98      3      H          -0.00098314     0.00045904     0.00144346
     99      3      H           0.00122502    -0.00127359    -0.00316555
    100      3      H           0.00083494     0.00435437     0.00243618
    101      3      H           0.00091301     0.00079808    -0.00219233
    102      3      H           0.00051451     0.00187566    -0.00570581
    103      1      C          -0.00209362    -0.00778514     0.00233692
    104      1      C           0.00581154     0.00164316    -0.00507244
    105      1      C           0.00175289    -0.00831399     0.00025907
    106      1      C          -0.00182100    -0.00102408    -0.00807049
    107      1      C          -0.00578109    -0.00393065     0.00317136
    108      1      C           0.00328523     0.00155889    -0.00792835
    109      2      N          -0.00226096     0.01211791     0.00421372
    110      2      N           0.00165723     0.00683161     0.00942383
    111      3      H          -0.00053207     0.00175634     0.00577124
    112      3      H          -0.00095136     0.00078409     0.00218871
    113      3      H          -0.00086632     0.00439077    -0.00243429
    114      3      H          -0.00120217    -0.00128844     0.00312486
    115      3      H           0.00099617     0.00048248    -0.00145896
    116      3      H          -0.00110341    -0.00121777     0.00092889
    117      3      H           0.00125088     0.00284304    -0.00175047
    118      3      H           0.00096592    -0.00150361     0.00459996
    119      3      H           0.00090052     0.00263104     0.00030185
    120      3      H          -0.00107320     0.00481277    -0.00020180
    121      1      C          -0.00328093     0.00055248     0.00754180
    122      1      C           0.00419697     0.00472059    -0.00439415
    123      1      C          -0.00133180     0.00543050     0.00644269
    124      1      C           0.00849134     0.00067275     0.00219616
    125      1      C          -0.00164058    -0.00263571     0.00718784
    126      1      C           0.00776219     0.00222239    -0.00096990
    127      2      N          -0.00455592    -0.00699103    -0.00856818
    128      2      N          -0.01116107    -0.00409404    -0.00727335
    129      3      H          -0.00500246    -0.00172318    -0.00186521
    130      3      H          -0.00218976    -0.00152907    -0.00028897
    131      3      H           0.00294752    -0.00252724    -0.00337047
    132      3      H          -0.00294327    -0.00103413     0.00168727
    133      3      H           0.00121124     0.00096525    -0.00108777
    134      3      H          -0.00054882    -0.00033858     0.00182122
    135      3      H           0.00194306     0.00013779    -0.00297300
    136      3      H          -0.00494385     0.00077275     0.00065244
    137      3      H          -0.00066629     0.00008125    -0.00269856
    138      3      H          -0.00076930    -0.00116455    -0.00571478
    139      1      C           0.00823137    -0.00176142    -0.00090723
    140      1      C          -0.00385738     0.00670175    -0.00047011
    141      1      C           0.00747363     0.00294467    -0.00077478
    142      1      C          -0.00126010     0.00230194    -0.00781984
    143      1      C           0.00493099    -0.00548408    -0.00079271
    144      1      C          -0.00379016     0.00682741    -0.00389243
    145      2      N          -0.01018988    -0.00385598     0.00783248
    146      2      N          -0.00215557    -0.00514278     0.00798873
    147      3      H           0.00108334    -0.00267890     0.00535860
    148      3      H           0.00031620    -0.00169516     0.00128944
    149      3      H          -0.00455606    -0.00042595    -0.00154823
    150      3      H           0.00222753    -0.00207128     0.00199722
    151      3      H          -0.00116746     0.00097632    -0.00062777
    152      3      H           0.00161510    -0.00082847     0.00009985
    153      3      H          -0.00340598     0.00102202    -0.00020556
    154      3      H           0.00257877    -0.00055369     0.00367298
    155      3      H          -0.00235017     0.00050403     0.00118387
    156      3      H          -0.00413426    -0.00123556    -0.00085469
    157      1      C          -0.00781942    -0.00183476     0.00089956
    158      1      C           0.00384987     0.00666480     0.00056320
    159      1      C          -0.00738703     0.00301656     0.00071060
    160      1      C           0.00124998     0.00226249     0.00786127
    161      1      C          -0.00486030    -0.00557078     0.00066119
    162      1      C           0.00387703     0.00665393     0.00370764
    163      2      N           0.01008730    -0.00290763    -0.00785869
    164      2      N           0.00294564    -0.00584320    -0.00880056
    165      3      H          -0.00093314    -0.00257750    -0.00549598
    166      3      H          -0.00029207    -0.00168113    -0.00130381
    167      3      H           0.00463549    -0.00038306     0.00160983
    168      3      H          -0.00215683    -0.00204259    -0.00202837
    169      3      H           0.00116491     0.00096172     0.00064098
    170      3      H          -0.00164211    -0.00084052    -0.00010779
    171      3      H           0.00337193     0.00103359     0.00022048
    172      3      H          -0.00247098    -0.00049505    -0.00364719
    173      3      H           0.00233904     0.00055731    -0.00117068
    174      3      H           0.00407866    -0.00126720     0.00080840
    175      1      C           0.00339449     0.00071586    -0.00734940
    176      1      C          -0.00419546     0.00468739     0.00448385
    177      1      C           0.00129433     0.00540510    -0.00638965
    178      1      C          -0.00847948     0.00057599    -0.00224782
    179      1      C           0.00162655    -0.00255039    -0.00722455
    180      1      C          -0.00777967     0.00230384     0.00093976
    181      2      N           0.00505269    -0.00723064     0.01037612
    182      2      N           0.01002633    -0.00375252     0.00735386
    183      3      H           0.00498147    -0.00171716     0.00188122
    184      3      H           0.00218033    -0.00155360     0.00026798
    185      3      H          -0.00297384    -0.00257821     0.00333196
    186      3      H           0.00298799    -0.00099956    -0.00172430
    187      3      H          -0.00118059     0.00089540     0.00108738
    188      3      H           0.00055049    -0.00032545    -0.00183773
    189      3      H          -0.00195607     0.00010514     0.00297001
    190      3      H           0.00496242     0.00080679    -0.00064725
    191      3      H           0.00063202     0.00002306     0.00269820
    192      3      H           0.00077454    -0.00125264     0.00569530
 SUM OF ATOMIC FORCES          -0.00084748     0.00194210     0.00227755     0.00311082

 Number of electrons:                                                        516
 Number of occupied orbitals:                                                258
 Number of molecular orbitals:                                               258

 Number of orbital functions:                                               1776
 Number of independent orbital functions:                                   1776

 Extrapolation method: ASPC


 SCF WAVEFUNCTION OPTIMIZATION

  ----------------------------------- OT ---------------------------------------
  Minimizer      : CG                  : conjugate gradient
  Preconditioner : FULL_SINGLE_INVERSE : inversion of 
                                         H + eS - 2*(Sc)(c^T*H*c+const)(Sc)^T
  Precond_solver : DEFAULT
  Line search    : 2PNT                : 2 energies, one gradient
  stepsize       :    0.08000000                  energy_gap     :    0.08000000
  eps_taylor     :   0.10000E-15                  max_taylor     :             4
  ----------------------------------- OT ---------------------------------------

  Step     Update method      Time    Convergence         Total energy    Change
  ------------------------------------------------------------------------------
     1 OT CG       0.80E-01  146.6     0.00037317      -709.3896743461 -7.09E+02
     2 OT LS       0.16E+00  104.5                     -709.3934751051
     3 OT CG       0.16E+00  173.3     0.00017336      -709.3946720061 -5.00E-03
     4 OT LS       0.77E-01  104.5                     -709.3946458513
     5 OT CG       0.77E-01  173.0     0.00007875      -709.3952051185 -5.33E-04
     6 OT LS       0.81E-01  105.4                     -709.3953198979
     7 OT CG       0.81E-01  173.1     0.00004094      -709.3953201218 -1.15E-04
     8 OT LS       0.65E-01  104.1                     -709.3953434968
     9 OT CG       0.65E-01  173.4     0.00002395      -709.3953450273 -2.49E-05
    10 OT LS       0.60E-01  104.8                     -709.3953528373
    11 OT CG       0.60E-01  172.9     0.00000969      -709.3953528919 -7.86E-06
    12 OT LS       0.81E-01  104.8                     -709.3953545114
    13 OT CG       0.81E-01  173.5     0.00000461      -709.3953546255 -1.73E-06
    14 OT LS       0.77E-01  105.1                     -709.3953550024
    15 OT CG       0.77E-01  172.9     0.00000247      -709.3953550030 -3.77E-07
    16 OT LS       0.66E-01  104.6                     -709.3953550935
    17 OT CG       0.66E-01  172.8     0.00000112      -709.3953550961 -9.31E-08
    18 OT LS       0.76E-01  104.6                     -709.3953551175
    19 OT CG       0.76E-01  173.1     0.00000063      -709.3953551178 -2.18E-08

  *** SCF run converged in    19 steps ***


  Electronic density on regular grids:       -515.9999992942        0.0000007058
  Core density on regular grids:              515.9999967661       -0.0000032339
  Total charge density on r-space grids:       -0.0000025281
  Total charge density g-space grids:          -0.0000025281

  Overlap energy of the core charge distribution:               0.00002845359873
  Self energy of the core charge distribution:              -1694.39446126194002
  Core Hamiltonian energy:                                    524.58787799136519
  Hartree energy:                                             684.41458493272125
  Exchange-correlation energy:                               -224.00338523358684

  Total energy:                                              -709.39535511784175

  outer SCF iter =    1 RMS gradient =   0.63E-06 energy =       -709.3953551178
  outer SCF loop converged in   1 iterations or   19 steps


 ENERGY| Total FORCE_EVAL ( QS ) energy (a.u.):             -709.395355123052695


 ATOMIC FORCES in [a.u.]

 # Atom   Kind   Element          X              Y              Z
      1      1      C          -0.00087135     0.00373554    -0.00364889
      2      1      C           0.00235585    -0.00249769    -0.00001341
      3      1      C          -0.00444596     0.00520062     0.00347024
      4      1      C           0.00611480    -0.00545668     0.00324262
      5      1      C           0.00047311    -0.00118199     0.00140697
      6      1      C           0.00107768    -0.00354955     0.00357581
      7      2      N          -0.00549483     0.00853328     0.00446801
      8      2      N           0.00053631    -0.00904128    -0.00573691
      9      1      C          -0.00567570     0.01064061    -0.00130220
     10      1      C           0.00280736    -0.00497683    -0.00406981
     11      1      C          -0.00520905     0.00164755    -0.00312534
     12      1      C           0.00393607    -0.00275564     0.00519220
     13      1      C          -0.00130904     0.00198416     0.00380003
     14      1      C           0.00418489    -0.00811924    -0.00675574
     15      1      C           0.01003356    -0.00974585     0.02064045
     16      1      C          -0.01700974     0.01370313     0.00354359
     17      1      C          -0.00464756     0.01746943    -0.01834213
     18      1      C           0.01217614    -0.02055028    -0.00516975
     19      3      H          -0.00080222     0.00265523    -0.00937495
     20      3      H          -0.00566979     0.00546216     0.00996612
     21      3      H           0.00816308    -0.01041832     0.00258855
     22      3      H          -0.00795261     0.01188120    -0.00518001
     23      3      H           0.00309651    -0.00144995     0.00827974
     24      3      H           0.00447359    -0.00805337    -0.00601270
     25      3      H           0.00187184    -0.00535494    -0.00462984
     26      3      H           0.00367458     0.00305199     0.00467315
     27      3      H          -0.00551881     0.00228524     0.00611243
     28      3      H           0.00026592     0.00241504    -0.00597107
     29      1      C           0.00098323     0.00372093     0.00356117
     30      1      C          -0.00246928    -0.00267183    -0.00010655
     31      1      C           0.00439968     0.00527471    -0.00334025
     32      1      C          -0.00631945    -0.00601984    -0.00368098
     33      1      C          -0.00048120    -0.00101700    -0.00151766
     34      1      C          -0.00121343    -0.00350076    -0.00369919
     35      2      N           0.00508012     0.00842585    -0.00337453
     36      2      N           0.00059702    -0.00756815     0.00543577
     37      1      C           0.00546506     0.01039951     0.00147996
     38      1      C          -0.00278691    -0.00516790     0.00405728
     39      1      C           0.00528450     0.00172299     0.00313430
     40      1      C          -0.00392052    -0.00280949    -0.00501449
     41      1      C           0.00135830     0.00233952    -0.00366395
     42      1      C          -0.00403309    -0.00803033     0.00663257
     43      1      C          -0.00990853    -0.00960160    -0.01968824
     44      1      C           0.01738787     0.01420188    -0.00356245
     45      1      C           0.00480475     0.01667229     0.01738093
     46      1      C          -0.01223045    -0.02078393     0.00460615
     47      3      H           0.00081090     0.00256090     0.00944762
     48      3      H           0.00566637     0.00564386    -0.00997603
     49      3      H          -0.00813869    -0.01046394    -0.00270840
     50      3      H           0.00789294     0.01194297     0.00530637
     51      3      H          -0.00310608    -0.00141513    -0.00842410
     52      3      H          -0.00442497    -0.00823951     0.00602310
     53      3      H          -0.00170411    -0.00543831     0.00465743
     54      3      H          -0.00372941     0.00310199    -0.00456314
     55      3      H           0.00547427     0.00233983    -0.00616574
     56      3      H          -0.00031066     0.00221427     0.00586421
     57      1      C          -0.00387928    -0.00080522    -0.00311721
     58      1      C          -0.00280683     0.00051581     0.00439494
     59      1      C           0.00501553     0.00036947    -0.00850826
     60      1      C           0.00273772    -0.00102590     0.00874679
     61      1      C           0.00289221     0.00008710    -0.00194034
     62      1      C           0.00439209     0.00149515     0.00340501
     63      2      N           0.00385675     0.00136755    -0.00657321
     64      2      N          -0.00468639     0.00096140     0.00847526
     65      1      C          -0.00306569    -0.00107000    -0.00895464
     66      1      C          -0.00286305     0.00011009     0.00199972
     67      1      C          -0.00464547     0.00155826    -0.00333723
     68      1      C           0.00400057    -0.00088240     0.00314071
     69      1      C           0.00277387     0.00055992    -0.00417111
     70      1      C          -0.00516652     0.00026497     0.00841463
     71      1      C           0.02055690    -0.00150009     0.01437745
     72      1      C           0.00369633     0.00196786    -0.02161535
     73      1      C          -0.01969495    -0.00136856    -0.01426593
     74      1      C          -0.00290435     0.00189873     0.02275945
     75      3      H          -0.00948212    -0.00067849    -0.00212587
     76      3      H           0.00780949     0.00040689    -0.00885909
     77      3      H           0.00479767    -0.00027623     0.01357117
     78      3      H          -0.00482367    -0.00016351    -0.01354918
     79      3      H           0.00937536    -0.00062743     0.00211873
     80      3      H          -0.00784998     0.00024567     0.00902456
     81      3      H          -0.00468811     0.00051982     0.00479379
     82      3      H           0.00645261    -0.00148381     0.00067303
     83      3      H           0.00478274     0.00059869    -0.00477668
     84      3      H          -0.00648771    -0.00145199    -0.00059995
     85      1      C          -0.00377690     0.00326968     0.00912584
     86      1      C           0.00847491    -0.00382295    -0.00463264
     87      1      C           0.00307929    -0.00173041     0.01105125
     88      1      C          -0.00275353    -0.01148895    -0.00012182
     89      1      C          -0.00864982     0.00244080     0.00560358
     90      1      C           0.00248739    -0.00890713    -0.00415197
     91      2      N          -0.00438229     0.00729863    -0.01419903
     92      2      N           0.00322203     0.01440255    -0.00472882
     93      3      H           0.00123601     0.00381030    -0.00094422
     94      3      H          -0.00244779     0.00209267    -0.00069432
     95      3      H          -0.00124437    -0.00067424    -0.00350560
     96      3      H          -0.00125961     0.00194846     0.00045583
     97      3      H           0.00019882     0.00008981    -0.00143359
     98      3      H          -0.00019480     0.00122170     0.00024666
     99      3      H           0.00116016    -0.00013943    -0.00209028
    100      3      H           0.00113093     0.00348420     0.00149842
    101      3      H           0.00254467     0.00123362    -0.00158619
    102      3      H           0.00033343     0.00274072    -0.00445776
    103      1      C          -0.00256913    -0.00881842     0.00432635
    104      1      C           0.00886360     0.00273932    -0.00552135
    105      1      C           0.00277394    -0.01146709     0.00006130
    106      1      C          -0.00303692    -0.00166923    -0.01108987
    107      1      C          -0.00874320    -0.00400998     0.00457308
    108      1      C           0.00379615     0.00326714    -0.00952031
    109      2      N          -0.00484690     0.01590778     0.00415607
    110      2      N           0.00328885     0.00780129     0.01330048
    111      3      H          -0.00036022     0.00262583     0.00453421
    112      3      H          -0.00258495     0.00120932     0.00158547
    113      3      H          -0.00115281     0.00351482    -0.00150905
    114      3      H          -0.00114634    -0.00013977     0.00205542
    115      3      H           0.00020448     0.00122605    -0.00026141
    116      3      H          -0.00021448     0.00005159     0.00142857
    117      3      H           0.00121686     0.00198055    -0.00044067
    118      3      H           0.00123867    -0.00074653     0.00354669
    119      3      H           0.00253743     0.00204303     0.00075232
    120      3      H          -0.00122334     0.00373311     0.00092542
    121      1      C          -0.00532748     0.00034675     0.00889869
    122      1      C           0.00426606     0.00670131    -0.00692061
    123      1      C          -0.00167496     0.00793597     0.00862271
    124      1      C           0.01160405     0.00066072     0.00336044
    125      1      C          -0.00238130    -0.00546717     0.00891375
    126      1      C           0.00900772     0.00186739    -0.00291310
    127      2      N          -0.00463075    -0.00955497    -0.01215885
    128      2      N          -0.01540730    -0.00359824    -0.00912662
    129      3      H          -0.00364698    -0.00181247    -0.00272832
    130      3      H          -0.00130250    -0.00299237     0.00019766
    131      3      H           0.00199295    -0.00248976    -0.00248418
    132      3      H          -0.00177080    -0.00135450     0.00068893
    133      3      H           0.00025195    -0.00031860    -0.00133111
    134      3      H          -0.00104480    -0.00033036     0.00030983
    135      3      H           0.00057189     0.00027627    -0.00221362
    136      3      H          -0.00389655     0.00084152    -0.00013143
    137      3      H          -0.00145600     0.00172368    -0.00303030
    138      3      H          -0.00188033    -0.00097117    -0.00470010
    139      1      C           0.00997026    -0.00288445    -0.00007184
    140      1      C          -0.00529385     0.00932903     0.00089722
    141      1      C           0.01026567     0.00469510    -0.00118904
    142      1      C          -0.00144332     0.00267694    -0.01109406
    143      1      C           0.00572658    -0.00880657    -0.00105414
    144      1      C          -0.00577158     0.00768370    -0.00434972
    145      2      N          -0.01339734    -0.00682819     0.00705055
    146      2      N          -0.00174844    -0.00524796     0.01203370
    147      3      H          -0.00016014    -0.00217146     0.00469100
    148      3      H          -0.00015602    -0.00294053     0.00009244
    149      3      H          -0.00338956    -0.00091006    -0.00111008
    150      3      H           0.00080528    -0.00182873     0.00139823
    151      3      H          -0.00142924    -0.00043116     0.00020790
    152      3      H           0.00047579    -0.00054874     0.00123888
    153      3      H          -0.00219794     0.00062105     0.00068957
    154      3      H           0.00145903     0.00003065     0.00306339
    155      3      H          -0.00176874     0.00188396     0.00224656
    156      3      H          -0.00286708    -0.00166416    -0.00024476
    157      1      C          -0.00948771    -0.00297020     0.00005880
    158      1      C           0.00525127     0.00929927    -0.00076771
    159      1      C          -0.01019556     0.00475947     0.00113377
    160      1      C           0.00143283     0.00261045     0.01115622
    161      1      C          -0.00565936    -0.00894874     0.00087282
    162      1      C           0.00589961     0.00750394     0.00414818
    163      2      N           0.01310291    -0.00574589    -0.00682959
    164      2      N           0.00227447    -0.00592922    -0.01312582
    165      3      H           0.00031587    -0.00206295    -0.00482913
    166      3      H           0.00018404    -0.00293354    -0.00012079
    167      3      H           0.00348242    -0.00086557     0.00116345
    168      3      H          -0.00074059    -0.00179794    -0.00142350
    169      3      H           0.00144076    -0.00043715    -0.00021198
    170      3      H          -0.00049558    -0.00054048    -0.00124280
    171      3      H           0.00216013     0.00063342    -0.00069233
    172      3      H          -0.00134972     0.00009368    -0.00301986
    173      3      H           0.00175380     0.00194901    -0.00221953
    174      3      H           0.00280555    -0.00170176     0.00017941
    175      1      C           0.00547931     0.00054365    -0.00866510
    176      1      C          -0.00426151     0.00665989     0.00703993
    177      1      C           0.00161575     0.00794390    -0.00851868
    178      1      C          -0.01158750     0.00055860    -0.00342324
    179      1      C           0.00237160    -0.00533633    -0.00896833
    180      1      C          -0.00903764     0.00193812     0.00286521
    181      2      N           0.00512351    -0.00996547     0.01434637
    182      2      N           0.01397613    -0.00326985     0.00917277
    183      3      H           0.00361794    -0.00182340     0.00273839
    184      3      H           0.00129297    -0.00303116    -0.00024251
    185      3      H          -0.00202688    -0.00252652     0.00245482
    186      3      H           0.00182263    -0.00133635    -0.00074016
    187      3      H          -0.00021202    -0.00039031     0.00131887
    188      3      H           0.00103965    -0.00033228    -0.00032715
    189      3      H          -0.00057917     0.00025949     0.00221521
    190      3      H           0.00391891     0.00086043     0.00012815
    191      3      H           0.00141223     0.00166325     0.00305090
    192      3      H           0.00189468    -0.00104682     0.00468381
 SUM OF ATOMIC FORCES          -0.00125124     0.00186704     0.00267604     0.00349466

 Number of electrons:                                                        516
 Number of occupied orbitals:                                                258
 Number of molecular orbitals:                                               258

 Number of orbital functions:                                               1776
 Number of independent orbital functions:                                   1776

 Extrapolation method: ASPC


 SCF WAVEFUNCTION OPTIMIZATION

  ----------------------------------- OT ---------------------------------------
  Minimizer      : CG                  : conjugate gradient
  Preconditioner : FULL_SINGLE_INVERSE : inversion of 
                                         H + eS - 2*(Sc)(c^T*H*c+const)(Sc)^T
  Precond_solver : DEFAULT
  Line search    : 2PNT                : 2 energies, one gradient
  stepsize       :    0.08000000                  energy_gap     :    0.08000000
  eps_taylor     :   0.10000E-15                  max_taylor     :             4
  ----------------------------------- OT ---------------------------------------

  Step     Update method      Time    Convergence         Total energy    Change
  ------------------------------------------------------------------------------
     1 OT CG       0.80E-01  147.1     0.00013075      -709.3953225748 -7.09E+02
     2 OT LS       0.16E+00  104.8                     -709.3957883994
     3 OT CG       0.16E+00  172.9     0.00006109      -709.3959329951 -6.10E-04
     4 OT LS       0.77E-01  104.4                     -709.3959299911
     5 OT CG       0.77E-01  173.6     0.00002756      -709.3959988923 -6.59E-05
     6 OT LS       0.83E-01  104.6                     -709.3960132009
     7 OT CG       0.83E-01  172.9     0.00001382      -709.3960132651 -1.44E-05
     8 OT LS       0.69E-01  104.7                     -709.3960161544
     9 OT CG       0.69E-01  173.0     0.00000816      -709.3960162745 -3.01E-06
    10 OT LS       0.56E-01  104.5                     -709.3960170840
    11 OT CG       0.56E-01  172.7     0.00000353      -709.3960171286 -8.54E-07
    12 OT LS       0.78E-01  104.7                     -709.3960173339
    13 OT CG       0.78E-01  172.8     0.00000164      -709.3960173518 -2.23E-07
    14 OT LS       0.78E-01  104.4                     -709.3960173999
    15 OT CG       0.78E-01  173.7     0.00000090      -709.3960173999 -4.81E-08

  *** SCF run converged in    15 steps ***


  Electronic density on regular grids:       -515.9999992895        0.0000007105
  Core density on regular grids:              515.9999967682       -0.0000032318
  Total charge density on r-space grids:       -0.0000025213
  Total charge density g-space grids:          -0.0000025213

  Overlap energy of the core charge distribution:               0.00002958818917
  Self energy of the core charge distribution:              -1694.39446126194002
  Core Hamiltonian energy:                                    524.82777284889323
  Hartree energy:                                             684.24823002867288
  Exchange-correlation energy:                               -224.07758860371050

  Total energy:                                              -709.39601739989541

  outer SCF iter =    1 RMS gradient =   0.90E-06 energy =       -709.3960173999
  outer SCF loop converged in   1 iterations or   15 steps


 ENERGY| Total FORCE_EVAL ( QS ) energy (a.u.):             -709.396017411711568


 ATOMIC FORCES in [a.u.]

 # Atom   Kind   Element          X              Y              Z
      1      1      C          -0.00028287     0.00322037    -0.00435540
      2      1      C           0.00226529    -0.00247607     0.00016095
      3      1      C          -0.00461391     0.00535182     0.00412117
      4      1      C           0.00508884    -0.00386628     0.00199851
      5      1      C           0.00136397    -0.00228945     0.00190611
      6      1      C           0.00057348    -0.00310495     0.00342504
      7      2      N          -0.00398033     0.00582669     0.00478935
      8      2      N          -0.00116938    -0.00581694    -0.00616305
      9      1      C          -0.00420500     0.00827738    -0.00087413
     10      1      C           0.00148054    -0.00276750    -0.00430220
     11      1      C          -0.00471318     0.00066177    -0.00273704
     12      1      C           0.00362162    -0.00194418     0.00540492
     13      1      C          -0.00141766     0.00177076     0.00309929
     14      1      C           0.00439401    -0.00828671    -0.00604471
     15      1      C           0.00831283    -0.00796540     0.01749831
     16      1      C          -0.01505012     0.01118448     0.00304106
     17      1      C          -0.00388708     0.01464266    -0.01548954
     18      1      C           0.01006051    -0.01759350    -0.00396515
     19      3      H          -0.00089942     0.00281436    -0.00979944
     20      3      H          -0.00578381     0.00558952     0.01017901
     21      3      H           0.00825182    -0.01050088     0.00254883
     22      3      H          -0.00785934     0.01172452    -0.00508824
     23      3      H           0.00322739    -0.00152749     0.00883132
     24      3      H           0.00462643    -0.00836024    -0.00641434
     25      3      H           0.00233587    -0.00627490    -0.00562929
     26      3      H           0.00470262     0.00342368     0.00588673
     27      3      H          -0.00633195     0.00257852     0.00706602
     28      3      H           0.00034259     0.00317911    -0.00736954
     29      1      C           0.00038391     0.00317426     0.00428811
     30      1      C          -0.00236893    -0.00263036    -0.00026109
     31      1      C           0.00456445     0.00542561    -0.00402715
     32      1      C          -0.00525516    -0.00436439    -0.00236059
     33      1      C          -0.00137367    -0.00213778    -0.00203996
     34      1      C          -0.00070259    -0.00303903    -0.00352850
     35      2      N           0.00355303     0.00559514    -0.00404229
     36      2      N           0.00216187    -0.00488445     0.00606807
     37      1      C           0.00403703     0.00808866     0.00103704
     38      1      C          -0.00148335    -0.00293956     0.00431400
     39      1      C           0.00478092     0.00073324     0.00271644
     40      1      C          -0.00360702    -0.00197729    -0.00527484
     41      1      C           0.00145733     0.00208866    -0.00295812
     42      1      C          -0.00426174    -0.00821730     0.00596058
     43      1      C          -0.00818526    -0.00781656    -0.01661469
     44      1      C           0.01542629     0.01163815    -0.00306214
     45      1      C           0.00402394     0.01393210     0.01461760
     46      1      C          -0.01012847    -0.01780410     0.00344659
     47      3      H           0.00090839     0.00271666     0.00987192
     48      3      H           0.00577655     0.00576911    -0.01017977
     49      3      H          -0.00822608    -0.01054600    -0.00266676
     50      3      H           0.00780060     0.01178838     0.00521523
     51      3      H          -0.00323257    -0.00148584    -0.00895406
     52      3      H          -0.00456813    -0.00853884     0.00640745
     53      3      H          -0.00217176    -0.00637272     0.00564313
     54      3      H          -0.00476931     0.00347660    -0.00578586
     55      3      H           0.00628939     0.00265339    -0.00711640
     56      3      H          -0.00038327     0.00297789     0.00728640
     57      1      C          -0.00449649    -0.00096506    -0.00225807
     58      1      C          -0.00222417     0.00066323     0.00395181
     59      1      C           0.00486639     0.00036058    -0.00879337
     60      1      C           0.00184170    -0.00103707     0.00660474
     61      1      C           0.00349987     0.00001439    -0.00009574
     62      1      C           0.00401286     0.00160815     0.00277766
     63      2      N           0.00454820     0.00139362    -0.00376418
     64      2      N          -0.00538454     0.00101538     0.00539147
     65      1      C          -0.00215086    -0.00109584    -0.00677359
     66      1      C          -0.00347309     0.00005471     0.00014742
     67      1      C          -0.00420879     0.00165998    -0.00270344
     68      1      C           0.00457722    -0.00102715     0.00229028
     69      1      C           0.00219106     0.00069773    -0.00374634
     70      1      C          -0.00500312     0.00025801     0.00874314
     71      1      C           0.01748928    -0.00128391     0.01170315
     72      1      C           0.00284541     0.00199234    -0.01827491
     73      1      C          -0.01669244    -0.00117117    -0.01159139
     74      1      C          -0.00216487     0.00194294     0.01930745
     75      3      H          -0.00994082    -0.00068942    -0.00226877
     76      3      H           0.00812548     0.00042098    -0.00913183
     77      3      H           0.00472255    -0.00027727     0.01356535
     78      3      H          -0.00474921    -0.00016485    -0.01354334
     79      3      H           0.00984568    -0.00063569     0.00225983
     80      3      H          -0.00815470     0.00025312     0.00928367
     81      3      H          -0.00577646     0.00055179     0.00583981
     82      3      H           0.00790762    -0.00196235     0.00106566
     83      3      H           0.00586077     0.00065024    -0.00581364
     84      3      H          -0.00792626    -0.00194119    -0.00101379
     85      1      C          -0.00331634     0.00171261     0.00767061
     86      1      C           0.00577864    -0.00376640    -0.00332343
     87      1      C           0.00190593    -0.00112915     0.00825712
     88      1      C          -0.00180115    -0.00855502    -0.00028914
     89      1      C          -0.00582913     0.00146502     0.00516041
     90      1      C           0.00205628    -0.00794787    -0.00230628
     91      2      N          -0.00295414     0.00636426    -0.01020212
     92      2      N           0.00094962     0.01090699    -0.00492779
     93      3      H           0.00108401     0.00479459     0.00012064
     94      3      H          -0.00094466     0.00264361    -0.00027652
     95      3      H          -0.00098497    -0.00137300    -0.00449565
     96      3      H          -0.00129538     0.00273912     0.00167659
     97      3      H           0.00103824    -0.00108644    -0.00097931
     98      3      H          -0.00092774     0.00051249     0.00135931
     99      3      H           0.00122044    -0.00119368    -0.00308955
    100      3      H           0.00085570     0.00429274     0.00236960
    101      3      H           0.00102827     0.00082901    -0.00214950
    102      3      H           0.00050182     0.00193689    -0.00561753
    103      1      C          -0.00212623    -0.00785593     0.00247698
    104      1      C           0.00602450     0.00171977    -0.00510376
    105      1      C           0.00182449    -0.00853429     0.00024563
    106      1      C          -0.00190617    -0.00106867    -0.00828147
    107      1      C          -0.00598782    -0.00393617     0.00326926
    108      1      C           0.00332077     0.00167929    -0.00803888
    109      2      N          -0.00244366     0.01238809     0.00420784
    110      2      N           0.00177124     0.00689904     0.00970055
    111      3      H          -0.00052003     0.00181788     0.00568373
    112      3      H          -0.00106676     0.00081430     0.00214609
    113      3      H          -0.00088640     0.00432874    -0.00236862
    114      3      H          -0.00119821    -0.00120748     0.00304924
    115      3      H           0.00094052     0.00053460    -0.00137475
    116      3      H          -0.00104096    -0.00112854     0.00096388
    117      3      H           0.00124844     0.00278199    -0.00165805
    118      3      H           0.00098505    -0.00144993     0.00452546
    119      3      H           0.00101599     0.00258953     0.00033378
    120      3      H          -0.00108383     0.00473624    -0.00012176
    121      1      C          -0.00342459     0.00053772     0.00763572
    122      1      C           0.00420178     0.00485864    -0.00457050
    123      1      C          -0.00135627     0.00560558     0.00659481
    124      1      C           0.00870889     0.00067165     0.00227714
    125      1      C          -0.00169227    -0.00283336     0.00730807
    126      1      C           0.00784853     0.00219718    -0.00110630
    127      2      N          -0.00456060    -0.00717141    -0.00882211
    128      2      N          -0.01146471    -0.00405980    -0.00740288
    129      3      H          -0.00490645    -0.00172961    -0.00192644
    130      3      H          -0.00212711    -0.00163243    -0.00025477
    131      3      H           0.00287978    -0.00252445    -0.00330784
    132      3      H          -0.00286032    -0.00105666     0.00161682
    133      3      H           0.00114374     0.00087505    -0.00110478
    134      3      H          -0.00058354    -0.00033802     0.00171499
    135      3      H           0.00184629     0.00014763    -0.00291922
    136      3      H          -0.00486971     0.00077738     0.00059699
    137      3      H          -0.00072221     0.00019713    -0.00272201
    138      3      H          -0.00084810    -0.00115090    -0.00564311
    139      1      C           0.00835268    -0.00184006    -0.00084860
    140      1      C          -0.00395745     0.00688539    -0.00037471
    141      1      C           0.00766881     0.00306697    -0.00080332
    142      1      C          -0.00127333     0.00232772    -0.00804850
    143      1      C           0.00498660    -0.00571609    -0.00081110
    144      1      C          -0.00392894     0.00688670    -0.00392423
    145      2      N          -0.01041700    -0.00406440     0.00777719
    146      2      N          -0.00212590    -0.00515101     0.00827345
    147      3      H           0.00099566    -0.00264321     0.00531159
    148      3      H           0.00028281    -0.00178292     0.00120514
    149      3      H          -0.00447381    -0.00046000    -0.00151717
    150      3      H           0.00212729    -0.00205407     0.00195486
    151      3      H          -0.00118573     0.00087747    -0.00056905
    152      3      H           0.00153502    -0.00080878     0.00017975
    153      3      H          -0.00332068     0.00099377    -0.00014256
    154      3      H           0.00249953    -0.00051257     0.00362987
    155      3      H          -0.00230909     0.00060133     0.00125897
    156      3      H          -0.00404480    -0.00126584    -0.00081153
    157      1      C          -0.00793578    -0.00191428     0.00084048
    158      1      C           0.00394754     0.00684886     0.00047037
    159      1      C          -0.00758325     0.00313836     0.00073975
    160      1      C           0.00126326     0.00228639     0.00809136
    161      1      C          -0.00491609    -0.00580652     0.00067609
    162      1      C           0.00401869     0.00671286     0.00373824
    163      2      N           0.01030117    -0.00310654    -0.00778640
    164      2      N           0.00289766    -0.00585027    -0.00910506
    165      3      H          -0.00084504    -0.00254129    -0.00544900
    166      3      H          -0.00025838    -0.00176945    -0.00122045
    167      3      H           0.00455408    -0.00041704     0.00157814
    168      3      H          -0.00205699    -0.00202523    -0.00198559
    169      3      H           0.00118417     0.00086343     0.00058103
    170      3      H          -0.00156151    -0.00081939    -0.00018742
    171      3      H           0.00328629     0.00100537     0.00015618
    172      3      H          -0.00239160    -0.00045361    -0.00360280
    173      3      H           0.00229766     0.00065547    -0.00124483
    174      3      H           0.00398867    -0.00129797     0.00076384
    175      1      C           0.00354075     0.00070342    -0.00744049
    176      1      C          -0.00420003     0.00482490     0.00466230
    177      1      C           0.00131724     0.00558244    -0.00653822
    178      1      C          -0.00869670     0.00057451    -0.00232959
    179      1      C           0.00167852    -0.00274494    -0.00734601
    180      1      C          -0.00786692     0.00227789     0.00107493
    181      2      N           0.00505718    -0.00742285     0.01065717
    182      2      N           0.01030836    -0.00371908     0.00748090
    183      3      H           0.00488497    -0.00172477     0.00194199
    184      3      H           0.00211770    -0.00165791     0.00023211
    185      3      H          -0.00290668    -0.00257442     0.00327001
    186      3      H           0.00290559    -0.00102324    -0.00165489
    187      3      H          -0.00111245     0.00080509     0.00110356
    188      3      H           0.00058473    -0.00032594    -0.00173158
    189      3      H          -0.00185891     0.00011609     0.00291657
    190      3      H           0.00488859     0.00081036    -0.00059243
    191      3      H           0.00068725     0.00013876     0.00272312
    192      3      H           0.00085396    -0.00123811     0.00562388
 SUM OF ATOMIC FORCES          -0.00087675     0.00193832     0.00230844     0.00313921

 *******************************************************************************
 ***                 BRENT   - NUMBER OF ENERGY EVALUATIONS :       3        ***
 *******************************************************************************

 --------  Informations at step =     1 ------------
  Optimization Method        =                   SD
  Total Energy               =      -709.3960199032
  Real energy change         =        -0.0340705306
  Decrease in energy         =                  YES
  Used time                  =            15866.187

  Convergence check :
  Max. step size             =         0.0352775732
  Conv. limit for step size  =         0.0010000000
  Convergence in step size   =                   NO
  RMS step size              =         0.0135614856
  Conv. limit for RMS step   =         0.0010000000
  Convergence in RMS step    =                   NO
  Max. gradient              =         0.0230084628
  Conv. limit for gradients  =         0.0010000000
  Conv. for gradients        =                   NO
  RMS gradient               =         0.0088449661
  Conv. limit for RMS grad.  =         0.0010000000
  Conv. for gradients        =                   NO
 ---------------------------------------------------

 Number of electrons:                                                        516
 Number of occupied orbitals:                                                258
 Number of molecular orbitals:                                               258

 Number of orbital functions:                                               1776
 Number of independent orbital functions:                                   1776

 Extrapolation method: ASPC


 SCF WAVEFUNCTION OPTIMIZATION

  ----------------------------------- OT ---------------------------------------
  Minimizer      : CG                  : conjugate gradient
  Preconditioner : FULL_SINGLE_INVERSE : inversion of 
                                         H + eS - 2*(Sc)(c^T*H*c+const)(Sc)^T
  Precond_solver : DEFAULT
  Line search    : 2PNT                : 2 energies, one gradient
  stepsize       :    0.08000000                  energy_gap     :    0.08000000
  eps_taylor     :   0.10000E-15                  max_taylor     :             4
  ----------------------------------- OT ---------------------------------------

  Step     Update method      Time    Convergence         Total energy    Change
  ------------------------------------------------------------------------------
     1 OT CG       0.80E-01  147.3     0.00026233      -709.3932270668 -7.09E+02
     2 OT LS       0.16E+00  104.3                     -709.3951014980
     3 OT CG       0.16E+00  173.1     0.00012262      -709.3956810959 -2.45E-03
     4 OT LS       0.77E-01  104.6                     -709.3956659685
     5 OT CG       0.77E-01  173.1     0.00005559      -709.3959453601 -2.64E-04
     6 OT LS       0.81E-01  104.5                     -709.3960025656
     7 OT CG       0.81E-01  172.8     0.00002861      -709.3960027244 -5.74E-05
     8 OT LS       0.66E-01  104.4                     -709.3960144421
     9 OT CG       0.66E-01  173.5     0.00001661      -709.3960150906 -1.24E-05
    10 OT LS       0.58E-01  104.4                     -709.3960186741
    11 OT CG       0.58E-01  173.4     0.00000720      -709.3960187463 -3.66E-06
    12 OT LS       0.74E-01  104.5                     -709.3960195857
    13 OT CG       0.74E-01  172.6     0.00000353      -709.3960196291 -8.83E-07
    14 OT LS       0.71E-01  104.8                     -709.3960198325
    15 OT CG       0.71E-01  173.0     0.00000191      -709.3960198329 -2.04E-07
    16 OT LS       0.69E-01  104.8                     -709.3960198899
    17 OT CG       0.69E-01  172.9     0.00000084      -709.3960198900 -5.72E-08

  *** SCF run converged in    17 steps ***


  Electronic density on regular grids:       -515.9999992892        0.0000007108
  Core density on regular grids:              515.9999967687       -0.0000032313
  Total charge density on r-space grids:       -0.0000025205
  Total charge density g-space grids:          -0.0000025205

  Overlap energy of the core charge distribution:               0.00002967634730
  Self energy of the core charge distribution:              -1694.39446126194002
  Core Hamiltonian energy:                                    524.84551414853365
  Hartree energy:                                             684.23599915763464
  Exchange-correlation energy:                               -224.08310161059998

  Total energy:                                              -709.39601989002449

  outer SCF iter =    1 RMS gradient =   0.84E-06 energy =       -709.3960198900
  outer SCF loop converged in   1 iterations or   17 steps


 ENERGY| Total FORCE_EVAL ( QS ) energy (a.u.):             -709.396019901928867


 ATOMIC FORCES in [a.u.]

 # Atom   Kind   Element          X              Y              Z
      1      1      C          -0.00024041     0.00318400    -0.00441026
      2      1      C           0.00225827    -0.00247206     0.00016655
      3      1      C          -0.00463301     0.00536732     0.00417617
      4      1      C           0.00501937    -0.00375201     0.00190568
      5      1      C           0.00143401    -0.00237502     0.00194261
      6      1      C           0.00053730    -0.00307516     0.00341500
      7      2      N          -0.00387186     0.00561767     0.00481063
      8      2      N          -0.00129148    -0.00556825    -0.00619223
      9      1      C          -0.00410283     0.00810588    -0.00084218
     10      1      C           0.00137889    -0.00260029    -0.00432119
     11      1      C          -0.00467780     0.00058868    -0.00270747
     12      1      C           0.00359955    -0.00188439     0.00542198
     13      1      C          -0.00142462     0.00175535     0.00305742
     14      1      C           0.00441359    -0.00830540    -0.00599827
     15      1      C           0.00818307    -0.00783194     0.01725612
     16      1      C          -0.01489919     0.01099412     0.00300630
     17      1      C          -0.00383084     0.01442778    -0.01527007
     18      1      C           0.00990008    -0.01736662    -0.00387762
     19      3      H          -0.00090700     0.00282586    -0.00983008
     20      3      H          -0.00579312     0.00559959     0.01019579
     21      3      H           0.00825790    -0.01050610     0.00254522
     22      3      H          -0.00785186     0.01171260    -0.00508075
     23      3      H           0.00323706    -0.00153345     0.00887071
     24      3      H           0.00463896    -0.00838447    -0.00644578
     25      3      H           0.00237065    -0.00634361    -0.00570405
     26      3      H           0.00478018     0.00345152     0.00597763
     27      3      H          -0.00639282     0.00260034     0.00713724
     28      3      H           0.00034841     0.00323661    -0.00747407
     29      1      C           0.00034066     0.00313554     0.00434470
     30      1      C          -0.00236119    -0.00262496    -0.00026513
     31      1      C           0.00458275     0.00544045    -0.00408528
     32      1      C          -0.00518390    -0.00424617    -0.00226277
     33      1      C          -0.00144308    -0.00222341    -0.00207876
     34      1      C          -0.00066619    -0.00300832    -0.00351736
     35      2      N           0.00344584     0.00537580    -0.00408749
     36      2      N           0.00227172    -0.00467494     0.00611403
     37      1      C           0.00393767     0.00792003     0.00100329
     38      1      C          -0.00138282    -0.00277005     0.00433498
     39      1      C           0.00474469     0.00065970     0.00268418
     40      1      C          -0.00358503    -0.00191603    -0.00529552
     41      1      C           0.00146356     0.00207056    -0.00291597
     42      1      C          -0.00428303    -0.00823793     0.00591677
     43      1      C          -0.00805544    -0.00768285    -0.01637785
     44      1      C           0.01527520     0.01144455    -0.00302782
     45      1      C           0.00396620     0.01372385     0.01440489
     46      1      C          -0.00996907    -0.01757559     0.00336224
     47      3      H           0.00091600     0.00272793     0.00990258
     48      3      H           0.00578575     0.00577921    -0.01019605
     49      3      H          -0.00823195    -0.01055101    -0.00266283
     50      3      H           0.00779336     0.01177679     0.00520792
     51      3      H          -0.00324192    -0.00149132    -0.00899176
     52      3      H          -0.00457991    -0.00856250     0.00643751
     53      3      H          -0.00220686    -0.00644251     0.00571686
     54      3      H          -0.00484773     0.00350461    -0.00587741
     55      3      H           0.00635043     0.00267676    -0.00718743
     56      3      H          -0.00038879     0.00303535     0.00739272
     57      1      C          -0.00454521    -0.00097730    -0.00219619
     58      1      C          -0.00218871     0.00067412     0.00391750
     59      1      C           0.00486150     0.00036046    -0.00882138
     60      1      C           0.00177482    -0.00103707     0.00645060
     61      1      C           0.00354779     0.00000850     0.00004600
     62      1      C           0.00398495     0.00161756     0.00273312
     63      2      N           0.00459951     0.00139905    -0.00355023
     64      2      N          -0.00543293     0.00101526     0.00515638
     65      1      C          -0.00208409    -0.00109797    -0.00661884
     66      1      C          -0.00352139     0.00005081     0.00000703
     67      1      C          -0.00417753     0.00166844    -0.00265887
     68      1      C           0.00462328    -0.00103816     0.00222884
     69      1      C           0.00215562     0.00070755    -0.00371331
     70      1      C          -0.00499804     0.00025807     0.00877349
     71      1      C           0.01725386    -0.00126745     0.01150297
     72      1      C           0.00278534     0.00199298    -0.01802148
     73      1      C          -0.01646198    -0.00115612    -0.01139121
     74      1      C          -0.00211338     0.00194493     0.01904518
     75      3      H          -0.00997372    -0.00069012    -0.00227943
     76      3      H           0.00814983     0.00042192    -0.00915317
     77      3      H           0.00471622    -0.00027757     0.01356425
     78      3      H          -0.00474266    -0.00016510    -0.01354177
     79      3      H           0.00987950    -0.00063622     0.00227041
     80      3      H          -0.00817840     0.00025361     0.00930430
     81      3      H          -0.00585816     0.00055415     0.00591809
     82      3      H           0.00801712    -0.00199853     0.00109564
     83      3      H           0.00594158     0.00065406    -0.00589117
     84      3      H          -0.00803449    -0.00197816    -0.00104536
     85      1      C          -0.00327971     0.00159621     0.00756275
     86      1      C           0.00557719    -0.00376388    -0.00322397
     87      1      C           0.00181721    -0.00108445     0.00804699
     88      1      C          -0.00172888    -0.00833431    -0.00030115
     89      1      C          -0.00561834     0.00139026     0.00512920
     90      1      C           0.00202302    -0.00787764    -0.00216805
     91      2      N          -0.00284741     0.00629611    -0.00989864
     92      2      N           0.00077862     0.01064122    -0.00494543
     93      3      H           0.00107190     0.00486980     0.00020232
     94      3      H          -0.00083080     0.00268552    -0.00024487
     95      3      H          -0.00096549    -0.00142612    -0.00457102
     96      3      H          -0.00129814     0.00279900     0.00176872
     97      3      H           0.00110148    -0.00117495    -0.00094515
     98      3      H          -0.00098297     0.00045918     0.00144297
     99      3      H           0.00122502    -0.00127330    -0.00316529
    100      3      H           0.00083510     0.00435429     0.00243573
    101      3      H           0.00091304     0.00079827    -0.00219243
    102      3      H           0.00051504     0.00187485    -0.00570636
    103      1      C          -0.00209209    -0.00778543     0.00233846
    104      1      C           0.00581228     0.00164179    -0.00507446
    105      1      C           0.00175244    -0.00831370     0.00025886
    106      1      C          -0.00182059    -0.00102404    -0.00807029
    107      1      C          -0.00578189    -0.00393237     0.00317017
    108      1      C           0.00328316     0.00156061    -0.00792909
    109      2      N          -0.00226192     0.01211919     0.00421454
    110      2      N           0.00165821     0.00683332     0.00942615
    111      3      H          -0.00053259     0.00175556     0.00577176
    112      3      H          -0.00095137     0.00078427     0.00218883
    113      3      H          -0.00086647     0.00439071    -0.00243386
    114      3      H          -0.00120217    -0.00128815     0.00312461
    115      3      H           0.00099600     0.00048261    -0.00145848
    116      3      H          -0.00110323    -0.00121733     0.00092894
    117      3      H           0.00125087     0.00284269    -0.00174994
    118      3      H           0.00096601    -0.00150341     0.00459999
    119      3      H           0.00090071     0.00263110     0.00030207
    120      3      H          -0.00107268     0.00481286    -0.00020210
    121      1      C          -0.00328219     0.00055372     0.00754158
    122      1      C           0.00419829     0.00472182    -0.00439323
    123      1      C          -0.00133175     0.00542983     0.00644246
    124      1      C           0.00849092     0.00067329     0.00219592
    125      1      C          -0.00163976    -0.00263524     0.00718979
    126      1      C           0.00776286     0.00222155    -0.00097015
    127      2      N          -0.00455698    -0.00699156    -0.00856875
    128      2      N          -0.01116230    -0.00409484    -0.00727474
    129      3      H          -0.00500269    -0.00172342    -0.00186468
    130      3      H          -0.00218974    -0.00152937    -0.00028908
    131      3      H           0.00294704    -0.00252735    -0.00337027
    132      3      H          -0.00294277    -0.00103426     0.00168687
    133      3      H           0.00121083     0.00096493    -0.00108779
    134      3      H          -0.00054883    -0.00033867     0.00182067
    135      3      H           0.00194255     0.00013785    -0.00297273
    136      3      H          -0.00494367     0.00077273     0.00065202
    137      3      H          -0.00066643     0.00008115    -0.00269867
    138      3      H          -0.00076880    -0.00116438    -0.00571522
    139      1      C           0.00823244    -0.00176035    -0.00090641
    140      1      C          -0.00385660     0.00670324    -0.00047172
    141      1      C           0.00747312     0.00294414    -0.00077472
    142      1      C          -0.00126018     0.00230202    -0.00781910
    143      1      C           0.00493227    -0.00548374    -0.00079443
    144      1      C          -0.00379105     0.00682597    -0.00389367
    145      2      N          -0.01018942    -0.00385629     0.00783335
    146      2      N          -0.00215731    -0.00514254     0.00798850
    147      3      H           0.00108398    -0.00267940     0.00535874
    148      3      H           0.00031604    -0.00169531     0.00128949
    149      3      H          -0.00455581    -0.00042625    -0.00154799
    150      3      H           0.00222696    -0.00207117     0.00199697
    151      3      H          -0.00116742     0.00097590    -0.00062738
    152      3      H           0.00161466    -0.00082843     0.00010008
    153      3      H          -0.00340545     0.00102183    -0.00020517
    154      3      H           0.00257839    -0.00055357     0.00367296
    155      3      H          -0.00235012     0.00050423     0.00118429
    156      3      H          -0.00413470    -0.00123509    -0.00085465
    157      1      C          -0.00782031    -0.00183373     0.00089861
    158      1      C           0.00384914     0.00666629     0.00056487
    159      1      C          -0.00738651     0.00301603     0.00071055
    160      1      C           0.00125008     0.00226257     0.00786054
    161      1      C          -0.00486159    -0.00557046     0.00066292
    162      1      C           0.00387802     0.00665254     0.00370885
    163      2      N           0.01008685    -0.00290797    -0.00785948
    164      2      N           0.00294717    -0.00584305    -0.00880062
    165      3      H          -0.00093382    -0.00257802    -0.00549613
    166      3      H          -0.00029191    -0.00168130    -0.00130386
    167      3      H           0.00463517    -0.00038339     0.00160956
    168      3      H          -0.00215627    -0.00204248    -0.00202812
    169      3      H           0.00116488     0.00096129     0.00064059
    170      3      H          -0.00164165    -0.00084046    -0.00010803
    171      3      H           0.00337137     0.00103339     0.00022006
    172      3      H          -0.00247060    -0.00049493    -0.00364715
    173      3      H           0.00233898     0.00055751    -0.00117110
    174      3      H           0.00407899    -0.00126675     0.00080830
    175      1      C           0.00339573     0.00071715    -0.00734922
    176      1      C          -0.00419674     0.00468860     0.00448296
    177      1      C           0.00129428     0.00540443    -0.00638944
    178      1      C          -0.00847906     0.00057654    -0.00224759
    179      1      C           0.00162574    -0.00254990    -0.00722655
    180      1      C          -0.00778025     0.00230297     0.00094002
    181      2      N           0.00505376    -0.00723116     0.01037669
    182      2      N           0.01002727    -0.00375330     0.00735518
    183      3      H           0.00498169    -0.00171739     0.00188071
    184      3      H           0.00218033    -0.00155389     0.00026809
    185      3      H          -0.00297339    -0.00257831     0.00333178
    186      3      H           0.00298751    -0.00099970    -0.00172392
    187      3      H          -0.00118018     0.00089509     0.00108740
    188      3      H           0.00055050    -0.00032554    -0.00183720
    189      3      H          -0.00195558     0.00010520     0.00296976
    190      3      H           0.00496225     0.00080676    -0.00064683
    191      3      H           0.00063215     0.00002295     0.00269831
    192      3      H           0.00077396    -0.00125249     0.00569579
 SUM OF ATOMIC FORCES          -0.00084749     0.00194210     0.00227753     0.00311081

 --------------------------
 OPTIMIZATION STEP:      2
 --------------------------

 Number of electrons:                                                        516
 Number of occupied orbitals:                                                258
 Number of molecular orbitals:                                               258

 Number of orbital functions:                                               1776
 Number of independent orbital functions:                                   1776

 Extrapolation method: ASPC


 SCF WAVEFUNCTION OPTIMIZATION

  ----------------------------------- OT ---------------------------------------
  Minimizer      : CG                  : conjugate gradient
  Preconditioner : FULL_SINGLE_INVERSE : inversion of 
                                         H + eS - 2*(Sc)(c^T*H*c+const)(Sc)^T
  Precond_solver : DEFAULT
  Line search    : 2PNT                : 2 energies, one gradient
  stepsize       :    0.08000000                  energy_gap     :    0.08000000
  eps_taylor     :   0.10000E-15                  max_taylor     :             4
  ----------------------------------- OT ---------------------------------------

  Step     Update method      Time    Convergence         Total energy    Change
  ------------------------------------------------------------------------------
     1 OT CG       0.80E-01  147.0     0.00014398      -709.3951775985 -7.09E+02
     2 OT LS       0.16E+00  104.2                     -709.3957423350
     3 OT CG       0.16E+00  173.0     0.00006750      -709.3959173901 -7.40E-04
     4 OT LS       0.76E-01  104.8                     -709.3959109361
     5 OT CG       0.76E-01  173.8     0.00003100      -709.3959971118 -7.97E-05
     6 OT LS       0.78E-01  105.0                     -709.3960143099
     7 OT CG       0.78E-01  173.3     0.00001685      -709.3960143191 -1.72E-05
     8 OT LS       0.61E-01  104.7                     -709.3960179907
     9 OT CG       0.61E-01  173.0     0.00000935      -709.3960182971 -3.98E-06
    10 OT LS       0.62E-01  104.4                     -709.3960195408
    11 OT CG       0.62E-01  172.6     0.00000406      -709.3960195411 -1.24E-06
    12 OT LS       0.73E-01  104.6                     -709.3960198110
    13 OT CG       0.73E-01  173.4     0.00000202      -709.3960198173 -2.76E-07
    14 OT LS       0.72E-01  105.0                     -709.3960198840
    15 OT CG       0.72E-01  173.1     0.00000103      -709.3960198840 -6.67E-08
    16 OT LS       0.74E-01  105.2                     -709.3960199020
    17 OT CG       0.74E-01  173.5     0.00000045      -709.3960199020 -1.80E-08

  *** SCF run converged in    17 steps ***


  Electronic density on regular grids:       -515.9999992892        0.0000007108
  Core density on regular grids:              515.9999967687       -0.0000032313
  Total charge density on r-space grids:       -0.0000025206
  Total charge density g-space grids:          -0.0000025206

  Overlap energy of the core charge distribution:               0.00002967634730
  Self energy of the core charge distribution:              -1694.39446126194002
  Core Hamiltonian energy:                                    524.84533707158403
  Hartree energy:                                             684.23613275694447
  Exchange-correlation energy:                               -224.08305814491865

  Total energy:                                              -709.39601990198275

  outer SCF iter =    1 RMS gradient =   0.45E-06 energy =       -709.3960199020
  outer SCF loop converged in   1 iterations or   17 steps


 ENERGY| Total FORCE_EVAL ( QS ) energy (a.u.):             -709.396019901982754


 Number of electrons:                                                        516
 Number of occupied orbitals:                                                258
 Number of molecular orbitals:                                               258

 Number of orbital functions:                                               1776
 Number of independent orbital functions:                                   1776

 Extrapolation method: ASPC


 SCF WAVEFUNCTION OPTIMIZATION

  ----------------------------------- OT ---------------------------------------
  Minimizer      : CG                  : conjugate gradient
  Preconditioner : FULL_SINGLE_INVERSE : inversion of 
                                         H + eS - 2*(Sc)(c^T*H*c+const)(Sc)^T
  Precond_solver : DEFAULT
  Line search    : 2PNT                : 2 energies, one gradient
  stepsize       :    0.08000000                  energy_gap     :    0.08000000
  eps_taylor     :   0.10000E-15                  max_taylor     :             4
  ----------------------------------- OT ---------------------------------------

  Step     Update method      Time    Convergence         Total energy    Change
  ------------------------------------------------------------------------------
     1 OT CG       0.80E-01  146.9     0.00042827      -709.4035414999 -7.09E+02
     2 OT LS       0.14E+00  104.3                     -709.4083441186
     3 OT CG       0.14E+00  173.0     0.00027796      -709.4094262349 -5.88E-03
     4 OT LS       0.65E-01  104.3                     -709.4090032821
     5 OT CG       0.65E-01  173.2     0.00009440      -709.4105701848 -1.14E-03
     6 OT LS       0.10E+00  104.4                     -709.4107495047
     7 OT CG       0.10E+00  173.0     0.00005697      -709.4107762909 -2.06E-04
     8 OT LS       0.52E-01  104.5                     -709.4107813992
     9 OT CG       0.52E-01  173.1     0.00002726      -709.4108151120 -3.88E-05
    10 OT LS       0.72E-01  105.0                     -709.4108264780
    11 OT CG       0.72E-01  173.5     0.00001222      -709.4108274380 -1.23E-05
    12 OT LS       0.73E-01  104.8                     -709.4108299428
    13 OT CG       0.73E-01  173.1     0.00000676      -709.4108299430 -2.51E-06
    14 OT LS       0.63E-01  104.7                     -709.4108305916
    15 OT CG       0.63E-01  173.5     0.00000282      -709.4108306071 -6.64E-07
    16 OT LS       0.86E-01  104.6                     -709.4108307533
    17 OT CG       0.86E-01  172.9     0.00000139      -709.4108307641 -1.57E-07
    18 OT LS       0.69E-01  104.7                     -709.4108307928
    19 OT CG       0.69E-01  172.7     0.00000071      -709.4108307946 -3.05E-08

  *** SCF run converged in    19 steps ***


  Electronic density on regular grids:       -515.9999992966        0.0000007034
  Core density on regular grids:              515.9999967606       -0.0000032394
  Total charge density on r-space grids:       -0.0000025361
  Total charge density g-space grids:          -0.0000025361

  Overlap energy of the core charge distribution:               0.00002665547171
  Self energy of the core charge distribution:              -1694.39446126194002
  Core Hamiltonian energy:                                    523.95670881507249
  Hartree energy:                                             684.82666010392245
  Exchange-correlation energy:                               -223.79976510712638

  Total energy:                                              -709.41083079459986

  outer SCF iter =    1 RMS gradient =   0.71E-06 energy =       -709.4108307946
  outer SCF loop converged in   1 iterations or   19 steps


 ENERGY| Total FORCE_EVAL ( QS ) energy (a.u.):             -709.410830794599860


 Number of electrons:                                                        516
 Number of occupied orbitals:                                                258
 Number of molecular orbitals:                                               258

 Number of orbital functions:                                               1776
 Number of independent orbital functions:                                   1776

 Extrapolation method: ASPC


 SCF WAVEFUNCTION OPTIMIZATION

  ----------------------------------- OT ---------------------------------------
  Minimizer      : CG                  : conjugate gradient
  Preconditioner : FULL_SINGLE_INVERSE : inversion of 
                                         H + eS - 2*(Sc)(c^T*H*c+const)(Sc)^T
  Precond_solver : DEFAULT
  Line search    : 2PNT                : 2 energies, one gradient
  stepsize       :    0.08000000                  energy_gap     :    0.08000000
  eps_taylor     :   0.10000E-15                  max_taylor     :             4
  ----------------------------------- OT ---------------------------------------

  Step     Update method      Time    Convergence         Total energy    Change
  ------------------------------------------------------------------------------
     1 OT CG       0.80E-01  146.8     0.00018043      -709.3781095824 -7.09E+02
     2 OT LS       0.15E+00  104.6                     -709.3789821624
     3 OT CG       0.15E+00  172.8     0.00010509      -709.3792194297 -1.11E-03
     4 OT LS       0.65E-01  104.3                     -709.3791132786
     5 OT CG       0.65E-01  172.9     0.00003946      -709.3793843129 -1.65E-04
     6 OT LS       0.10E+00  104.2                     -709.3794156314
     7 OT CG       0.10E+00  173.6     0.00002216      -709.3794199032 -3.56E-05
     8 OT LS       0.53E-01  104.9                     -709.3794213700
     9 OT CG       0.53E-01  172.9     0.00001058      -709.3794259089 -6.01E-06
    10 OT LS       0.73E-01  105.0                     -709.3794276468
    11 OT CG       0.73E-01  173.0     0.00000496      -709.3794277825 -1.87E-06
    12 OT LS       0.71E-01  104.3                     -709.3794281810
    13 OT CG       0.71E-01  172.7     0.00000270      -709.3794281813 -3.99E-07
    14 OT LS       0.63E-01  104.6                     -709.3794282854
    15 OT CG       0.63E-01  172.9     0.00000115      -709.3794282870 -1.06E-07
    16 OT LS       0.89E-01  104.5                     -709.3794283118
    17 OT CG       0.89E-01  173.1     0.00000052      -709.3794283141 -2.71E-08

  *** SCF run converged in    17 steps ***


  Electronic density on regular grids:       -515.9999992888        0.0000007112
  Core density on regular grids:              515.9999967634       -0.0000032366
  Total charge density on r-space grids:       -0.0000025253
  Total charge density g-space grids:          -0.0000025253

  Overlap energy of the core charge distribution:               0.00002519721278
  Self energy of the core charge distribution:              -1694.39446126194002
  Core Hamiltonian energy:                                    522.63447287420581
  Hartree energy:                                             685.73757475651018
  Exchange-correlation energy:                               -223.35703988006691

  Total energy:                                              -709.37942831407804

  outer SCF iter =    1 RMS gradient =   0.52E-06 energy =       -709.3794283141
  outer SCF loop converged in   1 iterations or   17 steps


 ENERGY| Total FORCE_EVAL ( QS ) energy (a.u.):             -709.379428314078041


 *******************************************************************************
 ***                 MNBRACK - NUMBER OF ENERGY EVALUATIONS :       3        ***
 *******************************************************************************

 Number of electrons:                                                        516
 Number of occupied orbitals:                                                258
 Number of molecular orbitals:                                               258

 Number of orbital functions:                                               1776
 Number of independent orbital functions:                                   1776

 Extrapolation method: ASPC


 SCF WAVEFUNCTION OPTIMIZATION

  ----------------------------------- OT ---------------------------------------
  Minimizer      : CG                  : conjugate gradient
  Preconditioner : FULL_SINGLE_INVERSE : inversion of 
                                         H + eS - 2*(Sc)(c^T*H*c+const)(Sc)^T
  Precond_solver : DEFAULT
  Line search    : 2PNT                : 2 energies, one gradient
  stepsize       :    0.08000000                  energy_gap     :    0.08000000
  eps_taylor     :   0.10000E-15                  max_taylor     :             4
  ----------------------------------- OT ---------------------------------------

  Step     Update method      Time    Convergence         Total energy    Change
  ------------------------------------------------------------------------------
     1 OT CG       0.80E-01  146.8     0.00146500      -709.3254624589 -7.09E+02
     2 OT LS       0.14E+00  104.9                     -709.3817060523
     3 OT CG       0.14E+00  173.2     0.00095241      -709.3943783874 -6.89E-02
     4 OT LS       0.65E-01  104.8                     -709.3896738309
     5 OT CG       0.65E-01  174.0     0.00032936      -709.4077671588 -1.34E-02
     6 OT LS       0.96E-01  104.5                     -709.4098924849
     7 OT CG       0.96E-01  173.3     0.00020267      -709.4101373518 -2.37E-03
     8 OT LS       0.53E-01  105.0                     -709.4103079597
     9 OT CG       0.53E-01  172.9     0.00009850      -709.4106344911 -4.97E-04
    10 OT LS       0.69E-01  104.4                     -709.4107800099
    11 OT CG       0.69E-01  173.1     0.00004262      -709.4107888112 -1.54E-04
    12 OT LS       0.75E-01  104.5                     -709.4108199256
    13 OT CG       0.75E-01  173.8     0.00002405      -709.4108201100 -3.13E-05
    14 OT LS       0.63E-01  104.6                     -709.4108280873
    15 OT CG       0.63E-01  173.3     0.00000980      -709.4108284180 -8.31E-06
    16 OT LS       0.86E-01  105.0                     -709.4108301677
    17 OT CG       0.86E-01  173.7     0.00000481      -709.4108303024 -1.88E-06
    18 OT LS       0.71E-01  104.4                     -709.4108306644
    19 OT CG       0.71E-01  173.3     0.00000241      -709.4108306799 -3.77E-07
    20 OT LS       0.70E-01  105.1                     -709.4108307731
    21 OT CG       0.70E-01  172.7     0.00000123      -709.4108307731 -9.33E-08
    22 OT LS       0.67E-01  104.7                     -709.4108307963
    23 OT CG       0.67E-01  173.8     0.00000067      -709.4108307964 -2.33E-08

  *** SCF run converged in    23 steps ***


  Electronic density on regular grids:       -515.9999992966        0.0000007034
  Core density on regular grids:              515.9999967606       -0.0000032394
  Total charge density on r-space grids:       -0.0000025361
  Total charge density g-space grids:          -0.0000025361

  Overlap energy of the core charge distribution:               0.00002665547171
  Self energy of the core charge distribution:              -1694.39446126194002
  Core Hamiltonian energy:                                    523.95638707270848
  Hartree energy:                                             684.82691746222929
  Exchange-correlation energy:                               -223.79970072488860

  Total energy:                                              -709.41083079641908

  outer SCF iter =    1 RMS gradient =   0.67E-06 energy =       -709.4108307964
  outer SCF loop converged in   1 iterations or   23 steps


 ENERGY| Total FORCE_EVAL ( QS ) energy (a.u.):             -709.410830802703686


 ATOMIC FORCES in [a.u.]

 # Atom   Kind   Element          X              Y              Z
      1      1      C           0.00167310    -0.00092992    -0.00128662
      2      1      C          -0.00334113     0.00557554    -0.00119187
      3      1      C           0.00110017    -0.00058480     0.00215456
      4      1      C          -0.00001224     0.00001571     0.00467859
      5      1      C           0.00321411    -0.00403590     0.00145568
      6      1      C           0.00231023    -0.00335420    -0.00412850
      7      2      N          -0.00248759     0.00233975    -0.00394408
      8      2      N          -0.00133393    -0.00219387     0.00483667
      9      1      C           0.00109199    -0.00171449    -0.00525973
     10      1      C          -0.00315556     0.00481963    -0.00169266
     11      1      C          -0.00277328     0.00208326     0.00311545
     12      1      C          -0.00126565     0.00279916     0.00226863
     13      1      C           0.00386211    -0.00537659     0.00063341
     14      1      C          -0.00165798     0.00238463    -0.00238270
     15      1      C           0.00145961    -0.00493411    -0.01146304
     16      1      C           0.00740373    -0.00216579     0.00733861
     17      1      C          -0.00487115    -0.00267825     0.01295768
     18      1      C          -0.00320807     0.00989503    -0.00820615
     19      3      H          -0.00007337     0.00154097    -0.00514294
     20      3      H          -0.00381245     0.00358002     0.00670788
     21      3      H           0.00361358    -0.00514715     0.00097805
     22      3      H          -0.00267385     0.00383441    -0.00163266
     23      3      H           0.00237380    -0.00112853     0.00500052
     24      3      H           0.00381353    -0.00690735    -0.00481145
     25      3      H          -0.00047174    -0.00014443     0.00264835
     26      3      H          -0.00269415     0.00163357    -0.00183326
     27      3      H           0.00019013     0.00075196    -0.00208347
     28      3      H           0.00051897    -0.00270231     0.00151146
     29      1      C          -0.00171991    -0.00103806     0.00130494
     30      1      C           0.00338190     0.00552532     0.00097749
     31      1      C          -0.00130858    -0.00078834    -0.00223478
     32      1      C           0.00003062    -0.00016215    -0.00489382
     33      1      C          -0.00336761    -0.00413376    -0.00149795
     34      1      C          -0.00242730    -0.00342568     0.00408343
     35      2      N           0.00236140     0.00269908     0.00483956
     36      2      N           0.00209867    -0.00172978    -0.00506747
     37      1      C          -0.00090987    -0.00166852     0.00553415
     38      1      C           0.00312007     0.00481777     0.00159600
     39      1      C           0.00286502     0.00219400    -0.00307435
     40      1      C           0.00126652     0.00293845    -0.00217998
     41      1      C          -0.00386724    -0.00529443    -0.00050316
     42      1      C           0.00165672     0.00230492     0.00257307
     43      1      C          -0.00173888    -0.00497198     0.01088842
     44      1      C          -0.00787231    -0.00255422    -0.00763413
     45      1      C           0.00477821    -0.00182082    -0.01167654
     46      1      C           0.00215845     0.00778811     0.00764905
     47      3      H           0.00008955     0.00146730     0.00512276
     48      3      H           0.00379109     0.00367706    -0.00667739
     49      3      H          -0.00358444    -0.00513722    -0.00103242
     50      3      H           0.00263738     0.00378964     0.00165647
     51      3      H          -0.00236339    -0.00113300    -0.00502445
     52      3      H          -0.00373762    -0.00699050     0.00475296
     53      3      H           0.00058537    -0.00029199    -0.00238997
     54      3      H           0.00271292     0.00169555     0.00195044
     55      3      H          -0.00009536     0.00077050     0.00182121
     56      3      H          -0.00059192    -0.00301472    -0.00181974
     57      1      C          -0.00208135    -0.00021585     0.00279351
     58      1      C          -0.00131002     0.00014282    -0.00533856
     59      1      C           0.00217780    -0.00007359     0.00163306
     60      1      C           0.00494623    -0.00018200    -0.00114306
     61      1      C           0.00152229    -0.00019500     0.00533330
     62      1      C          -0.00268682     0.00025282     0.00423688
     63      2      N          -0.00439720     0.00085258    -0.00125709
     64      2      N           0.00378960     0.00063169     0.00295770
     65      1      C          -0.00531473    -0.00032091     0.00135703
     66      1      C          -0.00188888    -0.00011437    -0.00540241
     67      1      C           0.00264478     0.00036137    -0.00411063
     68      1      C           0.00195485    -0.00021460    -0.00265933
     69      1      C           0.00133570     0.00005083     0.00533611
     70      1      C          -0.00217372    -0.00007574    -0.00181457
     71      1      C          -0.01313364     0.00032850     0.00402122
     72      1      C           0.00848284    -0.00230189     0.00558816
     73      1      C           0.01214369     0.00045517    -0.00399807
     74      1      C          -0.00832433    -0.00246713    -0.00615129
     75      3      H          -0.00505431    -0.00053684    -0.00116073
     76      3      H           0.00571081     0.00029816    -0.00694961
     77      3      H           0.00204679     0.00003002     0.00539312
     78      3      H          -0.00203131     0.00007940    -0.00537261
     79      3      H           0.00503373    -0.00052442     0.00118027
     80      3      H          -0.00576041     0.00017715     0.00708906
     81      3      H           0.00259625     0.00028213    -0.00056107
     82      3      H          -0.00092785     0.00103380    -0.00230629
     83      3      H          -0.00240767     0.00024039     0.00046767
     84      3      H           0.00124356     0.00124403     0.00263071
     85      1      C          -0.00181811     0.00234425     0.00273914
     86      1      C           0.00795260    -0.00122024    -0.00311518
     87      1      C           0.00377645    -0.00301779     0.00877388
     88      1      C          -0.00311105    -0.00982724     0.00172569
     89      1      C          -0.00853306     0.00150566     0.00279888
     90      1      C           0.00040206    -0.00217783    -0.00265834
     91      2      N           0.00502834    -0.00282703     0.00844083
     92      2      N          -0.00874541    -0.00620866     0.00076477
     93      3      H           0.00115444     0.00228566    -0.00183399
     94      3      H          -0.00352002     0.00074701    -0.00146332
     95      3      H          -0.00141549     0.00034563    -0.00170197
     96      3      H          -0.00102445     0.00071008    -0.00082281
     97      3      H          -0.00071139     0.00146190    -0.00089987
     98      3      H           0.00058204     0.00093650    -0.00116808
     99      3      H           0.00088291     0.00091004    -0.00061393
    100      3      H           0.00137024     0.00181505     0.00012651
    101      3      H           0.00337712     0.00167800    -0.00015121
    102      3      H           0.00006751     0.00310208    -0.00249082
    103      1      C          -0.00071004    -0.00208503     0.00277579
    104      1      C           0.00850562     0.00174083    -0.00268748
    105      1      C           0.00316631    -0.00967504    -0.00177504
    106      1      C          -0.00371692    -0.00303780    -0.00883480
    107      1      C          -0.00806642    -0.00131300     0.00308831
    108      1      C           0.00148336     0.00251360    -0.00280610
    109      2      N           0.00853828    -0.00731644    -0.00106756
    110      2      N          -0.00544813    -0.00271358    -0.00746425
    111      3      H          -0.00010041     0.00300405     0.00260175
    112      3      H          -0.00332995     0.00164671     0.00019179
    113      3      H          -0.00136140     0.00186892    -0.00016514
    114      3      H          -0.00087875     0.00091689     0.00060398
    115      3      H          -0.00058269     0.00093656     0.00116928
    116      3      H           0.00069472     0.00144051     0.00089860
    117      3      H           0.00098518     0.00073027     0.00083556
    118      3      H           0.00139061     0.00027674     0.00176412
    119      3      H           0.00349394     0.00071497     0.00146672
    120      3      H          -0.00108497     0.00220068     0.00166812
    121      1      C          -0.00297091    -0.00086353     0.00297238
    122      1      C           0.00116793     0.00607109    -0.00613299
    123      1      C           0.00016435     0.00782568     0.00663894
    124      1      C           0.00952243     0.00078778     0.00480252
    125      1      C          -0.00103673    -0.00660830     0.00656775
    126      1      C           0.00235057    -0.00027329    -0.00257087
    127      2      N           0.00068381     0.00729723     0.00642869
    128      2      N           0.00838701    -0.00360323     0.00504071
    129      3      H          -0.00194145    -0.00159625    -0.00304652
    130      3      H           0.00032163    -0.00378207     0.00028192
    131      3      H           0.00054679    -0.00207274    -0.00098677
    132      3      H          -0.00027477    -0.00138644    -0.00030419
    133      3      H          -0.00104057    -0.00113369    -0.00067786
    134      3      H          -0.00047128    -0.00014696    -0.00119467
    135      3      H          -0.00074259     0.00043514    -0.00101601
    136      3      H          -0.00194548     0.00091429    -0.00101883
    137      3      H          -0.00221530     0.00286050    -0.00216215
    138      3      H          -0.00259510    -0.00068323    -0.00288866
    139      1      C           0.00397590    -0.00171928     0.00047440
    140      1      C          -0.00318296     0.00810094     0.00253206
    141      1      C           0.00816518     0.00580296    -0.00195388
    142      1      C           0.00042410     0.00121670    -0.00994868
    143      1      C           0.00283084    -0.00840301    -0.00136798
    144      1      C          -0.00319439     0.00251779     0.00005967
    145      2      N           0.00405005     0.01035090     0.00468703
    146      2      N          -0.00024421    -0.00254202    -0.00815090
    147      3      H          -0.00127654    -0.00128996     0.00324632
    148      3      H          -0.00098868    -0.00314387    -0.00126708
    149      3      H          -0.00142593    -0.00140905    -0.00037969
    150      3      H          -0.00072522    -0.00123965     0.00050949
    151      3      H          -0.00066866    -0.00170686     0.00105542
    152      3      H          -0.00110738     0.00014431     0.00156682
    153      3      H          -0.00060627     0.00019607     0.00136102
    154      3      H          -0.00005389     0.00073655     0.00190740
    155      3      H          -0.00043841     0.00270223     0.00309995
    156      3      H          -0.00121752    -0.00159523     0.00037089
    157      1      C          -0.00338143    -0.00181328    -0.00058646
    158      1      C           0.00331919     0.00816321    -0.00251138
    159      1      C          -0.00815711     0.00573415     0.00196385
    160      1      C          -0.00044248     0.00116361     0.00995337
    161      1      C          -0.00276360    -0.00849501     0.00117374
    162      1      C           0.00336200     0.00270765    -0.00007735
    163      2      N          -0.00307662     0.01029378    -0.00298746
    164      2      N          -0.00010844    -0.00306551     0.00887239
    165      3      H           0.00159506    -0.00113658    -0.00335814
    166      3      H           0.00102880    -0.00315864     0.00124264
    167      3      H           0.00149802    -0.00136217     0.00041327
    168      3      H           0.00079968    -0.00120002    -0.00052479
    169      3      H           0.00070473    -0.00167022    -0.00107692
    170      3      H           0.00111547     0.00017556    -0.00159108
    171      3      H           0.00058970     0.00021320    -0.00136329
    172      3      H           0.00011868     0.00078115    -0.00186623
    173      3      H           0.00044022     0.00275552    -0.00306578
    174      3      H           0.00117687    -0.00163355    -0.00042482
    175      1      C           0.00296054    -0.00071008    -0.00288520
    176      1      C          -0.00120303     0.00604274     0.00614693
    177      1      C          -0.00018076     0.00785568    -0.00653570
    178      1      C          -0.00953615     0.00074105    -0.00483123
    179      1      C           0.00116131    -0.00661118    -0.00659351
    180      1      C          -0.00217682    -0.00029468     0.00267731
    181      2      N          -0.00048356     0.00869266    -0.00706755
    182      2      N          -0.00766128    -0.00331552    -0.00480913
    183      3      H           0.00192284    -0.00161567     0.00308603
    184      3      H          -0.00032389    -0.00380812    -0.00034012
    185      3      H          -0.00057588    -0.00208567     0.00097378
    186      3      H           0.00030614    -0.00140124     0.00025990
    187      3      H           0.00108267    -0.00120235     0.00065476
    188      3      H           0.00045935    -0.00017977     0.00117028
    189      3      H           0.00075016     0.00043153     0.00101510
    190      3      H           0.00194631     0.00090994     0.00100700
    191      3      H           0.00217108     0.00280884     0.00219746
    192      3      H           0.00262927    -0.00073425     0.00286827
 SUM OF ATOMIC FORCES          -0.00113444     0.00315818     0.00449215     0.00560718

 Number of electrons:                                                        516
 Number of occupied orbitals:                                                258
 Number of molecular orbitals:                                               258

 Number of orbital functions:                                               1776
 Number of independent orbital functions:                                   1776

 Extrapolation method: ASPC


 SCF WAVEFUNCTION OPTIMIZATION

  ----------------------------------- OT ---------------------------------------
  Minimizer      : CG                  : conjugate gradient
  Preconditioner : FULL_SINGLE_INVERSE : inversion of 
                                         H + eS - 2*(Sc)(c^T*H*c+const)(Sc)^T
  Precond_solver : DEFAULT
  Line search    : 2PNT                : 2 energies, one gradient
  stepsize       :    0.08000000                  energy_gap     :    0.08000000
  eps_taylor     :   0.10000E-15                  max_taylor     :             4
  ----------------------------------- OT ---------------------------------------

  Step     Update method      Time    Convergence         Total energy    Change
  ------------------------------------------------------------------------------
     1 OT CG       0.80E-01  147.3     0.00252512      -709.1524896138 -7.09E+02
     2 OT LS       0.14E+00  105.1                     -709.3175476697
     3 OT CG       0.14E+00  173.5     0.00168168      -709.3516038549 -1.99E-01
     4 OT LS       0.66E-01  104.7                     -709.3456307223
     5 OT CG       0.66E-01  173.2     0.00055094      -709.3947125362 -4.31E-02
     6 OT LS       0.10E+00  104.8                     -709.4009016685
     7 OT CG       0.10E+00  173.4     0.00033578      -709.4017481567 -7.04E-03
     8 OT LS       0.52E-01  104.6                     -709.4019561162
     9 OT CG       0.52E-01  173.8     0.00016149      -709.4031045274 -1.36E-03
    10 OT LS       0.72E-01  105.1                     -709.4035017949
    11 OT CG       0.72E-01  173.1     0.00006909      -709.4035322752 -4.28E-04
    12 OT LS       0.79E-01  104.7                     -709.4036178132
    13 OT CG       0.79E-01  173.9     0.00003797      -709.4036185547 -8.63E-05
    14 OT LS       0.61E-01  104.4                     -709.4036370143
    15 OT CG       0.61E-01  173.8     0.00001623      -709.4036387316 -2.02E-05
    16 OT LS       0.85E-01  104.6                     -709.4036434537
    17 OT CG       0.85E-01  173.5     0.00000773      -709.4036438579 -5.13E-06
    18 OT LS       0.73E-01  104.8                     -709.4036448326
    19 OT CG       0.73E-01  173.4     0.00000382      -709.4036448588 -1.00E-06
    20 OT LS       0.74E-01  104.3                     -709.4036451075
    21 OT CG       0.74E-01  172.8     0.00000189      -709.4036451075 -2.49E-07
    22 OT LS       0.70E-01  104.7                     -709.4036451649
    23 OT CG       0.70E-01  173.5     0.00000100      -709.4036451651 -5.75E-08

  *** SCF run converged in    23 steps ***


  Electronic density on regular grids:       -515.9999992945        0.0000007055
  Core density on regular grids:              515.9999967633       -0.0000032367
  Total charge density on r-space grids:       -0.0000025311
  Total charge density g-space grids:          -0.0000025311

  Overlap energy of the core charge distribution:               0.00002539456939
  Self energy of the core charge distribution:              -1694.39446126194002
  Core Hamiltonian energy:                                    523.27735495205081
  Hartree energy:                                             685.28933708719978
  Exchange-correlation energy:                               -223.57590133693657

  Total energy:                                              -709.40364516505679

  outer SCF iter =    1 RMS gradient =   0.10E-05 energy =       -709.4036451651
  outer SCF loop converged in   1 iterations or   23 steps


 ENERGY| Total FORCE_EVAL ( QS ) energy (a.u.):             -709.403645179928844


 ATOMIC FORCES in [a.u.]

 # Atom   Kind   Element          X              Y              Z
      1      1      C           0.00313811    -0.00416894     0.00130818
      2      1      C          -0.00750301     0.01161071    -0.00215816
      3      1      C           0.00556874    -0.00519694     0.00037022
      4      1      C          -0.00391527     0.00284642     0.00695014
      5      1      C           0.00453407    -0.00523216     0.00099784
      6      1      C           0.00359729    -0.00344956    -0.00993608
      7      2      N          -0.00121225    -0.00054768    -0.01093054
      8      2      N          -0.00158431     0.00079441     0.01345172
      9      1      C           0.00505241    -0.00937094    -0.00895838
     10      1      C          -0.00665419     0.01055309     0.00070018
     11      1      C          -0.00121106     0.00316668     0.00762998
     12      1      C          -0.00510202     0.00639510    -0.00025404
     13      1      C           0.00793493    -0.01085335    -0.00141322
     14      1      C          -0.00629785     0.01060537     0.00071954
     15      1      C          -0.00451244    -0.00217744    -0.03573114
     16      1      C           0.02561657    -0.01337163     0.01075651
     17      1      C          -0.00564124    -0.01750242     0.03679116
     18      1      C          -0.01458214     0.03291307    -0.01154258
     19      3      H           0.00058373     0.00053114    -0.00147377
     20      3      H          -0.00225869     0.00200543     0.00394138
     21      3      H           0.00003428    -0.00101138    -0.00020440
     22      3      H           0.00124256    -0.00213144     0.00090480
     23      3      H           0.00168891    -0.00080941     0.00195310
     24      3      H           0.00316441    -0.00573925    -0.00351057
     25      3      H          -0.00244022     0.00424809     0.00889073
     26      3      H          -0.00836217     0.00037447    -0.00741234
     27      3      H           0.00484314    -0.00041184    -0.00890225
     28      3      H           0.00071725    -0.00720994     0.00794679
     29      1      C          -0.00330541    -0.00431789    -0.00120144
     30      1      C           0.00766762     0.01165462     0.00185274
     31      1      C          -0.00588063    -0.00560231    -0.00056863
     32      1      C           0.00405547     0.00290395    -0.00706819
     33      1      C          -0.00479209    -0.00553476    -0.00094405
     34      1      C          -0.00371050    -0.00364537     0.00993574
     35      2      N           0.00135581     0.00034381     0.01212034
     36      2      N           0.00207638     0.00085124    -0.01425716
     37      1      C          -0.00460022    -0.00916626     0.00929906
     38      1      C           0.00659241     0.01068187    -0.00087632
     39      1      C           0.00131982     0.00329696    -0.00752089
     40      1      C           0.00509717     0.00666300     0.00032522
     41      1      C          -0.00797717    -0.01096619     0.00153615
     42      1      C           0.00620800     0.01049311    -0.00033130
     43      1      C           0.00386298    -0.00243563     0.03373900
     44      1      C          -0.02690508    -0.01452793    -0.01131019
     45      1      C           0.00534726    -0.01512823    -0.03347445
     46      1      C           0.01255093     0.02897550     0.01088150
     47      3      H          -0.00056079     0.00047799     0.00138204
     48      3      H           0.00222787     0.00203921    -0.00388864
     49      3      H          -0.00000550    -0.00095958     0.00019638
     50      3      H          -0.00125933    -0.00225410    -0.00095483
     51      3      H          -0.00166764    -0.00084951    -0.00190112
     52      3      H          -0.00307393    -0.00574473     0.00341061
     53      3      H           0.00253307     0.00408752    -0.00846457
     54      3      H           0.00844632     0.00044967     0.00752662
     55      3      H          -0.00468178    -0.00045279     0.00850642
     56      3      H          -0.00081958    -0.00760815    -0.00842056
     57      1      C          -0.00002369     0.00041740     0.00666929
     58      1      C          -0.00045561    -0.00028671    -0.01240055
     59      1      C          -0.00015732    -0.00042265     0.00978742
     60      1      C           0.00757567     0.00051721    -0.00697397
     61      1      C          -0.00024304    -0.00033554     0.00936146
     62      1      C          -0.00782569    -0.00081675     0.00527481
     63      2      N          -0.01146939     0.00039957     0.00077750
     64      2      N           0.01135351     0.00032989     0.00097932
     65      1      C          -0.00798680     0.00031752     0.00748647
     66      1      C          -0.00043423    -0.00023033    -0.00951733
     67      1      C           0.00790579    -0.00066636    -0.00511070
     68      1      C          -0.00023601     0.00046382    -0.00645334
     69      1      C           0.00052766    -0.00047435     0.01222237
     70      1      C           0.00029453    -0.00034462    -0.01005911
     71      1      C          -0.03904976     0.00183053    -0.00271348
     72      1      C           0.01297405    -0.00569186     0.02522617
     73      1      C           0.03630035     0.00193063     0.00254411
     74      1      C          -0.01325223    -0.00593148    -0.02726456
     75      3      H          -0.00120857    -0.00041792    -0.00027976
     76      3      H           0.00376673     0.00019978    -0.00520643
     77      3      H           0.00005591     0.00026176    -0.00085611
     78      3      H          -0.00000865     0.00026311     0.00087441
     79      3      H           0.00124478    -0.00043797     0.00032141
     80      3      H          -0.00383431     0.00011640     0.00533890
     81      3      H           0.00890795     0.00009549    -0.00511185
     82      3      H          -0.00745513     0.00331715    -0.00497656
     83      3      H          -0.00865494    -0.00005234     0.00495503
     84      3      H           0.00797355     0.00365688     0.00550758
     85      1      C          -0.00076019     0.00285139    -0.00094291
     86      1      C           0.00980968     0.00084994    -0.00301920
     87      1      C           0.00532439    -0.00456044     0.00929244
     88      1      C          -0.00419882    -0.01095780     0.00335946
     89      1      C          -0.01083655     0.00159585     0.00088847
     90      1      C          -0.00076040     0.00217730    -0.00300409
     91      2      N           0.01163070    -0.00996861     0.02487153
     92      2      N          -0.01692628    -0.02084848     0.00485061
     93      3      H           0.00120446     0.00019529    -0.00345727
     94      3      H          -0.00563066    -0.00081491    -0.00242761
     95      3      H          -0.00176763     0.00173626     0.00058328
     96      3      H          -0.00080450    -0.00095144    -0.00286551
     97      3      H          -0.00214642     0.00354403    -0.00084235
     98      3      H           0.00182173     0.00129260    -0.00323602
     99      3      H           0.00060752     0.00262811     0.00141148
    100      3      H           0.00179273    -0.00021604    -0.00169252
    101      3      H           0.00531654     0.00236735     0.00149615
    102      3      H          -0.00028884     0.00407735     0.00011609
    103      1      C           0.00027124     0.00229697     0.00308015
    104      1      C           0.01063341     0.00181789    -0.00073021
    105      1      C           0.00427879    -0.01070199    -0.00341408
    106      1      C          -0.00521190    -0.00464550    -0.00938533
    107      1      C          -0.00985647     0.00083492     0.00301072
    108      1      C           0.00017827     0.00317985     0.00108733
    109      2      N           0.01805002    -0.02455339    -0.00457357
    110      2      N          -0.01139753    -0.01015290    -0.02250107
    111      3      H           0.00024102     0.00399657     0.00003157
    112      3      H          -0.00520403     0.00232472    -0.00142116
    113      3      H          -0.00175105    -0.00014805     0.00162301
    114      3      H          -0.00061815     0.00265250    -0.00139719
    115      3      H          -0.00183278     0.00127399     0.00325004
    116      3      H           0.00211752     0.00353887     0.00085268
    117      3      H           0.00077137    -0.00094977     0.00287331
    118      3      H           0.00172296     0.00167452    -0.00049668
    119      3      H           0.00553244    -0.00083065     0.00238959
    120      3      H          -0.00108362     0.00009000     0.00316348
    121      1      C          -0.00266066    -0.00201441    -0.00046700
    122      1      C          -0.00128363     0.00711500    -0.00750758
    123      1      C           0.00137941     0.00969774     0.00675349
    124      1      C           0.01028551     0.00088638     0.00688212
    125      1      C          -0.00055372    -0.00978571     0.00603071
    126      1      C          -0.00179347    -0.00205464    -0.00384447
    127      2      N           0.00456442     0.01940167     0.01992280
    128      2      N           0.02613059    -0.00345950     0.01520943
    129      3      H           0.00052939    -0.00149675    -0.00398415
    130      3      H           0.00233750    -0.00554734     0.00073311
    131      3      H          -0.00134694    -0.00169853     0.00091704
    132      3      H           0.00184204    -0.00165614    -0.00187386
    133      3      H          -0.00282515    -0.00278610    -0.00033344
    134      3      H          -0.00038907     0.00001191    -0.00358055
    135      3      H          -0.00286035     0.00067181     0.00054364
    136      3      H           0.00045077     0.00103748    -0.00233000
    137      3      H          -0.00344049     0.00507191    -0.00170243
    138      3      H          -0.00406027    -0.00027964    -0.00059284
    139      1      C           0.00062058    -0.00169748     0.00151037
    140      1      C          -0.00262035     0.00917260     0.00495274
    141      1      C           0.00865354     0.00806458    -0.00289890
    142      1      C           0.00178073     0.00034016    -0.01158555
    143      1      C           0.00109648    -0.01070466    -0.00180913
    144      1      C          -0.00268838    -0.00069204     0.00308819
    145      2      N           0.01637071     0.02222894     0.00214804
    146      2      N           0.00079466    -0.00042283    -0.02204600
    147      3      H          -0.00316093    -0.00017259     0.00152708
    148      3      H          -0.00202795    -0.00426437    -0.00330760
    149      3      H           0.00106045    -0.00217556     0.00053497
    150      3      H          -0.00305251    -0.00057582    -0.00067300
    151      3      H          -0.00025259    -0.00382225     0.00238128
    152      3      H          -0.00326296     0.00092274     0.00270743
    153      3      H           0.00161481    -0.00045290     0.00259034
    154      3      H          -0.00212703     0.00176275     0.00049645
    155      3      H           0.00109964     0.00442970     0.00459942
    156      3      H           0.00112917    -0.00186151     0.00135143
    157      1      C           0.00008760    -0.00182088    -0.00167208
    158      1      C           0.00287071     0.00931461    -0.00499405
    159      1      C          -0.00871538     0.00788283     0.00296901
    160      1      C          -0.00180414     0.00027813     0.01155945
    161      1      C          -0.00104630    -0.01080105     0.00156481
    162      1      C           0.00292682    -0.00025015    -0.00297894
    163      2      N          -0.01449637     0.02125418     0.00054419
    164      2      N          -0.00202263    -0.00073190     0.02410660
    165      3      H           0.00360942     0.00001944    -0.00161818
    166      3      H           0.00208049    -0.00430189     0.00327519
    167      3      H          -0.00099299    -0.00212589    -0.00052322
    168      3      H           0.00312903    -0.00052726     0.00066964
    169      3      H           0.00032014    -0.00374502    -0.00243145
    170      3      H           0.00329812     0.00098807    -0.00274374
    171      3      H          -0.00161796    -0.00043141    -0.00260646
    172      3      H           0.00215742     0.00179578    -0.00044330
    173      3      H          -0.00108722     0.00448296    -0.00454923
    174      3      H          -0.00115643    -0.00190372    -0.00141198
    175      1      C           0.00255558    -0.00186007     0.00048412
    176      1      C           0.00122450     0.00709101     0.00746099
    177      1      C          -0.00137995     0.00977411    -0.00660309
    178      1      C          -0.01031929     0.00088130    -0.00689189
    179      1      C           0.00078762    -0.00985760    -0.00604218
    180      1      C           0.00210291    -0.00213219     0.00405807
    181      2      N          -0.00462705     0.02234467    -0.02287888
    182      2      N          -0.02360335    -0.00323669    -0.01483487
    183      3      H          -0.00054697    -0.00153638     0.00403913
    184      3      H          -0.00233423    -0.00557462    -0.00082035
    185      3      H           0.00131590    -0.00168120    -0.00090926
    186      3      H          -0.00182096    -0.00171040     0.00182341
    187      3      H           0.00287578    -0.00285361     0.00029191
    188      3      H           0.00036660    -0.00005796     0.00355008
    189      3      H           0.00288378     0.00069084    -0.00054288
    190      3      H          -0.00046441     0.00100298     0.00230468
    191      3      H           0.00338869     0.00502621     0.00176630
    192      3      H           0.00411967    -0.00030206     0.00057381
 SUM OF ATOMIC FORCES          -0.00124583     0.00386908     0.00553037     0.00686344

 Number of electrons:                                                        516
 Number of occupied orbitals:                                                258
 Number of molecular orbitals:                                               258

 Number of orbital functions:                                               1776
 Number of independent orbital functions:                                   1776

 Extrapolation method: ASPC


 SCF WAVEFUNCTION OPTIMIZATION

  ----------------------------------- OT ---------------------------------------
  Minimizer      : CG                  : conjugate gradient
  Preconditioner : FULL_SINGLE_INVERSE : inversion of 
                                         H + eS - 2*(Sc)(c^T*H*c+const)(Sc)^T
  Precond_solver : DEFAULT
  Line search    : 2PNT                : 2 energies, one gradient
  stepsize       :    0.08000000                  energy_gap     :    0.08000000
  eps_taylor     :   0.10000E-15                  max_taylor     :             4
  ----------------------------------- OT ---------------------------------------

  Step     Update method      Time    Convergence         Total energy    Change
  ------------------------------------------------------------------------------
     1 OT CG       0.80E-01  147.3     0.00231895      -709.1969171286 -7.09E+02
     2 OT LS       0.14E+00  104.9                     -709.3382289696
     3 OT CG       0.14E+00  173.5     0.00149369      -709.3706717712 -1.74E-01
     4 OT LS       0.64E-01  104.8                     -709.3565443318
     5 OT CG       0.64E-01  174.0     0.00052736      -709.4031562758 -3.25E-02
     6 OT LS       0.94E-01  104.8                     -709.4085126046
     7 OT CG       0.94E-01  174.0     0.00032755      -709.4090955152 -5.94E-03
     8 OT LS       0.52E-01  105.2                     -709.4095783756
     9 OT CG       0.52E-01  174.5     0.00015790      -709.4103816768 -1.29E-03
    10 OT LS       0.69E-01  104.3                     -709.4107527003
    11 OT CG       0.69E-01  173.4     0.00006937      -709.4107755462 -3.94E-04
    12 OT LS       0.73E-01  104.6                     -709.4108558043
    13 OT CG       0.73E-01  174.2     0.00003905      -709.4108560536 -8.05E-05
    14 OT LS       0.64E-01  104.9                     -709.4108778150
    15 OT CG       0.64E-01  173.6     0.00001577      -709.4108782947 -2.22E-05
    16 OT LS       0.85E-01  104.6                     -709.4108828315
    17 OT CG       0.85E-01  174.1     0.00000780      -709.4108831356 -4.84E-06
    18 OT LS       0.71E-01  105.2                     -709.4108840810
    19 OT CG       0.71E-01  173.5     0.00000385      -709.4108841208 -9.85E-07
    20 OT LS       0.70E-01  104.7                     -709.4108843593
    21 OT CG       0.70E-01  173.3     0.00000201      -709.4108843593 -2.38E-07
    22 OT LS       0.65E-01  105.1                     -709.4108844192
    23 OT CG       0.65E-01  173.5     0.00000106      -709.4108844196 -6.02E-08
    24 OT LS       0.63E-01  104.3                     -709.4108844356
    25 OT CG       0.63E-01  173.9     0.00000057      -709.4108844356 -1.61E-08

  *** SCF run converged in    25 steps ***


  Electronic density on regular grids:       -515.9999992945        0.0000007055
  Core density on regular grids:              515.9999967623       -0.0000032377
  Total charge density on r-space grids:       -0.0000025322
  Total charge density g-space grids:          -0.0000025322

  Overlap energy of the core charge distribution:               0.00002651707383
  Self energy of the core charge distribution:              -1694.39446126194002
  Core Hamiltonian energy:                                    523.90116187016429
  Hartree energy:                                             684.86413074387622
  Exchange-correlation energy:                               -223.78174230481986

  Total energy:                                              -709.41088443564558

  outer SCF iter =    1 RMS gradient =   0.57E-06 energy =       -709.4108844356
  outer SCF loop converged in   1 iterations or   25 steps


 ENERGY| Total FORCE_EVAL ( QS ) energy (a.u.):             -709.410884440837322


 ATOMIC FORCES in [a.u.]

 # Atom   Kind   Element          X              Y              Z
      1      1      C           0.00179231    -0.00119018    -0.00108253
      2      1      C          -0.00368346     0.00607002    -0.00127217
      3      1      C           0.00146303    -0.00096045     0.00201714
      4      1      C          -0.00032635     0.00024697     0.00485862
      5      1      C           0.00332029    -0.00413328     0.00142299
      6      1      C           0.00241779    -0.00336688    -0.00459780
      7      2      N          -0.00239222     0.00211939    -0.00450583
      8      2      N          -0.00134820    -0.00196467     0.00552780
      9      1      C           0.00141799    -0.00233675    -0.00554600
     10      1      C          -0.00343968     0.00528378    -0.00151349
     11      1      C          -0.00264997     0.00217337     0.00348080
     12      1      C          -0.00157305     0.00309036     0.00206860
     13      1      C           0.00419240    -0.00582196     0.00046953
     14      1      C          -0.00203725     0.00305464    -0.00213976
     15      1      C           0.00100256    -0.00472839    -0.01335655
     16      1      C           0.00884690    -0.00303836     0.00761334
     17      1      C          -0.00493403    -0.00382419     0.01481864
     18      1      C          -0.00408598     0.01169316    -0.00847584
     19      3      H          -0.00002054     0.00145971    -0.00484695
     20      3      H          -0.00368711     0.00345278     0.00648565
     21      3      H           0.00332232    -0.00481070     0.00088067
     22      3      H          -0.00235360     0.00334720    -0.00142273
     23      3      H           0.00231883    -0.00110280     0.00475550
     24      3      H           0.00376068    -0.00681229    -0.00470609
     25      3      H          -0.00063887     0.00022506     0.00316198
     26      3      H          -0.00315716     0.00152679    -0.00230035
     27      3      H           0.00058140     0.00064939    -0.00264663
     28      3      H           0.00053307    -0.00307078     0.00205004
     29      1      C          -0.00184864    -0.00130168     0.00110714
     30      1      C           0.00373386     0.00602675     0.00105025
     31      1      C          -0.00168073    -0.00118094    -0.00210739
     32      1      C           0.00035524     0.00008812    -0.00506583
     33      1      C          -0.00348244    -0.00424700    -0.00145871
     34      1      C          -0.00253437    -0.00344787     0.00455622
     35      2      N           0.00228900     0.00251893     0.00542144
     36      2      N           0.00209226    -0.00153000    -0.00579032
     37      1      C          -0.00121446    -0.00227766     0.00582663
     38      1      C           0.00340266     0.00529290     0.00141023
     39      1      C           0.00274307     0.00228606    -0.00343506
     40      1      C           0.00157321     0.00324010    -0.00198171
     41      1      C          -0.00420054    -0.00575513    -0.00033986
     42      1      C           0.00202831     0.00296932     0.00234670
     43      1      C          -0.00131020    -0.00478163     0.01267783
     44      1      C          -0.00937663    -0.00348467    -0.00792831
     45      1      C           0.00482582    -0.00285421    -0.01338592
     46      1      C           0.00296477     0.00944943     0.00791287
     47      3      H           0.00003722     0.00138764     0.00482101
     48      3      H           0.00366503     0.00354477    -0.00645341
     49      3      H          -0.00329313    -0.00479733    -0.00093117
     50      3      H           0.00231880     0.00329614     0.00144045
     51      3      H          -0.00230751    -0.00111014    -0.00477333
     52      3      H          -0.00368363    -0.00688926     0.00464434
     53      3      H           0.00075019     0.00007559    -0.00288911
     54      3      H           0.00318126     0.00158963     0.00241777
     55      3      H          -0.00047982     0.00066359     0.00237235
     56      3      H          -0.00060824    -0.00339009    -0.00237197
     57      1      C          -0.00192283    -0.00016623     0.00310632
     58      1      C          -0.00124253     0.00010875    -0.00591466
     59      1      C           0.00199740    -0.00010145     0.00229527
     60      1      C           0.00515253    -0.00012723    -0.00161853
     61      1      C           0.00138842    -0.00020612     0.00565910
     62      1      C          -0.00310192     0.00016667     0.00432676
     63      2      N          -0.00496610     0.00081323    -0.00110268
     64      2      N           0.00438573     0.00061110     0.00280812
     65      1      C          -0.00552385    -0.00027023     0.00185778
     66      1      C          -0.00178035    -0.00012404    -0.00573651
     67      1      C           0.00307003     0.00027885    -0.00419714
     68      1      C           0.00178490    -0.00016128    -0.00296544
     69      1      C           0.00127177     0.00000922     0.00589863
     70      1      C          -0.00198316    -0.00009718    -0.00248474
     71      1      C          -0.01514884     0.00044031     0.00350948
     72      1      C           0.00884415    -0.00257459     0.00713036
     73      1      C           0.01402995     0.00056617    -0.00349753
     74      1      C          -0.00871927    -0.00274633    -0.00780395
     75      3      H          -0.00474443    -0.00052728    -0.00108995
     76      3      H           0.00555413     0.00029016    -0.00680870
     77      3      H           0.00188258     0.00004890     0.00488393
     78      3      H          -0.00186462     0.00009431    -0.00486387
     79      3      H           0.00472850    -0.00051750     0.00111127
     80      3      H          -0.00560504     0.00017213     0.00694735
     81      3      H           0.00311550     0.00026618    -0.00094507
     82      3      H          -0.00146943     0.00122078    -0.00252141
     83      3      H          -0.00292100     0.00021573     0.00084545
     84      3      H           0.00180348     0.00144210     0.00286286
     85      1      C          -0.00172958     0.00238793     0.00243913
     86      1      C           0.00810281    -0.00105610    -0.00310769
     87      1      C           0.00390095    -0.00314134     0.00881745
     88      1      C          -0.00319876    -0.00991985     0.00185587
     89      1      C          -0.00871841     0.00151260     0.00264781
     90      1      C           0.00030412    -0.00182258    -0.00268818
     91      2      N           0.00554509    -0.00340268     0.00969302
     92      2      N          -0.00937924    -0.00733891     0.00110938
     93      3      H           0.00115886     0.00211940    -0.00196377
     94      3      H          -0.00369012     0.00062254    -0.00154075
     95      3      H          -0.00144389     0.00045758    -0.00151915
     96      3      H          -0.00100692     0.00057712    -0.00098684
     97      3      H          -0.00082658     0.00162921    -0.00089599
     98      3      H           0.00068154     0.00096583    -0.00133404
     99      3      H           0.00086098     0.00104819    -0.00045164
    100      3      H           0.00140417     0.00165292    -0.00001960
    101      3      H           0.00353332     0.00173363    -0.00001999
    102      3      H           0.00003909     0.00318014    -0.00228355
    103      1      C          -0.00062681    -0.00172854     0.00280232
    104      1      C           0.00867687     0.00174676    -0.00253268
    105      1      C           0.00325603    -0.00975930    -0.00190565
    106      1      C          -0.00383728    -0.00316655    -0.00888088
    107      1      C          -0.00821115    -0.00114326     0.00308236
    108      1      C           0.00137448     0.00257019    -0.00248833
    109      2      N           0.00926774    -0.00863660    -0.00137256
    110      2      N          -0.00591401    -0.00331563    -0.00861327
    111      3      H          -0.00007309     0.00308349     0.00239741
    112      3      H          -0.00348083     0.00170135     0.00006336
    113      3      H          -0.00139272     0.00170793    -0.00002156
    114      3      H          -0.00085800     0.00105644     0.00044364
    115      3      H          -0.00068303     0.00096439     0.00133627
    116      3      H           0.00080895     0.00160912     0.00089566
    117      3      H           0.00096815     0.00059584     0.00099918
    118      3      H           0.00141741     0.00038922     0.00158336
    119      3      H           0.00365810     0.00059188     0.00154078
    120      3      H          -0.00108512     0.00203276     0.00178746
    121      1      C          -0.00294855    -0.00095489     0.00268974
    122      1      C           0.00097281     0.00615602    -0.00624344
    123      1      C           0.00026095     0.00797694     0.00664952
    124      1      C           0.00958557     0.00079537     0.00496913
    125      1      C          -0.00099791    -0.00686243     0.00652641
    126      1      C           0.00201311    -0.00042325    -0.00267315
    127      2      N           0.00100403     0.00824135     0.00745591
    128      2      N           0.00973259    -0.00358183     0.00584209
    129      3      H          -0.00174467    -0.00158826    -0.00312156
    130      3      H           0.00048252    -0.00392441     0.00031817
    131      3      H           0.00039481    -0.00204321    -0.00083470
    132      3      H          -0.00010524    -0.00140835    -0.00043023
    133      3      H          -0.00118369    -0.00126658    -0.00065088
    134      3      H          -0.00046538    -0.00013444    -0.00138618
    135      3      H          -0.00091261     0.00045407    -0.00089133
    136      3      H          -0.00175416     0.00092383    -0.00112429
    137      3      H          -0.00231365     0.00303758    -0.00212643
    138      3      H          -0.00271187    -0.00065147    -0.00270639
    139      1      C           0.00370614    -0.00171706     0.00055978
    140      1      C          -0.00313856     0.00818842     0.00272508
    141      1      C           0.00820650     0.00598468    -0.00202939
    142      1      C           0.00053234     0.00114693    -0.01008190
    143      1      C           0.00269393    -0.00858822    -0.00140407
    144      1      C          -0.00315486     0.00225330     0.00030616
    145      2      N           0.00500447     0.01128313     0.00448615
    146      2      N          -0.00014491    -0.00237302    -0.00922830
    147      3      H          -0.00142707    -0.00120093     0.00310992
    148      3      H          -0.00107184    -0.00323463    -0.00143023
    149      3      H          -0.00122713    -0.00147080    -0.00030614
    150      3      H          -0.00091208    -0.00118661     0.00041487
    151      3      H          -0.00063599    -0.00187684     0.00116200
    152      3      H          -0.00128029     0.00020648     0.00165901
    153      3      H          -0.00042847     0.00014392     0.00145983
    154      3      H          -0.00022020     0.00081858     0.00179484
    155      3      H          -0.00031588     0.00284116     0.00322073
    156      3      H          -0.00103069    -0.00161710     0.00044911
    157      1      C          -0.00310137    -0.00181307    -0.00067693
    158      1      C           0.00328391     0.00825708    -0.00270916
    159      1      C          -0.00820379     0.00590686     0.00204413
    160      1      C          -0.00055115     0.00109305     0.01008416
    161      1      C          -0.00262753    -0.00868055     0.00120575
    162      1      C           0.00332802     0.00246453    -0.00031343
    163      2      N          -0.00395970     0.01115715    -0.00268487
    164      2      N          -0.00028043    -0.00288106     0.01005247
    165      3      H           0.00175613    -0.00104437    -0.00322008
    166      3      H           0.00111297    -0.00325125     0.00140517
    167      3      H           0.00129877    -0.00142369     0.00033794
    168      3      H           0.00098676    -0.00114627    -0.00042918
    169      3      H           0.00067456    -0.00183697    -0.00118577
    170      3      H           0.00129059     0.00024048    -0.00168428
    171      3      H           0.00041295     0.00016139    -0.00146324
    172      3      H           0.00028229     0.00086227    -0.00175267
    173      3      H           0.00031851     0.00289448    -0.00318530
    174      3      H           0.00099095    -0.00165582    -0.00050361
    175      1      C           0.00293044    -0.00080150    -0.00260864
    176      1      C          -0.00100999     0.00612800     0.00625259
    177      1      C          -0.00027606     0.00801059    -0.00654276
    178      1      C          -0.00960093     0.00075195    -0.00499636
    179      1      C           0.00113121    -0.00687089    -0.00655131
    180      1      C          -0.00182798    -0.00044984     0.00278828
    181      2      N          -0.00082407     0.00975198    -0.00826765
    182      2      N          -0.00887386    -0.00329902    -0.00560017
    183      3      H           0.00172618    -0.00160931     0.00316242
    184      3      H          -0.00048434    -0.00395056    -0.00037873
    185      3      H          -0.00042407    -0.00205372     0.00082336
    186      3      H           0.00013579    -0.00142631     0.00038545
    187      3      H           0.00122649    -0.00133516     0.00062631
    188      3      H           0.00045261    -0.00017021     0.00136131
    189      3      H           0.00092147     0.00045228     0.00089055
    190      3      H           0.00175391     0.00091705     0.00111134
    191      3      H           0.00226879     0.00298633     0.00216401
    192      3      H           0.00274791    -0.00070017     0.00268607
 SUM OF ATOMIC FORCES          -0.00114882     0.00322576     0.00460963     0.00574230

 Number of electrons:                                                        516
 Number of occupied orbitals:                                                258
 Number of molecular orbitals:                                               258

 Number of orbital functions:                                               1776
 Number of independent orbital functions:                                   1776

 Extrapolation method: ASPC


 SCF WAVEFUNCTION OPTIMIZATION

  ----------------------------------- OT ---------------------------------------
  Minimizer      : CG                  : conjugate gradient
  Preconditioner : FULL_SINGLE_INVERSE : inversion of 
                                         H + eS - 2*(Sc)(c^T*H*c+const)(Sc)^T
  Precond_solver : DEFAULT
  Line search    : 2PNT                : 2 energies, one gradient
  stepsize       :    0.08000000                  energy_gap     :    0.08000000
  eps_taylor     :   0.10000E-15                  max_taylor     :             4
  ----------------------------------- OT ---------------------------------------

  Step     Update method      Time    Convergence         Total energy    Change
  ------------------------------------------------------------------------------
     1 OT CG       0.80E-01  147.4     0.00153016      -709.3182122509 -7.09E+02
     2 OT LS       0.14E+00  105.9                     -709.3790612637
     3 OT CG       0.14E+00  173.5     0.00101795      -709.3919930217 -7.38E-02
     4 OT LS       0.65E-01  104.6                     -709.3884219791
     5 OT CG       0.65E-01  173.7     0.00033618      -709.4075657439 -1.56E-02
     6 OT LS       0.10E+00  105.4                     -709.4098502863
     7 OT CG       0.10E+00  173.8     0.00020609      -709.4101706741 -2.60E-03
     8 OT LS       0.52E-01  105.0                     -709.4102503555
     9 OT CG       0.52E-01  173.4     0.00009876      -709.4106797354 -5.09E-04
    10 OT LS       0.72E-01  104.6                     -709.4108284890
    11 OT CG       0.72E-01  173.4     0.00004260      -709.4108404493 -1.61E-04
    12 OT LS       0.78E-01  104.8                     -709.4108726280
    13 OT CG       0.78E-01  173.4     0.00002364      -709.4108728156 -3.24E-05
    14 OT LS       0.61E-01  105.4                     -709.4108801000
    15 OT CG       0.61E-01  173.6     0.00000999      -709.4108806678 -7.85E-06
    16 OT LS       0.86E-01  104.9                     -709.4108824667
    17 OT CG       0.86E-01  173.4     0.00000478      -709.4108826240 -1.96E-06
    18 OT LS       0.73E-01  104.9                     -709.4108829942
    19 OT CG       0.73E-01  173.8     0.00000236      -709.4108830059 -3.82E-07
    20 OT LS       0.75E-01  104.7                     -709.4108831016
    21 OT CG       0.75E-01  174.6     0.00000114      -709.4108831016 -9.57E-08
    22 OT LS       0.74E-01  105.0                     -709.4108831238
    23 OT CG       0.74E-01  173.6     0.00000058      -709.4108831238 -2.22E-08

  *** SCF run converged in    23 steps ***


  Electronic density on regular grids:       -515.9999992943        0.0000007057
  Core density on regular grids:              515.9999967625       -0.0000032375
  Total charge density on r-space grids:       -0.0000025318
  Total charge density g-space grids:          -0.0000025318

  Overlap energy of the core charge distribution:               0.00002653951217
  Self energy of the core charge distribution:              -1694.39446126194002
  Core Hamiltonian energy:                                    523.91009095698132
  Hartree energy:                                             684.85813155625647
  Exchange-correlation energy:                               -223.78467091464100

  Total energy:                                              -709.41088312383101

  outer SCF iter =    1 RMS gradient =   0.58E-06 energy =       -709.4108831238
  outer SCF loop converged in   1 iterations or   23 steps


 ENERGY| Total FORCE_EVAL ( QS ) energy (a.u.):             -709.410883129060949


 ATOMIC FORCES in [a.u.]

 # Atom   Kind   Element          X              Y              Z
      1      1      C           0.00177214    -0.00114691    -0.00111614
      2      1      C          -0.00362672     0.00598841    -0.00125916
      3      1      C           0.00140370    -0.00090070     0.00204125
      4      1      C          -0.00027563     0.00021072     0.00482760
      5      1      C           0.00330405    -0.00411844     0.00142942
      6      1      C           0.00239933    -0.00336442    -0.00452209
      7      2      N          -0.00240914     0.00215368    -0.00441417
      8      2      N          -0.00134269    -0.00199915     0.00541742
      9      1      C           0.00136457    -0.00223885    -0.00550007
     10      1      C          -0.00339460     0.00520911    -0.00154317
     11      1      C          -0.00267023     0.00215872     0.00342282
     12      1      C          -0.00152296     0.00304247     0.00210121
     13      1      C           0.00413870    -0.00574841     0.00049718
     14      1      C          -0.00197632     0.00294618    -0.00218161
     15      1      C           0.00107979    -0.00476339    -0.01304041
     16      1      C           0.00861031    -0.00289545     0.00756927
     17      1      C          -0.00492392    -0.00363160     0.01450683
     18      1      C          -0.00393925     0.01139294    -0.00843235
     19      3      H          -0.00002931     0.00147293    -0.00489552
     20      3      H          -0.00370819     0.00347388     0.00652231
     21      3      H           0.00337074    -0.00486666     0.00089671
     22      3      H          -0.00240700     0.00342841    -0.00145767
     23      3      H           0.00232782    -0.00110701     0.00479544
     24      3      H           0.00376939    -0.00682809    -0.00472320
     25      3      H          -0.00061130     0.00016363     0.00307619
     26      3      H          -0.00308089     0.00154432    -0.00222397
     27      3      H           0.00051608     0.00066621    -0.00255239
     28      3      H           0.00053056    -0.00300940     0.00196107
     29      1      C          -0.00182659    -0.00125790     0.00113925
     30      1      C           0.00367523     0.00594402     0.00103876
     31      1      C          -0.00161965    -0.00111840    -0.00212976
     32      1      C           0.00030172     0.00004925    -0.00503652
     33      1      C          -0.00346451    -0.00422953    -0.00146529
     34      1      C          -0.00251592    -0.00344370     0.00447961
     35      2      N           0.00230019     0.00254794     0.00532690
     36      2      N           0.00209214    -0.00156080    -0.00567455
     37      1      C          -0.00116331    -0.00218235     0.00577913
     38      1      C           0.00335760     0.00521650     0.00144090
     39      1      C           0.00276315     0.00227114    -0.00337780
     40      1      C           0.00152311     0.00319042    -0.00201373
     41      1      C          -0.00414611    -0.00567904    -0.00036755
     42      1      C           0.00196835     0.00286178     0.00238560
     43      1      C          -0.00138249    -0.00481382     0.01237950
     44      1      C          -0.00912974    -0.00333206    -0.00788090
     45      1      C           0.00481791    -0.00268098    -0.01309973
     46      1      C           0.00283064     0.00917287     0.00787022
     47      3      H           0.00004593     0.00140057     0.00487061
     48      3      H           0.00368632     0.00356662    -0.00649039
     49      3      H          -0.00334166    -0.00485402    -0.00094797
     50      3      H           0.00237185     0.00337836     0.00147638
     51      3      H          -0.00231668    -0.00111385    -0.00481428
     52      3      H          -0.00369263    -0.00690607     0.00466204
     53      3      H           0.00072297     0.00001444    -0.00280574
     54      3      H           0.00310417     0.00160699     0.00234143
     55      3      H          -0.00041573     0.00068094     0.00228007
     56      3      H          -0.00060538    -0.00332759    -0.00228071
     57      1      C          -0.00194946    -0.00017409     0.00305437
     58      1      C          -0.00125329     0.00011397    -0.00582146
     59      1      C           0.00202745    -0.00009642     0.00218840
     60      1      C           0.00511704    -0.00013565    -0.00154382
     61      1      C           0.00141196    -0.00020402     0.00560679
     62      1      C          -0.00303477     0.00018087     0.00431216
     63      2      N          -0.00487299     0.00081608    -0.00112644
     64      2      N           0.00428877     0.00061650     0.00283123
     65      1      C          -0.00548835    -0.00027805     0.00177870
     66      1      C          -0.00179976    -0.00012256    -0.00568259
     67      1      C           0.00300114     0.00029254    -0.00418296
     68      1      C           0.00181335    -0.00016981    -0.00291479
     69      1      C           0.00128203     0.00001593     0.00580778
     70      1      C          -0.00201509    -0.00009316    -0.00237672
     71      1      C          -0.01481643     0.00042216     0.00359428
     72      1      C           0.00878521    -0.00252964     0.00687548
     73      1      C           0.01371935     0.00054818    -0.00358031
     74      1      C          -0.00865475    -0.00270028    -0.00753045
     75      3      H          -0.00479565    -0.00052889    -0.00110162
     76      3      H           0.00557959     0.00029150    -0.00683185
     77      3      H           0.00190971     0.00004582     0.00496852
     78      3      H          -0.00189215     0.00009184    -0.00494833
     79      3      H           0.00477887    -0.00051864     0.00112263
     80      3      H          -0.00563026     0.00017298     0.00697065
     81      3      H           0.00302964     0.00026891    -0.00088183
     82      3      H          -0.00137953     0.00118975    -0.00248537
     83      3      H          -0.00283604     0.00021992     0.00078315
     84      3      H           0.00171060     0.00140926     0.00282400
     85      1      C          -0.00174523     0.00238076     0.00248916
     86      1      C           0.00807747    -0.00108256    -0.00310933
     87      1      C           0.00388018    -0.00312105     0.00881056
     88      1      C          -0.00318450    -0.00990438     0.00183431
     89      1      C          -0.00868721     0.00151210     0.00267241
     90      1      C           0.00032029    -0.00188161    -0.00268297
     91      2      N           0.00545991    -0.00330784     0.00948518
     92      2      N          -0.00927470    -0.00715127     0.00105237
     93      3      H           0.00115828     0.00214645    -0.00194300
     94      3      H          -0.00366193     0.00064319    -0.00152794
     95      3      H          -0.00143914     0.00043912    -0.00154940
     96      3      H          -0.00100981     0.00059905    -0.00095984
     97      3      H          -0.00080751     0.00160153    -0.00089670
     98      3      H           0.00066520     0.00096106    -0.00130668
     99      3      H           0.00086464     0.00102537    -0.00047842
    100      3      H           0.00139861     0.00167937     0.00000403
    101      3      H           0.00350784     0.00172456    -0.00004158
    102      3      H           0.00004377     0.00316774    -0.00231743
    103      1      C          -0.00064083    -0.00178794     0.00279761
    104      1      C           0.00864800     0.00174644    -0.00255784
    105      1      C           0.00324139    -0.00974525    -0.00188403
    106      1      C          -0.00381726    -0.00314533    -0.00887348
    107      1      C          -0.00818663    -0.00117063     0.00308382
    108      1      C           0.00139315     0.00256103    -0.00254094
    109      2      N           0.00914701    -0.00841689    -0.00132249
    110      2      N          -0.00583736    -0.00321646    -0.00842288
    111      3      H          -0.00007755     0.00307096     0.00243074
    112      3      H          -0.00345616     0.00169242     0.00008450
    113      3      H          -0.00138758     0.00173421    -0.00004484
    114      3      H          -0.00086147     0.00103340     0.00047009
    115      3      H          -0.00066654     0.00095986     0.00130872
    116      3      H           0.00079004     0.00158122     0.00089620
    117      3      H           0.00097097     0.00061800     0.00097225
    118      3      H           0.00141295     0.00037079     0.00161315
    119      3      H           0.00363101     0.00061226     0.00152857
    120      3      H          -0.00108520     0.00206003     0.00176839
    121      1      C          -0.00295131    -0.00094039     0.00273851
    122      1      C           0.00100480     0.00614124    -0.00622521
    123      1      C           0.00024495     0.00795174     0.00664786
    124      1      C           0.00957483     0.00079375     0.00494148
    125      1      C          -0.00100489    -0.00682006     0.00653233
    126      1      C           0.00206911    -0.00039834    -0.00265583
    127      2      N           0.00095141     0.00808572     0.00728496
    128      2      N           0.00951012    -0.00358615     0.00570900
    129      3      H          -0.00177664    -0.00158972    -0.00310997
    130      3      H           0.00045588    -0.00390092     0.00031217
    131      3      H           0.00041971    -0.00204806    -0.00085975
    132      3      H          -0.00013307    -0.00140478    -0.00040958
    133      3      H          -0.00116005    -0.00124465    -0.00065540
    134      3      H          -0.00046640    -0.00013646    -0.00135471
    135      3      H          -0.00088469     0.00045101    -0.00091182
    136      3      H          -0.00178509     0.00092212    -0.00110742
    137      3      H          -0.00229777     0.00300890    -0.00213253
    138      3      H          -0.00269333    -0.00065664    -0.00273619
    139      1      C           0.00375142    -0.00171692     0.00054564
    140      1      C          -0.00314622     0.00817360     0.00269367
    141      1      C           0.00819997     0.00595479    -0.00201741
    142      1      C           0.00051462     0.00115916    -0.01006046
    143      1      C           0.00271627    -0.00855786    -0.00139795
    144      1      C          -0.00316146     0.00229866     0.00026466
    145      2      N           0.00484684     0.01112818     0.00452087
    146      2      N          -0.00016221    -0.00240104    -0.00905097
    147      3      H          -0.00140218    -0.00121581     0.00313255
    148      3      H          -0.00105801    -0.00321946    -0.00140304
    149      3      H          -0.00126032    -0.00146052    -0.00031837
    150      3      H          -0.00088080    -0.00119547     0.00043070
    151      3      H          -0.00064147    -0.00184870     0.00114431
    152      3      H          -0.00125159     0.00019611     0.00164380
    153      3      H          -0.00045809     0.00015257     0.00144340
    154      3      H          -0.00019212     0.00080472     0.00181384
    155      3      H          -0.00033640     0.00281778     0.00320045
    156      3      H          -0.00106168    -0.00161347     0.00043613
    157      1      C          -0.00314834    -0.00181256    -0.00066197
    158      1      C           0.00329003     0.00824123    -0.00267692
    159      1      C          -0.00819637     0.00587846     0.00203134
    160      1      C          -0.00053339     0.00110550     0.01006316
    161      1      C          -0.00264963    -0.00865019     0.00120023
    162      1      C           0.00333371     0.00250636    -0.00027356
    163      2      N          -0.00381409     0.01101386    -0.00273623
    164      2      N          -0.00025108    -0.00291176     0.00985787
    165      3      H           0.00172940    -0.00105979    -0.00324301
    166      3      H           0.00109896    -0.00323577     0.00137807
    167      3      H           0.00133204    -0.00141345     0.00035047
    168      3      H           0.00095545    -0.00115525    -0.00044517
    169      3      H           0.00067963    -0.00180938    -0.00116770
    170      3      H           0.00126150     0.00022964    -0.00166888
    171      3      H           0.00044242     0.00016998    -0.00144660
    172      3      H           0.00025460     0.00084854    -0.00177187
    173      3      H           0.00033890     0.00287106    -0.00316520
    174      3      H           0.00102176    -0.00165214    -0.00049057
    175      1      C           0.00293443    -0.00078698    -0.00265662
    176      1      C          -0.00104153     0.00611311     0.00623517
    177      1      C          -0.00026030     0.00798475    -0.00654173
    178      1      C          -0.00958987     0.00074972    -0.00496894
    179      1      C           0.00113675    -0.00682755    -0.00655739
    180      1      C          -0.00188564    -0.00042434     0.00276958
    181      2      N          -0.00076812     0.00957704    -0.00806762
    182      2      N          -0.00867391    -0.00330250    -0.00546896
    183      3      H           0.00175805    -0.00161054     0.00315070
    184      3      H          -0.00045777    -0.00392702    -0.00037234
    185      3      H          -0.00044898    -0.00205896     0.00084816
    186      3      H           0.00016375    -0.00142222     0.00036490
    187      3      H           0.00120271    -0.00131322     0.00063108
    188      3      H           0.00045376    -0.00017173     0.00132995
    189      3      H           0.00089335     0.00044894     0.00091101
    190      3      H           0.00178494     0.00091573     0.00109473
    191      3      H           0.00225305     0.00295764     0.00216977
    192      3      H           0.00272899    -0.00070568     0.00271588
 SUM OF ATOMIC FORCES          -0.00114651     0.00321469     0.00459060     0.00572034

 *******************************************************************************
 ***                 BRENT   - NUMBER OF ENERGY EVALUATIONS :       4        ***
 *******************************************************************************

 --------  Informations at step =     2 ------------
  Optimization Method        =                   CG
  Total Energy               =      -709.4108844408
  Real energy change         =        -0.0148645377
  Decrease in energy         =                  YES
  Used time                  =            24229.950

  Convergence check :
  Max. step size             =         0.0350003551
  Conv. limit for step size  =         0.0010000000
  Convergence in step size   =                   NO
  RMS step size              =         0.0115472333
  Conv. limit for RMS step   =         0.0010000000
  Convergence in RMS step    =                   NO
  Max. gradient              =         0.0182082265
  Conv. limit for gradients  =         0.0010000000
  Conv. for gradients        =                   NO
  RMS gradient               =         0.0060072145
  Conv. limit for RMS grad.  =         0.0010000000
  Conv. for gradients        =                   NO
 ---------------------------------------------------

 Number of electrons:                                                        516
 Number of occupied orbitals:                                                258
 Number of molecular orbitals:                                               258

 Number of orbital functions:                                               1776
 Number of independent orbital functions:                                   1776

 Extrapolation method: ASPC


 SCF WAVEFUNCTION OPTIMIZATION

  ----------------------------------- OT ---------------------------------------
  Minimizer      : CG                  : conjugate gradient
  Preconditioner : FULL_SINGLE_INVERSE : inversion of 
                                         H + eS - 2*(Sc)(c^T*H*c+const)(Sc)^T
  Precond_solver : DEFAULT
  Line search    : 2PNT                : 2 energies, one gradient
  stepsize       :    0.08000000                  energy_gap     :    0.08000000
  eps_taylor     :   0.10000E-15                  max_taylor     :             4
  ----------------------------------- OT ---------------------------------------

  Step     Update method      Time    Convergence         Total energy    Change
  ------------------------------------------------------------------------------
     1 OT CG       0.80E-01  147.6     0.00066588      -709.3932284858 -7.09E+02
     2 OT LS       0.14E+00  104.9                     -709.4048473700
     3 OT CG       0.14E+00  173.2     0.00043322      -709.4074728615 -1.42E-02
     4 OT LS       0.65E-01  104.5                     -709.4064947172
     5 OT CG       0.65E-01  173.8     0.00014873      -709.4102534575 -2.78E-03
     6 OT LS       0.96E-01  104.9                     -709.4106891457
     7 OT CG       0.96E-01  173.9     0.00009287      -709.4107412710 -4.88E-04
     8 OT LS       0.52E-01  105.0                     -709.4107707476
     9 OT CG       0.52E-01  173.7     0.00004384      -709.4108444872 -1.03E-04
    10 OT LS       0.72E-01  105.0                     -709.4108737120
    11 OT CG       0.72E-01  173.6     0.00001903      -709.4108760145 -3.15E-05
    12 OT LS       0.76E-01  104.8                     -709.4108823198
    13 OT CG       0.76E-01  174.1     0.00001064      -709.4108823434 -6.33E-06
    14 OT LS       0.62E-01  104.8                     -709.4108838853
    15 OT CG       0.62E-01  173.9     0.00000438      -709.4108839640 -1.62E-06
    16 OT LS       0.87E-01  104.9                     -709.4108843149
    17 OT CG       0.87E-01  173.6     0.00000212      -709.4108843444 -3.80E-07
    18 OT LS       0.72E-01  105.1                     -709.4108844154
    19 OT CG       0.72E-01  173.9     0.00000104      -709.4108844185 -7.40E-08
    20 OT LS       0.75E-01  105.0                     -709.4108844371
    21 OT CG       0.75E-01  173.5     0.00000050      -709.4108844371 -1.87E-08

  *** SCF run converged in    21 steps ***


  Electronic density on regular grids:       -515.9999992945        0.0000007055
  Core density on regular grids:              515.9999967623       -0.0000032377
  Total charge density on r-space grids:       -0.0000025322
  Total charge density g-space grids:          -0.0000025322

  Overlap energy of the core charge distribution:               0.00002651707383
  Self energy of the core charge distribution:              -1694.39446126194002
  Core Hamiltonian energy:                                    523.90097555778584
  Hartree energy:                                             684.86427960186234
  Exchange-correlation energy:                               -223.78170485189159

  Total energy:                                              -709.41088443710964

  outer SCF iter =    1 RMS gradient =   0.50E-06 energy =       -709.4108844371
  outer SCF loop converged in   1 iterations or   21 steps


 ENERGY| Total FORCE_EVAL ( QS ) energy (a.u.):             -709.410884441496364


 ATOMIC FORCES in [a.u.]

 # Atom   Kind   Element          X              Y              Z
      1      1      C           0.00179229    -0.00119039    -0.00108335
      2      1      C          -0.00368367     0.00607072    -0.00127321
      3      1      C           0.00146112    -0.00095877     0.00201926
      4      1      C          -0.00032819     0.00024832     0.00485843
      5      1      C           0.00332361    -0.00413671     0.00142204
      6      1      C           0.00241723    -0.00336581    -0.00460075
      7      2      N          -0.00239062     0.00211700    -0.00450348
      8      2      N          -0.00134805    -0.00196319     0.00553118
      9      1      C           0.00141577    -0.00233524    -0.00555051
     10      1      C          -0.00344077     0.00528631    -0.00151037
     11      1      C          -0.00264913     0.00217326     0.00348316
     12      1      C          -0.00157471     0.00309215     0.00206692
     13      1      C           0.00419248    -0.00582119     0.00047387
     14      1      C          -0.00203551     0.00305181    -0.00214260
     15      1      C           0.00100321    -0.00472864    -0.01335418
     16      1      C           0.00884826    -0.00303980     0.00761267
     17      1      C          -0.00493427    -0.00382203     0.01481592
     18      1      C          -0.00408489     0.01169087    -0.00847610
     19      3      H          -0.00002057     0.00145963    -0.00484687
     20      3      H          -0.00368759     0.00345309     0.00648624
     21      3      H           0.00332319    -0.00481187     0.00088114
     22      3      H          -0.00235413     0.00334755    -0.00142323
     23      3      H           0.00231880    -0.00110286     0.00475485
     24      3      H           0.00376130    -0.00681369    -0.00470727
     25      3      H          -0.00063862     0.00022432     0.00316088
     26      3      H          -0.00315761     0.00152668    -0.00230079
     27      3      H           0.00058082     0.00064933    -0.00264562
     28      3      H           0.00053287    -0.00307025     0.00204958
     29      1      C          -0.00184867    -0.00130205     0.00110750
     30      1      C           0.00373408     0.00602757     0.00105160
     31      1      C          -0.00167840    -0.00117866    -0.00210903
     32      1      C           0.00035759     0.00009011    -0.00506523
     33      1      C          -0.00348632    -0.00425099    -0.00145732
     34      1      C          -0.00253366    -0.00344672     0.00455966
     35      2      N           0.00228748     0.00251573     0.00541820
     36      2      N           0.00209159    -0.00152814    -0.00579464
     37      1      C          -0.00121190    -0.00227564     0.00583113
     38      1      C           0.00340334     0.00529488     0.00140694
     39      1      C           0.00274224     0.00228598    -0.00343706
     40      1      C           0.00157492     0.00324187    -0.00197966
     41      1      C          -0.00420066    -0.00575426    -0.00034424
     42      1      C           0.00202672     0.00296667     0.00234933
     43      1      C          -0.00131056    -0.00478168     0.01267609
     44      1      C          -0.00937775    -0.00348603    -0.00792741
     45      1      C           0.00482599    -0.00285282    -0.01338424
     46      1      C           0.00296437     0.00944824     0.00791315
     47      3      H           0.00003724     0.00138755     0.00482091
     48      3      H           0.00366541     0.00354497    -0.00645393
     49      3      H          -0.00329415    -0.00479867    -0.00093173
     50      3      H           0.00231917     0.00329622     0.00144083
     51      3      H          -0.00230747    -0.00111020    -0.00477263
     52      3      H          -0.00368423    -0.00689068     0.00464549
     53      3      H           0.00075000     0.00007494    -0.00288824
     54      3      H           0.00318176     0.00158952     0.00241829
     55      3      H          -0.00047942     0.00066354     0.00237165
     56      3      H          -0.00060807    -0.00338970    -0.00237162
     57      1      C          -0.00192060    -0.00016593     0.00310682
     58      1      C          -0.00124666     0.00010848    -0.00591467
     59      1      C           0.00199806    -0.00010130     0.00229118
     60      1      C           0.00515299    -0.00012686    -0.00161891
     61      1      C           0.00138644    -0.00020661     0.00566333
     62      1      C          -0.00310495     0.00016656     0.00432500
     63      2      N          -0.00496561     0.00081379    -0.00109941
     64      2      N           0.00438688     0.00061024     0.00280533
     65      1      C          -0.00552509    -0.00027015     0.00185678
     66      1      C          -0.00177805    -0.00012431    -0.00573961
     67      1      C           0.00307255     0.00027870    -0.00419550
     68      1      C           0.00178242    -0.00016095    -0.00296630
     69      1      C           0.00127616     0.00000889     0.00589844
     70      1      C          -0.00198419    -0.00009708    -0.00248106
     71      1      C          -0.01514991     0.00044079     0.00350822
     72      1      C           0.00884321    -0.00257433     0.00713053
     73      1      C           0.01403139     0.00056666    -0.00349629
     74      1      C          -0.00871857    -0.00274611    -0.00780398
     75      3      H          -0.00474394    -0.00052724    -0.00108986
     76      3      H           0.00555510     0.00029032    -0.00680963
     77      3      H           0.00188311     0.00004901     0.00488479
     78      3      H          -0.00186503     0.00009444    -0.00486437
     79      3      H           0.00472789    -0.00051743     0.00111118
     80      3      H          -0.00560611     0.00017228     0.00694847
     81      3      H           0.00311528     0.00026625    -0.00094481
     82      3      H          -0.00146917     0.00122075    -0.00252123
     83      3      H          -0.00292088     0.00021581     0.00084527
     84      3      H           0.00180306     0.00144204     0.00286257
     85      1      C          -0.00173042     0.00238799     0.00243874
     86      1      C           0.00810203    -0.00105562    -0.00310804
     87      1      C           0.00390066    -0.00314119     0.00881740
     88      1      C          -0.00319863    -0.00991945     0.00185577
     89      1      C          -0.00871767     0.00151341     0.00264755
     90      1      C           0.00030478    -0.00182246    -0.00268759
     91      2      N           0.00554581    -0.00340345     0.00969329
     92      2      N          -0.00937998    -0.00733900     0.00111006
     93      3      H           0.00115907     0.00211904    -0.00196439
     94      3      H          -0.00368995     0.00062253    -0.00154071
     95      3      H          -0.00144388     0.00045772    -0.00151891
     96      3      H          -0.00100690     0.00057690    -0.00098716
     97      3      H          -0.00082653     0.00162913    -0.00089594
     98      3      H           0.00068154     0.00096577    -0.00133401
     99      3      H           0.00086098     0.00104831    -0.00045149
    100      3      H           0.00140425     0.00165240    -0.00002017
    101      3      H           0.00353331     0.00173362    -0.00001992
    102      3      H           0.00003893     0.00318052    -0.00228334
    103      1      C          -0.00062783    -0.00172858     0.00280165
    104      1      C           0.00867615     0.00174753    -0.00253245
    105      1      C           0.00325584    -0.00975893    -0.00190557
    106      1      C          -0.00383703    -0.00316634    -0.00888077
    107      1      C          -0.00821025    -0.00114269     0.00308281
    108      1      C           0.00137491     0.00257044    -0.00248761
    109      2      N           0.00926838    -0.00863636    -0.00137364
    110      2      N          -0.00591470    -0.00331625    -0.00861361
    111      3      H          -0.00007290     0.00308392     0.00239716
    112      3      H          -0.00348077     0.00170132     0.00006330
    113      3      H          -0.00139279     0.00170741    -0.00002101
    114      3      H          -0.00085800     0.00105657     0.00044348
    115      3      H          -0.00068303     0.00096434     0.00133625
    116      3      H           0.00080891     0.00160904     0.00089561
    117      3      H           0.00096814     0.00059559     0.00099953
    118      3      H           0.00141742     0.00038946     0.00158300
    119      3      H           0.00365803     0.00059182     0.00154077
    120      3      H          -0.00108530     0.00203232     0.00178811
    121      1      C          -0.00294746    -0.00095562     0.00269121
    122      1      C           0.00097276     0.00615514    -0.00624339
    123      1      C           0.00026080     0.00797652     0.00664940
    124      1      C           0.00958517     0.00079523     0.00496875
    125      1      C          -0.00099853    -0.00686202     0.00652563
    126      1      C           0.00201291    -0.00042266    -0.00267290
    127      2      N           0.00100473     0.00824189     0.00745578
    128      2      N           0.00973345    -0.00358256     0.00584245
    129      3      H          -0.00174442    -0.00158826    -0.00312217
    130      3      H           0.00048248    -0.00392425     0.00031814
    131      3      H           0.00039446    -0.00204314    -0.00083443
    132      3      H          -0.00010490    -0.00140842    -0.00043051
    133      3      H          -0.00118368    -0.00126654    -0.00065086
    134      3      H          -0.00046534    -0.00013441    -0.00138620
    135      3      H          -0.00091293     0.00045413    -0.00089110
    136      3      H          -0.00175343     0.00092376    -0.00112479
    137      3      H          -0.00231385     0.00303791    -0.00212646
    138      3      H          -0.00271247    -0.00065158    -0.00270610
    139      1      C           0.00370597    -0.00171711     0.00055961
    140      1      C          -0.00313904     0.00818791     0.00272504
    141      1      C           0.00820635     0.00598451    -0.00202953
    142      1      C           0.00053223     0.00114720    -0.01008185
    143      1      C           0.00269387    -0.00858809    -0.00140381
    144      1      C          -0.00315489     0.00225434     0.00030611
    145      2      N           0.00500419     0.01128268     0.00448621
    146      2      N          -0.00014461    -0.00237347    -0.00922866
    147      3      H          -0.00142719    -0.00120092     0.00310994
    148      3      H          -0.00107182    -0.00323451    -0.00143018
    149      3      H          -0.00122666    -0.00147097    -0.00030593
    150      3      H          -0.00091216    -0.00118659     0.00041482
    151      3      H          -0.00063597    -0.00187684     0.00116198
    152      3      H          -0.00128027     0.00020647     0.00165899
    153      3      H          -0.00042821     0.00014382     0.00146003
    154      3      H          -0.00022037     0.00081865     0.00179474
    155      3      H          -0.00031588     0.00284107     0.00322066
    156      3      H          -0.00103034    -0.00161731     0.00044932
    157      1      C          -0.00310118    -0.00181303    -0.00067676
    158      1      C           0.00328440     0.00825654    -0.00270917
    159      1      C          -0.00820364     0.00590668     0.00204427
    160      1      C          -0.00055107     0.00109336     0.01008413
    161      1      C          -0.00262750    -0.00868045     0.00120553
    162      1      C           0.00332796     0.00246568    -0.00031339
    163      2      N          -0.00395966     0.01115675    -0.00268507
    164      2      N          -0.00028065    -0.00288149     0.01005308
    165      3      H           0.00175622    -0.00104437    -0.00322012
    166      3      H           0.00111293    -0.00325109     0.00140508
    167      3      H           0.00129835    -0.00142385     0.00033776
    168      3      H           0.00098681    -0.00114626    -0.00042915
    169      3      H           0.00067454    -0.00183695    -0.00118573
    170      3      H           0.00129055     0.00024046    -0.00168424
    171      3      H           0.00041274     0.00016130    -0.00146341
    172      3      H           0.00028239     0.00086232    -0.00175262
    173      3      H           0.00031853     0.00289434    -0.00318517
    174      3      H           0.00099071    -0.00165599    -0.00050377
    175      1      C           0.00292927    -0.00080244    -0.00261035
    176      1      C          -0.00100992     0.00612713     0.00625249
    177      1      C          -0.00027591     0.00801015    -0.00654267
    178      1      C          -0.00960049     0.00075174    -0.00499596
    179      1      C           0.00113193    -0.00687045    -0.00655038
    180      1      C          -0.00182751    -0.00044968     0.00278800
    181      2      N          -0.00082510     0.00975265    -0.00826720
    182      2      N          -0.00887482    -0.00329971    -0.00560046
    183      3      H           0.00172589    -0.00160932     0.00316308
    184      3      H          -0.00048429    -0.00395036    -0.00037868
    185      3      H          -0.00042376    -0.00205365     0.00082312
    186      3      H           0.00013543    -0.00142638     0.00038575
    187      3      H           0.00122647    -0.00133510     0.00062630
    188      3      H           0.00045255    -0.00017016     0.00136132
    189      3      H           0.00092179     0.00045236     0.00089032
    190      3      H           0.00175306     0.00091697     0.00111192
    191      3      H           0.00226903     0.00298674     0.00216407
    192      3      H           0.00274854    -0.00070025     0.00268575
 SUM OF ATOMIC FORCES          -0.00114881     0.00322577     0.00460964     0.00574231

 --------------------------
 OPTIMIZATION STEP:      3
 --------------------------

 Number of electrons:                                                        516
 Number of occupied orbitals:                                                258
 Number of molecular orbitals:                                               258

 Number of orbital functions:                                               1776
 Number of independent orbital functions:                                   1776

 Extrapolation method: ASPC


 SCF WAVEFUNCTION OPTIMIZATION

  ----------------------------------- OT ---------------------------------------
  Minimizer      : CG                  : conjugate gradient
  Preconditioner : FULL_SINGLE_INVERSE : inversion of 
                                         H + eS - 2*(Sc)(c^T*H*c+const)(Sc)^T
  Precond_solver : DEFAULT
  Line search    : 2PNT                : 2 energies, one gradient
  stepsize       :    0.08000000                  energy_gap     :    0.08000000
  eps_taylor     :   0.10000E-15                  max_taylor     :             4
  ----------------------------------- OT ---------------------------------------

  Step     Update method      Time    Convergence         Total energy    Change
  ------------------------------------------------------------------------------
     1 OT CG       0.80E-01  147.6     0.00016902      -709.4097486417 -7.09E+02
     2 OT LS       0.14E+00  105.5                     -709.4104951300
     3 OT CG       0.14E+00  173.7     0.00011097      -709.4106604590 -9.12E-04
     4 OT LS       0.65E-01  105.6                     -709.4106024474
     5 OT CG       0.65E-01  173.8     0.00003790      -709.4108436206 -1.83E-04
     6 OT LS       0.94E-01  105.1                     -709.4108715615
     7 OT CG       0.94E-01  173.2     0.00002487      -709.4108745067 -3.09E-05
     8 OT LS       0.52E-01  105.5                     -709.4108768884
     9 OT CG       0.52E-01  173.6     0.00001102      -709.4108818097 -7.30E-06
    10 OT LS       0.75E-01  104.8                     -709.4108836987
    11 OT CG       0.75E-01  173.8     0.00000478      -709.4108839097 -2.10E-06
    12 OT LS       0.77E-01  105.0                     -709.4108843129
    13 OT CG       0.77E-01  173.8     0.00000263      -709.4108843131 -4.03E-07
    14 OT LS       0.63E-01  104.8                     -709.4108844077
    15 OT CG       0.63E-01  173.5     0.00000110      -709.4108844128 -9.97E-08
    16 OT LS       0.86E-01  105.1                     -709.4108844350
    17 OT CG       0.86E-01  174.1     0.00000053      -709.4108844367 -2.39E-08

  *** SCF run converged in    17 steps ***


  Electronic density on regular grids:       -515.9999992945        0.0000007055
  Core density on regular grids:              515.9999967623       -0.0000032377
  Total charge density on r-space grids:       -0.0000025322
  Total charge density g-space grids:          -0.0000025322

  Overlap energy of the core charge distribution:               0.00002651707383
  Self energy of the core charge distribution:              -1694.39446126194002
  Core Hamiltonian energy:                                    523.90119183849242
  Hartree energy:                                             684.86410734537992
  Exchange-correlation energy:                               -223.78174887573081

  Total energy:                                              -709.41088443672470

  outer SCF iter =    1 RMS gradient =   0.53E-06 energy =       -709.4108844367
  outer SCF loop converged in   1 iterations or   17 steps


 ENERGY| Total FORCE_EVAL ( QS ) energy (a.u.):             -709.410884436724700


 Number of electrons:                                                        516
 Number of occupied orbitals:                                                258
 Number of molecular orbitals:                                               258

 Number of orbital functions:                                               1776
 Number of independent orbital functions:                                   1776

 Extrapolation method: ASPC


 SCF WAVEFUNCTION OPTIMIZATION

  ----------------------------------- OT ---------------------------------------
  Minimizer      : CG                  : conjugate gradient
  Preconditioner : FULL_SINGLE_INVERSE : inversion of 
                                         H + eS - 2*(Sc)(c^T*H*c+const)(Sc)^T
  Precond_solver : DEFAULT
  Line search    : 2PNT                : 2 energies, one gradient
  stepsize       :    0.08000000                  energy_gap     :    0.08000000
  eps_taylor     :   0.10000E-15                  max_taylor     :             4
  ----------------------------------- OT ---------------------------------------

  Step     Update method      Time    Convergence         Total energy    Change
  ------------------------------------------------------------------------------
     1 OT CG       0.80E-01  147.6     0.00031238      -709.4152789475 -7.09E+02
     2 OT LS       0.15E+00  105.3                     -709.4178955652
     3 OT CG       0.15E+00  174.1     0.00017186      -709.4186086728 -3.33E-03
     4 OT LS       0.70E-01  105.0                     -709.4184805648
     5 OT CG       0.70E-01  173.7     0.00007346      -709.4190822604 -4.74E-04
     6 OT LS       0.71E-01  104.9                     -709.4191705487
     7 OT CG       0.71E-01  173.6     0.00004569      -709.4191705834 -8.83E-05
     8 OT LS       0.59E-01  105.0                     -709.4191977729
     9 OT CG       0.59E-01  173.8     0.00002115      -709.4191989543 -2.84E-05
    10 OT LS       0.73E-01  104.4                     -709.4192061921
    11 OT CG       0.73E-01  174.0     0.00000954      -709.4192064631 -7.51E-06
    12 OT LS       0.76E-01  104.7                     -709.4192080352
    13 OT CG       0.76E-01  173.4     0.00000458      -709.4192080366 -1.57E-06
    14 OT LS       0.68E-01  104.9                     -709.4192083571
    15 OT CG       0.68E-01  173.5     0.00000236      -709.4192083616 -3.25E-07
    16 OT LS       0.76E-01  105.2                     -709.4192084571
    17 OT CG       0.76E-01  174.1     0.00000101      -709.4192084582 -9.66E-08
    18 OT LS       0.77E-01  104.6                     -709.4192084762
    19 OT CG       0.77E-01  173.8     0.00000055      -709.4192084762 -1.79E-08

  *** SCF run converged in    19 steps ***


  Electronic density on regular grids:       -515.9999992771        0.0000007229
  Core density on regular grids:              515.9999967627       -0.0000032373
  Total charge density on r-space grids:       -0.0000025144
  Total charge density g-space grids:          -0.0000025144

  Overlap energy of the core charge distribution:               0.00002466476976
  Self energy of the core charge distribution:              -1694.39446126194002
  Core Hamiltonian energy:                                    522.96660784510414
  Hartree energy:                                             685.53644424724439
  Exchange-correlation energy:                               -223.52782397134763

  Total energy:                                              -709.41920847616927

  outer SCF iter =    1 RMS gradient =   0.55E-06 energy =       -709.4192084762
  outer SCF loop converged in   1 iterations or   19 steps


 ENERGY| Total FORCE_EVAL ( QS ) energy (a.u.):             -709.419208476169274


 Number of electrons:                                                        516
 Number of occupied orbitals:                                                258
 Number of molecular orbitals:                                               258

 Number of orbital functions:                                               1776
 Number of independent orbital functions:                                   1776

 Extrapolation method: ASPC


 SCF WAVEFUNCTION OPTIMIZATION

  ----------------------------------- OT ---------------------------------------
  Minimizer      : CG                  : conjugate gradient
  Preconditioner : FULL_SINGLE_INVERSE : inversion of 
                                         H + eS - 2*(Sc)(c^T*H*c+const)(Sc)^T
  Precond_solver : DEFAULT
  Line search    : 2PNT                : 2 energies, one gradient
  stepsize       :    0.08000000                  energy_gap     :    0.08000000
  eps_taylor     :   0.10000E-15                  max_taylor     :             4
  ----------------------------------- OT ---------------------------------------

  Step     Update method      Time    Convergence         Total energy    Change
  ------------------------------------------------------------------------------
     1 OT CG       0.80E-01  148.2     0.00013515      -709.4017173820 -7.09E+02
     2 OT LS       0.14E+00  105.3                     -709.4021998916
     3 OT CG       0.14E+00  174.1     0.00007723      -709.4023166572 -5.99E-04
     4 OT LS       0.68E-01  104.9                     -709.4022955651
     5 OT CG       0.68E-01  174.1     0.00003292      -709.4024095108 -9.29E-05
     6 OT LS       0.72E-01  105.1                     -709.4024272521
     7 OT CG       0.72E-01  174.9     0.00002023      -709.4024273001 -1.78E-05
     8 OT LS       0.58E-01  106.1                     -709.4024323958
     9 OT CG       0.58E-01  174.3     0.00000988      -709.4024327121 -5.41E-06
    10 OT LS       0.70E-01  104.9                     -709.4024342226
    11 OT CG       0.70E-01  173.9     0.00000425      -709.4024342679 -1.56E-06
    12 OT LS       0.79E-01  104.6                     -709.4024345887
    13 OT CG       0.79E-01  174.4     0.00000208      -709.4024345929 -3.25E-07
    14 OT LS       0.64E-01  105.1                     -709.4024346533
    15 OT CG       0.64E-01  174.0     0.00000105      -709.4024346565 -6.36E-08
    16 OT LS       0.76E-01  105.1                     -709.4024346752
    17 OT CG       0.76E-01  174.5     0.00000044      -709.4024346757 -1.92E-08

  *** SCF run converged in    17 steps ***


  Electronic density on regular grids:       -515.9999992839        0.0000007161
  Core density on regular grids:              515.9999967648       -0.0000032352
  Total charge density on r-space grids:       -0.0000025190
  Total charge density g-space grids:          -0.0000025190

  Overlap energy of the core charge distribution:               0.00002296684408
  Self energy of the core charge distribution:              -1694.39446126194002
  Core Hamiltonian energy:                                    521.49363340215655
  Hartree energy:                                             686.61673353438130
  Exchange-correlation energy:                               -223.11836331713354

  Total energy:                                              -709.40243467569178

  outer SCF iter =    1 RMS gradient =   0.44E-06 energy =       -709.4024346757
  outer SCF loop converged in   1 iterations or   17 steps


 ENERGY| Total FORCE_EVAL ( QS ) energy (a.u.):             -709.402434675691779


 *******************************************************************************
 ***                 MNBRACK - NUMBER OF ENERGY EVALUATIONS :       3        ***
 *******************************************************************************

 Number of electrons:                                                        516
 Number of occupied orbitals:                                                258
 Number of molecular orbitals:                                               258

 Number of orbital functions:                                               1776
 Number of independent orbital functions:                                   1776

 Extrapolation method: ASPC


 SCF WAVEFUNCTION OPTIMIZATION

  ----------------------------------- OT ---------------------------------------
  Minimizer      : CG                  : conjugate gradient
  Preconditioner : FULL_SINGLE_INVERSE : inversion of 
                                         H + eS - 2*(Sc)(c^T*H*c+const)(Sc)^T
  Precond_solver : DEFAULT
  Line search    : 2PNT                : 2 energies, one gradient
  stepsize       :    0.08000000                  energy_gap     :    0.08000000
  eps_taylor     :   0.10000E-15                  max_taylor     :             4
  ----------------------------------- OT ---------------------------------------

  Step     Update method      Time    Convergence         Total energy    Change
  ------------------------------------------------------------------------------
     1 OT CG       0.80E-01  147.9     0.00104391      -709.3758314378 -7.09E+02
     2 OT LS       0.15E+00  105.0                     -709.4048354303
     3 OT CG       0.15E+00  174.6     0.00059185      -709.4123118257 -3.65E-02
     4 OT LS       0.67E-01  104.7                     -709.4103051352
     5 OT CG       0.67E-01  174.6     0.00025730      -709.4177181977 -5.41E-03
     6 OT LS       0.68E-01  105.2                     -709.4187461385
     7 OT CG       0.68E-01  174.7     0.00015951      -709.4187462015 -1.03E-03
     8 OT LS       0.59E-01  105.2                     -709.4190849188
     9 OT CG       0.59E-01  173.9     0.00007546      -709.4190919971 -3.46E-04
    10 OT LS       0.69E-01  105.0                     -709.4191805723
    11 OT CG       0.69E-01  173.9     0.00003458      -709.4191824756 -9.05E-05
    12 OT LS       0.75E-01  105.5                     -709.4192028858
    13 OT CG       0.75E-01  174.9     0.00001612      -709.4192029976 -2.05E-05
    14 OT LS       0.67E-01  105.1                     -709.4192069495
    15 OT CG       0.67E-01  174.7     0.00000828      -709.4192070013 -4.00E-06
    16 OT LS       0.76E-01  105.0                     -709.4192081817
    17 OT CG       0.76E-01  174.7     0.00000351      -709.4192081981 -1.20E-06
    18 OT LS       0.75E-01  105.8                     -709.4192084081
    19 OT CG       0.75E-01  173.5     0.00000192      -709.4192084082 -2.10E-07
    20 OT LS       0.61E-01  105.4                     -709.4192084571
    21 OT CG       0.61E-01  174.3     0.00000106      -709.4192084596 -5.14E-08
    22 OT LS       0.66E-01  105.4                     -709.4192084762
    23 OT CG       0.66E-01  173.9     0.00000054      -709.4192084763 -1.67E-08

  *** SCF run converged in    23 steps ***


  Electronic density on regular grids:       -515.9999992771        0.0000007229
  Core density on regular grids:              515.9999967627       -0.0000032373
  Total charge density on r-space grids:       -0.0000025144
  Total charge density g-space grids:          -0.0000025144

  Overlap energy of the core charge distribution:               0.00002466476976
  Self energy of the core charge distribution:              -1694.39446126194002
  Core Hamiltonian energy:                                    522.96636209847816
  Hartree energy:                                             685.53662988845986
  Exchange-correlation energy:                               -223.52776386609722

  Total energy:                                              -709.41920847632935

  outer SCF iter =    1 RMS gradient =   0.54E-06 energy =       -709.4192084763
  outer SCF loop converged in   1 iterations or   23 steps


 ENERGY| Total FORCE_EVAL ( QS ) energy (a.u.):             -709.419208480616817


 ATOMIC FORCES in [a.u.]

 # Atom   Kind   Element          X              Y              Z
      1      1      C          -0.00016036     0.00025476     0.00038164
      2      1      C          -0.00197931     0.00339539     0.00160193
      3      1      C           0.00075872     0.00013279     0.00066851
      4      1      C          -0.00132227     0.00049808    -0.00018567
      5      1      C           0.00187269    -0.00225427    -0.00015810
      6      1      C           0.00162059    -0.00085745    -0.00368450
      7      2      N          -0.00049084    -0.00031214    -0.00405079
      8      2      N          -0.00190863     0.00015120     0.00531300
      9      1      C           0.00034927    -0.00104630    -0.00058979
     10      1      C          -0.00218466     0.00325867     0.00071074
     11      1      C          -0.00073400     0.00212978     0.00285743
     12      1      C          -0.00046794    -0.00085973    -0.00057946
     13      1      C           0.00226281    -0.00234236    -0.00231156
     14      1      C          -0.00008380     0.00062098    -0.00062276
     15      1      C           0.00119539    -0.00123511     0.00014970
     16      1      C          -0.00088510     0.00185303    -0.00047147
     17      1      C          -0.00054124     0.00208345    -0.00059021
     18      1      C           0.00196594    -0.00160939    -0.00074537
     19      3      H           0.00081437    -0.00013294     0.00025634
     20      3      H          -0.00011058    -0.00027366     0.00130629
     21      3      H           0.00058092    -0.00154690     0.00011403
     22      3      H          -0.00003945    -0.00001941    -0.00000935
     23      3      H           0.00113327    -0.00039280     0.00053077
     24      3      H           0.00076642    -0.00129257    -0.00027102
     25      3      H          -0.00011960    -0.00077602     0.00284373
     26      3      H          -0.00365285     0.00132409    -0.00155103
     27      3      H          -0.00001641     0.00096986    -0.00245346
     28      3      H           0.00043722    -0.00286484     0.00073446
     29      1      C           0.00001200     0.00008987    -0.00042720
     30      1      C           0.00199586     0.00342129    -0.00153145
     31      1      C          -0.00077465     0.00008805    -0.00073059
     32      1      C           0.00139787     0.00047322     0.00037724
     33      1      C          -0.00191190    -0.00231670     0.00022901
     34      1      C          -0.00190336    -0.00127018     0.00354459
     35      2      N           0.00057233     0.00062591     0.00363369
     36      2      N           0.00229071    -0.00061127    -0.00492090
     37      1      C          -0.00008997    -0.00087640     0.00075909
     38      1      C           0.00224696     0.00331011    -0.00069482
     39      1      C           0.00067019     0.00216672    -0.00290360
     40      1      C           0.00044973    -0.00079489     0.00067350
     41      1      C          -0.00236431    -0.00240577     0.00234135
     42      1      C           0.00014490     0.00059800     0.00082212
     43      1      C          -0.00140383    -0.00114458     0.00025118
     44      1      C           0.00175118     0.00211464     0.00098752
     45      1      C           0.00064470     0.00157153    -0.00001215
     46      1      C          -0.00154246    -0.00062263     0.00077832
     47      3      H          -0.00079949    -0.00016158    -0.00030052
     48      3      H           0.00004455    -0.00033508    -0.00123246
     49      3      H          -0.00063992    -0.00160119    -0.00015617
     50      3      H           0.00000667    -0.00012181    -0.00003566
     51      3      H          -0.00110800    -0.00043623    -0.00044627
     52      3      H          -0.00076189    -0.00132280     0.00029002
     53      3      H           0.00030940    -0.00084953    -0.00266462
     54      3      H           0.00367436     0.00145598     0.00153288
     55      3      H          -0.00012469     0.00097249     0.00248526
     56      3      H          -0.00056761    -0.00359862    -0.00149518
     57      1      C           0.00016662     0.00053722     0.00026953
     58      1      C           0.00189815    -0.00034263    -0.00370739
     59      1      C           0.00079556    -0.00012915     0.00086236
     60      1      C           0.00003375     0.00021236    -0.00057901
     61      1      C          -0.00019305    -0.00009602     0.00347093
     62      1      C          -0.00358232    -0.00075321     0.00264802
     63      2      N          -0.00476181     0.00038554     0.00081785
     64      2      N           0.00441854     0.00025516     0.00056494
     65      1      C          -0.00041442     0.00014165     0.00097835
     66      1      C          -0.00020071    -0.00007240    -0.00336402
     67      1      C           0.00346290    -0.00065669    -0.00264180
     68      1      C          -0.00016079     0.00050495    -0.00021181
     69      1      C          -0.00207581    -0.00043130     0.00374154
     70      1      C          -0.00076565    -0.00015042    -0.00081727
     71      1      C           0.00029629    -0.00080133     0.00105593
     72      1      C           0.00063887    -0.00062911    -0.00060102
     73      1      C           0.00003332    -0.00068234    -0.00095352
     74      1      C          -0.00053397    -0.00083322     0.00068307
     75      3      H           0.00000032    -0.00032673     0.00021959
     76      3      H           0.00087056    -0.00001953    -0.00098519
     77      3      H           0.00057739     0.00016053     0.00061984
     78      3      H          -0.00060625     0.00017186    -0.00072321
     79      3      H          -0.00002773    -0.00035127    -0.00017781
     80      3      H          -0.00083224    -0.00003734     0.00097189
     81      3      H           0.00233728     0.00047767     0.00033212
     82      3      H          -0.00092803     0.00144371    -0.00271230
     83      3      H          -0.00240567     0.00041396    -0.00021931
     84      3      H           0.00121739     0.00166928     0.00303232
     85      1      C           0.00013402    -0.00183791    -0.00047881
     86      1      C          -0.00045154    -0.00022045     0.00135034
     87      1      C           0.00063944    -0.00137051    -0.00073410
     88      1      C          -0.00038519    -0.00006598     0.00173809
     89      1      C           0.00020086    -0.00207209     0.00037698
     90      1      C          -0.00132889     0.00031154     0.00228949
     91      2      N           0.00269191    -0.00368264    -0.00476586
     92      2      N          -0.00254654     0.00380150     0.00559274
     93      3      H           0.00062086     0.00121371    -0.00146777
     94      3      H          -0.00045056     0.00081723    -0.00121695
     95      3      H          -0.00090042     0.00041223    -0.00110263
     96      3      H          -0.00065068     0.00051079     0.00004014
     97      3      H           0.00074400    -0.00042081     0.00110655
     98      3      H          -0.00065910    -0.00159946     0.00051235
     99      3      H           0.00053488    -0.00003155    -0.00056109
    100      3      H           0.00089297     0.00107849    -0.00005391
    101      3      H          -0.00015438     0.00098836    -0.00010985
    102      3      H           0.00017245     0.00245155    -0.00118006
    103      1      C           0.00103265     0.00042552    -0.00219691
    104      1      C          -0.00041084    -0.00189168    -0.00026556
    105      1      C           0.00043355     0.00008723    -0.00173552
    106      1      C          -0.00063130    -0.00143459     0.00069266
    107      1      C           0.00059377    -0.00025807    -0.00144221
    108      1      C          -0.00048993    -0.00168657     0.00037665
    109      2      N           0.00148066     0.00513956    -0.00555109
    110      2      N          -0.00254144    -0.00385425     0.00398589
    111      3      H          -0.00024583     0.00237421     0.00128427
    112      3      H           0.00021470     0.00100863     0.00017006
    113      3      H          -0.00087668     0.00114273     0.00003917
    114      3      H          -0.00052260    -0.00000839     0.00054774
    115      3      H           0.00066394    -0.00153343    -0.00048598
    116      3      H          -0.00073239    -0.00045377    -0.00113518
    117      3      H           0.00060960     0.00052716    -0.00002464
    118      3      H           0.00087453     0.00037714     0.00113936
    119      3      H           0.00030232     0.00077392     0.00118079
    120      3      H          -0.00053197     0.00114044     0.00119778
    121      1      C           0.00167950     0.00026281    -0.00032813
    122      1      C          -0.00013095     0.00010685     0.00157304
    123      1      C           0.00156975     0.00068357    -0.00055544
    124      1      C          -0.00025795     0.00060274     0.00193443
    125      1      C           0.00177991     0.00114446     0.00041370
    126      1      C          -0.00113194    -0.00026958     0.00212582
    127      2      N           0.00351336     0.00163983    -0.00565000
    128      2      N          -0.00530309    -0.00150121     0.00434790
    129      3      H          -0.00113447    -0.00127258    -0.00210506
    130      3      H          -0.00019498    -0.00085445    -0.00096527
    131      3      H           0.00014717    -0.00138233    -0.00061125
    132      3      H          -0.00037414    -0.00063146     0.00030560
    133      3      H           0.00008358     0.00151023     0.00078537
    134      3      H           0.00167018     0.00013532     0.00125955
    135      3      H           0.00025096     0.00039447    -0.00066166
    136      3      H          -0.00120384     0.00065345    -0.00065891
    137      3      H          -0.00090692    -0.00031777    -0.00020189
    138      3      H          -0.00215003    -0.00017220    -0.00175814
    139      1      C          -0.00047565     0.00193913    -0.00174267
    140      1      C           0.00180056     0.00030209    -0.00078591
    141      1      C          -0.00058688     0.00126549    -0.00095390
    142      1      C           0.00138563    -0.00068415     0.00005753
    143      1      C          -0.00039156     0.00083052    -0.00060718
    144      1      C           0.00181155    -0.00019717     0.00043114
    145      2      N          -0.00708745     0.00243123    -0.00269005
    146      2      N           0.00500845    -0.00307495     0.00102852
    147      3      H          -0.00114689    -0.00083432     0.00180845
    148      3      H          -0.00071252    -0.00000383     0.00037151
    149      3      H          -0.00080647    -0.00099012    -0.00005764
    150      3      H           0.00010755    -0.00072590     0.00038965
    151      3      H           0.00103347     0.00080493    -0.00033314
    152      3      H           0.00017003     0.00014580    -0.00123684
    153      3      H          -0.00068150     0.00035391     0.00036391
    154      3      H          -0.00002100     0.00038367     0.00131590
    155      3      H          -0.00046665    -0.00011205     0.00134578
    156      3      H          -0.00020599    -0.00078147     0.00046792
    157      1      C           0.00058733     0.00175398     0.00170865
    158      1      C          -0.00156686     0.00034326     0.00072984
    159      1      C           0.00058732     0.00115057     0.00094653
    160      1      C          -0.00138750    -0.00067669    -0.00010936
    161      1      C           0.00043832     0.00090191     0.00054842
    162      1      C          -0.00166974    -0.00000406    -0.00005324
    163      2      N           0.00663600     0.00292850     0.00411786
    164      2      N          -0.00576116    -0.00308738    -0.00152480
    165      3      H           0.00160215    -0.00066332    -0.00184592
    166      3      H           0.00076569    -0.00001546    -0.00038566
    167      3      H           0.00088638    -0.00091818     0.00009699
    168      3      H          -0.00003567    -0.00069135    -0.00041727
    169      3      H          -0.00100246     0.00082853     0.00031850
    170      3      H          -0.00014742     0.00014691     0.00117302
    171      3      H           0.00068821     0.00036976    -0.00034429
    172      3      H           0.00003039     0.00039587    -0.00132561
    173      3      H           0.00049874    -0.00008447    -0.00134813
    174      3      H           0.00027583    -0.00072947    -0.00040179
    175      1      C          -0.00176356     0.00045666     0.00045093
    176      1      C           0.00010032     0.00012711    -0.00161001
    177      1      C          -0.00153991     0.00068483     0.00054766
    178      1      C           0.00026505     0.00057303    -0.00191922
    179      1      C          -0.00171803     0.00108846    -0.00034434
    180      1      C           0.00118028    -0.00005857    -0.00191767
    181      2      N          -0.00330882     0.00145933     0.00696731
    182      2      N           0.00449197    -0.00145633    -0.00442024
    183      3      H           0.00111968    -0.00128187     0.00218078
    184      3      H           0.00017892    -0.00084491     0.00093890
    185      3      H          -0.00015486    -0.00138012     0.00058462
    186      3      H           0.00038076    -0.00065479    -0.00032314
    187      3      H          -0.00006325     0.00145791    -0.00078711
    188      3      H          -0.00167326     0.00010954    -0.00128604
    189      3      H          -0.00025321     0.00037814     0.00066035
    190      3      H           0.00120333     0.00064029     0.00064647
    191      3      H           0.00090676    -0.00036044     0.00021978
    192      3      H           0.00219994    -0.00020161     0.00173552
 SUM OF ATOMIC FORCES          -0.00151637     0.00396631     0.00466670     0.00630944

 Number of electrons:                                                        516
 Number of occupied orbitals:                                                258
 Number of molecular orbitals:                                               258

 Number of orbital functions:                                               1776
 Number of independent orbital functions:                                   1776

 Extrapolation method: ASPC


 SCF WAVEFUNCTION OPTIMIZATION

  ----------------------------------- OT ---------------------------------------
  Minimizer      : CG                  : conjugate gradient
  Preconditioner : FULL_SINGLE_INVERSE : inversion of 
                                         H + eS - 2*(Sc)(c^T*H*c+const)(Sc)^T
  Precond_solver : DEFAULT
  Line search    : 2PNT                : 2 energies, one gradient
  stepsize       :    0.08000000                  energy_gap     :    0.08000000
  eps_taylor     :   0.10000E-15                  max_taylor     :             4
  ----------------------------------- OT ---------------------------------------

  Step     Update method      Time    Convergence         Total energy    Change
  ------------------------------------------------------------------------------
     1 OT CG       0.80E-01  148.0     0.00178149      -709.2860698104 -7.09E+02
     2 OT LS       0.15E+00  105.1                     -709.3718481632
     3 OT CG       0.15E+00  174.8     0.00095779      -709.3966388625 -1.11E-01
     4 OT LS       0.71E-01  105.5                     -709.3915692488
     5 OT CG       0.71E-01  174.2     0.00041327      -709.4114259105 -1.48E-02
     6 OT LS       0.70E-01  105.6                     -709.4141632492
     7 OT CG       0.70E-01  174.9     0.00026068      -709.4141634498 -2.74E-03
     8 OT LS       0.61E-01  105.0                     -709.4150981011
     9 OT CG       0.61E-01  175.0     0.00011439      -709.4151171120 -9.54E-04
    10 OT LS       0.78E-01  105.7                     -709.4153398919
    11 OT CG       0.78E-01  175.4     0.00005218      -709.4153504226 -2.33E-04
    12 OT LS       0.75E-01  105.4                     -709.4153969972
    13 OT CG       0.75E-01  175.1     0.00002527      -709.4153970729 -4.67E-05
    14 OT LS       0.69E-01  105.2                     -709.4154071727
    15 OT CG       0.69E-01  175.2     0.00001301      -709.4154072326 -1.02E-05
    16 OT LS       0.76E-01  105.9                     -709.4154101663
    17 OT CG       0.76E-01  174.5     0.00000566      -709.4154101896 -2.96E-06
    18 OT LS       0.77E-01  105.3                     -709.4154107575
    19 OT CG       0.77E-01  174.8     0.00000307      -709.4154107576 -5.68E-07
    20 OT LS       0.69E-01  105.1                     -709.4154109036
    21 OT CG       0.69E-01  174.6     0.00000166      -709.4154109060 -1.48E-07
    22 OT LS       0.72E-01  106.1                     -709.4154109515
    23 OT CG       0.72E-01  175.3     0.00000091      -709.4154109516 -4.56E-08

  *** SCF run converged in    23 steps ***


  Electronic density on regular grids:       -515.9999992735        0.0000007265
  Core density on regular grids:              515.9999967635       -0.0000032365
  Total charge density on r-space grids:       -0.0000025100
  Total charge density g-space grids:          -0.0000025100

  Overlap energy of the core charge distribution:               0.00002363502105
  Self energy of the core charge distribution:              -1694.39446126194002
  Core Hamiltonian energy:                                    522.22365903290734
  Hartree energy:                                             686.07814887337656
  Exchange-correlation energy:                               -223.32278123091564

  Total energy:                                              -709.41541095155071

  outer SCF iter =    1 RMS gradient =   0.91E-06 energy =       -709.4154109516
  outer SCF loop converged in   1 iterations or   23 steps


 ENERGY| Total FORCE_EVAL ( QS ) energy (a.u.):             -709.415410963318209


 ATOMIC FORCES in [a.u.]

 # Atom   Kind   Element          X              Y              Z
      1      1      C          -0.00169480     0.00135694     0.00158562
      2      1      C          -0.00070907     0.00134606     0.00389513
      3      1      C           0.00028206     0.00090217    -0.00049628
      4      1      C          -0.00214170     0.00070965    -0.00424021
      5      1      C           0.00072784    -0.00074333    -0.00140807
      6      1      C           0.00102237     0.00114046    -0.00305527
      7      2      N           0.00108916    -0.00231756    -0.00365432
      8      2      N          -0.00242566     0.00188011     0.00512576
      9      1      C          -0.00048667    -0.00007086     0.00338436
     10      1      C          -0.00119542     0.00163877     0.00248643
     11      1      C           0.00082080     0.00214031     0.00246385
     12      1      C           0.00036232    -0.00392730    -0.00264862
     13      1      C           0.00081352     0.00029143    -0.00453199
     14      1      C           0.00139101    -0.00117544     0.00064472
     15      1      C           0.00116783     0.00180009     0.01052465
     16      1      C          -0.00831854     0.00558153    -0.00706493
     17      1      C           0.00312990     0.00630082    -0.01230166
     18      1      C           0.00654758    -0.01166205     0.00559888
     19      3      H           0.00147433    -0.00137914     0.00421946
     20      3      H           0.00264428    -0.00312948    -0.00267785
     21      3      H          -0.00157478     0.00102373    -0.00047887
     22      3      H           0.00177955    -0.00266740     0.00109152
     23      3      H           0.00018529     0.00018431    -0.00278045
     24      3      H          -0.00154474     0.00295835     0.00310154
     25      3      H           0.00031034    -0.00160802     0.00253100
     26      3      H          -0.00400726     0.00118045    -0.00094349
     27      3      H          -0.00052295     0.00123238    -0.00224006
     28      3      H           0.00036699    -0.00264337    -0.00038621
     29      1      C           0.00146602     0.00114546    -0.00166360
     30      1      C           0.00069817     0.00142790    -0.00360021
     31      1      C          -0.00013914     0.00099146     0.00046334
     32      1      C           0.00225520     0.00079593     0.00477387
     33      1      C          -0.00064350    -0.00075159     0.00158568
     34      1      C          -0.00143044     0.00045180     0.00282851
     35      2      N          -0.00084351    -0.00095470     0.00211122
     36      2      N           0.00243261     0.00013984    -0.00419082
     37      1      C           0.00079119     0.00018204    -0.00329780
     38      1      C           0.00134514     0.00174701    -0.00236911
     39      1      C          -0.00101153     0.00211370    -0.00258069
     40      1      C          -0.00039275    -0.00393173     0.00274584
     41      1      C          -0.00098734     0.00011710     0.00447987
     42      1      C          -0.00128087    -0.00115042    -0.00046630
     43      1      C          -0.00134159     0.00196160    -0.00933951
     44      1      C           0.01019052     0.00631936     0.00828376
     45      1      C          -0.00282543     0.00471632     0.01023644
     46      1      C          -0.00500728    -0.00829381    -0.00503337
     47      3      H          -0.00146130    -0.00137439    -0.00427931
     48      3      H          -0.00274232    -0.00330757     0.00278043
     49      3      H           0.00144752     0.00091933     0.00044438
     50      3      H          -0.00180879    -0.00280695    -0.00118440
     51      3      H          -0.00014971     0.00011386     0.00294279
     52      3      H           0.00149432     0.00296441    -0.00301985
     53      3      H          -0.00005672    -0.00161501    -0.00243682
     54      3      H           0.00401332     0.00136892     0.00081018
     55      3      H           0.00017802     0.00122157     0.00253016
     56      3      H          -0.00054218    -0.00372600    -0.00075613
     57      1      C           0.00185092     0.00110184    -0.00194362
     58      1      C           0.00439267    -0.00070130    -0.00208326
     59      1      C          -0.00022431    -0.00015911    -0.00011647
     60      1      C          -0.00406294     0.00049397     0.00021705
     61      1      C          -0.00146532    -0.00000238     0.00174348
     62      1      C          -0.00404335    -0.00150355     0.00133491
     63      2      N          -0.00457738     0.00004335     0.00240377
     64      2      N           0.00442967    -0.00001738    -0.00130297
     65      1      C           0.00367622     0.00048320     0.00032611
     66      1      C           0.00106986    -0.00003022    -0.00146946
     67      1      C           0.00386239    -0.00142159    -0.00143207
     68      1      C          -0.00172624     0.00104077     0.00194220
     69      1      C          -0.00472737    -0.00078207     0.00215373
     70      1      C           0.00028860    -0.00019836     0.00033546
     71      1      C           0.01217916    -0.00184008    -0.00127768
     72      1      C          -0.00601716     0.00085895    -0.00652186
     73      1      C          -0.01078880    -0.00172077     0.00136982
     74      1      C           0.00611338     0.00061379     0.00717124
     75      3      H           0.00370305    -0.00016913     0.00126502
     76      3      H          -0.00271852    -0.00025680     0.00349252
     77      3      H          -0.00043859     0.00024690    -0.00272731
     78      3      H           0.00037307     0.00023149     0.00252917
     79      3      H          -0.00373849    -0.00022048    -0.00120658
     80      3      H           0.00281947    -0.00019742    -0.00361783
     81      3      H           0.00163723     0.00064380     0.00140800
     82      3      H          -0.00046335     0.00159997    -0.00284641
     83      3      H          -0.00193065     0.00056960    -0.00111148
     84      3      H           0.00071607     0.00182715     0.00314894
     85      1      C           0.00162388    -0.00522286    -0.00288666
     86      1      C          -0.00723744     0.00047930     0.00475786
     87      1      C          -0.00195861     0.00000734    -0.00818971
     88      1      C           0.00186162     0.00769806     0.00163876
     89      1      C           0.00728129    -0.00478901    -0.00141658
     90      1      C          -0.00264336     0.00207573     0.00628661
     91      2      N           0.00062075    -0.00411215    -0.01609721
     92      2      N           0.00304536     0.01234857     0.00928004
     93      3      H           0.00019017     0.00048694    -0.00108023
     94      3      H           0.00220266     0.00101842    -0.00092740
     95      3      H          -0.00046112     0.00039021    -0.00075899
     96      3      H          -0.00036700     0.00046191     0.00086031
     97      3      H           0.00204295    -0.00212298     0.00271155
     98      3      H          -0.00177282    -0.00367189     0.00205926
     99      3      H           0.00027515    -0.00089022    -0.00065069
    100      3      H           0.00048011     0.00060541    -0.00010460
    101      3      H          -0.00319064     0.00036039    -0.00024142
    102      3      H           0.00027992     0.00188519    -0.00028328
    103      1      C           0.00236577     0.00221675    -0.00620378
    104      1      C          -0.00762566    -0.00464989     0.00153585
    105      1      C          -0.00182858     0.00780603    -0.00159787
    106      1      C           0.00194123    -0.00008806     0.00816355
    107      1      C           0.00757304     0.00049556    -0.00490097
    108      1      C          -0.00197499    -0.00510436     0.00274380
    109      2      N          -0.00418253     0.01546233    -0.00898895
    110      2      N           0.00002629    -0.00448684     0.01381298
    111      3      H          -0.00038567     0.00182102     0.00038162
    112      3      H           0.00325894     0.00042199     0.00031556
    113      3      H          -0.00045942     0.00067673     0.00011093
    114      3      H          -0.00025564    -0.00085638     0.00063422
    115      3      H           0.00178147    -0.00354978    -0.00201088
    116      3      H          -0.00200783    -0.00216698    -0.00276322
    117      3      H           0.00032401     0.00047594    -0.00084153
    118      3      H           0.00043560     0.00038276     0.00077244
    119      3      H          -0.00245098     0.00096825     0.00085993
    120      3      H          -0.00009085     0.00042810     0.00073527
    121      1      C           0.00540801     0.00118917    -0.00280617
    122      1      C          -0.00099330    -0.00475381     0.00765293
    123      1      C           0.00260718    -0.00507721    -0.00612411
    124      1      C          -0.00801356     0.00049142    -0.00046801
    125      1      C           0.00384583     0.00750959    -0.00445694
    126      1      C          -0.00372038    -0.00016078     0.00595587
    127      2      N           0.00565399    -0.00328840    -0.01580820
    128      2      N          -0.01656190     0.00012220     0.00346509
    129      3      H          -0.00064596    -0.00102643    -0.00130197
    130      3      H          -0.00080131     0.00166501    -0.00200530
    131      3      H          -0.00007084    -0.00084727    -0.00042636
    132      3      H          -0.00059204    -0.00001351     0.00089137
    133      3      H           0.00115353     0.00378893     0.00192855
    134      3      H           0.00338340     0.00034735     0.00345482
    135      3      H           0.00117826     0.00034421    -0.00048316
    136      3      H          -0.00074418     0.00042644    -0.00030583
    137      3      H           0.00028510    -0.00311768     0.00133083
    138      3      H          -0.00171808     0.00021177    -0.00099654
    139      1      C          -0.00389147     0.00488411    -0.00357275
    140      1      C           0.00558148    -0.00600169    -0.00355158
    141      1      C          -0.00750057    -0.00247069    -0.00012045
    142      1      C           0.00205813    -0.00206289     0.00805086
    143      1      C          -0.00284705     0.00826129     0.00014605
    144      1      C           0.00580554    -0.00221164     0.00059466
    145      2      N          -0.01629427    -0.00459943    -0.00917940
    146      2      N           0.00916283    -0.00363253     0.00919944
    147      3      H          -0.00093919    -0.00054147     0.00075952
    148      3      H          -0.00037940     0.00264127     0.00189552
    149      3      H          -0.00045240    -0.00060681     0.00015628
    150      3      H           0.00092222    -0.00036065     0.00037246
    151      3      H           0.00236162     0.00302396    -0.00157611
    152      3      H           0.00139198     0.00007599    -0.00358966
    153      3      H          -0.00088888     0.00052140    -0.00051013
    154      3      H           0.00012850     0.00003237     0.00092956
    155      3      H          -0.00064121    -0.00253447    -0.00021149
    156      3      H           0.00045881    -0.00011378     0.00049040
    157      1      C           0.00358309     0.00462550     0.00360590
    158      1      C          -0.00528747    -0.00599700     0.00343175
    159      1      C           0.00745627    -0.00262641     0.00009393
    160      1      C          -0.00205013    -0.00200151    -0.00813916
    161      1      C           0.00285761     0.00841698    -0.00009296
    162      1      C          -0.00567567    -0.00204201     0.00010027
    163      2      N           0.01467454    -0.00374263     0.00945646
    164      2      N          -0.01018490    -0.00322802    -0.01074578
    165      3      H           0.00149700    -0.00035780    -0.00073597
    166      3      H           0.00044158     0.00263377    -0.00190004
    167      3      H           0.00053962    -0.00051475    -0.00011088
    168      3      H          -0.00085201    -0.00033095    -0.00041047
    169      3      H          -0.00233736     0.00303480     0.00157029
    170      3      H          -0.00135727     0.00005016     0.00349278
    171      3      H           0.00091500     0.00053637     0.00054880
    172      3      H          -0.00016250     0.00001931    -0.00098173
    173      3      H           0.00069738    -0.00252805     0.00017938
    174      3      H          -0.00030029     0.00001150    -0.00032627
    175      1      C          -0.00553964     0.00141712     0.00296535
    176      1      C           0.00096637    -0.00470346    -0.00772953
    177      1      C          -0.00254525    -0.00507238     0.00606392
    178      1      C           0.00804293     0.00047308     0.00051518
    179      1      C          -0.00384086     0.00741749     0.00460653
    180      1      C           0.00365944     0.00023884    -0.00567072
    181      2      N          -0.00545181    -0.00483456     0.01853136
    182      2      N           0.01461779    -0.00004760    -0.00375071
    183      3      H           0.00063402    -0.00102628     0.00140340
    184      3      H           0.00077506     0.00170561     0.00200782
    185      3      H           0.00008137    -0.00083438     0.00038741
    186      3      H           0.00057892    -0.00004079    -0.00088714
    187      3      H          -0.00115203     0.00374971    -0.00191171
    188      3      H          -0.00337822     0.00033043    -0.00348255
    189      3      H          -0.00118930     0.00031635     0.00048184
    190      3      H           0.00074337     0.00040809     0.00029287
    191      3      H          -0.00024879    -0.00315331    -0.00132990
    192      3      H           0.00178080     0.00019642     0.00097191
 SUM OF ATOMIC FORCES          -0.00127336     0.00353971     0.00372587     0.00529463

 Number of electrons:                                                        516
 Number of occupied orbitals:                                                258
 Number of molecular orbitals:                                               258

 Number of orbital functions:                                               1776
 Number of independent orbital functions:                                   1776

 Extrapolation method: ASPC


 SCF WAVEFUNCTION OPTIMIZATION

  ----------------------------------- OT ---------------------------------------
  Minimizer      : CG                  : conjugate gradient
  Preconditioner : FULL_SINGLE_INVERSE : inversion of 
                                         H + eS - 2*(Sc)(c^T*H*c+const)(Sc)^T
  Precond_solver : DEFAULT
  Line search    : 2PNT                : 2 energies, one gradient
  stepsize       :    0.08000000                  energy_gap     :    0.08000000
  eps_taylor     :   0.10000E-15                  max_taylor     :             4
  ----------------------------------- OT ---------------------------------------

  Step     Update method      Time    Convergence         Total energy    Change
  ------------------------------------------------------------------------------
     1 OT CG       0.80E-01  148.5     0.00167112      -709.3091203000 -7.09E+02
     2 OT LS       0.14E+00  105.5                     -709.3829807541
     3 OT CG       0.14E+00  175.6     0.00096767      -709.4011082663 -9.20E-02
     4 OT LS       0.66E-01  105.9                     -709.3956514500
     5 OT CG       0.66E-01  174.8     0.00042089      -709.4153033501 -1.42E-02
     6 OT LS       0.67E-01  105.5                     -709.4180231302
     7 OT CG       0.67E-01  174.9     0.00026035      -709.4180238063 -2.72E-03
     8 OT LS       0.58E-01  106.3                     -709.4189127620
     9 OT CG       0.58E-01  175.4     0.00012626      -709.4189322926 -9.08E-04
    10 OT LS       0.67E-01  105.8                     -709.4191735134
    11 OT CG       0.67E-01  175.1     0.00005741      -709.4191776571 -2.45E-04
    12 OT LS       0.75E-01  105.6                     -709.4192336345
    13 OT CG       0.75E-01  175.5     0.00002687      -709.4192342388 -5.66E-05
    14 OT LS       0.66E-01  106.0                     -709.4192449294
    15 OT CG       0.66E-01  175.1     0.00001367      -709.4192451358 -1.09E-05
    16 OT LS       0.77E-01  105.3                     -709.4192483491
    17 OT CG       0.77E-01  174.8     0.00000576      -709.4192484126 -3.28E-06
    18 OT LS       0.76E-01  105.5                     -709.4192489884
    19 OT CG       0.76E-01  175.0     0.00000299      -709.4192489885 -5.76E-07
    20 OT LS       0.63E-01  105.8                     -709.4192491131
    21 OT CG       0.63E-01  174.6     0.00000170      -709.4192491182 -1.30E-07
    22 OT LS       0.61E-01  104.7                     -709.4192491587
    23 OT CG       0.61E-01  174.9     0.00000087      -709.4192491587 -4.05E-08

  *** SCF run converged in    23 steps ***


  Electronic density on regular grids:       -515.9999992796        0.0000007204
  Core density on regular grids:              515.9999967620       -0.0000032380
  Total charge density on r-space grids:       -0.0000025175
  Total charge density g-space grids:          -0.0000025175

  Overlap energy of the core charge distribution:               0.00002455268709
  Self energy of the core charge distribution:              -1694.39446126194002
  Core Hamiltonian energy:                                    522.89700985309651
  Hartree energy:                                             685.58691294758660
  Exchange-correlation energy:                               -223.50873525017656

  Total energy:                                              -709.41924915874631

  outer SCF iter =    1 RMS gradient =   0.87E-06 energy =       -709.4192491587
  outer SCF loop converged in   1 iterations or   23 steps


 ENERGY| Total FORCE_EVAL ( QS ) energy (a.u.):             -709.419249169686736


 ATOMIC FORCES in [a.u.]

 # Atom   Kind   Element          X              Y              Z
      1      1      C          -0.00030432     0.00035977     0.00049149
      2      1      C          -0.00185767     0.00320126     0.00181470
      3      1      C           0.00070972     0.00020987     0.00056440
      4      1      C          -0.00139718     0.00051568    -0.00056092
      5      1      C           0.00176637    -0.00211480    -0.00027473
      6      1      C           0.00156328    -0.00067078    -0.00362229
      7      2      N          -0.00034446    -0.00049468    -0.00401401
      8      2      N          -0.00195582     0.00030897     0.00529627
      9      1      C           0.00027003    -0.00095081    -0.00022233
     10      1      C          -0.00209222     0.00310819     0.00087580
     11      1      C          -0.00058992     0.00212893     0.00281675
     12      1      C          -0.00038846    -0.00114893    -0.00077329
     13      1      C           0.00212396    -0.00209115    -0.00251749
     14      1      C           0.00005761     0.00044667    -0.00050731
     15      1      C           0.00120007    -0.00096196     0.00113296
     16      1      C          -0.00159184     0.00220842    -0.00108079
     17      1      C          -0.00020583     0.00249638    -0.00170467
     18      1      C           0.00240351    -0.00256914    -0.00016084
     19      3      H           0.00087619    -0.00025012     0.00063035
     20      3      H           0.00015002    -0.00054424     0.00092932
     21      3      H           0.00037861    -0.00130577     0.00005799
     22      3      H           0.00013149    -0.00026816     0.00009455
     23      3      H           0.00104489    -0.00033940     0.00021940
     24      3      H           0.00054815    -0.00089062     0.00004944
     25      3      H          -0.00007994    -0.00085254     0.00281657
     26      3      H          -0.00368734     0.00130996    -0.00149456
     27      3      H          -0.00006261     0.00099407    -0.00243566
     28      3      H           0.00043038    -0.00284623     0.00063248
     29      1      C           0.00014861     0.00019052    -0.00054136
     30      1      C           0.00187160     0.00323230    -0.00172294
     31      1      C          -0.00071079     0.00017799    -0.00062336
     32      1      C           0.00147692     0.00050116     0.00078343
     33      1      C          -0.00179508    -0.00217301     0.00035476
     34      1      C          -0.00185787    -0.00110856     0.00347488
     35      2      N           0.00043943     0.00048305     0.00349416
     36      2      N           0.00230754    -0.00054429    -0.00485479
     37      1      C          -0.00000678    -0.00077265     0.00038372
     38      1      C           0.00216220     0.00316388    -0.00085055
     39      1      C           0.00051435     0.00216009    -0.00286941
     40      1      C           0.00036897    -0.00109057     0.00086786
     41      1      C          -0.00223229    -0.00216473     0.00253980
     42      1      C           0.00000844     0.00042825     0.00070522
     43      1      C          -0.00140354    -0.00086323    -0.00065581
     44      1      C           0.00255608     0.00251816     0.00166107
     45      1      C           0.00032664     0.00188004     0.00095979
     46      1      C          -0.00187113    -0.00135229     0.00024134
     47      3      H          -0.00086149    -0.00027562    -0.00067603
     48      3      H          -0.00021924    -0.00061682    -0.00085258
     49      3      H          -0.00044411    -0.00136496    -0.00009949
     50      3      H          -0.00016407    -0.00037426    -0.00014415
     51      3      H          -0.00101862    -0.00038540    -0.00012747
     52      3      H          -0.00054883    -0.00091742    -0.00002455
     53      3      H           0.00027568    -0.00092003    -0.00264507
     54      3      H           0.00370795     0.00144706     0.00146593
     55      3      H          -0.00009717     0.00099564     0.00249113
     56      3      H          -0.00056492    -0.00361193    -0.00142766
     57      1      C           0.00032275     0.00058964     0.00006137
     58      1      C           0.00212964    -0.00037605    -0.00355053
     59      1      C           0.00070356    -0.00013162     0.00076298
     60      1      C          -0.00034601     0.00023808    -0.00050124
     61      1      C          -0.00031154    -0.00008757     0.00330946
     62      1      C          -0.00362246    -0.00082248     0.00252450
     63      2      N          -0.00474468     0.00035509     0.00096262
     64      2      N           0.00441980     0.00022820     0.00039492
     65      1      C          -0.00003490     0.00017285     0.00091341
     66      1      C          -0.00008243    -0.00006837    -0.00318706
     67      1      C           0.00349729    -0.00072769    -0.00252821
     68      1      C          -0.00030628     0.00055479    -0.00000953
     69      1      C          -0.00232286    -0.00046402     0.00358803
     70      1      C          -0.00066898    -0.00015502    -0.00070430
     71      1      C           0.00142209    -0.00089655     0.00085279
     72      1      C           0.00001971    -0.00048749    -0.00115967
     73      1      C          -0.00098939    -0.00077767    -0.00074857
     74      1      C           0.00008126    -0.00069543     0.00129940
     75      3      H           0.00034924    -0.00031193     0.00031713
     76      3      H           0.00053053    -0.00004204    -0.00056151
     77      3      H           0.00048159     0.00016865     0.00030530
     78      3      H          -0.00051385     0.00017748    -0.00041748
     79      3      H          -0.00037750    -0.00033900    -0.00027382
     80      3      H          -0.00048543    -0.00005255     0.00053671
     81      3      H           0.00227478     0.00049326     0.00043050
     82      3      H          -0.00088620     0.00145917    -0.00272564
     83      3      H          -0.00236370     0.00042856    -0.00030103
     84      3      H           0.00117210     0.00168498     0.00304399
     85      1      C           0.00027331    -0.00215317    -0.00070051
     86      1      C          -0.00108597    -0.00015676     0.00167417
     87      1      C           0.00039681    -0.00124068    -0.00143657
     88      1      C          -0.00017535     0.00066274     0.00172905
     89      1      C           0.00086267    -0.00233130     0.00020922
     90      1      C          -0.00145133     0.00047392     0.00266150
     91      2      N           0.00249121    -0.00371470    -0.00583187
     92      2      N          -0.00202655     0.00461112     0.00593231
     93      3      H           0.00058065     0.00114619    -0.00143113
     94      3      H          -0.00020564     0.00083423    -0.00119119
     95      3      H          -0.00085967     0.00040972    -0.00107086
     96      3      H          -0.00062418     0.00050602     0.00011661
     97      3      H           0.00086341    -0.00057696     0.00125603
     98      3      H          -0.00076132    -0.00179185     0.00065376
     99      3      H           0.00051061    -0.00011178    -0.00056930
    100      3      H           0.00085465     0.00103482    -0.00005782
    101      3      H          -0.00043413     0.00093107    -0.00011982
    102      3      H           0.00018251     0.00239788    -0.00109727
    103      1      C           0.00115685     0.00058987    -0.00257015
    104      1      C          -0.00108553    -0.00215480    -0.00009751
    105      1      C           0.00022262     0.00081327    -0.00172288
    106      1      C          -0.00039159    -0.00130773     0.00139657
    107      1      C           0.00124710    -0.00018986    -0.00177105
    108      1      C          -0.00062908    -0.00200444     0.00059469
    109      2      N           0.00093188     0.00612791    -0.00586807
    110      2      N          -0.00229639    -0.00390543     0.00490981
    111      3      H          -0.00025885     0.00232192     0.00120080
    112      3      H           0.00049513     0.00095523     0.00018130
    113      3      H          -0.00083797     0.00109974     0.00004504
    114      3      H          -0.00049764    -0.00008755     0.00055560
    115      3      H           0.00076656    -0.00172066    -0.00062543
    116      3      H          -0.00084961    -0.00061091    -0.00128679
    117      3      H           0.00058292     0.00052218    -0.00010083
    118      3      H           0.00083382     0.00037722     0.00110543
    119      3      H           0.00004836     0.00079014     0.00115222
    120      3      H          -0.00049070     0.00107414     0.00115408
    121      1      C           0.00202610     0.00035114    -0.00055693
    122      1      C          -0.00021189    -0.00034514     0.00214641
    123      1      C           0.00166704     0.00014307    -0.00108214
    124      1      C          -0.00098576     0.00059096     0.00170959
    125      1      C           0.00197854     0.00173936    -0.00004060
    126      1      C          -0.00137052    -0.00025906     0.00248323
    127      2      N           0.00370768     0.00116811    -0.00660866
    128      2      N          -0.00638137    -0.00134728     0.00425389
    129      3      H          -0.00108915    -0.00124940    -0.00202968
    130      3      H          -0.00024896    -0.00062216    -0.00106172
    131      3      H           0.00012740    -0.00133267    -0.00059408
    132      3      H          -0.00039426    -0.00057371     0.00036028
    133      3      H           0.00018103     0.00172036     0.00089214
    134      3      H           0.00182971     0.00015520     0.00146105
    135      3      H           0.00033749     0.00038989    -0.00064475
    136      3      H          -0.00116162     0.00063270    -0.00062533
    137      3      H          -0.00079841    -0.00057433    -0.00005872
    138      3      H          -0.00210891    -0.00013643    -0.00168740
    139      1      C          -0.00079121     0.00221295    -0.00191333
    140      1      C           0.00215960    -0.00028557    -0.00104569
    141      1      C          -0.00123627     0.00091565    -0.00087531
    142      1      C           0.00144875    -0.00081599     0.00080755
    143      1      C          -0.00062044     0.00152705    -0.00054181
    144      1      C           0.00218284    -0.00038366     0.00044398
    145      2      N          -0.00796500     0.00176817    -0.00326792
    146      2      N           0.00539422    -0.00312698     0.00179117
    147      3      H          -0.00112682    -0.00080707     0.00171106
    148      3      H          -0.00068327     0.00024042     0.00051038
    149      3      H          -0.00077396    -0.00095439    -0.00003823
    150      3      H           0.00018344    -0.00069169     0.00038787
    151      3      H           0.00115758     0.00100886    -0.00044708
    152      3      H           0.00028138     0.00014013    -0.00145467
    153      3      H          -0.00070053     0.00036953     0.00028238
    154      3      H          -0.00000697     0.00035118     0.00127986
    155      3      H          -0.00048076    -0.00033547     0.00120297
    156      3      H          -0.00014437    -0.00071908     0.00046970
    157      1      C           0.00086495     0.00202111     0.00188587
    158      1      C          -0.00191981    -0.00024692     0.00098394
    159      1      C           0.00123374     0.00079734     0.00086629
    160      1      C          -0.00144965    -0.00080363    -0.00086299
    161      1      C           0.00066455     0.00160810     0.00049339
    162      1      C          -0.00204267    -0.00019228    -0.00003678
    163      2      N           0.00740159     0.00230434     0.00462311
    164      2      N          -0.00617263    -0.00309939    -0.00238853
    165      3      H           0.00159142    -0.00063499    -0.00174297
    166      3      H           0.00073731     0.00022915    -0.00052368
    167      3      H           0.00085454    -0.00088059     0.00007813
    168      3      H          -0.00011177    -0.00065759    -0.00041648
    169      3      H          -0.00112716     0.00103127     0.00043321
    170      3      H          -0.00025773     0.00013873     0.00138785
    171      3      H           0.00070900     0.00038527    -0.00026099
    172      3      H           0.00001233     0.00036101    -0.00129350
    173      3      H           0.00051510    -0.00030985    -0.00120808
    174      3      H           0.00022246    -0.00066030    -0.00039450
    175      1      C          -0.00211483     0.00054810     0.00068298
    176      1      C           0.00018169    -0.00032171    -0.00218701
    177      1      C          -0.00163412     0.00014382     0.00106828
    178      1      C           0.00099481     0.00056226    -0.00169145
    179      1      C          -0.00192205     0.00167984     0.00011734
    180      1      C           0.00140887    -0.00003054    -0.00226802
    181      2      N          -0.00350271     0.00086091     0.00806884
    182      2      N           0.00545592    -0.00132209    -0.00434728
    183      3      H           0.00107460    -0.00125781     0.00210789
    184      3      H           0.00023190    -0.00060979     0.00103800
    185      3      H          -0.00013349    -0.00132950     0.00056633
    186      3      H           0.00039906    -0.00059742    -0.00037578
    187      3      H          -0.00016243     0.00166927    -0.00089216
    188      3      H          -0.00183205     0.00013022    -0.00148763
    189      3      H          -0.00034050     0.00037252     0.00064347
    190      3      H           0.00116107     0.00061909     0.00061290
    191      3      H           0.00080164    -0.00061634     0.00007508
    192      3      H           0.00215986    -0.00016449     0.00166463
 SUM OF ATOMIC FORCES          -0.00151206     0.00395903     0.00461427     0.00626512

 Number of electrons:                                                        516
 Number of occupied orbitals:                                                258
 Number of molecular orbitals:                                               258

 Number of orbital functions:                                               1776
 Number of independent orbital functions:                                   1776

 Extrapolation method: ASPC


 SCF WAVEFUNCTION OPTIMIZATION

  ----------------------------------- OT ---------------------------------------
  Minimizer      : CG                  : conjugate gradient
  Preconditioner : FULL_SINGLE_INVERSE : inversion of 
                                         H + eS - 2*(Sc)(c^T*H*c+const)(Sc)^T
  Precond_solver : DEFAULT
  Line search    : 2PNT                : 2 energies, one gradient
  stepsize       :    0.08000000                  energy_gap     :    0.08000000
  eps_taylor     :   0.10000E-15                  max_taylor     :             4
  ----------------------------------- OT ---------------------------------------

  Step     Update method      Time    Convergence         Total energy    Change
  ------------------------------------------------------------------------------
     1 OT CG       0.80E-01  148.4     0.00108134      -709.3718470633 -7.09E+02
     2 OT LS       0.15E+00  106.0                     -709.4033418546
     3 OT CG       0.15E+00  174.3     0.00058589      -709.4122177721 -4.04E-02
     4 OT LS       0.71E-01  105.8                     -709.4106104525
     5 OT CG       0.71E-01  174.9     0.00025293      -709.4177627525 -5.54E-03
     6 OT LS       0.70E-01  105.9                     -709.4187897422
     7 OT CG       0.70E-01  175.1     0.00015804      -709.4187898075 -1.03E-03
     8 OT LS       0.61E-01  105.4                     -709.4191305813
     9 OT CG       0.61E-01  174.5     0.00007055      -709.4191383954 -3.49E-04
    10 OT LS       0.77E-01  105.9                     -709.4192220447
    11 OT CG       0.77E-01  175.8     0.00003210      -709.4192256647 -8.73E-05
    12 OT LS       0.75E-01  105.8                     -709.4192433936
    13 OT CG       0.75E-01  175.0     0.00001522      -709.4192433997 -1.77E-05
    14 OT LS       0.70E-01  105.3                     -709.4192471124
    15 OT CG       0.70E-01  174.7     0.00000787      -709.4192471302 -3.73E-06
    16 OT LS       0.76E-01  106.1                     -709.4192481983
    17 OT CG       0.76E-01  174.2     0.00000338      -709.4192482038 -1.07E-06
    18 OT LS       0.78E-01  105.6                     -709.4192484075
    19 OT CG       0.78E-01  174.5     0.00000179      -709.4192484077 -2.04E-07
    20 OT LS       0.71E-01  105.5                     -709.4192484589
    21 OT CG       0.71E-01  174.5     0.00000093      -709.4192484594 -5.17E-08

  *** SCF run converged in    21 steps ***


  Electronic density on regular grids:       -515.9999992801        0.0000007199
  Core density on regular grids:              515.9999967617       -0.0000032383
  Total charge density on r-space grids:       -0.0000025184
  Total charge density g-space grids:          -0.0000025184

  Overlap energy of the core charge distribution:               0.00002456852479
  Self energy of the core charge distribution:              -1694.39446126194002
  Core Hamiltonian energy:                                    522.90713199732272
  Hartree energy:                                             685.57957336992376
  Exchange-correlation energy:                               -223.51151713326041

  Total energy:                                              -709.41924845942913

  outer SCF iter =    1 RMS gradient =   0.93E-06 energy =       -709.4192484594
  outer SCF loop converged in   1 iterations or   21 steps


 ENERGY| Total FORCE_EVAL ( QS ) energy (a.u.):             -709.419248474222513


 ATOMIC FORCES in [a.u.]

 # Atom   Kind   Element          X              Y              Z
      1      1      C          -0.00028421     0.00034346     0.00048302
      2      1      C          -0.00187273     0.00322786     0.00178296
      3      1      C           0.00071895     0.00019517     0.00057728
      4      1      C          -0.00138553     0.00051474    -0.00051454
      5      1      C           0.00177811    -0.00212925    -0.00026225
      6      1      C           0.00157095    -0.00069688    -0.00362908
      7      2      N          -0.00037333    -0.00047638    -0.00402523
      8      2      N          -0.00194075     0.00029686     0.00529813
      9      1      C           0.00028038    -0.00096919    -0.00026313
     10      1      C          -0.00210347     0.00312710     0.00085729
     11      1      C          -0.00060952     0.00212808     0.00282151
     12      1      C          -0.00040078    -0.00110907    -0.00075263
     13      1      C           0.00214457    -0.00212427    -0.00248579
     14      1      C           0.00003576     0.00047392    -0.00052282
     15      1      C           0.00119823    -0.00099814     0.00099403
     16      1      C          -0.00149246     0.00215610    -0.00099790
     17      1      C          -0.00025024     0.00243581    -0.00154829
     18      1      C           0.00233995    -0.00243280    -0.00023963
     19      3      H           0.00086721    -0.00023340     0.00057635
     20      3      H           0.00011215    -0.00050506     0.00098396
     21      3      H           0.00040769    -0.00134030     0.00006624
     22      3      H           0.00010667    -0.00023194     0.00007920
     23      3      H           0.00105754    -0.00034691     0.00026414
     24      3      H           0.00057943    -0.00094825     0.00000322
     25      3      H          -0.00008607    -0.00084063     0.00282173
     26      3      H          -0.00368242     0.00131228    -0.00150301
     27      3      H          -0.00005551     0.00099064    -0.00243884
     28      3      H           0.00043166    -0.00284935     0.00064782
     29      1      C           0.00012989     0.00017548    -0.00053139
     30      1      C           0.00188708     0.00325824    -0.00169364
     31      1      C          -0.00072242     0.00016069    -0.00063853
     32      1      C           0.00146098     0.00049796     0.00073198
     33      1      C          -0.00180717    -0.00218723     0.00034067
     34      1      C          -0.00186447    -0.00113183     0.00348142
     35      2      N           0.00046644     0.00049689     0.00352251
     36      2      N           0.00229818    -0.00054393    -0.00486153
     37      1      C          -0.00001659    -0.00079417     0.00042406
     38      1      C           0.00217302     0.00318356    -0.00083363
     39      1      C           0.00053546     0.00215962    -0.00287408
     40      1      C           0.00038146    -0.00104968     0.00084736
     41      1      C          -0.00225178    -0.00219633     0.00250878
     42      1      C           0.00002874     0.00045438     0.00072107
     43      1      C          -0.00140272    -0.00090062    -0.00052851
     44      1      C           0.00244198     0.00245847     0.00156863
     45      1      C           0.00036890     0.00183506     0.00082468
     46      1      C          -0.00182421    -0.00125070     0.00031350
     47      3      H          -0.00085239    -0.00025933    -0.00062175
     48      3      H          -0.00018046    -0.00057586    -0.00090796
     49      3      H          -0.00047193    -0.00139841    -0.00010763
     50      3      H          -0.00013895    -0.00033691    -0.00012784
     51      3      H          -0.00103146    -0.00039252    -0.00017329
     52      3      H          -0.00057951    -0.00097551     0.00002101
     53      3      H           0.00028089    -0.00090904    -0.00264898
     54      3      H           0.00370308     0.00144864     0.00147574
     55      3      H          -0.00010136     0.00099235     0.00249062
     56      3      H          -0.00056560    -0.00361029    -0.00143792
     57      1      C           0.00030636     0.00058279     0.00009146
     58      1      C           0.00209545    -0.00037230    -0.00357132
     59      1      C           0.00071609    -0.00013090     0.00078012
     60      1      C          -0.00029968     0.00023575    -0.00051359
     61      1      C          -0.00029805    -0.00008871     0.00332865
     62      1      C          -0.00361602    -0.00081300     0.00254062
     63      2      N          -0.00475168     0.00035760     0.00094704
     64      2      N           0.00442153     0.00023199     0.00041318
     65      1      C          -0.00007967     0.00016895     0.00092610
     66      1      C          -0.00009644    -0.00006896    -0.00321003
     67      1      C           0.00349238    -0.00071805    -0.00254305
     68      1      C          -0.00029081     0.00054825    -0.00003824
     69      1      C          -0.00228707    -0.00046030     0.00360876
     70      1      C          -0.00068137    -0.00015373    -0.00072308
     71      1      C           0.00126245    -0.00088338     0.00087935
     72      1      C           0.00010411    -0.00050686    -0.00108044
     73      1      C          -0.00084544    -0.00076467    -0.00077548
     74      1      C          -0.00000272    -0.00071439     0.00121225
     75      3      H           0.00029876    -0.00031401     0.00030320
     76      3      H           0.00057987    -0.00003886    -0.00062280
     77      3      H           0.00049565     0.00016747     0.00035079
     78      3      H          -0.00052761     0.00017668    -0.00046225
     79      3      H          -0.00032662    -0.00034073    -0.00026010
     80      3      H          -0.00053548    -0.00005037     0.00059928
     81      3      H           0.00228452     0.00049090     0.00041576
     82      3      H          -0.00089229     0.00145694    -0.00272379
     83      3      H          -0.00237038     0.00042632    -0.00028877
     84      3      H           0.00117895     0.00168276     0.00304249
     85      1      C           0.00025264    -0.00210741    -0.00067029
     86      1      C          -0.00099601    -0.00016349     0.00162656
     87      1      C           0.00043257    -0.00125949    -0.00133521
     88      1      C          -0.00020652     0.00055746     0.00173030
     89      1      C           0.00076834    -0.00229291     0.00023119
     90      1      C          -0.00143254     0.00045109     0.00260825
     91      2      N           0.00251987    -0.00371179    -0.00568236
     92      2      N          -0.00210038     0.00449782     0.00588687
     93      3      H           0.00058669     0.00115498    -0.00143722
     94      3      H          -0.00024079     0.00083170    -0.00119478
     95      3      H          -0.00086540     0.00041000    -0.00107563
     96      3      H          -0.00062808     0.00050698     0.00010592
     97      3      H           0.00084648    -0.00055523     0.00123487
     98      3      H          -0.00074674    -0.00176457     0.00063401
     99      3      H           0.00051416    -0.00010032    -0.00056832
    100      3      H           0.00086006     0.00104134    -0.00005706
    101      3      H          -0.00039378     0.00093925    -0.00011827
    102      3      H           0.00018076     0.00240681    -0.00110770
    103      1      C           0.00113782     0.00056709    -0.00251664
    104      1      C          -0.00098940    -0.00211586    -0.00011957
    105      1      C           0.00025394     0.00070843    -0.00172471
    106      1      C          -0.00042692    -0.00132608     0.00129498
    107      1      C           0.00115442    -0.00019706    -0.00172272
    108      1      C          -0.00060800    -0.00195881     0.00056438
    109      2      N           0.00100995     0.00598839    -0.00582556
    110      2      N          -0.00233122    -0.00389980     0.00478093
    111      3      H          -0.00025672     0.00233045     0.00121153
    112      3      H           0.00045475     0.00096282     0.00017960
    113      3      H          -0.00084344     0.00110618     0.00004400
    114      3      H          -0.00050131    -0.00007632     0.00055474
    115      3      H           0.00075194    -0.00169413    -0.00060600
    116      3      H          -0.00083303    -0.00058911    -0.00126535
    117      3      H           0.00058685     0.00052319    -0.00009017
    118      3      H           0.00083952     0.00037699     0.00111063
    119      3      H           0.00008473     0.00078773     0.00115617
    120      3      H          -0.00049695     0.00108268     0.00116143
    121      1      C           0.00197666     0.00033737    -0.00052390
    122      1      C          -0.00020208    -0.00028173     0.00206351
    123      1      C           0.00165298     0.00022165    -0.00100634
    124      1      C          -0.00088059     0.00059187     0.00174241
    125      1      C           0.00194941     0.00165348     0.00002248
    126      1      C          -0.00133670    -0.00026009     0.00243191
    127      2      N           0.00368161     0.00123462    -0.00647486
    128      2      N          -0.00622917    -0.00136875     0.00426836
    129      3      H          -0.00109465    -0.00125271    -0.00204128
    130      3      H          -0.00024133    -0.00065515    -0.00104782
    131      3      H           0.00013081    -0.00133984    -0.00059706
    132      3      H          -0.00039174    -0.00058203     0.00035265
    133      3      H           0.00016762     0.00169070     0.00087703
    134      3      H           0.00180697     0.00015254     0.00143271
    135      3      H           0.00032524     0.00039053    -0.00064741
    136      3      H          -0.00116792     0.00063561    -0.00063007
    137      3      H          -0.00081400    -0.00053728    -0.00007929
    138      3      H          -0.00211589    -0.00014146    -0.00169676
    139      1      C          -0.00074687     0.00217241    -0.00188877
    140      1      C           0.00210768    -0.00020356    -0.00100625
    141      1      C          -0.00114260     0.00096686    -0.00088621
    142      1      C           0.00143978    -0.00079739     0.00069898
    143      1      C          -0.00059022     0.00142712    -0.00054869
    144      1      C           0.00212993    -0.00035558     0.00044349
    145      2      N          -0.00784054     0.00186389    -0.00318729
    146      2      N           0.00534212    -0.00311994     0.00168249
    147      3      H          -0.00113114    -0.00081033     0.00172432
    148      3      H          -0.00068742     0.00020532     0.00049026
    149      3      H          -0.00077912    -0.00095929    -0.00004117
    150      3      H           0.00017281    -0.00069676     0.00038828
    151      3      H           0.00113994     0.00098007    -0.00043132
    152      3      H           0.00026614     0.00014102    -0.00142407
    153      3      H          -0.00069827     0.00036744     0.00029390
    154      3      H          -0.00000836     0.00035550     0.00128530
    155      3      H          -0.00047884    -0.00030367     0.00122306
    156      3      H          -0.00015205    -0.00072869     0.00046983
    157      1      C           0.00082605     0.00198143     0.00186033
    158      1      C          -0.00186872    -0.00016457     0.00094526
    159      1      C           0.00114047     0.00084905     0.00087736
    160      1      C          -0.00144089    -0.00078562    -0.00075385
    161      1      C           0.00063473     0.00150681     0.00049866
    162      1      C          -0.00198934    -0.00016418    -0.00004080
    163      2      N           0.00729367     0.00239438     0.00455375
    164      2      N          -0.00611713    -0.00309811    -0.00226557
    165      3      H           0.00159459    -0.00063832    -0.00175694
    166      3      H           0.00074137     0.00019393    -0.00050360
    167      3      H           0.00085951    -0.00088575     0.00008096
    168      3      H          -0.00010100    -0.00066257    -0.00041670
    169      3      H          -0.00110944     0.00100260     0.00041733
    170      3      H          -0.00024263     0.00013997     0.00135767
    171      3      H           0.00070646     0.00038319    -0.00027277
    172      3      H           0.00001440     0.00036570    -0.00129833
    173      3      H           0.00051284    -0.00027776    -0.00122779
    174      3      H           0.00022884    -0.00067091    -0.00039596
    175      1      C          -0.00206469     0.00053382     0.00064979
    176      1      C           0.00017167    -0.00025873    -0.00210359
    177      1      C          -0.00162058     0.00022245     0.00099340
    178      1      C           0.00088933     0.00056299    -0.00172462
    179      1      C          -0.00189221     0.00159439     0.00005336
    180      1      C           0.00137618    -0.00003388    -0.00221775
    181      2      N          -0.00347681     0.00094559     0.00791448
    182      2      N           0.00532057    -0.00134061    -0.00435863
    183      3      H           0.00108019    -0.00126122     0.00211897
    184      3      H           0.00022441    -0.00064322     0.00102373
    185      3      H          -0.00013700    -0.00133681     0.00056939
    186      3      H           0.00039684    -0.00060566    -0.00036848
    187      3      H          -0.00014875     0.00163940    -0.00087729
    188      3      H          -0.00180943     0.00012746    -0.00145932
    189      3      H          -0.00032805     0.00037332     0.00064610
    190      3      H           0.00116747     0.00062208     0.00061754
    191      3      H           0.00081673    -0.00057938     0.00009587
    192      3      H           0.00216695    -0.00016970     0.00167388
 SUM OF ATOMIC FORCES          -0.00151286     0.00396065     0.00462225     0.00627221

 *******************************************************************************
 ***                 BRENT   - NUMBER OF ENERGY EVALUATIONS :       4        ***
 *******************************************************************************

 --------  Informations at step =     3 ------------
  Optimization Method        =                   CG
  Total Energy               =      -709.4192491697
  Real energy change         =        -0.0083647288
  Decrease in energy         =                  YES
  Used time                  =            24371.543

  Convergence check :
  Max. step size             =         0.0292485567
  Conv. limit for step size  =         0.0010000000
  Convergence in step size   =                   NO
  RMS step size              =         0.0099311294
  Conv. limit for RMS step   =         0.0010000000
  Convergence in RMS step    =                   NO
  Max. gradient              =         0.0156267386
  Conv. limit for gradients  =         0.0010000000
  Conv. for gradients        =                   NO
  RMS gradient               =         0.0053059426
  Conv. limit for RMS grad.  =         0.0010000000
  Conv. for gradients        =                   NO
 ---------------------------------------------------

 Number of electrons:                                                        516
 Number of occupied orbitals:                                                258
 Number of molecular orbitals:                                               258

 Number of orbital functions:                                               1776
 Number of independent orbital functions:                                   1776

 Extrapolation method: ASPC


 SCF WAVEFUNCTION OPTIMIZATION

  ----------------------------------- OT ---------------------------------------
  Minimizer      : CG                  : conjugate gradient
  Preconditioner : FULL_SINGLE_INVERSE : inversion of 
                                         H + eS - 2*(Sc)(c^T*H*c+const)(Sc)^T
  Precond_solver : DEFAULT
  Line search    : 2PNT                : 2 energies, one gradient
  stepsize       :    0.08000000                  energy_gap     :    0.08000000
  eps_taylor     :   0.10000E-15                  max_taylor     :             4
  ----------------------------------- OT ---------------------------------------

  Step     Update method      Time    Convergence         Total energy    Change
  ------------------------------------------------------------------------------
     1 OT CG       0.80E-01  148.7     0.00047373      -709.4102829338 -7.09E+02
     2 OT LS       0.15E+00  106.2                     -709.4162706017
     3 OT CG       0.15E+00  176.0     0.00026571      -709.4178425266 -7.56E-03
     4 OT LS       0.68E-01  106.1                     -709.4174807967
     5 OT CG       0.68E-01  174.9     0.00011492      -709.4189481323 -1.11E-03
     6 OT LS       0.69E-01  105.4                     -709.4191565193
     7 OT CG       0.69E-01  175.0     0.00007134      -709.4191565339 -2.08E-04
     8 OT LS       0.60E-01  105.2                     -709.4192243390
     9 OT CG       0.60E-01  175.1     0.00003334      -709.4192260262 -6.95E-05
    10 OT LS       0.71E-01  106.1                     -709.4192436775
    11 OT CG       0.71E-01  174.3     0.00001514      -709.4192441622 -1.81E-05
    12 OT LS       0.75E-01  105.8                     -709.4192481036
    13 OT CG       0.75E-01  174.8     0.00000702      -709.4192481151 -3.95E-06
    14 OT LS       0.69E-01  105.1                     -709.4192488852
    15 OT CG       0.69E-01  175.3     0.00000362      -709.4192488920 -7.77E-07
    16 OT LS       0.76E-01  105.7                     -709.4192491180
    17 OT CG       0.76E-01  174.4     0.00000152      -709.4192491199 -2.28E-07
    18 OT LS       0.78E-01  106.3                     -709.4192491609
    19 OT CG       0.78E-01  175.3     0.00000079      -709.4192491609 -4.10E-08

  *** SCF run converged in    19 steps ***


  Electronic density on regular grids:       -515.9999992796        0.0000007204
  Core density on regular grids:              515.9999967620       -0.0000032380
  Total charge density on r-space grids:       -0.0000025175
  Total charge density g-space grids:          -0.0000025175

  Overlap energy of the core charge distribution:               0.00002455268709
  Self energy of the core charge distribution:              -1694.39446126194002
  Core Hamiltonian energy:                                    522.89638934087486
  Hartree energy:                                             685.58740722667505
  Exchange-correlation energy:                               -223.50860901917710

  Total energy:                                              -709.41924916088021

  outer SCF iter =    1 RMS gradient =   0.79E-06 energy =       -709.4192491609
  outer SCF loop converged in   1 iterations or   19 steps


 ENERGY| Total FORCE_EVAL ( QS ) energy (a.u.):             -709.419249170224020


 ATOMIC FORCES in [a.u.]

 # Atom   Kind   Element          X              Y              Z
      1      1      C          -0.00030405     0.00035902     0.00049333
      2      1      C          -0.00185701     0.00320035     0.00181931
      3      1      C           0.00071432     0.00020576     0.00056185
      4      1      C          -0.00139845     0.00051774    -0.00056401
      5      1      C           0.00176324    -0.00211063    -0.00027425
      6      1      C           0.00156388    -0.00067165    -0.00362007
      7      2      N          -0.00034615    -0.00049825    -0.00402404
      8      2      N          -0.00195704     0.00031622     0.00529237
      9      1      C           0.00027628    -0.00096167    -0.00021208
     10      1      C          -0.00209396     0.00311068     0.00087585
     11      1      C          -0.00058966     0.00212863     0.00281830
     12      1      C          -0.00038812    -0.00114909    -0.00077397
     13      1      C           0.00212447    -0.00209230    -0.00252309
     14      1      C           0.00005709     0.00044918    -0.00050378
     15      1      C           0.00119956    -0.00096065     0.00113073
     16      1      C          -0.00158829     0.00220675    -0.00108099
     17      1      C          -0.00020402     0.00249364    -0.00170205
     18      1      C           0.00240161    -0.00256532    -0.00015883
     19      3      H           0.00087611    -0.00025013     0.00062967
     20      3      H           0.00015032    -0.00054483     0.00092845
     21      3      H           0.00037812    -0.00130530     0.00005792
     22      3      H           0.00013022    -0.00026644     0.00009352
     23      3      H           0.00104480    -0.00033923     0.00022021
     24      3      H           0.00054683    -0.00088868     0.00005116
     25      3      H          -0.00008038    -0.00085192     0.00281745
     26      3      H          -0.00368769     0.00130995    -0.00149457
     27      3      H          -0.00006276     0.00099423    -0.00243578
     28      3      H           0.00043053    -0.00284664     0.00063257
     29      1      C           0.00014848     0.00019002    -0.00054205
     30      1      C           0.00187107     0.00323148    -0.00172755
     31      1      C          -0.00071592     0.00017314    -0.00062248
     32      1      C           0.00147553     0.00050111     0.00078518
     33      1      C          -0.00179065    -0.00216750     0.00035369
     34      1      C          -0.00185909    -0.00111014     0.00347126
     35      2      N           0.00044209     0.00048036     0.00350735
     36      2      N           0.00230962    -0.00053660    -0.00484713
     37      1      C          -0.00001380    -0.00078559     0.00037190
     38      1      C           0.00216523     0.00316846    -0.00085075
     39      1      C           0.00051377     0.00215933    -0.00287220
     40      1      C           0.00036861    -0.00109053     0.00086846
     41      1      C          -0.00223280    -0.00216594     0.00254498
     42      1      C           0.00000812     0.00042965     0.00070183
     43      1      C          -0.00140352    -0.00086216    -0.00065471
     44      1      C           0.00255152     0.00251585     0.00166058
     45      1      C           0.00032516     0.00187832     0.00095854
     46      1      C          -0.00187060    -0.00135090     0.00023915
     47      3      H          -0.00086136    -0.00027560    -0.00067528
     48      3      H          -0.00021916    -0.00061708    -0.00085206
     49      3      H          -0.00044313    -0.00136388    -0.00009914
     50      3      H          -0.00016225    -0.00037169    -0.00014266
     51      3      H          -0.00101854    -0.00038522    -0.00012831
     52      3      H          -0.00054755    -0.00091540    -0.00002616
     53      3      H           0.00027608    -0.00091958    -0.00264566
     54      3      H           0.00370823     0.00144708     0.00146576
     55      3      H          -0.00009675     0.00099582     0.00249077
     56      3      H          -0.00056504    -0.00361210    -0.00142755
     57      1      C           0.00032158     0.00058937     0.00006004
     58      1      C           0.00213612    -0.00037580    -0.00355159
     59      1      C           0.00070190    -0.00013213     0.00076783
     60      1      C          -0.00035096     0.00023898    -0.00050857
     61      1      C          -0.00030932    -0.00008773     0.00330917
     62      1      C          -0.00362200    -0.00082235     0.00252515
     63      2      N          -0.00474940     0.00035574     0.00096738
     64      2      N           0.00442118     0.00022687     0.00038914
     65      1      C          -0.00002848     0.00017344     0.00092366
     66      1      C          -0.00008521    -0.00006841    -0.00318914
     67      1      C           0.00349779    -0.00072759    -0.00252890
     68      1      C          -0.00030438     0.00055453    -0.00000744
     69      1      C          -0.00232996    -0.00046403     0.00358968
     70      1      C          -0.00066658    -0.00015518    -0.00070824
     71      1      C           0.00141927    -0.00089671     0.00085130
     72      1      C           0.00001995    -0.00048795    -0.00115940
     73      1      C          -0.00098783    -0.00077805    -0.00074721
     74      1      C           0.00008155    -0.00069598     0.00129906
     75      3      H           0.00034798    -0.00031197     0.00031716
     76      3      H           0.00052932    -0.00004201    -0.00056017
     77      3      H           0.00048186     0.00016868     0.00030614
     78      3      H          -0.00051441     0.00017751    -0.00041913
     79      3      H          -0.00037586    -0.00033906    -0.00027384
     80      3      H          -0.00048403    -0.00005250     0.00053501
     81      3      H           0.00227477     0.00049340     0.00043055
     82      3      H          -0.00088483     0.00145887    -0.00272506
     83      3      H          -0.00236351     0.00042872    -0.00030118
     84      3      H           0.00117105     0.00168478     0.00304356
     85      1      C           0.00027218    -0.00215361    -0.00070001
     86      1      C          -0.00108592    -0.00015517     0.00167338
     87      1      C           0.00039726    -0.00124112    -0.00143571
     88      1      C          -0.00017591     0.00066202     0.00172927
     89      1      C           0.00086258    -0.00233042     0.00020783
     90      1      C          -0.00145054     0.00047331     0.00266146
     91      2      N           0.00249082    -0.00371495    -0.00583189
     92      2      N          -0.00202613     0.00461081     0.00593240
     93      3      H           0.00058091     0.00114598    -0.00143138
     94      3      H          -0.00020534     0.00083420    -0.00119100
     95      3      H          -0.00085952     0.00040923    -0.00107133
     96      3      H          -0.00062423     0.00050632     0.00011701
     97      3      H           0.00086357    -0.00057730     0.00125615
     98      3      H          -0.00076141    -0.00179201     0.00065405
     99      3      H           0.00051067    -0.00011213    -0.00056967
    100      3      H           0.00085452     0.00103514    -0.00005727
    101      3      H          -0.00043427     0.00093095    -0.00011976
    102      3      H           0.00018229     0.00239846    -0.00109661
    103      1      C           0.00115637     0.00058971    -0.00256997
    104      1      C          -0.00108542    -0.00215392    -0.00009621
    105      1      C           0.00022320     0.00081253    -0.00172318
    106      1      C          -0.00039203    -0.00130815     0.00139564
    107      1      C           0.00124697    -0.00018811    -0.00177033
    108      1      C          -0.00062734    -0.00200544     0.00059325
    109      2      N           0.00093179     0.00612658    -0.00586748
    110      2      N          -0.00229589    -0.00390572     0.00491019
    111      3      H          -0.00025869     0.00232221     0.00120040
    112      3      H           0.00049531     0.00095509     0.00018127
    113      3      H          -0.00083785     0.00110008     0.00004450
    114      3      H          -0.00049771    -0.00008799     0.00055605
    115      3      H           0.00076666    -0.00172082    -0.00062574
    116      3      H          -0.00084980    -0.00061131    -0.00128692
    117      3      H           0.00058297     0.00052251    -0.00010124
    118      3      H           0.00083364     0.00037653     0.00110610
    119      3      H           0.00004795     0.00079015     0.00115197
    120      3      H          -0.00049102     0.00107389     0.00115454
    121      1      C           0.00202606     0.00035040    -0.00055572
    122      1      C          -0.00021304    -0.00034545     0.00214557
    123      1      C           0.00166730     0.00014396    -0.00108138
    124      1      C          -0.00098503     0.00059072     0.00171028
    125      1      C           0.00197820     0.00173843    -0.00004147
    126      1      C          -0.00136995    -0.00025830     0.00248286
    127      2      N           0.00370770     0.00116834    -0.00660737
    128      2      N          -0.00637970    -0.00134726     0.00425373
    129      3      H          -0.00108910    -0.00124928    -0.00202980
    130      3      H          -0.00024934    -0.00062128    -0.00106181
    131      3      H           0.00012853    -0.00133270    -0.00059488
    132      3      H          -0.00039494    -0.00057360     0.00036078
    133      3      H           0.00018145     0.00172079     0.00089220
    134      3      H           0.00182980     0.00015527     0.00146152
    135      3      H           0.00033817     0.00038983    -0.00064521
    136      3      H          -0.00116231     0.00063275    -0.00062468
    137      3      H          -0.00079813    -0.00057466    -0.00005855
    138      3      H          -0.00210895    -0.00013649    -0.00168732
    139      1      C          -0.00079094     0.00221263    -0.00191381
    140      1      C           0.00215909    -0.00028654    -0.00104384
    141      1      C          -0.00123562     0.00091637    -0.00087571
    142      1      C           0.00144899    -0.00081541     0.00080628
    143      1      C          -0.00062226     0.00152617    -0.00054064
    144      1      C           0.00218371    -0.00038109     0.00044337
    145      2      N          -0.00796206     0.00176828    -0.00326722
    146      2      N           0.00539381    -0.00312637     0.00178912
    147      3      H          -0.00112684    -0.00080690     0.00171115
    148      3      H          -0.00068299     0.00024096     0.00051071
    149      3      H          -0.00077492    -0.00095396    -0.00003878
    150      3      H           0.00018430    -0.00069191     0.00038826
    151      3      H           0.00115762     0.00100933    -0.00044748
    152      3      H           0.00028197     0.00014002    -0.00145514
    153      3      H          -0.00070124     0.00036973     0.00028199
    154      3      H          -0.00000551     0.00035064     0.00128050
    155      3      H          -0.00048105    -0.00033612     0.00120220
    156      3      H          -0.00014448    -0.00071936     0.00046950
    157      1      C           0.00086466     0.00202066     0.00188631
    158      1      C          -0.00191926    -0.00024796     0.00098205
    159      1      C           0.00123308     0.00079805     0.00086665
    160      1      C          -0.00144993    -0.00080299    -0.00086170
    161      1      C           0.00066644     0.00160725     0.00049203
    162      1      C          -0.00204338    -0.00019008    -0.00003647
    163      2      N           0.00739946     0.00230426     0.00462300
    164      2      N          -0.00617261    -0.00309884    -0.00238683
    165      3      H           0.00159169    -0.00063470    -0.00174294
    166      3      H           0.00073708     0.00022960    -0.00052390
    167      3      H           0.00085534    -0.00088020     0.00007861
    168      3      H          -0.00011250    -0.00065778    -0.00041681
    169      3      H          -0.00112721     0.00103165     0.00043357
    170      3      H          -0.00025828     0.00013864     0.00138829
    171      3      H           0.00070962     0.00038545    -0.00026064
    172      3      H           0.00001103     0.00036052    -0.00129406
    173      3      H           0.00051534    -0.00031043    -0.00120739
    174      3      H           0.00022235    -0.00066063    -0.00039438
    175      1      C          -0.00211471     0.00054745     0.00068227
    176      1      C           0.00018272    -0.00032206    -0.00218612
    177      1      C          -0.00163441     0.00014472     0.00106760
    178      1      C           0.00099400     0.00056209    -0.00169210
    179      1      C          -0.00192178     0.00167882     0.00011829
    180      1      C           0.00140782    -0.00002938    -0.00226759
    181      2      N          -0.00350257     0.00086107     0.00806724
    182      2      N           0.00545481    -0.00132199    -0.00434723
    183      3      H           0.00107466    -0.00125767     0.00210787
    184      3      H           0.00023223    -0.00060901     0.00103808
    185      3      H          -0.00013445    -0.00132954     0.00056700
    186      3      H           0.00039976    -0.00059729    -0.00037631
    187      3      H          -0.00016284     0.00166967    -0.00089223
    188      3      H          -0.00183213     0.00013028    -0.00148812
    189      3      H          -0.00034113     0.00037244     0.00064390
    190      3      H           0.00116190     0.00061917     0.00061213
    191      3      H           0.00080132    -0.00061673     0.00007488
    192      3      H           0.00216014    -0.00016455     0.00166440
 SUM OF ATOMIC FORCES          -0.00151203     0.00395898     0.00461426     0.00626507

 --------------------------
 OPTIMIZATION STEP:      4
 --------------------------

 Number of electrons:                                                        516
 Number of occupied orbitals:                                                258
 Number of molecular orbitals:                                               258

 Number of orbital functions:                                               1776
 Number of independent orbital functions:                                   1776

 Extrapolation method: ASPC


 SCF WAVEFUNCTION OPTIMIZATION

  ----------------------------------- OT ---------------------------------------
  Minimizer      : CG                  : conjugate gradient
  Preconditioner : FULL_SINGLE_INVERSE : inversion of 
                                         H + eS - 2*(Sc)(c^T*H*c+const)(Sc)^T
  Precond_solver : DEFAULT
  Line search    : 2PNT                : 2 energies, one gradient
  stepsize       :    0.08000000                  energy_gap     :    0.08000000
  eps_taylor     :   0.10000E-15                  max_taylor     :             4
  ----------------------------------- OT ---------------------------------------

  Step     Update method      Time    Convergence         Total energy    Change
  ------------------------------------------------------------------------------
     1 OT CG       0.80E-01  149.2     0.00011926      -709.4186775679 -7.09E+02
     2 OT LS       0.15E+00  105.9                     -709.4190584895
     3 OT CG       0.15E+00  175.2     0.00006604      -709.4191613851 -4.84E-04
     4 OT LS       0.69E-01  105.0                     -709.4191393821
     5 OT CG       0.69E-01  175.6     0.00002863      -709.4192304286 -6.90E-05
     6 OT LS       0.69E-01  106.1                     -709.4192433780
     7 OT CG       0.69E-01  175.7     0.00001779      -709.4192433781 -1.29E-05
     8 OT LS       0.60E-01  105.5                     -709.4192476784
     9 OT CG       0.60E-01  175.2     0.00000815      -709.4192477639 -4.39E-06
    10 OT LS       0.74E-01  105.6                     -709.4192488473
    11 OT CG       0.74E-01  175.5     0.00000365      -709.4192488825 -1.12E-06
    12 OT LS       0.74E-01  105.9                     -709.4192491090
    13 OT CG       0.74E-01  174.8     0.00000176      -709.4192491090 -2.26E-07
    14 OT LS       0.68E-01  105.5                     -709.4192491563
    15 OT CG       0.68E-01  174.3     0.00000090      -709.4192491568 -4.78E-08

  *** SCF run converged in    15 steps ***


  Electronic density on regular grids:       -515.9999992796        0.0000007204
  Core density on regular grids:              515.9999967620       -0.0000032380
  Total charge density on r-space grids:       -0.0000025175
  Total charge density g-space grids:          -0.0000025175

  Overlap energy of the core charge distribution:               0.00002455268709
  Self energy of the core charge distribution:              -1694.39446126194002
  Core Hamiltonian energy:                                    522.89625954634471
  Hartree energy:                                             685.58752989487891
  Exchange-correlation energy:                               -223.50860188872770

  Total energy:                                              -709.41924915675690

  outer SCF iter =    1 RMS gradient =   0.90E-06 energy =       -709.4192491568
  outer SCF loop converged in   1 iterations or   15 steps


 ENERGY| Total FORCE_EVAL ( QS ) energy (a.u.):             -709.419249156756905


 Number of electrons:                                                        516
 Number of occupied orbitals:                                                258
 Number of molecular orbitals:                                               258

 Number of orbital functions:                                               1776
 Number of independent orbital functions:                                   1776

 Extrapolation method: ASPC


 SCF WAVEFUNCTION OPTIMIZATION

  ----------------------------------- OT ---------------------------------------
  Minimizer      : CG                  : conjugate gradient
  Preconditioner : FULL_SINGLE_INVERSE : inversion of 
                                         H + eS - 2*(Sc)(c^T*H*c+const)(Sc)^T
  Precond_solver : DEFAULT
  Line search    : 2PNT                : 2 energies, one gradient
  stepsize       :    0.08000000                  energy_gap     :    0.08000000
  eps_taylor     :   0.10000E-15                  max_taylor     :             4
  ----------------------------------- OT ---------------------------------------

  Step     Update method      Time    Convergence         Total energy    Change
  ------------------------------------------------------------------------------
     1 OT CG       0.80E-01  148.0     0.00030519      -709.4164211087 -7.09E+02
     2 OT LS       0.14E+00  105.6                     -709.4188816486
     3 OT CG       0.14E+00  174.9     0.00018188      -709.4194772285 -3.06E-03
     4 OT LS       0.68E-01  105.5                     -709.4193493688
     5 OT CG       0.68E-01  175.0     0.00008305      -709.4199901263 -5.13E-04
     6 OT LS       0.59E-01  105.4                     -709.4200812098
     7 OT CG       0.59E-01  174.6     0.00004791      -709.4200832448 -9.31E-05
     8 OT LS       0.71E-01  105.9                     -709.4201195563
     9 OT CG       0.71E-01  174.7     0.00002417      -709.4201206666 -3.74E-05
    10 OT LS       0.70E-01  105.6                     -709.4201300658
    11 OT CG       0.70E-01  175.4     0.00001023      -709.4201300675 -9.40E-06
    12 OT LS       0.69E-01  105.0                     -709.4201317246
    13 OT CG       0.69E-01  174.2     0.00000548      -709.4201317249 -1.66E-06
    14 OT LS       0.76E-01  105.7                     -709.4201322421
    15 OT CG       0.76E-01  175.3     0.00000253      -709.4201322460 -5.21E-07
    16 OT LS       0.71E-01  105.3                     -709.4201323504
    17 OT CG       0.71E-01  174.5     0.00000117      -709.4201323508 -1.05E-07
    18 OT LS       0.81E-01  105.2                     -709.4201323757
    19 OT CG       0.81E-01  175.3     0.00000067      -709.4201323761 -2.53E-08

  *** SCF run converged in    19 steps ***


  Electronic density on regular grids:       -515.9999992772        0.0000007228
  Core density on regular grids:              515.9999967624       -0.0000032376
  Total charge density on r-space grids:       -0.0000025149
  Total charge density g-space grids:          -0.0000025149

  Overlap energy of the core charge distribution:               0.00002432598537
  Self energy of the core charge distribution:              -1694.39446126194002
  Core Hamiltonian energy:                                    522.87249407647641
  Hartree energy:                                             685.59389921154855
  Exchange-correlation energy:                               -223.49208872817644

  Total energy:                                              -709.42013237610615

  outer SCF iter =    1 RMS gradient =   0.67E-06 energy =       -709.4201323761
  outer SCF loop converged in   1 iterations or   19 steps


 ENERGY| Total FORCE_EVAL ( QS ) energy (a.u.):             -709.420132376106153


 Number of electrons:                                                        516
 Number of occupied orbitals:                                                258
 Number of molecular orbitals:                                               258

 Number of orbital functions:                                               1776
 Number of independent orbital functions:                                   1776

 Extrapolation method: ASPC


 SCF WAVEFUNCTION OPTIMIZATION

  ----------------------------------- OT ---------------------------------------
  Minimizer      : CG                  : conjugate gradient
  Preconditioner : FULL_SINGLE_INVERSE : inversion of 
                                         H + eS - 2*(Sc)(c^T*H*c+const)(Sc)^T
  Precond_solver : DEFAULT
  Line search    : 2PNT                : 2 energies, one gradient
  stepsize       :    0.08000000                  energy_gap     :    0.08000000
  eps_taylor     :   0.10000E-15                  max_taylor     :             4
  ----------------------------------- OT ---------------------------------------

  Step     Update method      Time    Convergence         Total energy    Change
  ------------------------------------------------------------------------------
     1 OT CG       0.80E-01  148.2     0.00012178      -709.3962607889 -7.09E+02
     2 OT LS       0.14E+00  105.9                     -709.3966498040
     3 OT CG       0.14E+00  174.6     0.00007327      -709.3967386201 -4.78E-04
     4 OT LS       0.64E-01  104.9                     -709.3967046879
     5 OT CG       0.64E-01  175.1     0.00003471      -709.3968173481 -7.87E-05
     6 OT LS       0.55E-01  105.0                     -709.3968320184
     7 OT CG       0.55E-01  174.9     0.00001992      -709.3968324533 -1.51E-05
     8 OT LS       0.74E-01  105.3                     -709.3968387386
     9 OT CG       0.74E-01  174.7     0.00000951      -709.3968392068 -6.75E-06
    10 OT LS       0.71E-01  105.9                     -709.3968406677
    11 OT CG       0.71E-01  174.6     0.00000432      -709.3968406716 -1.46E-06
    12 OT LS       0.66E-01  105.3                     -709.3968409500
    13 OT CG       0.66E-01  174.3     0.00000225      -709.3968409517 -2.80E-07
    14 OT LS       0.77E-01  105.9                     -709.3968410390
    15 OT CG       0.77E-01  174.3     0.00000108      -709.3968410411 -8.94E-08
    16 OT LS       0.67E-01  105.5                     -709.3968410587
    17 OT CG       0.67E-01  175.0     0.00000050      -709.3968410590 -1.80E-08

  *** SCF run converged in    17 steps ***


  Electronic density on regular grids:       -515.9999992543        0.0000007457
  Core density on regular grids:              515.9999967677       -0.0000032323
  Total charge density on r-space grids:       -0.0000024866
  Total charge density g-space grids:          -0.0000024866

  Overlap energy of the core charge distribution:               0.00002497985200
  Self energy of the core charge distribution:              -1694.39446126194002
  Core Hamiltonian energy:                                    522.87399262983695
  Hartree energy:                                             685.59221914383795
  Exchange-correlation energy:                               -223.46861655063012

  Total energy:                                              -709.39684105904325

  outer SCF iter =    1 RMS gradient =   0.50E-06 energy =       -709.3968410590
  outer SCF loop converged in   1 iterations or   17 steps


 ENERGY| Total FORCE_EVAL ( QS ) energy (a.u.):             -709.396841059043254


 *******************************************************************************
 ***                 MNBRACK - NUMBER OF ENERGY EVALUATIONS :       3        ***
 *******************************************************************************

 Number of electrons:                                                        516
 Number of occupied orbitals:                                                258
 Number of molecular orbitals:                                               258

 Number of orbital functions:                                               1776
 Number of independent orbital functions:                                   1776

 Extrapolation method: ASPC


 SCF WAVEFUNCTION OPTIMIZATION

  ----------------------------------- OT ---------------------------------------
  Minimizer      : CG                  : conjugate gradient
  Preconditioner : FULL_SINGLE_INVERSE : inversion of 
                                         H + eS - 2*(Sc)(c^T*H*c+const)(Sc)^T
  Precond_solver : DEFAULT
  Line search    : 2PNT                : 2 energies, one gradient
  stepsize       :    0.08000000                  energy_gap     :    0.08000000
  eps_taylor     :   0.10000E-15                  max_taylor     :             4
  ----------------------------------- OT ---------------------------------------

  Step     Update method      Time    Convergence         Total energy    Change
  ------------------------------------------------------------------------------
     1 OT CG       0.80E-01  148.1     0.00105411      -709.3763732536 -7.09E+02
     2 OT LS       0.14E+00  106.2                     -709.4054851459
     3 OT CG       0.14E+00  173.7     0.00064601      -709.4120487503 -3.57E-02
     4 OT LS       0.66E-01  105.8                     -709.4104321365
     5 OT CG       0.66E-01  174.6     0.00029896      -709.4183507677 -6.30E-03
     6 OT LS       0.56E-01  105.7                     -709.4194677890
     7 OT CG       0.56E-01  175.3     0.00017395      -709.4195026994 -1.15E-03
     8 OT LS       0.69E-01  105.7                     -709.4199626614
     9 OT CG       0.69E-01  174.4     0.00008772      -709.4199777038 -4.75E-04
    10 OT LS       0.70E-01  106.1                     -709.4201015022
    11 OT CG       0.70E-01  175.1     0.00003839      -709.4201015800 -1.24E-04
    12 OT LS       0.66E-01  105.3                     -709.4201235773
    13 OT CG       0.66E-01  174.7     0.00001983      -709.4201236954 -2.21E-05
    14 OT LS       0.76E-01  105.6                     -709.4201303884
    15 OT CG       0.76E-01  174.6     0.00000957      -709.4201305113 -6.82E-06
    16 OT LS       0.67E-01  105.1                     -709.4201319023
    17 OT CG       0.67E-01  174.7     0.00000448      -709.4201319239 -1.41E-06
    18 OT LS       0.68E-01  105.4                     -709.4201322377
    19 OT CG       0.68E-01  175.0     0.00000288      -709.4201322377 -3.14E-07
    20 OT LS       0.56E-01  106.1                     -709.4201323385
    21 OT CG       0.56E-01  174.4     0.00000133      -709.4201323437 -1.06E-07
    22 OT LS       0.73E-01  105.2                     -709.4201323718
    23 OT CG       0.73E-01  175.5     0.00000073      -709.4201323735 -2.98E-08

  *** SCF run converged in    23 steps ***


  Electronic density on regular grids:       -515.9999992772        0.0000007228
  Core density on regular grids:              515.9999967624       -0.0000032376
  Total charge density on r-space grids:       -0.0000025149
  Total charge density g-space grids:          -0.0000025149

  Overlap energy of the core charge distribution:               0.00002432598537
  Self energy of the core charge distribution:              -1694.39446126194002
  Core Hamiltonian energy:                                    522.87250752177022
  Hartree energy:                                             685.59389934218609
  Exchange-correlation energy:                               -223.49210230147011

  Total energy:                                              -709.42013237346839

  outer SCF iter =    1 RMS gradient =   0.73E-06 energy =       -709.4201323735
  outer SCF loop converged in   1 iterations or   23 steps


 ENERGY| Total FORCE_EVAL ( QS ) energy (a.u.):             -709.420132381678741


 ATOMIC FORCES in [a.u.]

 # Atom   Kind   Element          X              Y              Z
      1      1      C          -0.00135756     0.00147192     0.00293616
      2      1      C           0.00447258    -0.00362992    -0.00089016
      3      1      C          -0.00305097     0.00418784    -0.00140426
      4      1      C           0.00217198    -0.00298506    -0.00445254
      5      1      C          -0.00343116     0.00426500    -0.00502067
      6      1      C          -0.00043008     0.00090509     0.00661343
      7      2      N          -0.00261055     0.00632880     0.00856449
      8      2      N           0.00056678    -0.00711113    -0.01013010
      9      1      C          -0.00336999     0.00533909     0.00742214
     10      1      C           0.00476834    -0.00705369     0.00424734
     11      1      C           0.00056411    -0.00189219    -0.00493191
     12      1      C           0.00088039    -0.00247657    -0.00161548
     13      1      C          -0.00164873     0.00470835     0.00172524
     14      1      C           0.00313275    -0.00438120    -0.00094494
     15      1      C          -0.00085937     0.00059872    -0.00575502
     16      1      C           0.00869782    -0.00347338     0.00345742
     17      1      C          -0.00119715    -0.00396245     0.01005759
     18      1      C          -0.00373724     0.00959421    -0.00335295
     19      3      H           0.00080152    -0.00042264     0.00220879
     20      3      H           0.00193752    -0.00226746    -0.00110381
     21      3      H           0.00026968    -0.00110671     0.00032818
     22      3      H          -0.00129160     0.00180035    -0.00086686
     23      3      H           0.00022907    -0.00037538    -0.00311426
     24      3      H          -0.00125803     0.00237986     0.00201294
     25      3      H           0.00069198    -0.00293477     0.00012347
     26      3      H          -0.00146732     0.00117707     0.00124833
     27      3      H          -0.00177017     0.00108513    -0.00028790
     28      3      H           0.00012782    -0.00132865    -0.00187881
     29      1      C           0.00128242     0.00143628    -0.00311198
     30      1      C          -0.00461695    -0.00403085     0.00081723
     31      1      C           0.00301111     0.00403725     0.00173372
     32      1      C          -0.00204613    -0.00280437     0.00453451
     33      1      C           0.00326508     0.00389254     0.00444000
     34      1      C           0.00080467     0.00147274    -0.00652569
     35      2      N           0.00140790     0.00463003    -0.00756440
     36      2      N           0.00093899    -0.00566266     0.00863020
     37      1      C           0.00323669     0.00502041    -0.00759393
     38      1      C          -0.00474718    -0.00726716    -0.00412369
     39      1      C          -0.00046841    -0.00193514     0.00532429
     40      1      C          -0.00096723    -0.00252957     0.00150313
     41      1      C           0.00157035     0.00473212    -0.00134127
     42      1      C          -0.00285515    -0.00401533     0.00085908
     43      1      C           0.00031784     0.00046217     0.00360927
     44      1      C          -0.01094042    -0.00497804    -0.00412751
     45      1      C           0.00085908    -0.00194556    -0.00628198
     46      1      C           0.00079245     0.00391203     0.00183110
     47      3      H          -0.00083479    -0.00050290    -0.00234408
     48      3      H          -0.00195928    -0.00230868     0.00100953
     49      3      H          -0.00032777    -0.00111927    -0.00038828
     50      3      H           0.00139653     0.00188886     0.00089073
     51      3      H          -0.00019620    -0.00043359     0.00323682
     52      3      H           0.00122448     0.00234219    -0.00184768
     53      3      H          -0.00059958    -0.00306003     0.00003110
     54      3      H           0.00224914     0.00123443    -0.00059797
     55      3      H           0.00180412     0.00125584     0.00004574
     56      3      H          -0.00019770    -0.00137701     0.00232907
     57      1      C           0.00320623     0.00044720    -0.00296511
     58      1      C          -0.00134108    -0.00093425     0.00663239
     59      1      C          -0.00017594    -0.00001207    -0.00520230
     60      1      C          -0.00568038     0.00009326     0.00501175
     61      1      C          -0.00533817     0.00001828    -0.00593146
     62      1      C           0.00612902    -0.00016075    -0.00242711
     63      2      N           0.00807098     0.00025524    -0.00497104
     64      2      N          -0.00835598     0.00002937     0.00605563
     65      1      C           0.00566971     0.00013339    -0.00485173
     66      1      C           0.00508712    -0.00005498     0.00620906
     67      1      C          -0.00630768    -0.00021227     0.00246018
     68      1      C          -0.00352736     0.00039028     0.00300944
     69      1      C           0.00172918    -0.00090221    -0.00662269
     70      1      C           0.00013906    -0.00009387     0.00565349
     71      1      C          -0.00654770    -0.00031639     0.00006374
     72      1      C           0.00267135    -0.00128230     0.00130147
     73      1      C           0.00397804    -0.00042020    -0.00045334
     74      1      C          -0.00319948    -0.00151853    -0.00248445
     75      3      H           0.00229385    -0.00010998     0.00047388
     76      3      H          -0.00164626    -0.00024495     0.00315437
     77      3      H           0.00103858     0.00009530     0.00155742
     78      3      H          -0.00114002     0.00011093    -0.00156878
     79      3      H          -0.00226739    -0.00015523    -0.00040074
     80      3      H           0.00168831    -0.00019699    -0.00311429
     81      3      H          -0.00006874     0.00076763     0.00204321
     82      3      H           0.00197451     0.00081635    -0.00136722
     83      3      H           0.00008225     0.00075739    -0.00204460
     84      3      H          -0.00213961     0.00081930     0.00141164
     85      1      C          -0.00133758     0.00148282     0.00363759
     86      1      C          -0.00231188    -0.00124585    -0.00134972
     87      1      C          -0.00164385     0.00146394     0.00006132
     88      1      C           0.00160626     0.00016344    -0.00139113
     89      1      C           0.00174795     0.00120528     0.00150352
     90      1      C           0.00151366    -0.00284588    -0.00221323
     91      2      N           0.00147862    -0.00072036     0.00495527
     92      2      N          -0.00304518    -0.00400510    -0.00177238
     93      3      H           0.00011295    -0.00095997    -0.00111705
     94      3      H           0.00087917     0.00060805    -0.00063556
     95      3      H          -0.00075963     0.00131438     0.00083596
     96      3      H          -0.00008110    -0.00111829    -0.00142747
     97      3      H           0.00116407    -0.00116767     0.00159991
     98      3      H          -0.00082238    -0.00229319     0.00115936
     99      3      H           0.00002918     0.00092681     0.00132139
    100      3      H           0.00074479    -0.00095523    -0.00131527
    101      3      H          -0.00162356     0.00009744     0.00017297
    102      3      H           0.00026467     0.00187214     0.00133794
    103      1      C          -0.00181294    -0.00285412     0.00217424
    104      1      C          -0.00168293     0.00115563    -0.00148296
    105      1      C          -0.00164637     0.00010779     0.00142223
    106      1      C           0.00172771     0.00146505    -0.00010132
    107      1      C           0.00190826    -0.00108783     0.00145709
    108      1      C           0.00103257     0.00174342    -0.00314348
    109      2      N           0.00623632    -0.00943793     0.00148564
    110      2      N          -0.00005712     0.00047343    -0.00208452
    111      3      H          -0.00038172     0.00191769    -0.00128828
    112      3      H           0.00133211     0.00029148    -0.00016669
    113      3      H          -0.00077162    -0.00092173     0.00141255
    114      3      H          -0.00001796     0.00103221    -0.00136232
    115      3      H           0.00087457    -0.00218675    -0.00114508
    116      3      H          -0.00114715    -0.00122109    -0.00163378
    117      3      H           0.00005404    -0.00113561     0.00141755
    118      3      H           0.00077609     0.00137726    -0.00090866
    119      3      H          -0.00081651     0.00041638     0.00063421
    120      3      H          -0.00010453    -0.00099126     0.00091311
    121      1      C          -0.00263895    -0.00025421     0.00255403
    122      1      C           0.00168845    -0.00227636    -0.00012951
    123      1      C          -0.00116223    -0.00161822     0.00069020
    124      1      C           0.00016081     0.00079211    -0.00201311
    125      1      C          -0.00203519     0.00172375    -0.00001921
    126      1      C           0.00275215     0.00123446    -0.00237140
    127      2      N           0.00035137     0.00423535     0.00495715
    128      2      N           0.00569998    -0.00108995     0.00266184
    129      3      H           0.00081391    -0.00079975    -0.00114480
    130      3      H          -0.00020962     0.00039924    -0.00097729
    131      3      H          -0.00151631    -0.00066841     0.00102304
    132      3      H           0.00155404    -0.00035145    -0.00091791
    133      3      H           0.00053442     0.00219273     0.00112452
    134      3      H           0.00213745     0.00040693     0.00199682
    135      3      H          -0.00119411     0.00055943     0.00111539
    136      3      H           0.00118919     0.00050025    -0.00136015
    137      3      H          -0.00005097    -0.00106511     0.00083392
    138      3      H          -0.00233371     0.00081619     0.00038613
    139      1      C           0.00318687    -0.00179706     0.00139529
    140      1      C          -0.00107427    -0.00081119    -0.00200584
    141      1      C           0.00023486    -0.00250151     0.00044186
    142      1      C          -0.00162495     0.00116789     0.00160423
    143      1      C           0.00112981     0.00154815     0.00210010
    144      1      C          -0.00250128     0.00145306    -0.00204450
    145      2      N           0.01058768     0.00836242     0.00307651
    146      2      N          -0.00022668     0.00053684    -0.00389010
    147      3      H          -0.00173377     0.00035311    -0.00068768
    148      3      H          -0.00025451     0.00132304     0.00065612
    149      3      H           0.00140217    -0.00104926     0.00063420
    150      3      H          -0.00132263     0.00027690    -0.00066561
    151      3      H           0.00153913     0.00189181    -0.00116385
    152      3      H           0.00066623     0.00006669    -0.00194954
    153      3      H           0.00134152    -0.00037829     0.00097765
    154      3      H          -0.00126621     0.00075087    -0.00002740
    155      3      H          -0.00041112    -0.00118877     0.00015924
    156      3      H           0.00195098    -0.00008991     0.00051433
    157      1      C          -0.00321659    -0.00148528    -0.00126212
    158      1      C           0.00099731    -0.00098347     0.00200178
    159      1      C          -0.00002659    -0.00236053    -0.00050853
    160      1      C           0.00168899     0.00113688    -0.00155301
    161      1      C          -0.00124320     0.00174087    -0.00173995
    162      1      C           0.00259217     0.00178595     0.00266720
    163      2      N          -0.00811845     0.00604323    -0.00259909
    164      2      N           0.00245527     0.00106548     0.00499808
    165      3      H           0.00176046     0.00029243     0.00063493
    166      3      H           0.00032802     0.00132475    -0.00068213
    167      3      H          -0.00121018    -0.00094699    -0.00058176
    168      3      H           0.00131357     0.00027447     0.00059192
    169      3      H          -0.00150042     0.00177649     0.00107896
    170      3      H          -0.00068702     0.00005142     0.00191147
    171      3      H          -0.00135377    -0.00036876    -0.00100003
    172      3      H           0.00133644     0.00077755    -0.00002061
    173      3      H           0.00042867    -0.00110045    -0.00024380
    174      3      H          -0.00164188     0.00021066    -0.00015356
    175      1      C           0.00254860    -0.00024577    -0.00272223
    176      1      C          -0.00176709    -0.00211061     0.00008583
    177      1      C           0.00115456    -0.00166575    -0.00072993
    178      1      C          -0.00009577     0.00074975     0.00202505
    179      1      C           0.00218711     0.00160141     0.00022114
    180      1      C          -0.00250444     0.00114016     0.00244545
    181      2      N           0.00005717     0.00661878    -0.00904692
    182      2      N          -0.00300812    -0.00099014    -0.00155331
    183      3      H          -0.00087350    -0.00077739     0.00129362
    184      3      H           0.00015946     0.00040729     0.00095826
    185      3      H           0.00150855    -0.00062652    -0.00105349
    186      3      H          -0.00152951    -0.00039479     0.00088399
    187      3      H          -0.00056251     0.00220042    -0.00113443
    188      3      H          -0.00211743     0.00036468    -0.00197810
    189      3      H           0.00119008     0.00055880    -0.00109877
    190      3      H          -0.00118844     0.00045710     0.00135592
    191      3      H           0.00010202    -0.00107599    -0.00078756
    192      3      H           0.00228204     0.00082543    -0.00028365
 SUM OF ATOMIC FORCES           0.00348797     0.00379600     0.00372394     0.00635950

 Number of electrons:                                                        516
 Number of occupied orbitals:                                                258
 Number of molecular orbitals:                                               258

 Number of orbital functions:                                               1776
 Number of independent orbital functions:                                   1776

 Extrapolation method: ASPC


 SCF WAVEFUNCTION OPTIMIZATION

  ----------------------------------- OT ---------------------------------------
  Minimizer      : CG                  : conjugate gradient
  Preconditioner : FULL_SINGLE_INVERSE : inversion of 
                                         H + eS - 2*(Sc)(c^T*H*c+const)(Sc)^T
  Precond_solver : DEFAULT
  Line search    : 2PNT                : 2 energies, one gradient
  stepsize       :    0.08000000                  energy_gap     :    0.08000000
  eps_taylor     :   0.10000E-15                  max_taylor     :             4
  ----------------------------------- OT ---------------------------------------

  Step     Update method      Time    Convergence         Total energy    Change
  ------------------------------------------------------------------------------
     1 OT CG       0.80E-01  148.9     0.00138759      -709.3445350638 -7.09E+02
     2 OT LS       0.14E+00  105.8                     -709.3952660095
     3 OT CG       0.14E+00  175.6     0.00083021      -709.4073082615 -6.28E-02
     4 OT LS       0.69E-01  105.3                     -709.4059441556
     5 OT CG       0.69E-01  174.8     0.00037099      -709.4182446307 -1.09E-02
     6 OT LS       0.61E-01  105.6                     -709.4201500073
     7 OT CG       0.61E-01  175.8     0.00021528      -709.4201804839 -1.94E-03
     8 OT LS       0.69E-01  106.0                     -709.4209034703
     9 OT CG       0.69E-01  175.3     0.00011027      -709.4209124220 -7.32E-04
    10 OT LS       0.71E-01  106.0                     -709.4211106165
    11 OT CG       0.71E-01  175.2     0.00004429      -709.4211108170 -1.98E-04
    12 OT LS       0.73E-01  105.9                     -709.4211436968
    13 OT CG       0.73E-01  174.5     0.00002456      -709.4211437226 -3.29E-05
    14 OT LS       0.72E-01  104.7                     -709.4211537449
    15 OT CG       0.72E-01  174.4     0.00001115      -709.4211537459 -1.00E-05
    16 OT LS       0.73E-01  105.9                     -709.4211558325
    17 OT CG       0.73E-01  175.0     0.00000517      -709.4211558328 -2.09E-06
    18 OT LS       0.84E-01  105.3                     -709.4211563377
    19 OT CG       0.84E-01  175.0     0.00000280      -709.4211563459 -5.13E-07
    20 OT LS       0.67E-01  105.4                     -709.4211564600
    21 OT CG       0.67E-01  174.9     0.00000140      -709.4211564672 -1.21E-07
    22 OT LS       0.81E-01  105.9                     -709.4211565021
    23 OT CG       0.81E-01  175.2     0.00000080      -709.4211565031 -3.59E-08

  *** SCF run converged in    23 steps ***


  Electronic density on regular grids:       -515.9999992824        0.0000007176
  Core density on regular grids:              515.9999967612       -0.0000032388
  Total charge density on r-space grids:       -0.0000025213
  Total charge density g-space grids:          -0.0000025213

  Overlap energy of the core charge distribution:               0.00002438179793
  Self energy of the core charge distribution:              -1694.39446126194002
  Core Hamiltonian energy:                                    522.88219435866517
  Hartree energy:                                             685.59127427082922
  Exchange-correlation energy:                               -223.50018825243535

  Total energy:                                              -709.42115650308313

  outer SCF iter =    1 RMS gradient =   0.80E-06 energy =       -709.4211565031
  outer SCF loop converged in   1 iterations or   23 steps


 ENERGY| Total FORCE_EVAL ( QS ) energy (a.u.):             -709.421156511153526


 ATOMIC FORCES in [a.u.]

 # Atom   Kind   Element          X              Y              Z
      1      1      C          -0.00085269     0.00093516     0.00174835
      2      1      C           0.00133148    -0.00023321     0.00041970
      3      1      C          -0.00117093     0.00219819    -0.00041099
      4      1      C           0.00040920    -0.00124783    -0.00251537
      5      1      C          -0.00086090     0.00110845    -0.00267099
      6      1      C           0.00057204     0.00010433     0.00154421
      7      2      N          -0.00153864     0.00305032     0.00229971
      8      2      N          -0.00061557    -0.00354044    -0.00238268
      9      1      C          -0.00159374     0.00225039     0.00360755
     10      1      C           0.00136811    -0.00202029     0.00252957
     11      1      C          -0.00001695     0.00011392    -0.00108352
     12      1      C           0.00025666    -0.00184165    -0.00121371
     13      1      C           0.00022306     0.00134628    -0.00036012
     14      1      C           0.00159553    -0.00197160    -0.00074692
     15      1      C           0.00019021    -0.00019566    -0.00227569
     16      1      C           0.00347297    -0.00053359     0.00116197
     17      1      C          -0.00070170    -0.00063731     0.00406074
     18      1      C          -0.00058106     0.00339140    -0.00175112
     19      3      H           0.00083882    -0.00033692     0.00142355
     20      3      H           0.00104823    -0.00141339    -0.00009405
     21      3      H           0.00032256    -0.00120419     0.00019284
     22      3      H          -0.00057384     0.00075606    -0.00037856
     23      3      H           0.00063659    -0.00035819    -0.00146069
     24      3      H          -0.00036142     0.00075692     0.00104444
     25      3      H           0.00030568    -0.00188493     0.00147911
     26      3      H          -0.00258490     0.00124796    -0.00013813
     27      3      H          -0.00090853     0.00104250    -0.00136921
     28      3      H           0.00028501    -0.00209304    -0.00061386
     29      1      C           0.00073768     0.00083313    -0.00186590
     30      1      C          -0.00139797    -0.00042122    -0.00040823
     31      1      C           0.00114940     0.00210603     0.00054828
     32      1      C          -0.00030796    -0.00116268     0.00267129
     33      1      C           0.00075929     0.00088875     0.00241237
     34      1      C          -0.00053076     0.00017759    -0.00156662
     35      2      N           0.00096077     0.00263663    -0.00208116
     36      2      N           0.00159375    -0.00318185     0.00194492
     37      1      C           0.00165973     0.00217719    -0.00361592
     38      1      C          -0.00132173    -0.00210499    -0.00245625
     39      1      C           0.00002896     0.00011139     0.00125376
     40      1      C          -0.00031101    -0.00184075     0.00120297
     41      1      C          -0.00031577     0.00132400     0.00056647
     42      1      C          -0.00142319    -0.00179698     0.00080264
     43      1      C          -0.00055286    -0.00020989     0.00146618
     44      1      C          -0.00406314    -0.00108777    -0.00118103
     45      1      C           0.00059646     0.00001105    -0.00261247
     46      1      C          -0.00056495     0.00125643     0.00104578
     47      3      H          -0.00084805    -0.00039005    -0.00151437
     48      3      H          -0.00109293    -0.00146986     0.00008437
     49      3      H          -0.00038465    -0.00124016    -0.00024403
     50      3      H           0.00060962     0.00074667     0.00036482
     51      3      H          -0.00060706    -0.00041040     0.00156829
     52      3      H           0.00034342     0.00072437    -0.00094859
     53      3      H          -0.00016159    -0.00198099    -0.00131488
     54      3      H           0.00298253     0.00134593     0.00044614
     55      3      H           0.00084560     0.00112606     0.00127660
     56      3      H          -0.00038693    -0.00250289     0.00043221
     57      1      C           0.00180791     0.00052477    -0.00149920
     58      1      C           0.00034470    -0.00066116     0.00159578
     59      1      C           0.00028046    -0.00007098    -0.00222450
     60      1      C          -0.00301247     0.00016451     0.00229167
     61      1      C          -0.00283567    -0.00003406    -0.00135886
     62      1      C           0.00129025    -0.00049108     0.00006086
     63      2      N           0.00163083     0.00029582    -0.00211539
     64      2      N          -0.00200982     0.00013279     0.00333836
     65      1      C           0.00281630     0.00015242    -0.00200871
     66      1      C           0.00251659    -0.00006181     0.00155367
     67      1      C          -0.00144811    -0.00046816    -0.00003941
     68      1      C          -0.00196270     0.00047797     0.00154852
     69      1      C          -0.00024320    -0.00068758    -0.00157107
     70      1      C          -0.00028506    -0.00012418     0.00247955
     71      1      C          -0.00251997    -0.00061643     0.00048415
     72      1      C           0.00134381    -0.00088932     0.00005825
     73      1      C           0.00148201    -0.00060446    -0.00061448
     74      1      C          -0.00155757    -0.00111082    -0.00056532
     75      3      H           0.00132659    -0.00021097     0.00039501
     76      3      H          -0.00057106    -0.00014428     0.00131204
     77      3      H           0.00075719     0.00013194     0.00092710
     78      3      H          -0.00082460     0.00014403    -0.00098838
     79      3      H          -0.00132741    -0.00024710    -0.00033661
     80      3      H           0.00061459    -0.00012520    -0.00130416
     81      3      H           0.00111075     0.00062645     0.00123218
     82      3      H           0.00053310     0.00113719    -0.00205018
     83      3      H          -0.00114801     0.00058922    -0.00116722
     84      3      H          -0.00046888     0.00125206     0.00223358
     85      1      C          -0.00052567    -0.00032768     0.00146106
     86      1      C          -0.00169947    -0.00070321     0.00016054
     87      1      C          -0.00062399     0.00011132    -0.00068316
     88      1      C           0.00071569     0.00040928     0.00016900
     89      1      C           0.00130606    -0.00056225     0.00085812
     90      1      C           0.00002135    -0.00118222     0.00022248
     91      2      N           0.00195458    -0.00225847    -0.00041929
     92      2      N          -0.00251431     0.00031411     0.00207527
     93      3      H           0.00034975     0.00009449    -0.00128411
     94      3      H           0.00033717     0.00071999    -0.00091263
     95      3      H          -0.00081141     0.00086561    -0.00011626
     96      3      H          -0.00035391    -0.00030695    -0.00066011
     97      3      H           0.00101294    -0.00087146     0.00142776
     98      3      H          -0.00079087    -0.00204218     0.00090568
     99      3      H           0.00027085     0.00041147     0.00037656
    100      3      H           0.00080197     0.00004026    -0.00069087
    101      3      H          -0.00102894     0.00051310     0.00002758
    102      3      H           0.00022212     0.00214581     0.00011990
    103      1      C          -0.00031746    -0.00112554    -0.00019447
    104      1      C          -0.00138568    -0.00049735    -0.00079355
    105      1      C          -0.00071196     0.00045633    -0.00015080
    106      1      C           0.00066784     0.00007831     0.00064309
    107      1      C           0.00157915    -0.00064299    -0.00015466
    108      1      C           0.00019751    -0.00012701    -0.00127582
    109      2      N           0.00347234    -0.00144503    -0.00229696
    110      2      N          -0.00115791    -0.00174860     0.00140769
    111      3      H          -0.00031864     0.00213128    -0.00004402
    112      3      H           0.00091464     0.00062229     0.00000686
    113      3      H          -0.00080704     0.00008866     0.00073383
    114      3      H          -0.00025881     0.00047670    -0.00040424
    115      3      H           0.00081963    -0.00195336    -0.00088446
    116      3      H          -0.00099748    -0.00091512    -0.00146008
    117      3      H           0.00031976    -0.00030741     0.00066304
    118      3      H           0.00080678     0.00088183     0.00009678
    119      3      H          -0.00038494     0.00060276     0.00089246
    120      3      H          -0.00029987     0.00004179     0.00104269
    121      1      C          -0.00030723     0.00005143     0.00099642
    122      1      C           0.00074222    -0.00131147     0.00100675
    123      1      C           0.00025117    -0.00073587    -0.00019289
    124      1      C          -0.00040829     0.00069224    -0.00014920
    125      1      C          -0.00003121     0.00173373    -0.00002832
    126      1      C           0.00069033     0.00047729     0.00005912
    127      2      N           0.00202670     0.00266827    -0.00078501
    128      2      N          -0.00047466    -0.00118696     0.00343413
    129      3      H          -0.00013806    -0.00102709    -0.00159535
    130      3      H          -0.00022899    -0.00011028    -0.00101913
    131      3      H          -0.00069955    -0.00100266     0.00021643
    132      3      H           0.00058205    -0.00046569    -0.00028226
    133      3      H           0.00035725     0.00195568     0.00100851
    134      3      H           0.00198341     0.00028157     0.00172773
    135      3      H          -0.00043316     0.00047482     0.00023472
    136      3      H           0.00001485     0.00056612    -0.00099829
    137      3      H          -0.00042366    -0.00081994     0.00038859
    138      3      H          -0.00223059     0.00033742    -0.00065202
    139      1      C           0.00120147     0.00021208    -0.00025637
    140      1      C           0.00054129    -0.00054916    -0.00152574
    141      1      C          -0.00049854    -0.00079196    -0.00022060
    142      1      C          -0.00008830     0.00017960     0.00120318
    143      1      C           0.00025701     0.00153658     0.00078037
    144      1      C          -0.00016813     0.00053907    -0.00080662
    145      2      N           0.00125155     0.00488645    -0.00012262
    146      2      N           0.00269283    -0.00124479    -0.00103285
    147      3      H          -0.00144150    -0.00022779     0.00051471
    148      3      H          -0.00046855     0.00078214     0.00058212
    149      3      H           0.00031585    -0.00100543     0.00030042
    150      3      H          -0.00057264    -0.00020909    -0.00013864
    151      3      H           0.00134813     0.00144783    -0.00080424
    152      3      H           0.00047298     0.00010369    -0.00170160
    153      3      H           0.00032233    -0.00000511     0.00063412
    154      3      H          -0.00063992     0.00055244     0.00062661
    155      3      H          -0.00044482    -0.00076116     0.00068106
    156      3      H           0.00090879    -0.00041004     0.00049786
    157      1      C          -0.00117313     0.00027193     0.00030766
    158      1      C          -0.00045984    -0.00061524     0.00149330
    159      1      C           0.00060173    -0.00078048     0.00018213
    160      1      C           0.00011914     0.00017026    -0.00120438
    161      1      C          -0.00029211     0.00167379    -0.00062490
    162      1      C           0.00028359     0.00079528     0.00131605
    163      2      N          -0.00008412     0.00410777     0.00109556
    164      2      N          -0.00185592    -0.00095397     0.00127647
    165      3      H           0.00168653    -0.00017153    -0.00055817
    166      3      H           0.00053246     0.00077726    -0.00060167
    167      3      H          -0.00017927    -0.00091713    -0.00025390
    168      3      H           0.00060350    -0.00019311     0.00008738
    169      3      H          -0.00131368     0.00140181     0.00075511
    170      3      H          -0.00047149     0.00009536     0.00164908
    171      3      H          -0.00032442     0.00000750    -0.00063483
    172      3      H           0.00067787     0.00057074    -0.00065707
    173      3      H           0.00047095    -0.00070437    -0.00072580
    174      3      H          -0.00071423    -0.00023161    -0.00028069
    175      1      C           0.00021720     0.00015488    -0.00101347
    176      1      C          -0.00079660    -0.00121705    -0.00104910
    177      1      C          -0.00023863    -0.00076008     0.00016555
    178      1      C           0.00044567     0.00065720     0.00016416
    179      1      C           0.00013583     0.00164234     0.00016754
    180      1      C          -0.00055089     0.00054786     0.00008695
    181      2      N          -0.00170881     0.00365405    -0.00049927
    182      2      N           0.00129255    -0.00112565    -0.00289544
    183      3      H           0.00010096    -0.00102048     0.00170926
    184      3      H           0.00019544    -0.00010002     0.00099779
    185      3      H           0.00069265    -0.00098006    -0.00024559
    186      3      H          -0.00056727    -0.00049921     0.00025739
    187      3      H          -0.00036190     0.00193386    -0.00101339
    188      3      H          -0.00197465     0.00024796    -0.00173172
    189      3      H           0.00042948     0.00046589    -0.00022700
    190      3      H          -0.00001496     0.00053764     0.00099016
    191      3      H           0.00045090    -0.00084647    -0.00035712
    192      3      H           0.00222942     0.00032841     0.00069194
 SUM OF ATOMIC FORCES           0.00126064     0.00406379     0.00425691     0.00601871

 Number of electrons:                                                        516
 Number of occupied orbitals:                                                258
 Number of molecular orbitals:                                               258

 Number of orbital functions:                                               1776
 Number of independent orbital functions:                                   1776

 Extrapolation method: ASPC


 SCF WAVEFUNCTION OPTIMIZATION

  ----------------------------------- OT ---------------------------------------
  Minimizer      : CG                  : conjugate gradient
  Preconditioner : FULL_SINGLE_INVERSE : inversion of 
                                         H + eS - 2*(Sc)(c^T*H*c+const)(Sc)^T
  Precond_solver : DEFAULT
  Line search    : 2PNT                : 2 energies, one gradient
  stepsize       :    0.08000000                  energy_gap     :    0.08000000
  eps_taylor     :   0.10000E-15                  max_taylor     :             4
  ----------------------------------- OT ---------------------------------------

  Step     Update method      Time    Convergence         Total energy    Change
  ------------------------------------------------------------------------------
     1 OT CG       0.80E-01  148.1     0.00060581      -709.4066626687 -7.09E+02
     2 OT LS       0.14E+00  105.6                     -709.4163068557
     3 OT CG       0.14E+00  175.9     0.00036727      -709.4185381317 -1.19E-02
     4 OT LS       0.67E-01  105.1                     -709.4180883551
     5 OT CG       0.67E-01  175.3     0.00016925      -709.4206106156 -2.07E-03
     6 OT LS       0.58E-01  105.4                     -709.4209789470
     7 OT CG       0.58E-01  175.1     0.00009734      -709.4209891435 -3.79E-04
     8 OT LS       0.70E-01  105.3                     -709.4211361561
     9 OT CG       0.70E-01  175.7     0.00004914      -709.4211407110 -1.52E-04
    10 OT LS       0.71E-01  105.9                     -709.4211800115
    11 OT CG       0.71E-01  175.1     0.00002077      -709.4211800236 -3.93E-05
    12 OT LS       0.69E-01  105.3                     -709.4211868190
    13 OT CG       0.69E-01  175.4     0.00001093      -709.4211868262 -6.80E-06
    14 OT LS       0.76E-01  105.7                     -709.4211888772
    15 OT CG       0.76E-01  174.2     0.00000510      -709.4211888939 -2.07E-06
    16 OT LS       0.70E-01  105.7                     -709.4211893110
    17 OT CG       0.70E-01  175.3     0.00000230      -709.4211893133 -4.19E-07
    18 OT LS       0.82E-01  105.7                     -709.4211894112
    19 OT CG       0.82E-01  174.6     0.00000127      -709.4211894132 -1.00E-07
    20 OT LS       0.63E-01  105.4                     -709.4211894342
    21 OT CG       0.63E-01  174.6     0.00000065      -709.4211894365 -2.32E-08

  *** SCF run converged in    21 steps ***


  Electronic density on regular grids:       -515.9999992825        0.0000007175
  Core density on regular grids:              515.9999967604       -0.0000032396
  Total charge density on r-space grids:       -0.0000025221
  Total charge density g-space grids:          -0.0000025221

  Overlap energy of the core charge distribution:               0.00002436602802
  Self energy of the core charge distribution:              -1694.39446126194002
  Core Hamiltonian energy:                                    522.88046127254120
  Hartree energy:                                             685.59174963556995
  Exchange-correlation energy:                               -223.49896344865957

  Total energy:                                              -709.42118943646028

  outer SCF iter =    1 RMS gradient =   0.65E-06 energy =       -709.4211894365
  outer SCF loop converged in   1 iterations or   21 steps


 ENERGY| Total FORCE_EVAL ( QS ) energy (a.u.):             -709.421189443279900


 ATOMIC FORCES in [a.u.]

 # Atom   Kind   Element          X              Y              Z
      1      1      C          -0.00093130     0.00101765     0.00193124
      2      1      C           0.00180619    -0.00074480     0.00022033
      3      1      C          -0.00145147     0.00249580    -0.00056180
      4      1      C           0.00067216    -0.00151195    -0.00280416
      5      1      C          -0.00124990     0.00158587    -0.00302455
      6      1      C           0.00042131     0.00022417     0.00231085
      7      2      N          -0.00170298     0.00356336     0.00324268
      8      2      N          -0.00043232    -0.00409756    -0.00354202
      9      1      C          -0.00186146     0.00272092     0.00417796
     10      1      C           0.00188149    -0.00277999     0.00278177
     11      1      C           0.00007034    -0.00018885    -0.00166438
     12      1      C           0.00035127    -0.00194037    -0.00127575
     13      1      C          -0.00005968     0.00185478    -0.00004512
     14      1      C           0.00182503    -0.00233307    -0.00077714
     15      1      C           0.00003533    -0.00007884    -0.00279429
     16      1      C           0.00424758    -0.00096137     0.00150429
     17      1      C          -0.00077584    -0.00112420     0.00494656
     18      1      C          -0.00104304     0.00430712    -0.00199125
     19      3      H           0.00083341    -0.00034967     0.00154134
     20      3      H           0.00118295    -0.00154237    -0.00024686
     21      3      H           0.00031413    -0.00118885     0.00021307
     22      3      H          -0.00068085     0.00091137    -0.00045084
     23      3      H           0.00057540    -0.00036090    -0.00170993
     24      3      H          -0.00049724     0.00100258     0.00119218
     25      3      H           0.00036350    -0.00204118     0.00127675
     26      3      H          -0.00241792     0.00123793     0.00006828
     27      3      H          -0.00103689     0.00104919    -0.00120785
     28      3      H           0.00026208    -0.00197875    -0.00080280
     29      1      C           0.00082199     0.00092555    -0.00205731
     30      1      C          -0.00188405    -0.00096483    -0.00022175
     31      1      C           0.00142671     0.00239489     0.00072799
     32      1      C          -0.00056564    -0.00141298     0.00294994
     33      1      C           0.00113833     0.00134279     0.00271567
     34      1      C          -0.00032994     0.00037245    -0.00231596
     35      2      N           0.00102661     0.00295075    -0.00291118
     36      2      N           0.00149765    -0.00356897     0.00295649
     37      1      C           0.00189615     0.00261195    -0.00421047
     38      1      C          -0.00183889    -0.00288464    -0.00270083
     39      1      C          -0.00004565    -0.00019691     0.00186789
     40      1      C          -0.00041043    -0.00194755     0.00124926
     41      1      C          -0.00003091     0.00183951     0.00027834
     42      1      C          -0.00163650    -0.00213016     0.00081180
     43      1      C          -0.00042357    -0.00011108     0.00178713
     44      1      C          -0.00507904    -0.00165228    -0.00161754
     45      1      C           0.00063634    -0.00027711    -0.00315789
     46      1      C          -0.00036514     0.00165252     0.00116562
     47      3      H          -0.00084628    -0.00040682    -0.00163879
     48      3      H          -0.00122428    -0.00159640     0.00022440
     49      3      H          -0.00037564    -0.00122131    -0.00026560
     50      3      H           0.00072703     0.00091650     0.00044261
     51      3      H          -0.00054532    -0.00041409     0.00181975
     52      3      H           0.00047685     0.00096903    -0.00108572
     53      3      H          -0.00022716    -0.00214162    -0.00111376
     54      3      H           0.00287265     0.00132979     0.00029076
     55      3      H           0.00098858     0.00114551     0.00109275
     56      3      H          -0.00035915    -0.00233457     0.00071496
     57      1      C           0.00202129     0.00051402    -0.00172544
     58      1      C           0.00008827    -0.00070279     0.00235757
     59      1      C           0.00021308    -0.00006201    -0.00267056
     60      1      C          -0.00340896     0.00015377     0.00270390
     61      1      C          -0.00321009    -0.00002644    -0.00205007
     62      1      C           0.00202122    -0.00044116    -0.00031118
     63      2      N           0.00259431     0.00029148    -0.00256199
     64      2      N          -0.00296836     0.00011454     0.00376449
     65      1      C           0.00324046     0.00014987    -0.00243913
     66      1      C           0.00290126    -0.00006063     0.00225663
     67      1      C          -0.00218279    -0.00042929     0.00033523
     68      1      C          -0.00220121     0.00046562     0.00177438
     69      1      C           0.00005613    -0.00072053    -0.00233488
     70      1      C          -0.00022258    -0.00011960     0.00295453
     71      1      C          -0.00311931    -0.00057274     0.00042546
     72      1      C           0.00154472    -0.00094950     0.00024338
     73      1      C           0.00185513    -0.00057752    -0.00059322
     74      1      C          -0.00180561    -0.00117311    -0.00084975
     75      3      H           0.00147165    -0.00019588     0.00040669
     76      3      H          -0.00073474    -0.00015952     0.00159102
     77      3      H           0.00079886     0.00012644     0.00102081
     78      3      H          -0.00087143     0.00013907    -0.00107460
     79      3      H          -0.00146831    -0.00023341    -0.00034608
     80      3      H           0.00077815    -0.00013611    -0.00157841
     81      3      H           0.00093436     0.00064714     0.00135327
     82      3      H           0.00074842     0.00108881    -0.00194779
     83      3      H          -0.00096389     0.00061398    -0.00129818
     84      3      H          -0.00071810     0.00118693     0.00211059
     85      1      C          -0.00064713    -0.00005475     0.00178800
     86      1      C          -0.00179109    -0.00078533    -0.00006606
     87      1      C          -0.00077691     0.00031418    -0.00057103
     88      1      C           0.00084916     0.00037201    -0.00006515
     89      1      C           0.00137230    -0.00029715     0.00095526
     90      1      C           0.00024392    -0.00143204    -0.00014407
     91      2      N           0.00187947    -0.00203250     0.00039122
     92      2      N          -0.00259007    -0.00033288     0.00149368
     93      3      H           0.00031451    -0.00006348    -0.00126010
     94      3      H           0.00041866     0.00070302    -0.00087092
     95      3      H          -0.00080390     0.00093329     0.00002674
     96      3      H          -0.00031311    -0.00042874    -0.00077578
     97      3      H           0.00103549    -0.00091574     0.00145356
     98      3      H          -0.00079544    -0.00207981     0.00094366
     99      3      H           0.00023468     0.00048930     0.00051842
    100      3      H           0.00079365    -0.00010899    -0.00078492
    101      3      H          -0.00111819     0.00045054     0.00004959
    102      3      H           0.00022835     0.00210605     0.00030266
    103      1      C          -0.00054037    -0.00138466     0.00016210
    104      1      C          -0.00143032    -0.00024921    -0.00089757
    105      1      C          -0.00085203     0.00040366     0.00008518
    106      1      C           0.00082667     0.00028638     0.00053099
    107      1      C           0.00162854    -0.00071057     0.00008722
    108      1      C           0.00032254     0.00015449    -0.00155756
    109      2      N           0.00387184    -0.00261888    -0.00173937
    110      2      N          -0.00099002    -0.00141819     0.00088258
    111      3      H          -0.00032792     0.00210052    -0.00023069
    112      3      H           0.00097741     0.00057250    -0.00001931
    113      3      H          -0.00080201    -0.00006300     0.00083623
    114      3      H          -0.00022278     0.00056057    -0.00054811
    115      3      H           0.00082772    -0.00198835    -0.00092348
    116      3      H          -0.00101981    -0.00096090    -0.00148614
    117      3      H           0.00028002    -0.00043177     0.00077684
    118      3      H           0.00080240     0.00095660    -0.00005423
    119      3      H          -0.00044990     0.00057469     0.00085357
    120      3      H          -0.00027076    -0.00011320     0.00102430
    121      1      C          -0.00065836     0.00000594     0.00123027
    122      1      C           0.00088481    -0.00145593     0.00083615
    123      1      C           0.00003892    -0.00086793    -0.00006006
    124      1      C          -0.00032247     0.00070713    -0.00042835
    125      1      C          -0.00033219     0.00173254    -0.00002645
    126      1      C           0.00100053     0.00058984    -0.00030564
    127      2      N           0.00177446     0.00289909     0.00008213
    128      2      N           0.00043644    -0.00116839     0.00331575
    129      3      H           0.00000467    -0.00099328    -0.00152857
    130      3      H          -0.00022606    -0.00003355    -0.00101282
    131      3      H          -0.00082247    -0.00095277     0.00033758
    132      3      H           0.00072810    -0.00044890    -0.00037804
    133      3      H           0.00038381     0.00199118     0.00102594
    134      3      H           0.00200650     0.00030048     0.00176796
    135      3      H          -0.00054778     0.00048750     0.00036671
    136      3      H           0.00019106     0.00055626    -0.00105310
    137      3      H          -0.00036740    -0.00085702     0.00045568
    138      3      H          -0.00224685     0.00040899    -0.00049661
    139      1      C           0.00150082    -0.00008915    -0.00000865
    140      1      C           0.00029861    -0.00058806    -0.00159820
    141      1      C          -0.00038848    -0.00104818    -0.00012182
    142      1      C          -0.00031907     0.00032803     0.00126308
    143      1      C           0.00038862     0.00153828     0.00097772
    144      1      C          -0.00052054     0.00067727    -0.00099414
    145      2      N           0.00265125     0.00538311     0.00035330
    146      2      N           0.00226735    -0.00097019    -0.00146037
    147      3      H          -0.00148626    -0.00014086     0.00033492
    148      3      H          -0.00043626     0.00086363     0.00059325
    149      3      H           0.00047915    -0.00101251     0.00035077
    150      3      H          -0.00068535    -0.00013640    -0.00021758
    151      3      H           0.00137676     0.00151407    -0.00085800
    152      3      H           0.00050184     0.00009819    -0.00173871
    153      3      H           0.00047562    -0.00006126     0.00068627
    154      3      H          -0.00073403     0.00058236     0.00052861
    155      3      H          -0.00043953    -0.00082516     0.00060273
    156      3      H           0.00106613    -0.00036268     0.00050126
    157      1      C          -0.00148057     0.00000859     0.00007182
    158      1      C          -0.00024104    -0.00067004     0.00157002
    159      1      C           0.00050746    -0.00101726     0.00007895
    160      1      C           0.00035479     0.00031539    -0.00125635
    161      1      C          -0.00043548     0.00168381    -0.00079153
    162      1      C           0.00063204     0.00094440     0.00151990
    163      2      N          -0.00125577     0.00438773     0.00055189
    164      2      N          -0.00120372    -0.00064234     0.00183131
    165      3      H           0.00169858    -0.00010204    -0.00037981
    166      3      H           0.00050166     0.00085963    -0.00061368
    167      3      H          -0.00033418    -0.00092207    -0.00030331
    168      3      H           0.00071024    -0.00012315     0.00016297
    169      3      H          -0.00134168     0.00145769     0.00080354
    170      3      H          -0.00050366     0.00008883     0.00168832
    171      3      H          -0.00047921    -0.00004911    -0.00069024
    172      3      H           0.00077686     0.00060194    -0.00056168
    173      3      H           0.00046440    -0.00076366    -0.00065346
    174      3      H          -0.00085413    -0.00016607    -0.00026258
    175      1      C           0.00056808     0.00009505    -0.00126946
    176      1      C          -0.00094296    -0.00135082    -0.00087868
    177      1      C          -0.00002949    -0.00089575     0.00003082
    178      1      C           0.00036402     0.00067101     0.00044288
    179      1      C           0.00044392     0.00163651     0.00017515
    180      1      C          -0.00084530     0.00063593     0.00044113
    181      2      N          -0.00144157     0.00408745    -0.00178667
    182      2      N           0.00065526    -0.00110138    -0.00268708
    183      3      H          -0.00004503    -0.00098431     0.00164767
    184      3      H           0.00019005    -0.00002357     0.00099185
    185      3      H           0.00081553    -0.00092728    -0.00036699
    186      3      H          -0.00071180    -0.00048388     0.00035175
    187      3      H          -0.00039196     0.00197378    -0.00103156
    188      3      H          -0.00199606     0.00026559    -0.00176857
    189      3      H           0.00054409     0.00047982    -0.00035767
    190      3      H          -0.00019105     0.00052556     0.00104554
    191      3      H           0.00039823    -0.00088119    -0.00042198
    192      3      H           0.00223809     0.00040280     0.00054586
 SUM OF ATOMIC FORCES           0.00164107     0.00404620     0.00418415     0.00604747

 Number of electrons:                                                        516
 Number of occupied orbitals:                                                258
 Number of molecular orbitals:                                               258

 Number of orbital functions:                                               1776
 Number of independent orbital functions:                                   1776

 Extrapolation method: ASPC


 SCF WAVEFUNCTION OPTIMIZATION

  ----------------------------------- OT ---------------------------------------
  Minimizer      : CG                  : conjugate gradient
  Preconditioner : FULL_SINGLE_INVERSE : inversion of 
                                         H + eS - 2*(Sc)(c^T*H*c+const)(Sc)^T
  Precond_solver : DEFAULT
  Line search    : 2PNT                : 2 energies, one gradient
  stepsize       :    0.08000000                  energy_gap     :    0.08000000
  eps_taylor     :   0.10000E-15                  max_taylor     :             4
  ----------------------------------- OT ---------------------------------------

  Step     Update method      Time    Convergence         Total energy    Change
  ------------------------------------------------------------------------------
     1 OT CG       0.80E-01  149.1     0.00002136      -709.4211716327 -7.09E+02
     2 OT LS       0.13E+00  106.0                     -709.4211833423
     3 OT CG       0.13E+00  173.9     0.00001400      -709.4211855690 -1.39E-05
     4 OT LS       0.60E-01  105.9                     -709.4211842277
     5 OT CG       0.60E-01  174.5     0.00000713      -709.4211882603 -2.69E-06
     6 OT LS       0.60E-01  105.6                     -709.4211889628
     7 OT CG       0.60E-01  175.0     0.00000371      -709.4211889628 -7.03E-07
     8 OT LS       0.71E-01  106.4                     -709.4211891821
     9 OT CG       0.71E-01  175.7     0.00000179      -709.4211891875 -2.25E-07
    10 OT LS       0.75E-01  105.5                     -709.4211892423
    11 OT CG       0.75E-01  174.7     0.00000082      -709.4211892424 -5.49E-08

  *** SCF run converged in    11 steps ***


  Electronic density on regular grids:       -515.9999992824        0.0000007176
  Core density on regular grids:              515.9999967601       -0.0000032399
  Total charge density on r-space grids:       -0.0000025223
  Total charge density g-space grids:          -0.0000025223

  Overlap energy of the core charge distribution:               0.00002436714513
  Self energy of the core charge distribution:              -1694.39446126194002
  Core Hamiltonian energy:                                    522.88065160818201
  Hartree energy:                                             685.59165486495840
  Exchange-correlation energy:                               -223.49905882073733

  Total energy:                                              -709.42118924239173

  outer SCF iter =    1 RMS gradient =   0.82E-06 energy =       -709.4211892424
  outer SCF loop converged in   1 iterations or   11 steps


 ENERGY| Total FORCE_EVAL ( QS ) energy (a.u.):             -709.421189252901513


 ATOMIC FORCES in [a.u.]

 # Atom   Kind   Element          X              Y              Z
      1      1      C          -0.00092559     0.00101202     0.00191768
      2      1      C           0.00176929    -0.00070568     0.00023789
      3      1      C          -0.00142871     0.00247153    -0.00055270
      4      1      C           0.00065156    -0.00148957    -0.00278085
      5      1      C          -0.00122064     0.00155017    -0.00299798
      6      1      C           0.00043346     0.00021404     0.00225285
      7      2      N          -0.00169377     0.00352376     0.00317156
      8      2      N          -0.00044262    -0.00405441    -0.00345451
      9      1      C          -0.00184136     0.00268370     0.00413484
     10      1      C           0.00184357    -0.00272396     0.00276406
     11      1      C           0.00006228    -0.00016397    -0.00162259
     12      1      C           0.00034422    -0.00193296    -0.00127049
     13      1      C          -0.00003746     0.00181498    -0.00007244
     14      1      C           0.00180588    -0.00230317    -0.00077332
     15      1      C           0.00004690    -0.00008766    -0.00275557
     16      1      C           0.00418976    -0.00092970     0.00147770
     17      1      C          -0.00076976    -0.00108788     0.00488061
     18      1      C          -0.00100830     0.00423870    -0.00197340
     19      3      H           0.00083351    -0.00034832     0.00153102
     20      3      H           0.00117259    -0.00153247    -0.00023492
     21      3      H           0.00031552    -0.00119082     0.00021176
     22      3      H          -0.00067267     0.00089973    -0.00044545
     23      3      H           0.00058042    -0.00036102    -0.00168921
     24      3      H          -0.00048688     0.00098382     0.00118079
     25      3      H           0.00035909    -0.00202890     0.00129263
     26      3      H          -0.00243049     0.00123910     0.00005219
     27      3      H          -0.00102665     0.00104869    -0.00122053
     28      3      H           0.00026412    -0.00198745    -0.00078807
     29      1      C           0.00081567     0.00091901    -0.00204344
     30      1      C          -0.00184623    -0.00092328    -0.00023804
     31      1      C           0.00140377     0.00237075     0.00071659
     32      1      C          -0.00054608    -0.00139140     0.00292771
     33      1      C           0.00111029     0.00130952     0.00269313
     34      1      C          -0.00034608     0.00035646    -0.00225916
     35      2      N           0.00102565     0.00292659    -0.00284851
     36      2      N           0.00150075    -0.00353889     0.00288116
     37      1      C           0.00187931     0.00257769    -0.00416561
     38      1      C          -0.00180059    -0.00282698    -0.00268426
     39      1      C          -0.00003862    -0.00017174     0.00182403
     40      1      C          -0.00040293    -0.00193924     0.00124496
     41      1      C          -0.00005349     0.00179885     0.00030316
     42      1      C          -0.00161894    -0.00210296     0.00081005
     43      1      C          -0.00043321    -0.00011849     0.00176351
     44      1      C          -0.00500225    -0.00160974    -0.00158354
     45      1      C           0.00063264    -0.00025611    -0.00311742
     46      1      C          -0.00037951     0.00162390     0.00115620
     47      3      H          -0.00084618    -0.00040526    -0.00162826
     48      3      H          -0.00121415    -0.00158675     0.00021357
     49      3      H          -0.00037688    -0.00122335    -0.00026413
     50      3      H           0.00071795     0.00090366     0.00043677
     51      3      H          -0.00055042    -0.00041418     0.00179874
     52      3      H           0.00046660     0.00095031    -0.00107510
     53      3      H          -0.00022214    -0.00212894    -0.00112963
     54      3      H           0.00288062     0.00133148     0.00030274
     55      3      H           0.00097721     0.00114400     0.00110729
     56      3      H          -0.00036157    -0.00234774     0.00069273
     57      1      C           0.00200544     0.00051459    -0.00170799
     58      1      C           0.00010988    -0.00069936     0.00229846
     59      1      C           0.00021638    -0.00006287    -0.00263309
     60      1      C          -0.00337865     0.00015532     0.00267105
     61      1      C          -0.00318287    -0.00002735    -0.00200017
     62      1      C           0.00196673    -0.00044502    -0.00028103
     63      2      N           0.00252166     0.00029591    -0.00253006
     64      2      N          -0.00289587     0.00011171     0.00373401
     65      1      C           0.00320756     0.00014961    -0.00240405
     66      1      C           0.00287284    -0.00006036     0.00220545
     67      1      C          -0.00212759    -0.00043252     0.00030491
     68      1      C          -0.00218338     0.00046645     0.00175740
     69      1      C           0.00003098    -0.00071818    -0.00227589
[truncated: 6,750,703 more chars]
