# Supplementary material for: Photoresponsive Organic Cages—Computationally Inspired Discovery of Azobenzene-Derived Organic Cages
Source: J Am Chem Soc. 2024 Oct 22;146(44):30332–9. doi: 10.1021/jacs.4c10217 (PMC11544616; doi:10.1021/jacs.4c10217)
Supplement: Supplementary file 1 — ja4c10217_si_001.zip [file ja4c10217_si_001.zip › Computational Models/Isomerisation Models/ACC1/TransIsomers/3plus6/EEE Orientation 3/POSXYZ.xyz]

 i =       14, E =      -709.4264979245
  C        21.1498253598       24.8154314337       20.5285292306
  C        20.4318037940       25.5151176314       21.5374872576
  C        20.5999013361       25.1495593065       22.8860392823
  C        21.4994605889       24.1090043233       23.2403168723
  C        22.1619899937       23.3748132677       22.2330527426
  C        21.9919937222       23.7296915253       20.8665760576
  N        21.8051377528       23.7727695238       24.5955767730
  N        21.3488743383       24.6407521157       25.4235403122
  C        21.6508977228       24.4063467094       26.7912597489
  C        21.1531087836       25.3968537999       27.6648852239
  C        21.4437115680       25.3488285840       29.0515189099
  C        22.2300108437       24.2898623929       29.5543954197
  C        22.7044881930       23.2645378458       28.6867437906
  C        22.4236108992       23.3292776707       27.3045108609
  C        23.5073799335       22.1275606974       29.1955532098
  C        20.9972870901       26.4707418578       29.9156758687
  C        19.5215838396       26.6471318157       21.2449487169
  C        22.7046060368       23.0074511428       19.7840053113
  H        21.0207735639       25.1221440013       19.4787119677
  H        20.0740674361       25.6883075100       23.6891156741
  H        22.8357509005       22.5484042296       22.5042023896
  H        20.5722105688       26.2370807376       27.2566513129
  H        22.4870104570       24.2279796362       30.6232519395
  H        22.8119229018       22.5699166623       26.6079673321
  H        23.8249241944       21.3850897843       28.4211325200
  H        21.6345988430       26.6863083445       30.8112702469
  H        18.7971251967       26.8904926132       22.0617475212
  H        22.6709931481       23.5051009611       18.7812284265
  C        28.8720539113       24.8029332229       29.5150903718
  C        29.5835417781       25.5145047742       28.5097925080
  C        29.4119839930       25.1558357047       27.1597200409
  C        28.5181418437       24.1111342719       26.8005240794
  C        27.8606862889       23.3683260110       27.8029423497
  C        28.0345020508       23.7165822855       29.1705218068
  N        28.2095129130       23.7808460054       25.4430393235
  N        28.6655185335       24.6582224128       24.6267426133
  C        28.3634777273       24.4451021433       23.2566742923
  C        28.8517368259       25.4519826739       22.3965283443
  C        28.5599355655       25.4209267678       21.0094116178
  C        27.7808993986       24.3622396223       20.4936169076
  C        27.3157621638       23.3220915042       21.3490334809
  C        27.5982811971       23.3698546206       22.7310011395
  C        26.5236548147       22.1822106303       20.8314756125
  C        28.9992554891       26.5564373039       20.1589584338
  C        30.4908876259       26.6480857514       28.8096261466
  C        27.3278903466       22.9819332602       30.2466977027
  H        29.0012542804       25.1005081233       30.5673349750
  H        29.9320149679       25.7030277734       26.3586944290
  H        27.1892043210       22.5414203639       27.5279486915
  H        29.4270802486       26.2910699878       22.8149112893
  H        27.5230191800       24.3120751245       19.4242020175
  H        27.2172982180       22.5977210099       23.4171298451
  H        26.2152526109       21.4291546682       21.5992878112
  H        28.3609335487       26.7777291954       19.2658113483
  H        31.2090561909       26.9034505557       27.9907852140
  H        27.3557859538       23.4680873280       31.2551253532
  C        20.4259898479       29.7476404376       24.7617966639
  C        21.3221558934       29.8355868445       23.6573081334
  C        22.7106361084       29.8952635554       23.8985896682
  C        23.2076913081       29.8703319669       25.2317817301
  C        22.3119015434       29.8080557283       26.3193899089
  C        20.9120857594       29.7427212768       26.0906413346
  N        24.5915411272       29.8808884265       25.5790063243
  N        25.3756364562       29.8943507861       24.5628404119
  C        26.7634953994       29.8873999706       24.8936005668
  C        27.6538995111       29.8443864302       23.7973073622
  C        29.0572903258       29.7865993208       24.0150975771
  C        29.5501432467       29.7805072282       25.3415856173
  C        28.6611640539       29.8498795832       26.4525084180
  C        27.2707630284       29.9009917568       26.2220989507
  C        29.1352949236       29.8502814524       27.8587676272
  C        30.0137198013       29.6799556767       22.8827553887
  C        20.8565286691       29.8478593348       22.2470637923
  C        19.9609819846       29.6159612012       27.2226572993
  H        19.3455172987       29.6873938468       24.5580900649
  H        23.4304205526       29.9462725414       23.0670407289
  H        22.7001659848       29.7866285427       27.3487610393
  H        27.2589878189       29.8317124617       22.7701054583
  H        30.6325051431       29.7272671753       25.5379272541
  H        26.5563605832       29.9367121978       27.0589950824
  H        28.3244177643       29.9332960107       28.6253687366
  H        31.0626876564       29.4161525550       23.1725883247
  H        21.6712873821       29.9463333427       21.4861266280
  H        18.9111521288       29.3538368129       26.9352328999
  C        26.0485764374       21.2526899362       31.2044450548
  C        26.8669741353       20.0295900529       31.6818358974
  C        26.1605300515       19.2727953516       32.8220736243
  C        24.7404501562       18.8423946582       32.4124060587
  C        23.9183912022       20.0496964411       31.9325099129
  C        24.6196730236       20.8072029802       30.7862480547
  N        23.8229086114       21.9845930042       30.4427728157
  N        26.7110591484       21.8627970312       30.0468272684
  H        25.9521797221       21.9802162247       32.0497540479
  H        27.8722069712       20.3778891471       32.0039773383
  H        27.0265430595       19.3530866825       30.8123827194
  H        26.0969599312       19.9311206560       33.7186937040
  H        26.7657496770       18.3891817649       33.1190052553
  H        24.2225617136       18.3466832339       33.2614951260
  H        24.8061063219       18.0882629698       31.5951950613
  H        23.7550328778       20.7637461314       32.7707260534
  H        22.9117083355       19.7329158406       31.5840926768
  H        24.7421998269       20.1279327702       29.9043468842
  C        25.4275760174       20.8658885116       19.2233730235
  C        26.1367296231       20.1277085918       18.0695504885
  C        25.3256775565       18.9168895881       17.5783412014
  C        23.9003321711       19.3343061045       17.1718794316
  C        23.1870257521       20.0734931181       18.3182897734
  C        23.9953194454       21.2992190065       18.8047155193
  N        23.3299742223       21.8895913969       19.9677570904
  N        26.2084675347       22.0498436822       19.5841472662
  H        25.3090912946       20.1759724989       20.0975105824
  H        27.1462411081       19.8161181523       18.4140678278
  H        26.2926185942       20.8512131474       17.2381666902
  H        25.2669792884       18.1552519265       18.3892830043
  H        25.8484144497       18.4332159954       16.7253322173
  H        23.3050839844       18.4460753533       16.8689244379
  H        23.9552948730       20.0003010664       16.2802634332
  H        23.0341387117       19.3891919094       19.1827664030
  H        22.1785762541       20.4166165031       18.0002786788
  H        24.0849940154       22.0352189276       17.9656876962
  C        30.6903031573       29.7769021795       29.6298354352
  C        31.6312249798       30.9728270091       29.9053430423
  C        32.1225031000       31.0108491287       31.3623224888
  C        32.8174214836       29.6925799204       31.7469964336
  C        31.8914721452       28.4947550866       31.4867747880
  C        31.3909781777       28.4407753738       30.0298210925
  N        30.4471668757       27.3248052334       29.9114383319
  N        30.3814266661       29.7574250153       28.1988208197
  H        29.7629834076       29.8729611728       30.2496822467
  H        31.0977837710       31.9113194040       29.6413687244
  H        32.4975857212       30.8927336412       29.2108794446
  H        31.2561849135       31.1796086743       32.0420617000
  H        32.8101769440       31.8722124698       31.5034054600
  H        33.1249902421       29.7085454011       32.8146318785
  H        33.7502249989       29.5801050089       31.1480848652
  H        30.9994821609       28.5468282561       32.1506702623
  H        32.4023881629       27.5354229166       31.7186172886
  H        32.2549065325       28.3175888093       29.3295850425
  C        30.7173250034       29.6235287531       20.6399326401
  C        30.9821784064       30.9178614892       19.8439595479
  C        32.0320511259       30.6911206875       18.7402263165
  C        31.6333391254       29.5304763648       17.8082019490
  C        31.3345122357       28.2431660618       18.6005130435
  C        30.2573533810       28.4908887492       19.6794061474
  N        30.0165161718       27.2875514012       20.4811658597
  N        29.6765851692       29.8475234822       21.6440665962
  H        31.6711995508       29.2803908676       21.1173000231
  H        31.3147925927       31.7123775572       20.5460917964
  H        30.0207061458       31.2638882878       19.4022159552
  H        33.0152013268       30.4603050683       19.2103349457
  H        32.1721755638       31.6254366369       18.1549931438
  H        32.4357613435       29.3390227741       17.0636160702
  H        30.7268756301       29.8223398535       17.2299777714
  H        32.2577291114       27.8657922109       19.0948840010
  H        30.9816043506       27.4372804838       17.9206560067
  H        29.3176666604       28.8284098900       19.1741676297
  C        19.2630580241       29.5280331234       29.4605839333
  C        18.9820300882       30.8137888120       30.2648224912
  C        17.9237906935       30.5681298118       31.3568617007
  C        18.3217144200       29.4008670204       32.2806788690
  C        18.6359885877       28.1239906827       31.4779878567
  C        19.7220980943       28.3897344047       30.4133774074
  N        19.9752594234       27.1964219386       29.6015018242
  N        20.3072290658       29.7650993167       28.4615286059
  H        18.3140378520       29.1835956083       28.9742424055
  H        18.6473603570       31.6108469551       29.5664298466
  H        19.9362313202       31.1649209141       30.7176502021
  H        16.9467161919       30.3350371406       30.8753405992
  H        17.7714116959       31.4952112045       31.9504157601
  H        17.5141675555       29.1961615403       33.0160259765
  H        19.2214801468       29.6921897403       32.8694430671
  H        17.7205049246       27.7471466182       30.9687925632
  H        18.9863106647       27.3118407550       32.1516045567
  H        20.6557537548       28.7270238035       30.9298186103
  C        19.3082888959       29.7846965653       20.4664522764
  C        18.3582472371       30.9766200372       20.2023853678
  C        17.8715712480       31.0285653243       18.7439497772
  C        17.1852361411       29.7110583577       18.3416685191
  C        18.1184877023       28.5165162624       18.5900234320
  C        18.6185139373       28.4489637989       20.0464880011
  N        19.5700306152       27.3373102156       20.1515870141
  N        19.6138526620       29.7492317152       21.8984850146
  H        20.2363426875       29.8957346653       19.8504632331
  H        18.8832165024       31.9161645009       20.4789938412
  H        17.4898407910       30.8819819080       20.8924764276
  H        18.7392142374       31.2094357972       18.0690645227
  H        17.1796461568       31.8876489254       18.6100105292
  H        16.8807519124       29.7374944907       17.2732989983
  H        16.2513169273       29.5856525858       18.9362707666
  H        19.0105097262       28.5811167087       17.9274404791
  H        17.6136406636       27.5564497487       18.3476487489
  H        17.7542468687       28.3098148912       20.7433582168
