# Supplementary material for: Photoresponsive Organic Cages—Computationally Inspired Discovery of Azobenzene-Derived Organic Cages
Source: J Am Chem Soc. 2024 Oct 22;146(44):30332–9. doi: 10.1021/jacs.4c10217 (PMC11544616; doi:10.1021/jacs.4c10217)
Supplement: Supplementary file 1 — ja4c10217_si_001.zip [file ja4c10217_si_001.zip › Computational Models/Isomerisation Models/ACC1/TransIsomers/3plus6/EEE Orientation 4/OUTPUT.out]

 DBCSR| Multiplication driver                                               BLAS
 DBCSR| Multrec recursion limit                                              512
 DBCSR| Multiplication stack size                                           1000
 DBCSR| Maximum elements for images                                    UNLIMITED
 DBCSR| Multiplicative factor virtual images                                   1
 DBCSR| Multiplication size stacks                                             3
 DBCSR| Number of 3D layers                                               SINGLE
 DBCSR| Use MPI memory allocation                                              T
 DBCSR| Use RMA algorithm                                                      F
 DBCSR| Use Communication thread                                               T
 DBCSR| Communication thread load                                             87


  **** **** ******  **  PROGRAM STARTED AT               2020-02-01 18:45:51.691
 ***** ** ***  *** **   PROGRAM STARTED ON                          cx1-103-10-4
 **    ****   ******    PROGRAM STARTED BY                                 jpegg
 ***** **    ** ** **   PROGRAM PROCESS ID                                 21419
  **** **  *******  **  PROGRAM STARTED IN /rds/general/user/jpegg/home/WORK/Pro
                                           ject_PhotoIsomer/ICLPhotoIsomer/Exper
                                           imental/DA1/TransIsomers/36/I3/PBE

 CP2K| version string:                                          CP2K version 6.1
 CP2K| source code revision number:                                    svn:18464
 CP2K| cp2kflags: libint fftw3 parallel mpi3 scalapack has_no_shared_glibc max_c
 CP2K|            ontr=4 mkl
 CP2K| is freely available from                            https://www.cp2k.org/
 CP2K| Program compiled at                          Thu 12 Jul 13:52:12 BST 2018
 CP2K| Program compiled on                                  build-2.hpc.ic.ac.uk
 CP2K| Program compiled for                                   Linux-x86-64-intel
 CP2K| Data directory path                                   /tmp/cp2k/cp2k/data
 CP2K| Input file name                                                 INPUT.inp
 
 GLOBAL| Force Environment number                                              1
 GLOBAL| Basis set file name            /work/jpegg/Library/CP2K/Basis_Set/BASIS
 GLOBAL| Potential file name            /work/jpegg/Library/CP2K/Basis_Set/GTH_P
 GLOBAL| MM Potential file name                                     MM_POTENTIAL
 GLOBAL| Coordinate file name                                         POSXYZ.xyz
 GLOBAL| Method name                                                        CP2K
 GLOBAL| Project name                                                     peggjt
 GLOBAL| Preferred FFT library                                             FFTW3
 GLOBAL| Preferred diagonalization lib.                                       SL
 GLOBAL| Run type                                                        GEO_OPT
 GLOBAL| All-to-all communication in single precision                          F
 GLOBAL| FFTs using library dependent lengths                                  T
 GLOBAL| Global print level                                                  LOW
 GLOBAL| Total number of message passing processes                            96
 GLOBAL| Number of threads for this process                                    1
 GLOBAL| This output is from process                                           0
 GLOBAL| CPU model name :  Intel(R) Xeon(R) CPU E5-2660 v2 @ 2.20GHz

 MEMORY| system memory details [Kb]
 MEMORY|                        rank 0           min           max       average
 MEMORY| MemTotal            131948328     131948328     132003180     131966612
 MEMORY| MemFree               9114276       9114276     121026780      74470462
 MEMORY| Buffers                     0             0             0             0
 MEMORY| Cached              119834332       7913400     119834332      54480988
 MEMORY| Slab                   886124        848576        886124        868900
 MEMORY| SReclaimable           732300        703740        732300        719009
 MEMORY| MemLikelyFree       129680908     129661168     129680908     129670460

 
 GENERATE|  Preliminary Number of Bonds generated:                             0
 GENERATE|  Achieved consistency in connectivity generation.

 *******************************************************************************
 *******************************************************************************
 **                                                                           **
 **     #####                         ##              ##                      **
 **    ##   ##            ##          ##              ##                      **
 **   ##     ##                       ##            ######                    **
 **   ##     ##  ##   ##  ##   #####  ##  ##   ####   ##    #####    #####    **
 **   ##     ##  ##   ##  ##  ##      ## ##   ##      ##   ##   ##  ##   ##   **
 **   ##  ## ##  ##   ##  ##  ##      ####     ###    ##   ######   ######    **
 **    ##  ###   ##   ##  ##  ##      ## ##      ##   ##   ##       ##        **
 **     #######   #####   ##   #####  ##  ##  ####    ##    #####   ##        **
 **           ##                                                    ##        **
 **                                                                           **
 **                                                ... make the atoms dance   **
 **                                                                           **
 **            Copyright (C) by CP2K developers group (2000 - 2018)           **
 **                                                                           **
 *******************************************************************************


 TOTAL NUMBERS AND MAXIMUM NUMBERS

  Total number of            - Atomic kinds:                                   3
                             - Atoms:                                        192
                             - Shell sets:                                   384
                             - Shells:                                       780
                             - Primitive Cartesian functions:                960
                             - Cartesian basis functions:                   1878
                             - Spherical basis functions:                   1776

  Maximum angular momentum of- Orbital basis functions:                        2
                             - Local part of the GTH pseudopotential:          2
                             - Non-local part of the GTH pseudopotential:      0


 SCF PARAMETERS         Density guess:                                    ATOMIC
                        --------------------------------------------------------
                        max_scf:                                              60
                        max_scf_history:                                       0
                        max_diis:                                              4
                        --------------------------------------------------------
                        eps_scf:                                        1.00E-06
                        eps_scf_history:                                0.00E+00
                        eps_diis:                                       1.00E-01
                        eps_eigval:                                     1.00E-05
                        --------------------------------------------------------
                        level_shift [a.u.]:                                 0.00
                        --------------------------------------------------------
                        Outer loop SCF in use 
                        No variables optimised in outer loop
                        eps_scf                                         1.00E-06
                        max_scf                                               10
                        No outer loop optimization
                        step_size                                       5.00E-01

 *******************************************************************************
 ***                     STARTING GEOMETRY OPTIMIZATION                      ***
 ***                           CONJUGATE GRADIENTS                           ***
 *******************************************************************************

 Number of electrons:                                                        516
 Number of occupied orbitals:                                                258
 Number of molecular orbitals:                                               258

 Number of orbital functions:                                               1776
 Number of independent orbital functions:                                   1776

 Extrapolation method: initial_guess


 SCF WAVEFUNCTION OPTIMIZATION

  ----------------------------------- OT ---------------------------------------
  Minimizer      : CG                  : conjugate gradient
  Preconditioner : FULL_SINGLE_INVERSE : inversion of 
                                         H + eS - 2*(Sc)(c^T*H*c+const)(Sc)^T
  Precond_solver : DEFAULT
  Line search    : 2PNT                : 2 energies, one gradient
  stepsize       :    0.08000000                  energy_gap     :    0.08000000
  eps_taylor     :   0.10000E-15                  max_taylor     :             4
  ----------------------------------- OT ---------------------------------------

  Step     Update method      Time    Convergence         Total energy    Change
  ------------------------------------------------------------------------------
     1 OT CG       0.80E-01  181.2     0.02924502      -658.5547719854 -6.59E+02
     2 OT LS       0.14E+00  105.2                     -681.0409979305
     3 OT CG       0.14E+00  172.5     0.02772594      -687.1000003228 -2.85E+01
     4 OT LS       0.74E-01  104.1                     -689.6850326620
     5 OT CG       0.74E-01  172.5     0.02094040      -696.4029791554 -9.30E+00
     6 OT LS       0.54E-01  104.9                     -700.5160654442
     7 OT CG       0.54E-01  172.5     0.01273226      -701.0703662891 -4.67E+00
     8 OT LS       0.14E+00  104.7                     -704.3415823511
     9 OT CG       0.14E+00  172.1     0.00791277      -705.8925240837 -4.82E+00
    10 OT LS       0.95E-01  104.8                     -706.7006765978
    11 OT CG       0.95E-01  172.5     0.00552183      -707.0554001132 -1.16E+00
    12 OT LS       0.12E+00  104.8                     -707.8424692265
    13 OT CG       0.12E+00  172.1     0.00328779      -707.8711309717 -8.16E-01
    14 OT LS       0.16E+00  104.5                     -708.2341814300
    15 OT CG       0.16E+00  172.7     0.00287337      -708.2571172576 -3.86E-01
    16 OT LS       0.17E+00  104.2                     -708.5639441999
    17 OT CG       0.17E+00  172.9     0.00253155      -708.5637793909 -3.07E-01
    18 OT LS       0.13E+00  104.4                     -708.7302551212
    19 OT CG       0.13E+00  172.6     0.00193336      -708.7471879907 -1.83E-01
    20 OT LS       0.13E+00  104.0                     -708.8577743755
    21 OT CG       0.13E+00  172.2     0.00161400      -708.8577831382 -1.11E-01
    22 OT LS       0.14E+00  104.2                     -708.9418968029
    23 OT CG       0.14E+00  172.5     0.00146112      -708.9425336835 -8.48E-02
    24 OT LS       0.15E+00  104.1                     -709.0161896343
    25 OT CG       0.15E+00  172.4     0.00128534      -709.0163917043 -7.39E-02
    26 OT LS       0.16E+00  104.1                     -709.0747043922
    27 OT CG       0.16E+00  173.2     0.00103765      -709.0747508888 -5.84E-02
    28 OT LS       0.16E+00  104.2                     -709.1140108750
    29 OT CG       0.16E+00  172.4     0.00094434      -709.1140038700 -3.93E-02
    30 OT LS       0.16E+00  104.7                     -709.1452434608
    31 OT CG       0.16E+00  172.3     0.00086662      -709.1452534730 -3.12E-02
    32 OT LS       0.16E+00  104.8                     -709.1724116018
    33 OT CG       0.16E+00  172.4     0.00078907      -709.1724211349 -2.72E-02
    34 OT LS       0.15E+00  104.0                     -709.1943414541
    35 OT CG       0.15E+00  173.0     0.00076587      -709.1943898403 -2.20E-02
    36 OT LS       0.15E+00  104.3                     -709.2141522772
    37 OT CG       0.15E+00  172.4     0.00069588      -709.2141559329 -1.98E-02
    38 OT LS       0.15E+00  104.8                     -709.2310354431
    39 OT CG       0.15E+00  172.6     0.00065679      -709.2310407682 -1.69E-02
    40 OT LS       0.16E+00  104.0                     -709.2465577586
    41 OT CG       0.16E+00  173.0     0.00066339      -709.2465433556 -1.55E-02
    42 OT LS       0.16E+00  104.0                     -709.2621410190
    43 OT CG       0.16E+00  172.8     0.00061611      -709.2621524176 -1.56E-02
    44 OT LS       0.16E+00  104.3                     -709.2757762448
    45 OT CG       0.16E+00  172.7     0.00055722      -709.2757684584 -1.36E-02
    46 OT LS       0.16E+00  104.1                     -709.2874850179
    47 OT CG       0.16E+00  172.2     0.00056204      -709.2874675722 -1.17E-02
    48 OT LS       0.17E+00  104.1                     -709.2992461148
    49 OT CG       0.17E+00  173.1     0.00052208      -709.2993309524 -1.19E-02
    50 OT LS       0.14E+00  104.6                     -709.3079128941
    51 OT CG       0.14E+00  172.8     0.00046167      -709.3082699936 -8.94E-03
    52 OT LS       0.16E+00  104.7                     -709.3160654329
    53 OT CG       0.16E+00  173.4     0.00046879      -709.3161076919 -7.84E-03
    54 OT LS       0.15E+00  104.3                     -709.3234885300
    55 OT CG       0.15E+00  172.8     0.00044434      -709.3234887971 -7.38E-03
    56 OT LS       0.15E+00  104.4                     -709.3304235010
    57 OT CG       0.15E+00  172.4     0.00038795      -709.3304243849 -6.94E-03
    58 OT LS       0.15E+00  104.7                     -709.3355004837
    59 OT CG       0.15E+00  173.0     0.00037512      -709.3355135269 -5.09E-03
    60 OT LS       0.14E+00  105.0                     -709.3397518134

  Leaving inner SCF loop after reaching    60 steps.


  Electronic density on regular grids:       -515.9999992793        0.0000007207
  Core density on regular grids:              515.9999967653       -0.0000032347
  Total charge density on r-space grids:       -0.0000025140
  Total charge density g-space grids:          -0.0000025140

  Overlap energy of the core charge distribution:               0.00004115138256
  Self energy of the core charge distribution:              -1694.39446126194002
  Core Hamiltonian energy:                                    526.67827389724948
  Hartree energy:                                             683.00504990446098
  Exchange-correlation energy:                               -224.62865550459682

  Total energy:                                              -709.33975181344374

  outer SCF iter =    1 RMS gradient =   0.38E-03 energy =       -709.3397518134

  ----------------------------------- OT ---------------------------------------
  Minimizer      : CG                  : conjugate gradient
  Preconditioner : FULL_SINGLE_INVERSE : inversion of 
                                         H + eS - 2*(Sc)(c^T*H*c+const)(Sc)^T
  Precond_solver : DEFAULT
  Line search    : 2PNT                : 2 energies, one gradient
  stepsize       :    0.08000000                  energy_gap     :    0.08000000
  eps_taylor     :   0.10000E-15                  max_taylor     :             4
  ----------------------------------- OT ---------------------------------------

  Step     Update method      Time    Convergence         Total energy    Change
  ------------------------------------------------------------------------------
     1 OT CG       0.80E-01  280.9     0.00102397      -709.3397614210 -4.25E-03
     2 OT LS       0.13E+00  104.3                     -709.3665820644
     3 OT CG       0.13E+00  172.9     0.00056071      -709.3713962906 -3.16E-02
     4 OT LS       0.62E-01  104.5                     -709.3702468730
     5 OT CG       0.62E-01  172.3     0.00033479      -709.3758577200 -4.46E-03
     6 OT LS       0.66E-01  104.5                     -709.3775568981
     7 OT CG       0.66E-01  173.0     0.00017529      -709.3775627094 -1.70E-03
     8 OT LS       0.64E-01  104.6                     -709.3780148958
     9 OT CG       0.64E-01  173.5     0.00008694      -709.3780152920 -4.53E-04
    10 OT LS       0.64E-01  104.6                     -709.3781259007
    11 OT CG       0.64E-01  173.2     0.00005109      -709.3781259079 -1.11E-04
    12 OT LS       0.55E-01  104.6                     -709.3781580623
    13 OT CG       0.55E-01  172.8     0.00003096      -709.3781588842 -3.30E-05
    14 OT LS       0.59E-01  104.7                     -709.3781718341
    15 OT CG       0.59E-01  172.6     0.00001931      -709.3781718977 -1.30E-05
    16 OT LS       0.61E-01  104.3                     -709.3781770830
    17 OT CG       0.61E-01  172.9     0.00001192      -709.3781770860 -5.19E-06
    18 OT LS       0.62E-01  104.9                     -709.3781790945
    19 OT CG       0.62E-01  172.5     0.00000699      -709.3781790950 -2.01E-06
    20 OT LS       0.68E-01  105.0                     -709.3781798474
    21 OT CG       0.68E-01  173.0     0.00000418      -709.3781798534 -7.58E-07
    22 OT LS       0.60E-01  104.5                     -709.3781800880
    23 OT CG       0.60E-01  172.7     0.00000242      -709.3781800924 -2.39E-07
    24 OT LS       0.61E-01  104.2                     -709.3781801740
    25 OT CG       0.61E-01  172.7     0.00000137      -709.3781801740 -8.16E-08
    26 OT LS       0.59E-01  104.8                     -709.3781801993
    27 OT CG       0.59E-01  172.5     0.00000081      -709.3781801993 -2.53E-08

  *** SCF run converged in    27 steps ***


  Electronic density on regular grids:       -515.9999992785        0.0000007215
  Core density on regular grids:              515.9999967653       -0.0000032347
  Total charge density on r-space grids:       -0.0000025132
  Total charge density g-space grids:          -0.0000025132

  Overlap energy of the core charge distribution:               0.00004115138256
  Self energy of the core charge distribution:              -1694.39446126194002
  Core Hamiltonian energy:                                    526.67951896105114
  Hartree energy:                                             682.98031001640936
  Exchange-correlation energy:                               -224.64358906618673

  Total energy:                                              -709.37818019928363

  outer SCF iter =    2 RMS gradient =   0.81E-06 energy =       -709.3781801993
  outer SCF loop converged in   2 iterations or   87 steps


 ENERGY| Total FORCE_EVAL ( QS ) energy (a.u.):             -709.378180208270351


 ATOMIC FORCES in [a.u.]

 # Atom   Kind   Element          X              Y              Z
      1      1      C           0.00355781    -0.00234072    -0.00961507
      2      1      C          -0.00092912    -0.00131996     0.00265292
      3      1      C          -0.00485292     0.00987753     0.00385595
      4      1      C          -0.00392252     0.00896093    -0.00474276
      5      1      C           0.00728382    -0.01209322     0.00697268
      6      1      C          -0.00344848     0.00064761     0.00132920
      7      2      N           0.00806729    -0.01933972     0.00960612
      8      2      N          -0.01177260     0.01608440    -0.00931422
      9      1      C           0.00597071    -0.00776568     0.00480035
     10      1      C          -0.00693584     0.01237028    -0.00707902
     11      1      C          -0.00123272    -0.00335676    -0.00132254
     12      1      C          -0.00038708     0.00423086     0.00959460
     13      1      C          -0.00162332    -0.00012024    -0.00275777
     14      1      C           0.00613100    -0.00912606    -0.00373756
     15      1      C          -0.00555783     0.00672585    -0.00863316
     16      1      C           0.00410389    -0.00998174    -0.00437698
     17      1      C           0.00306232    -0.00808604     0.00839134
     18      1      C          -0.00660123     0.00838601     0.00449104
     19      3      H          -0.00108771     0.00404491    -0.01309226
     20      3      H          -0.00516233     0.00937506     0.01103359
     21      3      H           0.00646563    -0.01223762     0.00347250
     22      3      H          -0.00742558     0.01170063    -0.00349591
     23      3      H           0.00294077    -0.00298194     0.01314479
     24      3      H           0.00562169    -0.00912382    -0.01101276
     25      3      H           0.00681573    -0.01166829    -0.01482798
     26      3      H           0.00781935    -0.00161427     0.01894835
     27      3      H          -0.00675595     0.01170472     0.01486745
     28      3      H           0.00254030     0.00765516    -0.01896793
     29      1      C          -0.00354337    -0.00232088     0.00969434
     30      1      C           0.00098017    -0.00138832    -0.00261253
     31      1      C           0.00486099     0.00998648    -0.00387252
     32      1      C           0.00397962     0.00878812     0.00479495
     33      1      C          -0.00709288    -0.01203214    -0.00700239
     34      1      C           0.00338883     0.00055951    -0.00134509
     35      2      N          -0.00922626    -0.01962458    -0.00984473
     36      2      N           0.01242133     0.01724828     0.00913481
     37      1      C          -0.00578656    -0.00783604    -0.00477417
     38      1      C           0.00689319     0.01236658     0.00709934
     39      1      C           0.00120536    -0.00322083     0.00147034
     40      1      C           0.00038378     0.00426836    -0.00967863
     41      1      C           0.00166073    -0.00016674     0.00266916
     42      1      C          -0.00614103    -0.00915730     0.00380093
     43      1      C           0.00550356     0.00675944     0.00859512
     44      1      C          -0.00398212    -0.00983897     0.00430450
     45      1      C          -0.00294681    -0.00807617    -0.00858751
     46      1      C           0.00659644     0.00850341    -0.00441056
     47      3      H           0.00106522     0.00402869     0.01305736
     48      3      H           0.00513721     0.00939976    -0.01102920
     49      3      H          -0.00644325    -0.01231524    -0.00348474
     50      3      H           0.00739137     0.01171464     0.00350342
     51      3      H          -0.00293175    -0.00295743    -0.01307276
     52      3      H          -0.00557538    -0.00916420     0.01098432
     53      3      H          -0.00676572    -0.01170708     0.01480739
     54      3      H          -0.00780686    -0.00160399    -0.01893686
     55      3      H           0.00668874     0.01172090    -0.01484247
     56      3      H          -0.00255904     0.00760788     0.01891684
     57      1      C           0.00373634    -0.00175919     0.00953959
     58      1      C           0.00079083     0.00147828    -0.00261031
     59      1      C          -0.01108128    -0.00069257    -0.00389173
     60      1      C          -0.00962647    -0.00151717     0.00478828
     61      1      C           0.01418521    -0.00023386    -0.00690079
     62      1      C          -0.00237079     0.00274699    -0.00132565
     63      2      N           0.01918991     0.00181486    -0.00980141
     64      2      N          -0.01987982     0.00175684     0.00914563
     65      1      C           0.00973914    -0.00159963    -0.00470225
     66      1      C          -0.01418488    -0.00025865     0.00688220
     67      1      C           0.00234228     0.00278755     0.00147617
     68      1      C          -0.00373914    -0.00179957    -0.00957284
     69      1      C          -0.00072135     0.00145436     0.00270122
     70      1      C           0.01097467    -0.00060778     0.00389746
     71      1      C          -0.00873328     0.00137876     0.00858457
     72      1      C           0.01042358     0.00160756     0.00433273
     73      1      C           0.00862536     0.00143893    -0.00861077
     74      1      C          -0.01037043     0.00159717    -0.00448192
     75      3      H          -0.00405270    -0.00100839     0.01309674
     76      3      H          -0.01065309    -0.00030757    -0.01098079
     77      3      H           0.01386362     0.00055335    -0.00345911
     78      3      H          -0.01390725     0.00049338     0.00345946
     79      3      H           0.00407252    -0.00097365    -0.01311324
     80      3      H           0.01066614    -0.00029977     0.01100288
     81      3      H           0.01346283    -0.00005973     0.01487753
     82      3      H           0.00533558    -0.00593049    -0.01895415
     83      3      H          -0.01342521    -0.00006648    -0.01482383
     84      3      H          -0.00531479    -0.00598253     0.01899300
     85      1      C           0.00204383    -0.00985241    -0.00517929
     86      1      C          -0.01542003    -0.00465127     0.00590037
     87      1      C          -0.00725692     0.00465462    -0.01275417
     88      1      C           0.00523909     0.01426483    -0.00001499
     89      1      C           0.01671679    -0.00525620     0.00094495
     90      1      C          -0.00232479    -0.00119235     0.01168832
     91      2      N           0.00987458    -0.00289762     0.01993231
     92      2      N          -0.01395604    -0.01988946    -0.00567356
     93      3      H          -0.00100604     0.01210729     0.00998347
     94      3      H           0.01098409     0.00680402     0.00402218
     95      3      H           0.00105986    -0.00575047    -0.01293721
     96      3      H          -0.00170140     0.00792469     0.01241215
     97      3      H           0.00792467    -0.01063483     0.00138371
     98      3      H          -0.00639459    -0.00625704     0.00981632
     99      3      H           0.00180449    -0.00840726    -0.01221349
    100      3      H          -0.00144684     0.00958562     0.01047489
    101      3      H          -0.01124548    -0.00238525    -0.00681693
    102      3      H           0.00215605    -0.00314958    -0.01532985
    103      1      C           0.00232947    -0.00114547    -0.01171729
    104      1      C          -0.01649928    -0.00530168    -0.00089356
    105      1      C          -0.00528711     0.01432221     0.00019628
    106      1      C           0.00727641     0.00466310     0.01269748
    107      1      C           0.01549673    -0.00457549    -0.00596204
    108      1      C          -0.00204583    -0.00989124     0.00521182
    109      2      N           0.01524849    -0.01976731     0.00559095
    110      2      N          -0.00848111    -0.00317515    -0.01986689
    111      3      H          -0.00214566    -0.00316827     0.01534791
    112      3      H           0.01121995    -0.00232545     0.00678506
    113      3      H           0.00140231     0.00960449    -0.01048640
    114      3      H          -0.00175003    -0.00839134     0.01216791
    115      3      H           0.00646457    -0.00629031    -0.00992245
    116      3      H          -0.00790216    -0.01068236    -0.00137872
    117      3      H           0.00165674     0.00793656    -0.01241310
    118      3      H          -0.00102092    -0.00575034     0.01294958
    119      3      H          -0.01099915     0.00675388    -0.00400255
    120      3      H           0.00095970     0.01213899    -0.01001754
    121      1      C           0.00745410     0.00665906    -0.00527625
    122      1      C           0.01180018    -0.01110674     0.00591117
    123      1      C          -0.00032653    -0.00874802    -0.01270206
    124      1      C          -0.01497507    -0.00264083    -0.00012020
    125      1      C          -0.00373591     0.01701676     0.00080428
    126      1      C           0.00232476    -0.00139197     0.01162121
    127      2      N          -0.00291471     0.00824055     0.02023599
    128      2      N           0.02410884    -0.00243582    -0.00574233
    129      3      H          -0.00994706    -0.00691802     0.01006576
    130      3      H          -0.01138453     0.00610491     0.00403251
    131      3      H           0.00441175     0.00373463    -0.01297342
    132      3      H          -0.00598856    -0.00539704     0.01248417
    133      3      H           0.00522967     0.01219414     0.00133304
    134      3      H           0.00866267    -0.00235293     0.00985521
    135      3      H           0.00631072     0.00568149    -0.01218241
    136      3      H          -0.00753939    -0.00601879     0.01054068
    137      3      H           0.00763940    -0.00850580    -0.00674631
    138      3      H           0.00160171     0.00337297    -0.01532903
    139      1      C          -0.00002495     0.00262982    -0.01175841
    140      1      C           0.01273696    -0.01174876    -0.00086287
    141      1      C          -0.00965243    -0.01177622     0.00002443
    142      1      C          -0.00767617     0.00392329     0.01274846
    143      1      C          -0.00377061     0.01557240    -0.00606125
    144      1      C           0.00950496     0.00329205     0.00511587
    145      2      N           0.00991784     0.02340801     0.00555427
    146      2      N           0.00765023    -0.00714395    -0.01993526
    147      3      H           0.00370227    -0.00030165     0.01534828
    148      3      H          -0.00364284     0.01083514     0.00674301
    149      3      H          -0.00893141    -0.00357826    -0.01054372
    150      3      H           0.00804951     0.00267960     0.01221618
    151      3      H           0.00224956     0.00872583    -0.00985282
    152      3      H           0.01320029    -0.00147718    -0.00131105
    153      3      H          -0.00763910    -0.00253442    -0.01252898
    154      3      H           0.00542516     0.00199149     0.01300005
    155      3      H          -0.00031345    -0.01287947    -0.00402076
    156      3      H          -0.01090544    -0.00520939    -0.01002076
    157      1      C           0.00004559     0.00254374     0.01170725
    158      1      C          -0.01273937    -0.01184970     0.00080629
    159      1      C           0.00969015    -0.01173193    -0.00012159
    160      1      C           0.00763930     0.00400935    -0.01273762
    161      1      C           0.00368689     0.01563558     0.00601722
    162      1      C          -0.00957129     0.00318332    -0.00528654
    163      2      N          -0.01028500     0.02240958    -0.00526232
    164      2      N          -0.00757225    -0.00607664     0.01986974
    165      3      H          -0.00369405    -0.00028538    -0.01533252
    166      3      H           0.00361767     0.01089237    -0.00674611
    167      3      H           0.00895465    -0.00356846     0.01054466
    168      3      H          -0.00805064     0.00267006    -0.01218993
    169      3      H          -0.00227281     0.00868164     0.00986861
    170      3      H          -0.01320296    -0.00151760     0.00130859
    171      3      H           0.00763409    -0.00252840     0.01247563
    172      3      H          -0.00543123     0.00199965    -0.01299787
    173      3      H           0.00034969    -0.01285339     0.00398994
    174      3      H           0.01098818    -0.00523521     0.01009518
    175      1      C          -0.00742534     0.00657358     0.00519381
    176      1      C          -0.01182324    -0.01111778    -0.00599914
    177      1      C           0.00029781    -0.00878087     0.01280056
    178      1      C           0.01500835    -0.00258683     0.00013485
    179      1      C           0.00373759     0.01697971    -0.00088125
    180      1      C          -0.00235441    -0.00136012    -0.01163979
    181      2      N           0.00240889     0.00872265    -0.01969418
    182      2      N          -0.02378855    -0.00275718     0.00530248
    183      3      H           0.00996588    -0.00683496    -0.01002012
    184      3      H           0.01136325     0.00617452    -0.00401384
    185      3      H          -0.00445382     0.00371888     0.01297857
    186      3      H           0.00604921    -0.00537100    -0.01251101
    187      3      H          -0.00529984     0.01218352    -0.00132735
    188      3      H          -0.00863959    -0.00238840    -0.00986892
    189      3      H          -0.00636575     0.00564516     0.01219240
    190      3      H           0.00755895    -0.00595012    -0.01049275
    191      3      H          -0.00762399    -0.00856585     0.00674514
    192      3      H          -0.00161480     0.00334802     0.01530181
 SUM OF ATOMIC FORCES           0.00176220    -0.00395839    -0.00112553     0.00447672

 --------  Informations at step =     0 ------------
  Optimization Method        =                   SD
  Total Energy               =      -709.3781802083
  Used time                  =            12332.547
 ---------------------------------------------------

 --------------------------
 OPTIMIZATION STEP:      1
 --------------------------

 Number of electrons:                                                        516
 Number of occupied orbitals:                                                258
 Number of molecular orbitals:                                               258

 Number of orbital functions:                                               1776
 Number of independent orbital functions:                                   1776

 Extrapolation method: ASPC


 SCF WAVEFUNCTION OPTIMIZATION

  ----------------------------------- OT ---------------------------------------
  Minimizer      : CG                  : conjugate gradient
  Preconditioner : FULL_SINGLE_INVERSE : inversion of 
                                         H + eS - 2*(Sc)(c^T*H*c+const)(Sc)^T
  Precond_solver : DEFAULT
  Line search    : 2PNT                : 2 energies, one gradient
  stepsize       :    0.08000000                  energy_gap     :    0.08000000
  eps_taylor     :   0.10000E-15                  max_taylor     :             4
  ----------------------------------- OT ---------------------------------------

  Step     Update method      Time    Convergence         Total energy    Change
  ------------------------------------------------------------------------------
     1 OT CG       0.80E-01  146.6     0.00000043      -709.3781802083 -7.09E+02

  *** SCF run converged in     1 steps ***


  Electronic density on regular grids:       -515.9999992785        0.0000007215
  Core density on regular grids:              515.9999967653       -0.0000032347
  Total charge density on r-space grids:       -0.0000025132
  Total charge density g-space grids:          -0.0000025132

  Overlap energy of the core charge distribution:               0.00004115138256
  Self energy of the core charge distribution:              -1694.39446126194002
  Core Hamiltonian energy:                                    526.67955289936162
  Hartree energy:                                             682.98028372356589
  Exchange-correlation energy:                               -224.64359672064339

  Total energy:                                              -709.37818020827319

  outer SCF iter =    1 RMS gradient =   0.43E-06 energy =       -709.3781802083
  outer SCF loop converged in   1 iterations or    1 steps


 ENERGY| Total FORCE_EVAL ( QS ) energy (a.u.):             -709.378180208273193


 Number of electrons:                                                        516
 Number of occupied orbitals:                                                258
 Number of molecular orbitals:                                               258

 Number of orbital functions:                                               1776
 Number of independent orbital functions:                                   1776

 Extrapolation method: ASPC


 SCF WAVEFUNCTION OPTIMIZATION

  ----------------------------------- OT ---------------------------------------
  Minimizer      : CG                  : conjugate gradient
  Preconditioner : FULL_SINGLE_INVERSE : inversion of 
                                         H + eS - 2*(Sc)(c^T*H*c+const)(Sc)^T
  Precond_solver : DEFAULT
  Line search    : 2PNT                : 2 energies, one gradient
  stepsize       :    0.08000000                  energy_gap     :    0.08000000
  eps_taylor     :   0.10000E-15                  max_taylor     :             4
  ----------------------------------- OT ---------------------------------------

  Step     Update method      Time    Convergence         Total energy    Change
  ------------------------------------------------------------------------------
     1 OT CG       0.80E-01  146.3     0.00029978      -709.3996573960 -7.09E+02
     2 OT LS       0.15E+00  104.7                     -709.4020946737
     3 OT CG       0.15E+00  173.2     0.00013927      -709.4028224602 -3.17E-03
     4 OT LS       0.77E-01  104.5                     -709.4028250304
     5 OT CG       0.77E-01  172.8     0.00006415      -709.4031645099 -3.42E-04
     6 OT LS       0.80E-01  104.5                     -709.4032401925
     7 OT CG       0.80E-01  172.3     0.00003051      -709.4032403275 -7.58E-05
     8 OT LS       0.74E-01  104.2                     -709.4032559860
     9 OT CG       0.74E-01  172.8     0.00001855      -709.4032561049 -1.58E-05
    10 OT LS       0.50E-01  105.0                     -709.4032591565
    11 OT CG       0.50E-01  172.6     0.00000828      -709.4032600543 -3.95E-06
    12 OT LS       0.71E-01  104.8                     -709.4032610732
    13 OT CG       0.71E-01  173.1     0.00000396      -709.4032611710 -1.12E-06
    14 OT LS       0.72E-01  104.4                     -709.4032614289
    15 OT CG       0.72E-01  173.1     0.00000217      -709.4032614289 -2.58E-07
    16 OT LS       0.63E-01  104.4                     -709.4032614957
    17 OT CG       0.63E-01  173.1     0.00000096      -709.4032614971 -6.81E-08

  *** SCF run converged in    17 steps ***


  Electronic density on regular grids:       -515.9999992761        0.0000007239
  Core density on regular grids:              515.9999967653       -0.0000032347
  Total charge density on r-space grids:       -0.0000025108
  Total charge density g-space grids:          -0.0000025108

  Overlap energy of the core charge distribution:               0.00003472073502
  Self energy of the core charge distribution:              -1694.39446126194002
  Core Hamiltonian energy:                                    525.74742239818409
  Hartree energy:                                             683.60716428638557
  Exchange-correlation energy:                               -224.36342164043336

  Total energy:                                              -709.40326149706846

  outer SCF iter =    1 RMS gradient =   0.96E-06 energy =       -709.4032614971
  outer SCF loop converged in   1 iterations or   17 steps


 ENERGY| Total FORCE_EVAL ( QS ) energy (a.u.):             -709.403261497068456


 Number of electrons:                                                        516
 Number of occupied orbitals:                                                258
 Number of molecular orbitals:                                               258

 Number of orbital functions:                                               1776
 Number of independent orbital functions:                                   1776

 Extrapolation method: ASPC


 SCF WAVEFUNCTION OPTIMIZATION

  ----------------------------------- OT ---------------------------------------
  Minimizer      : CG                  : conjugate gradient
  Preconditioner : FULL_SINGLE_INVERSE : inversion of 
                                         H + eS - 2*(Sc)(c^T*H*c+const)(Sc)^T
  Precond_solver : DEFAULT
  Line search    : 2PNT                : 2 energies, one gradient
  stepsize       :    0.08000000                  energy_gap     :    0.08000000
  eps_taylor     :   0.10000E-15                  max_taylor     :             4
  ----------------------------------- OT ---------------------------------------

  Step     Update method      Time    Convergence         Total energy    Change
  ------------------------------------------------------------------------------
     1 OT CG       0.80E-01  146.9     0.00003489      -709.4085153448 -7.09E+02
     2 OT LS       0.15E+00  104.6                     -709.4085483423
     3 OT CG       0.15E+00  172.3     0.00001722      -709.4085581593 -4.28E-05
     4 OT LS       0.74E-01  103.9                     -709.4085575208
     5 OT CG       0.74E-01  173.0     0.00000760      -709.4085632194 -5.06E-06
     6 OT LS       0.75E-01  104.9                     -709.4085642156
     7 OT CG       0.75E-01  173.3     0.00000482      -709.4085642157 -9.96E-07
     8 OT LS       0.62E-01  104.8                     -709.4085645271
     9 OT CG       0.62E-01  173.0     0.00000225      -709.4085645435 -3.28E-07
    10 OT LS       0.64E-01  104.6                     -709.4085646178
    11 OT CG       0.64E-01  173.1     0.00000094      -709.4085646180 -7.45E-08

  *** SCF run converged in    11 steps ***


  Electronic density on regular grids:       -515.9999992965        0.0000007035
  Core density on regular grids:              515.9999967685       -0.0000032315
  Total charge density on r-space grids:       -0.0000025280
  Total charge density g-space grids:          -0.0000025280

  Overlap energy of the core charge distribution:               0.00002718833177
  Self energy of the core charge distribution:              -1694.39446126194002
  Core Hamiltonian energy:                                    524.31454480071716
  Hartree energy:                                             684.59285973755914
  Exchange-correlation energy:                               -223.92153508264434

  Total energy:                                              -709.40856461797625

  outer SCF iter =    1 RMS gradient =   0.94E-06 energy =       -709.4085646180
  outer SCF loop converged in   1 iterations or   11 steps


 ENERGY| Total FORCE_EVAL ( QS ) energy (a.u.):             -709.408564617976253


 Number of electrons:                                                        516
 Number of occupied orbitals:                                                258
 Number of molecular orbitals:                                               258

 Number of orbital functions:                                               1776
 Number of independent orbital functions:                                   1776

 Extrapolation method: ASPC


 SCF WAVEFUNCTION OPTIMIZATION

  ----------------------------------- OT ---------------------------------------
  Minimizer      : CG                  : conjugate gradient
  Preconditioner : FULL_SINGLE_INVERSE : inversion of 
                                         H + eS - 2*(Sc)(c^T*H*c+const)(Sc)^T
  Precond_solver : DEFAULT
  Line search    : 2PNT                : 2 energies, one gradient
  stepsize       :    0.08000000                  energy_gap     :    0.08000000
  eps_taylor     :   0.10000E-15                  max_taylor     :             4
  ----------------------------------- OT ---------------------------------------

  Step     Update method      Time    Convergence         Total energy    Change
  ------------------------------------------------------------------------------
     1 OT CG       0.80E-01  147.1     0.00073747      -709.3893327058 -7.09E+02
     2 OT LS       0.16E+00  104.4                     -709.4042004463
     3 OT CG       0.16E+00  173.2     0.00033519      -709.4089460752 -1.96E-02
     4 OT LS       0.78E-01  105.0                     -709.4089201646
     5 OT CG       0.78E-01  173.5     0.00015189      -709.4109675008 -2.02E-03
     6 OT LS       0.85E-01  104.7                     -709.4114160901
     7 OT CG       0.85E-01  173.1     0.00006879      -709.4114191435 -4.52E-04
     8 OT LS       0.89E-01  104.3                     -709.4115150040
     9 OT CG       0.89E-01  173.3     0.00003156      -709.4115151212 -9.60E-05
    10 OT LS       0.64E-01  104.1                     -709.4115276294
    11 OT CG       0.64E-01  173.4     0.00001750      -709.4115297487 -1.46E-05
    12 OT LS       0.61E-01  104.6                     -709.4115340534
    13 OT CG       0.61E-01  173.7     0.00000837      -709.4115340616 -4.31E-06
    14 OT LS       0.75E-01  104.8                     -709.4115352283
    15 OT CG       0.75E-01  173.6     0.00000442      -709.4115352685 -1.21E-06
    16 OT LS       0.61E-01  105.0                     -709.4115355239
    17 OT CG       0.61E-01  173.8     0.00000208      -709.4115355395 -2.71E-07
    18 OT LS       0.77E-01  104.9                     -709.4115356119
    19 OT CG       0.77E-01  173.4     0.00000096      -709.4115356153 -7.58E-08

  *** SCF run converged in    19 steps ***


  Electronic density on regular grids:       -515.9999992840        0.0000007160
  Core density on regular grids:              515.9999967660       -0.0000032340
  Total charge density on r-space grids:       -0.0000025181
  Total charge density g-space grids:          -0.0000025181

  Overlap energy of the core charge distribution:               0.00002968585218
  Self energy of the core charge distribution:              -1694.39446126194002
  Core Hamiltonian energy:                                    524.84485570958327
  Hartree energy:                                             684.22490761348945
  Exchange-correlation energy:                               -224.08686736227710

  Total energy:                                              -709.41153561529211

  outer SCF iter =    1 RMS gradient =   0.96E-06 energy =       -709.4115356153
  outer SCF loop converged in   1 iterations or   19 steps


 ENERGY| Total FORCE_EVAL ( QS ) energy (a.u.):             -709.411535615292109


 *******************************************************************************
 ***                 MNBRACK - NUMBER OF ENERGY EVALUATIONS :       4        ***
 *******************************************************************************

 Number of electrons:                                                        516
 Number of occupied orbitals:                                                258
 Number of molecular orbitals:                                               258

 Number of orbital functions:                                               1776
 Number of independent orbital functions:                                   1776

 Extrapolation method: ASPC


 SCF WAVEFUNCTION OPTIMIZATION

  ----------------------------------- OT ---------------------------------------
  Minimizer      : CG                  : conjugate gradient
  Preconditioner : FULL_SINGLE_INVERSE : inversion of 
                                         H + eS - 2*(Sc)(c^T*H*c+const)(Sc)^T
  Precond_solver : DEFAULT
  Line search    : 2PNT                : 2 energies, one gradient
  stepsize       :    0.08000000                  energy_gap     :    0.08000000
  eps_taylor     :   0.10000E-15                  max_taylor     :             4
  ----------------------------------- OT ---------------------------------------

  Step     Update method      Time    Convergence         Total energy    Change
  ------------------------------------------------------------------------------
     1 OT CG       0.80E-01  147.0     0.00089062      -709.3793313339 -7.09E+02
     2 OT LS       0.16E+00  105.1                     -709.4009833476
     3 OT CG       0.16E+00  172.8     0.00040549      -709.4077828176 -2.85E-02
     4 OT LS       0.78E-01  105.3                     -709.4077186157
     5 OT CG       0.78E-01  173.9     0.00018421      -709.4107121138 -2.93E-03
     6 OT LS       0.84E-01  104.4                     -709.4113591075
     7 OT CG       0.84E-01  173.1     0.00008534      -709.4113621467 -6.50E-04
     8 OT LS       0.85E-01  104.6                     -709.4115033670
     9 OT CG       0.85E-01  174.0     0.00004029      -709.4115033881 -1.41E-04
    10 OT LS       0.62E-01  104.8                     -709.4115232152
    11 OT CG       0.62E-01  173.3     0.00002218      -709.4115263700 -2.30E-05
    12 OT LS       0.60E-01  104.5                     -709.4115331335
    13 OT CG       0.60E-01  173.5     0.00001066      -709.4115331391 -6.77E-06
    14 OT LS       0.73E-01  105.0                     -709.4115349733
    15 OT CG       0.73E-01  173.0     0.00000575      -709.4115350306 -1.89E-06
    16 OT LS       0.60E-01  104.4                     -709.4115354685
    17 OT CG       0.60E-01  173.4     0.00000257      -709.4115354875 -4.57E-07
    18 OT LS       0.77E-01  104.8                     -709.4115355985
    19 OT CG       0.77E-01  172.9     0.00000122      -709.4115356036 -1.16E-07
    20 OT LS       0.74E-01  104.8                     -709.4115356289
    21 OT CG       0.74E-01  173.2     0.00000063      -709.4115356289 -2.53E-08

  *** SCF run converged in    21 steps ***


  Electronic density on regular grids:       -515.9999992841        0.0000007159
  Core density on regular grids:              515.9999967660       -0.0000032340
  Total charge density on r-space grids:       -0.0000025181
  Total charge density g-space grids:          -0.0000025181

  Overlap energy of the core charge distribution:               0.00002968585218
  Self energy of the core charge distribution:              -1694.39446126194002
  Core Hamiltonian energy:                                    524.84596267209952
  Hartree energy:                                             684.22401872917999
  Exchange-correlation energy:                               -224.08708545412486

  Total energy:                                              -709.41153562893305

  outer SCF iter =    1 RMS gradient =   0.63E-06 energy =       -709.4115356289
  outer SCF loop converged in   1 iterations or   21 steps


 ENERGY| Total FORCE_EVAL ( QS ) energy (a.u.):             -709.411535635311679


 ATOMIC FORCES in [a.u.]

 # Atom   Kind   Element          X              Y              Z
      1      1      C          -0.00038691     0.00282663    -0.00421279
      2      1      C           0.00115533    -0.00317305    -0.00260823
      3      1      C          -0.00379715     0.00752938     0.00560096
      4      1      C           0.00388643    -0.00582651     0.00162124
      5      1      C           0.00047847    -0.00021589     0.00386168
      6      1      C          -0.00059439    -0.00301058     0.00393906
      7      2      N          -0.00435116     0.00387911     0.00486777
      8      2      N           0.00033328    -0.00364242    -0.00496241
      9      1      C          -0.00290123     0.00614392    -0.00147065
     10      1      C           0.00002662     0.00057305    -0.00386200
     11      1      C          -0.00299245     0.00091142    -0.00397727
     12      1      C           0.00220527    -0.00174528     0.00421760
     13      1      C          -0.00219513     0.00254431     0.00270216
     14      1      C           0.00459493    -0.00708578    -0.00560492
     15      1      C           0.00730408    -0.00957975     0.01475598
     16      1      C          -0.01293220     0.01570122     0.00266127
     17      1      C          -0.00463298     0.01086549    -0.01419397
     18      1      C           0.00733968    -0.01898092    -0.00269717
     19      3      H          -0.00061267     0.00295312    -0.00985133
     20      3      H          -0.00420593     0.00763840     0.00849742
     21      3      H           0.00638810    -0.01205408     0.00391824
     22      3      H          -0.00732189     0.01157644    -0.00395869
     23      3      H           0.00223128    -0.00201865     0.00985380
     24      3      H           0.00456194    -0.00740629    -0.00844836
     25      3      H           0.00273229    -0.00566105    -0.00653020
     26      3      H           0.00281522    -0.00039401     0.00767334
     27      3      H          -0.00354814     0.00518269     0.00648884
     28      3      H           0.00104609     0.00261504    -0.00763241
     29      1      C           0.00031955     0.00273209     0.00420424
     30      1      C          -0.00107214    -0.00318393     0.00255927
     31      1      C           0.00378831     0.00744803    -0.00560603
     32      1      C          -0.00380596    -0.00593193    -0.00188126
     33      1      C          -0.00048145    -0.00035431    -0.00380205
     34      1      C           0.00069309    -0.00290217    -0.00388256
     35      2      N           0.00343913     0.00453513    -0.00541975
     36      2      N          -0.00051320    -0.00431682     0.00548968
     37      1      C           0.00304882     0.00634563     0.00156871
     38      1      C           0.00001215     0.00051299     0.00385798
     39      1      C           0.00295809     0.00105642     0.00389863
     40      1      C          -0.00214725    -0.00169358    -0.00413711
     41      1      C           0.00226876     0.00259127    -0.00264899
     42      1      C          -0.00457010    -0.00704168     0.00558386
     43      1      C          -0.00710385    -0.00955396    -0.01452771
     44      1      C           0.01308161     0.01614865    -0.00248002
     45      1      C           0.00457995     0.01083533     0.01453194
     46      1      C          -0.00712329    -0.01884518     0.00267341
     47      3      H           0.00059795     0.00295480     0.00988221
     48      3      H           0.00419225     0.00769346    -0.00851509
     49      3      H          -0.00632201    -0.01204168    -0.00390247
     50      3      H           0.00728396     0.01158556     0.00396799
     51      3      H          -0.00222912    -0.00200348    -0.00986934
     52      3      H          -0.00454381    -0.00746412     0.00844343
     53      3      H          -0.00273275    -0.00565246     0.00650417
     54      3      H          -0.00275914    -0.00039107    -0.00766844
     55      3      H           0.00354430     0.00524651    -0.00649803
     56      3      H          -0.00109987     0.00263167     0.00763956
     57      1      C          -0.00262449    -0.00101713     0.00431280
     58      1      C           0.00322229     0.00066175     0.00258739
     59      1      C          -0.00833291    -0.00046188    -0.00551062
     60      1      C           0.00666227    -0.00082636    -0.00154866
     61      1      C           0.00056090    -0.00033540    -0.00387721
     62      1      C           0.00226111     0.00213584    -0.00391443
     63      2      N          -0.00241244     0.00133660    -0.00469493
     64      2      N           0.00185420     0.00138048     0.00456904
     65      1      C          -0.00683724    -0.00095435     0.00132121
     66      1      C          -0.00051024    -0.00032205     0.00393237
     67      1      C          -0.00226364     0.00213583     0.00387846
     68      1      C           0.00264172    -0.00102091    -0.00417966
     69      1      C          -0.00329664     0.00063425    -0.00262025
     70      1      C           0.00840725    -0.00042053     0.00561927
     71      1      C           0.01209978    -0.00140949    -0.01475702
     72      1      C          -0.01940450     0.00323166    -0.00282631
     73      1      C          -0.01199047    -0.00136364     0.01466452
     74      1      C           0.01964716     0.00335546     0.00275593
     75      3      H          -0.00286517    -0.00088612     0.00981487
     76      3      H          -0.00873930    -0.00024381    -0.00850664
     77      3      H           0.01367724     0.00052434    -0.00389938
     78      3      H          -0.01369092     0.00046805     0.00389582
     79      3      H           0.00287832    -0.00086532    -0.00983341
     80      3      H           0.00871003    -0.00023059     0.00849287
     81      3      H           0.00621835     0.00049163     0.00653062
     82      3      H           0.00176452    -0.00222315    -0.00767280
     83      3      H          -0.00622701     0.00044003    -0.00654065
     84      3      H          -0.00170002    -0.00220780     0.00761112
     85      1      C          -0.00294922     0.00039180     0.00815699
     86      1      C           0.00562382    -0.00354854    -0.00336506
     87      1      C           0.00189139    -0.00186811     0.00760904
     88      1      C          -0.00119424    -0.00806224    -0.00115424
     89      1      C          -0.00551536     0.00068225     0.00524562
     90      1      C           0.00223187    -0.00723892    -0.00341963
     91      2      N          -0.00052749     0.00772451    -0.00857065
     92      2      N           0.00017295     0.01283277    -0.00276487
     93      3      H           0.00048179     0.00531000     0.00063786
     94      3      H          -0.00105685     0.00234407     0.00010950
     95      3      H          -0.00095877    -0.00119139    -0.00478719
     96      3      H          -0.00129115     0.00263762     0.00212551
     97      3      H           0.00104707    -0.00114170    -0.00104098
     98      3      H          -0.00093507     0.00027350     0.00153825
     99      3      H           0.00116800    -0.00093113    -0.00334967
    100      3      H           0.00074939     0.00405257     0.00292300
    101      3      H           0.00097494     0.00093791    -0.00199564
    102      3      H           0.00063893     0.00235445    -0.00569216
    103      1      C          -0.00195528    -0.00720377     0.00338533
    104      1      C           0.00553598     0.00074679    -0.00525459
    105      1      C           0.00135264    -0.00800608     0.00110027
    106      1      C          -0.00177898    -0.00187236    -0.00762529
    107      1      C          -0.00554923    -0.00360491     0.00339080
    108      1      C           0.00315913     0.00046561    -0.00828046
    109      2      N           0.00061195     0.01317169     0.00287175
    110      2      N           0.00119912     0.00710177     0.00832219
    111      3      H          -0.00065189     0.00238103     0.00569260
    112      3      H          -0.00091586     0.00091734     0.00201367
    113      3      H          -0.00075242     0.00405331    -0.00293169
    114      3      H          -0.00115864    -0.00094299     0.00336580
    115      3      H           0.00092328     0.00028511    -0.00152315
    116      3      H          -0.00105118    -0.00115325     0.00104349
    117      3      H           0.00128736     0.00264851    -0.00214044
    118      3      H           0.00098006    -0.00117191     0.00477326
    119      3      H           0.00107061     0.00234702    -0.00009895
    120      3      H          -0.00050262     0.00530378    -0.00066057
    121      1      C           0.00113204    -0.00289934     0.00811748
    122      1      C           0.00025502     0.00662149    -0.00342115
    123      1      C           0.00071836     0.00248039     0.00763820
    124      1      C           0.00764228     0.00291462    -0.00114814
    125      1      C           0.00213483    -0.00523027     0.00523890
    126      1      C           0.00494309     0.00503312    -0.00335323
    127      2      N          -0.00612406    -0.00528505    -0.00764975
    128      2      N          -0.01104402    -0.00569323    -0.00283574
    129      3      H          -0.00481800    -0.00224584     0.00066522
    130      3      H          -0.00145772    -0.00212046     0.00011888
    131      3      H           0.00149599    -0.00027685    -0.00479027
    132      3      H          -0.00162136    -0.00243910     0.00215666
    133      3      H           0.00045967     0.00145303    -0.00104255
    134      3      H           0.00021452    -0.00093456     0.00152358
    135      3      H           0.00022655     0.00145528    -0.00337001
    136      3      H          -0.00384441    -0.00135736     0.00292909
    137      3      H          -0.00126420     0.00034417    -0.00198602
    138      3      H          -0.00239744    -0.00073938    -0.00573066
    139      1      C           0.00736384     0.00179911     0.00332931
    140      1      C          -0.00339097     0.00438139    -0.00529116
    141      1      C           0.00623774     0.00516257     0.00116105
    142      1      C           0.00256742    -0.00066613    -0.00772801
    143      1      C           0.00590486    -0.00296867     0.00343980
    144      1      C          -0.00176644     0.00258690    -0.00841420
    145      2      N          -0.01107134    -0.00650694     0.00330134
    146      2      N          -0.00695818    -0.00312200     0.00950100
    147      3      H          -0.00175795    -0.00177114     0.00567838
    148      3      H          -0.00034063    -0.00131020     0.00197134
    149      3      H          -0.00313042    -0.00268448    -0.00299723
    150      3      H           0.00135662    -0.00052706     0.00336393
    151      3      H          -0.00070560     0.00066571    -0.00153506
    152      3      H           0.00154874    -0.00033054     0.00103552
    153      3      H          -0.00289748    -0.00019881    -0.00215381
    154      3      H           0.00047075     0.00142028     0.00474770
    155      3      H          -0.00255232    -0.00030173    -0.00014952
    156      3      H          -0.00436703    -0.00305829    -0.00070164
    157      1      C          -0.00732126     0.00178253    -0.00344118
    158      1      C           0.00331113     0.00443135     0.00527200
    159      1      C          -0.00627156     0.00507910    -0.00115199
    160      1      C          -0.00259471    -0.00069624     0.00770070
    161      1      C          -0.00590381    -0.00309385    -0.00344542
    162      1      C           0.00182712     0.00237982     0.00835916
    163      2      N           0.01055305    -0.00542614    -0.00288471
    164      2      N           0.00696784    -0.00234391    -0.00843729
    165      3      H           0.00176111    -0.00175431    -0.00568894
    166      3      H           0.00034494    -0.00132254    -0.00198901
    167      3      H           0.00313053    -0.00267954     0.00297674
    168      3      H          -0.00136651    -0.00052362    -0.00337803
    169      3      H           0.00070413     0.00064196     0.00152129
    170      3      H          -0.00156100    -0.00033149    -0.00104045
    171      3      H           0.00289320    -0.00018967     0.00212250
    172      3      H          -0.00049958     0.00143660    -0.00478101
    173      3      H           0.00255005    -0.00024803     0.00013152
    174      3      H           0.00437135    -0.00306768     0.00067349
    175      1      C          -0.00110600    -0.00291618    -0.00817917
    176      1      C          -0.00025790     0.00660914     0.00344472
    177      1      C          -0.00076193     0.00251783    -0.00768320
    178      1      C          -0.00768057     0.00286492     0.00115037
    179      1      C          -0.00212312    -0.00516691    -0.00523640
    180      1      C          -0.00505803     0.00512566     0.00338117
    181      2      N           0.00585602    -0.00522281     0.00791736
    182      2      N           0.01074904    -0.00579317     0.00284896
    183      3      H           0.00482647    -0.00222902    -0.00070519
    184      3      H           0.00145564    -0.00210737    -0.00012547
    185      3      H          -0.00150331    -0.00027523     0.00478591
    186      3      H           0.00162503    -0.00242800    -0.00212192
    187      3      H          -0.00048002     0.00144795     0.00104664
    188      3      H          -0.00020511    -0.00093468    -0.00152148
    189      3      H          -0.00023767     0.00143762     0.00337332
    190      3      H           0.00387021    -0.00135282    -0.00295596
    191      3      H           0.00127650     0.00035421     0.00198399
    192      3      H           0.00238266    -0.00068455     0.00571951
 SUM OF ATOMIC FORCES           0.00068364     0.00309219     0.00113089     0.00336272

 Number of electrons:                                                        516
 Number of occupied orbitals:                                                258
 Number of molecular orbitals:                                               258

 Number of orbital functions:                                               1776
 Number of independent orbital functions:                                   1776

 Extrapolation method: ASPC


 SCF WAVEFUNCTION OPTIMIZATION

  ----------------------------------- OT ---------------------------------------
  Minimizer      : CG                  : conjugate gradient
  Preconditioner : FULL_SINGLE_INVERSE : inversion of 
                                         H + eS - 2*(Sc)(c^T*H*c+const)(Sc)^T
  Precond_solver : DEFAULT
  Line search    : 2PNT                : 2 energies, one gradient
  stepsize       :    0.08000000                  energy_gap     :    0.08000000
  eps_taylor     :   0.10000E-15                  max_taylor     :             4
  ----------------------------------- OT ---------------------------------------

  Step     Update method      Time    Convergence         Total energy    Change
  ------------------------------------------------------------------------------
     1 OT CG       0.80E-01  147.0     0.00038219      -709.4048151065 -7.09E+02
     2 OT LS       0.16E+00  105.3                     -709.4088139197
     3 OT CG       0.16E+00  173.1     0.00017244      -709.4101037690 -5.29E-03
     4 OT LS       0.79E-01  105.1                     -709.4101032093
     5 OT CG       0.79E-01  174.0     0.00007837      -709.4106422147 -5.38E-04
     6 OT LS       0.85E-01  105.0                     -709.4107612030
     7 OT CG       0.85E-01  173.6     0.00003571      -709.4107618000 -1.20E-04
     8 OT LS       0.87E-01  105.3                     -709.4107873278
     9 OT CG       0.87E-01  174.0     0.00001685      -709.4107873481 -2.55E-05
    10 OT LS       0.62E-01  105.1                     -709.4107906446
    11 OT CG       0.62E-01  173.2     0.00000910      -709.4107913536 -4.01E-06
    12 OT LS       0.65E-01  104.7                     -709.4107925789
    13 OT CG       0.65E-01  173.6     0.00000431      -709.4107925817 -1.23E-06
    14 OT LS       0.75E-01  104.5                     -709.4107928956
    15 OT CG       0.75E-01  172.7     0.00000233      -709.4107929021 -3.20E-07
    16 OT LS       0.59E-01  105.1                     -709.4107929705
    17 OT CG       0.59E-01  173.3     0.00000108      -709.4107929760 -7.39E-08
    18 OT LS       0.79E-01  105.6                     -709.4107929956
    19 OT CG       0.79E-01  173.0     0.00000049      -709.4107929970 -2.09E-08

  *** SCF run converged in    19 steps ***


  Electronic density on regular grids:       -515.9999992893        0.0000007107
  Core density on regular grids:              515.9999967678       -0.0000032322
  Total charge density on r-space grids:       -0.0000025215
  Total charge density g-space grids:          -0.0000025215

  Overlap energy of the core charge distribution:               0.00002838899430
  Self energy of the core charge distribution:              -1694.39446126194002
  Core Hamiltonian energy:                                    524.57788978184340
  Hartree energy:                                             684.40966558840103
  Exchange-correlation energy:                               -224.00391549424958

  Total energy:                                              -709.41079299695093

  outer SCF iter =    1 RMS gradient =   0.49E-06 energy =       -709.4107929970
  outer SCF loop converged in   1 iterations or   19 steps


 ENERGY| Total FORCE_EVAL ( QS ) energy (a.u.):             -709.410793001338220


 ATOMIC FORCES in [a.u.]

 # Atom   Kind   Element          X              Y              Z
      1      1      C          -0.00097956     0.00360220    -0.00341175
      2      1      C           0.00147006    -0.00345283    -0.00339362
      3      1      C          -0.00364236     0.00717884     0.00587166
      4      1      C           0.00506821    -0.00806930     0.00252983
      5      1      C          -0.00055510     0.00158121     0.00338313
      6      1      C          -0.00016755    -0.00355321     0.00433764
      7      2      N          -0.00617612     0.00727605     0.00416001
      8      2      N           0.00215254    -0.00664613    -0.00429809
      9      1      C          -0.00424781     0.00825243    -0.00236769
     10      1      C           0.00108086    -0.00121990    -0.00336748
     11      1      C          -0.00325185     0.00154765    -0.00438220
     12      1      C           0.00259412    -0.00264309     0.00342004
     13      1      C          -0.00228158     0.00294668     0.00351727
     14      1      C           0.00436653    -0.00678528    -0.00589448
     15      1      C           0.00918041    -0.01194920     0.01796156
     16      1      C          -0.01526142     0.01932312     0.00377720
     17      1      C          -0.00574869     0.01362489    -0.01730029
     18      1      C           0.00934479    -0.02277807    -0.00383210
     19      3      H          -0.00054044     0.00278701    -0.00936266
     20      3      H          -0.00406278     0.00737884     0.00811383
     21      3      H           0.00637942    -0.01203283     0.00398534
     22      3      H          -0.00731029     0.01156381    -0.00402844
     23      3      H           0.00212321    -0.00187203     0.00935779
     24      3      H           0.00440363    -0.00714935    -0.00806045
     25      3      H           0.00213084    -0.00477623    -0.00532911
     26      3      H           0.00209643    -0.00023101     0.00603779
     27      3      H          -0.00307596     0.00422246     0.00527651
     28      3      H           0.00082100     0.00189760    -0.00598915
     29      1      C           0.00089981     0.00349004     0.00338930
     30      1      C          -0.00138195    -0.00345499     0.00333091
     31      1      C           0.00363096     0.00706841    -0.00587415
     32      1      C          -0.00498496    -0.00816319    -0.00283236
     33      1      C           0.00052291     0.00141308    -0.00331081
     34      1      C           0.00029067    -0.00341487    -0.00427015
     35      2      N           0.00538321     0.00819364    -0.00471033
     36      2      N          -0.00248692    -0.00765665     0.00490756
     37      1      C           0.00439060     0.00849493     0.00247628
     38      1      C          -0.00102911    -0.00128623     0.00335789
     39      1      C           0.00321609     0.00169398     0.00426924
     40      1      C          -0.00252691    -0.00258918    -0.00331525
     41      1      C           0.00236081     0.00300749    -0.00344214
     42      1      C          -0.00433617    -0.00673174     0.00586048
     43      1      C          -0.00894138    -0.01192727    -0.01770141
     44      1      C           0.01540724     0.01980577    -0.00355918
     45      1      C           0.00566832     0.01358449     0.01770710
     46      1      C          -0.00909450    -0.02264343     0.00379331
     47      3      H           0.00052691     0.00279145     0.00940339
     48      3      H           0.00405075     0.00743840    -0.00813464
     49      3      H          -0.00630662    -0.01200645    -0.00396524
     50      3      H           0.00727183     0.01157207     0.00403803
     51      3      H          -0.00212213    -0.00185827    -0.00938642
     52      3      H          -0.00438970    -0.00720979     0.00805897
     53      3      H          -0.00213866    -0.00476078     0.00530252
     54      3      H          -0.00203414    -0.00022863    -0.00603377
     55      3      H           0.00308097     0.00429247    -0.00528993
     56      3      H          -0.00087962     0.00192324     0.00600394
     57      1      C          -0.00357985    -0.00090525     0.00353716
     58      1      C           0.00359088     0.00053876     0.00336365
     59      1      C          -0.00792479    -0.00042619    -0.00576278
     60      1      C           0.00912964    -0.00071945    -0.00245337
     61      1      C          -0.00151009    -0.00034977    -0.00341248
     62      1      C           0.00295077     0.00204195    -0.00430954
     63      2      N          -0.00569485     0.00126064    -0.00391418
     64      2      N           0.00523951     0.00132259     0.00387552
     65      1      C          -0.00934911    -0.00085424     0.00218233
     66      1      C           0.00156792    -0.00033062     0.00347682
     67      1      C          -0.00294972     0.00203582     0.00424531
     68      1      C           0.00359896    -0.00090377    -0.00338027
     69      1      C          -0.00368692     0.00051044    -0.00341493
     70      1      C           0.00802807    -0.00039121     0.00588680
     71      1      C           0.01513488    -0.00182275    -0.01795571
     72      1      C          -0.02358550     0.00340093    -0.00395038
     73      1      C          -0.01499248    -0.00177539     0.01785586
     74      1      C           0.02384937     0.00354243     0.00389238
     75      3      H          -0.00268450    -0.00086756     0.00932031
     76      3      H          -0.00845330    -0.00023444    -0.00813245
     77      3      H           0.01365598     0.00052038    -0.00396557
     78      3      H          -0.01366525     0.00046458     0.00396144
     79      3      H           0.00269662    -0.00084879    -0.00933919
     80      3      H           0.00841764    -0.00022037     0.00811322
     81      3      H           0.00515143     0.00057266     0.00532304
     82      3      H           0.00126206    -0.00168464    -0.00603700
     83      3      H          -0.00516652     0.00051476    -0.00534141
     84      3      H          -0.00119170    -0.00165995     0.00596175
     85      1      C          -0.00370060     0.00189019     0.01008255
     86      1      C           0.00874501    -0.00333679    -0.00481959
     87      1      C           0.00325617    -0.00287033     0.01067274
     88      1      C          -0.00214640    -0.01142319    -0.00130270
     89      1      C          -0.00883934     0.00165164     0.00587778
     90      1      C           0.00292147    -0.00808009    -0.00564269
     91      2      N          -0.00206484     0.00924950    -0.01242214
     92      2      N           0.00217860     0.01733289    -0.00245209
     93      3      H           0.00069556     0.00433075    -0.00067810
     94      3      H          -0.00277228     0.00169963    -0.00042703
     95      3      H          -0.00126726    -0.00054285    -0.00359894
     96      3      H          -0.00124200     0.00189459     0.00064741
     97      3      H           0.00005451     0.00021582    -0.00140370
     98      3      H          -0.00014692     0.00122409     0.00035873
     99      3      H           0.00108327     0.00014994    -0.00209272
    100      3      H           0.00108607     0.00324150     0.00183575
    101      3      H           0.00271611     0.00138725    -0.00130905
    102      3      H           0.00041815     0.00311916    -0.00430598
    103      1      C          -0.00260337    -0.00804557     0.00560687
    104      1      C           0.00882069     0.00173233    -0.00589531
    105      1      C           0.00233415    -0.01136875     0.00121623
    106      1      C          -0.00312817    -0.00287586    -0.01068091
    107      1      C          -0.00867908    -0.00341329     0.00485804
    108      1      C           0.00394353     0.00197871    -0.01023077
    109      2      N          -0.00154991     0.01769822     0.00259754
    110      2      N           0.00259329     0.00857807     0.01213382
    111      3      H          -0.00043442     0.00315224     0.00430388
    112      3      H          -0.00264621     0.00135589     0.00133360
    113      3      H          -0.00108279     0.00323961    -0.00184409
    114      3      H          -0.00108028     0.00013483     0.00211714
    115      3      H           0.00012416     0.00124144    -0.00032733
    116      3      H          -0.00006230     0.00020949     0.00140581
    117      3      H           0.00124407     0.00190517    -0.00066421
    118      3      H           0.00128608    -0.00052071     0.00358138
    119      3      H           0.00279009     0.00171026     0.00043617
    120      3      H          -0.00071283     0.00431948     0.00065622
    121      1      C           0.00021966    -0.00431624     0.01005148
    122      1      C          -0.00150435     0.00922874    -0.00488441
    123      1      C           0.00089846     0.00417124     0.01069625
    124      1      C           0.01103752     0.00376783    -0.00128226
    125      1      C           0.00293877    -0.00859638     0.00589149
    126      1      C           0.00527231     0.00596478    -0.00555710
    127      2      N          -0.00656217    -0.00721120    -0.01149578
    128      2      N          -0.01583485    -0.00608268    -0.00252155
    129      3      H          -0.00407906    -0.00157332    -0.00065832
    130      3      H          -0.00003612    -0.00328729    -0.00041752
    131      3      H           0.00109204    -0.00086589    -0.00359728
    132      3      H          -0.00100311    -0.00203073     0.00067310
    133      3      H          -0.00021771    -0.00009087    -0.00139828
    134      3      H          -0.00101110    -0.00073385     0.00033700
    135      3      H          -0.00065753     0.00084987    -0.00211964
    136      3      H          -0.00331031    -0.00066154     0.00183349
    137      3      H          -0.00251288     0.00161789    -0.00130777
    138      3      H          -0.00294881    -0.00132067    -0.00434889
    139      1      C           0.00841766     0.00163662     0.00555241
    140      1      C          -0.00586451     0.00675063    -0.00594531
    141      1      C           0.00864047     0.00769734     0.00131184
    142      1      C           0.00411953    -0.00133574    -0.01080127
    143      1      C           0.00730126    -0.00574719     0.00492779
    144      1      C          -0.00342546     0.00250439    -0.01037247
    145      2      N          -0.01394455    -0.01081742     0.00310146
    146      2      N          -0.00907833    -0.00251752     0.01341007
    147      3      H          -0.00252118    -0.00196661     0.00428746
    148      3      H           0.00015035    -0.00302944     0.00129170
    149      3      H          -0.00227251    -0.00256606    -0.00190999
    150      3      H           0.00039185    -0.00099726     0.00210802
    151      3      H          -0.00113867    -0.00050136    -0.00035045
    152      3      H          -0.00012269    -0.00015868     0.00138722
    153      3      H          -0.00223550     0.00013661    -0.00066411
    154      3      H          -0.00024418     0.00135745     0.00354549
    155      3      H          -0.00286379     0.00149576     0.00038144
    156      3      H          -0.00342485    -0.00274790     0.00061094
    157      1      C          -0.00837208     0.00163029    -0.00567222
    158      1      C           0.00577527     0.00681996     0.00593093
    159      1      C          -0.00868407     0.00759715    -0.00128780
    160      1      C          -0.00414343    -0.00138329     0.01077170
    161      1      C          -0.00728560    -0.00589576    -0.00492689
    162      1      C           0.00350469     0.00228198     0.01033175
    163      2      N           0.01342498    -0.00941902    -0.00265546
    164      2      N           0.00907925    -0.00179867    -0.01226988
    165      3      H           0.00252358    -0.00195002    -0.00430183
    166      3      H          -0.00014185    -0.00305112    -0.00131166
    167      3      H           0.00226936    -0.00256205     0.00188664
    168      3      H          -0.00040273    -0.00099199    -0.00212769
    169      3      H           0.00114036    -0.00052189     0.00033253
    170      3      H           0.00010907    -0.00015385    -0.00139254
    171      3      H           0.00223120     0.00014636     0.00063582
    172      3      H           0.00021223     0.00137490    -0.00358343
    173      3      H           0.00285581     0.00155273    -0.00039749
    174      3      H           0.00341870    -0.00275520    -0.00065221
    175      1      C          -0.00019375    -0.00432311    -0.01011185
    176      1      C           0.00150447     0.00921357     0.00492540
    177      1      C          -0.00094457     0.00422027    -0.01076332
    178      1      C          -0.01108601     0.00370205     0.00128238
    179      1      C          -0.00292579    -0.00852103    -0.00587773
    180      1      C          -0.00540022     0.00606873     0.00559520
    181      2      N           0.00633264    -0.00722450     0.01167255
    182      2      N           0.01544619    -0.00615350     0.00260269
    183      3      H           0.00408563    -0.00156578     0.00060664
    184      3      H           0.00003669    -0.00328212     0.00040710
    185      3      H          -0.00109440    -0.00086184     0.00359152
    186      3      H           0.00099902    -0.00202209    -0.00063022
    187      3      H           0.00020434    -0.00009516     0.00140226
    188      3      H           0.00101860    -0.00072884    -0.00033265
    189      3      H           0.00065263     0.00083491     0.00212221
    190      3      H           0.00333665    -0.00066606    -0.00187040
    191      3      H           0.00252434     0.00163743     0.00130568
    192      3      H           0.00293361    -0.00125413     0.00434000
 SUM OF ATOMIC FORCES           0.00054041     0.00368177     0.00137980     0.00396880

 Number of electrons:                                                        516
 Number of occupied orbitals:                                                258
 Number of molecular orbitals:                                               258

 Number of orbital functions:                                               1776
 Number of independent orbital functions:                                   1776

 Extrapolation method: ASPC


 SCF WAVEFUNCTION OPTIMIZATION

  ----------------------------------- OT ---------------------------------------
  Minimizer      : CG                  : conjugate gradient
  Preconditioner : FULL_SINGLE_INVERSE : inversion of 
                                         H + eS - 2*(Sc)(c^T*H*c+const)(Sc)^T
  Precond_solver : DEFAULT
  Line search    : 2PNT                : 2 energies, one gradient
  stepsize       :    0.08000000                  energy_gap     :    0.08000000
  eps_taylor     :   0.10000E-15                  max_taylor     :             4
  ----------------------------------- OT ---------------------------------------

  Step     Update method      Time    Convergence         Total energy    Change
  ------------------------------------------------------------------------------
     1 OT CG       0.80E-01  147.2     0.00013970      -709.4107375283 -7.09E+02
     2 OT LS       0.16E+00  104.8                     -709.4112707322
     3 OT CG       0.16E+00  173.2     0.00006362      -709.4114399019 -7.02E-04
     4 OT LS       0.78E-01  104.9                     -709.4114383301
     5 OT CG       0.78E-01  172.8     0.00002902      -709.4115123625 -7.25E-05
     6 OT LS       0.84E-01  105.2                     -709.4115285021
     7 OT CG       0.84E-01  173.3     0.00001343      -709.4115285832 -1.62E-05
     8 OT LS       0.83E-01  104.7                     -709.4115320247
     9 OT CG       0.83E-01  173.7     0.00000679      -709.4115320251 -3.44E-06
    10 OT LS       0.59E-01  104.3                     -709.4115325351
    11 OT CG       0.59E-01  172.5     0.00000356      -709.4115326442 -6.19E-07
    12 OT LS       0.65E-01  104.8                     -709.4115328321
    13 OT CG       0.65E-01  173.5     0.00000169      -709.4115328340 -1.90E-07
    14 OT LS       0.73E-01  104.7                     -709.4115328810
    15 OT CG       0.73E-01  172.9     0.00000092      -709.4115328815 -4.75E-08

  *** SCF run converged in    15 steps ***


  Electronic density on regular grids:       -515.9999992846        0.0000007154
  Core density on regular grids:              515.9999967660       -0.0000032340
  Total charge density on r-space grids:       -0.0000025186
  Total charge density g-space grids:          -0.0000025186

  Overlap energy of the core charge distribution:               0.00002959779004
  Self energy of the core charge distribution:              -1694.39446126194002
  Core Hamiltonian energy:                                    524.82844672998988
  Hartree energy:                                             684.23610607572687
  Exchange-correlation energy:                               -224.08165402303908

  Total energy:                                              -709.41153288147223

  outer SCF iter =    1 RMS gradient =   0.92E-06 energy =       -709.4115328815
  outer SCF loop converged in   1 iterations or   15 steps


 ENERGY| Total FORCE_EVAL ( QS ) energy (a.u.):             -709.411532893438107


 ATOMIC FORCES in [a.u.]

 # Atom   Kind   Element          X              Y              Z
      1      1      C          -0.00042569     0.00287712    -0.00416113
      2      1      C           0.00117590    -0.00319258    -0.00265404
      3      1      C          -0.00378526     0.00750278     0.00561823
      4      1      C           0.00396251    -0.00596940     0.00167753
      5      1      C           0.00040988    -0.00009650     0.00383246
      6      1      C          -0.00056701    -0.00304450     0.00396499
      7      2      N          -0.00447138     0.00409833     0.00481618
      8      2      N           0.00045125    -0.00383189    -0.00492213
      9      1      C          -0.00298323     0.00627309    -0.00152205
     10      1      C           0.00009360     0.00045815    -0.00383178
     11      1      C          -0.00300755     0.00095072    -0.00400113
     12      1      C           0.00223095    -0.00180462     0.00416604
     13      1      C          -0.00220152     0.00257107     0.00274935
     14      1      C           0.00457888    -0.00706455    -0.00562146
     15      1      C           0.00742891    -0.00973801     0.01497273
     16      1      C          -0.01309005     0.01594515     0.00273512
     17      1      C          -0.00470767     0.01104932    -0.01440427
     18      1      C           0.00747425    -0.01923805    -0.00277125
     19      3      H          -0.00060772     0.00294210    -0.00981928
     20      3      H          -0.00419622     0.00762078     0.00847153
     21      3      H           0.00638736    -0.01205235     0.00392254
     22      3      H          -0.00732182     0.01157669    -0.00396373
     23      3      H           0.00222414    -0.00200869     0.00982133
     24      3      H           0.00455078    -0.00738819    -0.00842173
     25      3      H           0.00269256    -0.00560272    -0.00645120
     26      3      H           0.00276796    -0.00038347     0.00756578
     27      3      H          -0.00351721     0.00511961     0.00640951
     28      3      H           0.00103114     0.00256782    -0.00752418
     29      1      C           0.00035746     0.00278132     0.00415205
     30      1      C          -0.00109255    -0.00320274     0.00260428
     31      1      C           0.00377634     0.00741969    -0.00562368
     32      1      C          -0.00388198    -0.00607464    -0.00194025
     33      1      C          -0.00041448    -0.00023699    -0.00377193
     34      1      C           0.00066718    -0.00293428    -0.00390794
     35      2      N           0.00356238     0.00477307    -0.00536801
     36      2      N          -0.00063687    -0.00453011     0.00545484
     37      1      C           0.00313054     0.00647740     0.00162066
     38      1      C          -0.00005433     0.00039790     0.00382748
     39      1      C           0.00297310     0.00109570     0.00392017
     40      1      C          -0.00217230    -0.00175273    -0.00408388
     41      1      C           0.00227572     0.00261892    -0.00269480
     42      1      C          -0.00455365    -0.00701988     0.00559959
     43      1      C          -0.00722618    -0.00971243    -0.01474242
     44      1      C           0.01323915     0.01639480    -0.00255152
     45      1      C           0.00465296     0.01101870     0.01474709
     46      1      C          -0.00725570    -0.01910258     0.00274645
     47      3      H           0.00059308     0.00294401     0.00985092
     48      3      H           0.00418273     0.00767633    -0.00848957
     49      3      H          -0.00632081    -0.01203904    -0.00390649
     50      3      H           0.00728387     0.01158585     0.00397308
     51      3      H          -0.00222205    -0.00199362    -0.00983771
     52      3      H          -0.00453295    -0.00744623     0.00841707
     53      3      H          -0.00269354    -0.00559370     0.00642519
     54      3      H          -0.00271145    -0.00038059    -0.00756095
     55      3      H           0.00351404     0.00518400    -0.00641923
     56      3      H          -0.00108526     0.00258510     0.00753191
     57      1      C          -0.00268732    -0.00100975     0.00426284
     58      1      C           0.00324724     0.00065421     0.00263292
     59      1      C          -0.00830453    -0.00045937    -0.00552585
     60      1      C           0.00681510    -0.00082004    -0.00160176
     61      1      C           0.00042796    -0.00033604    -0.00384868
     62      1      C           0.00230356     0.00212931    -0.00393802
     63      2      N          -0.00262064     0.00133141    -0.00464533
     64      2      N           0.00207009     0.00137721     0.00452027
     65      1      C          -0.00699645    -0.00094867     0.00137368
     66      1      C          -0.00037392    -0.00032247     0.00390457
     67      1      C          -0.00230664     0.00212896     0.00390155
     68      1      C           0.00270426    -0.00101315    -0.00412827
     69      1      C          -0.00332312     0.00062665    -0.00266703
     70      1      C           0.00837927    -0.00041833     0.00563649
     71      1      C           0.01230217    -0.00143659    -0.01497370
     72      1      C          -0.01968672     0.00324404    -0.00290009
     73      1      C          -0.01219074    -0.00139076     0.01488063
     74      1      C           0.01993064     0.00336896     0.00283110
     75      3      H          -0.00285306    -0.00088504     0.00978252
     76      3      H          -0.00871958    -0.00024317    -0.00848131
     77      3      H           0.01367695     0.00052411    -0.00390415
     78      3      H          -0.01368947     0.00046783     0.00390021
     79      3      H           0.00286619    -0.00086437    -0.00980108
     80      3      H           0.00869029    -0.00022989     0.00846743
     81      3      H           0.00614848     0.00049704     0.00645183
     82      3      H           0.00173157    -0.00218762    -0.00756514
     83      3      H          -0.00615741     0.00044501    -0.00646223
     84      3      H          -0.00166674    -0.00217168     0.00750266
     85      1      C          -0.00299825     0.00049148     0.00828250
     86      1      C           0.00582846    -0.00353458    -0.00346071
     87      1      C           0.00198119    -0.00193333     0.00781030
     88      1      C          -0.00125695    -0.00828298    -0.00116457
     89      1      C          -0.00573330     0.00074602     0.00528692
     90      1      C           0.00227683    -0.00729305    -0.00356623
     91      2      N          -0.00062800     0.00782482    -0.00882859
     92      2      N           0.00030571     0.01313375    -0.00274180
     93      3      H           0.00049602     0.00524479     0.00055011
     94      3      H          -0.00117081     0.00230129     0.00007369
     95      3      H          -0.00097915    -0.00114798    -0.00470793
     96      3      H          -0.00128781     0.00258807     0.00202737
     97      3      H           0.00098146    -0.00105195    -0.00106484
     98      3      H          -0.00088298     0.00033621     0.00146024
     99      3      H           0.00116234    -0.00085939    -0.00326599
    100      3      H           0.00077158     0.00399856     0.00285048
    101      3      H           0.00109063     0.00096794    -0.00194999
    102      3      H           0.00062425     0.00240559    -0.00559982
    103      1      C          -0.00199752    -0.00725792     0.00353186
    104      1      C           0.00575141     0.00081162    -0.00529649
    105      1      C           0.00141727    -0.00822691     0.00110843
    106      1      C          -0.00186777    -0.00193765    -0.00782603
    107      1      C          -0.00575438    -0.00359228     0.00348726
    108      1      C           0.00321033     0.00056619    -0.00840764
    109      2      N           0.00046951     0.01347447     0.00285114
    110      2      N           0.00129053     0.00719878     0.00857742
    111      3      H          -0.00063744     0.00243259     0.00560012
    112      3      H          -0.00103082     0.00094665     0.00196846
    113      3      H          -0.00077420     0.00399913    -0.00285915
    114      3      H          -0.00115340    -0.00087148     0.00328267
    115      3      H           0.00087045     0.00034821    -0.00144405
    116      3      H          -0.00098581    -0.00106314     0.00106733
    117      3      H           0.00128442     0.00259893    -0.00204240
    118      3      H           0.00100027    -0.00112831     0.00469374
    119      3      H           0.00118489     0.00230474    -0.00006322
    120      3      H          -0.00051662     0.00523823    -0.00057274
    121      1      C           0.00107115    -0.00299280     0.00824370
    122      1      C           0.00013953     0.00679242    -0.00351723
    123      1      C           0.00072962     0.00259129     0.00783914
    124      1      C           0.00786538     0.00297046    -0.00115736
    125      1      C           0.00218736    -0.00545118     0.00528155
    126      1      C           0.00496394     0.00509344    -0.00349842
    127      2      N          -0.00615311    -0.00541148    -0.00790593
    128      2      N          -0.01136379    -0.00572020    -0.00281298
    129      3      H          -0.00476887    -0.00220111     0.00057706
    130      3      H          -0.00136344    -0.00219786     0.00008315
    131      3      H           0.00146895    -0.00031591    -0.00471097
    132      3      H          -0.00158022    -0.00241187     0.00205823
    133      3      H           0.00041492     0.00135108    -0.00106594
    134      3      H           0.00013367    -0.00092124     0.00144517
    135      3      H           0.00016802     0.00141515    -0.00328695
    136      3      H          -0.00380879    -0.00131126     0.00285611
    137      3      H          -0.00134719     0.00042861    -0.00194099
    138      3      H          -0.00243418    -0.00077801    -0.00563892
    139      1      C           0.00743190     0.00178818     0.00347569
    140      1      C          -0.00355343     0.00453664    -0.00533390
    141      1      C           0.00639539     0.00532920     0.00117138
    142      1      C           0.00266894    -0.00071053    -0.00793000
    143      1      C           0.00599628    -0.00315093     0.00353751
    144      1      C          -0.00187618     0.00258086    -0.00854203
    145      2      N          -0.01126322    -0.00679239     0.00328606
    146      2      N          -0.00709721    -0.00308277     0.00976293
    147      3      H          -0.00180874    -0.00178422     0.00558603
    148      3      H          -0.00030818    -0.00142436     0.00192622
    149      3      H          -0.00307346    -0.00267643    -0.00292480
    150      3      H           0.00129270    -0.00055817     0.00328049
    151      3      H          -0.00073410     0.00058869    -0.00145677
    152      3      H           0.00143836    -0.00031920     0.00105864
    153      3      H          -0.00285337    -0.00017651    -0.00205496
    154      3      H           0.00042321     0.00141590     0.00466777
    155      3      H          -0.00257299    -0.00018251    -0.00011415
    156      3      H          -0.00430436    -0.00303766    -0.00061418
    157      1      C          -0.00738909     0.00177226    -0.00358818
    158      1      C           0.00347294     0.00458791     0.00531507
    159      1      C          -0.00642988     0.00524462    -0.00116136
    160      1      C          -0.00269603    -0.00074178     0.00790251
    161      1      C          -0.00599429    -0.00327769    -0.00354273
    162      1      C           0.00193813     0.00237275     0.00848791
    163      2      N           0.01074475    -0.00569016    -0.00286747
    164      2      N           0.00710631    -0.00230836    -0.00869347
    165      3      H           0.00181188    -0.00176741    -0.00559678
    166      3      H           0.00031276    -0.00143735    -0.00194402
    167      3      H           0.00307335    -0.00267155     0.00290411
    168      3      H          -0.00130264    -0.00055463    -0.00329493
    169      3      H           0.00073285     0.00056513     0.00144272
    170      3      H          -0.00145068    -0.00031977    -0.00106361
    171      3      H           0.00284909    -0.00016733     0.00202385
    172      3      H          -0.00045222     0.00143229    -0.00470136
    173      3      H           0.00257035    -0.00012858     0.00009628
    174      3      H           0.00430798    -0.00304691     0.00058514
    175      1      C          -0.00104501    -0.00300894    -0.00830528
    176      1      C          -0.00014225     0.00677991     0.00354199
    177      1      C          -0.00077333     0.00262948    -0.00788559
    178      1      C          -0.00790435     0.00291972     0.00115950
    179      1      C          -0.00217560    -0.00538697    -0.00527832
    180      1      C          -0.00507975     0.00518680     0.00352705
    181      2      N           0.00588758    -0.00535417     0.00816825
    182      2      N           0.01106286    -0.00581825     0.00283052
    183      3      H           0.00477718    -0.00218489    -0.00061777
    184      3      H           0.00136147    -0.00218536    -0.00008996
    185      3      H          -0.00147588    -0.00031419     0.00470640
    186      3      H           0.00158335    -0.00240091    -0.00202291
    187      3      H          -0.00043479     0.00134599     0.00107002
    188      3      H          -0.00012436    -0.00092102    -0.00144289
    189      3      H          -0.00017869     0.00139765     0.00329014
    190      3      H           0.00383460    -0.00130731    -0.00288361
    191      3      H           0.00135948     0.00043932     0.00193894
    192      3      H           0.00241944    -0.00072246     0.00562782
 SUM OF ATOMIC FORCES           0.00067397     0.00313652     0.00114858     0.00340752

 *******************************************************************************
 ***                 BRENT   - NUMBER OF ENERGY EVALUATIONS :       3        ***
 *******************************************************************************

 --------  Informations at step =     1 ------------
  Optimization Method        =                   SD
  Total Energy               =      -709.4115356353
  Real energy change         =        -0.0333554270
  Decrease in energy         =                  YES
  Used time                  =            15342.556

  Convergence check :
  Max. step size             =         0.0366931271
  Conv. limit for step size  =         0.0010000000
  Convergence in step size   =                   NO
  RMS step size              =         0.0133719088
  Conv. limit for RMS step   =         0.0010000000
  Convergence in RMS step    =                   NO
  Max. gradient              =         0.0241088444
  Conv. limit for gradients  =         0.0010000000
  Conv. for gradients        =                   NO
  RMS gradient               =         0.0087858761
  Conv. limit for RMS grad.  =         0.0010000000
  Conv. for gradients        =                   NO
 ---------------------------------------------------

 Number of electrons:                                                        516
 Number of occupied orbitals:                                                258
 Number of molecular orbitals:                                               258

 Number of orbital functions:                                               1776
 Number of independent orbital functions:                                   1776

 Extrapolation method: ASPC


 SCF WAVEFUNCTION OPTIMIZATION

  ----------------------------------- OT ---------------------------------------
  Minimizer      : CG                  : conjugate gradient
  Preconditioner : FULL_SINGLE_INVERSE : inversion of 
                                         H + eS - 2*(Sc)(c^T*H*c+const)(Sc)^T
  Precond_solver : DEFAULT
  Line search    : 2PNT                : 2 energies, one gradient
  stepsize       :    0.08000000                  energy_gap     :    0.08000000
  eps_taylor     :   0.10000E-15                  max_taylor     :             4
  ----------------------------------- OT ---------------------------------------

  Step     Update method      Time    Convergence         Total energy    Change
  ------------------------------------------------------------------------------
     1 OT CG       0.80E-01  146.4     0.00027733      -709.4084061004 -7.09E+02
     2 OT LS       0.16E+00  104.9                     -709.4105066979
     3 OT CG       0.16E+00  173.6     0.00012621      -709.4111704276 -2.76E-03
     4 OT LS       0.78E-01  104.4                     -709.4111654137
     5 OT CG       0.78E-01  173.1     0.00005745      -709.4114553417 -2.85E-04
     6 OT LS       0.84E-01  104.8                     -709.4115184521
     7 OT CG       0.84E-01  173.9     0.00002670      -709.4115187499 -6.34E-05
     8 OT LS       0.83E-01  104.7                     -709.4115323035
     9 OT CG       0.83E-01  174.3     0.00001305      -709.4115323050 -1.36E-05
    10 OT LS       0.62E-01  104.2                     -709.4115344580
    11 OT CG       0.62E-01  173.2     0.00000665      -709.4115347308 -2.43E-06
    12 OT LS       0.68E-01  105.1                     -709.4115354114
    13 OT CG       0.68E-01  173.0     0.00000309      -709.4115354159 -6.85E-07
    14 OT LS       0.79E-01  104.8                     -709.4115355855
    15 OT CG       0.79E-01  173.5     0.00000156      -709.4115355893 -1.73E-07
    16 OT LS       0.64E-01  104.0                     -709.4115356231
    17 OT CG       0.64E-01  173.5     0.00000074      -709.4115356251 -3.58E-08

  *** SCF run converged in    17 steps ***


  Electronic density on regular grids:       -515.9999992840        0.0000007160
  Core density on regular grids:              515.9999967660       -0.0000032340
  Total charge density on r-space grids:       -0.0000025181
  Total charge density g-space grids:          -0.0000025181

  Overlap energy of the core charge distribution:               0.00002968585218
  Self energy of the core charge distribution:              -1694.39446126194002
  Core Hamiltonian energy:                                    524.84591344976275
  Hartree energy:                                             684.22406788498506
  Exchange-correlation energy:                               -224.08708538380827

  Total energy:                                              -709.41153562514819

  outer SCF iter =    1 RMS gradient =   0.74E-06 energy =       -709.4115356251
  outer SCF loop converged in   1 iterations or   17 steps


 ENERGY| Total FORCE_EVAL ( QS ) energy (a.u.):             -709.411535634212441


 ATOMIC FORCES in [a.u.]

 # Atom   Kind   Element          X              Y              Z
      1      1      C          -0.00038764     0.00282815    -0.00421523
      2      1      C           0.00115497    -0.00317340    -0.00261051
      3      1      C          -0.00379828     0.00753117     0.00560678
      4      1      C           0.00388699    -0.00582699     0.00161599
      5      1      C           0.00047936    -0.00021781     0.00386462
      6      1      C          -0.00059451    -0.00301129     0.00393938
      7      2      N          -0.00434672     0.00387189     0.00486208
      8      2      N           0.00032784    -0.00363429    -0.00496063
      9      1      C          -0.00289999     0.00614198    -0.00146349
     10      1      C           0.00002419     0.00057675    -0.00386502
     11      1      C          -0.00299287     0.00091124    -0.00397650
     12      1      C           0.00220646    -0.00174698     0.00422015
     13      1      C          -0.00219555     0.00254397     0.00270417
     14      1      C           0.00459647    -0.00708839    -0.00561004
     15      1      C           0.00730607    -0.00958305     0.01475848
     16      1      C          -0.01293463     0.01570553     0.00266486
     17      1      C          -0.00463475     0.01086873    -0.01419649
     18      1      C           0.00734216    -0.01898529    -0.00270028
     19      3      H          -0.00061246     0.00295290    -0.00984994
     20      3      H          -0.00420587     0.00763858     0.00849744
     21      3      H           0.00638788    -0.01205333     0.00391765
     22      3      H          -0.00732172     0.01157652    -0.00395832
     23      3      H           0.00223119    -0.00201832     0.00985247
     24      3      H           0.00456196    -0.00740606    -0.00844821
     25      3      H           0.00273219    -0.00566082    -0.00653042
     26      3      H           0.00281547    -0.00039431     0.00767292
     27      3      H          -0.00354805     0.00518259     0.00648918
     28      3      H           0.00104597     0.00261531    -0.00763187
     29      1      C           0.00032019     0.00273356     0.00420699
     30      1      C          -0.00107163    -0.00318427     0.00256162
     31      1      C           0.00378952     0.00745009    -0.00561223
     32      1      C          -0.00380627    -0.00593282    -0.00187562
     33      1      C          -0.00048259    -0.00035623    -0.00380485
     34      1      C           0.00069317    -0.00290306    -0.00388310
     35      2      N           0.00343720     0.00452600    -0.00541438
     36      2      N          -0.00051039    -0.00430696     0.00548746
     37      1      C           0.00304733     0.00634390     0.00156151
     38      1      C           0.00001463     0.00051641     0.00386090
     39      1      C           0.00295841     0.00105621     0.00389797
     40      1      C          -0.00214836    -0.00169526    -0.00413945
     41      1      C           0.00226913     0.00259118    -0.00265101
     42      1      C          -0.00457152    -0.00704425     0.00558891
     43      1      C          -0.00710581    -0.00955715    -0.01453019
     44      1      C           0.01308396     0.01615280    -0.00248356
     45      1      C           0.00458178     0.01083870     0.01453463
     46      1      C          -0.00712586    -0.01884977     0.00267646
     47      3      H           0.00059775     0.00295463     0.00988093
     48      3      H           0.00419223     0.00769375    -0.00851522
     49      3      H          -0.00632182    -0.01204089    -0.00390188
     50      3      H           0.00728381     0.01158559     0.00396762
     51      3      H          -0.00222902    -0.00200315    -0.00986796
     52      3      H          -0.00454381    -0.00746388     0.00844328
     53      3      H          -0.00273267    -0.00565225     0.00650441
     54      3      H          -0.00275937    -0.00039136    -0.00766800
     55      3      H           0.00354428     0.00524655    -0.00649859
     56      3      H          -0.00109976     0.00263201     0.00763914
     57      1      C          -0.00262646    -0.00101731     0.00431534
     58      1      C           0.00322225     0.00066224     0.00258985
     59      1      C          -0.00833633    -0.00046191    -0.00551604
     60      1      C           0.00666026    -0.00082646    -0.00154168
     61      1      C           0.00056562    -0.00033512    -0.00388014
     62      1      C           0.00226107     0.00213626    -0.00391345
     63      2      N          -0.00240274     0.00133651    -0.00469332
     64      2      N           0.00184586     0.00138090     0.00456321
     65      1      C          -0.00683799    -0.00095447     0.00131625
     66      1      C          -0.00051252    -0.00032190     0.00393535
     67      1      C          -0.00226416     0.00213630     0.00387862
     68      1      C           0.00264331    -0.00102105    -0.00418219
     69      1      C          -0.00329673     0.00063479    -0.00262267
     70      1      C           0.00840939    -0.00042050     0.00562535
     71      1      C           0.01210356    -0.00140951    -0.01475966
     72      1      C          -0.01940933     0.00323168    -0.00282949
     73      1      C          -0.01199433    -0.00136373     0.01466715
     74      1      C           0.01965195     0.00335546     0.00275957
     75      3      H          -0.00286486    -0.00088620     0.00981354
     76      3      H          -0.00873928    -0.00024395    -0.00850665
     77      3      H           0.01367735     0.00052418    -0.00389907
     78      3      H          -0.01369029     0.00046786     0.00389526
     79      3      H           0.00287804    -0.00086541    -0.00983204
     80      3      H           0.00871027    -0.00023073     0.00849298
     81      3      H           0.00621829     0.00049160     0.00653107
     82      3      H           0.00176483    -0.00222319    -0.00767229
     83      3      H          -0.00622688     0.00044001    -0.00654102
     84      3      H          -0.00170039    -0.00220786     0.00761072
     85      1      C          -0.00294783     0.00039293     0.00815718
     86      1      C           0.00562387    -0.00354987    -0.00336441
     87      1      C           0.00189087    -0.00186767     0.00760842
     88      1      C          -0.00119371    -0.00806150    -0.00115432
     89      1      C          -0.00551534     0.00068117     0.00524683
     90      1      C           0.00223126    -0.00723921    -0.00342025
     91      2      N          -0.00052767     0.00772546    -0.00857143
     92      2      N           0.00017323     0.01283398    -0.00276491
     93      3      H           0.00048149     0.00530990     0.00063781
     94      3      H          -0.00105723     0.00234405     0.00010922
     95      3      H          -0.00095893    -0.00119092    -0.00478670
     96      3      H          -0.00129114     0.00263726     0.00212484
     97      3      H           0.00104688    -0.00114134    -0.00104093
     98      3      H          -0.00093493     0.00027361     0.00153786
     99      3      H           0.00116798    -0.00093070    -0.00334918
    100      3      H           0.00074955     0.00405232     0.00292236
    101      3      H           0.00097508     0.00093812    -0.00199563
    102      3      H           0.00063918     0.00235435    -0.00569226
    103      1      C          -0.00195463    -0.00720408     0.00338596
    104      1      C           0.00553594     0.00074572    -0.00525580
    105      1      C           0.00135210    -0.00800535     0.00110035
    106      1      C          -0.00177845    -0.00187192    -0.00762466
    107      1      C          -0.00554930    -0.00360628     0.00339011
    108      1      C           0.00315780     0.00046670    -0.00828070
    109      2      N           0.00061164     0.01317291     0.00287184
    110      2      N           0.00119933     0.00710265     0.00832292
    111      3      H          -0.00065213     0.00238093     0.00569269
    112      3      H          -0.00091602     0.00091755     0.00201365
    113      3      H          -0.00075258     0.00405306    -0.00293106
    114      3      H          -0.00115862    -0.00094255     0.00336528
    115      3      H           0.00092313     0.00028523    -0.00152275
    116      3      H          -0.00105099    -0.00115288     0.00104345
    117      3      H           0.00128735     0.00264814    -0.00213976
    118      3      H           0.00098022    -0.00117144     0.00477276
    119      3      H           0.00107101     0.00234700    -0.00009867
    120      3      H          -0.00050232     0.00530369    -0.00066051
    121      1      C           0.00113056    -0.00289875     0.00811775
    122      1      C           0.00025611     0.00662222    -0.00342043
    123      1      C           0.00071823     0.00247972     0.00763759
    124      1      C           0.00764138     0.00291473    -0.00114814
    125      1      C           0.00213571    -0.00522974     0.00524007
    126      1      C           0.00494362     0.00503269    -0.00335375
    127      2      N          -0.00612472    -0.00528558    -0.00765020
    128      2      N          -0.01104485    -0.00569351    -0.00283602
    129      3      H          -0.00481781    -0.00224607     0.00066522
    130      3      H          -0.00145758    -0.00212072     0.00011864
    131      3      H           0.00149574    -0.00027715    -0.00478990
    132      3      H          -0.00162108    -0.00243893     0.00215603
    133      3      H           0.00045947     0.00145274    -0.00104250
    134      3      H           0.00021439    -0.00093451     0.00152324
    135      3      H           0.00022625     0.00145509    -0.00336961
    136      3      H          -0.00384431    -0.00135713     0.00292852
    137      3      H          -0.00126438     0.00034413    -0.00198604
    138      3      H          -0.00239739    -0.00073905    -0.00573089
    139      1      C           0.00736378     0.00179981     0.00332984
    140      1      C          -0.00339003     0.00438190    -0.00529238
    141      1      C           0.00623735     0.00516173     0.00116107
    142      1      C           0.00256678    -0.00066589    -0.00772740
    143      1      C           0.00590607    -0.00296808     0.00343907
    144      1      C          -0.00176666     0.00258532    -0.00841449
    145      2      N          -0.01107202    -0.00650758     0.00330159
    146      2      N          -0.00695907    -0.00312236     0.00950156
    147      3      H          -0.00175765    -0.00177128     0.00567860
    148      3      H          -0.00034074    -0.00131037     0.00197135
    149      3      H          -0.00313014    -0.00268451    -0.00299661
    150      3      H           0.00135628    -0.00052723     0.00336349
    151      3      H          -0.00070563     0.00066556    -0.00153469
    152      3      H           0.00154837    -0.00033056     0.00103547
    153      3      H          -0.00289718    -0.00019865    -0.00215316
    154      3      H           0.00047034     0.00142021     0.00474731
    155      3      H          -0.00255248    -0.00030146    -0.00014927
    156      3      H          -0.00436714    -0.00305800    -0.00070163
    157      1      C          -0.00732118     0.00178323    -0.00344175
    158      1      C           0.00331018     0.00443186     0.00527320
    159      1      C          -0.00627118     0.00507826    -0.00115204
    160      1      C          -0.00259407    -0.00069599     0.00770008
    161      1      C          -0.00590498    -0.00309325    -0.00344471
    162      1      C           0.00182733     0.00237819     0.00835943
    163      2      N           0.01055373    -0.00542676    -0.00288493
    164      2      N           0.00696875    -0.00234420    -0.00843799
    165      3      H           0.00176083    -0.00175445    -0.00568912
    166      3      H           0.00034505    -0.00132273    -0.00198901
    167      3      H           0.00313025    -0.00267956     0.00297613
    168      3      H          -0.00136616    -0.00052381    -0.00337757
    169      3      H           0.00070416     0.00064179     0.00152092
    170      3      H          -0.00156062    -0.00033151    -0.00104040
    171      3      H           0.00289290    -0.00018951     0.00212185
    172      3      H          -0.00049916     0.00143653    -0.00478060
    173      3      H           0.00255022    -0.00024776     0.00013127
    174      3      H           0.00437144    -0.00306739     0.00067346
    175      1      C          -0.00110446    -0.00291555    -0.00817945
    176      1      C          -0.00025904     0.00660986     0.00344403
    177      1      C          -0.00076177     0.00251715    -0.00768258
    178      1      C          -0.00767967     0.00286504     0.00115041
    179      1      C          -0.00212401    -0.00516636    -0.00523759
    180      1      C          -0.00505860     0.00512529     0.00338173
    181      2      N           0.00585670    -0.00522341     0.00791799
    182      2      N           0.01075013    -0.00579350     0.00284913
    183      3      H           0.00482625    -0.00222923    -0.00070514
    184      3      H           0.00145544    -0.00210768    -0.00012520
    185      3      H          -0.00150300    -0.00027558     0.00478544
    186      3      H           0.00162473    -0.00242781    -0.00212124
    187      3      H          -0.00047981     0.00144761     0.00104659
    188      3      H          -0.00020496    -0.00093462    -0.00152111
    189      3      H          -0.00023733     0.00143741     0.00337285
    190      3      H           0.00387008    -0.00135257    -0.00295535
    191      3      H           0.00127673     0.00035421     0.00198399
    192      3      H           0.00238266    -0.00068426     0.00571966
 SUM OF ATOMIC FORCES           0.00068364     0.00309222     0.00113088     0.00336274

 --------------------------
 OPTIMIZATION STEP:      2
 --------------------------

 Number of electrons:                                                        516
 Number of occupied orbitals:                                                258
 Number of molecular orbitals:                                               258

 Number of orbital functions:                                               1776
 Number of independent orbital functions:                                   1776

 Extrapolation method: ASPC


 SCF WAVEFUNCTION OPTIMIZATION

  ----------------------------------- OT ---------------------------------------
  Minimizer      : CG                  : conjugate gradient
  Preconditioner : FULL_SINGLE_INVERSE : inversion of 
                                         H + eS - 2*(Sc)(c^T*H*c+const)(Sc)^T
  Precond_solver : DEFAULT
  Line search    : 2PNT                : 2 energies, one gradient
  stepsize       :    0.08000000                  energy_gap     :    0.08000000
  eps_taylor     :   0.10000E-15                  max_taylor     :             4
  ----------------------------------- OT ---------------------------------------

  Step     Update method      Time    Convergence         Total energy    Change
  ------------------------------------------------------------------------------
     1 OT CG       0.80E-01  147.1     0.00015286      -709.4105835374 -7.09E+02
     2 OT LS       0.16E+00  104.7                     -709.4112219023
     3 OT CG       0.16E+00  173.3     0.00006961      -709.4114244301 -8.41E-04
     4 OT LS       0.78E-01  104.1                     -709.4114219378
     5 OT CG       0.78E-01  173.5     0.00003196      -709.4115110320 -8.66E-05
     6 OT LS       0.82E-01  104.7                     -709.4115301390
     7 OT CG       0.82E-01  173.3     0.00001588      -709.4115301813 -1.91E-05
     8 OT LS       0.70E-01  104.7                     -709.4115340739
     9 OT CG       0.70E-01  173.4     0.00000917      -709.4115341984 -4.02E-06
    10 OT LS       0.56E-01  104.9                     -709.4115352152
    11 OT CG       0.56E-01  173.4     0.00000402      -709.4115352778 -1.08E-06
    12 OT LS       0.74E-01  104.8                     -709.4115355361
    13 OT CG       0.74E-01  173.9     0.00000197      -709.4115355529 -2.75E-07
    14 OT LS       0.69E-01  105.0                     -709.4115356141
    15 OT CG       0.69E-01  173.7     0.00000109      -709.4115356144 -6.16E-08
    16 OT LS       0.65E-01  104.6                     -709.4115356322
    17 OT CG       0.65E-01  173.4     0.00000048      -709.4115356323 -1.78E-08

  *** SCF run converged in    17 steps ***


  Electronic density on regular grids:       -515.9999992841        0.0000007159
  Core density on regular grids:              515.9999967660       -0.0000032340
  Total charge density on r-space grids:       -0.0000025181
  Total charge density g-space grids:          -0.0000025181

  Overlap energy of the core charge distribution:               0.00002968585218
  Self energy of the core charge distribution:              -1694.39446126194002
  Core Hamiltonian energy:                                    524.84562333034512
  Hartree energy:                                             684.22429151442782
  Exchange-correlation energy:                               -224.08701890094775

  Total energy:                                              -709.41153563226271

  outer SCF iter =    1 RMS gradient =   0.48E-06 energy =       -709.4115356323
  outer SCF loop converged in   1 iterations or   17 steps


 ENERGY| Total FORCE_EVAL ( QS ) energy (a.u.):             -709.411535632262712


 Number of electrons:                                                        516
 Number of occupied orbitals:                                                258
 Number of molecular orbitals:                                               258

 Number of orbital functions:                                               1776
 Number of independent orbital functions:                                   1776

 Extrapolation method: ASPC


 SCF WAVEFUNCTION OPTIMIZATION

  ----------------------------------- OT ---------------------------------------
  Minimizer      : CG                  : conjugate gradient
  Preconditioner : FULL_SINGLE_INVERSE : inversion of 
                                         H + eS - 2*(Sc)(c^T*H*c+const)(Sc)^T
  Precond_solver : DEFAULT
  Line search    : 2PNT                : 2 energies, one gradient
  stepsize       :    0.08000000                  energy_gap     :    0.08000000
  eps_taylor     :   0.10000E-15                  max_taylor     :             4
  ----------------------------------- OT ---------------------------------------

  Step     Update method      Time    Convergence         Total energy    Change
  ------------------------------------------------------------------------------
     1 OT CG       0.80E-01  147.3     0.00041471      -709.4191444840 -7.09E+02
     2 OT LS       0.14E+00  104.7                     -709.4236581208
     3 OT CG       0.14E+00  173.8     0.00026635      -709.4246940120 -5.55E-03
     4 OT LS       0.65E-01  105.0                     -709.4243224370
     5 OT CG       0.65E-01  173.6     0.00008832      -709.4257543534 -1.06E-03
     6 OT LS       0.11E+00  104.6                     -709.4259200514
     7 OT CG       0.11E+00  173.1     0.00003869      -709.4259560712 -2.02E-04
     8 OT LS       0.82E-01  105.3                     -709.4259800564
     9 OT CG       0.82E-01  174.1     0.00001907      -709.4259841061 -2.80E-05
    10 OT LS       0.61E-01  104.8                     -709.4259886598
    11 OT CG       0.61E-01  173.3     0.00001059      -709.4259892218 -5.12E-06
    12 OT LS       0.68E-01  105.0                     -709.4259909484
    13 OT CG       0.68E-01  172.8     0.00000492      -709.4259909638 -1.74E-06
    14 OT LS       0.64E-01  105.1                     -709.4259913157
    15 OT CG       0.64E-01  174.3     0.00000248      -709.4259913171 -3.53E-07
    16 OT LS       0.76E-01  105.1                     -709.4259914220
    17 OT CG       0.76E-01  173.1     0.00000110      -709.4259914249 -1.08E-07
    18 OT LS       0.77E-01  104.7                     -709.4259914462
    19 OT CG       0.77E-01  173.5     0.00000054      -709.4259914462 -2.13E-08

  *** SCF run converged in    19 steps ***


  Electronic density on regular grids:       -515.9999992954        0.0000007046
  Core density on regular grids:              515.9999967645       -0.0000032355
  Total charge density on r-space grids:       -0.0000025309
  Total charge density g-space grids:          -0.0000025309

  Overlap energy of the core charge distribution:               0.00002670484264
  Self energy of the core charge distribution:              -1694.39446126194002
  Core Hamiltonian energy:                                    523.96088899240954
  Hartree energy:                                             684.81268041283545
  Exchange-correlation energy:                               -223.80512629433065

  Total energy:                                              -709.42599144618305

  outer SCF iter =    1 RMS gradient =   0.54E-06 energy =       -709.4259914462
  outer SCF loop converged in   1 iterations or   19 steps


 ENERGY| Total FORCE_EVAL ( QS ) energy (a.u.):             -709.425991446183048


 Number of electrons:                                                        516
 Number of occupied orbitals:                                                258
 Number of molecular orbitals:                                               258

 Number of orbital functions:                                               1776
 Number of independent orbital functions:                                   1776

 Extrapolation method: ASPC


 SCF WAVEFUNCTION OPTIMIZATION

  ----------------------------------- OT ---------------------------------------
  Minimizer      : CG                  : conjugate gradient
  Preconditioner : FULL_SINGLE_INVERSE : inversion of 
                                         H + eS - 2*(Sc)(c^T*H*c+const)(Sc)^T
  Precond_solver : DEFAULT
  Line search    : 2PNT                : 2 energies, one gradient
  stepsize       :    0.08000000                  energy_gap     :    0.08000000
  eps_taylor     :   0.10000E-15                  max_taylor     :             4
  ----------------------------------- OT ---------------------------------------

  Step     Update method      Time    Convergence         Total energy    Change
  ------------------------------------------------------------------------------
     1 OT CG       0.80E-01  147.4     0.00017429      -709.3942960693 -7.09E+02
     2 OT LS       0.15E+00  104.5                     -709.3951112512
     3 OT CG       0.15E+00  173.5     0.00010081      -709.3953349811 -1.04E-03
     4 OT LS       0.66E-01  104.6                     -709.3952429937
     5 OT CG       0.66E-01  173.4     0.00003655      -709.3954883651 -1.53E-04
     6 OT LS       0.11E+00  104.6                     -709.3955168317
     7 OT CG       0.11E+00  173.9     0.00001489      -709.3955226342 -3.43E-05
     8 OT LS       0.83E-01  104.2                     -709.3955263071
     9 OT CG       0.83E-01  173.6     0.00000730      -709.3955268347 -4.20E-06
    10 OT LS       0.67E-01  105.0                     -709.3955275984
    11 OT CG       0.67E-01  173.8     0.00000398      -709.3955276463 -8.12E-07
    12 OT LS       0.69E-01  104.5                     -709.3955278979
    13 OT CG       0.69E-01  172.9     0.00000173      -709.3955278983 -2.52E-07
    14 OT LS       0.68E-01  104.8                     -709.3955279449
    15 OT CG       0.68E-01  173.6     0.00000102      -709.3955279449 -4.66E-08
    16 OT LS       0.65E-01  104.9                     -709.3955279605
    17 OT CG       0.65E-01  173.4     0.00000043      -709.3955279605 -1.56E-08

  *** SCF run converged in    17 steps ***


  Electronic density on regular grids:       -515.9999993029        0.0000006971
  Core density on regular grids:              515.9999967664       -0.0000032336
  Total charge density on r-space grids:       -0.0000025365
  Total charge density g-space grids:          -0.0000025365

  Overlap energy of the core charge distribution:               0.00002529249363
  Self energy of the core charge distribution:              -1694.39446126194002
  Core Hamiltonian energy:                                    522.64361078172271
  Hartree energy:                                             685.72007455115693
  Exchange-correlation energy:                               -223.36477732395184

  Total energy:                                              -709.39552796051885

  outer SCF iter =    1 RMS gradient =   0.43E-06 energy =       -709.3955279605
  outer SCF loop converged in   1 iterations or   17 steps


 ENERGY| Total FORCE_EVAL ( QS ) energy (a.u.):             -709.395527960518848


 *******************************************************************************
 ***                 MNBRACK - NUMBER OF ENERGY EVALUATIONS :       3        ***
 *******************************************************************************

 Number of electrons:                                                        516
 Number of occupied orbitals:                                                258
 Number of molecular orbitals:                                               258

 Number of orbital functions:                                               1776
 Number of independent orbital functions:                                   1776

 Extrapolation method: ASPC


 SCF WAVEFUNCTION OPTIMIZATION

  ----------------------------------- OT ---------------------------------------
  Minimizer      : CG                  : conjugate gradient
  Preconditioner : FULL_SINGLE_INVERSE : inversion of 
                                         H + eS - 2*(Sc)(c^T*H*c+const)(Sc)^T
  Precond_solver : DEFAULT
  Line search    : 2PNT                : 2 energies, one gradient
  stepsize       :    0.08000000                  energy_gap     :    0.08000000
  eps_taylor     :   0.10000E-15                  max_taylor     :             4
  ----------------------------------- OT ---------------------------------------

  Step     Update method      Time    Convergence         Total energy    Change
  ------------------------------------------------------------------------------
     1 OT CG       0.80E-01  147.2     0.00142296      -709.3452717598 -7.09E+02
     2 OT LS       0.14E+00  104.4                     -709.3984524942
     3 OT CG       0.14E+00  173.2     0.00091536      -709.4106579630 -6.54E-02
     4 OT LS       0.66E-01  104.5                     -709.4066928677
     5 OT CG       0.66E-01  173.4     0.00030920      -709.4231855440 -1.25E-02
     6 OT LS       0.11E+00  104.7                     -709.4251735017
     7 OT CG       0.11E+00  173.2     0.00014549      -709.4255186770 -2.33E-03
     8 OT LS       0.75E-01  104.6                     -709.4258195422
     9 OT CG       0.75E-01  173.4     0.00007806      -709.4258836233 -3.65E-04
    10 OT LS       0.54E-01  104.5                     -709.4259461130
    11 OT CG       0.54E-01  173.9     0.00003875      -709.4259584126 -7.48E-05
    12 OT LS       0.76E-01  104.8                     -709.4259823371
    13 OT CG       0.76E-01  173.5     0.00001846      -709.4259846758 -2.63E-05
    14 OT LS       0.64E-01  104.9                     -709.4259895289
    15 OT CG       0.64E-01  174.3     0.00000875      -709.4259897029 -5.03E-06
    16 OT LS       0.79E-01  105.3                     -709.4259910412
    17 OT CG       0.79E-01  173.6     0.00000402      -709.4259910890 -1.39E-06
    18 OT LS       0.76E-01  105.0                     -709.4259913716
    19 OT CG       0.76E-01  173.7     0.00000187      -709.4259913719 -2.83E-07
    20 OT LS       0.78E-01  105.6                     -709.4259914347
    21 OT CG       0.78E-01  172.9     0.00000090      -709.4259914348 -6.29E-08

  *** SCF run converged in    21 steps ***


  Electronic density on regular grids:       -515.9999992954        0.0000007046
  Core density on regular grids:              515.9999967645       -0.0000032355
  Total charge density on r-space grids:       -0.0000025309
  Total charge density g-space grids:          -0.0000025309

  Overlap energy of the core charge distribution:               0.00002670484264
  Self energy of the core charge distribution:              -1694.39446126194002
  Core Hamiltonian energy:                                    523.96054640104967
  Hartree energy:                                             684.81295752500159
  Exchange-correlation energy:                               -223.80506080372083

  Total energy:                                              -709.42599143476696

  outer SCF iter =    1 RMS gradient =   0.90E-06 energy =       -709.4259914348
  outer SCF loop converged in   1 iterations or   21 steps


 ENERGY| Total FORCE_EVAL ( QS ) energy (a.u.):             -709.425991448119021


 ATOMIC FORCES in [a.u.]

 # Atom   Kind   Element          X              Y              Z
      1      1      C           0.00135557    -0.00220518    -0.00231034
      2      1      C          -0.00242796     0.00530187    -0.00054152
      3      1      C           0.00124228    -0.00179067     0.00200374
      4      1      C          -0.00040854     0.00139007     0.00524620
      5      1      C           0.00276456    -0.00479228     0.00145176
      6      1      C           0.00138059    -0.00367469    -0.00265326
      7      2      N          -0.00297592     0.00274678    -0.00436242
      8      2      N          -0.00019513    -0.00219008     0.00432025
      9      1      C           0.00085452    -0.00056416    -0.00533682
     10      1      C          -0.00270880     0.00468004    -0.00135609
     11      1      C          -0.00271297     0.00310431     0.00267477
     12      1      C          -0.00124438     0.00220194     0.00231179
     13      1      C           0.00340004    -0.00481745     0.00078277
     14      1      C          -0.00092700     0.00176432    -0.00207954
     15      1      C           0.00196798    -0.00331489    -0.01120980
     16      1      C           0.00648220    -0.00573385     0.00873177
     17      1      C          -0.00189794     0.00317494     0.01087713
     18      1      C          -0.00203470     0.00969738    -0.00901403
     19      3      H          -0.00014592     0.00163642    -0.00495857
     20      3      H          -0.00320480     0.00584917     0.00605672
     21      3      H           0.00252782    -0.00495652     0.00168553
     22      3      H          -0.00306875     0.00469326    -0.00173027
     23      3      H           0.00132885    -0.00094674     0.00494107
     24      3      H           0.00350602    -0.00567743    -0.00603330
     25      3      H          -0.00055342    -0.00074605     0.00188374
     26      3      H          -0.00201077     0.00146803    -0.00164400
     27      3      H          -0.00090115    -0.00002512    -0.00188943
     28      3      H           0.00020854    -0.00247684     0.00162009
     29      1      C          -0.00129903    -0.00212325     0.00228192
     30      1      C           0.00244521     0.00523838     0.00058284
     31      1      C          -0.00118293    -0.00195395    -0.00210043
     32      1      C           0.00026004     0.00124683    -0.00532394
     33      1      C          -0.00267655    -0.00477401    -0.00155015
     34      1      C          -0.00127767    -0.00366798     0.00264144
     35      2      N           0.00219802     0.00312108     0.00463283
     36      2      N           0.00000850    -0.00264040    -0.00427528
     37      1      C          -0.00088310    -0.00058232     0.00538996
     38      1      C           0.00279809     0.00473507     0.00136297
     39      1      C           0.00261851     0.00313140    -0.00272120
     40      1      C           0.00131043     0.00232176    -0.00229485
     41      1      C          -0.00330142    -0.00479001    -0.00068443
     42      1      C           0.00102919     0.00196798     0.00216524
     43      1      C          -0.00185167    -0.00340122     0.01097230
     44      1      C          -0.00724160    -0.00659267    -0.00893092
     45      1      C           0.00185299     0.00312838    -0.01056984
     46      1      C           0.00213165     0.00964285     0.00901403
     47      3      H           0.00013058     0.00163298     0.00497531
     48      3      H           0.00317377     0.00588146    -0.00605021
     49      3      H          -0.00252501    -0.00498318    -0.00166078
     50      3      H           0.00305927     0.00469265     0.00172223
     51      3      H          -0.00131757    -0.00093155    -0.00492523
     52      3      H          -0.00348327    -0.00569971     0.00601089
     53      3      H           0.00049165    -0.00071198    -0.00185798
     54      3      H           0.00210548     0.00150184     0.00172061
     55      3      H           0.00089453    -0.00003890     0.00202039
     56      3      H          -0.00028943    -0.00241377    -0.00160421
     57      1      C           0.00250943    -0.00000799     0.00230392
     58      1      C          -0.00590937    -0.00048799     0.00076372
     59      1      C           0.00187767    -0.00019622    -0.00206626
     60      1      C          -0.00064986    -0.00064740    -0.00552462
     61      1      C           0.00533266    -0.00005188    -0.00130812
     62      1      C           0.00388247     0.00084309     0.00262751
     63      2      N          -0.00374720     0.00089941     0.00331436
     64      2      N           0.00342896     0.00094779    -0.00306550
     65      1      C           0.00058199    -0.00072029     0.00545972
     66      1      C          -0.00546950    -0.00007396     0.00113936
     67      1      C          -0.00387184     0.00083632    -0.00267164
     68      1      C          -0.00250232    -0.00002622    -0.00228653
     69      1      C           0.00589156    -0.00050478    -0.00065277
     70      1      C          -0.00188659    -0.00021282     0.00205769
     71      1      C           0.00360283    -0.00000280     0.01223713
     72      1      C           0.00921565    -0.00277811    -0.00892777
     73      1      C          -0.00378797     0.00009124    -0.01118406
     74      1      C          -0.00946462    -0.00286497     0.00898986
     75      3      H          -0.00150205    -0.00066055     0.00498617
     76      3      H          -0.00665812    -0.00018863    -0.00600837
     77      3      H           0.00563304     0.00030292    -0.00168969
     78      3      H          -0.00560468     0.00028399     0.00168511
     79      3      H           0.00149790    -0.00065252    -0.00491666
     80      3      H           0.00667620    -0.00017240     0.00605218
     81      3      H           0.00036630     0.00088811    -0.00182099
     82      3      H          -0.00217589     0.00092340     0.00150214
     83      3      H          -0.00037973     0.00078625     0.00186071
     84      3      H           0.00225818     0.00097596    -0.00160417
     85      1      C          -0.00203272     0.00180731     0.00330502
     86      1      C           0.00814547    -0.00073284    -0.00319010
     87      1      C           0.00393198    -0.00392188     0.00848907
     88      1      C          -0.00269267    -0.00997112     0.00066686
     89      1      C          -0.00861300     0.00112347     0.00283115
     90      1      C           0.00149999    -0.00193521    -0.00301839
     91      2      N           0.00568203    -0.00286814     0.00663624
     92      2      N          -0.00815800    -0.00856139    -0.00006008
     93      3      H           0.00070979     0.00285186    -0.00150152
     94      3      H          -0.00361166     0.00042462    -0.00125773
     95      3      H          -0.00146006     0.00027595    -0.00169919
     96      3      H          -0.00099091     0.00079757    -0.00077802
     97      3      H          -0.00083808     0.00143607    -0.00070949
     98      3      H           0.00062822     0.00112476    -0.00108691
     99      3      H           0.00082382     0.00101251    -0.00055151
    100      3      H           0.00136272     0.00178200     0.00032766
    101      3      H           0.00343589     0.00167072     0.00011548
    102      3      H           0.00013602     0.00318722    -0.00248301
    103      1      C          -0.00118138    -0.00206881     0.00295727
    104      1      C           0.00862130     0.00111554    -0.00287456
    105      1      C           0.00283252    -0.00997383    -0.00072895
    106      1      C          -0.00386023    -0.00394642    -0.00847528
    107      1      C          -0.00807341    -0.00073121     0.00322902
    108      1      C           0.00238717     0.00190529    -0.00335164
    109      2      N           0.00858225    -0.00836073     0.00018885
    110      2      N          -0.00508400    -0.00293084    -0.00649988
    111      3      H          -0.00015166     0.00323476     0.00245042
    112      3      H          -0.00336739     0.00164037    -0.00010100
    113      3      H          -0.00134173     0.00178538    -0.00033855
    114      3      H          -0.00081598     0.00102350     0.00055206
    115      3      H          -0.00063299     0.00113549     0.00111118
    116      3      H           0.00085840     0.00146153     0.00071692
    117      3      H           0.00100395     0.00081049     0.00075605
    118      3      H           0.00148113     0.00028904     0.00169813
    119      3      H           0.00365935     0.00043824     0.00127023
    120      3      H          -0.00070754     0.00286345     0.00141961
    121      1      C          -0.00053210    -0.00278568     0.00328081
    122      1      C          -0.00339564     0.00729531    -0.00319807
    123      1      C           0.00145479     0.00537209     0.00844131
    124      1      C           0.00997211     0.00256864     0.00065238
    125      1      C           0.00331165    -0.00802850     0.00287542
    126      1      C           0.00075030     0.00174566    -0.00291195
    127      2      N           0.00015991     0.00553664     0.00668431
    128      2      N           0.01091948    -0.00261236     0.00001881
    129      3      H          -0.00283864    -0.00082524    -0.00149319
    130      3      H           0.00148134    -0.00338923    -0.00125276
    131      3      H           0.00049443    -0.00143354    -0.00170641
    132      3      H          -0.00018596    -0.00128500    -0.00074404
    133      3      H          -0.00083138    -0.00151217    -0.00069924
    134      3      H          -0.00128346    -0.00003985    -0.00108649
    135      3      H          -0.00126798     0.00019550    -0.00057582
    136      3      H          -0.00219121     0.00027722     0.00035126
    137      3      H          -0.00310120     0.00206933     0.00010322
    138      3      H          -0.00295845    -0.00173476    -0.00241822
    139      1      C           0.00234528    -0.00020634     0.00308471
    140      1      C          -0.00530587     0.00690887    -0.00290062
    141      1      C           0.00719107     0.00738109    -0.00067926
    142      1      C           0.00543225    -0.00137186    -0.00847709
    143      1      C           0.00472361    -0.00658240     0.00315747
    144      1      C          -0.00258347     0.00101417    -0.00322481
    145      2      N           0.00376414     0.01117955     0.00095457
    146      2      N           0.00550746    -0.00301480    -0.00689598
    147      3      H          -0.00268585    -0.00176215     0.00241715
    148      3      H           0.00026902    -0.00378767    -0.00013887
    149      3      H          -0.00089285    -0.00206761    -0.00039852
    150      3      H          -0.00049591    -0.00121684     0.00054381
    151      3      H          -0.00068268    -0.00110681     0.00109450
    152      3      H          -0.00165743     0.00000952     0.00067883
    153      3      H          -0.00119426     0.00046040     0.00072109
    154      3      H          -0.00101843     0.00112821     0.00167223
    155      3      H          -0.00220670     0.00291408     0.00123596
    156      3      H          -0.00217290    -0.00204431     0.00141183
    157      1      C          -0.00239009    -0.00003994    -0.00294600
    158      1      C           0.00519077     0.00688507     0.00290818
    159      1      C          -0.00724108     0.00735794     0.00070331
    160      1      C          -0.00542341    -0.00146262     0.00842758
    161      1      C          -0.00474397    -0.00658887    -0.00316193
    162      1      C           0.00260065     0.00114710     0.00354298
    163      2      N          -0.00318298     0.01082423    -0.00045625
    164      2      N          -0.00523029    -0.00268753     0.00667131
    165      3      H           0.00270636    -0.00175535    -0.00247083
    166      3      H          -0.00026497    -0.00379784     0.00010900
    167      3      H           0.00086803    -0.00206286     0.00034508
    168      3      H           0.00048125    -0.00121565    -0.00056299
    169      3      H           0.00067872    -0.00113488    -0.00111788
    170      3      H           0.00163250     0.00001481    -0.00068533
    171      3      H           0.00118733     0.00046875    -0.00074448
    172      3      H           0.00100131     0.00113202    -0.00169761
    173      3      H           0.00218307     0.00289585    -0.00123007
    174      3      H           0.00215969    -0.00204336    -0.00142986
    175      1      C           0.00049672    -0.00280649    -0.00331825
    176      1      C           0.00338429     0.00731519     0.00320804
    177      1      C          -0.00147160     0.00538418    -0.00845155
    178      1      C          -0.01000936     0.00252638    -0.00067213
    179      1      C          -0.00331946    -0.00801373    -0.00286072
    180      1      C          -0.00084410     0.00177867     0.00296041
    181      2      N          -0.00026963     0.00560934    -0.00657226
    182      2      N          -0.01064813    -0.00287503     0.00028257
    183      3      H           0.00284318    -0.00083915     0.00141133
    184      3      H          -0.00147450    -0.00338982     0.00123834
    185      3      H          -0.00048465    -0.00143309     0.00169691
    186      3      H           0.00017612    -0.00128236     0.00077298
    187      3      H           0.00081472    -0.00149341     0.00069773
    188      3      H           0.00127819    -0.00003642     0.00108912
    189      3      H           0.00126395     0.00018636     0.00058287
    190      3      H           0.00220670     0.00028054    -0.00036571
    191      3      H           0.00311828     0.00210384    -0.00011063
    192      3      H           0.00291514    -0.00161198     0.00244181
 SUM OF ATOMIC FORCES           0.00057639     0.00204708     0.00249269     0.00327662

 Number of electrons:                                                        516
 Number of occupied orbitals:                                                258
 Number of molecular orbitals:                                               258

 Number of orbital functions:                                               1776
 Number of independent orbital functions:                                   1776

 Extrapolation method: ASPC


 SCF WAVEFUNCTION OPTIMIZATION

  ----------------------------------- OT ---------------------------------------
  Minimizer      : CG                  : conjugate gradient
  Preconditioner : FULL_SINGLE_INVERSE : inversion of 
                                         H + eS - 2*(Sc)(c^T*H*c+const)(Sc)^T
  Precond_solver : DEFAULT
  Line search    : 2PNT                : 2 energies, one gradient
  stepsize       :    0.08000000                  energy_gap     :    0.08000000
  eps_taylor     :   0.10000E-15                  max_taylor     :             4
  ----------------------------------- OT ---------------------------------------

  Step     Update method      Time    Convergence         Total energy    Change
  ------------------------------------------------------------------------------
     1 OT CG       0.80E-01  147.9     0.00245255      -709.1816452447 -7.09E+02
     2 OT LS       0.14E+00  104.9                     -709.3376935300
     3 OT CG       0.14E+00  173.7     0.00162067      -709.3704742079 -1.89E-01
     4 OT LS       0.66E-01  105.1                     -709.3654347711
     5 OT CG       0.66E-01  173.7     0.00051902      -709.4108420185 -4.04E-02
     6 OT LS       0.11E+00  104.8                     -709.4166251981
     7 OT CG       0.11E+00  174.0     0.00023737      -709.4177690309 -6.93E-03
     8 OT LS       0.77E-01  104.5                     -709.4185523024
     9 OT CG       0.77E-01  173.8     0.00012776      -709.4187599870 -9.91E-04
    10 OT LS       0.54E-01  104.5                     -709.4189253236
    11 OT CG       0.54E-01  173.7     0.00006400      -709.4189614578 -2.01E-04
    12 OT LS       0.78E-01  105.1                     -709.4190276409
    13 OT CG       0.78E-01  174.0     0.00002808      -709.4190346189 -7.32E-05
    14 OT LS       0.69E-01  105.1                     -709.4190469850
    15 OT CG       0.69E-01  174.6     0.00001399      -709.4190471721 -1.26E-05
    16 OT LS       0.77E-01  104.5                     -709.4190505832
    17 OT CG       0.77E-01  174.1     0.00000625      -709.4190506146 -3.44E-06
    18 OT LS       0.78E-01  105.0                     -709.4190513160
    19 OT CG       0.78E-01  174.0     0.00000298      -709.4190513162 -7.02E-07
    20 OT LS       0.76E-01  104.9                     -709.4190514705
    21 OT CG       0.76E-01  173.9     0.00000143      -709.4190514707 -1.54E-07
    22 OT LS       0.72E-01  105.0                     -709.4190515043
    23 OT CG       0.72E-01  174.1     0.00000071      -709.4190515044 -3.37E-08

  *** SCF run converged in    23 steps ***


  Electronic density on regular grids:       -515.9999993042        0.0000006958
  Core density on regular grids:              515.9999967658       -0.0000032342
  Total charge density on r-space grids:       -0.0000025384
  Total charge density g-space grids:          -0.0000025384

  Overlap energy of the core charge distribution:               0.00002546383602
  Self energy of the core charge distribution:              -1694.39446126194002
  Core Hamiltonian energy:                                    523.28428666571472
  Hartree energy:                                             685.27354106155826
  Exchange-correlation energy:                               -223.58244343355705

  Total energy:                                              -709.41905150438811

  outer SCF iter =    1 RMS gradient =   0.71E-06 energy =       -709.4190515044
  outer SCF loop converged in   1 iterations or   23 steps


 ENERGY| Total FORCE_EVAL ( QS ) energy (a.u.):             -709.419051513122326


 ATOMIC FORCES in [a.u.]

 # Atom   Kind   Element          X              Y              Z
      1      1      C           0.00267974    -0.00614446    -0.00071891
      2      1      C          -0.00515304     0.01179283     0.00123128
      3      1      C           0.00513466    -0.00902768    -0.00103635
      4      1      C          -0.00373685     0.00691533     0.00826775
      5      1      C           0.00448616    -0.00828785    -0.00062915
      6      1      C           0.00284765    -0.00404407    -0.00769590
      7      2      N          -0.00178456     0.00166100    -0.01157030
      8      2      N          -0.00067940    -0.00087667     0.01152851
      9      1      C           0.00371282    -0.00573442    -0.00851612
     10      1      C          -0.00480797     0.00779040     0.00080828
     11      1      C          -0.00240136     0.00468093     0.00776820
     12      1      C          -0.00396683     0.00525737     0.00071899
     13      1      C           0.00768713    -0.01042840    -0.00087709
     14      1      C          -0.00519424     0.00863284     0.00090423
     15      1      C          -0.00275799     0.00210276    -0.03290597
     16      1      C           0.02271428    -0.02404798     0.01359181
     17      1      C           0.00041596    -0.00353124     0.03175842
     18      1      C          -0.01027265     0.03399139    -0.01413177
     19      3      H           0.00022188     0.00060153    -0.00113697
     20      3      H          -0.00241347     0.00443748     0.00411486
     21      3      H          -0.00042219     0.00048220     0.00002593
     22      3      H           0.00019459    -0.00057389    -0.00007475
     23      3      H           0.00061995    -0.00010358     0.00110504
     24      3      H           0.00267165    -0.00430998    -0.00411052
     25      3      H          -0.00288984     0.00273146     0.00818886
     26      3      H          -0.00569482     0.00295973    -0.00835734
     27      3      H           0.00097537    -0.00372724    -0.00817247
     28      3      H          -0.00036934    -0.00639665     0.00827945
     29      1      C          -0.00252803    -0.00592743     0.00066766
     30      1      C           0.00511758     0.01168572    -0.00111760
     31      1      C          -0.00502802    -0.00924280     0.00087472
     32      1      C           0.00339070     0.00673682    -0.00818473
     33      1      C          -0.00432644    -0.00814435     0.00039954
     34      1      C          -0.00274172    -0.00411638     0.00763313
     35      2      N           0.00107765     0.00177485     0.01247908
     36      2      N           0.00048241    -0.00111819    -0.01188785
     37      1      C          -0.00387201    -0.00592252     0.00853300
     38      1      C           0.00494169     0.00794347    -0.00080159
     39      1      C           0.00225780     0.00460541    -0.00778588
     40      1      C           0.00403654     0.00542945    -0.00075483
     41      1      C          -0.00757430    -0.01041663     0.00101124
     42      1      C           0.00534829     0.00891617    -0.00074252
     43      1      C           0.00277490     0.00192076     0.03225139
     44      1      C          -0.02437089    -0.02616898    -0.01415934
     45      1      C          -0.00044767    -0.00358750    -0.03145012
     46      1      C           0.01025035     0.03378762     0.01414235
     47      3      H          -0.00023798     0.00059349     0.00114312
     48      3      H           0.00236978     0.00445128    -0.00408912
     49      3      H           0.00037842     0.00042704     0.00000746
     50      3      H          -0.00018111    -0.00058248     0.00005409
     51      3      H          -0.00060129    -0.00008813    -0.00106549
     52      3      H          -0.00264583    -0.00430401     0.00407393
     53      3      H           0.00278520     0.00279122    -0.00812631
     54      3      H           0.00581567     0.00302054     0.00847106
     55      3      H          -0.00097981    -0.00379090     0.00840354
     56      3      H           0.00026887    -0.00629695    -0.00826176
     57      1      C           0.00650545     0.00081817     0.00062757
     58      1      C          -0.01287938    -0.00138479    -0.00081934
     59      1      C           0.00983190     0.00000349     0.00085895
     60      1      C          -0.00625757    -0.00047488    -0.00879814
     61      1      C           0.00894652     0.00018457     0.00088861
     62      1      C           0.00498822    -0.00018002     0.00763592
     63      2      N          -0.00490130     0.00054887     0.00944619
     64      2      N           0.00484985     0.00060868    -0.00887689
     65      1      C           0.00627559    -0.00050247     0.00887067
     66      1      C          -0.00923663     0.00013521    -0.00125273
     67      1      C          -0.00497134    -0.00019265    -0.00769395
     68      1      C          -0.00651077     0.00078685    -0.00071435
     69      1      C           0.01289988    -0.00139193     0.00104831
     70      1      C          -0.00989416    -0.00005669    -0.00096112
     71      1      C          -0.00379957     0.00132484     0.03491325
     72      1      C           0.03355766    -0.00766042    -0.01380262
     73      1      C           0.00333095     0.00142987    -0.03279271
     74      1      C          -0.03431872    -0.00794959     0.01399794
     75      3      H          -0.00042961    -0.00048345     0.00121316
     76      3      H          -0.00501328    -0.00014647    -0.00401737
     77      3      H          -0.00052839     0.00012518    -0.00004652
     78      3      H           0.00058802     0.00013495     0.00004233
     79      3      H           0.00041255    -0.00048605    -0.00107728
     80      3      H           0.00506872    -0.00012794     0.00410603
     81      3      H          -0.00377436     0.00118087    -0.00807307
     82      3      H          -0.00524171     0.00329444     0.00812374
     83      3      H           0.00376323     0.00103881     0.00815571
     84      3      H           0.00533780     0.00337234    -0.00824734
     85      1      C          -0.00142021     0.00282578    -0.00043260
     86      1      C           0.01012418     0.00156785    -0.00303526
     87      1      C           0.00554246    -0.00555600     0.00913223
     88      1      C          -0.00387622    -0.01143573     0.00214099
     89      1      C          -0.01106202     0.00148226     0.00086399
     90      1      C           0.00102933     0.00217771    -0.00266671
     91      2      N           0.01084695    -0.01131250     0.02022965
     92      2      N          -0.01546924    -0.02740293     0.00132832
     93      3      H           0.00088525     0.00086491    -0.00321352
     94      3      H          -0.00561462    -0.00112316    -0.00234225
     95      3      H          -0.00185300     0.00142174     0.00075929
     96      3      H          -0.00075009    -0.00066581    -0.00306542
     97      3      H          -0.00232847     0.00346772    -0.00042645
     98      3      H           0.00186652     0.00177562    -0.00316541
     99      3      H           0.00054870     0.00253897     0.00166603
    100      3      H           0.00184752    -0.00003597    -0.00171708
    101      3      H           0.00537096     0.00223919     0.00181715
    102      3      H          -0.00026312     0.00384370     0.00011582
    103      1      C          -0.00066989     0.00190244     0.00258447
    104      1      C           0.01106049     0.00141510    -0.00093329
    105      1      C           0.00400105    -0.01148601    -0.00221019
    106      1      C          -0.00550265    -0.00559523    -0.00909369
    107      1      C          -0.01005316     0.00161582     0.00308528
    108      1      C           0.00189447     0.00294750     0.00045447
    109      2      N           0.01552816    -0.02732544    -0.00117089
    110      2      N          -0.01030994    -0.01094163    -0.01972961
    111      3      H           0.00024642     0.00390627    -0.00017425
    112      3      H          -0.00529503     0.00220137    -0.00180570
    113      3      H          -0.00180721    -0.00003032     0.00170473
    114      3      H          -0.00054164     0.00256775    -0.00167716
    115      3      H          -0.00186498     0.00178570     0.00319663
    116      3      H           0.00236795     0.00352151     0.00043734
    117      3      H           0.00077683    -0.00065144     0.00303792
    118      3      H           0.00187426     0.00142982    -0.00075043
    119      3      H           0.00568870    -0.00110110     0.00235605
    120      3      H          -0.00086416     0.00089101     0.00308662
    121      1      C          -0.00170095    -0.00273809    -0.00044345
    122      1      C          -0.00633739     0.00777693    -0.00300470
    123      1      C           0.00204569     0.00766085     0.00902240
    124      1      C           0.01177487     0.00227520     0.00211047
    125      1      C           0.00423628    -0.01024404     0.00095230
    126      1      C          -0.00254346    -0.00069360    -0.00252144
    127      2      N           0.00508897     0.01436920     0.01944613
    128      2      N           0.03021118     0.00011085     0.00152243
    129      3      H          -0.00123361     0.00031443    -0.00321956
    130      3      H           0.00382207    -0.00436261    -0.00234107
    131      3      H          -0.00028678    -0.00233792     0.00074836
    132      3      H           0.00095481    -0.00036567    -0.00302932
    133      3      H          -0.00184564    -0.00385213    -0.00040625
    134      3      H          -0.00245011     0.00068011    -0.00315391
    135      3      H          -0.00243924    -0.00079833     0.00163869
    136      3      H          -0.00086463     0.00157998    -0.00168040
    137      3      H          -0.00454024     0.00343005     0.00178739
    138      3      H          -0.00339534    -0.00251780     0.00026033
    139      1      C          -0.00149213    -0.00184527     0.00285765
    140      1      C          -0.00682579     0.00890504    -0.00094478
    141      1      C           0.00791017     0.00911199    -0.00216967
    142      1      C           0.00770232    -0.00192145    -0.00901290
    143      1      C           0.00371851    -0.00945783     0.00291731
    144      1      C          -0.00319237    -0.00007281     0.00077814
    145      2      N           0.01669882     0.02673610    -0.00018129
    146      2      N           0.01568460    -0.00308622    -0.02165539
    147      3      H          -0.00341927    -0.00175179    -0.00022235
    148      3      H           0.00075486    -0.00573186    -0.00183970
    149      3      H           0.00089509    -0.00156864     0.00164946
    150      3      H          -0.00195295    -0.00175407    -0.00169090
    151      3      H          -0.00064478    -0.00249878     0.00317662
    152      3      H          -0.00418631     0.00028160     0.00037527
    153      3      H           0.00016177     0.00098316     0.00298710
    154      3      H          -0.00218209     0.00090169    -0.00077558
    155      3      H          -0.00189858     0.00545593     0.00233477
    156      3      H          -0.00040181    -0.00121538     0.00310623
    157      1      C           0.00138051    -0.00153154    -0.00251639
    158      1      C           0.00668406     0.00882146     0.00097863
    159      1      C          -0.00797106     0.00913732     0.00220549
    160      1      C          -0.00766492    -0.00206106     0.00894847
    161      1      C          -0.00375132    -0.00937367    -0.00291944
    162      1      C           0.00318482     0.00030609    -0.00019388
    163      2      N          -0.01506024     0.02505124     0.00081322
    164      2      N          -0.01513106    -0.00313316     0.02018371
    165      3      H           0.00345226    -0.00175294     0.00013447
    166      3      H          -0.00075145    -0.00574060     0.00180027
    167      3      H          -0.00093949    -0.00156387    -0.00172782
    168      3      H           0.00193445    -0.00175494     0.00166721
    169      3      H           0.00063828    -0.00252983    -0.00320694
    170      3      H           0.00415163     0.00029193    -0.00038307
    171      3      H          -0.00017085     0.00099084    -0.00300413
    172      3      H           0.00217367     0.00089499     0.00075645
    173      3      H           0.00185862     0.00538222    -0.00231084
    174      3      H           0.00037461    -0.00120632    -0.00311411
    175      1      C           0.00162301    -0.00276115     0.00043348
    176      1      C           0.00631994     0.00782152     0.00300229
    177      1      C          -0.00204065     0.00765350    -0.00900529
    178      1      C          -0.01181100     0.00223996    -0.00214864
    179      1      C          -0.00425922    -0.01026840    -0.00092473
    180      1      C           0.00246938    -0.00070868     0.00258865
    181      2      N          -0.00504380     0.01446245    -0.01948006
    182      2      N          -0.02940910    -0.00027181    -0.00104034
    183      3      H           0.00123495     0.00027608     0.00310499
    184      3      H          -0.00380841    -0.00437408     0.00232052
    185      3      H           0.00030998    -0.00233830    -0.00076142
    186      3      H          -0.00097564    -0.00036963     0.00305378
    187      3      H           0.00183209    -0.00381526     0.00040046
    188      3      H           0.00243315     0.00068630     0.00315705
    189      3      H           0.00244086    -0.00080079    -0.00162881
    190      3      H           0.00087197     0.00158247     0.00167547
    191      3      H           0.00456050     0.00348359    -0.00179914
    192      3      H           0.00333039    -0.00234273    -0.00020958
 SUM OF ATOMIC FORCES           0.00042961     0.00099808     0.00344648     0.00361371

 Number of electrons:                                                        516
 Number of occupied orbitals:                                                258
 Number of molecular orbitals:                                               258

 Number of orbital functions:                                               1776
 Number of independent orbital functions:                                   1776

 Extrapolation method: ASPC


 SCF WAVEFUNCTION OPTIMIZATION

  ----------------------------------- OT ---------------------------------------
  Minimizer      : CG                  : conjugate gradient
  Preconditioner : FULL_SINGLE_INVERSE : inversion of 
                                         H + eS - 2*(Sc)(c^T*H*c+const)(Sc)^T
  Precond_solver : DEFAULT
  Line search    : 2PNT                : 2 energies, one gradient
  stepsize       :    0.08000000                  energy_gap     :    0.08000000
  eps_taylor     :   0.10000E-15                  max_taylor     :             4
  ----------------------------------- OT ---------------------------------------

  Step     Update method      Time    Convergence         Total energy    Change
  ------------------------------------------------------------------------------
     1 OT CG       0.80E-01  147.8     0.00225021      -709.2240494088 -7.09E+02
     2 OT LS       0.14E+00  104.8                     -709.3574236934
     3 OT CG       0.14E+00  174.2     0.00143259      -709.3886571149 -1.65E-01
     4 OT LS       0.65E-01  104.6                     -709.3769238520
     5 OT CG       0.65E-01  173.1     0.00049216      -709.4190154854 -3.04E-02
     6 OT LS       0.11E+00  104.9                     -709.4240008059
     7 OT CG       0.11E+00  174.0     0.00023313      -709.4248510962 -5.84E-03
     8 OT LS       0.74E-01  105.4                     -709.4255990987
     9 OT CG       0.74E-01  173.7     0.00012572      -709.4257699610 -9.19E-04
    10 OT LS       0.53E-01  104.9                     -709.4259355717
    11 OT CG       0.53E-01  174.3     0.00006203      -709.4259636337 -1.94E-04
    12 OT LS       0.75E-01  105.2                     -709.4260244876
    13 OT CG       0.75E-01  174.1     0.00003026      -709.4260300976 -6.65E-05
    14 OT LS       0.63E-01  105.1                     -709.4260428813
    15 OT CG       0.63E-01  174.1     0.00001409      -709.4260433708 -1.33E-05
    16 OT LS       0.79E-01  104.9                     -709.4260468272
    17 OT CG       0.79E-01  173.7     0.00000657      -709.4260469744 -3.60E-06
    18 OT LS       0.75E-01  105.1                     -709.4260477139
    19 OT CG       0.75E-01  173.3     0.00000304      -709.4260477163 -7.42E-07
    20 OT LS       0.80E-01  105.4                     -709.4260478837
    21 OT CG       0.80E-01  174.5     0.00000143      -709.4260478843 -1.68E-07
    22 OT LS       0.73E-01  105.1                     -709.4260479183
    23 OT CG       0.73E-01  174.3     0.00000072      -709.4260479186 -3.43E-08

  *** SCF run converged in    23 steps ***


  Electronic density on regular grids:       -515.9999992984        0.0000007016
  Core density on regular grids:              515.9999967661       -0.0000032339
  Total charge density on r-space grids:       -0.0000025323
  Total charge density g-space grids:          -0.0000025323

  Overlap energy of the core charge distribution:               0.00002656317666
  Self energy of the core charge distribution:              -1694.39446126194002
  Core Hamiltonian energy:                                    523.90359025754447
  Hartree energy:                                             684.85134124591650
  Exchange-correlation energy:                               -223.78654472331002

  Total energy:                                              -709.42604791861254

  outer SCF iter =    1 RMS gradient =   0.72E-06 energy =       -709.4260479186
  outer SCF loop converged in   1 iterations or   23 steps


 ENERGY| Total FORCE_EVAL ( QS ) energy (a.u.):             -709.426047927144964


 ATOMIC FORCES in [a.u.]

 # Atom   Kind   Element          X              Y              Z
      1      1      C           0.00146810    -0.00253468    -0.00218372
      2      1      C          -0.00265860     0.00584918    -0.00039398
      3      1      C           0.00157383    -0.00240667     0.00175825
      4      1      C          -0.00068212     0.00184726     0.00549824
      5      1      C           0.00290350    -0.00507504     0.00128785
      6      1      C           0.00150789    -0.00371506    -0.00307096
      7      2      N          -0.00288487     0.00267072    -0.00497954
      8      2      N          -0.00023340    -0.00208623     0.00491054
      9      1      C           0.00110290    -0.00100932    -0.00558937
     10      1      C          -0.00288755     0.00494556    -0.00118522
     11      1      C          -0.00269033     0.00324091     0.00310506
     12      1      C          -0.00146975     0.00245688     0.00218392
     13      1      C           0.00376165    -0.00529229     0.00064316
     14      1      C          -0.00128707     0.00234255    -0.00183228
     15      1      C           0.00159252    -0.00287988    -0.01297612
     16      1      C           0.00780475    -0.00721213     0.00913529
     17      1      C          -0.00171023     0.00263808     0.01257844
     18      1      C          -0.00269144     0.01166292    -0.00943349
     19      3      H          -0.00011528     0.00155034    -0.00463933
     20      3      H          -0.00313869     0.00573141     0.00589457
     21      3      H           0.00227702    -0.00449419     0.00154211
     22      3      H          -0.00279423     0.00425011    -0.00158912
     23      3      H           0.00126972    -0.00087627     0.00462057
     24      3      H           0.00343502    -0.00556093    -0.00587102
     25      3      H          -0.00075721    -0.00044184     0.00242218
     26      3      H          -0.00232215     0.00159191    -0.00222482
     27      3      H          -0.00073763    -0.00034719    -0.00242426
     28      3      H           0.00015789    -0.00280753     0.00219701
     29      1      C          -0.00140356    -0.00244130     0.00215380
     30      1      C           0.00267150     0.00578220     0.00044126
     31      1      C          -0.00150982    -0.00257414    -0.00186040
     32      1      C           0.00051825     0.00170263    -0.00556221
     33      1      C          -0.00281011    -0.00504764    -0.00139673
     34      1      C          -0.00140461    -0.00371481     0.00305538
     35      2      N           0.00211254     0.00302503     0.00530175
     36      2      N           0.00004716    -0.00252188    -0.00490004
     37      1      C          -0.00114198    -0.00104086     0.00564056
     38      1      C           0.00297974     0.00500763     0.00119241
     39      1      C           0.00259195     0.00325992    -0.00314876
     40      1      C           0.00153626     0.00258113    -0.00217105
     41      1      C          -0.00366154    -0.00526609    -0.00054180
     42      1      C           0.00139416     0.00255485     0.00192474
     43      1      C          -0.00148334    -0.00297389     0.01270549
     44      1      C          -0.00863244    -0.00816840    -0.00936258
     45      1      C           0.00166606     0.00259089    -0.01227159
     46      1      C           0.00277963     0.01159628     0.00943489
     47      3      H           0.00009988     0.00154655     0.00465520
     48      3      H           0.00310652     0.00576207    -0.00588641
     49      3      H          -0.00227835    -0.00452364    -0.00151682
     50      3      H           0.00278647     0.00424861     0.00157987
     51      3      H          -0.00125781    -0.00086105    -0.00460264
     52      3      H          -0.00341204    -0.00558088     0.00584744
     53      3      H           0.00069172    -0.00040578    -0.00239327
     54      3      H           0.00241924     0.00162795     0.00230523
     55      3      H           0.00073110    -0.00036544     0.00256380
     56      3      H          -0.00024044    -0.00274137    -0.00218075
     57      1      C           0.00284346     0.00005941     0.00217045
     58      1      C          -0.00649854    -0.00056292     0.00063235
     59      1      C           0.00254867    -0.00017881    -0.00182844
     60      1      C          -0.00112357    -0.00063458    -0.00579165
     61      1      C           0.00563522    -0.00003215    -0.00113411
     62      1      C           0.00398289     0.00075833     0.00304761
     63      2      N          -0.00384342     0.00086871     0.00383100
     64      2      N           0.00354580     0.00092105    -0.00355824
     65      1      C           0.00106078    -0.00070345     0.00573913
     66      1      C          -0.00578286    -0.00005686     0.00094986
     67      1      C          -0.00397200     0.00075114    -0.00309177
     68      1      C          -0.00283758     0.00004018    -0.00216118
     69      1      C           0.00648407    -0.00057879    -0.00051173
     70      1      C          -0.00256322    -0.00019918     0.00181250
     71      1      C           0.00301048     0.00009978     0.01407800
     72      1      C           0.01118626    -0.00318106    -0.00933165
     73      1      C          -0.00321751     0.00019579    -0.01294151
     74      1      C          -0.01147406    -0.00328338     0.00940420
     75      3      H          -0.00141277    -0.00064594     0.00467133
     76      3      H          -0.00652025    -0.00018519    -0.00584202
     77      3      H           0.00511298     0.00028799    -0.00154903
     78      3      H          -0.00508142     0.00027144     0.00154424
     79      3      H           0.00140754    -0.00063876    -0.00459617
     80      3      H           0.00654162    -0.00016879     0.00588969
     81      3      H           0.00000537     0.00091311    -0.00235354
     82      3      H          -0.00243334     0.00112478     0.00207482
     83      3      H          -0.00001878     0.00080794     0.00239672
     84      3      H           0.00251677     0.00117961    -0.00217892
     85      1      C          -0.00197754     0.00189540     0.00299101
     86      1      C           0.00831166    -0.00054439    -0.00317752
     87      1      C           0.00406648    -0.00405788     0.00854449
     88      1      C          -0.00279150    -0.01009500     0.00078835
     89      1      C          -0.00881756     0.00115220     0.00266935
     90      1      C           0.00145569    -0.00158943    -0.00299150
     91      2      N           0.00610222    -0.00356932     0.00771161
     92      2      N          -0.00874017    -0.01006263     0.00008169
     93      3      H           0.00072442     0.00268808    -0.00164294
     94      3      H          -0.00377933     0.00029672    -0.00134803
     95      3      H          -0.00149293     0.00037186    -0.00149510
     96      3      H          -0.00097098     0.00067613    -0.00096856
     97      3      H          -0.00096236     0.00160577    -0.00068670
     98      3      H           0.00073137     0.00117987    -0.00126006
     99      3      H           0.00080100     0.00114004    -0.00036694
    100      3      H           0.00140302     0.00163169     0.00015754
    101      3      H           0.00359784     0.00171861     0.00025620
    102      3      H           0.00010298     0.00324196    -0.00226843
    103      1      C          -0.00113399    -0.00173452     0.00292868
    104      1      C           0.00882506     0.00113941    -0.00271500
    105      1      C           0.00293007    -0.01010166    -0.00085102
    106      1      C          -0.00399740    -0.00408365    -0.00852864
    107      1      C          -0.00823968    -0.00053891     0.00321734
    108      1      C           0.00234174     0.00199526    -0.00303218
    109      2      N           0.00913629    -0.00987193     0.00004878
    110      2      N          -0.00550916    -0.00359501    -0.00754694
    111      3      H          -0.00011875     0.00329082     0.00223363
    112      3      H          -0.00352871     0.00168763    -0.00024196
    113      3      H          -0.00138043     0.00163524    -0.00016854
    114      3      H          -0.00079323     0.00115253     0.00036648
    115      3      H          -0.00073564     0.00119055     0.00128493
    116      3      H           0.00098430     0.00163362     0.00069444
    117      3      H           0.00098515     0.00068915     0.00094614
    118      3      H           0.00151400     0.00038455     0.00149485
    119      3      H           0.00382926     0.00031103     0.00136065
    120      3      H          -0.00072061     0.00270085     0.00155726
    121      1      C          -0.00063400    -0.00278001     0.00296815
    122      1      C          -0.00363886     0.00733825    -0.00318203
    123      1      C           0.00150387     0.00556300     0.00849173
    124      1      C           0.01012403     0.00254484     0.00077281
    125      1      C           0.00338983    -0.00821315     0.00271718
    126      1      C           0.00047543     0.00153550    -0.00288156
    127      2      N           0.00057312     0.00626207     0.00769708
    128      2      N           0.01245821    -0.00239514     0.00016935
    129      3      H          -0.00270668    -0.00073124    -0.00163575
    130      3      H           0.00167545    -0.00347118    -0.00134316
    131      3      H           0.00042935    -0.00150890    -0.00150329
    132      3      H          -0.00009140    -0.00120883    -0.00093418
    133      3      H          -0.00091608    -0.00170716    -0.00067564
    134      3      H          -0.00138125     0.00001965    -0.00125851
    135      3      H          -0.00136565     0.00011282    -0.00039193
    136      3      H          -0.00208175     0.00038505     0.00018245
    137      3      H          -0.00322156     0.00218280     0.00024231
    138      3      H          -0.00299473    -0.00179960    -0.00219768
    139      1      C           0.00202001    -0.00034013     0.00306777
    140      1      C          -0.00543199     0.00707624    -0.00274008
    141      1      C           0.00725238     0.00752646    -0.00080240
    142      1      C           0.00562158    -0.00141796    -0.00852385
    143      1      C           0.00464321    -0.00682196     0.00313741
    144      1      C          -0.00263480     0.00091858    -0.00288903
    145      2      N           0.00480171     0.01241972     0.00083654
    146      2      N           0.00634342    -0.00301398    -0.00806203
    147      3      H          -0.00274624    -0.00176132     0.00220004
    148      3      H           0.00030933    -0.00395004    -0.00027929
    149      3      H          -0.00074512    -0.00202661    -0.00022846
    150      3      H          -0.00061722    -0.00126171     0.00035830
    151      3      H          -0.00068024    -0.00122304     0.00126774
    152      3      H          -0.00186828     0.00003203     0.00065434
    153      3      H          -0.00108192     0.00050375     0.00090954
    154      3      H          -0.00111531     0.00110937     0.00146982
    155      3      H          -0.00218223     0.00312547     0.00132722
    156      3      H          -0.00202713    -0.00197628     0.00155145
    157      1      C          -0.00207046    -0.00016154    -0.00291226
    158      1      C           0.00531462     0.00704743     0.00274963
    159      1      C          -0.00730334     0.00750728     0.00082741
    160      1      C          -0.00561030    -0.00151279     0.00847298
    161      1      C          -0.00466468    -0.00682071    -0.00314182
    162      1      C           0.00264971     0.00107279     0.00323020
    163      2      N          -0.00413880     0.01196066    -0.00032907
    164      2      N          -0.00604554    -0.00271784     0.00774137
    165      3      H           0.00276788    -0.00175520    -0.00225651
    166      3      H          -0.00030532    -0.00396008     0.00024864
    167      3      H           0.00071862    -0.00202186     0.00017284
    168      3      H           0.00060225    -0.00126069    -0.00037783
    169      3      H           0.00067607    -0.00125137    -0.00129171
    170      3      H           0.00184246     0.00003774    -0.00066094
    171      3      H           0.00107480     0.00051205    -0.00093243
    172      3      H           0.00109894     0.00111231    -0.00149461
    173      3      H           0.00215722     0.00310260    -0.00131979
    174      3      H           0.00201271    -0.00197466    -0.00156876
    175      1      C           0.00059492    -0.00280099    -0.00300358
    176      1      C           0.00362695     0.00736016     0.00319104
    177      1      C          -0.00151886     0.00557344    -0.00849967
    178      1      C          -0.01016118     0.00250314    -0.00079405
    179      1      C          -0.00339890    -0.00820163    -0.00270153
    180      1      C          -0.00056761     0.00156466     0.00293154
    181      2      N          -0.00067057     0.00633602    -0.00759629
    182      2      N          -0.01214538    -0.00266804     0.00014896
    183      3      H           0.00271094    -0.00074710     0.00155108
    184      3      H          -0.00166808    -0.00347272     0.00132825
    185      3      H          -0.00041840    -0.00150856     0.00149341
    186      3      H           0.00008063    -0.00120674     0.00096276
    187      3      H           0.00089968    -0.00168690     0.00067376
    188      3      H           0.00137501     0.00002332     0.00126120
    189      3      H           0.00136210     0.00010422     0.00039920
    190      3      H           0.00209655     0.00038831    -0.00019607
    191      3      H           0.00323892     0.00221890    -0.00025009
    192      3      H           0.00294960    -0.00167246     0.00222350
 SUM OF ATOMIC FORCES           0.00056725     0.00196166     0.00257917     0.00328968

 Number of electrons:                                                        516
 Number of occupied orbitals:                                                258
 Number of molecular orbitals:                                               258

 Number of orbital functions:                                               1776
 Number of independent orbital functions:                                   1776

 Extrapolation method: ASPC


 SCF WAVEFUNCTION OPTIMIZATION

  ----------------------------------- OT ---------------------------------------
  Minimizer      : CG                  : conjugate gradient
  Preconditioner : FULL_SINGLE_INVERSE : inversion of 
                                         H + eS - 2*(Sc)(c^T*H*c+const)(Sc)^T
  Precond_solver : DEFAULT
  Line search    : 2PNT                : 2 energies, one gradient
  stepsize       :    0.08000000                  energy_gap     :    0.08000000
  eps_taylor     :   0.10000E-15                  max_taylor     :             4
  ----------------------------------- OT ---------------------------------------

  Step     Update method      Time    Convergence         Total energy    Change
  ------------------------------------------------------------------------------
     1 OT CG       0.80E-01  147.1     0.00148430      -709.3387420635 -7.09E+02
     2 OT LS       0.14E+00  104.9                     -709.3960938074
     3 OT CG       0.14E+00  173.9     0.00098048      -709.4084481309 -6.97E-02
     4 OT LS       0.66E-01  105.5                     -709.4053493909
     5 OT CG       0.66E-01  173.9     0.00031641      -709.4230031228 -1.46E-02
     6 OT LS       0.11E+00  105.4                     -709.4251338056
     7 OT CG       0.11E+00  174.2     0.00014490      -709.4255678868 -2.56E-03
     8 OT LS       0.77E-01  104.9                     -709.4258612020
     9 OT CG       0.77E-01  174.4     0.00007819      -709.4259371527 -3.69E-04
    10 OT LS       0.54E-01  105.1                     -709.4259989468
    11 OT CG       0.54E-01  173.8     0.00003933      -709.4260125676 -7.54E-05
    12 OT LS       0.77E-01  105.1                     -709.4260374509
    13 OT CG       0.77E-01  173.8     0.00001752      -709.4260399845 -2.74E-05
    14 OT LS       0.68E-01  105.1                     -709.4260447085
    15 OT CG       0.68E-01  174.2     0.00000870      -709.4260447914 -4.81E-06
    16 OT LS       0.77E-01  105.0                     -709.4260461065
    17 OT CG       0.77E-01  174.2     0.00000396      -709.4260461225 -1.33E-06
    18 OT LS       0.76E-01  105.1                     -709.4260463947
    19 OT CG       0.76E-01  173.8     0.00000192      -709.4260463948 -2.72E-07
    20 OT LS       0.75E-01  105.2                     -709.4260464574
    21 OT CG       0.75E-01  174.4     0.00000093      -709.4260464575 -6.27E-08

  *** SCF run converged in    21 steps ***


  Electronic density on regular grids:       -515.9999992960        0.0000007040
  Core density on regular grids:              515.9999967657       -0.0000032343
  Total charge density on r-space grids:       -0.0000025303
  Total charge density g-space grids:          -0.0000025303

  Overlap energy of the core charge distribution:               0.00002658534655
  Self energy of the core charge distribution:              -1694.39446126194002
  Core Hamiltonian energy:                                    523.91270641089625
  Hartree energy:                                             684.84518577745712
  Exchange-correlation energy:                               -223.78950396922809

  Total energy:                                              -709.42604645746826

  outer SCF iter =    1 RMS gradient =   0.93E-06 energy =       -709.4260464575
  outer SCF loop converged in   1 iterations or   21 steps


 ENERGY| Total FORCE_EVAL ( QS ) energy (a.u.):             -709.426046471628524


 ATOMIC FORCES in [a.u.]

 # Atom   Kind   Element          X              Y              Z
      1      1      C           0.00144906    -0.00248079    -0.00220572
      2      1      C          -0.00262170     0.00576266    -0.00041373
      3      1      C           0.00152455    -0.00231675     0.00179778
      4      1      C          -0.00063909     0.00177479     0.00545847
      5      1      C           0.00287836    -0.00502603     0.00131974
      6      1      C           0.00148799    -0.00371015    -0.00300268
      7      2      N          -0.00289877     0.00268636    -0.00488765
      8      2      N          -0.00022802    -0.00210303     0.00481388
      9      1      C           0.00106719    -0.00094467    -0.00554525
     10      1      C          -0.00285982     0.00490337    -0.00121788
     11      1      C          -0.00269424     0.00321900     0.00303741
     12      1      C          -0.00143298     0.00241435     0.00220590
     13      1      C           0.00370475    -0.00521719     0.00066129
     14      1      C          -0.00123368     0.00225521    -0.00187024
     15      1      C           0.00165396    -0.00295133    -0.01269219
     16      1      C           0.00759260    -0.00697428     0.00907449
     17      1      C          -0.00174089     0.00272591     0.01230448
     18      1      C          -0.00258505     0.01134611    -0.00936914
     19      3      H          -0.00012004     0.00156400    -0.00469028
     20      3      H          -0.00314899     0.00574983     0.00591927
     21      3      H           0.00231657    -0.00456677     0.00156404
     22      3      H          -0.00283820     0.00432137    -0.00161135
     23      3      H           0.00127910    -0.00088732     0.00467178
     24      3      H           0.00344567    -0.00557838    -0.00589519
     25      3      H          -0.00072484    -0.00049032     0.00233578
     26      3      H          -0.00227213     0.00157189    -0.00213237
     27      3      H          -0.00076397    -0.00029559    -0.00233791
     28      3      H           0.00016596    -0.00275449     0.00210546
     29      1      C          -0.00138576    -0.00238914     0.00217621
     30      1      C           0.00263552     0.00569619     0.00045987
     31      1      C          -0.00146089    -0.00248334    -0.00189885
     32      1      C           0.00047668     0.00163210    -0.00552401
     33      1      C          -0.00278644    -0.00500068    -0.00142696
     34      1      C          -0.00138475    -0.00370880     0.00298792
     35      2      N           0.00213019     0.00304061     0.00520048
     36      2      N           0.00003698    -0.00253866    -0.00479923
     37      1      C          -0.00110317    -0.00097433     0.00559719
     38      1      C           0.00295154     0.00496354     0.00122528
     39      1      C           0.00259657     0.00323951    -0.00308119
     40      1      C           0.00149918     0.00253760    -0.00219237
     41      1      C          -0.00360483    -0.00519065    -0.00056022
     42      1      C           0.00133994     0.00246693     0.00196160
     43      1      C          -0.00154361    -0.00304395     0.01242693
     44      1      C          -0.00840907    -0.00791437    -0.00929728
     45      1      C           0.00169681     0.00267866    -0.01199783
     46      1      C           0.00267466     0.01128138     0.00937044
     47      3      H           0.00010471     0.00156026     0.00470638
     48      3      H           0.00311704     0.00578060    -0.00591129
     49      3      H          -0.00231734    -0.00459594    -0.00153891
     50      3      H           0.00283000     0.00431976     0.00160217
     51      3      H          -0.00126734    -0.00087204    -0.00465410
     52      3      H          -0.00342281    -0.00559862     0.00587175
     53      3      H           0.00065994    -0.00045459    -0.00230736
     54      3      H           0.00236888     0.00160758     0.00221232
     55      3      H           0.00075743    -0.00031314     0.00247607
     56      3      H          -0.00024822    -0.00268878    -0.00208915
     57      1      C           0.00278837     0.00004884     0.00219409
     58      1      C          -0.00640576    -0.00055136     0.00064995
     59      1      C           0.00244862    -0.00018060    -0.00186660
     60      1      C          -0.00105134    -0.00063654    -0.00574820
     61      1      C           0.00558547    -0.00003476    -0.00116765
     62      1      C           0.00396798     0.00077225     0.00298088
     63      2      N          -0.00383042     0.00087451     0.00374993
     64      2      N           0.00352966     0.00092307    -0.00348132
     65      1      C           0.00098788    -0.00070609     0.00569412
     66      1      C          -0.00573117    -0.00005876     0.00098578
     67      1      C          -0.00395705     0.00076503    -0.00302506
     68      1      C          -0.00278245     0.00002982    -0.00218340
     69      1      C           0.00639075    -0.00056748    -0.00053091
     70      1      C          -0.00246233    -0.00020034     0.00185190
     71      1      C           0.00310787     0.00008308     0.01378130
     72      1      C           0.01086905    -0.00311672    -0.00927046
     73      1      C          -0.00331119     0.00017877    -0.01265839
     74      1      C          -0.01115024    -0.00321652     0.00934132
     75      3      H          -0.00142691    -0.00064834     0.00472173
     76      3      H          -0.00654175    -0.00018579    -0.00586749
     77      3      H           0.00519596     0.00029021    -0.00157097
     78      3      H          -0.00516497     0.00027333     0.00156620
     79      3      H           0.00142184    -0.00064102    -0.00464735
     80      3      H           0.00656254    -0.00016943     0.00591452
     81      3      H           0.00006304     0.00090920    -0.00226775
     82      3      H          -0.00239200     0.00109256     0.00198389
     83      3      H          -0.00007659     0.00080459     0.00231024
     84      3      H           0.00247518     0.00114700    -0.00208762
     85      1      C          -0.00198693     0.00188120     0.00304213
     86      1      C           0.00828525    -0.00057411    -0.00317956
     87      1      C           0.00404498    -0.00403650     0.00853597
     88      1      C          -0.00277605    -0.01007548     0.00076897
     89      1      C          -0.00878475     0.00114778     0.00269468
     90      1      C           0.00146169    -0.00164494    -0.00299643
     91      2      N           0.00603547    -0.00345707     0.00753942
     92      2      N          -0.00864666    -0.00982135     0.00005801
     93      3      H           0.00072207     0.00271397    -0.00162080
     94      3      H          -0.00375274     0.00031725    -0.00133366
     95      3      H          -0.00148760     0.00035649    -0.00152804
     96      3      H          -0.00097418     0.00069568    -0.00093793
     97      3      H          -0.00094257     0.00157880    -0.00069050
     98      3      H           0.00071505     0.00117127    -0.00123253
     99      3      H           0.00080470     0.00111960    -0.00039651
    100      3      H           0.00139652     0.00165586     0.00018472
    101      3      H           0.00357252     0.00171119     0.00023382
    102      3      H           0.00010838     0.00323369    -0.00230206
    103      1      C          -0.00114040    -0.00178821     0.00293388
    104      1      C           0.00879238     0.00113584    -0.00273995
    105      1      C           0.00291486    -0.01008150    -0.00083156
    106      1      C          -0.00397547    -0.00406211    -0.00852052
    107      1      C          -0.00821330    -0.00056930     0.00321922
    108      1      C           0.00234965     0.00198085    -0.00308414
    109      2      N           0.00904727    -0.00962888     0.00007221
    110      2      N          -0.00544161    -0.00348878    -0.00737935
    111      3      H          -0.00012412     0.00328236     0.00226759
    112      3      H          -0.00350352     0.00168031    -0.00021957
    113      3      H          -0.00137420     0.00165935    -0.00019566
    114      3      H          -0.00079692     0.00113184     0.00039623
    115      3      H          -0.00071941     0.00118195     0.00125731
    116      3      H           0.00096425     0.00160627     0.00069819
    117      3      H           0.00098817     0.00070869     0.00091558
    118      3      H           0.00150866     0.00036922     0.00152771
    119      3      H           0.00380227     0.00033146     0.00134625
    120      3      H          -0.00071851     0.00272656     0.00153567
    121      1      C          -0.00061734    -0.00278141     0.00301906
    122      1      C          -0.00360048     0.00733135    -0.00318455
    123      1      C           0.00149639     0.00553271     0.00848409
    124      1      C           0.01010020     0.00254837     0.00075366
    125      1      C           0.00337713    -0.00818370     0.00274197
    126      1      C           0.00052019     0.00156838    -0.00288683
    127      2      N           0.00050669     0.00614648     0.00753551
    128      2      N           0.01221109    -0.00243006     0.00014406
    129      3      H          -0.00272756    -0.00074617    -0.00161335
    130      3      H           0.00164432    -0.00345819    -0.00132870
    131      3      H           0.00043985    -0.00149666    -0.00153630
    132      3      H          -0.00010668    -0.00122113    -0.00090351
    133      3      H          -0.00090259    -0.00167602    -0.00067956
    134      3      H          -0.00136584     0.00001018    -0.00123111
    135      3      H          -0.00134993     0.00012617    -0.00042153
    136      3      H          -0.00209936     0.00036769     0.00020945
    137      3      H          -0.00320273     0.00216498     0.00022016
    138      3      H          -0.00298927    -0.00178926    -0.00223253
    139      1      C           0.00207140    -0.00031761     0.00307098
    140      1      C          -0.00541199     0.00704924    -0.00276520
    141      1      C           0.00724258     0.00750368    -0.00078284
    142      1      C           0.00559165    -0.00141040    -0.00851678
    143      1      C           0.00465578    -0.00678407     0.00314051
    144      1      C          -0.00262671     0.00093471    -0.00294383
    145      2      N           0.00463541     0.01222085     0.00085679
    146      2      N           0.00620980    -0.00301460    -0.00787524
    147      3      H          -0.00273674    -0.00176175     0.00223427
    148      3      H           0.00030296    -0.00392462    -0.00025693
    149      3      H          -0.00076888    -0.00203319    -0.00025563
    150      3      H          -0.00059766    -0.00125452     0.00038815
    151      3      H          -0.00068070    -0.00120467     0.00124014
    152      3      H          -0.00183465     0.00002841     0.00065841
    153      3      H          -0.00110004     0.00049675     0.00087919
    154      3      H          -0.00109960     0.00111238     0.00150273
    155      3      H          -0.00218628     0.00309165     0.00131263
    156      3      H          -0.00205022    -0.00198704     0.00152959
    157      1      C          -0.00212102    -0.00014102    -0.00291815
    158      1      C           0.00529500     0.00702130     0.00277447
    159      1      C          -0.00729341     0.00748391     0.00080773
    160      1      C          -0.00558081    -0.00150457     0.00846619
    161      1      C          -0.00467704    -0.00678412    -0.00314495
    162      1      C           0.00264201     0.00108556     0.00328137
    163      2      N          -0.00398586     0.01177876    -0.00035093
    164      2      N          -0.00591524    -0.00271346     0.00757028
    165      3      H           0.00275814    -0.00175549    -0.00229041
    166      3      H          -0.00029893    -0.00393461     0.00022637
    167      3      H           0.00074270    -0.00202845     0.00020042
    168      3      H           0.00058270    -0.00125345    -0.00040770
    169      3      H           0.00067656    -0.00123293    -0.00126399
    170      3      H           0.00180894     0.00003405    -0.00066499
    171      3      H           0.00109298     0.00050504    -0.00090209
    172      3      H           0.00108303     0.00111547    -0.00152772
    173      3      H           0.00216147     0.00306943    -0.00130540
    174      3      H           0.00203604    -0.00198555    -0.00154698
    175      1      C           0.00057881    -0.00280244    -0.00305485
    176      1      C           0.00358871     0.00735297     0.00319371
    177      1      C          -0.00151169     0.00554339    -0.00849244
    178      1      C          -0.01013737     0.00250656    -0.00077469
    179      1      C          -0.00338600    -0.00817165    -0.00272651
    180      1      C          -0.00061261     0.00159800     0.00293655
    181      2      N          -0.00060619     0.00622019    -0.00743279
    182      2      N          -0.01190526    -0.00270141     0.00017149
    183      3      H           0.00273178    -0.00076176     0.00152914
    184      3      H          -0.00163704    -0.00345957     0.00131384
    185      3      H          -0.00042913    -0.00149627     0.00152653
    186      3      H           0.00009606    -0.00121894     0.00093215
    187      3      H           0.00088615    -0.00165598     0.00067773
    188      3      H           0.00135976     0.00001381     0.00123379
    189      3      H           0.00134629     0.00011750     0.00042879
    190      3      H           0.00211428     0.00037096    -0.00022319
    191      3      H           0.00322004     0.00220082    -0.00022787
    192      3      H           0.00294441    -0.00166276     0.00225803
 SUM OF ATOMIC FORCES           0.00056882     0.00197539     0.00256538     0.00328738

 *******************************************************************************
 ***                 BRENT   - NUMBER OF ENERGY EVALUATIONS :       4        ***
 *******************************************************************************

 --------  Informations at step =     2 ------------
  Optimization Method        =                   CG
  Total Energy               =      -709.4260479271
  Real energy change         =        -0.0145122918
  Decrease in energy         =                  YES
  Used time                  =            23438.177

  Convergence check :
  Max. step size             =         0.0354866816
  Conv. limit for step size  =         0.0010000000
  Convergence in step size   =                   NO
  RMS step size              =         0.0114114833
  Conv. limit for RMS step   =         0.0010000000
  Convergence in RMS step    =                   NO
  Max. gradient              =         0.0183857333
  Conv. limit for gradients  =         0.0010000000
  Conv. for gradients        =                   NO
  RMS gradient               =         0.0059123164
  Conv. limit for RMS grad.  =         0.0010000000
  Conv. for gradients        =                   NO
 ---------------------------------------------------

 Number of electrons:                                                        516
 Number of occupied orbitals:                                                258
 Number of molecular orbitals:                                               258

 Number of orbital functions:                                               1776
 Number of independent orbital functions:                                   1776

 Extrapolation method: ASPC


 SCF WAVEFUNCTION OPTIMIZATION

  ----------------------------------- OT ---------------------------------------
  Minimizer      : CG                  : conjugate gradient
  Preconditioner : FULL_SINGLE_INVERSE : inversion of 
                                         H + eS - 2*(Sc)(c^T*H*c+const)(Sc)^T
  Precond_solver : DEFAULT
  Line search    : 2PNT                : 2 energies, one gradient
  stepsize       :    0.08000000                  energy_gap     :    0.08000000
  eps_taylor     :   0.10000E-15                  max_taylor     :             4
  ----------------------------------- OT ---------------------------------------

  Step     Update method      Time    Convergence         Total energy    Change
  ------------------------------------------------------------------------------
     1 OT CG       0.80E-01  147.7     0.00064514      -709.4094471491 -7.09E+02
     2 OT LS       0.14E+00  105.4                     -709.4203743444
     3 OT CG       0.14E+00  172.5     0.00041574      -709.4228822448 -1.34E-02
     4 OT LS       0.66E-01  104.9                     -709.4220617699
     5 OT CG       0.66E-01  174.0     0.00013889      -709.4254737569 -2.59E-03
     6 OT LS       0.11E+00  105.1                     -709.4258787532
     7 OT CG       0.11E+00  173.9     0.00006411      -709.4259548322 -4.81E-04
     8 OT LS       0.77E-01  105.4                     -709.4260146678
     9 OT CG       0.77E-01  173.0     0.00003375      -709.4260272611 -7.24E-05
    10 OT LS       0.55E-01  104.5                     -709.4260390775
    11 OT CG       0.55E-01  174.0     0.00001729      -709.4260414824 -1.42E-05
    12 OT LS       0.75E-01  105.2                     -709.4260462393
    13 OT CG       0.75E-01  173.7     0.00000801      -709.4260466278 -5.15E-06
    14 OT LS       0.65E-01  105.1                     -709.4260475664
    15 OT CG       0.65E-01  173.2     0.00000388      -709.4260475883 -9.60E-07
    16 OT LS       0.79E-01  105.0                     -709.4260478522
    17 OT CG       0.79E-01  173.4     0.00000176      -709.4260478600 -2.72E-07
    18 OT LS       0.77E-01  105.5                     -709.4260479143
    19 OT CG       0.77E-01  173.9     0.00000083      -709.4260479144 -5.43E-08

  *** SCF run converged in    19 steps ***


  Electronic density on regular grids:       -515.9999992984        0.0000007016
  Core density on regular grids:              515.9999967661       -0.0000032339
  Total charge density on r-space grids:       -0.0000025323
  Total charge density g-space grids:          -0.0000025323

  Overlap energy of the core charge distribution:               0.00002656317666
  Self energy of the core charge distribution:              -1694.39446126194002
  Core Hamiltonian energy:                                    523.90324206115918
  Hartree energy:                                             684.85161905216091
  Exchange-correlation energy:                               -223.78647432892561

  Total energy:                                              -709.42604791436906

  outer SCF iter =    1 RMS gradient =   0.83E-06 energy =       -709.4260479144
  outer SCF loop converged in   1 iterations or   19 steps


 ENERGY| Total FORCE_EVAL ( QS ) energy (a.u.):             -709.426047926659976


 ATOMIC FORCES in [a.u.]

 # Atom   Kind   Element          X              Y              Z
      1      1      C           0.00146721    -0.00253414    -0.00218443
      2      1      C          -0.00265867     0.00584939    -0.00039370
      3      1      C           0.00157432    -0.00240756     0.00175991
      4      1      C          -0.00068519     0.00185264     0.00549735
      5      1      C           0.00290573    -0.00507971     0.00128975
      6      1      C           0.00150753    -0.00371380    -0.00307556
      7      2      N          -0.00288222     0.00266697    -0.00497980
      8      2      N          -0.00023572    -0.00208236     0.00491126
      9      1      C           0.00110583    -0.00101431    -0.00558917
     10      1      C          -0.00289049     0.00494989    -0.00118692
     11      1      C          -0.00268950     0.00324006     0.00310964
     12      1      C          -0.00146988     0.00245608     0.00218473
     13      1      C           0.00376186    -0.00529254     0.00064317
     14      1      C          -0.00128746     0.00234307    -0.00183435
     15      1      C           0.00159370    -0.00288139    -0.01297311
     16      1      C           0.00780314    -0.00720984     0.00913674
     17      1      C          -0.00171082     0.00263963     0.01257579
     18      1      C          -0.00268982     0.01165956    -0.00943492
     19      3      H          -0.00011506     0.00155000    -0.00463826
     20      3      H          -0.00313886     0.00573136     0.00589430
     21      3      H           0.00227738    -0.00449514     0.00154226
     22      3      H          -0.00279490     0.00425097    -0.00158934
     23      3      H           0.00126954    -0.00087595     0.00461952
     24      3      H           0.00343493    -0.00556109    -0.00587073
     25      3      H          -0.00075691    -0.00044250     0.00242062
     26      3      H          -0.00232187     0.00159142    -0.00222478
     27      3      H          -0.00073806    -0.00034659    -0.00242271
     28      3      H           0.00015757    -0.00280703     0.00219706
     29      1      C          -0.00140258    -0.00244061     0.00215468
     30      1      C           0.00267166     0.00578246     0.00044085
     31      1      C          -0.00151027    -0.00257511    -0.00186202
     32      1      C           0.00052130     0.00170819    -0.00556108
     33      1      C          -0.00281241    -0.00505232    -0.00139888
     34      1      C          -0.00140428    -0.00371361     0.00305993
     35      2      N           0.00211112     0.00302038     0.00530190
     36      2      N           0.00004819    -0.00251725    -0.00490107
     37      1      C          -0.00114491    -0.00104592     0.00564022
     38      1      C           0.00298269     0.00501172     0.00119446
     39      1      C           0.00259110     0.00325913    -0.00315331
     40      1      C           0.00153624     0.00258013    -0.00217199
     41      1      C          -0.00366170    -0.00526629    -0.00054153
     42      1      C           0.00139469     0.00255579     0.00192671
     43      1      C          -0.00148444    -0.00297540     0.01270256
     44      1      C          -0.00863033    -0.00816531    -0.00936407
     45      1      C           0.00166669     0.00259234    -0.01226922
     46      1      C           0.00277790     0.01159278     0.00943634
     47      3      H           0.00009968     0.00154621     0.00465420
     48      3      H           0.00310668     0.00576202    -0.00588613
     49      3      H          -0.00227876    -0.00452460    -0.00151697
     50      3      H           0.00278710     0.00424936     0.00158004
     51      3      H          -0.00125765    -0.00086069    -0.00460159
     52      3      H          -0.00341193    -0.00558104     0.00584714
     53      3      H           0.00069140    -0.00040647    -0.00239167
     54      3      H           0.00241898     0.00162743     0.00230531
     55      3      H           0.00073151    -0.00036483     0.00256227
     56      3      H          -0.00024015    -0.00274081    -0.00218072
     57      1      C           0.00284271     0.00005985     0.00217163
     58      1      C          -0.00649906    -0.00056296     0.00063270
     59      1      C           0.00254879    -0.00017879    -0.00183091
     60      1      C          -0.00112873    -0.00063447    -0.00579158
     61      1      C           0.00564065    -0.00003186    -0.00113587
     62      1      C           0.00398187     0.00075806     0.00305221
     63      2      N          -0.00383926     0.00087005     0.00383100
     64      2      N           0.00354163     0.00091935    -0.00355830
     65      1      C           0.00106609    -0.00070357     0.00573918
     66      1      C          -0.00578830    -0.00005635     0.00095143
     67      1      C          -0.00397083     0.00075081    -0.00309649
     68      1      C          -0.00283705     0.00004068    -0.00216224
     69      1      C           0.00648454    -0.00057897    -0.00051212
     70      1      C          -0.00256337    -0.00019909     0.00181509
     71      1      C           0.00301298     0.00009953     0.01407413
     72      1      C           0.01118267    -0.00318080    -0.00933307
     73      1      C          -0.00321964     0.00019557    -0.01293835
     74      1      C          -0.01147009    -0.00328308     0.00940560
     75      3      H          -0.00141239    -0.00064594     0.00467025
     76      3      H          -0.00652045    -0.00018504    -0.00584183
     77      3      H           0.00511392     0.00028813    -0.00154917
     78      3      H          -0.00508243     0.00027160     0.00154441
     79      3      H           0.00140715    -0.00063875    -0.00459496
     80      3      H           0.00654178    -0.00016862     0.00588946
     81      3      H           0.00000601     0.00091317    -0.00235197
     82      3      H          -0.00243277     0.00112479     0.00207486
     83      3      H          -0.00001952     0.00080798     0.00239510
     84      3      H           0.00251616     0.00117959    -0.00217892
     85      1      C          -0.00197870     0.00189601     0.00299005
     86      1      C           0.00831074    -0.00054337    -0.00317819
     87      1      C           0.00406626    -0.00405797     0.00854468
     88      1      C          -0.00279156    -0.01009478     0.00078842
     89      1      C          -0.00881682     0.00115367     0.00266883
     90      1      C           0.00145658    -0.00158877    -0.00299108
     91      2      N           0.00610364    -0.00357048     0.00771197
     92      2      N          -0.00874103    -0.01006227     0.00008270
     93      3      H           0.00072468     0.00268757    -0.00164390
     94      3      H          -0.00377901     0.00029670    -0.00134792
     95      3      H          -0.00149292     0.00037197    -0.00149484
     96      3      H          -0.00097097     0.00067600    -0.00096881
     97      3      H          -0.00096222     0.00160550    -0.00068663
     98      3      H           0.00073137     0.00117974    -0.00125995
     99      3      H           0.00080103     0.00114006    -0.00036686
    100      3      H           0.00140314     0.00163111     0.00015678
    101      3      H           0.00359779     0.00171855     0.00025633
    102      3      H           0.00010274     0.00324252    -0.00226789
    103      1      C          -0.00113479    -0.00173395     0.00292821
    104      1      C           0.00882429     0.00114093    -0.00271442
    105      1      C           0.00293019    -0.01010140    -0.00085108
    106      1      C          -0.00399718    -0.00408381    -0.00852891
    107      1      C          -0.00823884    -0.00053795     0.00321801
    108      1      C           0.00234301     0.00199592    -0.00303119
    109      2      N           0.00913718    -0.00987145     0.00004788
    110      2      N          -0.00551065    -0.00359623    -0.00754742
    111      3      H          -0.00011851     0.00329141     0.00223307
    112      3      H          -0.00352871     0.00168758    -0.00024212
    113      3      H          -0.00138055     0.00163464    -0.00016776
    114      3      H          -0.00079326     0.00115254     0.00036640
    115      3      H          -0.00073565     0.00119042     0.00128482
    116      3      H           0.00098416     0.00163336     0.00069437
    117      3      H           0.00098513     0.00068904     0.00094639
    118      3      H           0.00151399     0.00038464     0.00149463
    119      3      H           0.00382889     0.00031103     0.00136053
    120      3      H          -0.00072088     0.00270036     0.00155817
    121      1      C          -0.00063412    -0.00278131     0.00296714
    122      1      C          -0.00363928     0.00733700    -0.00318270
    123      1      C           0.00150407     0.00556291     0.00849197
    124      1      C           0.01012390     0.00254459     0.00077286
    125      1      C           0.00338826    -0.00821328     0.00271670
    126      1      C           0.00047458     0.00153621    -0.00288106
    127      2      N           0.00057338     0.00626380     0.00769781
    128      2      N           0.01245822    -0.00239605     0.00017037
    129      3      H          -0.00270637    -0.00073078    -0.00163666
    130      3      H           0.00167530    -0.00347090    -0.00134305
    131      3      H           0.00042926    -0.00150895    -0.00150305
    132      3      H          -0.00009131    -0.00120877    -0.00093441
    133      3      H          -0.00091592    -0.00170690    -0.00067557
    134      3      H          -0.00138115     0.00001972    -0.00125841
    135      3      H          -0.00136568     0.00011283    -0.00039186
    136      3      H          -0.00208132     0.00038544     0.00018171
    137      3      H          -0.00322149     0.00218280     0.00024244
    138      3      H          -0.00299510    -0.00180009    -0.00219718
    139      1      C           0.00201961    -0.00034113     0.00306737
    140      1      C          -0.00543290     0.00707472    -0.00273950
    141      1      C           0.00725205     0.00752640    -0.00080242
    142      1      C           0.00562155    -0.00141771    -0.00852403
    143      1      C           0.00464186    -0.00682165     0.00313808
    144      1      C          -0.00263595     0.00091946    -0.00288808
    145      2      N           0.00480089     0.01242027     0.00083555
    146      2      N           0.00634517    -0.00301466    -0.00806185
    147      3      H          -0.00274687    -0.00176142     0.00219942
    148      3      H           0.00030939    -0.00395008    -0.00027947
    149      3      H          -0.00074449    -0.00202640    -0.00022759
    150      3      H          -0.00061724    -0.00126176     0.00035818
    151      3      H          -0.00068011    -0.00122298     0.00126762
    152      3      H          -0.00186797     0.00003205     0.00065426
    153      3      H          -0.00108180     0.00050380     0.00090981
    154      3      H          -0.00111542     0.00110930     0.00146952
    155      3      H          -0.00218204     0.00312520     0.00132711
    156      3      H          -0.00202653    -0.00197626     0.00155247
    157      1      C          -0.00207027    -0.00016248    -0.00291186
    158      1      C           0.00531553     0.00704609     0.00274911
    159      1      C          -0.00730307     0.00750731     0.00082747
    160      1      C          -0.00561038    -0.00151251     0.00847327
    161      1      C          -0.00466345    -0.00682053    -0.00314247
    162      1      C           0.00265084     0.00107377     0.00322946
    163      2      N          -0.00413827     0.01196152    -0.00032842
    164      2      N          -0.00604718    -0.00271848     0.00774171
    165      3      H           0.00276843    -0.00175528    -0.00225601
    166      3      H          -0.00030537    -0.00396006     0.00024878
    167      3      H           0.00071808    -0.00202167     0.00017209
    168      3      H           0.00060223    -0.00126072    -0.00037777
    169      3      H           0.00067595    -0.00125131    -0.00129159
    170      3      H           0.00184216     0.00003775    -0.00066088
    171      3      H           0.00107472     0.00051208    -0.00093262
    172      3      H           0.00109896     0.00111227    -0.00149447
    173      3      H           0.00215702     0.00310223    -0.00131964
    174      3      H           0.00201219    -0.00197467    -0.00156967
    175      1      C           0.00059496    -0.00280236    -0.00300264
    176      1      C           0.00362740     0.00735896     0.00319170
    177      1      C          -0.00151910     0.00557335    -0.00849995
    178      1      C          -0.01016107     0.00250287    -0.00079410
    179      1      C          -0.00339732    -0.00820174    -0.00270105
    180      1      C          -0.00056675     0.00156520     0.00293108
    181      2      N          -0.00067088     0.00633775    -0.00759684
    182      2      N          -0.01214549    -0.00266891     0.00014802
    183      3      H           0.00271064    -0.00074664     0.00155199
    184      3      H          -0.00166791    -0.00347241     0.00132813
    185      3      H          -0.00041833    -0.00150859     0.00149322
    186      3      H           0.00008055    -0.00120668     0.00096298
    187      3      H           0.00089952    -0.00168664     0.00067369
    188      3      H           0.00137492     0.00002339     0.00126110
    189      3      H           0.00136212     0.00010424     0.00039913
    190      3      H           0.00209611     0.00038870    -0.00019531
    191      3      H           0.00323887     0.00221892    -0.00025023
    192      3      H           0.00294995    -0.00167292     0.00222301
 SUM OF ATOMIC FORCES           0.00056725     0.00196168     0.00257916     0.00328969

 --------------------------
 OPTIMIZATION STEP:      3
 --------------------------

 Number of electrons:                                                        516
 Number of occupied orbitals:                                                258
 Number of molecular orbitals:                                               258

 Number of orbital functions:                                               1776
 Number of independent orbital functions:                                   1776

 Extrapolation method: ASPC


 SCF WAVEFUNCTION OPTIMIZATION

  ----------------------------------- OT ---------------------------------------
  Minimizer      : CG                  : conjugate gradient
  Preconditioner : FULL_SINGLE_INVERSE : inversion of 
                                         H + eS - 2*(Sc)(c^T*H*c+const)(Sc)^T
  Precond_solver : DEFAULT
  Line search    : 2PNT                : 2 energies, one gradient
  stepsize       :    0.08000000                  energy_gap     :    0.08000000
  eps_taylor     :   0.10000E-15                  max_taylor     :             4
  ----------------------------------- OT ---------------------------------------

  Step     Update method      Time    Convergence         Total energy    Change
  ------------------------------------------------------------------------------
     1 OT CG       0.80E-01  147.5     0.00016359      -709.4249821946 -7.09E+02
     2 OT LS       0.14E+00  105.8                     -709.4256829960
     3 OT CG       0.14E+00  174.3     0.00010625      -709.4258409768 -8.59E-04
     4 OT LS       0.66E-01  105.0                     -709.4257932783
     5 OT CG       0.66E-01  174.1     0.00003504      -709.4260110492 -1.70E-04
     6 OT LS       0.11E+00  105.8                     -709.4260370057
     7 OT CG       0.11E+00  173.9     0.00001596      -709.4260420749 -3.10E-05
     8 OT LS       0.79E-01  105.0                     -709.4260459958
     9 OT CG       0.79E-01  173.4     0.00000806      -709.4260467018 -4.63E-06
    10 OT LS       0.57E-01  104.7                     -709.4260474200
    11 OT CG       0.57E-01  174.3     0.00000426      -709.4260475498 -8.48E-07
    12 OT LS       0.72E-01  104.9                     -709.4260478366
    13 OT CG       0.72E-01  174.4     0.00000201      -709.4260478496 -3.00E-07
    14 OT LS       0.63E-01  104.5                     -709.4260479073
    15 OT CG       0.63E-01  173.1     0.00000099      -709.4260479084 -5.87E-08

  *** SCF run converged in    15 steps ***


  Electronic density on regular grids:       -515.9999992984        0.0000007016
  Core density on regular grids:              515.9999967661       -0.0000032339
  Total charge density on r-space grids:       -0.0000025323
  Total charge density g-space grids:          -0.0000025323

  Overlap energy of the core charge distribution:               0.00002656317666
  Self energy of the core charge distribution:              -1694.39446126194002
  Core Hamiltonian energy:                                    523.90343258606072
  Hartree energy:                                             684.85146820787281
  Exchange-correlation energy:                               -223.78651400356608

  Total energy:                                              -709.42604790839596

  outer SCF iter =    1 RMS gradient =   0.99E-06 energy =       -709.4260479084
  outer SCF loop converged in   1 iterations or   15 steps


 ENERGY| Total FORCE_EVAL ( QS ) energy (a.u.):             -709.426047908395958


 Number of electrons:                                                        516
 Number of occupied orbitals:                                                258
 Number of molecular orbitals:                                               258

 Number of orbital functions:                                               1776
 Number of independent orbital functions:                                   1776

 Extrapolation method: ASPC


 SCF WAVEFUNCTION OPTIMIZATION

  ----------------------------------- OT ---------------------------------------
  Minimizer      : CG                  : conjugate gradient
  Preconditioner : FULL_SINGLE_INVERSE : inversion of 
                                         H + eS - 2*(Sc)(c^T*H*c+const)(Sc)^T
  Precond_solver : DEFAULT
  Line search    : 2PNT                : 2 energies, one gradient
  stepsize       :    0.08000000                  energy_gap     :    0.08000000
  eps_taylor     :   0.10000E-15                  max_taylor     :             4
  ----------------------------------- OT ---------------------------------------

  Step     Update method      Time    Convergence         Total energy    Change
  ------------------------------------------------------------------------------
     1 OT CG       0.80E-01  147.8     0.00030251      -709.4307258179 -7.09E+02
     2 OT LS       0.15E+00  105.0                     -709.4331878101
     3 OT CG       0.15E+00  173.4     0.00016154      -709.4338768612 -3.15E-03
     4 OT LS       0.73E-01  105.2                     -709.4338191564
     5 OT CG       0.73E-01  173.5     0.00006399      -709.4343119341 -4.35E-04
     6 OT LS       0.89E-01  104.9                     -709.4343927975
     7 OT CG       0.89E-01  174.5     0.00003404      -709.4343956253 -8.37E-05
     8 OT LS       0.65E-01  104.9                     -709.4344103712
     9 OT CG       0.65E-01  173.4     0.00001873      -709.4344128206 -1.72E-05
    10 OT LS       0.59E-01  104.7                     -709.4344174903
    11 OT CG       0.59E-01  173.8     0.00000885      -709.4344175405 -4.72E-06
    12 OT LS       0.74E-01  105.0                     -709.4344188104
    13 OT CG       0.74E-01  173.0     0.00000375      -709.4344188658 -1.33E-06
    14 OT LS       0.80E-01  105.0                     -709.4344191231
    15 OT CG       0.80E-01  173.8     0.00000197      -709.4344191247 -2.59E-07
    16 OT LS       0.69E-01  104.8                     -709.4344191848
    17 OT CG       0.69E-01  174.0     0.00000086      -709.4344191863 -6.15E-08

  *** SCF run converged in    17 steps ***


  Electronic density on regular grids:       -515.9999992844        0.0000007156
  Core density on regular grids:              515.9999967708       -0.0000032292
  Total charge density on r-space grids:       -0.0000025136
  Total charge density g-space grids:          -0.0000025136

  Overlap energy of the core charge distribution:               0.00002466710436
  Self energy of the core charge distribution:              -1694.39446126194002
  Core Hamiltonian energy:                                    522.97638632922576
  Hartree energy:                                             685.51738015155843
  Exchange-correlation energy:                               -223.53374907224529

  Total energy:                                              -709.43441918629685

  outer SCF iter =    1 RMS gradient =   0.86E-06 energy =       -709.4344191863
  outer SCF loop converged in   1 iterations or   17 steps


 ENERGY| Total FORCE_EVAL ( QS ) energy (a.u.):             -709.434419186296850


 Number of electrons:                                                        516
 Number of occupied orbitals:                                                258
 Number of molecular orbitals:                                               258

 Number of orbital functions:                                               1776
 Number of independent orbital functions:                                   1776

 Extrapolation method: ASPC


 SCF WAVEFUNCTION OPTIMIZATION

  ----------------------------------- OT ---------------------------------------
  Minimizer      : CG                  : conjugate gradient
  Preconditioner : FULL_SINGLE_INVERSE : inversion of 
                                         H + eS - 2*(Sc)(c^T*H*c+const)(Sc)^T
  Precond_solver : DEFAULT
  Line search    : 2PNT                : 2 energies, one gradient
  stepsize       :    0.08000000                  energy_gap     :    0.08000000
  eps_taylor     :   0.10000E-15                  max_taylor     :             4
  ----------------------------------- OT ---------------------------------------

  Step     Update method      Time    Convergence         Total energy    Change
  ------------------------------------------------------------------------------
     1 OT CG       0.80E-01  147.8     0.00013143      -709.4182820985 -7.09E+02
     2 OT LS       0.14E+00  104.7                     -709.4187403834
     3 OT CG       0.14E+00  173.8     0.00007232      -709.4188551887 -5.73E-04
     4 OT LS       0.71E-01  105.0                     -709.4188465496
     5 OT CG       0.71E-01  174.2     0.00002921      -709.4189398612 -8.47E-05
     6 OT LS       0.86E-01  104.5                     -709.4189561688
     7 OT CG       0.86E-01  173.4     0.00001519      -709.4189567226 -1.69E-05
     8 OT LS       0.69E-01  104.8                     -709.4189601151
     9 OT CG       0.69E-01  173.3     0.00000833      -709.4189603540 -3.63E-06
    10 OT LS       0.54E-01  105.4                     -709.4189611486
    11 OT CG       0.54E-01  174.4     0.00000406      -709.4189612117 -8.58E-07
    12 OT LS       0.74E-01  104.9                     -709.4189614711
    13 OT CG       0.74E-01  175.0     0.00000170      -709.4189614921 -2.80E-07
    14 OT LS       0.77E-01  104.7                     -709.4189615430
    15 OT CG       0.77E-01  174.2     0.00000089      -709.4189615431 -5.10E-08

  *** SCF run converged in    15 steps ***


  Electronic density on regular grids:       -515.9999993018        0.0000006982
  Core density on regular grids:              515.9999967712       -0.0000032288
  Total charge density on r-space grids:       -0.0000025306
  Total charge density g-space grids:          -0.0000025306

  Overlap energy of the core charge distribution:               0.00002285480567
  Self energy of the core charge distribution:              -1694.39446126194002
  Core Hamiltonian energy:                                    521.51555727335040
  Hartree energy:                                             686.58650027398301
  Exchange-correlation energy:                               -223.12658068329611

  Total energy:                                              -709.41896154309711

  outer SCF iter =    1 RMS gradient =   0.89E-06 energy =       -709.4189615431
  outer SCF loop converged in   1 iterations or   15 steps


 ENERGY| Total FORCE_EVAL ( QS ) energy (a.u.):             -709.418961543097112


 *******************************************************************************
 ***                 MNBRACK - NUMBER OF ENERGY EVALUATIONS :       3        ***
 *******************************************************************************

 Number of electrons:                                                        516
 Number of occupied orbitals:                                                258
 Number of molecular orbitals:                                               258

 Number of orbital functions:                                               1776
 Number of independent orbital functions:                                   1776

 Extrapolation method: ASPC


 SCF WAVEFUNCTION OPTIMIZATION

  ----------------------------------- OT ---------------------------------------
  Minimizer      : CG                  : conjugate gradient
  Preconditioner : FULL_SINGLE_INVERSE : inversion of 
                                         H + eS - 2*(Sc)(c^T*H*c+const)(Sc)^T
  Precond_solver : DEFAULT
  Line search    : 2PNT                : 2 energies, one gradient
  stepsize       :    0.08000000                  energy_gap     :    0.08000000
  eps_taylor     :   0.10000E-15                  max_taylor     :             4
  ----------------------------------- OT ---------------------------------------

  Step     Update method      Time    Convergence         Total energy    Change
  ------------------------------------------------------------------------------
     1 OT CG       0.80E-01  148.3     0.00100794      -709.3938686211 -7.09E+02
     2 OT LS       0.15E+00  104.9                     -709.4210238117
     3 OT CG       0.15E+00  174.2     0.00055192      -709.4282684707 -3.44E-02
     4 OT LS       0.70E-01  105.0                     -709.4271646041
     5 OT CG       0.70E-01  174.2     0.00022192      -709.4331711510 -4.90E-03
     6 OT LS       0.85E-01  104.7                     -709.4340985691
     7 OT CG       0.85E-01  173.5     0.00012109      -709.4341269220 -9.56E-04
     8 OT LS       0.64E-01  104.8                     -709.4343208905
     9 OT CG       0.64E-01  173.9     0.00006516      -709.4343427761 -2.16E-04
    10 OT LS       0.57E-01  104.7                     -709.4343971099
    11 OT CG       0.57E-01  174.1     0.00003240      -709.4343980488 -5.53E-05
    12 OT LS       0.70E-01  105.5                     -709.4344142845
    13 OT CG       0.70E-01  174.0     0.00001377      -709.4344148821 -1.68E-05
    14 OT LS       0.74E-01  104.6                     -709.4344180769
    15 OT CG       0.74E-01  174.5     0.00000750      -709.4344180853 -3.20E-06
    16 OT LS       0.69E-01  105.0                     -709.4344189717
    17 OT CG       0.69E-01  173.8     0.00000313      -709.4344189757 -8.90E-07
    18 OT LS       0.79E-01  105.4                     -709.4344191500
    19 OT CG       0.79E-01  173.8     0.00000148      -709.4344191527 -1.77E-07
    20 OT LS       0.77E-01  104.7                     -709.4344191912
    21 OT CG       0.77E-01  174.3     0.00000080      -709.4344191913 -3.85E-08

  *** SCF run converged in    21 steps ***


  Electronic density on regular grids:       -515.9999992844        0.0000007156
  Core density on regular grids:              515.9999967708       -0.0000032292
  Total charge density on r-space grids:       -0.0000025137
  Total charge density g-space grids:          -0.0000025137

  Overlap energy of the core charge distribution:               0.00002466710436
  Self energy of the core charge distribution:              -1694.39446126194002
  Core Hamiltonian energy:                                    522.97600097218196
  Hartree energy:                                             685.51766899431937
  Exchange-correlation energy:                               -223.53365256293793

  Total energy:                                              -709.43441919127235

  outer SCF iter =    1 RMS gradient =   0.80E-06 energy =       -709.4344191913
  outer SCF loop converged in   1 iterations or   21 steps


 ENERGY| Total FORCE_EVAL ( QS ) energy (a.u.):             -709.434419200180173


 ATOMIC FORCES in [a.u.]

 # Atom   Kind   Element          X              Y              Z
      1      1      C          -0.00052118    -0.00007162     0.00048834
      2      1      C          -0.00104370     0.00363377     0.00197854
      3      1      C           0.00057480    -0.00047713     0.00058030
      4      1      C          -0.00066610     0.00110486     0.00021725
      5      1      C           0.00159157    -0.00306682     0.00004688
      6      1      C           0.00162072    -0.00163117    -0.00372205
      7      2      N          -0.00097007     0.00036820    -0.00464345
      8      2      N          -0.00116122    -0.00001041     0.00483295
      9      1      C           0.00040289    -0.00062880    -0.00050801
     10      1      C          -0.00187742     0.00296378     0.00017712
     11      1      C          -0.00082415     0.00233551     0.00386680
     12      1      C          -0.00043794    -0.00026063    -0.00039247
     13      1      C           0.00269327    -0.00280962    -0.00203633
     14      1      C          -0.00030347     0.00092072    -0.00068007
     15      1      C           0.00119444    -0.00077139    -0.00110464
     16      1      C          -0.00036832     0.00157533     0.00026379
     17      1      C          -0.00015359     0.00118409     0.00101305
     18      1      C           0.00149545    -0.00138424    -0.00014810
     19      3      H           0.00038163     0.00009411    -0.00002062
     20      3      H          -0.00037183     0.00077148     0.00091062
     21      3      H           0.00030199    -0.00076838     0.00049856
     22      3      H          -0.00048185     0.00059299    -0.00049781
     23      3      H           0.00026558     0.00028409     0.00002175
     24      3      H           0.00052600    -0.00079515    -0.00098221
     25      3      H          -0.00054409    -0.00105202     0.00236352
     26      3      H          -0.00254324     0.00154502    -0.00133620
     27      3      H          -0.00107719     0.00008988    -0.00248749
     28      3      H          -0.00002849    -0.00276341     0.00102305
     29      1      C           0.00056718    -0.00000629    -0.00046792
     30      1      C           0.00107786     0.00357542    -0.00202121
     31      1      C          -0.00050381    -0.00061731    -0.00060143
     32      1      C           0.00048124     0.00117274    -0.00012398
     33      1      C          -0.00156970    -0.00308378    -0.00005813
     34      1      C          -0.00151358    -0.00168170     0.00363435
     35      2      N           0.00020944     0.00018345     0.00515013
     36      2      N           0.00111614     0.00007779    -0.00515779
     37      1      C          -0.00049320    -0.00063052     0.00050279
     38      1      C           0.00195162     0.00298683    -0.00011941
     39      1      C           0.00067773     0.00221294    -0.00376603
     40      1      C           0.00036774    -0.00036803     0.00042461
     41      1      C          -0.00257074    -0.00274779     0.00206536
     42      1      C           0.00031766     0.00093921     0.00074175
     43      1      C          -0.00093790    -0.00080720     0.00122073
     44      1      C           0.00067852     0.00193534    -0.00000096
     45      1      C           0.00009021     0.00106710    -0.00107855
     46      1      C          -0.00135058    -0.00155110     0.00016697
     47      3      H          -0.00039271     0.00009500     0.00001821
     48      3      H           0.00033308     0.00076049    -0.00089411
     49      3      H          -0.00032679    -0.00079309    -0.00046401
     50      3      H           0.00051997     0.00062933     0.00049276
     51      3      H          -0.00024587     0.00030191     0.00002608
     52      3      H          -0.00048931    -0.00073309     0.00093274
     53      3      H           0.00047921    -0.00096835    -0.00238572
     54      3      H           0.00252961     0.00153976     0.00121933
     55      3      H           0.00103902     0.00000442     0.00276333
     56      3      H          -0.00006986    -0.00269316    -0.00103706
     57      1      C          -0.00020652     0.00052724    -0.00046592
     58      1      C          -0.00374425    -0.00086006    -0.00199293
     59      1      C           0.00110003    -0.00032533    -0.00069239
     60      1      C          -0.00089549    -0.00017684    -0.00049339
     61      1      C           0.00353489     0.00007425    -0.00009551
     62      1      C           0.00204738    -0.00039986     0.00381509
     63      2      N          -0.00104250     0.00051022     0.00472278
     64      2      N           0.00076522     0.00052503    -0.00456558
     65      1      C           0.00078523    -0.00020083     0.00062453
     66      1      C          -0.00358795     0.00003798    -0.00004898
     67      1      C          -0.00206294    -0.00040947    -0.00390684
     68      1      C           0.00020089     0.00051667     0.00042609
     69      1      C           0.00372166    -0.00090172     0.00219406
     70      1      C          -0.00125734    -0.00035377     0.00081539
     71      1      C           0.00136359    -0.00059674     0.00086057
     72      1      C          -0.00160813    -0.00035713    -0.00027874
     73      1      C          -0.00126379    -0.00041154    -0.00111922
     74      1      C           0.00169639    -0.00029944     0.00019245
     75      3      H           0.00010005    -0.00036962     0.00007296
     76      3      H          -0.00097146    -0.00005263    -0.00094864
     77      3      H           0.00076520     0.00011590    -0.00042423
     78      3      H          -0.00078174     0.00012221     0.00042008
     79      3      H          -0.00010120    -0.00037874     0.00001414
     80      3      H           0.00098075    -0.00003915     0.00100059
     81      3      H           0.00077860     0.00101445    -0.00202325
     82      3      H          -0.00232413     0.00127916     0.00100408
     83      3      H          -0.00064444     0.00089136     0.00235188
     84      3      H           0.00235915     0.00129179    -0.00102727
     85      1      C           0.00008331    -0.00176310    -0.00035175
     86      1      C          -0.00017308    -0.00043321     0.00127143
     87      1      C           0.00082527    -0.00147221    -0.00034409
     88      1      C          -0.00058620    -0.00056307     0.00167950
     89      1      C           0.00013057    -0.00167981    -0.00008074
     90      1      C          -0.00047256    -0.00002382     0.00218245
     91      2      N           0.00350949    -0.00287518    -0.00396668
     92      2      N          -0.00331395     0.00465290     0.00539430
     93      3      H           0.00029399     0.00154640    -0.00122114
     94      3      H          -0.00048403     0.00057490    -0.00100529
     95      3      H          -0.00099219     0.00040510    -0.00096922
     96      3      H          -0.00061172     0.00046693    -0.00002507
     97      3      H           0.00063199    -0.00054113     0.00106402
     98      3      H          -0.00043957    -0.00146862     0.00019036
     99      3      H           0.00053089     0.00012702    -0.00053105
    100      3      H           0.00094524     0.00105216    -0.00001857
    101      3      H          -0.00000912     0.00091358     0.00008055
    102      3      H           0.00030837     0.00242961    -0.00120738
    103      1      C           0.00080033    -0.00011346    -0.00226083
    104      1      C          -0.00000850    -0.00179804     0.00002785
    105      1      C           0.00059559    -0.00063362    -0.00167831
    106      1      C          -0.00083537    -0.00147703     0.00037068
    107      1      C           0.00027641    -0.00031473    -0.00124896
    108      1      C           0.00029348    -0.00169182     0.00041517
    109      2      N           0.00257352     0.00469672    -0.00526847
    110      2      N          -0.00375481    -0.00298246     0.00381902
    111      3      H          -0.00029864     0.00247346     0.00116631
    112      3      H           0.00007088     0.00089431    -0.00009976
    113      3      H          -0.00091380     0.00105263     0.00001147
    114      3      H          -0.00050614     0.00015528     0.00050892
    115      3      H           0.00047822    -0.00147925    -0.00020684
    116      3      H          -0.00058256    -0.00050747    -0.00104979
    117      3      H           0.00062949     0.00047278     0.00001411
    118      3      H           0.00102486     0.00041753     0.00098267
    119      3      H           0.00055992     0.00058933     0.00102687
    120      3      H          -0.00025600     0.00158398     0.00109616
    121      1      C           0.00138429     0.00081903    -0.00044421
    122      1      C           0.00053091    -0.00012641     0.00127152
    123      1      C           0.00087855     0.00147039    -0.00039925
    124      1      C           0.00071780    -0.00024290     0.00163565
    125      1      C           0.00139844     0.00097661    -0.00006653
    126      1      C           0.00018799    -0.00076508     0.00226075
    127      2      N           0.00137449     0.00429080    -0.00380686
    128      2      N          -0.00231063    -0.00481311     0.00553686
    129      3      H          -0.00153398    -0.00052979    -0.00121312
    130      3      H          -0.00020318    -0.00079583    -0.00101807
    131      3      H           0.00015545    -0.00110272    -0.00097020
    132      3      H          -0.00008207    -0.00079119    -0.00000700
    133      3      H           0.00014976     0.00074842     0.00105806
    134      3      H           0.00151514     0.00031988     0.00019673
    135      3      H          -0.00037002     0.00036583    -0.00053510
    136      3      H          -0.00134849     0.00025572     0.00004056
    137      3      H          -0.00074212    -0.00052757     0.00008832
    138      3      H          -0.00247919    -0.00134896    -0.00103971
    139      1      C          -0.00025817     0.00057664    -0.00204034
    140      1      C           0.00152417     0.00081902     0.00006097
    141      1      C           0.00026015     0.00076072    -0.00169614
    142      1      C           0.00175291     0.00006237     0.00044748
    143      1      C           0.00023064     0.00037910    -0.00138606
    144      1      C           0.00153508     0.00077640     0.00076596
    145      2      N          -0.00467603    -0.00050537    -0.00470304
    146      2      N           0.00405864    -0.00106081     0.00460365
    147      3      H          -0.00189311    -0.00150703     0.00114927
    148      3      H          -0.00082203    -0.00041221    -0.00011604
    149      3      H          -0.00047535    -0.00133804    -0.00002848
    150      3      H           0.00009574    -0.00052469     0.00049953
    151      3      H           0.00102435     0.00114691    -0.00019390
    152      3      H           0.00078198    -0.00024785    -0.00108156
    153      3      H          -0.00071331     0.00029823    -0.00003675
    154      3      H          -0.00087674     0.00067319     0.00094763
    155      3      H          -0.00077820     0.00018498     0.00100432
    156      3      H          -0.00123780    -0.00104939     0.00125295
    157      1      C           0.00025279     0.00072478     0.00227622
    158      1      C          -0.00158168     0.00077762    -0.00001931
    159      1      C          -0.00028908     0.00082127     0.00169076
    160      1      C          -0.00176622     0.00003465    -0.00045936
    161      1      C          -0.00025796     0.00047195     0.00136905
    162      1      C          -0.00154748     0.00108284    -0.00049593
    163      2      N           0.00452297     0.00066408     0.00486329
    164      2      N          -0.00423898    -0.00133053    -0.00386968
    165      3      H           0.00195919    -0.00151507    -0.00118069
    166      3      H           0.00079747    -0.00043030     0.00010515
    167      3      H           0.00043010    -0.00133136    -0.00003354
    168      3      H          -0.00011661    -0.00052727    -0.00051369
    169      3      H          -0.00104493     0.00111662     0.00018863
    170      3      H          -0.00079714    -0.00025593     0.00107334
    171      3      H           0.00070582     0.00029824     0.00001232
    172      3      H           0.00088112     0.00066845    -0.00096542
    173      3      H           0.00075476     0.00013141    -0.00099488
    174      3      H           0.00126872    -0.00105388    -0.00113619
    175      1      C          -0.00139476     0.00079167     0.00055047
    176      1      C          -0.00051993    -0.00010982    -0.00127334
    177      1      C          -0.00086557     0.00144052     0.00044935
    178      1      C          -0.00071524    -0.00023714    -0.00164734
    179      1      C          -0.00143342     0.00092845     0.00006086
    180      1      C          -0.00023559    -0.00075532    -0.00221047
    181      2      N          -0.00129470     0.00404995     0.00392724
    182      2      N           0.00203198    -0.00493789    -0.00514264
    183      3      H           0.00153308    -0.00055045     0.00115133
    184      3      H           0.00021063    -0.00077978     0.00100287
    185      3      H          -0.00014031    -0.00110580     0.00095700
    186      3      H           0.00007566    -0.00079092     0.00001363
    187      3      H          -0.00017563     0.00076836    -0.00105972
    188      3      H          -0.00153212     0.00031109    -0.00020707
    189      3      H           0.00035867     0.00035754     0.00054318
    190      3      H           0.00135073     0.00027682    -0.00001496
    191      3      H           0.00075051    -0.00051397    -0.00009684
    192      3      H           0.00240711    -0.00118568     0.00108671
 SUM OF ATOMIC FORCES          -0.00122266     0.00077385     0.00314370     0.00346073

 Number of electrons:                                                        516
 Number of occupied orbitals:                                                258
 Number of molecular orbitals:                                               258

 Number of orbital functions:                                               1776
 Number of independent orbital functions:                                   1776

 Extrapolation method: ASPC


 SCF WAVEFUNCTION OPTIMIZATION

  ----------------------------------- OT ---------------------------------------
  Minimizer      : CG                  : conjugate gradient
  Preconditioner : FULL_SINGLE_INVERSE : inversion of 
                                         H + eS - 2*(Sc)(c^T*H*c+const)(Sc)^T
  Precond_solver : DEFAULT
  Line search    : 2PNT                : 2 energies, one gradient
  stepsize       :    0.08000000                  energy_gap     :    0.08000000
  eps_taylor     :   0.10000E-15                  max_taylor     :             4
  ----------------------------------- OT ---------------------------------------

  Step     Update method      Time    Convergence         Total energy    Change
  ------------------------------------------------------------------------------
     1 OT CG       0.80E-01  147.5     0.00172075      -709.3099586353 -7.09E+02
     2 OT LS       0.15E+00  105.2                     -709.3903051806
     3 OT CG       0.15E+00  174.1     0.00089308      -709.4142795962 -1.04E-01
     4 OT LS       0.74E-01  105.6                     -709.4121517585
     5 OT CG       0.74E-01  173.7     0.00034980      -709.4277860089 -1.35E-02
     6 OT LS       0.93E-01  105.1                     -709.4302774334
     7 OT CG       0.93E-01  174.6     0.00018783      -709.4303796348 -2.59E-03
     8 OT LS       0.62E-01  105.3                     -709.4307673374
     9 OT CG       0.62E-01  174.1     0.00010337      -709.4308843213 -5.05E-04
    10 OT LS       0.63E-01  105.3                     -709.4310374656
    11 OT CG       0.63E-01  174.3     0.00004696      -709.4310374659 -1.53E-04
    12 OT LS       0.76E-01  105.2                     -709.4310744916
    13 OT CG       0.76E-01  173.4     0.00002063      -709.4310756170 -3.82E-05
    14 OT LS       0.80E-01  105.3                     -709.4310833842
    15 OT CG       0.80E-01  173.8     0.00001097      -709.4310834072 -7.79E-06
    16 OT LS       0.69E-01  105.1                     -709.4310852650
    17 OT CG       0.69E-01  174.4     0.00000484      -709.4310853112 -1.90E-06
    18 OT LS       0.81E-01  105.2                     -709.4310857354
    19 OT CG       0.81E-01  173.7     0.00000241      -709.4310857441 -4.33E-07
    20 OT LS       0.76E-01  105.2                     -709.4310858450
    21 OT CG       0.76E-01  173.9     0.00000131      -709.4310858454 -1.01E-07
    22 OT LS       0.73E-01  105.6                     -709.4310858739
    23 OT CG       0.73E-01  174.2     0.00000057      -709.4310858740 -2.86E-08

  *** SCF run converged in    23 steps ***


  Electronic density on regular grids:       -515.9999992933        0.0000007067
  Core density on regular grids:              515.9999967734       -0.0000032266
  Total charge density on r-space grids:       -0.0000025199
  Total charge density g-space grids:          -0.0000025199

  Overlap energy of the core charge distribution:               0.00002358661365
  Self energy of the core charge distribution:              -1694.39446126194002
  Core Hamiltonian energy:                                    522.23930883441767
  Hartree energy:                                             686.05379527658613
  Exchange-correlation energy:                               -223.32975230964178

  Total energy:                                              -709.43108587396432

  outer SCF iter =    1 RMS gradient =   0.57E-06 energy =       -709.4310858740
  outer SCF loop converged in   1 iterations or   23 steps


 ENERGY| Total FORCE_EVAL ( QS ) energy (a.u.):             -709.431085880770070


 ATOMIC FORCES in [a.u.]

 # Atom   Kind   Element          X              Y              Z
      1      1      C          -0.00208204     0.00183710     0.00261407
      2      1      C           0.00018158     0.00198480     0.00387733
      3      1      C          -0.00014700     0.00091538    -0.00042986
      4      1      C          -0.00067604     0.00054157    -0.00401575
      5      1      C           0.00053745    -0.00147377    -0.00098325
      6      1      C           0.00174559     0.00000638    -0.00432499
      7      2      N           0.00060852    -0.00153446    -0.00434969
      8      2      N          -0.00192269     0.00169510     0.00474269
      9      1      C          -0.00014316    -0.00036328     0.00356451
     10      1      C          -0.00108137     0.00137271     0.00130948
     11      1      C           0.00066695     0.00165081     0.00455554
     12      1      C           0.00035263    -0.00238710    -0.00244042
     13      1      C           0.00191264    -0.00094273    -0.00416896
     14      1      C           0.00040325    -0.00008732     0.00030065
     15      1      C           0.00078360     0.00113102     0.00812368
     16      1      C          -0.00652090     0.00823848    -0.00693697
     17      1      C           0.00121625    -0.00018133    -0.00798537
     18      1      C           0.00468791    -0.01119825     0.00738445
     19      3      H           0.00077791    -0.00106335     0.00358405
     20      3      H           0.00175659    -0.00303769    -0.00290250
     21      3      H          -0.00125070     0.00216461    -0.00031241
     22      3      H           0.00133478    -0.00227790     0.00034841
     23      3      H          -0.00053269     0.00120747    -0.00356755
     24      3      H          -0.00171105     0.00287313     0.00276484
     25      3      H          -0.00035929    -0.00154958     0.00228117
     26      3      H          -0.00267593     0.00150042    -0.00057537
     27      3      H          -0.00135052     0.00045429    -0.00250288
     28      3      H          -0.00015761    -0.00268065     0.00001853
     29      1      C           0.00211476     0.00188087    -0.00256087
     30      1      C          -0.00013428     0.00193156    -0.00398417
     31      1      C           0.00022228     0.00079725     0.00047053
     32      1      C           0.00047219     0.00077673     0.00424333
     33      1      C          -0.00057162    -0.00152282     0.00104348
     34      1      C          -0.00163351    -0.00008094     0.00418216
     35      2      N          -0.00133094    -0.00215340     0.00500969
     36      2      N           0.00199431     0.00220434    -0.00534580
     37      1      C           0.00001135    -0.00034504    -0.00361842
     38      1      C           0.00114168     0.00138420    -0.00120815
     39      1      C          -0.00085156     0.00140982    -0.00434767
     40      1      C          -0.00052974    -0.00267508     0.00248352
     41      1      C          -0.00177312    -0.00085085     0.00414174
     42      1      C          -0.00046190    -0.00022213    -0.00026976
     43      1      C          -0.00040787     0.00112414    -0.00771935
     44      1      C           0.00765406     0.00954285     0.00761023
     45      1      C          -0.00129564    -0.00034418     0.00762716
     46      1      C          -0.00448710    -0.01143758    -0.00734070
     47      3      H          -0.00078530    -0.00105859    -0.00360055
     48      3      H          -0.00179921    -0.00308172     0.00292338
     49      3      H           0.00120839     0.00214366     0.00035400
     50      3      H          -0.00126098    -0.00221305    -0.00035039
     51      3      H           0.00055867     0.00122812     0.00363795
     52      3      H           0.00175729     0.00299798    -0.00283022
     53      3      H           0.00029652    -0.00142721    -0.00234537
     54      3      H           0.00256610     0.00145970     0.00028647
     55      3      H           0.00128485     0.00031251     0.00289092
     56      3      H           0.00004817    -0.00260662    -0.00005649
     57      1      C          -0.00258366     0.00090878    -0.00256811
     58      1      C          -0.00168175    -0.00110308    -0.00408451
     59      1      C           0.00008862    -0.00043534     0.00027168
     60      1      C          -0.00072990     0.00019862     0.00373907
     61      1      C           0.00183208     0.00016351     0.00076783
     62      1      C           0.00053616    -0.00134506     0.00450840
     63      2      N           0.00126779     0.00023440     0.00544702
     64      2      N          -0.00153367     0.00022175    -0.00538436
     65      1      C           0.00058280     0.00021218    -0.00346090
     66      1      C          -0.00181691     0.00011803    -0.00088806
     67      1      C          -0.00056930    -0.00135653    -0.00463617
     68      1      C           0.00256844     0.00090313     0.00247894
     69      1      C           0.00165573    -0.00116425     0.00435022
     70      1      C          -0.00035574    -0.00046985    -0.00004551
     71      1      C          -0.00020105    -0.00117746    -0.00938884
     72      1      C          -0.01129321     0.00174114     0.00709563
     73      1      C           0.00051398    -0.00091271     0.00807631
     74      1      C           0.01164224     0.00191429    -0.00726168
     75      3      H           0.00130279    -0.00015025    -0.00351626
     76      3      H           0.00329639     0.00004600     0.00280102
     77      3      H          -0.00264856    -0.00002161     0.00044819
     78      3      H           0.00259459     0.00000267    -0.00045271
     79      3      H          -0.00130092    -0.00017219     0.00361185
     80      3      H          -0.00329701     0.00005710    -0.00274679
     81      3      H           0.00142210     0.00108863    -0.00171192
     82      3      H          -0.00220646     0.00136491     0.00008663
     83      3      H          -0.00116130     0.00095198     0.00227805
     84      3      H           0.00220155     0.00134251    -0.00004026
     85      1      C           0.00173022    -0.00468882    -0.00309829
     86      1      C          -0.00692331    -0.00030164     0.00468016
     87      1      C          -0.00176528     0.00054772    -0.00729115
     88      1      C           0.00118586     0.00694337     0.00237790
     89      1      C           0.00722724    -0.00380844    -0.00222705
     90      1      C          -0.00202387     0.00129372     0.00633483
     91      2      N           0.00136458    -0.00254307    -0.01304503
     92      2      N           0.00108191     0.01566302     0.00964447
     93      3      H          -0.00004951     0.00063160    -0.00089798
     94      3      H           0.00221752     0.00084312    -0.00069479
     95      3      H          -0.00058665     0.00044590    -0.00053212
     96      3      H          -0.00032477     0.00030131     0.00072571
     97      3      H           0.00194973    -0.00231674     0.00246114
     98      3      H          -0.00141141    -0.00361135     0.00140923
     99      3      H           0.00031525    -0.00067840    -0.00066377
    100      3      H           0.00057435     0.00057676    -0.00018307
    101      3      H          -0.00298016     0.00024088    -0.00012070
    102      3      H           0.00047386     0.00179259    -0.00034507
    103      1      C           0.00235836     0.00124087    -0.00642668
    104      1      C          -0.00704349    -0.00400897     0.00216828
    105      1      C          -0.00128012     0.00682652    -0.00231808
    106      1      C           0.00169843     0.00055792     0.00733010
    107      1      C           0.00701871    -0.00009559    -0.00467374
    108      1      C          -0.00134094    -0.00463853     0.00324989
    109      2      N          -0.00275907     0.01560701    -0.00949882
    110      2      N          -0.00238213    -0.00268897     0.01267480
    111      3      H          -0.00044402     0.00183219     0.00029855
    112      3      H           0.00303491     0.00023176     0.00007351
    113      3      H          -0.00053591     0.00057464     0.00017970
    114      3      H          -0.00027701    -0.00063674     0.00062269
    115      3      H           0.00148567    -0.00364065    -0.00146189
    116      3      H          -0.00187764    -0.00227729    -0.00244147
    117      3      H           0.00034513     0.00030139    -0.00072745
    118      3      H           0.00062843     0.00045736     0.00055733
    119      3      H          -0.00211980     0.00085699     0.00072409
    120      3      H           0.00011429     0.00069021     0.00074194
    121      1      C           0.00299779     0.00369290    -0.00324598
    122      1      C           0.00380109    -0.00607675     0.00469660
    123      1      C           0.00042087    -0.00177652    -0.00734780
    124      1      C          -0.00670647    -0.00239344     0.00230928
    125      1      C          -0.00029560     0.00820469    -0.00223372
    126      1      C          -0.00009469    -0.00263882     0.00638530
    127      2      N           0.00213316     0.00294614    -0.01289218
    128      2      N          -0.01321312    -0.00651130     0.00983156
    129      3      H          -0.00059501    -0.00036804    -0.00088881
    130      3      H          -0.00177739     0.00137778    -0.00072209
    131      3      H          -0.00007790    -0.00078011    -0.00052859
    132      3      H          -0.00007631    -0.00045861     0.00073083
    133      3      H           0.00103114     0.00277833     0.00244119
    134      3      H           0.00387194     0.00054198     0.00142125
    135      3      H           0.00042192     0.00056622    -0.00065030
    136      3      H          -0.00075008     0.00015379    -0.00009624
    137      3      H           0.00130876    -0.00275465    -0.00009448
    138      3      H          -0.00207780    -0.00099249    -0.00009834
    139      1      C          -0.00213944     0.00128676    -0.00614100
    140      1      C           0.00694917    -0.00420624     0.00224931
    141      1      C          -0.00521413    -0.00459825    -0.00238916
    142      1      C          -0.00130897     0.00127275     0.00746912
    143      1      C          -0.00331735     0.00606714    -0.00485927
    144      1      C           0.00486944     0.00066136     0.00377254
    145      2      N          -0.01172716    -0.01013729    -0.00918311
    146      2      N           0.00244253     0.00048075     0.01426749
    147      3      H          -0.00122148    -0.00131061     0.00029614
    148      3      H          -0.00174597     0.00250774     0.00007579
    149      3      H          -0.00025183    -0.00077711     0.00015498
    150      3      H           0.00066176     0.00006195     0.00061285
    151      3      H           0.00239199     0.00308683    -0.00142382
    152      3      H           0.00297230    -0.00047892    -0.00246630
    153      3      H          -0.00042139     0.00013284    -0.00079112
    154      3      H          -0.00069461     0.00031331     0.00051558
    155      3      H           0.00033852    -0.00224446     0.00071091
    156      3      H          -0.00060391    -0.00030697     0.00103049
    157      1      C           0.00217055     0.00140901     0.00644254
    158      1      C          -0.00696202    -0.00426248    -0.00217643
    159      1      C           0.00520781    -0.00446102     0.00235649
    160      1      C           0.00127903     0.00129542    -0.00742560
    161      1      C           0.00329560     0.00625286     0.00483887
    162      1      C          -0.00490231     0.00109252    -0.00355519
    163      2      N           0.01102002    -0.00844097     0.00903737
    164      2      N          -0.00297101    -0.00024772    -0.01290785
    165      3      H           0.00132253    -0.00133043    -0.00030646
    166      3      H           0.00169844     0.00248303    -0.00007008
    167      3      H           0.00019140    -0.00076877    -0.00022240
    168      3      H          -0.00068727     0.00005651    -0.00062278
    169      3      H          -0.00242599     0.00305508     0.00143424
    170      3      H          -0.00297892    -0.00049788     0.00245703
    171      3      H           0.00041348     0.00012649     0.00076506
    172      3      H           0.00071602     0.00030215    -0.00052686
    173      3      H          -0.00036043    -0.00232435    -0.00069922
    174      3      H           0.00067239    -0.00031698    -0.00080445
    175      1      C          -0.00298622     0.00366119     0.00346715
    176      1      C          -0.00377577    -0.00608398    -0.00470476
    177      1      C          -0.00038602    -0.00183419     0.00743086
    178      1      C           0.00673726    -0.00234437    -0.00231494
    179      1      C           0.00023951     0.00810830     0.00221298
    180      1      C           0.00008191    -0.00264084    -0.00633349
    181      2      N          -0.00191166     0.00244789     0.01291989
    182      2      N           0.01256217    -0.00648201    -0.00938858
    183      3      H           0.00058987    -0.00039269     0.00084477
    184      3      H           0.00178545     0.00140895     0.00070630
    185      3      H           0.00009645    -0.00078574     0.00051294
    186      3      H           0.00007382    -0.00046030    -0.00074231
    187      3      H          -0.00106508     0.00279829    -0.00244263
    188      3      H          -0.00389784     0.00052299    -0.00144280
    189      3      H          -0.00043946     0.00055817     0.00065915
    190      3      H           0.00074153     0.00018928     0.00015362
    191      3      H          -0.00130837    -0.00276052     0.00008595
    192      3      H           0.00198401    -0.00080027     0.00016313
 SUM OF ATOMIC FORCES          -0.00270969    -0.00049139     0.00340245     0.00437728

 Number of electrons:                                                        516
 Number of occupied orbitals:                                                258
 Number of molecular orbitals:                                               258

 Number of orbital functions:                                               1776
 Number of independent orbital functions:                                   1776

 Extrapolation method: ASPC


 SCF WAVEFUNCTION OPTIMIZATION

  ----------------------------------- OT ---------------------------------------
  Minimizer      : CG                  : conjugate gradient
  Preconditioner : FULL_SINGLE_INVERSE : inversion of 
                                         H + eS - 2*(Sc)(c^T*H*c+const)(Sc)^T
  Precond_solver : DEFAULT
  Line search    : 2PNT                : 2 energies, one gradient
  stepsize       :    0.08000000                  energy_gap     :    0.08000000
  eps_taylor     :   0.10000E-15                  max_taylor     :             4
  ----------------------------------- OT ---------------------------------------

  Step     Update method      Time    Convergence         Total energy    Change
  ------------------------------------------------------------------------------
     1 OT CG       0.80E-01  148.1     0.00160636      -709.3324453070 -7.09E+02
     2 OT LS       0.15E+00  104.9                     -709.4010126055
     3 OT CG       0.15E+00  173.3     0.00089751      -709.4184903474 -8.60E-02
     4 OT LS       0.69E-01  105.0                     -709.4153017069
     5 OT CG       0.69E-01  174.0     0.00036363      -709.4312028901 -1.27E-02
     6 OT LS       0.82E-01  105.0                     -709.4336312190
     7 OT CG       0.82E-01  174.9     0.00019887      -709.4337012681 -2.50E-03
     8 OT LS       0.65E-01  105.7                     -709.4342457995
     9 OT CG       0.65E-01  173.9     0.00010684      -709.4342891035 -5.88E-04
    10 OT LS       0.55E-01  104.8                     -709.4344285822
    11 OT CG       0.55E-01  173.8     0.00005405      -709.4344331039 -1.44E-04
    12 OT LS       0.69E-01  105.2                     -709.4344773531
    13 OT CG       0.69E-01  174.2     0.00002310      -709.4344792092 -4.61E-05
    14 OT LS       0.71E-01  105.0                     -709.4344879072
    15 OT CG       0.71E-01  174.0     0.00001250      -709.4344879165 -8.71E-06
    16 OT LS       0.70E-01  105.2                     -709.4344904214
    17 OT CG       0.70E-01  173.7     0.00000521      -709.4344904221 -2.51E-06
    18 OT LS       0.78E-01  105.1                     -709.4344909040
    19 OT CG       0.78E-01  173.7     0.00000239      -709.4344909095 -4.87E-07
    20 OT LS       0.81E-01  106.1                     -709.4344910154
    21 OT CG       0.81E-01  173.6     0.00000119      -709.4344910155 -1.06E-07
    22 OT LS       0.67E-01  105.3                     -709.4344910364
    23 OT CG       0.67E-01  174.3     0.00000061      -709.4344910373 -2.17E-08

  *** SCF run converged in    23 steps ***


  Electronic density on regular grids:       -515.9999992871        0.0000007129
  Core density on regular grids:              515.9999967712       -0.0000032288
  Total charge density on r-space grids:       -0.0000025159
  Total charge density g-space grids:          -0.0000025159

  Overlap energy of the core charge distribution:               0.00002450785080
  Self energy of the core charge distribution:              -1694.39446126194002
  Core Hamiltonian energy:                                    522.88150164346746
  Hartree energy:                                             685.58607301549466
  Exchange-correlation energy:                               -223.50762894212809

  Total energy:                                              -709.43449103725504

  outer SCF iter =    1 RMS gradient =   0.61E-06 energy =       -709.4344910373
  outer SCF loop converged in   1 iterations or   23 steps


 ENERGY| Total FORCE_EVAL ( QS ) energy (a.u.):             -709.434491043156186


 ATOMIC FORCES in [a.u.]

 # Atom   Kind   Element          X              Y              Z
      1      1      C          -0.00072207     0.00017418     0.00076614
      2      1      C          -0.00088176     0.00341494     0.00221520
      3      1      C           0.00047684    -0.00028828     0.00045674
      4      1      C          -0.00065993     0.00101898    -0.00032352
      5      1      C           0.00145346    -0.00285603    -0.00008708
      6      1      C           0.00163511    -0.00141854    -0.00379285
      7      2      N          -0.00077003     0.00012730    -0.00461707
      8      2      N          -0.00126054     0.00021079     0.00481599
      9      1      C           0.00033226    -0.00059381     0.00002085
     10      1      C          -0.00177641     0.00276265     0.00032391
     11      1      C          -0.00063018     0.00224277     0.00395381
     12      1      C          -0.00033525    -0.00053558    -0.00066138
     13      1      C           0.00258935    -0.00256270    -0.00230500
     14      1      C          -0.00020509     0.00077920    -0.00055548
     15      1      C           0.00114556    -0.00053664     0.00009396
     16      1      C          -0.00117867     0.00245007    -0.00065715
     17      1      C           0.00001678     0.00101751    -0.00015575
     18      1      C           0.00191368    -0.00267794     0.00081769
     19      3      H           0.00043244    -0.00005492     0.00044719
     20      3      H          -0.00009563     0.00027685     0.00041486
     21      3      H           0.00010029    -0.00038751     0.00039288
     22      3      H          -0.00024762     0.00022281    -0.00038855
     23      3      H           0.00016258     0.00040305    -0.00044418
     24      3      H           0.00023461    -0.00031756    -0.00049421
     25      3      H          -0.00052156    -0.00111450     0.00235640
     26      3      H          -0.00256268     0.00153982    -0.00124169
     27      3      H          -0.00111211     0.00013587    -0.00249171
     28      3      H          -0.00004594    -0.00275566     0.00089834
     29      1      C           0.00076631     0.00023672    -0.00074151
     30      1      C           0.00091775     0.00335720    -0.00226665
     31      1      C          -0.00040551    -0.00042607    -0.00046951
     32      1      C           0.00047260     0.00110811     0.00043304
     33      1      C          -0.00143849    -0.00287660     0.00008528
     34      1      C          -0.00152739    -0.00147393     0.00369767
     35      2      N           0.00001253    -0.00011227     0.00514424
     36      2      N           0.00123109     0.00035279    -0.00517474
     37      1      C          -0.00042818    -0.00059304    -0.00003266
     38      1      C           0.00184917     0.00278373    -0.00026115
     39      1      C           0.00047879     0.00210523    -0.00383927
     40      1      C           0.00025131    -0.00066632     0.00069530
     41      1      C          -0.00246455    -0.00249701     0.00232643
     42      1      C           0.00020961     0.00077744     0.00061345
     43      1      C          -0.00087378    -0.00056790     0.00006015
     44      1      C           0.00159851     0.00293626     0.00097176
     45      1      C          -0.00008217     0.00089410     0.00005244
     46      1      C          -0.00176206    -0.00285440    -0.00079622
     47      3      H          -0.00044308    -0.00005356    -0.00045155
     48      3      H           0.00005625     0.00026147    -0.00039752
     49      3      H          -0.00012729    -0.00041156    -0.00035733
     50      3      H           0.00029041     0.00026295     0.00038397
     51      3      H          -0.00014206     0.00042119     0.00049502
     52      3      H          -0.00019660    -0.00024727     0.00044249
     53      3      H           0.00045686    -0.00102592    -0.00238392
     54      3      H           0.00253713     0.00153016     0.00110356
     55      3      H           0.00107043     0.00004314     0.00278205
     56      3      H          -0.00005390    -0.00268500    -0.00091550
     57      1      C          -0.00051282     0.00057612    -0.00074044
     58      1      C          -0.00347103    -0.00089163    -0.00225473
     59      1      C           0.00095785    -0.00033991    -0.00057344
     60      1      C          -0.00086407    -0.00012858     0.00005018
     61      1      C           0.00331483     0.00008541     0.00001749
     62      1      C           0.00184995    -0.00052081     0.00389957
     63      2      N          -0.00074806     0.00047422     0.00481984
     64      2      N           0.00047017     0.00048555    -0.00466785
     65      1      C           0.00075406    -0.00014782     0.00009632
     66      1      C          -0.00336265     0.00004805    -0.00015857
     67      1      C          -0.00186698    -0.00053073    -0.00399781
     68      1      C           0.00050649     0.00056623     0.00069487
     69      1      C           0.00344815    -0.00093588     0.00246439
     70      1      C          -0.00112762    -0.00036923     0.00070882
     71      1      C           0.00117361    -0.00067010    -0.00047243
     72      1      C          -0.00288052    -0.00007885     0.00066376
     73      1      C          -0.00104500    -0.00047508     0.00007570
     74      1      C           0.00300450    -0.00000590    -0.00076364
     75      3      H           0.00025488    -0.00034127    -0.00039281
     76      3      H          -0.00041738    -0.00003965    -0.00046144
     77      3      H           0.00032302     0.00009817    -0.00031096
     78      3      H          -0.00034557     0.00010686     0.00030707
     79      3      H          -0.00025570    -0.00035204     0.00048100
     80      3      H           0.00042484    -0.00002647     0.00051344
     81      3      H           0.00085972     0.00102427    -0.00198629
     82      3      H          -0.00231084     0.00129213     0.00089002
     83      3      H          -0.00070990     0.00089940     0.00234473
     84      3      H           0.00234089     0.00130037    -0.00090468
     85      1      C           0.00029569    -0.00213801    -0.00070244
     86      1      C          -0.00104251    -0.00041791     0.00171629
     87      1      C           0.00049278    -0.00121026    -0.00124439
     88      1      C          -0.00035912     0.00040713     0.00176968
     89      1      C           0.00104527    -0.00195977    -0.00035948
     90      1      C          -0.00067036     0.00014236     0.00271521
     91      2      N           0.00323613    -0.00282168    -0.00514688
     92      2      N          -0.00275523     0.00610817     0.00594321
     93      3      H           0.00024991     0.00142851    -0.00117944
     94      3      H          -0.00014097     0.00060678    -0.00096752
     95      3      H          -0.00094045     0.00041013    -0.00091308
     96      3      H          -0.00057485     0.00044543     0.00007140
     97      3      H           0.00079903    -0.00076627     0.00124371
     98      3      H          -0.00056260    -0.00174266     0.00034398
     99      3      H           0.00050314     0.00002356    -0.00054767
    100      3      H           0.00089785     0.00099146    -0.00003877
    101      3      H          -0.00038608     0.00082872     0.00005796
    102      3      H           0.00032931     0.00234779    -0.00109645
    103      1      C           0.00099883     0.00005781    -0.00279523
    104      1      C          -0.00091386    -0.00208870     0.00030590
    105      1      C           0.00035529     0.00033005    -0.00176136
    106      1      C          -0.00051040    -0.00121303     0.00127251
    107      1      C           0.00114646    -0.00028799    -0.00169587
    108      1      C           0.00008259    -0.00206951     0.00077699
    109      2      N           0.00188660     0.00613769    -0.00581533
    110      2      N          -0.00357742    -0.00293529     0.00496910
    111      3      H          -0.00031700     0.00239108     0.00105474
    112      3      H           0.00044702     0.00081070    -0.00008070
    113      3      H          -0.00086550     0.00099163     0.00003208
    114      3      H          -0.00047666     0.00005349     0.00052322
    115      3      H           0.00060576    -0.00175560    -0.00036495
    116      3      H          -0.00074673    -0.00073194    -0.00122879
    117      3      H           0.00059296     0.00045054    -0.00008121
    118      3      H           0.00097429     0.00042245     0.00092804
    119      3      H           0.00021955     0.00062119     0.00099004
    120      3      H          -0.00020845     0.00146876     0.00105042
    121      1      C           0.00159072     0.00118862    -0.00080186
    122      1      C           0.00095396    -0.00089275     0.00171803
    123      1      C           0.00081738     0.00105227    -0.00129990
    124      1      C          -0.00024100    -0.00052320     0.00172294
    125      1      C           0.00118555     0.00191118    -0.00034829
    126      1      C           0.00015359    -0.00100328     0.00279039
    127      2      N           0.00146677     0.00410643    -0.00497965
    128      2      N          -0.00375604    -0.00504445     0.00609084
    129      3      H          -0.00141316    -0.00050883    -0.00117114
    130      3      H          -0.00040146    -0.00051855    -0.00098201
    131      3      H           0.00012602    -0.00106133    -0.00091381
    132      3      H          -0.00008121    -0.00074841     0.00008796
    133      3      H           0.00026164     0.00100594     0.00123598
    134      3      H           0.00181594     0.00034933     0.00035109
    135      3      H          -0.00026810     0.00039165    -0.00054979
    136      3      H          -0.00127215     0.00024266     0.00002404
    137      3      H          -0.00048216    -0.00081058     0.00006795
    138      3      H          -0.00242726    -0.00130328    -0.00091917
    139      1      C          -0.00049650     0.00066802    -0.00256678
    140      1      C           0.00222771     0.00017425     0.00034512
    141      1      C          -0.00044876     0.00006988    -0.00178624
    142      1      C           0.00135801     0.00021622     0.00135756
    143      1      C          -0.00022510     0.00111331    -0.00183925
    144      1      C           0.00196319     0.00076123     0.00114933
    145      2      N          -0.00560869    -0.00178393    -0.00527752
    146      2      N           0.00384088    -0.00086070     0.00586835
    147      3      H          -0.00180664    -0.00148144     0.00104002
    148      3      H          -0.00093971    -0.00004174    -0.00009456
    149      3      H          -0.00044695    -0.00126646    -0.00000602
    150      3      H           0.00016866    -0.00044918     0.00051406
    151      3      H           0.00119988     0.00139397    -0.00034897
    152      3      H           0.00106001    -0.00027712    -0.00125968
    153      3      H          -0.00067566     0.00027707    -0.00013375
    154      3      H          -0.00085303     0.00062747     0.00089259
    155      3      H          -0.00063445    -0.00012293     0.00096849
    156      3      H          -0.00115622    -0.00095404     0.00122394
    157      1      C           0.00049583     0.00081292     0.00281096
    158      1      C          -0.00227924     0.00013111    -0.00029966
    159      1      C           0.00042272     0.00013972     0.00177754
    160      1      C          -0.00137347     0.00019518    -0.00136340
    161      1      C           0.00019778     0.00121708     0.00182139
    162      1      C          -0.00197821     0.00108330    -0.00088628
    163      2      N           0.00538012    -0.00050542     0.00540038
    164      2      N          -0.00406753    -0.00118997    -0.00504269
    165      3      H           0.00187715    -0.00149095    -0.00106888
    166      3      H           0.00091221    -0.00006061     0.00008573
    167      3      H           0.00039977    -0.00125959    -0.00005665
    168      3      H          -0.00019016    -0.00045212    -0.00052771
    169      3      H          -0.00122217     0.00136349     0.00034569
    170      3      H          -0.00107403    -0.00028660     0.00125131
    171      3      H           0.00066815     0.00027624     0.00010918
    172      3      H           0.00085956     0.00062192    -0.00090964
    173      3      H           0.00061119    -0.00017979    -0.00095879
    174      3      H           0.00119191    -0.00095918    -0.00109318
    175      1      C          -0.00159845     0.00116065     0.00092278
    176      1      C          -0.00094090    -0.00087804    -0.00172077
    177      1      C          -0.00080153     0.00101862     0.00135496
    178      1      C           0.00024751    -0.00051223    -0.00173386
    179      1      C          -0.00122322     0.00185667     0.00034058
    180      1      C          -0.00019667    -0.00099518    -0.00274006
    181      2      N          -0.00136868     0.00383256     0.00509308
    182      2      N           0.00342299    -0.00515147    -0.00568925
    183      3      H           0.00141178    -0.00053003     0.00111159
    184      3      H           0.00040906    -0.00050053     0.00096670
    185      3      H          -0.00011052    -0.00106467     0.00090044
    186      3      H           0.00007531    -0.00074839    -0.00008368
    187      3      H          -0.00028856     0.00102598    -0.00123761
    188      3      H          -0.00183408     0.00033923    -0.00036287
    189      3      H           0.00025589     0.00038342     0.00055805
    190      3      H           0.00127307     0.00026557     0.00000556
    191      3      H           0.00048949    -0.00079948    -0.00007647
    192      3      H           0.00235233    -0.00113622     0.00096858
 SUM OF ATOMIC FORCES          -0.00142167     0.00061687     0.00318808     0.00354479

 Number of electrons:                                                        516
 Number of occupied orbitals:                                                258
 Number of molecular orbitals:                                               258

 Number of orbital functions:                                               1776
 Number of independent orbital functions:                                   1776

 Extrapolation method: ASPC


 SCF WAVEFUNCTION OPTIMIZATION

  ----------------------------------- OT ---------------------------------------
  Minimizer      : CG                  : conjugate gradient
  Preconditioner : FULL_SINGLE_INVERSE : inversion of 
                                         H + eS - 2*(Sc)(c^T*H*c+const)(Sc)^T
  Precond_solver : DEFAULT
  Line search    : 2PNT                : 2 energies, one gradient
  stepsize       :    0.08000000                  energy_gap     :    0.08000000
  eps_taylor     :   0.10000E-15                  max_taylor     :             4
  ----------------------------------- OT ---------------------------------------

  Step     Update method      Time    Convergence         Total energy    Change
  ------------------------------------------------------------------------------
     1 OT CG       0.80E-01  147.7     0.00102805      -709.3915136379 -7.09E+02
     2 OT LS       0.15E+00  105.4                     -709.4200868869
     3 OT CG       0.15E+00  173.8     0.00053883      -709.4283846100 -3.69E-02
     4 OT LS       0.74E-01  105.2                     -709.4277644412
     5 OT CG       0.74E-01  173.9     0.00021228      -709.4332917476 -4.91E-03
     6 OT LS       0.91E-01  105.6                     -709.4341981277
     7 OT CG       0.91E-01  174.1     0.00011328      -709.4342312638 -9.40E-04
     8 OT LS       0.64E-01  105.4                     -709.4343833239
     9 OT CG       0.64E-01  174.0     0.00006225      -709.4344181262 -1.87E-04
    10 OT LS       0.61E-01  105.0                     -709.4344724251
    11 OT CG       0.61E-01  173.4     0.00002887      -709.4344725041 -5.44E-05
    12 OT LS       0.74E-01  104.4                     -709.4344862268
    13 OT CG       0.74E-01  174.0     0.00001249      -709.4344866504 -1.41E-05
    14 OT LS       0.80E-01  104.9                     -709.4344894867
    15 OT CG       0.80E-01  173.6     0.00000663      -709.4344895015 -2.85E-06
    16 OT LS       0.69E-01  105.4                     -709.4344901815
    17 OT CG       0.69E-01  173.9     0.00000288      -709.4344901978 -6.96E-07
    18 OT LS       0.81E-01  104.6                     -709.4344903482
    19 OT CG       0.81E-01  174.4     0.00000142      -709.4344903514 -1.54E-07
    20 OT LS       0.75E-01  105.1                     -709.4344903855
    21 OT CG       0.75E-01  173.7     0.00000077      -709.4344903857 -3.44E-08

  *** SCF run converged in    21 steps ***


  Electronic density on regular grids:       -515.9999992868        0.0000007132
  Core density on regular grids:              515.9999967710       -0.0000032290
  Total charge density on r-space grids:       -0.0000025157
  Total charge density g-space grids:          -0.0000025157

  Overlap energy of the core charge distribution:               0.00002452453597
  Self energy of the core charge distribution:              -1694.39446126194002
  Core Hamiltonian energy:                                    522.89160024826606
  Hartree energy:                                             685.57877082037260
  Exchange-correlation energy:                               -223.51042471698108

  Total energy:                                              -709.43449038574647

  outer SCF iter =    1 RMS gradient =   0.77E-06 energy =       -709.4344903857
  outer SCF loop converged in   1 iterations or   21 steps


 ENERGY| Total FORCE_EVAL ( QS ) energy (a.u.):             -709.434490395283547


 ATOMIC FORCES in [a.u.]

 # Atom   Kind   Element          X              Y              Z
      1      1      C          -0.00070087     0.00014731     0.00073968
      2      1      C          -0.00089782     0.00343793     0.00219066
      3      1      C           0.00048902    -0.00031334     0.00047048
      4      1      C          -0.00066193     0.00102838    -0.00027166
      5      1      C           0.00146569    -0.00287301    -0.00007485
      6      1      C           0.00163367    -0.00144158    -0.00378293
      7      2      N          -0.00078869     0.00015210    -0.00462458
      8      2      N          -0.00125119     0.00019073     0.00481723
      9      1      C           0.00034149    -0.00060250    -0.00002695
     10      1      C          -0.00178526     0.00278179     0.00031002
     11      1      C          -0.00065070     0.00225235     0.00394363
     12      1      C          -0.00034649    -0.00050668    -0.00063579
     13      1      C           0.00260082    -0.00258818    -0.00227786
     14      1      C          -0.00021828     0.00079728    -0.00056789
     15      1      C           0.00115063    -0.00056029    -0.00003053
     16      1      C          -0.00109301     0.00235764    -0.00056193
     17      1      C          -0.00000028     0.00103436    -0.00003462
     18      1      C           0.00186935    -0.00254111     0.00071851
     19      3      H           0.00042692    -0.00003892     0.00039641
     20      3      H          -0.00012522     0.00032981     0.00046787
     21      3      H           0.00012182    -0.00042807     0.00040426
     22      3      H          -0.00027307     0.00026312    -0.00040062
     23      3      H           0.00017355     0.00039030    -0.00039362
     24      3      H           0.00026545    -0.00036812    -0.00054595
     25      3      H          -0.00052410    -0.00110752     0.00235742
     26      3      H          -0.00256036     0.00154043    -0.00125152
     27      3      H          -0.00110836     0.00013093    -0.00249114
     28      3      H          -0.00004387    -0.00275641     0.00091150
     29      1      C           0.00074531     0.00021002    -0.00071557
     30      1      C           0.00093371     0.00337997    -0.00224123
     31      1      C          -0.00041756    -0.00045170    -0.00048416
     32      1      C           0.00047271     0.00111600     0.00037911
     33      1      C          -0.00144997    -0.00289271     0.00007201
     34      1      C          -0.00152604    -0.00149643     0.00368830
     35      2      N           0.00003574    -0.00008447     0.00515061
     36      2      N           0.00121579     0.00033004    -0.00517167
     37      1      C          -0.00043551    -0.00060336     0.00001527
     38      1      C           0.00185864     0.00280322    -0.00024834
     39      1      C           0.00049971     0.00211624    -0.00383062
     40      1      C           0.00026403    -0.00063477     0.00066987
     41      1      C          -0.00247614    -0.00252266     0.00229976
     42      1      C           0.00022325     0.00079776     0.00062631
     43      1      C          -0.00088052    -0.00059206     0.00018044
     44      1      C           0.00150083     0.00282997     0.00087114
     45      1      C          -0.00006478     0.00091168    -0.00006458
     46      1      C          -0.00171831    -0.00271662    -0.00069738
     47      3      H          -0.00043755    -0.00003766    -0.00040060
     48      3      H           0.00008604     0.00031481    -0.00045058
     49      3      H          -0.00014848    -0.00045204    -0.00036877
     50      3      H           0.00031541     0.00030296     0.00039605
     51      3      H          -0.00015318     0.00040844     0.00044418
     52      3      H          -0.00022770    -0.00029860     0.00049447
     53      3      H           0.00045938    -0.00101948    -0.00238434
     54      3      H           0.00253612     0.00153125     0.00111562
     55      3      H           0.00106705     0.00003895     0.00277997
     56      3      H          -0.00005580    -0.00268580    -0.00092830
     57      1      C          -0.00047995     0.00057140    -0.00071431
     58      1      C          -0.00349933    -0.00088904    -0.00222761
     59      1      C           0.00097766    -0.00033752    -0.00058633
     60      1      C          -0.00086963    -0.00013288    -0.00000163
     61      1      C           0.00333366     0.00008370     0.00000761
     62      1      C           0.00187116    -0.00050787     0.00388861
     63      2      N          -0.00077689     0.00047741     0.00481320
     64      2      N           0.00049823     0.00048817    -0.00465793
     65      1      C           0.00076179    -0.00015236     0.00014494
     66      1      C          -0.00338348     0.00004659    -0.00014909
     67      1      C          -0.00188772    -0.00051779    -0.00398675
     68      1      C           0.00047409     0.00056139     0.00066947
     69      1      C           0.00347661    -0.00093303     0.00243667
     70      1      C          -0.00114559    -0.00036687     0.00071960
     71      1      C           0.00119216    -0.00066277    -0.00033343
     72      1      C          -0.00274557    -0.00010831     0.00056645
     73      1      C          -0.00106699    -0.00046880    -0.00004818
     74      1      C           0.00286573    -0.00003691    -0.00066513
     75      3      H           0.00023825    -0.00034427    -0.00034227
     76      3      H          -0.00047659    -0.00004104    -0.00051347
     77      3      H           0.00037048     0.00010002    -0.00032328
     78      3      H          -0.00039286     0.00010848     0.00031950
     79      3      H          -0.00023913    -0.00035487     0.00043028
     80      3      H           0.00048397    -0.00002785     0.00056532
     81      3      H           0.00085098     0.00102318    -0.00199019
     82      3      H          -0.00231221     0.00129050     0.00090191
     83      3      H          -0.00070288     0.00089852     0.00234536
     84      3      H           0.00234284     0.00129925    -0.00091756
     85      1      C           0.00027226    -0.00209793    -0.00066541
     86      1      C          -0.00095043    -0.00041720     0.00166810
     87      1      C           0.00052904    -0.00123844    -0.00114755
     88      1      C          -0.00038416     0.00030272     0.00176006
     89      1      C           0.00094790    -0.00192865    -0.00033136
     90      1      C          -0.00064853     0.00012543     0.00265813
     91      2      N           0.00326525    -0.00282858    -0.00502367
     92      2      N          -0.00281465     0.00595393     0.00588698
     93      3      H           0.00025494     0.00144048    -0.00118484
     94      3      H          -0.00017755     0.00060326    -0.00097143
     95      3      H          -0.00094584     0.00040934    -0.00091950
     96      3      H          -0.00057887     0.00044795     0.00006135
     97      3      H           0.00078138    -0.00074277     0.00122467
     98      3      H          -0.00054951    -0.00171368     0.00032795
     99      3      H           0.00050618     0.00003448    -0.00054618
    100      3      H           0.00090282     0.00099820    -0.00003631
    101      3      H          -0.00034570     0.00083773     0.00006047
    102      3      H           0.00032684     0.00235714    -0.00110731
    103      1      C           0.00097706     0.00004036    -0.00273796
    104      1      C          -0.00081751    -0.00205643     0.00027784
    105      1      C           0.00038179     0.00022636    -0.00175251
    106      1      C          -0.00054583    -0.00124148     0.00117547
    107      1      C           0.00105430    -0.00028850    -0.00164748
    108      1      C           0.00010596    -0.00202909     0.00073876
    109      2      N           0.00195953     0.00598492    -0.00575931
    110      2      N          -0.00359630    -0.00294151     0.00484917
    111      3      H          -0.00031483     0.00240049     0.00106567
    112      3      H           0.00040670     0.00081958    -0.00008283
    113      3      H          -0.00087058     0.00099838     0.00002962
    114      3      H          -0.00047989     0.00006423     0.00052198
    115      3      H           0.00059217    -0.00172636    -0.00034843
    116      3      H          -0.00072940    -0.00070853    -0.00120982
    117      3      H           0.00059695     0.00045315    -0.00007129
    118      3      H           0.00097954     0.00042164     0.00093436
    119      3      H           0.00025580     0.00061770     0.00099383
    120      3      H          -0.00021385     0.00148044     0.00105624
    121      1      C           0.00156917     0.00114844    -0.00076395
    122      1      C           0.00090712    -0.00081271     0.00166974
    123      1      C           0.00082374     0.00109770    -0.00120299
    124      1      C          -0.00013754    -0.00049363     0.00171369
    125      1      C           0.00120709     0.00181098    -0.00031975
    126      1      C           0.00015623    -0.00097769     0.00273374
    127      2      N           0.00145788     0.00412662    -0.00485685
    128      2      N          -0.00360272    -0.00501986     0.00603381
    129      3      H          -0.00142572    -0.00051052    -0.00117653
    130      3      H          -0.00038030    -0.00054800    -0.00098569
    131      3      H           0.00012938    -0.00106544    -0.00092041
    132      3      H          -0.00008148    -0.00075318     0.00007811
    133      3      H           0.00025010     0.00097894     0.00121712
    134      3      H           0.00178410     0.00034628     0.00033499
    135      3      H          -0.00027885     0.00038907    -0.00054860
    136      3      H          -0.00128047     0.00024388     0.00002607
    137      3      H          -0.00050991    -0.00078025     0.00007020
    138      3      H          -0.00243312    -0.00130856    -0.00093126
    139      1      C          -0.00047132     0.00065736    -0.00251055
    140      1      C           0.00215160     0.00024216     0.00031648
    141      1      C          -0.00037279     0.00014475    -0.00177668
    142      1      C           0.00140077     0.00019923     0.00125967
    143      1      C          -0.00017874     0.00103435    -0.00179029
    144      1      C           0.00191711     0.00076378     0.00110867
    145      2      N          -0.00550941    -0.00164821    -0.00521806
    146      2      N           0.00386521    -0.00088136     0.00573579
    147      3      H          -0.00181644    -0.00148426     0.00105085
    148      3      H          -0.00092704    -0.00008126    -0.00009689
    149      3      H          -0.00045030    -0.00127418    -0.00000881
    150      3      H           0.00016110    -0.00045721     0.00051291
    151      3      H           0.00118138     0.00136783    -0.00033285
    152      3      H           0.00103097    -0.00027389    -0.00124080
    153      3      H          -0.00067997     0.00027927    -0.00012372
    154      3      H          -0.00085517     0.00063240     0.00089908
    155      3      H          -0.00064965    -0.00009019     0.00097212
    156      3      H          -0.00116435    -0.00096424     0.00122783
    157      1      C           0.00047025     0.00080263     0.00275379
    158      1      C          -0.00220380     0.00019925    -0.00027135
    159      1      C           0.00034645     0.00021359     0.00176835
    160      1      C          -0.00141601     0.00017748    -0.00126617
    161      1      C           0.00015141     0.00113696     0.00177251
    162      1      C          -0.00193178     0.00108400    -0.00084497
    163      2      N           0.00528900    -0.00038097     0.00534506
    164      2      N          -0.00408690    -0.00120436    -0.00491987
    165      3      H           0.00188644    -0.00149362    -0.00108000
    166      3      H           0.00089985    -0.00010009     0.00008786
    167      3      H           0.00040330    -0.00126732    -0.00005385
    168      3      H          -0.00018253    -0.00046011    -0.00052661
    169      3      H          -0.00120347     0.00133735     0.00032934
    170      3      H          -0.00104509    -0.00028322     0.00123244
    171      3      H           0.00067244     0.00027853     0.00009914
    172      3      H           0.00086148     0.00062693    -0.00091618
    173      3      H           0.00062639    -0.00014667    -0.00096247
    174      3      H           0.00119951    -0.00096928    -0.00109860
    175      1      C          -0.00157726     0.00112052     0.00088331
    176      1      C          -0.00089430    -0.00079775    -0.00167240
    177      1      C          -0.00080820     0.00106445     0.00125754
    178      1      C           0.00014363    -0.00048321    -0.00172470
    179      1      C          -0.00124447     0.00175716     0.00031229
    180      1      C          -0.00019986    -0.00096943    -0.00268344
    181      2      N          -0.00136179     0.00385628     0.00497100
    182      2      N           0.00327528    -0.00512872    -0.00563289
    183      3      H           0.00142443    -0.00053169     0.00111667
    184      3      H           0.00038793    -0.00053016     0.00097037
    185      3      H          -0.00011394    -0.00106875     0.00090709
    186      3      H           0.00007553    -0.00075315    -0.00007359
    187      3      H          -0.00027691     0.00099898    -0.00121875
    188      3      H          -0.00180213     0.00033632    -0.00034665
    189      3      H           0.00026672     0.00038085     0.00055687
    190      3      H           0.00128156     0.00026658     0.00000306
    191      3      H           0.00051732    -0.00076890    -0.00007870
    192      3      H           0.00235850    -0.00114189     0.00098042
 SUM OF ATOMIC FORCES          -0.00140047     0.00063387     0.00318351     0.00353523

 *******************************************************************************
 ***                 BRENT   - NUMBER OF ENERGY EVALUATIONS :       4        ***
 *******************************************************************************

 --------  Informations at step =     3 ------------
  Optimization Method        =                   CG
  Total Energy               =      -709.4344910432
  Real energy change         =        -0.0084431160
  Decrease in energy         =                  YES
  Used time                  =            22981.108

  Convergence check :
  Max. step size             =         0.0306791359
  Conv. limit for step size  =         0.0010000000
  Convergence in step size   =                   NO
  RMS step size              =         0.0100732285
  Conv. limit for RMS step   =         0.0010000000
  Convergence in RMS step    =                   NO
  Max. gradient              =         0.0163190232
  Conv. limit for gradients  =         0.0010000000
  Conv. for gradients        =                   NO
  RMS gradient               =         0.0053582099
  Conv. limit for RMS grad.  =         0.0010000000
  Conv. for gradients        =                   NO
 ---------------------------------------------------

 Number of electrons:                                                        516
 Number of occupied orbitals:                                                258
 Number of molecular orbitals:                                               258

 Number of orbital functions:                                               1776
 Number of independent orbital functions:                                   1776

 Extrapolation method: ASPC


 SCF WAVEFUNCTION OPTIMIZATION

  ----------------------------------- OT ---------------------------------------
  Minimizer      : CG                  : conjugate gradient
  Preconditioner : FULL_SINGLE_INVERSE : inversion of 
                                         H + eS - 2*(Sc)(c^T*H*c+const)(Sc)^T
  Precond_solver : DEFAULT
  Line search    : 2PNT                : 2 energies, one gradient
  stepsize       :    0.08000000                  energy_gap     :    0.08000000
  eps_taylor     :   0.10000E-15                  max_taylor     :             4
  ----------------------------------- OT ---------------------------------------

  Step     Update method      Time    Convergence         Total energy    Change
  ------------------------------------------------------------------------------
     1 OT CG       0.80E-01  147.6     0.00044547      -709.4265400404 -7.09E+02
     2 OT LS       0.15E+00  104.8                     -709.4318569233
     3 OT CG       0.15E+00  174.1     0.00024131      -709.4333007001 -6.76E-03
     4 OT LS       0.71E-01  104.6                     -709.4331286706
     5 OT CG       0.71E-01  174.0     0.00009642      -709.4342520561 -9.51E-04
     6 OT LS       0.87E-01  104.7                     -709.4344307921
     7 OT CG       0.87E-01  173.9     0.00005199      -709.4344366206 -1.85E-04
     8 OT LS       0.65E-01  104.8                     -709.4344721347
     9 OT CG       0.65E-01  174.3     0.00002812      -709.4344767240 -4.01E-05
    10 OT LS       0.58E-01  104.9                     -709.4344870118
    11 OT CG       0.58E-01  174.4     0.00001379      -709.4344871690 -1.04E-05
    12 OT LS       0.71E-01  105.0                     -709.4344901471
    13 OT CG       0.71E-01  174.4     0.00000583      -709.4344902523 -3.08E-06
    14 OT LS       0.76E-01  105.5                     -709.4344908445
    15 OT CG       0.76E-01  173.9     0.00000313      -709.4344908478 -5.96E-07
    16 OT LS       0.70E-01  105.2                     -709.4344910028
    17 OT CG       0.70E-01  173.7     0.00000131      -709.4344910043 -1.56E-07
    18 OT LS       0.81E-01  105.0                     -709.4344910356
    19 OT CG       0.81E-01  173.4     0.00000061      -709.4344910362 -3.19E-08

  *** SCF run converged in    19 steps ***


  Electronic density on regular grids:       -515.9999992871        0.0000007129
  Core density on regular grids:              515.9999967712       -0.0000032288
  Total charge density on r-space grids:       -0.0000025159
  Total charge density g-space grids:          -0.0000025159

  Overlap energy of the core charge distribution:               0.00002450785080
  Self energy of the core charge distribution:              -1694.39446126194002
  Core Hamiltonian energy:                                    522.88088543291872
  Hartree energy:                                             685.58656253457946
  Exchange-correlation energy:                               -223.50750224960706

  Total energy:                                              -709.43449103619787

  outer SCF iter =    1 RMS gradient =   0.61E-06 energy =       -709.4344910362
  outer SCF loop converged in   1 iterations or   19 steps


 ENERGY| Total FORCE_EVAL ( QS ) energy (a.u.):             -709.434491042922559


 ATOMIC FORCES in [a.u.]

 # Atom   Kind   Element          X              Y              Z
      1      1      C          -0.00072201     0.00017471     0.00076199
      2      1      C          -0.00088276     0.00341588     0.00222390
      3      1      C           0.00048041    -0.00029475     0.00045545
      4      1      C          -0.00066372     0.00102573    -0.00032547
      5      1      C           0.00145288    -0.00285465    -0.00008398
      6      1      C           0.00163599    -0.00142116    -0.00379158
      7      2      N          -0.00076955     0.00012745    -0.00461878
      8      2      N          -0.00126088     0.00021136     0.00481636
      9      1      C           0.00033706    -0.00060187     0.00002298
     10      1      C          -0.00177629     0.00276267     0.00032069
     11      1      C          -0.00063189     0.00224473     0.00395318
     12      1      C          -0.00033455    -0.00053610    -0.00065705
     13      1      C           0.00258979    -0.00256424    -0.00231399
     14      1      C          -0.00020856     0.00078499    -0.00055371
     15      1      C           0.00114610    -0.00053678     0.00009273
     16      1      C          -0.00117539     0.00244728    -0.00065588
     17      1      C           0.00001695     0.00101792    -0.00015474
     18      1      C           0.00191272    -0.00267338     0.00081669
     19      3      H           0.00043242    -0.00005471     0.00044608
     20      3      H          -0.00009469     0.00027510     0.00041273
     21      3      H           0.00010045    -0.00038790     0.00039280
     22      3      H          -0.00024805     0.00022344    -0.00038866
     23      3      H           0.00016271     0.00040294    -0.00044302
     24      3      H           0.00023339    -0.00031565    -0.00049179
     25      3      H          -0.00052157    -0.00111479     0.00235576
     26      3      H          -0.00256257     0.00153967    -0.00124092
     27      3      H          -0.00111244     0.00013616    -0.00249080
     28      3      H          -0.00004602    -0.00275556     0.00089761
     29      1      C           0.00076629     0.00023714    -0.00073736
     30      1      C           0.00091872     0.00335812    -0.00227551
     31      1      C          -0.00040912    -0.00043284    -0.00046824
     32      1      C           0.00047589     0.00111484     0.00043487
     33      1      C          -0.00143773    -0.00287485     0.00008219
     34      1      C          -0.00152833    -0.00147660     0.00369620
     35      2      N           0.00001311    -0.00011260     0.00514661
     36      2      N           0.00123066     0.00035414    -0.00517463
     37      1      C          -0.00043296    -0.00060166    -0.00003517
     38      1      C           0.00184924     0.00278394    -0.00025802
     39      1      C           0.00048043     0.00210705    -0.00383869
     40      1      C           0.00025061    -0.00066667     0.00069103
     41      1      C          -0.00246493    -0.00249853     0.00233550
     42      1      C           0.00021295     0.00078323     0.00061165
     43      1      C          -0.00087436    -0.00056814     0.00006111
     44      1      C           0.00159491     0.00293303     0.00097038
     45      1      C          -0.00008229     0.00089456     0.00005157
     46      1      C          -0.00176106    -0.00284995    -0.00079531
     47      3      H          -0.00044304    -0.00005337    -0.00045046
     48      3      H           0.00005533     0.00025969    -0.00039537
     49      3      H          -0.00012739    -0.00041182    -0.00035721
     50      3      H           0.00029092     0.00026369     0.00038413
     51      3      H          -0.00014222     0.00042109     0.00049385
     52      3      H          -0.00019538    -0.00024530     0.00044003
     53      3      H           0.00045686    -0.00102623    -0.00238321
     54      3      H           0.00253705     0.00153002     0.00110274
     55      3      H           0.00107074     0.00004343     0.00278115
     56      3      H          -0.00005385    -0.00268490    -0.00091478
     57      1      C          -0.00051332     0.00057582    -0.00073641
     58      1      C          -0.00347228    -0.00089129    -0.00226350
     59      1      C           0.00096526    -0.00033976    -0.00057196
     60      1      C          -0.00087241    -0.00012871     0.00005228
     61      1      C           0.00331372     0.00008525     0.00001427
     62      1      C           0.00185249    -0.00052031     0.00389855
     63      2      N          -0.00074754     0.00047413     0.00482173
     64      2      N           0.00046922     0.00048523    -0.00466864
     65      1      C           0.00076365    -0.00014791     0.00009384
     66      1      C          -0.00336245     0.00004795    -0.00015520
     67      1      C          -0.00186938    -0.00053025    -0.00399716
     68      1      C           0.00050727     0.00056590     0.00069075
     69      1      C           0.00344953    -0.00093554     0.00247343
     70      1      C          -0.00113475    -0.00036914     0.00070686
     71      1      C           0.00117355    -0.00067041    -0.00047064
     72      1      C          -0.00287587    -0.00008038     0.00066240
     73      1      C          -0.00104523    -0.00047541     0.00007452
     74      1      C           0.00299975    -0.00000742    -0.00076244
     75      3      H           0.00025471    -0.00034133    -0.00039174
     76      3      H          -0.00041537    -0.00003956    -0.00045925
     77      3      H           0.00032358     0.00009822    -0.00031096
     78      3      H          -0.00034640     0.00010692     0.00030718
     79      3      H          -0.00025553    -0.00035210     0.00047982
     80      3      H           0.00042268    -0.00002638     0.00051111
     81      3      H           0.00086007     0.00102440    -0.00198554
     82      3      H          -0.00231068     0.00129212     0.00088924
     83      3      H          -0.00071027     0.00089952     0.00234389
     84      3      H           0.00234077     0.00130038    -0.00090398
     85      1      C           0.00029423    -0.00213927    -0.00070040
     86      1      C          -0.00104185    -0.00041705     0.00171614
     87      1      C           0.00049288    -0.00121090    -0.00124351
     88      1      C          -0.00035933     0.00040633     0.00177001
     89      1      C           0.00104474    -0.00195930    -0.00036003
     90      1      C          -0.00067082     0.00014219     0.00271470
     91      2      N           0.00323632    -0.00282176    -0.00514514
     92      2      N          -0.00275541     0.00610529     0.00594084
     93      3      H           0.00025008     0.00142873    -0.00117941
     94      3      H          -0.00014034     0.00060692    -0.00096722
     95      3      H          -0.00094026     0.00040943    -0.00091407
     96      3      H          -0.00057487     0.00044570     0.00007180
     97      3      H           0.00079915    -0.00076641     0.00124369
     98      3      H          -0.00056264    -0.00174272     0.00034409
     99      3      H           0.00050319     0.00002318    -0.00054814
    100      3      H           0.00089774     0.00099182    -0.00003818
    101      3      H          -0.00038633     0.00082860     0.00005788
    102      3      H           0.00032934     0.00234757    -0.00109671
    103      1      C           0.00099946     0.00005771    -0.00279473
    104      1      C          -0.00091340    -0.00208820     0.00030648
    105      1      C           0.00035556     0.00032932    -0.00176166
    106      1      C          -0.00051047    -0.00121372     0.00127160
    107      1      C           0.00114575    -0.00028714    -0.00169572
    108      1      C           0.00008418    -0.00207080     0.00077492
    109      2      N           0.00188675     0.00613474    -0.00581290
    110      2      N          -0.00357767    -0.00293542     0.00496745
    111      3      H          -0.00031704     0.00239087     0.00105500
    112      3      H           0.00044722     0.00081060    -0.00008064
    113      3      H          -0.00086540     0.00099196     0.00003154
    114      3      H          -0.00047672     0.00005311     0.00052368
    115      3      H           0.00060579    -0.00175566    -0.00036506
    116      3      H          -0.00074687    -0.00073210    -0.00122877
    117      3      H           0.00059298     0.00045082    -0.00008162
    118      3      H           0.00097410     0.00042174     0.00092905
    119      3      H           0.00021889     0.00062135     0.00098972
    120      3      H          -0.00020863     0.00146899     0.00105038
    121      1      C           0.00159268     0.00118789    -0.00079972
    122      1      C           0.00095288    -0.00089258     0.00171794
    123      1      C           0.00081789     0.00105269    -0.00129900
    124      1      C          -0.00024024    -0.00052309     0.00172327
    125      1      C           0.00118539     0.00191050    -0.00034878
    126      1      C           0.00015396    -0.00100370     0.00278994
    127      2      N           0.00146674     0.00410670    -0.00497780
    128      2      N          -0.00375323    -0.00504300     0.00608832
    129      3      H          -0.00141345    -0.00050881    -0.00117111
    130      3      H          -0.00040196    -0.00051804    -0.00098168
    131      3      H           0.00012656    -0.00106079    -0.00091489
    132      3      H          -0.00008144    -0.00074857     0.00008837
    133      3      H           0.00026172     0.00100617     0.00123595
    134      3      H           0.00181602     0.00034933     0.00035121
    135      3      H          -0.00026777     0.00039191    -0.00055030
    136      3      H          -0.00127238     0.00024242     0.00002457
    137      3      H          -0.00048195    -0.00081073     0.00006787
    138      3      H          -0.00242704    -0.00130308    -0.00091956
    139      1      C          -0.00049639     0.00066862    -0.00256635
    140      1      C           0.00222703     0.00017451     0.00034569
    141      1      C          -0.00044815     0.00007050    -0.00178658
    142      1      C           0.00135867     0.00021643     0.00135668
    143      1      C          -0.00022536     0.00111226    -0.00183915
    144      1      C           0.00196357     0.00076315     0.00114721
    145      2      N          -0.00560602    -0.00178218    -0.00527486
    146      2      N           0.00384096    -0.00086084     0.00586615
    147      3      H          -0.00180637    -0.00148134     0.00104041
    148      3      H          -0.00093974    -0.00004136    -0.00009443
    149      3      H          -0.00044738    -0.00126657    -0.00000673
    150      3      H           0.00016905    -0.00044902     0.00051460
    151      3      H           0.00119991     0.00139407    -0.00034913
    152      3      H           0.00106025    -0.00027716    -0.00125966
    153      3      H          -0.00067596     0.00027693    -0.00013424
    154      3      H          -0.00085229     0.00062768     0.00089369
    155      3      H          -0.00063425    -0.00012363     0.00096815
    156      3      H          -0.00115643    -0.00095432     0.00122374
    157      1      C           0.00049587     0.00081343     0.00281054
    158      1      C          -0.00227857     0.00013127    -0.00030023
    159      1      C           0.00042221     0.00014030     0.00177786
    160      1      C          -0.00137409     0.00019539    -0.00136255
    161      1      C           0.00019812     0.00121608     0.00182126
    162      1      C          -0.00197850     0.00108518    -0.00088436
    163      2      N           0.00537764    -0.00050381     0.00539802
    164      2      N          -0.00406776    -0.00119009    -0.00504073
    165      3      H           0.00187693    -0.00149087    -0.00106919
    166      3      H           0.00091223    -0.00006031     0.00008564
    167      3      H           0.00040013    -0.00125967    -0.00005605
    168      3      H          -0.00019054    -0.00045197    -0.00052822
    169      3      H          -0.00122221     0.00136358     0.00034584
    170      3      H          -0.00107427    -0.00028664     0.00125129
    171      3      H           0.00066842     0.00027611     0.00010962
    172      3      H           0.00085885     0.00062212    -0.00091066
    173      3      H           0.00061100    -0.00018045    -0.00095848
    174      3      H           0.00119205    -0.00095943    -0.00109309
    175      1      C          -0.00160043     0.00115992     0.00092068
    176      1      C          -0.00093984    -0.00087784    -0.00172068
    177      1      C          -0.00080204     0.00101904     0.00135408
    178      1      C           0.00024675    -0.00051211    -0.00173419
    179      1      C          -0.00122306     0.00185599     0.00034109
    180      1      C          -0.00019710    -0.00099556    -0.00273963
    181      2      N          -0.00136864     0.00383282     0.00509115
    182      2      N           0.00342009    -0.00515002    -0.00568669
    183      3      H           0.00141210    -0.00053003     0.00111149
    184      3      H           0.00040959    -0.00050000     0.00096636
    185      3      H          -0.00011107    -0.00106413     0.00090153
    186      3      H           0.00007556    -0.00074856    -0.00008412
    187      3      H          -0.00028864     0.00102622    -0.00123759
    188      3      H          -0.00183417     0.00033923    -0.00036301
    189      3      H           0.00025556     0.00038368     0.00055858
    190      3      H           0.00127332     0.00026531     0.00000499
    191      3      H           0.00048926    -0.00079964    -0.00007637
    192      3      H           0.00235211    -0.00113603     0.00096896
 SUM OF ATOMIC FORCES          -0.00142164     0.00061687     0.00318807     0.00354477

 --------------------------
 OPTIMIZATION STEP:      4
 --------------------------

 Number of electrons:                                                        516
 Number of occupied orbitals:                                                258
 Number of molecular orbitals:                                               258

 Number of orbital functions:                                               1776
 Number of independent orbital functions:                                   1776

 Extrapolation method: ASPC


 SCF WAVEFUNCTION OPTIMIZATION

  ----------------------------------- OT ---------------------------------------
  Minimizer      : CG                  : conjugate gradient
  Preconditioner : FULL_SINGLE_INVERSE : inversion of 
                                         H + eS - 2*(Sc)(c^T*H*c+const)(Sc)^T
  Precond_solver : DEFAULT
  Line search    : 2PNT                : 2 energies, one gradient
  stepsize       :    0.08000000                  energy_gap     :    0.08000000
  eps_taylor     :   0.10000E-15                  max_taylor     :             4
  ----------------------------------- OT ---------------------------------------

  Step     Update method      Time    Convergence         Total energy    Change
  ------------------------------------------------------------------------------
     1 OT CG       0.80E-01  148.8     0.00011073      -709.4339968272 -7.09E+02
     2 OT LS       0.15E+00  105.1                     -709.4343265568
     3 OT CG       0.15E+00  174.3     0.00005920      -709.4344185665 -4.22E-04
     4 OT LS       0.72E-01  105.3                     -709.4344094103
     5 OT CG       0.72E-01  173.8     0.00002354      -709.4344766232 -5.81E-05
     6 OT LS       0.88E-01  105.0                     -709.4344874587
     7 OT CG       0.88E-01  174.4     0.00001265      -709.4344878237 -1.12E-05
     8 OT LS       0.65E-01  105.4                     -709.4344898722
     9 OT CG       0.65E-01  173.5     0.00000682      -709.4344901900 -2.37E-06
    10 OT LS       0.60E-01  104.6                     -709.4344908204
    11 OT CG       0.60E-01  174.6     0.00000328      -709.4344908250 -6.35E-07
    12 OT LS       0.70E-01  104.7                     -709.4344909937
    13 OT CG       0.70E-01  173.9     0.00000144      -709.4344909976 -1.73E-07
    14 OT LS       0.74E-01  105.3                     -709.4344910327
    15 OT CG       0.74E-01  173.4     0.00000079      -709.4344910328 -3.52E-08

  *** SCF run converged in    15 steps ***


  Electronic density on regular grids:       -515.9999992871        0.0000007129
  Core density on regular grids:              515.9999967712       -0.0000032288
  Total charge density on r-space grids:       -0.0000025159
  Total charge density g-space grids:          -0.0000025159

  Overlap energy of the core charge distribution:               0.00002450785080
  Self energy of the core charge distribution:              -1694.39446126194002
  Core Hamiltonian energy:                                    522.88086846338308
  Hartree energy:                                             685.58659287693149
  Exchange-correlation energy:                               -223.50751561903442

  Total energy:                                              -709.43449103280909

  outer SCF iter =    1 RMS gradient =   0.79E-06 energy =       -709.4344910328
  outer SCF loop converged in   1 iterations or   15 steps


 ENERGY| Total FORCE_EVAL ( QS ) energy (a.u.):             -709.434491032809092


 Number of electrons:                                                        516
 Number of occupied orbitals:                                                258
 Number of molecular orbitals:                                               258

 Number of orbital functions:                                               1776
 Number of independent orbital functions:                                   1776

 Extrapolation method: ASPC


 SCF WAVEFUNCTION OPTIMIZATION

  ----------------------------------- OT ---------------------------------------
  Minimizer      : CG                  : conjugate gradient
  Preconditioner : FULL_SINGLE_INVERSE : inversion of 
                                         H + eS - 2*(Sc)(c^T*H*c+const)(Sc)^T
  Precond_solver : DEFAULT
  Line search    : 2PNT                : 2 energies, one gradient
  stepsize       :    0.08000000                  energy_gap     :    0.08000000
  eps_taylor     :   0.10000E-15                  max_taylor     :             4
  ----------------------------------- OT ---------------------------------------

  Step     Update method      Time    Convergence         Total energy    Change
  ------------------------------------------------------------------------------
     1 OT CG       0.80E-01  148.8     0.00031660      -709.4309637991 -7.09E+02
     2 OT LS       0.15E+00  105.2                     -709.4336277853
     3 OT CG       0.15E+00  173.8     0.00018143      -709.4343046552 -3.34E-03
     4 OT LS       0.72E-01  105.6                     -709.4342836578
     5 OT CG       0.72E-01  174.3     0.00007189      -709.4348482663 -5.44E-04
     6 OT LS       0.80E-01  105.1                     -709.4349417739
     7 OT CG       0.80E-01  174.5     0.00004195      -709.4349426438 -9.44E-05
     8 OT LS       0.65E-01  105.3                     -709.4349673287
     9 OT CG       0.65E-01  174.1     0.00002413      -709.4349687307 -2.61E-05
    10 OT LS       0.58E-01  105.2                     -709.4349763290
    11 OT CG       0.58E-01  173.9     0.00000954      -709.4349764399 -7.71E-06
    12 OT LS       0.76E-01  105.1                     -709.4349779319
    13 OT CG       0.76E-01  174.0     0.00000516      -709.4349780218 -1.58E-06
    14 OT LS       0.72E-01  105.3                     -709.4349784631
    15 OT CG       0.72E-01  174.1     0.00000239      -709.4349784641 -4.42E-07
    16 OT LS       0.68E-01  105.6                     -709.4349785522
    17 OT CG       0.68E-01  174.2     0.00000108      -709.4349785527 -8.85E-08
    18 OT LS       0.88E-01  105.6                     -709.4349785749
    19 OT CG       0.88E-01  174.6     0.00000053      -709.4349785762 -2.36E-08

  *** SCF run converged in    19 steps ***


  Electronic density on regular grids:       -515.9999992920        0.0000007080
  Core density on regular grids:              515.9999967708       -0.0000032292
  Total charge density on r-space grids:       -0.0000025213
  Total charge density g-space grids:          -0.0000025213

  Overlap energy of the core charge distribution:               0.00002426211449
  Self energy of the core charge distribution:              -1694.39446126194002
  Core Hamiltonian energy:                                    522.84649748417246
  Hartree energy:                                             685.60097910421439
  Exchange-correlation energy:                               -223.48801816480693

  Total energy:                                              -709.43497857624561

  outer SCF iter =    1 RMS gradient =   0.53E-06 energy =       -709.4349785762
  outer SCF loop converged in   1 iterations or   19 steps


 ENERGY| Total FORCE_EVAL ( QS ) energy (a.u.):             -709.434978576245612


 Number of electrons:                                                        516
 Number of occupied orbitals:                                                258
 Number of molecular orbitals:                                               258

 Number of orbital functions:                                               1776
 Number of independent orbital functions:                                   1776

 Extrapolation method: ASPC


 SCF WAVEFUNCTION OPTIMIZATION

  ----------------------------------- OT ---------------------------------------
  Minimizer      : CG                  : conjugate gradient
  Preconditioner : FULL_SINGLE_INVERSE : inversion of 
                                         H + eS - 2*(Sc)(c^T*H*c+const)(Sc)^T
  Precond_solver : DEFAULT
  Line search    : 2PNT                : 2 energies, one gradient
  stepsize       :    0.08000000                  energy_gap     :    0.08000000
  eps_taylor     :   0.10000E-15                  max_taylor     :             4
  ----------------------------------- OT ---------------------------------------

  Step     Update method      Time    Convergence         Total energy    Change
  ------------------------------------------------------------------------------
     1 OT CG       0.80E-01  147.8     0.00012737      -709.4083847188 -7.09E+02
     2 OT LS       0.14E+00  105.0                     -709.4088132227
     3 OT CG       0.14E+00  174.3     0.00007317      -709.4089167791 -5.32E-04
     4 OT LS       0.69E-01  104.8                     -709.4089031170
     5 OT CG       0.69E-01  174.4     0.00002907      -709.4090012805 -8.45E-05
     6 OT LS       0.77E-01  104.4                     -709.4090159918
     7 OT CG       0.77E-01  175.0     0.00001898      -709.4090161502 -1.49E-05
     8 OT LS       0.56E-01  105.3                     -709.4090202076
     9 OT CG       0.56E-01  174.5     0.00000980      -709.4090208126 -4.66E-06
    10 OT LS       0.64E-01  105.5                     -709.4090221970
    11 OT CG       0.64E-01  173.5     0.00000415      -709.4090222154 -1.40E-06
    12 OT LS       0.68E-01  105.5                     -709.4090224838
    13 OT CG       0.68E-01  174.2     0.00000235      -709.4090224850 -2.70E-07
    14 OT LS       0.67E-01  105.1                     -709.4090225693
    15 OT CG       0.67E-01  173.5     0.00000117      -709.4090225693 -8.44E-08
    16 OT LS       0.65E-01  104.9                     -709.4090225896
    17 OT CG       0.65E-01  174.3     0.00000050      -709.4090225896 -2.03E-08

  *** SCF run converged in    17 steps ***


  Electronic density on regular grids:       -515.9999992730        0.0000007270
  Core density on regular grids:              515.9999967716       -0.0000032284
  Total charge density on r-space grids:       -0.0000025014
  Total charge density g-space grids:          -0.0000025014

  Overlap energy of the core charge distribution:               0.00002494089654
  Self energy of the core charge distribution:              -1694.39446126194002
  Core Hamiltonian energy:                                    522.83405798029639
  Hartree energy:                                             685.61133903622851
  Exchange-correlation energy:                               -223.45998328511186

  Total energy:                                              -709.40902258963047

  outer SCF iter =    1 RMS gradient =   0.50E-06 energy =       -709.4090225896
  outer SCF loop converged in   1 iterations or   17 steps


 ENERGY| Total FORCE_EVAL ( QS ) energy (a.u.):             -709.409022589630467


 *******************************************************************************
 ***                 MNBRACK - NUMBER OF ENERGY EVALUATIONS :       3        ***
 *******************************************************************************

 Number of electrons:                                                        516
 Number of occupied orbitals:                                                258
 Number of molecular orbitals:                                               258

 Number of orbital functions:                                               1776
 Number of independent orbital functions:                                   1776

 Extrapolation method: ASPC


 SCF WAVEFUNCTION OPTIMIZATION

  ----------------------------------- OT ---------------------------------------
  Minimizer      : CG                  : conjugate gradient
  Preconditioner : FULL_SINGLE_INVERSE : inversion of 
                                         H + eS - 2*(Sc)(c^T*H*c+const)(Sc)^T
  Precond_solver : DEFAULT
  Line search    : 2PNT                : 2 energies, one gradient
  stepsize       :    0.08000000                  energy_gap     :    0.08000000
  eps_taylor     :   0.10000E-15                  max_taylor     :             4
  ----------------------------------- OT ---------------------------------------

  Step     Update method      Time    Convergence         Total energy    Change
  ------------------------------------------------------------------------------
     1 OT CG       0.80E-01  147.8     0.00109302      -709.3877449970 -7.09E+02
     2 OT LS       0.14E+00  104.9                     -709.4191992341
     3 OT CG       0.14E+00  174.1     0.00064889      -709.4265812501 -3.88E-02
     4 OT LS       0.70E-01  104.8                     -709.4262519827
     5 OT CG       0.70E-01  174.6     0.00025929      -709.4333321567 -6.75E-03
     6 OT LS       0.77E-01  105.5                     -709.4345062584
     7 OT CG       0.77E-01  174.5     0.00015272      -709.4345153411 -1.18E-03
     8 OT LS       0.61E-01  105.0                     -709.4348232296
     9 OT CG       0.61E-01  173.1     0.00008942      -709.4348438875 -3.29E-04
    10 OT LS       0.58E-01  105.6                     -709.4349488493
    11 OT CG       0.58E-01  174.2     0.00003671      -709.4349493320 -1.05E-04
    12 OT LS       0.69E-01  105.0                     -709.4349699991
    13 OT CG       0.69E-01  173.4     0.00001946      -709.4349705631 -2.12E-05
    14 OT LS       0.72E-01  105.4                     -709.4349768290
    15 OT CG       0.72E-01  174.1     0.00000938      -709.4349768446 -6.28E-06
    16 OT LS       0.66E-01  105.4                     -709.4349781719
    17 OT CG       0.66E-01  173.9     0.00000394      -709.4349781829 -1.34E-06
    18 OT LS       0.91E-01  105.4                     -709.4349784822
    19 OT CG       0.91E-01  174.5     0.00000189      -709.4349785052 -3.22E-07
    20 OT LS       0.68E-01  105.3                     -709.4349785542
    21 OT CG       0.68E-01  174.4     0.00000106      -709.4349785605 -5.53E-08
    22 OT LS       0.62E-01  105.0                     -709.4349785762
    23 OT CG       0.62E-01  173.7     0.00000052      -709.4349785763 -1.58E-08

  *** SCF run converged in    23 steps ***


  Electronic density on regular grids:       -515.9999992920        0.0000007080
  Core density on regular grids:              515.9999967708       -0.0000032292
  Total charge density on r-space grids:       -0.0000025213
  Total charge density g-space grids:          -0.0000025213

  Overlap energy of the core charge distribution:               0.00002426211449
  Self energy of the core charge distribution:              -1694.39446126194002
  Core Hamiltonian energy:                                    522.84647069592188
  Hartree energy:                                             685.60100901334943
  Exchange-correlation energy:                               -223.48802128578717

  Total energy:                                              -709.43497857634134

  outer SCF iter =    1 RMS gradient =   0.52E-06 energy =       -709.4349785763
  outer SCF loop converged in   1 iterations or   23 steps


 ENERGY| Total FORCE_EVAL ( QS ) energy (a.u.):             -709.434978580604707


 ATOMIC FORCES in [a.u.]

 # Atom   Kind   Element          X              Y              Z
      1      1      C          -0.00113832     0.00187385     0.00264081
      2      1      C           0.00346874    -0.00493715    -0.00145220
      3      1      C          -0.00234836     0.00514599    -0.00010242
      4      1      C           0.00196627    -0.00434595    -0.00586205
      5      1      C          -0.00328145     0.00638146    -0.00559840
      6      1      C          -0.00082322     0.00176981     0.00742182
      7      2      N          -0.00323313     0.00501815     0.00995756
      8      2      N           0.00189994    -0.00489175    -0.00979400
      9      1      C          -0.00298510     0.00409666     0.00634214
     10      1      C           0.00378020    -0.00586795     0.00548958
     11      1      C           0.00120581    -0.00171443    -0.00723526
     12      1      C           0.00120825    -0.00222691    -0.00287799
     13      1      C          -0.00273513     0.00594914     0.00141147
     14      1      C           0.00317018    -0.00434923    -0.00035803
     15      1      C           0.00076680    -0.00026098    -0.00233028
     16      1      C           0.00554393    -0.00444112     0.00445161
     17      1      C          -0.00002871     0.00070026     0.00238550
     18      1      C          -0.00233746     0.01079274    -0.00563067
     19      3      H           0.00031627    -0.00035270     0.00267421
     20      3      H           0.00152940    -0.00257910    -0.00174568
     21      3      H           0.00073228    -0.00156034     0.00104684
     22      3      H          -0.00099023     0.00142581    -0.00097067
     23      3      H          -0.00015529     0.00046577    -0.00258782
     24      3      H          -0.00160635     0.00273907     0.00181821
     25      3      H           0.00040202    -0.00285919    -0.00059749
     26      3      H          -0.00155238     0.00073972     0.00126502
     27      3      H          -0.00208186     0.00173246     0.00039395
     28      3      H          -0.00027224    -0.00159072    -0.00113185
     29      1      C           0.00109740     0.00168278    -0.00270290
     30      1      C          -0.00341216    -0.00498231     0.00147952
     31      1      C           0.00244134     0.00527778     0.00012411
     32      1      C          -0.00216299    -0.00432905     0.00581900
     33      1      C           0.00314329     0.00627032     0.00582510
     34      1      C           0.00083762     0.00164511    -0.00722577
     35      2      N           0.00341289     0.00603162    -0.01125364
     36      2      N          -0.00277656    -0.00591984     0.01074644
     37      1      C           0.00288097     0.00416362    -0.00621833
     38      1      C          -0.00385849    -0.00597951    -0.00564657
     39      1      C          -0.00111183    -0.00168931     0.00738349
     40      1      C          -0.00111258    -0.00206232     0.00280561
     41      1      C           0.00263200     0.00568047    -0.00125748
     42      1      C          -0.00317013    -0.00437955     0.00018935
     43      1      C          -0.00087703    -0.00048149     0.00150775
     44      1      C          -0.00778791    -0.00735883    -0.00536444
     45      1      C           0.00008024     0.00087621    -0.00164462
     46      1      C           0.00210229     0.01041519     0.00556643
     47      3      H          -0.00031977    -0.00032599    -0.00264139
     48      3      H          -0.00157152    -0.00266055     0.00177276
     49      3      H          -0.00074932    -0.00155930    -0.00101960
     50      3      H           0.00106566     0.00149180     0.00098031
     51      3      H           0.00015244     0.00044884     0.00258470
     52      3      H           0.00158667     0.00273978    -0.00177295
     53      3      H          -0.00041214    -0.00282162     0.00062751
     54      3      H           0.00168918     0.00086086    -0.00091856
     55      3      H           0.00210593     0.00176334    -0.00033057
     56      3      H           0.00028051    -0.00160461     0.00104565
     57      1      C          -0.00261001     0.00009190    -0.00255826
     58      1      C           0.00624376    -0.00050920     0.00114442
     59      1      C          -0.00575096    -0.00065111    -0.00000651
     60      1      C           0.00446486     0.00035909     0.00640737
     61      1      C          -0.00729257    -0.00043165     0.00571309
     62      1      C          -0.00167173    -0.00009741    -0.00771007
     63      2      N          -0.00387026     0.00030911    -0.00887292
     64      2      N           0.00351525     0.00029230     0.00842987
     65      1      C          -0.00486459     0.00036401    -0.00636161
     66      1      C           0.00739481    -0.00041712    -0.00550528
     67      1      C           0.00168101    -0.00014076     0.00760463
     68      1      C           0.00276294     0.00008557     0.00290910
     69      1      C          -0.00642138    -0.00059627    -0.00132845
     70      1      C           0.00582352    -0.00067591     0.00025056
     71      1      C           0.00021437    -0.00024607     0.00482265
     72      1      C           0.00815877    -0.00292847    -0.00514848
     73      1      C          -0.00071013    -0.00040087    -0.00206916
     74      1      C          -0.00922921    -0.00314834     0.00555198
     75      3      H           0.00046369    -0.00009057    -0.00264436
     76      3      H           0.00326998     0.00000726     0.00191819
     77      3      H           0.00189915     0.00013145    -0.00098245
     78      3      H          -0.00193554     0.00012647     0.00092931
     79      3      H          -0.00040238    -0.00011708     0.00257008
     80      3      H          -0.00335396     0.00001060    -0.00189705
     81      3      H           0.00252247     0.00105980     0.00063182
     82      3      H          -0.00120091     0.00102621    -0.00119707
     83      3      H          -0.00267120     0.00098314    -0.00060196
     84      3      H           0.00116976     0.00100357     0.00112557
     85      1      C          -0.00086266     0.00194433     0.00323259
     86      1      C          -0.00206181    -0.00105208    -0.00157695
     87      1      C          -0.00197832     0.00142457     0.00002816
     88      1      C           0.00177716     0.00062492    -0.00160197
     89      1      C           0.00192167     0.00096919     0.00172136
     90      1      C           0.00155764    -0.00258598    -0.00310775
     91      2      N          -0.00003153     0.00034700     0.00123741
     92      2      N          -0.00606793    -0.01143864    -0.00248468
     93      3      H          -0.00004060    -0.00087386    -0.00115619
     94      3      H           0.00102872     0.00038682    -0.00043510
     95      3      H          -0.00087070     0.00114810     0.00117478
     96      3      H          -0.00001811    -0.00092200    -0.00137938
     97      3      H           0.00124201    -0.00152432     0.00157729
     98      3      H          -0.00085000    -0.00244057     0.00102238
     99      3      H           0.00002203     0.00081339     0.00143077
    100      3      H           0.00086473    -0.00082397    -0.00160906
    101      3      H          -0.00149982     0.00007695     0.00013313
    102      3      H           0.00051708     0.00176019     0.00159322
    103      1      C          -0.00176527    -0.00263547     0.00325710
    104      1      C          -0.00182510     0.00085635    -0.00186181
    105      1      C          -0.00180038     0.00063171     0.00153528
    106      1      C           0.00202109     0.00152726    -0.00002330
    107      1      C           0.00227869    -0.00099216     0.00164122
    108      1      C           0.00045624     0.00202675    -0.00309875
    109      2      N           0.00524371    -0.01212723     0.00211226
    110      2      N          -0.00068259     0.00050095    -0.00049375
    111      3      H          -0.00044147     0.00173872    -0.00162417
    112      3      H           0.00164523     0.00001128    -0.00016472
    113      3      H          -0.00080804    -0.00086823     0.00160702
    114      3      H          -0.00000329     0.00077063    -0.00138104
    115      3      H           0.00089199    -0.00248076    -0.00105510
    116      3      H          -0.00124415    -0.00155173    -0.00156395
    117      3      H           0.00004602    -0.00094622     0.00140867
    118      3      H           0.00093282     0.00122355    -0.00120790
    119      3      H          -0.00092944     0.00045342     0.00046284
    120      3      H           0.00014896    -0.00085512     0.00120224
    121      1      C          -0.00128134    -0.00182762     0.00340825
    122      1      C           0.00193673    -0.00129375    -0.00164875
    123      1      C          -0.00027580    -0.00257314     0.00010376
    124      1      C          -0.00133176     0.00125962    -0.00154955
    125      1      C          -0.00173928     0.00104769     0.00180287
    126      1      C           0.00158536     0.00270525    -0.00304678
    127      2      N          -0.00027750     0.00005834     0.00102735
    128      2      N           0.01116121    -0.00001167    -0.00253122
    129      3      H           0.00068842     0.00037186    -0.00115775
    130      3      H          -0.00074492     0.00050944    -0.00048872
    131      3      H          -0.00055692    -0.00142589     0.00121709
    132      3      H           0.00085678     0.00043655    -0.00144535
    133      3      H           0.00073807     0.00187858     0.00155797
    134      3      H           0.00247506     0.00046281     0.00093185
    135      3      H          -0.00071933    -0.00041889     0.00142701
    136      3      H           0.00034740     0.00113889    -0.00157576
    137      3      H           0.00065460    -0.00131941     0.00018919
    138      3      H          -0.00192964    -0.00077138     0.00162902
    139      1      C           0.00278062    -0.00009304     0.00324167
    140      1      C           0.00013486    -0.00224091    -0.00173918
    141      1      C           0.00031519    -0.00180836     0.00162722
    142      1      C          -0.00235285     0.00094297    -0.00025482
    143      1      C          -0.00017526     0.00247457     0.00183546
    144      1      C          -0.00205634    -0.00070949    -0.00286555
    145      2      N           0.00780386     0.01023596     0.00096739
    146      2      N           0.00062324    -0.00017596    -0.00326682
    147      3      H          -0.00112358    -0.00123618    -0.00147846
    148      3      H          -0.00084322     0.00135378    -0.00016960
    149      3      H           0.00113656    -0.00031272     0.00163740
    150      3      H          -0.00068586    -0.00040137    -0.00140300
    151      3      H           0.00168031     0.00197317    -0.00101950
    152      3      H           0.00201548    -0.00028623    -0.00157684
    153      3      H           0.00087427     0.00054397     0.00149732
    154      3      H          -0.00147748     0.00016917    -0.00131479
    155      3      H           0.00013773    -0.00109387     0.00039298
    156      3      H           0.00078298     0.00042453     0.00170247
    157      1      C          -0.00303849     0.00000538    -0.00322376
    158      1      C          -0.00023732    -0.00197059     0.00180563
    159      1      C          -0.00035592    -0.00186782    -0.00161624
    160      1      C           0.00225125     0.00106766     0.00026633
    161      1      C           0.00009713     0.00239460    -0.00167184
    162      1      C           0.00201121    -0.00035239     0.00330293
    163      2      N          -0.00538991     0.00781110    -0.00105814
    164      2      N           0.00048562    -0.00048168     0.00108421
    165      3      H           0.00128543    -0.00127996     0.00165020
    166      3      H           0.00079439     0.00130397     0.00020291
    167      3      H          -0.00114773    -0.00030994    -0.00159032
    168      3      H           0.00065619    -0.00039040     0.00137790
    169      3      H          -0.00172797     0.00200398     0.00107570
    170      3      H          -0.00203049    -0.00029744     0.00157606
    171      3      H          -0.00087604     0.00053331    -0.00150873
    172      3      H           0.00149779     0.00018308     0.00126575
    173      3      H          -0.00009955    -0.00097540    -0.00045673
    174      3      H          -0.00077148     0.00050428    -0.00143467
    175      1      C           0.00122563    -0.00192900    -0.00338336
    176      1      C          -0.00189218    -0.00134064     0.00170939
    177      1      C           0.00026947    -0.00253440    -0.00013680
    178      1      C           0.00130981     0.00122973     0.00158149
    179      1      C           0.00177784     0.00110406    -0.00175261
    180      1      C          -0.00158954     0.00253013     0.00303118
    181      2      N           0.00006161    -0.00003393    -0.00143546
    182      2      N          -0.01018043    -0.00013843     0.00158209
    183      3      H          -0.00073884     0.00040251     0.00129114
    184      3      H           0.00075467     0.00052226     0.00047791
    185      3      H           0.00056898    -0.00140260    -0.00121338
    186      3      H          -0.00087024     0.00043136     0.00146552
    187      3      H          -0.00072653     0.00182083    -0.00153901
    188      3      H          -0.00248167     0.00046204    -0.00094143
    189      3      H           0.00071825    -0.00042701    -0.00143129
    190      3      H          -0.00034165     0.00113224     0.00157861
    191      3      H          -0.00071254    -0.00136743    -0.00018294
    192      3      H           0.00188605    -0.00068150    -0.00162637
 SUM OF ATOMIC FORCES          -0.00337863    -0.00178660     0.00094769     0.00393766

 Number of electrons:                                                        516
 Number of occupied orbitals:                                                258
 Number of molecular orbitals:                                               258

 Number of orbital functions:                                               1776
 Number of independent orbital functions:                                   1776

 Extrapolation method: ASPC


 SCF WAVEFUNCTION OPTIMIZATION

  ----------------------------------- OT ---------------------------------------
  Minimizer      : CG                  : conjugate gradient
  Preconditioner : FULL_SINGLE_INVERSE : inversion of 
                                         H + eS - 2*(Sc)(c^T*H*c+const)(Sc)^T
  Precond_solver : DEFAULT
  Line search    : 2PNT                : 2 energies, one gradient
  stepsize       :    0.08000000                  energy_gap     :    0.08000000
  eps_taylor     :   0.10000E-15                  max_taylor     :             4
  ----------------------------------- OT ---------------------------------------

  Step     Update method      Time    Convergence         Total energy    Change
  ------------------------------------------------------------------------------
     1 OT CG       0.80E-01  148.1     0.00143690      -709.3536017212 -7.09E+02
     2 OT LS       0.14E+00  105.0                     -709.4083570207
     3 OT CG       0.14E+00  174.7     0.00082913      -709.4220503217 -6.84E-02
     4 OT LS       0.73E-01  104.7                     -709.4224866918
     5 OT CG       0.73E-01  174.6     0.00032792      -709.4335820179 -1.15E-02
     6 OT LS       0.81E-01  105.5                     -709.4355625774
     7 OT CG       0.81E-01  174.3     0.00018120      -709.4355825553 -2.00E-03
     8 OT LS       0.70E-01  105.4                     -709.4360968330
     9 OT CG       0.70E-01  174.4     0.00010617      -709.4361098538 -5.27E-04
    10 OT LS       0.55E-01  105.1                     -709.4362417565
    11 OT CG       0.55E-01  175.1     0.00004216      -709.4362522666 -1.42E-04
    12 OT LS       0.78E-01  104.9                     -709.4362813729
    13 OT CG       0.78E-01  174.2     0.00002262      -709.4362841729 -3.19E-05
    14 OT LS       0.73E-01  105.4                     -709.4362926622
    15 OT CG       0.73E-01  173.4     0.00001012      -709.4362927106 -8.54E-06
    16 OT LS       0.71E-01  105.4                     -709.4362943796
    17 OT CG       0.71E-01  173.5     0.00000472      -709.4362943804 -1.67E-06
    18 OT LS       0.90E-01  105.1                     -709.4362948205
    19 OT CG       0.90E-01  173.4     0.00000208      -709.4362948413 -4.61E-07
    20 OT LS       0.76E-01  104.9                     -709.4362949143
    21 OT CG       0.76E-01  174.2     0.00000119      -709.4362949169 -7.56E-08
    22 OT LS       0.67E-01  105.3                     -709.4362949382
    23 OT CG       0.67E-01  174.2     0.00000055      -709.4362949386 -2.17E-08

  *** SCF run converged in    23 steps ***


  Electronic density on regular grids:       -515.9999992970        0.0000007030
  Core density on regular grids:              515.9999967694       -0.0000032306
  Total charge density on r-space grids:       -0.0000025276
  Total charge density g-space grids:          -0.0000025276

  Overlap energy of the core charge distribution:               0.00002432456647
  Self energy of the core charge distribution:              -1694.39446126194002
  Core Hamiltonian energy:                                    522.86113933028662
  Hartree energy:                                             685.59454728167543
  Exchange-correlation energy:                               -223.49754461321075

  Total energy:                                              -709.43629493862204

  outer SCF iter =    1 RMS gradient =   0.55E-06 energy =       -709.4362949386
  outer SCF loop converged in   1 iterations or   23 steps


 ENERGY| Total FORCE_EVAL ( QS ) energy (a.u.):             -709.436294944147789


 ATOMIC FORCES in [a.u.]

 # Atom   Kind   Element          X              Y              Z
      1      1      C          -0.00095128     0.00105437     0.00173425
      2      1      C           0.00131456    -0.00079547     0.00033937
      3      1      C          -0.00093542     0.00242556     0.00019532
      4      1      C           0.00067140    -0.00169815    -0.00308972
      5      1      C          -0.00093564     0.00180810    -0.00285714
      6      1      C           0.00041075     0.00015963     0.00187366
      7      2      N          -0.00207136     0.00269264     0.00264316
      8      2      N           0.00038382    -0.00245631    -0.00246052
      9      1      C          -0.00135116     0.00178627     0.00317972
     10      1      C           0.00102922    -0.00159105     0.00291589
     11      1      C           0.00027641     0.00027732    -0.00169570
     12      1      C           0.00045575    -0.00142037    -0.00180631
     13      1      C          -0.00009349     0.00173480    -0.00039946
     14      1      C           0.00148249    -0.00178639    -0.00047593
     15      1      C           0.00096654    -0.00040989    -0.00112073
     16      1      C           0.00214138    -0.00091498     0.00188472
     17      1      C          -0.00000990     0.00087182     0.00111643
     18      1      C          -0.00012567     0.00390440    -0.00238136
     19      3      H           0.00037442    -0.00020393     0.00156657
     20      3      H           0.00072298    -0.00116333    -0.00067804
     21      3      H           0.00041289    -0.00096788     0.00071670
     22      3      H          -0.00061586     0.00081967    -0.00067637
     23      3      H           0.00000386     0.00043426    -0.00152149
     24      3      H          -0.00069442     0.00122407     0.00067671
     25      3      H          -0.00006050    -0.00197799     0.00088770
     26      3      H          -0.00205859     0.00114595     0.00000230
     27      3      H          -0.00159061     0.00092887    -0.00105704
     28      3      H          -0.00015327    -0.00217808    -0.00010782
     29      1      C           0.00095163     0.00098822    -0.00175271
     30      1      C          -0.00126711    -0.00084699    -0.00035128
     31      1      C           0.00101717     0.00242256    -0.00019159
     32      1      C          -0.00086565    -0.00164339     0.00311434
     33      1      C           0.00087225     0.00174086     0.00296851
     34      1      C          -0.00034845     0.00007160    -0.00182107
     35      2      N           0.00179461     0.00311745    -0.00305362
     36      2      N          -0.00086032    -0.00293957     0.00277362
     37      1      C           0.00125276     0.00182034    -0.00311688
     38      1      C          -0.00102943    -0.00164053    -0.00296267
     39      1      C          -0.00030470     0.00022304     0.00183172
     40      1      C          -0.00044868    -0.00140080     0.00178377
     41      1      C           0.00010455     0.00162894     0.00049096
     42      1      C          -0.00147936    -0.00180057     0.00041973
     43      1      C          -0.00088390    -0.00053464     0.00079342
     44      1      C          -0.00300305    -0.00206534    -0.00216810
     45      1      C           0.00000370     0.00089632    -0.00080393
     46      1      C           0.00008652     0.00364079     0.00236488
     47      3      H          -0.00038142    -0.00018977    -0.00155195
     48      3      H          -0.00076376    -0.00121184     0.00070046
     49      3      H          -0.00043488    -0.00097951    -0.00068549
     50      3      H           0.00067495     0.00087221     0.00067860
     51      3      H           0.00000493     0.00043499     0.00154503
     52      3      H           0.00070276     0.00125874    -0.00067908
     53      3      H           0.00002373    -0.00191455    -0.00088709
     54      3      H           0.00211441     0.00120177     0.00010100
     55      3      H           0.00158104     0.00089681     0.00123504
     56      3      H           0.00010699    -0.00214941     0.00005621
     57      1      C          -0.00160160     0.00033660    -0.00168027
     58      1      C           0.00142955    -0.00070193    -0.00051261
     59      1      C          -0.00239634    -0.00049527    -0.00031168
     60      1      C           0.00183991     0.00011722     0.00322134
     61      1      C          -0.00203056    -0.00017675     0.00288469
     62      1      C           0.00010899    -0.00030486    -0.00196898
     63      2      N          -0.00239097     0.00038806    -0.00197134
     64      2      N           0.00207535     0.00038310     0.00181337
     65      1      C          -0.00209971     0.00011012    -0.00312801
     66      1      C           0.00206426    -0.00018807    -0.00284709
     67      1      C          -0.00011383    -0.00033146     0.00186970
     68      1      C           0.00167751     0.00032861     0.00183603
     69      1      C          -0.00153087    -0.00076843     0.00052313
     70      1      C           0.00234750    -0.00052248     0.00050386
     71      1      C           0.00071094    -0.00046322     0.00215604
     72      1      C           0.00252687    -0.00150861    -0.00222840
     73      1      C          -0.00088773    -0.00044063    -0.00100175
     74      1      C          -0.00297428    -0.00157842     0.00237741
     75      3      H           0.00035936    -0.00021605    -0.00152442
     76      3      H           0.00144281    -0.00001494     0.00074434
     77      3      H           0.00110364     0.00011458    -0.00064312
     78      3      H          -0.00113266     0.00011636     0.00061418
     79      3      H          -0.00032878    -0.00023468     0.00153078
     80      3      H          -0.00148126    -0.00000664    -0.00070842
     81      3      H           0.00168567     0.00103884    -0.00068400
     82      3      H          -0.00176183     0.00115627    -0.00014515
     83      3      H          -0.00168232     0.00093828     0.00088002
     84      3      H           0.00176237     0.00114960     0.00010158
     85      1      C          -0.00028280    -0.00009745     0.00127286
     86      1      C          -0.00155180    -0.00073802     0.00006748
     87      1      C          -0.00074315     0.00010435    -0.00060619
     88      1      C           0.00070994     0.00051169     0.00008571
     89      1      C           0.00148308    -0.00049505     0.00068269
     90      1      C           0.00043527    -0.00121939    -0.00019933
     91      2      N           0.00162503    -0.00126319    -0.00196185
     92      2      N          -0.00436290    -0.00247973     0.00188240
     93      3      H           0.00010627     0.00027977    -0.00117652
     94      3      H           0.00044381     0.00049567    -0.00070089
     95      3      H          -0.00090780     0.00078313     0.00013252
     96      3      H          -0.00029783    -0.00023756    -0.00065715
     97      3      H           0.00101915    -0.00114367     0.00141031
     98      3      H          -0.00070495    -0.00209053     0.00068160
     99      3      H           0.00026357     0.00042231     0.00044216
    100      3      H           0.00088382     0.00008397    -0.00082880
    101      3      H          -0.00094239     0.00045194     0.00009655
    102      3      H           0.00042134     0.00206669     0.00025048
    103      1      C          -0.00037250    -0.00128371     0.00023380
    104      1      C          -0.00136889    -0.00061574    -0.00077931
    105      1      C          -0.00072343     0.00047680    -0.00011531
    106      1      C           0.00075572     0.00015390     0.00062233
    107      1      C           0.00171166    -0.00064320    -0.00002470
    108      1      C           0.00027131    -0.00002257    -0.00117016
    109      2      N           0.00348770    -0.00277222    -0.00202271
    110      2      N          -0.00218157    -0.00126432     0.00224135
    111      3      H          -0.00037764     0.00207804    -0.00028646
    112      3      H           0.00104539     0.00041000    -0.00012385
    113      3      H          -0.00083940     0.00006205     0.00082445
    114      3      H          -0.00024095     0.00041543    -0.00042904
    115      3      H           0.00074744    -0.00211705    -0.00070834
    116      3      H          -0.00099394    -0.00114006    -0.00139613
    117      3      H           0.00032090    -0.00024719     0.00066715
    118      3      H           0.00095590     0.00082733    -0.00014213
    119      3      H          -0.00035477     0.00053608     0.00072606
    120      3      H          -0.00003162     0.00030863     0.00113448
    121      1      C           0.00015353    -0.00031908     0.00130989
    122      1      C           0.00144836    -0.00109135     0.00003181
    123      1      C           0.00027408    -0.00075962    -0.00059528
    124      1      C          -0.00078321     0.00037095     0.00008789
    125      1      C          -0.00027690     0.00147861     0.00072978
    126      1      C           0.00086933     0.00083749    -0.00013223
    127      2      N           0.00060776     0.00203354    -0.00195241
    128      2      N           0.00354929    -0.00260118     0.00193208
    129      3      H          -0.00036552    -0.00006788    -0.00117357
    130      3      H          -0.00057257    -0.00000386    -0.00073484
    131      3      H          -0.00021808    -0.00124765     0.00015377
    132      3      H           0.00038795    -0.00015746    -0.00068225
    133      3      H           0.00049906     0.00144001     0.00139668
    134      3      H           0.00214420     0.00040663     0.00064019
    135      3      H          -0.00049756    -0.00001474     0.00043940
    136      3      H          -0.00046365     0.00069303    -0.00078117
    137      3      H           0.00008690    -0.00106442     0.00012934
    138      3      H          -0.00218822    -0.00104581     0.00035657
    139      1      C           0.00113815     0.00029350     0.00033835
    140      1      C           0.00117988    -0.00103332    -0.00069919
    141      1      C          -0.00006303    -0.00086757    -0.00008152
    142      1      C          -0.00049352     0.00058089     0.00054796
    143      1      C          -0.00019698     0.00179452     0.00000090
    144      1      C          -0.00004615     0.00002759    -0.00087037
    145      2      N           0.00106054     0.00406590    -0.00221608
    146      2      N           0.00228769    -0.00050807     0.00139757
    147      3      H          -0.00147611    -0.00136321    -0.00022073
    148      3      H          -0.00089029     0.00065585    -0.00013312
    149      3      H           0.00034604    -0.00079198     0.00082097
    150      3      H          -0.00026116    -0.00042784    -0.00044475
    151      3      H           0.00143988     0.00168185    -0.00068268
    152      3      H           0.00153554    -0.00028127    -0.00141799
    153      3      H           0.00009833     0.00041161     0.00068619
    154      3      H          -0.00117046     0.00039819    -0.00021352
    155      3      H          -0.00024735    -0.00060747     0.00068030
    156      3      H          -0.00018674    -0.00026654     0.00147214
    157      1      C          -0.00126413     0.00041551    -0.00020811
    158      1      C          -0.00125761    -0.00092026     0.00075430
    159      1      C           0.00002977    -0.00086247     0.00008304
    160      1      C           0.00043441     0.00063319    -0.00054542
    161      1      C           0.00014393     0.00180694     0.00007211
    162      1      C           0.00001688     0.00036617     0.00121620
    163      2      N          -0.00002671     0.00357157     0.00228218
    164      2      N          -0.00185689    -0.00082586    -0.00198426
    165      3      H           0.00159313    -0.00139033     0.00029219
    166      3      H           0.00085224     0.00062177     0.00014523
    167      3      H          -0.00037480    -0.00078715    -0.00082818
    168      3      H           0.00023541    -0.00042376     0.00042511
    169      3      H          -0.00147476     0.00168180     0.00070889
    170      3      H          -0.00155013    -0.00029163     0.00141340
    171      3      H          -0.00010285     0.00040581    -0.00070394
    172      3      H           0.00118351     0.00040236     0.00018010
    173      3      H           0.00025470    -0.00057756    -0.00070714
    174      3      H           0.00021115    -0.00023026    -0.00127305
    175      1      C          -0.00018478    -0.00038415    -0.00123818
    176      1      C          -0.00141936    -0.00110736    -0.00000287
    177      1      C          -0.00026919    -0.00075757     0.00060637
    178      1      C           0.00077563     0.00036140    -0.00007700
    179      1      C           0.00027722     0.00147930    -0.00070823
    180      1      C          -0.00089492     0.00075646     0.00014841
    181      2      N          -0.00066326     0.00184353     0.00183461
    182      2      N          -0.00325154    -0.00274088    -0.00218508
    183      3      H           0.00033910    -0.00006305     0.00121098
    184      3      H           0.00058119     0.00001153     0.00072183
    185      3      H           0.00023177    -0.00123754    -0.00015857
    186      3      H          -0.00039775    -0.00015995     0.00069467
    187      3      H          -0.00050683     0.00142139    -0.00138806
    188      3      H          -0.00215660     0.00040121    -0.00065086
    189      3      H           0.00049098    -0.00002296    -0.00043747
    190      3      H           0.00046709     0.00070107     0.00079719
    191      3      H          -0.00011203    -0.00108259    -0.00013062
    192      3      H           0.00212899    -0.00091696    -0.00033075
 SUM OF ATOMIC FORCES          -0.00245646    -0.00082743     0.00221251     0.00340794

 Number of electrons:                                                        516
 Number of occupied orbitals:                                                258
 Number of molecular orbitals:                                               258

 Number of orbital functions:                                               1776
 Number of independent orbital functions:                                   1776

 Extrapolation method: ASPC


 SCF WAVEFUNCTION OPTIMIZATION

  ----------------------------------- OT ---------------------------------------
  Minimizer      : CG                  : conjugate gradient
  Preconditioner : FULL_SINGLE_INVERSE : inversion of 
                                         H + eS - 2*(Sc)(c^T*H*c+const)(Sc)^T
  Precond_solver : DEFAULT
  Line search    : 2PNT                : 2 energies, one gradient
  stepsize       :    0.08000000                  energy_gap     :    0.08000000
  eps_taylor     :   0.10000E-15                  max_taylor     :             4
  ----------------------------------- OT ---------------------------------------

  Step     Update method      Time    Convergence         Total energy    Change
  ------------------------------------------------------------------------------
     1 OT CG       0.80E-01  148.3     0.00063910      -709.4200594615 -7.09E+02
     2 OT LS       0.14E+00  105.0                     -709.4308530155
     3 OT CG       0.14E+00  174.5     0.00037368      -709.4334667908 -1.34E-02
     4 OT LS       0.72E-01  105.1                     -709.4334624307
     5 OT CG       0.72E-01  174.1     0.00014893      -709.4357553678 -2.29E-03
     6 OT LS       0.79E-01  105.2                     -709.4361512617
     7 OT CG       0.79E-01  174.2     0.00008552      -709.4361543644 -3.99E-04
     8 OT LS       0.65E-01  106.0                     -709.4362578803
     9 OT CG       0.65E-01  173.7     0.00005013      -709.4362628269 -1.08E-04
    10 OT LS       0.57E-01  105.4                     -709.4362948964
    11 OT CG       0.57E-01  174.4     0.00002016      -709.4362955316 -3.27E-05
    12 OT LS       0.73E-01  105.5                     -709.4363019808
    13 OT CG       0.73E-01  174.5     0.00001070      -709.4363023057 -6.77E-06
    14 OT LS       0.73E-01  105.5                     -709.4363042338
    15 OT CG       0.73E-01  174.4     0.00000496      -709.4363042340 -1.93E-06
    16 OT LS       0.68E-01  105.7                     -709.4363046148
    17 OT CG       0.68E-01  174.1     0.00000218      -709.4363046174 -3.83E-07
    18 OT LS       0.91E-01  105.8                     -709.4363047100
    19 OT CG       0.91E-01  173.6     0.00000098      -709.4363047166 -9.92E-08

  *** SCF run converged in    19 steps ***


  Electronic density on regular grids:       -515.9999992972        0.0000007028
  Core density on regular grids:              515.9999967699       -0.0000032301
  Total charge density on r-space grids:       -0.0000025272
  Total charge density g-space grids:          -0.0000025272

  Overlap energy of the core charge distribution:               0.00002431521522
  Self energy of the core charge distribution:              -1694.39446126194002
  Core Hamiltonian energy:                                    522.85969800289877
  Hartree energy:                                             685.59520470740517
  Exchange-correlation energy:                               -223.49677048016977

  Total energy:                                              -709.43630471659071

  outer SCF iter =    1 RMS gradient =   0.98E-06 energy =       -709.4363047166
  outer SCF loop converged in   1 iterations or   19 steps


 ENERGY| Total FORCE_EVAL ( QS ) energy (a.u.):             -709.436304731870223


 ATOMIC FORCES in [a.u.]

 # Atom   Kind   Element          X              Y              Z
      1      1      C          -0.00096780     0.00112194     0.00180393
      2      1      C           0.00148468    -0.00112349     0.00019731
      3      1      C          -0.00104673     0.00264207     0.00017352
      4      1      C           0.00077178    -0.00190575    -0.00331359
      5      1      C          -0.00111973     0.00216743    -0.00307093
      6      1      C           0.00031346     0.00028595     0.00231480
      7      2      N          -0.00216773     0.00288116     0.00322405
      8      2      N           0.00050859    -0.00265937    -0.00302531
      9      1      C          -0.00148503     0.00197931     0.00342616
     10      1      C           0.00125099    -0.00193583     0.00311576
     11      1      C           0.00034787     0.00012261    -0.00214086
     12      1      C           0.00051575    -0.00148565    -0.00188944
     13      1      C          -0.00030312     0.00206931    -0.00025498
     14      1      C           0.00161421    -0.00198573    -0.00047167
     15      1      C           0.00095280    -0.00040048    -0.00121753
     16      1      C           0.00240627    -0.00118505     0.00208703
     17      1      C          -0.00001234     0.00086121     0.00121820
     18      1      C          -0.00029142     0.00443426    -0.00263836
     19      3      H           0.00037003    -0.00021552     0.00165367
     20      3      H           0.00078758    -0.00127645    -0.00076407
     21      3      H           0.00043805    -0.00101464     0.00074252
     22      3      H          -0.00064374     0.00086471    -0.00069816
     23      3      H          -0.00000846     0.00043665    -0.00160552
     24      3      H          -0.00076649     0.00134383     0.00076777
     25      3      H          -0.00002404    -0.00204715     0.00077008
     26      3      H          -0.00201863     0.00111403     0.00010123
     27      3      H          -0.00162883     0.00099153    -0.00094288
     28      3      H          -0.00016255    -0.00213149    -0.00018827
     29      1      C           0.00096499     0.00104583    -0.00182615
     30      1      C          -0.00143670    -0.00117446    -0.00020639
     31      1      C           0.00112898     0.00264925    -0.00016797
     32      1      C          -0.00096527    -0.00185448     0.00333160
     33      1      C           0.00105099     0.00209708     0.00319140
     34      1      C          -0.00025485     0.00019531    -0.00225108
     35      2      N           0.00192143     0.00335909    -0.00370614
     36      2      N          -0.00101245    -0.00319184     0.00339083
     37      1      C           0.00138537     0.00201646    -0.00335794
     38      1      C          -0.00125723    -0.00198978    -0.00317086
     39      1      C          -0.00036619     0.00007501     0.00227830
     40      1      C          -0.00050199    -0.00145486     0.00186180
     41      1      C           0.00030519     0.00194989     0.00035191
     42      1      C          -0.00161103    -0.00200148     0.00040678
     43      1      C          -0.00088531    -0.00053290     0.00085177
     44      1      C          -0.00337187    -0.00246811    -0.00241881
     45      1      C           0.00001060     0.00089746    -0.00087276
     46      1      C           0.00023677     0.00416240     0.00261825
     47      3      H          -0.00037682    -0.00020038    -0.00163769
     48      3      H          -0.00082873    -0.00132780     0.00078717
     49      3      H          -0.00045953    -0.00102507    -0.00071156
     50      3      H           0.00070398     0.00091809     0.00070087
     51      3      H           0.00001634     0.00043591     0.00162665
     52      3      H           0.00077268     0.00137568    -0.00076634
     53      3      H          -0.00001061    -0.00198585    -0.00076702
     54      3      H           0.00208071     0.00117491     0.00002114
     55      3      H           0.00162171     0.00096412     0.00111231
     56      3      H           0.00012054    -0.00210616     0.00013392
     57      1      C          -0.00168384     0.00031754    -0.00174791
     58      1      C           0.00181111    -0.00068637    -0.00038236
     59      1      C          -0.00265775    -0.00050816    -0.00029055
     60      1      C           0.00205406     0.00013618     0.00347212
     61      1      C          -0.00245232    -0.00019728     0.00310507
     62      1      C          -0.00002882    -0.00028807    -0.00243001
     63      2      N          -0.00251540     0.00038254    -0.00250490
     64      2      N           0.00219379     0.00037650     0.00233168
     65      1      C          -0.00231917     0.00012983    -0.00338666
     66      1      C           0.00248695    -0.00020636    -0.00305399
     67      1      C           0.00002615    -0.00031605     0.00232802
     68      1      C           0.00176653     0.00030967     0.00191918
     69      1      C          -0.00191827    -0.00075457     0.00037740
     70      1      C           0.00262100    -0.00053525     0.00048591
     71      1      C           0.00067522    -0.00044693     0.00236609
     72      1      C           0.00295972    -0.00162173    -0.00245952
     73      1      C          -0.00087601    -0.00043810    -0.00108817
     74      1      C          -0.00345329    -0.00170289     0.00262738
     75      3      H           0.00036751    -0.00020636    -0.00161258
     76      3      H           0.00158841    -0.00001316     0.00083889
     77      3      H           0.00116335     0.00011587    -0.00066858
     78      3      H          -0.00119460     0.00011719     0.00063829
     79      3      H          -0.00033456    -0.00022560     0.00161258
     80      3      H          -0.00163107    -0.00000524    -0.00080452
     81      3      H           0.00175066     0.00104038    -0.00058074
     82      3      H          -0.00171738     0.00114580    -0.00022785
     83      3      H          -0.00175937     0.00094172     0.00076357
     84      3      H           0.00171558     0.00113793     0.00018187
     85      1      C          -0.00032876     0.00006394     0.00142756
     86      1      C          -0.00159244    -0.00076263    -0.00006263
     87      1      C          -0.00084071     0.00020846    -0.00055630
     88      1      C           0.00079432     0.00052067    -0.00004728
     89      1      C           0.00151798    -0.00037883     0.00076420
     90      1      C           0.00052455    -0.00132811    -0.00042843
     91      2      N           0.00149560    -0.00113806    -0.00170766
     92      2      N          -0.00449358    -0.00317390     0.00154857
     93      3      H           0.00009480     0.00018881    -0.00117551
     94      3      H           0.00048996     0.00048679    -0.00067986
     95      3      H          -0.00090506     0.00081224     0.00021524
     96      3      H          -0.00027579    -0.00029162    -0.00071437
     97      3      H           0.00103665    -0.00117370     0.00142351
     98      3      H          -0.00071630    -0.00211811     0.00070845
     99      3      H           0.00024455     0.00045332     0.00052025
    100      3      H           0.00088248     0.00001212    -0.00089071
    101      3      H          -0.00098651     0.00042209     0.00009964
    102      3      H           0.00042856     0.00204360     0.00035678
    103      1      C          -0.00048302    -0.00139119     0.00047195
    104      1      C          -0.00140514    -0.00049889    -0.00086424
    105      1      C          -0.00080859     0.00048909     0.00001472
    106      1      C           0.00085568     0.00026218     0.00057157
    107      1      C           0.00175677    -0.00067057     0.00010708
    108      1      C           0.00028624     0.00013923    -0.00132257
    109      2      N           0.00362007    -0.00349486    -0.00170931
    110      2      N          -0.00206757    -0.00112844     0.00202318
    111      3      H          -0.00038235     0.00205237    -0.00039231
    112      3      H           0.00109289     0.00037825    -0.00012726
    113      3      H          -0.00083709    -0.00001153     0.00088651
    114      3      H          -0.00022223     0.00044356    -0.00050419
    115      3      H           0.00075875    -0.00214571    -0.00073568
    116      3      H          -0.00101361    -0.00117251    -0.00140939
    117      3      H           0.00029925    -0.00030238     0.00072588
    118      3      H           0.00095426     0.00085889    -0.00022667
    119      3      H          -0.00040013     0.00052929     0.00070522
    120      3      H          -0.00001750     0.00021690     0.00114032
    121      1      C           0.00003987    -0.00043843     0.00147544
    122      1      C           0.00148712    -0.00110772    -0.00010139
    123      1      C           0.00023080    -0.00090279    -0.00054034
    124      1      C          -0.00082659     0.00044121    -0.00004136
    125      1      C          -0.00039302     0.00144460     0.00081395
    126      1      C           0.00092617     0.00098561    -0.00036234
    127      2      N           0.00053898     0.00187430    -0.00171425
    128      2      N           0.00413811    -0.00240236     0.00159042
    129      3      H          -0.00028239    -0.00003300    -0.00117311
    130      3      H          -0.00058567     0.00003656    -0.00071550
    131      3      H          -0.00024524    -0.00126225     0.00023865
    132      3      H           0.00042511    -0.00011050    -0.00074289
    133      3      H           0.00051780     0.00147427     0.00140941
    134      3      H           0.00217012     0.00041117     0.00066304
    135      3      H          -0.00051540    -0.00004682     0.00051776
    136      3      H          -0.00039946     0.00072851    -0.00084437
    137      3      H           0.00013175    -0.00108435     0.00013438
    138      3      H          -0.00216887    -0.00102529     0.00045791
    139      1      C           0.00126856     0.00026288     0.00056740
    140      1      C           0.00109709    -0.00112938    -0.00078071
    141      1      C          -0.00003324    -0.00094202     0.00005339
    142      1      C          -0.00064026     0.00060948     0.00048495
    143      1      C          -0.00019563     0.00184862     0.00014626
    144      1      C          -0.00020502    -0.00003048    -0.00102816
    145      2      N           0.00159033     0.00453994    -0.00197036
    146      2      N           0.00216050    -0.00048114     0.00103596
    147      3      H          -0.00144970    -0.00135354    -0.00032093
    148      3      H          -0.00088635     0.00071076    -0.00013638
    149      3      H           0.00040885    -0.00075412     0.00088602
    150      3      H          -0.00029503    -0.00042596    -0.00052084
    151      3      H           0.00145887     0.00170461    -0.00070908
    152      3      H           0.00157311    -0.00028158    -0.00143055
    153      3      H           0.00015975     0.00042218     0.00075070
    154      3      H          -0.00119544     0.00038000    -0.00030152
    155      3      H          -0.00021679    -0.00064529     0.00065774
    156      3      H          -0.00010998    -0.00021206     0.00149114
    157      1      C          -0.00140503     0.00038324    -0.00044605
    158      1      C          -0.00117676    -0.00100369     0.00083683
    159      1      C          -0.00000072    -0.00094192    -0.00005097
    160      1      C           0.00057761     0.00066762    -0.00048146
    161      1      C           0.00014029     0.00185354    -0.00006597
    162      1      C           0.00017447     0.00030993     0.00138158
    163      2      N          -0.00045219     0.00389956     0.00202667
    164      2      N          -0.00167636    -0.00079801    -0.00174107
    165      3      H           0.00157013    -0.00138197     0.00040000
    166      3      H           0.00084748     0.00067560     0.00015007
    167      3      H          -0.00043611    -0.00074950    -0.00088876
    168      3      H           0.00026885    -0.00042128     0.00050057
    169      3      H          -0.00149473     0.00170698     0.00073766
    170      3      H          -0.00158774    -0.00029204     0.00142622
    171      3      H          -0.00016399     0.00041596    -0.00076784
    172      3      H           0.00120884     0.00038502     0.00026652
    173      3      H           0.00022655    -0.00060864    -0.00068741
    174      3      H           0.00013354    -0.00017246    -0.00128654
    175      1      C          -0.00007352    -0.00050648    -0.00140779
    176      1      C          -0.00145681    -0.00112609     0.00013275
    177      1      C          -0.00022685    -0.00089788     0.00054788
    178      1      C           0.00081788     0.00043000     0.00005391
    179      1      C           0.00039634     0.00144966    -0.00079014
    180      1      C          -0.00095016     0.00089710     0.00037583
    181      2      N          -0.00060686     0.00169119     0.00157561
    182      2      N          -0.00378922    -0.00254218    -0.00189714
    183      3      H           0.00025414    -0.00002617     0.00121805
    184      3      H           0.00059456     0.00005190     0.00070257
    185      3      H           0.00025866    -0.00125097    -0.00024252
    186      3      H          -0.00043515    -0.00011324     0.00075585
    187      3      H          -0.00052409     0.00145268    -0.00139997
    188      3      H          -0.00218212     0.00040610    -0.00067370
    189      3      H           0.00050919    -0.00005497    -0.00051620
    190      3      H           0.00040313     0.00073535     0.00085926
    191      3      H          -0.00015954    -0.00110492    -0.00013503
    192      3      H           0.00211075    -0.00089936    -0.00043367
 SUM OF ATOMIC FORCES          -0.00253439    -0.00092215     0.00212051     0.00343075

 Number of electrons:                                                        516
 Number of occupied orbitals:                                                258
 Number of molecular orbitals:                                               258

 Number of orbital functions:                                               1776
 Number of independent orbital functions:                                   1776

 Extrapolation method: ASPC


 SCF WAVEFUNCTION OPTIMIZATION

  ----------------------------------- OT ---------------------------------------
  Minimizer      : CG                  : conjugate gradient
  Preconditioner : FULL_SINGLE_INVERSE : inversion of 
                                         H + eS - 2*(Sc)(c^T*H*c+const)(Sc)^T
  Precond_solver : DEFAULT
  Line search    : 2PNT                : 2 energies, one gradient
  stepsize       :    0.08000000                  energy_gap     :    0.08000000
  eps_taylor     :   0.10000E-15                  max_taylor     :             4
  ----------------------------------- OT ---------------------------------------

  Step     Update method      Time    Convergence         Total energy    Change
  ------------------------------------------------------------------------------
     1 OT CG       0.80E-01  147.5     0.00004553      -709.4362224754 -7.09E+02
     2 OT LS       0.14E+00  104.9                     -709.4362768905
     3 OT CG       0.14E+00  173.4     0.00002722      -709.4362894099 -6.69E-05
     4 OT LS       0.71E-01  104.8                     -709.4362896933
     5 OT CG       0.71E-01  173.2     0.00001164      -709.4363014422 -1.20E-05
     6 OT LS       0.72E-01  104.9                     -709.4363036717
     7 OT CG       0.72E-01  173.7     0.00000665      -709.4363036721 -2.23E-06
     8 OT LS       0.64E-01  105.1                     -709.4363043106
     9 OT CG       0.64E-01  174.2     0.00000365      -709.4363043203 -6.48E-07
    10 OT LS       0.65E-01  104.7                     -709.4363045190
    11 OT CG       0.65E-01  174.6     0.00000149      -709.4363045190 -1.99E-07
    12 OT LS       0.66E-01  104.6                     -709.4363045525
    13 OT CG       0.66E-01  173.5     0.00000085      -709.4363045525 -3.35E-08

  *** SCF run converged in    13 steps ***


  Electronic density on regular grids:       -515.9999992976        0.0000007024
  Core density on regular grids:              515.9999967699       -0.0000032301
  Total charge density on r-space grids:       -0.0000025277
  Total charge density g-space grids:          -0.0000025277

  Overlap energy of the core charge distribution:               0.00002431399461
  Self energy of the core charge distribution:              -1694.39446126194002
  Core Hamiltonian energy:                                    522.85968724818792
  Hartree energy:                                             685.59512950167561
  Exchange-correlation energy:                               -223.49668435440242

  Total energy:                                              -709.43630455248422

  outer SCF iter =    1 RMS gradient =   0.85E-06 energy =       -709.4363045525
  outer SCF loop converged in   1 iterations or   13 steps


 ENERGY| Total FORCE_EVAL ( QS ) energy (a.u.):             -709.436304563881663


 ATOMIC FORCES in [a.u.]

 # Atom   Kind   Element          X              Y              Z
      1      1      C          -0.00096974     0.00113038     0.00182098
      2      1      C           0.00150916    -0.00116935     0.00017433
      3      1      C          -0.00106262     0.00267094     0.00016716
      4      1      C           0.00078491    -0.00193143    -0.00334300
      5      1      C          -0.00114469     0.00221585    -0.00310384
      6      1      C           0.00029861     0.00030632     0.00237075
      7      2      N          -0.00217837     0.00290852     0.00330531
      8      2      N           0.00052384    -0.00268621    -0.00310939
      9      1      C          -0.00150122     0.00199996     0.00345983
     10      1      C           0.00127890    -0.00197870     0.00314705
     11      1      C           0.00035997     0.00009795    -0.00219597
     12      1      C           0.00052415    -0.00149485    -0.00190795
     13      1      C          -0.00033210     0.00211599    -0.00023147
     14      1      C           0.00163308    -0.00201540    -0.00046692
     15      1      C           0.00094904    -0.00039684    -0.00122669
     16      1      C           0.00244177    -0.00122279     0.00211375
     17      1      C          -0.00001152     0.00085666     0.00122813
     18      1      C          -0.00031652     0.00450960    -0.00267259
     19      3      H           0.00036924    -0.00021730     0.00166627
     20      3      H           0.00079573    -0.00129089    -0.00077410
     21      3      H           0.00044265    -0.00102300     0.00074692
     22      3      H          -0.00064909     0.00087366    -0.00070256
     23      3      H          -0.00001035     0.00043699    -0.00161747
     24      3      H          -0.00077592     0.00135955     0.00077888
     25      3      H          -0.00001893    -0.00205620     0.00075519
     26      3      H          -0.00201349     0.00111026     0.00011352
     27      3      H          -0.00163377     0.00100012    -0.00092825
     28      3      H          -0.00016343    -0.00212603    -0.00019761
     29      1      C           0.00096640     0.00105298    -0.00184390
     30      1      C          -0.00146092    -0.00122056    -0.00018281
     31      1      C           0.00114478     0.00267937    -0.00016150
     32      1      C          -0.00097861    -0.00188028     0.00336110
     33      1      C           0.00107481     0.00214534     0.00322515
     34      1      C          -0.00024039     0.00021534    -0.00230534
     35      2      N           0.00194260     0.00338906    -0.00379697
     36      2      N          -0.00103747    -0.00322108     0.00348127
     37      1      C           0.00140134     0.00203679    -0.00339157
     38      1      C          -0.00128582    -0.00203388    -0.00320365
     39      1      C          -0.00037731     0.00005087     0.00233320
     40      1      C          -0.00050887    -0.00146190     0.00188068
     41      1      C           0.00033291     0.00199531     0.00032890
     42      1      C          -0.00162980    -0.00203076     0.00040057
     43      1      C          -0.00088347    -0.00053009     0.00085566
     44      1      C          -0.00342361    -0.00252660    -0.00245248
     45      1      C           0.00001037     0.00089443    -0.00087763
     46      1      C           0.00026027     0.00423755     0.00265231
     47      3      H          -0.00037598    -0.00020208    -0.00165020
     48      3      H          -0.00083682    -0.00134247     0.00079716
     49      3      H          -0.00046415    -0.00103339    -0.00071603
     50      3      H           0.00070968     0.00092742     0.00070544
     51      3      H           0.00001811     0.00043611     0.00163862
     52      3      H           0.00078180     0.00139111    -0.00077698
     53      3      H          -0.00001540    -0.00199508    -0.00075199
     54      3      H           0.00207672     0.00117199     0.00001177
     55      3      H           0.00162706     0.00097349     0.00109629
     56      3      H           0.00012198    -0.00210122     0.00014278
     57      1      C          -0.00169419     0.00031496    -0.00176511
     58      1      C           0.00186480    -0.00068472    -0.00035898
     59      1      C          -0.00269600    -0.00050923    -0.00028453
     60      1      C           0.00207877     0.00013892     0.00350513
     61      1      C          -0.00250570    -0.00019994     0.00313956
     62      1      C          -0.00005218    -0.00028603    -0.00248667
     63      2      N          -0.00253168     0.00038089    -0.00258380
     64      2      N           0.00221020     0.00037491     0.00240616
     65      1      C          -0.00234620     0.00013279    -0.00342065
     66      1      C           0.00254267    -0.00020884    -0.00308644
     67      1      C           0.00004930    -0.00031414     0.00238552
     68      1      C           0.00177795     0.00030706     0.00193853
     69      1      C          -0.00197268    -0.00075310     0.00035254
     70      1      C           0.00265951    -0.00053630     0.00048004
     71      1      C           0.00066654    -0.00044409     0.00239260
     72      1      C           0.00302187    -0.00163640    -0.00249005
     73      1      C          -0.00087151    -0.00043718    -0.00109590
     74      1      C          -0.00352322    -0.00171940     0.00266125
     75      3      H           0.00036877    -0.00020479    -0.00162558
     76      3      H           0.00160704    -0.00001300     0.00085009
     77      3      H           0.00117479     0.00011600    -0.00067343
     78      3      H          -0.00120567     0.00011720     0.00064264
     79      3      H          -0.00033543    -0.00022413     0.00162448
     80      3      H          -0.00165022    -0.00000513    -0.00081582
     81      3      H           0.00175939     0.00104032    -0.00056777
     82      3      H          -0.00171229     0.00114444    -0.00023744
     83      3      H          -0.00176973     0.00094189     0.00074867
[truncated: 3,746,547 more chars]
