# Supplementary material for: Photoresponsive Organic Cages—Computationally Inspired Discovery of Azobenzene-Derived Organic Cages
Source: J Am Chem Soc. 2024 Oct 22;146(44):30332–9. doi: 10.1021/jacs.4c10217 (PMC11544616; doi:10.1021/jacs.4c10217)
Supplement: Supplementary file 1 — ja4c10217_si_001.zip [file ja4c10217_si_001.zip › Computational Models/Isomerisation Models/ACC1/TransIsomers/3plus6/EEE Orientation 4/POSXYZ.xyz]

 i =       12, E =      -709.4402508636
  C        21.6905745736       25.0620228939       20.4543149537
  C        21.1467414035       25.9754527414       21.3989819232
  C        21.2332574450       25.6828495192       22.7747855666
  C        21.8572429060       24.4820792276       23.2136232398
  C        22.3833446339       23.5745991425       22.2684695300
  C        22.3063403513       23.8652014156       20.8796245434
  N        22.0423477772       24.1240720669       24.5795102183
  N        21.5377724456       24.9579595610       25.4157137999
  C        21.7661681138       24.6168205919       26.7805660983
  C        21.2373048211       25.5207106890       27.7267603302
  C        21.4477490269       25.3074550246       29.1153423690
  C        22.1819270096       24.1787078880       29.5401942481
  C        22.7103994031       23.2559545227       28.5948195168
  C        22.5007511667       23.4788117182       27.2185548842
  C        23.5069205200       22.0743264286       29.0027905627
  C        20.9672817021       26.2792179923       30.1270811094
  C        20.5175608822       27.2526171082       20.9920346293
  C        22.9144063716       22.9687398987       19.8664958362
  H        21.6268364453       25.3086379845       19.3832205475
  H        20.8394633195       26.3831077039       23.5275187404
  H        22.8742888413       22.6521914028       22.6130248911
  H        20.6816327688       26.4049693731       27.3808048475
  H        22.3611682781       23.9985388243       30.6114778459
  H        22.9155727077       22.7895465033       26.4668501256
  H        23.8708368705       21.4306700199       28.1639635860
  H        21.3663937336       26.1333225435       31.1623196721
  H        20.1446669536       27.8894051620       21.8321138481
  H        22.9862027860       23.3910047094       18.8317756609
  C        28.3254246882       25.0657030195       29.5503433630
  C        28.8674738882       25.9816675977       28.6070197491
  C        28.7820367192       25.6896779551       27.2305770711
  C        28.1594712281       24.4881679856       26.7901238171
  C        27.6376471929       23.5777418835       27.7346299225
  C        27.7128238305       23.8676337555       29.1236771113
  N        27.9716486400       24.1313681829       25.4235265408
  N        28.4688080821       24.9722769235       24.5890862952
  C        28.2454492015       24.6311754831       23.2233718995
  C        28.7724097339       25.5377309315       22.2786650966
  C        28.5624331480       25.3253521267       20.8897894667
  C        27.8313749100       24.1954170646       20.4631259137
  C        27.3065362279       23.2688917135       21.4066596473
  C        27.5161138920       23.4905682246       22.7832231948
  C        26.5129790801       22.0855394383       20.9977244669
  C        29.0401492815       26.2994974511       19.8791227099
  C        29.4906198339       27.2615308320       29.0166717258
  C        27.1046643881       22.9694114758       30.1350272078
  H        28.3867592000       25.3129536250       30.6213613421
  H        29.1742176617       26.3914939352       26.4782780919
  H        27.1499804886       22.6539085107       27.3892870912
  H        29.3259078545       26.4231165855       22.6252873622
  H        27.6522449544       24.0174777097       19.3914665286
  H        27.1045032212       22.7986998607       23.5343050281
  H        26.1527871321       21.4397595772       21.8364014905
  H        28.6384538626       26.1564547411       18.8443288048
  H        29.8626795061       27.8997073216       28.1771377977
  H        27.0358694911       23.3891725312       31.1708574160
  C        24.4840413443       29.9289331409       29.5482116181
  C        23.4220544709       29.9322242292       28.6018586609
  C        23.7213128063       29.9950759034       27.2260845048
  C        25.0740070238       30.0547587927       26.7885676348
  C        26.1212179561       30.0648217509       27.7353910966
  C        25.8288040925       29.9950780866       29.1241014728
  N        25.4786240855       30.0718409898       25.4227492030
  N        24.5029637550       30.0696089607       24.5866761918
  C        24.9158382297       30.0572794514       23.2223288690
  C        23.8716052511       30.0659401929       22.2730948282
  C        24.1664234347       30.0000422222       20.8849894671
  C        25.5123916751       29.9387557501       20.4636102911
  C        26.5726708194       29.9439595531       21.4122155109
  C        26.2704782410       30.0030390568       22.7878715187
  C        27.9959584841       29.8532901193       21.0096560248
  C        23.0884455704       29.9275960869       19.8697810370
  C        22.0002283257       29.8355240759       29.0060502554
  C        26.9082880098       29.9249272973       30.1378924396
  H        24.2376166367       29.8663877368       30.6193857330
  H        22.9191753807       29.9802950227       26.4722164573
  H        27.1660770860       30.1029536385       27.3925686929
  H        22.8266779195       30.0998180055       22.6156274694
  H        25.7605325520       29.8792171210       19.3925402760
  H        27.0729722061       29.9896708352       23.5414298033
  H        28.7312644609       29.8574356644       21.8520663061
  H        23.4178857387       29.6636176334       18.8335470386
  H        21.2641532200       29.8404875522       28.1643459158
  H        26.5807630641       29.6584406744       31.1743175891
  C        26.0238554148       21.0415020788       30.9392055900
  C        26.8846523451       19.8037491007       31.2802726129
  C        26.2077011961       18.9100536235       32.3359048432
  C        24.7892398221       18.4953128389       31.8995812375
  C        23.9297011285       19.7199141128       31.5368194958
  C        24.6061278880       20.6050071980       30.4706514195
  N        23.7859770751       21.7955547162       30.2353631799
  N        26.6524337148       21.7926261648       29.8529542147
  H        25.9059805204       21.6716076696       31.8578831209
  H        27.8774179335       20.1518228481       31.6390533925
  H        27.0685855905       19.2318278567       30.3431302434
  H        26.1471285438       19.4647793195       33.3001168417
  H        26.8323149158       18.0108472248       32.5278708986
  H        24.2929271343       17.9090589111       32.7029185068
  H        24.8608725706       17.8226288183       31.0145883195
  H        23.7420266542       20.3460337446       32.4379731655
  H        22.9341772336       19.4043216356       31.1572228035
  H        24.7481161184       20.0197540332       29.5263096449
  C        25.4197079232       20.6125350015       19.5293800786
  C        26.1015798095       19.7318117257       18.4615475198
  C        25.2478718247       18.5030330176       18.0984579335
  C        23.8271353797       18.9116970203       17.6635507805
  C        23.1467072287       19.8020147144       18.7194799860
  C        23.9999774204       21.0433706962       19.0610845674
  N        23.3633867859       21.7903491517       20.1465116270
  N        26.2313036260       21.8073090424       19.7656844875
  H        25.2827050140       20.0247074096       20.4728409923
  H        27.0990468572       19.4202995367       18.8396856075
  H        26.2861768997       20.3587373295       17.5602946327
  H        25.1797959583       17.8297673848       18.9832478861
  H        25.7456194375       17.9189712542       17.2943384928
  H        23.2058025522       18.0101276500       17.4725859887
  H        23.8841589135       19.4671211793       16.6995046560
  H        22.9667050345       19.2301516570       19.6574340039
  H        22.1523616792       20.1463932689       18.3619304335
  H        24.1176362126       21.6749955241       18.1434476875
  C        29.1206433624       29.9608602761       30.9401694868
  C        29.7613226546       31.3277226813       31.2743151396
  C        30.8764441064       31.1954937360       32.3284771694
  C        31.9462409720       30.1749823720       31.8951095822
  C        31.3172473997       28.8157510170       31.5402708171
  C        30.2096718371       28.9514080080       30.4764016839
  N        29.5927183827       27.6419809606       30.2496286481
  N        28.1541276728       30.1229459047       29.8540296818
  H        28.6353785569       29.5475494721       31.8612935665
  H        28.9632041790       32.0136186306       31.6321312187
  H        30.1621943502       31.7700558300       30.3347000577
  H        30.4288916905       30.8695085965       33.2952433024
  H        31.3409333599       32.1879750069       32.5148659295
  H        32.7039061322       30.0434465535       32.6976726249
  H        32.4902006201       30.5704250539       31.0070969627
  H        30.8715858679       28.3432892729       32.4443720939
  H        32.0884359897       28.1109403484       31.1618028574
  H        30.6425498828       29.3625723966       29.5286105953
  C        29.8252401858       29.6476847334       19.5488274449
  C        30.2529483781       30.6780583795       18.4832758071
  C        31.7463085154       30.5555146262       18.1295448645
  C        32.1077109131       29.1222735018       17.6947620388
  C        31.6713755381       28.0868443344       18.7467579592
  C        30.1676085610       28.2027170090       19.0811398340
  N        29.8404553026       27.2743180117       20.1622254033
  N        28.3826179518       29.7586188282       19.7779529927
  H        30.3980959547       29.8224925142       20.4953106235
  H        30.0201629139       31.6971314435       18.8604823982
  H        29.6228798650       30.5239645506       17.5784660642
  H        32.3570787514       30.8330388735       19.0186874921
  H        32.0066574156       31.2800134984       17.3279484030
  H        33.2004039073       29.0364380328       17.5101316259
  H        31.6039497855       28.8942172285       16.7275397468
  H        32.2513058668       28.2156690912       19.6882476564
  H        31.8726947325       27.0538210464       18.3897155313
  H        29.5659111122       27.9871671595       18.1613757202
  C        20.1727382507       29.6226863315       30.4653708246
  C        19.7417029466       30.6507722591       31.5313152741
  C        18.2486688450       30.5227343721       31.8848130673
  C        17.8914992469       29.0873014914       32.3166588817
  C        18.3308073366       28.0548812495       31.2627776237
  C        19.8343066377       28.1770197937       30.9298832803
  N        20.1670051739       27.2553574368       29.8452241596
  N        21.6156234030       29.7342110235       30.2375362981
  H        19.6007058901       29.7973110115       29.5183514168
  H        19.9711399024       31.6711668681       31.1555198276
  H        20.3721439934       30.4970392668       32.4358604109
  H        17.6367589234       30.8001714686       30.9964033578
  H        17.9861858074       31.2447374169       32.6879842137
  H        16.7991583946       28.9981071307       32.5017945742
  H        18.3962505921       28.8590369606       33.2833183984
  H        17.7507503346       28.1838066364       30.3214571683
  H        18.1327787594       27.0206597262       31.6181824667
  H        20.4360475117       27.9613691227       31.8496628478
  C        20.8758287656       29.9532200842       19.0671054909
  C        20.2293465930       31.3177895195       18.7345281256
  C        19.1160323865       31.1816862186       17.6792380161
  C        18.0507982635       30.1553865750       18.1101582707
  C        18.6855301039       28.7988899589       18.4646608006
  C        19.7906766953       28.9384247068       19.5304118150
  N        20.4106652620       27.6307339309       19.7590973581
  N        21.8412281720       30.1201536089       20.1523511916
  H        21.3630951086       29.5432013492       18.1456650329
  H        21.0248439721       32.0077550349       18.3786080729
  H        19.8258323348       31.7572569918       19.6744092516
  H        19.5665314859       30.8591541294       16.7126578564
  H        18.6470081613       32.1721954789       17.4934377056
  H        17.2951174962       30.0211208389       17.3062577594
  H        17.5036405346       30.5474343619       18.9976939107
  H        19.1351094292       28.3295010561       17.5608715892
  H        17.9170046484       28.0900734171       18.8410548048
  H        19.3550648251       29.3486358961       20.4773223479
