# Supplementary material for: Photoresponsive Organic Cages—Computationally Inspired Discovery of Azobenzene-Derived Organic Cages
Source: J Am Chem Soc. 2024 Oct 22;146(44):30332–9. doi: 10.1021/jacs.4c10217 (PMC11544616; doi:10.1021/jacs.4c10217)
Supplement: Supplementary file 1 — ja4c10217_si_001.zip [file ja4c10217_si_001.zip › Computational Models/Isomerisation Models/ACC2/PhotoIsomers/EEZ/OUTPUT.out]

 DBCSR| Multiplication driver                                               BLAS
 DBCSR| Multrec recursion limit                                              512
 DBCSR| Multiplication stack size                                           1000
 DBCSR| Maximum elements for images                                    UNLIMITED
 DBCSR| Multiplicative factor virtual images                                   1
 DBCSR| Multiplication size stacks                                             3
 DBCSR| Number of 3D layers                                               SINGLE
 DBCSR| Use MPI memory allocation                                              T
 DBCSR| Use RMA algorithm                                                      F
 DBCSR| Use Communication thread                                               T
 DBCSR| Communication thread load                                             87


  **** **** ******  **  PROGRAM STARTED AT               2020-02-24 05:28:05.892
 ***** ** ***  *** **   PROGRAM STARTED ON         cx1-103-11-2.cx1.hpc.ic.ac.uk
 **    ****   ******    PROGRAM STARTED BY                                 jpegg
 ***** **    ** ** **   PROGRAM PROCESS ID                                 34193
  **** **  *******  **  PROGRAM STARTED IN /rds/general/user/jpegg/home/WORK/Pro
                                           ject_PhotoIsomer/ICLPhotoIsomer/Exper
                                           imental/DA1/PhotoIsomers/2t-1c/PBE

 CP2K| version string:                                          CP2K version 6.1
 CP2K| source code revision number:                                    svn:18464
 CP2K| cp2kflags: libint fftw3 parallel mpi3 scalapack has_no_shared_glibc max_c
 CP2K|            ontr=4 mkl
 CP2K| is freely available from                            https://www.cp2k.org/
 CP2K| Program compiled at                          Thu 12 Jul 13:52:12 BST 2018
 CP2K| Program compiled on                                  build-2.hpc.ic.ac.uk
 CP2K| Program compiled for                                   Linux-x86-64-intel
 CP2K| Data directory path                                   /tmp/cp2k/cp2k/data
 CP2K| Input file name                                                 INPUT.inp
 
 GLOBAL| Force Environment number                                              1
 GLOBAL| Basis set file name            /work/jpegg/Library/CP2K/Basis_Set/BASIS
 GLOBAL| Potential file name            /work/jpegg/Library/CP2K/Basis_Set/GTH_P
 GLOBAL| MM Potential file name                                     MM_POTENTIAL
 GLOBAL| Coordinate file name                                         POSXYZ.xyz
 GLOBAL| Method name                                                        CP2K
 GLOBAL| Project name                                                     peggjt
 GLOBAL| Preferred FFT library                                             FFTW3
 GLOBAL| Preferred diagonalization lib.                                       SL
 GLOBAL| Run type                                                        GEO_OPT
 GLOBAL| All-to-all communication in single precision                          F
 GLOBAL| FFTs using library dependent lengths                                  T
 GLOBAL| Global print level                                                  LOW
 GLOBAL| Total number of message passing processes                            96
 GLOBAL| Number of threads for this process                                    1
 GLOBAL| This output is from process                                           0
 GLOBAL| CPU model name :  Intel(R) Xeon(R) CPU E5-2660 v2 @ 2.20GHz

 MEMORY| system memory details [Kb]
 MEMORY|                        rank 0           min           max       average
 MEMORY| MemTotal            131936784     131936784     131973720     131952944
 MEMORY| MemFree             101322424      47973256     101326464      70946144
 MEMORY| Buffers                     0             0             0             0
 MEMORY| Cached               28009384      28009384      80655948      58046429
 MEMORY| Slab                   998540        759544       1746592       1168225
 MEMORY| SReclaimable           435872        435872       1170216        735561
 MEMORY| MemLikelyFree       129767680     129613392     129799420     129728135

 
 GENERATE|  Preliminary Number of Bonds generated:                             0
 GENERATE|  Achieved consistency in connectivity generation.

 *******************************************************************************
 *******************************************************************************
 **                                                                           **
 **     #####                         ##              ##                      **
 **    ##   ##            ##          ##              ##                      **
 **   ##     ##                       ##            ######                    **
 **   ##     ##  ##   ##  ##   #####  ##  ##   ####   ##    #####    #####    **
 **   ##     ##  ##   ##  ##  ##      ## ##   ##      ##   ##   ##  ##   ##   **
 **   ##  ## ##  ##   ##  ##  ##      ####     ###    ##   ######   ######    **
 **    ##  ###   ##   ##  ##  ##      ## ##      ##   ##   ##       ##        **
 **     #######   #####   ##   #####  ##  ##  ####    ##    #####   ##        **
 **           ##                                                    ##        **
 **                                                                           **
 **                                                ... make the atoms dance   **
 **                                                                           **
 **            Copyright (C) by CP2K developers group (2000 - 2018)           **
 **                                                                           **
 *******************************************************************************


 TOTAL NUMBERS AND MAXIMUM NUMBERS

  Total number of            - Atomic kinds:                                   3
                             - Atoms:                                        122
                             - Shell sets:                                   244
                             - Shells:                                       502
                             - Primitive Cartesian functions:                610
                             - Cartesian basis functions:                   1222
                             - Spherical basis functions:                   1154

  Maximum angular momentum of- Orbital basis functions:                        2
                             - Local part of the GTH pseudopotential:          2
                             - Non-local part of the GTH pseudopotential:      0


 SCF PARAMETERS         Density guess:                                    ATOMIC
                        --------------------------------------------------------
                        max_scf:                                              60
                        max_scf_history:                                       0
                        max_diis:                                              4
                        --------------------------------------------------------
                        eps_scf:                                        1.00E-06
                        eps_scf_history:                                0.00E+00
                        eps_diis:                                       1.00E-01
                        eps_eigval:                                     1.00E-05
                        --------------------------------------------------------
                        level_shift [a.u.]:                                 0.00
                        --------------------------------------------------------
                        Outer loop SCF in use 
                        No variables optimised in outer loop
                        eps_scf                                         1.00E-06
                        max_scf                                               10
                        No outer loop optimization
                        step_size                                       5.00E-01

 *******************************************************************************
 ***                     STARTING GEOMETRY OPTIMIZATION                      ***
 ***                           CONJUGATE GRADIENTS                           ***
 *******************************************************************************

 Number of electrons:                                                        340
 Number of occupied orbitals:                                                170
 Number of molecular orbitals:                                               170

 Number of orbital functions:                                               1154
 Number of independent orbital functions:                                   1154

 Extrapolation method: initial_guess


 SCF WAVEFUNCTION OPTIMIZATION

  ----------------------------------- OT ---------------------------------------
  Minimizer      : CG                  : conjugate gradient
  Preconditioner : FULL_SINGLE_INVERSE : inversion of 
                                         H + eS - 2*(Sc)(c^T*H*c+const)(Sc)^T
  Precond_solver : DEFAULT
  Line search    : 2PNT                : 2 energies, one gradient
  stepsize       :    0.08000000                  energy_gap     :    0.08000000
  eps_taylor     :   0.10000E-15                  max_taylor     :             4
  ----------------------------------- OT ---------------------------------------

  Step     Update method      Time    Convergence         Total energy    Change
  ------------------------------------------------------------------------------
     1 OT CG       0.80E-01  181.0     0.03620796      -444.6245648008 -4.45E+02
     2 OT LS       0.16E+00  105.5                     -459.8998938866
     3 OT CG       0.16E+00  174.5     0.02985200      -464.3366297914 -1.97E+01
     4 OT LS       0.85E-01  105.3                     -466.8638334634
     5 OT CG       0.85E-01  174.8     0.01989917      -470.8583374915 -6.52E+00
     6 OT LS       0.86E-01  105.7                     -474.0388307533
     7 OT CG       0.86E-01  175.0     0.01289448      -474.0426750101 -3.18E+00
     8 OT LS       0.11E+00  105.6                     -475.7917373160
     9 OT CG       0.11E+00  175.1     0.00732464      -475.8733329724 -1.83E+00
    10 OT LS       0.13E+00  105.6                     -476.5301609698
    11 OT CG       0.13E+00  174.4     0.00497623      -476.5399409222 -6.67E-01
    12 OT LS       0.16E+00  106.1                     -476.9041076155
    13 OT CG       0.16E+00  174.5     0.00408700      -476.9167296306 -3.77E-01
    14 OT LS       0.15E+00  105.5                     -477.1574239884
    15 OT CG       0.15E+00  174.4     0.00328133      -477.1586408703 -2.42E-01
    16 OT LS       0.15E+00  105.4                     -477.3155792344
    17 OT CG       0.15E+00  175.0     0.00271332      -477.3155689917 -1.57E-01
    18 OT LS       0.16E+00  105.2                     -477.4264462218
    19 OT CG       0.16E+00  175.4     0.00225117      -477.4264661078 -1.11E-01
    20 OT LS       0.15E+00  105.5                     -477.5014348673
    21 OT CG       0.15E+00  174.7     0.00193135      -477.5014808099 -7.50E-02
    22 OT LS       0.14E+00  105.0                     -477.5508314138
    23 OT CG       0.14E+00  175.3     0.00160264      -477.5514137643 -4.99E-02
    24 OT LS       0.15E+00  105.7                     -477.5883437873
    25 OT CG       0.15E+00  174.6     0.00125054      -477.5885015224 -3.71E-02
    26 OT LS       0.15E+00  105.3                     -477.6107478444
    27 OT CG       0.15E+00  175.1     0.00105205      -477.6107515017 -2.22E-02
    28 OT LS       0.14E+00  105.3                     -477.6256771576
    29 OT CG       0.14E+00  175.2     0.00084534      -477.6257185333 -1.50E-02
    30 OT LS       0.16E+00  105.4                     -477.6365053292
    31 OT CG       0.16E+00  175.8     0.00068853      -477.6366496237 -1.09E-02
    32 OT LS       0.15E+00  105.6                     -477.6436004442
    33 OT CG       0.15E+00  175.5     0.00058389      -477.6436118119 -6.96E-03
    34 OT LS       0.15E+00  105.9                     -477.6485639724
    35 OT CG       0.15E+00  174.4     0.00047840      -477.6485645779 -4.95E-03
    36 OT LS       0.16E+00  105.4                     -477.6521850039
    37 OT CG       0.16E+00  174.7     0.00041169      -477.6522138892 -3.65E-03
    38 OT LS       0.16E+00  105.7                     -477.6548317008
    39 OT CG       0.16E+00  175.1     0.00035974      -477.6548343177 -2.62E-03
    40 OT LS       0.15E+00  105.9                     -477.6567935829
    41 OT CG       0.15E+00  174.9     0.00032702      -477.6567944566 -1.96E-03
    42 OT LS       0.15E+00  105.5                     -477.6583350488
    43 OT CG       0.15E+00  174.2     0.00028798      -477.6583387689 -1.54E-03
    44 OT LS       0.15E+00  105.6                     -477.6595919439
    45 OT CG       0.15E+00  174.2     0.00025694      -477.6595945363 -1.26E-03
    46 OT LS       0.16E+00  105.8                     -477.6606333846
    47 OT CG       0.16E+00  174.0     0.00023129      -477.6606350069 -1.04E-03
    48 OT LS       0.16E+00  105.4                     -477.6614559839
    49 OT CG       0.16E+00  174.7     0.00020368      -477.6614565597 -8.22E-04
    50 OT LS       0.16E+00  105.1                     -477.6621079903
    51 OT CG       0.16E+00  174.4     0.00017998      -477.6621083097 -6.52E-04
    52 OT LS       0.16E+00  106.1                     -477.6626317071
    53 OT CG       0.16E+00  174.6     0.00015863      -477.6626321265 -5.24E-04
    54 OT LS       0.16E+00  105.4                     -477.6630269898
    55 OT CG       0.16E+00  174.2     0.00014424      -477.6630273356 -3.95E-04
    56 OT LS       0.15E+00  105.5                     -477.6633313029
    57 OT CG       0.15E+00  174.1     0.00013110      -477.6633327825 -3.05E-04
    58 OT LS       0.15E+00  105.5                     -477.6635907281
    59 OT CG       0.15E+00  174.6     0.00011664      -477.6635908509 -2.58E-04
    60 OT LS       0.16E+00  105.7                     -477.6638087383

  Leaving inner SCF loop after reaching    60 steps.


  Electronic density on regular grids:       -339.9999995913        0.0000004087
  Core density on regular grids:              339.9999979079       -0.0000020921
  Total charge density on r-space grids:       -0.0000016833
  Total charge density g-space grids:          -0.0000016833

  Overlap energy of the core charge distribution:               0.00002925416210
  Self energy of the core charge distribution:              -1144.16468558070414
  Core Hamiltonian energy:                                    354.38668684507718
  Hartree energy:                                             461.08046619570814
  Exchange-correlation energy:                               -148.96630545252080

  Total energy:                                              -477.66380873827745

  outer SCF iter =    1 RMS gradient =   0.12E-03 energy =       -477.6638087383

  ----------------------------------- OT ---------------------------------------
  Minimizer      : CG                  : conjugate gradient
  Preconditioner : FULL_SINGLE_INVERSE : inversion of 
                                         H + eS - 2*(Sc)(c^T*H*c+const)(Sc)^T
  Precond_solver : DEFAULT
  Line search    : 2PNT                : 2 energies, one gradient
  stepsize       :    0.08000000                  energy_gap     :    0.08000000
  eps_taylor     :   0.10000E-15                  max_taylor     :             4
  ----------------------------------- OT ---------------------------------------

  Step     Update method      Time    Convergence         Total energy    Change
  ------------------------------------------------------------------------------
     1 OT CG       0.80E-01  280.7     0.00030880      -477.6638097271 -2.19E-04
     2 OT LS       0.12E+00  105.1                     -477.6648264847
     3 OT CG       0.12E+00  174.5     0.00020761      -477.6649764309 -1.17E-03
     4 OT LS       0.51E-01  106.1                     -477.6647483661
     5 OT CG       0.51E-01  174.6     0.00012175      -477.6651932569 -2.17E-04
     6 OT LS       0.64E-01  105.3                     -477.6652828403
     7 OT CG       0.64E-01  174.3     0.00006762      -477.6652866144 -9.34E-05
     8 OT LS       0.60E-01  105.4                     -477.6653135551
     9 OT CG       0.60E-01  174.7     0.00004250      -477.6653136663 -2.71E-05
    10 OT LS       0.54E-01  105.0                     -477.6653231536
    11 OT CG       0.54E-01  174.6     0.00002332      -477.6653232748 -9.61E-06
    12 OT LS       0.68E-01  105.8                     -477.6653267620
    13 OT CG       0.68E-01  174.4     0.00001513      -477.6653269161 -3.64E-06
    14 OT LS       0.63E-01  105.1                     -477.6653283256
    15 OT CG       0.63E-01  174.4     0.00001078      -477.6653283347 -1.42E-06
    16 OT LS       0.59E-01  105.6                     -477.6653289975
    17 OT CG       0.59E-01  175.5     0.00000744      -477.6653290017 -6.67E-07
    18 OT LS       0.57E-01  104.8                     -477.6653293109
    19 OT CG       0.57E-01  174.6     0.00000494      -477.6653293112 -3.09E-07
    20 OT LS       0.60E-01  105.8                     -477.6653294546
    21 OT CG       0.60E-01  175.0     0.00000302      -477.6653294550 -1.44E-07
    22 OT LS       0.71E-01  106.1                     -477.6653295169
    23 OT CG       0.71E-01  174.7     0.00000194      -477.6653295184 -6.34E-08
    24 OT LS       0.59E-01  105.2                     -477.6653295394
    25 OT CG       0.59E-01  174.2     0.00000119      -477.6653295403 -2.19E-08
    26 OT LS       0.59E-01  106.7                     -477.6653295484
    27 OT CG       0.59E-01  174.5     0.00000075      -477.6653295484 -8.13E-09

  *** SCF run converged in    27 steps ***


  Electronic density on regular grids:       -339.9999995912        0.0000004088
  Core density on regular grids:              339.9999979079       -0.0000020921
  Total charge density on r-space grids:       -0.0000016832
  Total charge density g-space grids:          -0.0000016832

  Overlap energy of the core charge distribution:               0.00002925416210
  Self energy of the core charge distribution:              -1144.16468558070414
  Core Hamiltonian energy:                                    354.38296025646832
  Hartree energy:                                             461.08296869229639
  Exchange-correlation energy:                               -148.96660217062913

  Total energy:                                              -477.66532954840636

  outer SCF iter =    2 RMS gradient =   0.75E-06 energy =       -477.6653295484
  outer SCF loop converged in   2 iterations or   87 steps


 ENERGY| Total FORCE_EVAL ( QS ) energy (a.u.):             -477.665329551910645


 ATOMIC FORCES in [a.u.]

 # Atom   Kind   Element          X              Y              Z
      1      1      N          -0.00068121     0.01183771    -0.00591713
      2      2      C          -0.01391250    -0.00744946    -0.01487089
      3      2      C           0.01503349     0.00722885    -0.01016372
      4      2      C          -0.01229389    -0.01203160    -0.00975659
      5      2      C           0.00998760     0.00275042    -0.00324347
      6      2      C          -0.01249423     0.00163170     0.00480230
      7      2      C          -0.00387183     0.01194409     0.00474331
      8      1      N           0.00716530     0.00262467     0.02032504
      9      1      N          -0.01904880    -0.01206328     0.01707992
     10      1      N           0.00198744     0.02099523     0.01073221
     11      3      H           0.00738114    -0.01432533     0.00765506
     12      3      H          -0.00027356     0.01380512     0.00194744
     13      3      H          -0.01215284     0.00360776     0.00009673
     14      3      H           0.00429059    -0.00785082     0.01768710
     15      3      H           0.00822792     0.00498787    -0.00900317
     16      3      H          -0.00441864     0.00198244     0.02045541
     17      3      H           0.00113767     0.01369723     0.00802025
     18      3      H          -0.00656503    -0.01632605     0.00107434
     19      3      H           0.01345503    -0.00593311     0.00183623
     20      3      H          -0.00136060     0.00449042    -0.01407817
     21      3      H          -0.01009449    -0.01224147    -0.00415606
     22      3      H           0.01873656     0.00276751    -0.00059550
     23      1      N          -0.00346668     0.00022617     0.00765702
     24      2      C           0.00048942     0.00555554     0.01246445
     25      2      C          -0.01629395     0.00262972     0.00572303
     26      2      C          -0.00721986    -0.01167112     0.00531202
     27      2      C          -0.00363881     0.00722187    -0.00260599
     28      2      C           0.00819586     0.00541214     0.00548804
     29      2      C           0.00762072    -0.01166147     0.00767258
     30      1      N           0.02142731    -0.00740212    -0.01294126
     31      1      N          -0.00121193    -0.02206883    -0.01317702
     32      1      N           0.01511710     0.00324843    -0.02075194
     33      3      H          -0.00633012    -0.01292240     0.00293820
     34      3      H           0.00722404     0.00669975    -0.01919682
     35      3      H           0.00825596     0.00249150     0.00979574
     36      3      H           0.00071642    -0.00424512    -0.01854139
     37      3      H          -0.00763134     0.00927400     0.00309683
     38      3      H           0.01447777     0.00193665    -0.01302089
     39      3      H           0.01594062     0.00034101    -0.00236552
     40      3      H          -0.01203240    -0.00735646     0.00579507
     41      3      H           0.00955416    -0.01224988    -0.00510609
     42      3      H          -0.01532984     0.00686156    -0.00139908
     43      3      H          -0.01050127    -0.00410221    -0.01084716
     44      3      H           0.00886520     0.01482742     0.00368323
     45      2      C           0.00638542    -0.00028189    -0.01259554
     46      2      C           0.00561824    -0.00211944     0.00606254
     47      2      C           0.01204454    -0.00185226    -0.00539095
     48      2      C          -0.01343368     0.00102023     0.00483041
     49      2      C          -0.00930873     0.00166869    -0.00388855
     50      2      C          -0.00305297     0.00052324     0.01110504
     51      1      N           0.01893335    -0.00341241     0.01010606
     52      1      N          -0.02036515     0.00357521    -0.01042204
     53      2      C           0.01040198    -0.00208670    -0.00164444
     54      2      C          -0.01089223     0.00157297     0.00082910
     55      2      C          -0.00307747    -0.00065511    -0.00630375
     56      2      C           0.00017343     0.00142774     0.00464385
     57      2      C           0.00353530     0.00270750    -0.00975671
     58      2      C           0.00826468    -0.00263711     0.00040283
     59      2      C           0.00187267     0.00230963    -0.00635991
     60      2      C          -0.00672927     0.00313668     0.01289445
     61      3      H           0.01006032    -0.00128224    -0.00918664
     62      3      H           0.01160858    -0.00305051     0.00974433
     63      3      H          -0.01128760     0.00112110     0.00956008
     64      3      H          -0.01216385     0.00320465    -0.00870882
     65      3      H          -0.01156889     0.00388476    -0.00889772
     66      3      H          -0.01170969     0.00163137     0.00815655
     67      3      H           0.01128148    -0.00423356     0.00740338
     68      3      H           0.01078971    -0.00162493    -0.01054115
     69      3      H          -0.01074409    -0.01013021     0.01227125
     70      3      H          -0.01754541     0.00562483    -0.00923281
     71      2      C          -0.00004373     0.00003859    -0.01115354
     72      2      C           0.00131767     0.00236352     0.00684027
     73      2      C          -0.00149748     0.01116752    -0.00167601
     74      2      C          -0.00101670    -0.00515686    -0.00056431
     75      2      C           0.00096349    -0.00770703    -0.00143052
     76      2      C          -0.00326869    -0.00530371     0.00909345
     77      1      N          -0.00760691     0.01891041     0.00643762
     78      1      N           0.00782968    -0.01986887    -0.00934971
     79      2      C          -0.00467784     0.00958698    -0.00195900
     80      2      C           0.00650500    -0.01138576     0.00110920
     81      2      C          -0.00077534    -0.00483766    -0.00490994
     82      2      C           0.00117266     0.00099445     0.00817928
     83      2      C          -0.00118360     0.00569842    -0.01105828
     84      2      C          -0.00361736     0.00810552     0.00620935
     85      2      C          -0.00061940    -0.00792253    -0.00720925
     86      2      C          -0.00466163     0.00704886     0.01159904
     87      3      H           0.00253044     0.01207813    -0.00831762
     88      3      H          -0.00142913     0.01211879     0.00883179
     89      3      H          -0.00206893    -0.01146706     0.00977249
     90      3      H           0.00027332    -0.01024168    -0.00909746
     91      3      H           0.00434015    -0.00929752    -0.01027133
     92      3      H           0.00509315    -0.00976796     0.00751365
     93      3      H          -0.00462090     0.00952201     0.00935461
     94      3      H          -0.00602181     0.01080980    -0.00907729
     95      3      H          -0.00047058    -0.01864107     0.00789600
     96      3      H           0.01124984     0.01700062    -0.00781967
     97      2      C          -0.00703164     0.00398296    -0.00171992
     98      2      C          -0.00641815    -0.00110853     0.01152427
     99      2      C           0.00093174    -0.00664620    -0.00804220
    100      2      C           0.00845484    -0.00344604    -0.00319987
    101      2      C           0.00149065     0.00929337    -0.00301432
    102      2      C           0.00000080    -0.00866877     0.00715052
    103      1      N          -0.00352043     0.01373698    -0.03326135
    104      1      N          -0.00458174     0.01564358     0.02996379
    105      2      C           0.00236171    -0.00586880     0.01189959
    106      2      C          -0.00412676    -0.00801973     0.00486708
    107      2      C          -0.00575061     0.00498387     0.00504113
    108      2      C           0.00471259    -0.00814954    -0.01027622
    109      2      C           0.00243602     0.00969695     0.00245516
    110      2      C           0.00542176     0.00276573    -0.01407551
    111      2      C           0.00159137     0.00879215    -0.01064941
    112      2      C          -0.00337361     0.00660157     0.01366877
    113      3      H          -0.00640134    -0.00515853     0.01028628
    114      3      H          -0.01298008     0.00773711     0.00105567
    115      3      H           0.00921792     0.00449194    -0.01097381
    116      3      H           0.01353446    -0.00709469    -0.00057298
    117      3      H          -0.00727970    -0.00102146     0.01167073
    118      3      H          -0.00591127    -0.01311734     0.00187511
    119      3      H           0.00722470    -0.00073936    -0.01194411
    120      3      H           0.00621666     0.01403567    -0.00168479
    121      3      H           0.02221741    -0.00500779     0.00016491
    122      3      H          -0.00955209    -0.01786989     0.00526145
 SUM OF ATOMIC FORCES           0.00013473     0.00290945    -0.00416272     0.00508048

 --------  Informations at step =     0 ------------
  Optimization Method        =                   SD
  Total Energy               =      -477.6653295519
  Used time                  =            12869.451
 ---------------------------------------------------

 --------------------------
 OPTIMIZATION STEP:      1
 --------------------------

 Number of electrons:                                                        340
 Number of occupied orbitals:                                                170
 Number of molecular orbitals:                                               170

 Number of orbital functions:                                               1154
 Number of independent orbital functions:                                   1154

 Extrapolation method: ASPC


 SCF WAVEFUNCTION OPTIMIZATION

  ----------------------------------- OT ---------------------------------------
  Minimizer      : CG                  : conjugate gradient
  Preconditioner : FULL_SINGLE_INVERSE : inversion of 
                                         H + eS - 2*(Sc)(c^T*H*c+const)(Sc)^T
  Precond_solver : DEFAULT
  Line search    : 2PNT                : 2 energies, one gradient
  stepsize       :    0.08000000                  energy_gap     :    0.08000000
  eps_taylor     :   0.10000E-15                  max_taylor     :             4
  ----------------------------------- OT ---------------------------------------

  Step     Update method      Time    Convergence         Total energy    Change
  ------------------------------------------------------------------------------
     1 OT CG       0.80E-01  146.9     0.00000043      -477.6653295519 -4.78E+02

  *** SCF run converged in     1 steps ***


  Electronic density on regular grids:       -339.9999995911        0.0000004089
  Core density on regular grids:              339.9999979079       -0.0000020921
  Total charge density on r-space grids:       -0.0000016832
  Total charge density g-space grids:          -0.0000016832

  Overlap energy of the core charge distribution:               0.00002925416210
  Self energy of the core charge distribution:              -1144.16468558070414
  Core Hamiltonian energy:                                    354.38295744897493
  Hartree energy:                                             461.08297152694342
  Exchange-correlation energy:                               -148.96660220127725

  Total energy:                                              -477.66532955190087

  outer SCF iter =    1 RMS gradient =   0.43E-06 energy =       -477.6653295519
  outer SCF loop converged in   1 iterations or    1 steps


 ENERGY| Total FORCE_EVAL ( QS ) energy (a.u.):             -477.665329551900868


 Number of electrons:                                                        340
 Number of occupied orbitals:                                                170
 Number of molecular orbitals:                                               170

 Number of orbital functions:                                               1154
 Number of independent orbital functions:                                   1154

 Extrapolation method: ASPC


 SCF WAVEFUNCTION OPTIMIZATION

  ----------------------------------- OT ---------------------------------------
  Minimizer      : CG                  : conjugate gradient
  Preconditioner : FULL_SINGLE_INVERSE : inversion of 
                                         H + eS - 2*(Sc)(c^T*H*c+const)(Sc)^T
  Precond_solver : DEFAULT
  Line search    : 2PNT                : 2 energies, one gradient
  stepsize       :    0.08000000                  energy_gap     :    0.08000000
  eps_taylor     :   0.10000E-15                  max_taylor     :             4
  ----------------------------------- OT ---------------------------------------

  Step     Update method      Time    Convergence         Total energy    Change
  ------------------------------------------------------------------------------
     1 OT CG       0.80E-01  147.8     0.00052157      -477.6801890251 -4.78E+02
     2 OT LS       0.14E+00  106.4                     -477.6832631984
     3 OT CG       0.14E+00  175.2     0.00028693      -477.6840013238 -3.81E-03
     4 OT LS       0.64E-01  105.4                     -477.6837140205
     5 OT CG       0.64E-01  174.0     0.00016161      -477.6845149665 -5.14E-04
     6 OT LS       0.51E-01  105.7                     -477.6846359088
     7 OT CG       0.51E-01  174.9     0.00009080      -477.6846444925 -1.30E-04
     8 OT LS       0.64E-01  105.3                     -477.6846938886
     9 OT CG       0.64E-01  173.8     0.00004281      -477.6846961439 -5.17E-05
    10 OT LS       0.71E-01  105.2                     -477.6847087273
    11 OT CG       0.71E-01  174.8     0.00002082      -477.6847088447 -1.27E-05
    12 OT LS       0.65E-01  105.3                     -477.6847116021
    13 OT CG       0.65E-01  175.1     0.00001252      -477.6847116208 -2.78E-06
    14 OT LS       0.57E-01  105.7                     -477.6847124691
    15 OT CG       0.57E-01  174.5     0.00000649      -477.6847124901 -8.69E-07
    16 OT LS       0.60E-01  105.9                     -477.6847127367
    17 OT CG       0.60E-01  175.0     0.00000434      -477.6847127375 -2.47E-07
    18 OT LS       0.50E-01  105.5                     -477.6847128258
    19 OT CG       0.50E-01  174.7     0.00000243      -477.6847128295 -9.20E-08
    20 OT LS       0.60E-01  106.1                     -477.6847128635
    21 OT CG       0.60E-01  175.2     0.00000151      -477.6847128646 -3.50E-08
    22 OT LS       0.64E-01  105.6                     -477.6847128789
    23 OT CG       0.64E-01  174.7     0.00000099      -477.6847128789 -1.44E-08

  *** SCF run converged in    23 steps ***


  Electronic density on regular grids:       -339.9999995693        0.0000004307
  Core density on regular grids:              339.9999979053       -0.0000020947
  Total charge density on r-space grids:       -0.0000016639
  Total charge density g-space grids:          -0.0000016639

  Overlap energy of the core charge distribution:               0.00002461249372
  Self energy of the core charge distribution:              -1144.16468558070414
  Core Hamiltonian energy:                                    353.69357656735264
  Hartree energy:                                             461.54612766788921
  Exchange-correlation energy:                               -148.75975614596689

  Total energy:                                              -477.68471287893544

  outer SCF iter =    1 RMS gradient =   0.99E-06 energy =       -477.6847128789
  outer SCF loop converged in   1 iterations or   23 steps


 ENERGY| Total FORCE_EVAL ( QS ) energy (a.u.):             -477.684712878935443


 Number of electrons:                                                        340
 Number of occupied orbitals:                                                170
 Number of molecular orbitals:                                               170

 Number of orbital functions:                                               1154
 Number of independent orbital functions:                                   1154

 Extrapolation method: ASPC


 SCF WAVEFUNCTION OPTIMIZATION

  ----------------------------------- OT ---------------------------------------
  Minimizer      : CG                  : conjugate gradient
  Preconditioner : FULL_SINGLE_INVERSE : inversion of 
                                         H + eS - 2*(Sc)(c^T*H*c+const)(Sc)^T
  Precond_solver : DEFAULT
  Line search    : 2PNT                : 2 energies, one gradient
  stepsize       :    0.08000000                  energy_gap     :    0.08000000
  eps_taylor     :   0.10000E-15                  max_taylor     :             4
  ----------------------------------- OT ---------------------------------------

  Step     Update method      Time    Convergence         Total energy    Change
  ------------------------------------------------------------------------------
     1 OT CG       0.80E-01  147.9     0.00007596      -477.6794816136 -4.78E+02
     2 OT LS       0.14E+00  105.5                     -477.6795460169
     3 OT CG       0.14E+00  175.5     0.00004575      -477.6795600096 -7.84E-05
     4 OT LS       0.64E-01  105.7                     -477.6795554949
     5 OT CG       0.64E-01  175.3     0.00002456      -477.6795731885 -1.32E-05
     6 OT LS       0.49E-01  105.5                     -477.6795758187
     7 OT CG       0.49E-01  175.4     0.00001510      -477.6795760924 -2.90E-06
     8 OT LS       0.61E-01  105.7                     -477.6795774114
     9 OT CG       0.61E-01  175.0     0.00000786      -477.6795774672 -1.37E-06
    10 OT LS       0.54E-01  105.5                     -477.6795777869
    11 OT CG       0.54E-01  175.2     0.00000461      -477.6795777935 -3.26E-07
    12 OT LS       0.53E-01  105.8                     -477.6795779037
    13 OT CG       0.53E-01  175.1     0.00000264      -477.6795779037 -1.10E-07
    14 OT LS       0.65E-01  105.2                     -477.6795779467
    15 OT CG       0.65E-01  174.9     0.00000158      -477.6795779483 -4.46E-08
    16 OT LS       0.55E-01  105.4                     -477.6795779612
    17 OT CG       0.55E-01  175.1     0.00000097      -477.6795779617 -1.34E-08

  *** SCF run converged in    17 steps ***


  Electronic density on regular grids:       -339.9999995677        0.0000004323
  Core density on regular grids:              339.9999979060       -0.0000020940
  Total charge density on r-space grids:       -0.0000016617
  Total charge density g-space grids:          -0.0000016617

  Overlap energy of the core charge distribution:               0.00001968414743
  Self energy of the core charge distribution:              -1144.16468558070414
  Core Hamiltonian energy:                                    352.67217268544084
  Hartree energy:                                             462.25321343728717
  Exchange-correlation energy:                               -148.44029818784190

  Total energy:                                              -477.67957796167059

  outer SCF iter =    1 RMS gradient =   0.97E-06 energy =       -477.6795779617
  outer SCF loop converged in   1 iterations or   17 steps


 ENERGY| Total FORCE_EVAL ( QS ) energy (a.u.):             -477.679577961670589


 *******************************************************************************
 ***                 MNBRACK - NUMBER OF ENERGY EVALUATIONS :       3        ***
 *******************************************************************************

 Number of electrons:                                                        340
 Number of occupied orbitals:                                                170
 Number of molecular orbitals:                                               170

 Number of orbital functions:                                               1154
 Number of independent orbital functions:                                   1154

 Extrapolation method: ASPC


 SCF WAVEFUNCTION OPTIMIZATION

  ----------------------------------- OT ---------------------------------------
  Minimizer      : CG                  : conjugate gradient
  Preconditioner : FULL_SINGLE_INVERSE : inversion of 
                                         H + eS - 2*(Sc)(c^T*H*c+const)(Sc)^T
  Precond_solver : DEFAULT
  Line search    : 2PNT                : 2 energies, one gradient
  stepsize       :    0.08000000                  energy_gap     :    0.08000000
  eps_taylor     :   0.10000E-15                  max_taylor     :             4
  ----------------------------------- OT ---------------------------------------

  Step     Update method      Time    Convergence         Total energy    Change
  ------------------------------------------------------------------------------
     1 OT CG       0.80E-01  147.1     0.00183950      -477.6285992851 -4.78E+02
     2 OT LS       0.14E+00  105.1                     -477.6667458834
     3 OT CG       0.14E+00  174.3     0.00102654      -477.6757226102 -4.71E-02
     4 OT LS       0.64E-01  105.4                     -477.6723129420
     5 OT CG       0.64E-01  174.9     0.00055879      -477.6822698085 -6.55E-03
     6 OT LS       0.52E-01  105.4                     -477.6837693341
     7 OT CG       0.52E-01  175.5     0.00032746      -477.6838520969 -1.58E-03
     8 OT LS       0.61E-01  105.8                     -477.6844823002
     9 OT CG       0.61E-01  175.7     0.00015381      -477.6844983338 -6.46E-04
    10 OT LS       0.70E-01  105.6                     -477.6846583399
    11 OT CG       0.70E-01  175.1     0.00007538      -477.6846607490 -1.62E-04
    12 OT LS       0.62E-01  105.3                     -477.6846945485
    13 OT CG       0.62E-01  176.5     0.00004909      -477.6846951589 -3.44E-05
    14 OT LS       0.50E-01  105.8                     -477.6847061515
    15 OT CG       0.50E-01  175.7     0.00002665      -477.6847068650 -1.17E-05
    16 OT LS       0.53E-01  105.8                     -477.6847105184
    17 OT CG       0.53E-01  175.2     0.00001621      -477.6847105312 -3.67E-06
    18 OT LS       0.59E-01  106.3                     -477.6847120436
    19 OT CG       0.59E-01  175.0     0.00000869      -477.6847120636 -1.53E-06
    20 OT LS       0.68E-01  106.0                     -477.6847125569
    21 OT CG       0.68E-01  175.5     0.00000528      -477.6847125641 -5.00E-07
    22 OT LS       0.69E-01  105.5                     -477.6847127517
    23 OT CG       0.69E-01  174.7     0.00000341      -477.6847127518 -1.88E-07
    24 OT LS       0.67E-01  106.6                     -477.6847128278
    25 OT CG       0.67E-01  176.4     0.00000227      -477.6847128279 -7.61E-08
    26 OT LS       0.67E-01  105.2                     -477.6847128617
    27 OT CG       0.67E-01  175.5     0.00000159      -477.6847128617 -3.38E-08
    28 OT LS       0.67E-01  106.2                     -477.6847128781
    29 OT CG       0.67E-01  175.8     0.00000104      -477.6847128781 -1.65E-08
    30 OT LS       0.62E-01  106.3                     -477.6847128848
    31 OT CG       0.62E-01  175.2     0.00000068      -477.6847128848 -6.65E-09

  *** SCF run converged in    31 steps ***


  Electronic density on regular grids:       -339.9999995693        0.0000004307
  Core density on regular grids:              339.9999979053       -0.0000020947
  Total charge density on r-space grids:       -0.0000016639
  Total charge density g-space grids:          -0.0000016639

  Overlap energy of the core charge distribution:               0.00002461249372
  Self energy of the core charge distribution:              -1144.16468558070414
  Core Hamiltonian energy:                                    353.69343302786558
  Hartree energy:                                             461.54623653721876
  Exchange-correlation energy:                               -148.75972148166477

  Total energy:                                              -477.68471288479088

  outer SCF iter =    1 RMS gradient =   0.68E-06 energy =       -477.6847128848
  outer SCF loop converged in   1 iterations or   31 steps


 ENERGY| Total FORCE_EVAL ( QS ) energy (a.u.):             -477.684712887992703


 ATOMIC FORCES in [a.u.]

 # Atom   Kind   Element          X              Y              Z
      1      1      N          -0.00189084     0.00541176    -0.00575959
      2      2      C          -0.00410069    -0.00182807    -0.00306287
      3      2      C           0.00528268     0.00682761    -0.00138771
      4      2      C          -0.00271896    -0.00234280    -0.00085847
      5      2      C          -0.00018039     0.00164372     0.00275637
      6      2      C          -0.00119101     0.00119334    -0.00033650
      7      2      C           0.00105484    -0.00004306     0.00086504
      8      1      N          -0.00110223    -0.00310508     0.01162018
      9      1      N          -0.00390451     0.00322576     0.00059248
     10      1      N          -0.00137490     0.00457217    -0.00322469
     11      3      H           0.00363542    -0.00884497     0.00271859
     12      3      H          -0.00360876     0.00637280    -0.00074141
     13      3      H          -0.00397326     0.00284702    -0.00069675
     14      3      H           0.00238039    -0.00564774     0.01082177
     15      3      H           0.00383653    -0.00055063    -0.00671358
     16      3      H          -0.00513895     0.00204311     0.01153460
     17      3      H           0.00291337     0.00878544     0.00609287
     18      3      H          -0.00215132    -0.01056638    -0.00131856
     19      3      H           0.00612376    -0.00327294     0.00071320
     20      3      H          -0.00139936     0.00238595    -0.00906361
     21      3      H          -0.00709283    -0.00545214    -0.00190895
     22      3      H           0.01158383     0.00317878    -0.00020301
     23      1      N          -0.00451018    -0.00037496     0.00689776
     24      2      C           0.00193279    -0.00071466     0.00171323
     25      2      C          -0.00404992     0.00202331    -0.00005007
     26      2      C          -0.00266166    -0.00248115    -0.00153538
     27      2      C           0.00081384    -0.00194907    -0.00085439
     28      2      C           0.00043395    -0.00111534    -0.00172183
     29      2      C           0.00409724    -0.00258374    -0.00062808
     30      1      N           0.00261359    -0.00106753     0.00408193
     31      1      N           0.00144217    -0.00622124     0.00402926
     32      1      N           0.00299024     0.00503812    -0.00032541
     33      3      H          -0.00247636    -0.00805207     0.00413977
     34      3      H           0.00307534     0.00501341    -0.01110012
     35      3      H           0.00166447     0.00322764     0.00666558
     36      3      H          -0.00086123    -0.00311210    -0.01048397
     37      3      H          -0.00514550     0.00404327     0.00252122
     38      3      H           0.00809135     0.00070452    -0.00698667
     39      3      H           0.00976144     0.00144340    -0.00166626
     40      3      H          -0.00909571    -0.00301454     0.00375779
     41      3      H           0.00748660    -0.00662594    -0.00329799
     42      3      H          -0.00859980     0.00556327     0.00108077
     43      3      H          -0.00424371    -0.00437061    -0.00602831
     44      3      H           0.00527754     0.00900369     0.00484575
     45      2      C           0.00149880    -0.00032022    -0.00012705
     46      2      C           0.00792154    -0.00175104    -0.00267700
     47      2      C           0.00364559    -0.00131302     0.00407371
     48      2      C          -0.00012043    -0.00093230     0.00197950
     49      2      C          -0.01050020     0.00102198     0.00462681
     50      2      C          -0.00259294     0.00163257    -0.00226953
     51      1      N           0.00365477    -0.00125107     0.00701294
     52      1      N          -0.00609465     0.00140248    -0.00665538
     53      2      C          -0.00053793     0.00001993    -0.00184185
     54      2      C          -0.00459635     0.00070314    -0.00481787
     55      2      C          -0.00632724    -0.00049486     0.00062012
     56      2      C           0.00140397     0.00212476    -0.00194903
     57      2      C           0.00553105     0.00108304     0.00039750
     58      2      C           0.00946008    -0.00207272    -0.00606641
     59      2      C           0.00254913     0.00148740     0.00742188
     60      2      C           0.00602030    -0.00045703    -0.00703969
     61      3      H           0.00716640    -0.00087214    -0.00708362
     62      3      H           0.00944363    -0.00241503     0.00814339
     63      3      H          -0.00919120     0.00089831     0.00760504
     64      3      H          -0.00729423     0.00195285    -0.00546585
     65      3      H          -0.00972620     0.00328641    -0.00778595
     66      3      H          -0.00756690     0.00087192     0.00556051
     67      3      H           0.00684129    -0.00274227     0.00457109
     68      3      H           0.00871990    -0.00138597    -0.00877578
     69      3      H          -0.00576812    -0.00500870     0.00923550
     70      3      H          -0.01179964     0.00315613    -0.00636681
     71      2      C          -0.00272540    -0.00064459     0.00036277
     72      2      C           0.00286371     0.00508830    -0.00114912
     73      2      C          -0.00225962     0.00644682     0.00340659
     74      2      C          -0.00174299     0.00202903     0.00030208
     75      2      C          -0.00024823    -0.00857489     0.00488335
     76      2      C          -0.00109809    -0.00540612    -0.00143081
     77      1      N          -0.00120739     0.00431073     0.00538785
     78      1      N           0.00070148    -0.00432412    -0.00784908
     79      2      C           0.00040864    -0.00063001    -0.00120666
     80      2      C           0.00262573    -0.00381605    -0.00432804
     81      2      C           0.00041826    -0.00610851     0.00163016
     82      2      C           0.00026165     0.00097207    -0.00080957
     83      2      C          -0.00088310     0.00605176     0.00219408
     84      2      C          -0.00437574     0.00961693    -0.00385757
     85      2      C           0.00215845     0.00347973     0.00842837
     86      2      C          -0.00324124    -0.00398948    -0.00875816
     87      3      H           0.00173236     0.00767311    -0.00570159
     88      3      H          -0.00147108     0.01021269     0.00755009
     89      3      H          -0.00163959    -0.00880719     0.00795858
     90      3      H          -0.00009598    -0.00663011    -0.00650820
     91      3      H           0.00384725    -0.00822465    -0.00923553
     92      3      H           0.00343179    -0.00678403     0.00577344
     93      3      H          -0.00301359     0.00588474     0.00617459
     94      3      H          -0.00486172     0.00826781    -0.00705216
     95      3      H           0.00015188    -0.01323914     0.00593808
     96      3      H           0.00700295     0.01094961    -0.00559651
     97      2      C          -0.00539219    -0.00261028     0.00475967
     98      2      C          -0.00498508     0.00558523     0.00210897
     99      2      C          -0.00334509    -0.00398313    -0.00609687
    100      2      C           0.00546420     0.00279744    -0.00704376
    101      2      C           0.00591507     0.00064689     0.00263613
    102      2      C          -0.00138032    -0.00053352    -0.00056248
    103      1      N          -0.00214812     0.00799187     0.00052689
    104      1      N          -0.00259013     0.00918336    -0.00282493
    105      2      C           0.00582499    -0.00149228     0.00591788
    106      2      C          -0.00446927    -0.00133609     0.00840849
    107      2      C          -0.00415928    -0.00345253    -0.00212048
    108      2      C           0.00175608     0.00021476     0.00037132
    109      2      C           0.00437608     0.00195513    -0.00627215
    110      2      C           0.00024225     0.00790772    -0.00077959
    111      2      C          -0.00449963    -0.00771675     0.00564984
    112      2      C           0.00492954    -0.00235265    -0.00732337
    113      3      H          -0.00438083    -0.00388942     0.00760403
    114      3      H          -0.01035830     0.00627543     0.00103248
    115      3      H           0.00757648     0.00321239    -0.00886478
    116      3      H           0.00844623    -0.00433655     0.00007568
    117      3      H          -0.00600998    -0.00127669     0.00985442
    118      3      H          -0.00379292    -0.00868395     0.00104678
    119      3      H           0.00499363    -0.00088142    -0.00824713
    120      3      H           0.00506595     0.01149047    -0.00153869
    121      3      H           0.01418253    -0.00373062    -0.00007564
    122      3      H          -0.00581850    -0.01178070     0.00329079
 SUM OF ATOMIC FORCES          -0.00105644     0.00284448    -0.00213932     0.00371266

 Number of electrons:                                                        340
 Number of occupied orbitals:                                                170
 Number of molecular orbitals:                                               170

 Number of orbital functions:                                               1154
 Number of independent orbital functions:                                   1154

 Extrapolation method: ASPC


 SCF WAVEFUNCTION OPTIMIZATION

  ----------------------------------- OT ---------------------------------------
  Minimizer      : CG                  : conjugate gradient
  Preconditioner : FULL_SINGLE_INVERSE : inversion of 
                                         H + eS - 2*(Sc)(c^T*H*c+const)(Sc)^T
  Precond_solver : DEFAULT
  Line search    : 2PNT                : 2 energies, one gradient
  stepsize       :    0.08000000                  energy_gap     :    0.08000000
  eps_taylor     :   0.10000E-15                  max_taylor     :             4
  ----------------------------------- OT ---------------------------------------

  Step     Update method      Time    Convergence         Total energy    Change
  ------------------------------------------------------------------------------
     1 OT CG       0.80E-01  148.2     0.00303139      -477.5337413625 -4.78E+02
     2 OT LS       0.14E+00  106.7                     -477.6377603931
     3 OT CG       0.14E+00  178.1     0.00169044      -477.6630970282 -1.29E-01
     4 OT LS       0.63E-01  107.4                     -477.6519234561
     5 OT CG       0.63E-01  177.5     0.00093183      -477.6809646684 -1.79E-02
     6 OT LS       0.51E-01  107.8                     -477.6851316426
     7 OT CG       0.51E-01  177.6     0.00052391      -477.6853616932 -4.40E-03
     8 OT LS       0.67E-01  108.1                     -477.6870594267
     9 OT CG       0.67E-01  179.3     0.00024477      -477.6871537194 -1.79E-03
    10 OT LS       0.70E-01  107.5                     -477.6875659939
    11 OT CG       0.70E-01  178.1     0.00012170      -477.6875672162 -4.13E-04
    12 OT LS       0.63E-01  107.5                     -477.6876571091
    13 OT CG       0.63E-01  178.2     0.00008022      -477.6876584467 -9.12E-05
    14 OT LS       0.49E-01  107.3                     -477.6876865205
    15 OT CG       0.49E-01  177.6     0.00004419      -477.6876891332 -3.07E-05
    16 OT LS       0.55E-01  108.6                     -477.6876995425
    17 OT CG       0.55E-01  179.9     0.00002699      -477.6876996893 -1.06E-05
    18 OT LS       0.61E-01  107.2                     -477.6877040240
    19 OT CG       0.61E-01  179.1     0.00001479      -477.6877040685 -4.38E-06
    20 OT LS       0.71E-01  108.5                     -477.6877055578
    21 OT CG       0.71E-01  180.2     0.00000921      -477.6877055846 -1.52E-06
    22 OT LS       0.71E-01  109.3                     -477.6877061714
    23 OT CG       0.71E-01  178.4     0.00000601      -477.6877061714 -5.87E-07
    24 OT LS       0.67E-01  108.4                     -477.6877064066
    25 OT CG       0.67E-01  179.7     0.00000408      -477.6877064074 -2.36E-07
    26 OT LS       0.63E-01  107.8                     -477.6877065100
    27 OT CG       0.63E-01  177.9     0.00000278      -477.6877065103 -1.03E-07
    28 OT LS       0.67E-01  108.3                     -477.6877065608
    29 OT CG       0.67E-01  179.6     0.00000179      -477.6877065610 -5.06E-08
    30 OT LS       0.60E-01  107.7                     -477.6877065798
    31 OT CG       0.60E-01  177.9     0.00000118      -477.6877065800 -1.90E-08
    32 OT LS       0.72E-01  107.9                     -477.6877065896
    33 OT CG       0.72E-01  178.4     0.00000072      -477.6877065898 -9.85E-09

  *** SCF run converged in    33 steps ***


  Electronic density on regular grids:       -339.9999995681        0.0000004319
  Core density on regular grids:              339.9999979050       -0.0000020950
  Total charge density on r-space grids:       -0.0000016631
  Total charge density g-space grids:          -0.0000016631

  Overlap energy of the core charge distribution:               0.00002180444420
  Self energy of the core charge distribution:              -1144.16468558070414
  Core Hamiltonian energy:                                    353.16827417108311
  Hartree energy:                                             461.90633347856419
  Exchange-correlation energy:                               -148.59765046322050

  Total energy:                                              -477.68770658983306

  outer SCF iter =    1 RMS gradient =   0.72E-06 energy =       -477.6877065898
  outer SCF loop converged in   1 iterations or   33 steps


 ENERGY| Total FORCE_EVAL ( QS ) energy (a.u.):             -477.687706593415612


 ATOMIC FORCES in [a.u.]

 # Atom   Kind   Element          X              Y              Z
      1      1      N          -0.00285968     0.00008028    -0.00571008
      2      2      C           0.00351945     0.00255185     0.00624639
      3      2      C          -0.00231432     0.00638952     0.00543686
      4      2      C           0.00484549     0.00533439     0.00601447
      5      2      C          -0.00821468     0.00092553     0.00736235
      6      2      C           0.00755561     0.00096130    -0.00439733
      7      2      C           0.00497936    -0.00936911    -0.00217040
      8      1      N          -0.00745041    -0.00743644     0.00496059
      9      1      N           0.00645307     0.01456801    -0.01151452
     10      1      N          -0.00385340    -0.00690572    -0.01352191
     11      3      H           0.00072815    -0.00473910    -0.00104867
     12      3      H          -0.00609182     0.00083207    -0.00277645
     13      3      H           0.00217375     0.00232225    -0.00131418
     14      3      H           0.00100555    -0.00388702     0.00553290
     15      3      H           0.00048057    -0.00472385    -0.00498848
     16      3      H          -0.00569320     0.00198886     0.00484006
     17      3      H           0.00431686     0.00497534     0.00460791
     18      3      H           0.00116761    -0.00619922    -0.00310921
     19      3      H           0.00061544    -0.00127800    -0.00012329
     20      3      H          -0.00147947     0.00074895    -0.00516707
     21      3      H          -0.00482033    -0.00039637    -0.00022552
     22      3      H           0.00611071     0.00352820     0.00012724
     23      1      N          -0.00539020    -0.00088626     0.00630762
     24      2      C           0.00302740    -0.00581953    -0.00653391
     25      2      C           0.00553247     0.00165797    -0.00449653
     26      2      C           0.00082266     0.00479523    -0.00668737
     27      2      C           0.00426206    -0.00915096     0.00049029
     28      2      C          -0.00562529    -0.00629094    -0.00739002
     29      2      C           0.00132797     0.00464712    -0.00703927
     30      1      N          -0.01053425     0.00339389     0.01685984
     31      1      N           0.00311661     0.00510851     0.01678003
     32      1      N          -0.00598752     0.00661197     0.01434469
     33      3      H           0.00047105    -0.00428911     0.00507950
     34      3      H           0.00003586     0.00375606    -0.00499656
     35      3      H          -0.00335117     0.00378134     0.00429389
     36      3      H          -0.00211852    -0.00221257    -0.00439838
     37      3      H          -0.00325398    -0.00001487     0.00207919
     38      3      H           0.00327620    -0.00028067    -0.00249957
     39      3      H           0.00502743     0.00225833    -0.00115722
     40      3      H          -0.00683065     0.00032816     0.00221091
     41      3      H           0.00591696    -0.00229389    -0.00193046
     42      3      H          -0.00351470     0.00457033     0.00296144
     43      3      H           0.00049028    -0.00460072    -0.00241500
     44      3      H           0.00258604     0.00453194     0.00573300
     45      2      C          -0.00221480    -0.00041574     0.01011490
     46      2      C           0.00977143    -0.00144810    -0.00978504
     47      2      C          -0.00263201    -0.00095224     0.01150603
     48      2      C           0.01021220    -0.00246369     0.00002105
     49      2      C          -0.01148615     0.00048901     0.01163332
     50      2      C          -0.00231171     0.00255070    -0.01303239
     51      1      N          -0.00777346     0.00050163     0.00399229
     52      1      N           0.00534695    -0.00036511    -0.00317349
     53      2      C          -0.00919399     0.00169279    -0.00214935
     54      2      C           0.00025781     0.00004808    -0.00923171
     55      2      C          -0.00885582    -0.00038119     0.00616361
     56      2      C           0.00235276     0.00267948    -0.00728900
     57      2      C           0.00706616    -0.00020631     0.00861418
     58      2      C           0.01043695    -0.00161895    -0.01134848
     59      2      C           0.00298077     0.00073550     0.01825389
     60      2      C           0.01492246    -0.00287650    -0.02232591
     61      3      H           0.00490203    -0.00055371    -0.00540229
     62      3      H           0.00772084    -0.00190757     0.00684315
     63      3      H          -0.00753975     0.00072464     0.00603170
     64      3      H          -0.00353916     0.00098763    -0.00290956
     65      3      H          -0.00825791     0.00280798    -0.00688476
     66      3      H          -0.00435015     0.00027783     0.00351734
     67      3      H           0.00340591    -0.00157138     0.00233177
     68      3      H           0.00708338    -0.00120226    -0.00735645
     69      3      H          -0.00196835    -0.00109512     0.00684769
     70      3      H          -0.00735635     0.00124815    -0.00407500
     71      2      C          -0.00492139    -0.00112436     0.00984183
     72      2      C           0.00408878     0.00723126    -0.00752085
     73      2      C          -0.00286748     0.00279182     0.00743309
     74      2      C          -0.00235256     0.00774839     0.00111892
     75      2      C          -0.00123975    -0.00926864     0.01003839
     76      2      C           0.00062544    -0.00554946    -0.00992616
     77      1      N           0.00364899    -0.00717606     0.00395911
     78      1      N          -0.00475274     0.00715083    -0.00593017
     79      2      C           0.00438401    -0.00861917    -0.00083566
     80      2      C          -0.00034305     0.00198416    -0.00854693
     81      2      C           0.00137650    -0.00714052     0.00685533
     82      2      C          -0.00046190     0.00092633    -0.00807720
     83      2      C          -0.00062674     0.00632429     0.01304556
     84      2      C          -0.00500305     0.01084211    -0.01217860
     85      2      C           0.00416662     0.01166234     0.02023648
     86      2      C          -0.00171677    -0.01184525    -0.02437042
     87      3      H           0.00111893     0.00425951    -0.00364271
     88      3      H          -0.00150206     0.00869302     0.00651434
     89      3      H          -0.00129451    -0.00670812     0.00650652
     90      3      H          -0.00039523    -0.00381189    -0.00443985
     91      3      H           0.00345321    -0.00736413    -0.00839118
     92      3      H           0.00212230    -0.00444892     0.00438878
     93      3      H          -0.00176296     0.00306695     0.00364958
     94      3      H          -0.00394891     0.00626685    -0.00542254
     95      3      H           0.00063671    -0.00903111     0.00436689
     96      3      H           0.00369421     0.00631712    -0.00382711
     97      2      C          -0.00408030    -0.00797578     0.01001508
     98      2      C          -0.00400539     0.01094081    -0.00533191
     99      2      C          -0.00649175    -0.00230495    -0.00427707
    100      2      C           0.00306959     0.00786373    -0.01020278
    101      2      C           0.00942921    -0.00629958     0.00718324
    102      2      C          -0.00258644     0.00619462    -0.00687547
    103      1      N          -0.00156465     0.00371883     0.03352738
    104      1      N          -0.00076610     0.00435075    -0.03486253
    105      2      C           0.00846680     0.00151174     0.00105588
    106      2      C          -0.00478269     0.00407418     0.01133293
    107      2      C          -0.00291684    -0.01025007    -0.00779541
    108      2      C          -0.00058833     0.00723185     0.00906433
    109      2      C           0.00596464    -0.00440502    -0.01339187
    110      2      C          -0.00365093     0.01222855     0.00963219
    111      2      C          -0.00831070    -0.02019585     0.01793596
    112      2      C           0.01079724    -0.00980940    -0.02301622
    113      3      H          -0.00280824    -0.00287714     0.00547907
    114      3      H          -0.00827093     0.00509949     0.00103372
    115      3      H           0.00628250     0.00218714    -0.00719612
    116      3      H           0.00451585    -0.00216626     0.00056244
    117      3      H          -0.00499783    -0.00149214     0.00841092
    118      3      H          -0.00215946    -0.00520960     0.00042037
    119      3      H           0.00325450    -0.00095788    -0.00533986
    120      3      H           0.00415154     0.00944387    -0.00144240
    121      3      H           0.00800838    -0.00270308    -0.00031809
    122      3      H          -0.00294363    -0.00703140     0.00183223
 SUM OF ATOMIC FORCES          -0.00141632     0.00190339    -0.00015326     0.00237747

 Number of electrons:                                                        340
 Number of occupied orbitals:                                                170
 Number of molecular orbitals:                                               170

 Number of orbital functions:                                               1154
 Number of independent orbital functions:                                   1154

 Extrapolation method: ASPC


 SCF WAVEFUNCTION OPTIMIZATION

  ----------------------------------- OT ---------------------------------------
  Minimizer      : CG                  : conjugate gradient
  Preconditioner : FULL_SINGLE_INVERSE : inversion of 
                                         H + eS - 2*(Sc)(c^T*H*c+const)(Sc)^T
  Precond_solver : DEFAULT
  Line search    : 2PNT                : 2 energies, one gradient
  stepsize       :    0.08000000                  energy_gap     :    0.08000000
  eps_taylor     :   0.10000E-15                  max_taylor     :             4
  ----------------------------------- OT ---------------------------------------

  Step     Update method      Time    Convergence         Total energy    Change
  ------------------------------------------------------------------------------
     1 OT CG       0.80E-01  150.1     0.00253010      -477.5818942329 -4.78E+02
     2 OT LS       0.14E+00  107.2                     -477.6539770799
     3 OT CG       0.14E+00  179.2     0.00143984      -477.6707479746 -8.89E-02
     4 OT LS       0.62E-01  107.6                     -477.6623464581
     5 OT CG       0.62E-01  178.1     0.00078603      -477.6832138647 -1.25E-02
     6 OT LS       0.52E-01  107.0                     -477.6862403522
     7 OT CG       0.52E-01  177.6     0.00044995      -477.6863518838 -3.14E-03
     8 OT LS       0.63E-01  107.1                     -477.6875645890
     9 OT CG       0.63E-01  178.3     0.00021038      -477.6876029836 -1.25E-03
    10 OT LS       0.71E-01  107.2                     -477.6879088726
    11 OT CG       0.71E-01  178.4     0.00010024      -477.6879131752 -3.10E-04
    12 OT LS       0.68E-01  106.9                     -477.6879795623
    13 OT CG       0.68E-01  178.3     0.00006168      -477.6879797773 -6.66E-05
    14 OT LS       0.52E-01  107.6                     -477.6879976633
    15 OT CG       0.52E-01  178.8     0.00003352      -477.6879993140 -1.95E-05
    16 OT LS       0.56E-01  108.2                     -477.6880054494
    17 OT CG       0.56E-01  177.6     0.00002140      -477.6880054738 -6.16E-06
    18 OT LS       0.52E-01  107.1                     -477.6880077865
    19 OT CG       0.52E-01  178.4     0.00001189      -477.6880078010 -2.33E-06
    20 OT LS       0.64E-01  107.8                     -477.6880086600
    21 OT CG       0.64E-01  178.0     0.00000721      -477.6880086940 -8.93E-07
    22 OT LS       0.64E-01  107.3                     -477.6880090174
    23 OT CG       0.64E-01  178.0     0.00000486      -477.6880090174 -3.23E-07
    24 OT LS       0.62E-01  107.3                     -477.6880091613
    25 OT CG       0.62E-01  178.3     0.00000312      -477.6880091614 -1.44E-07
    26 OT LS       0.68E-01  107.8                     -477.6880092261
    27 OT CG       0.68E-01  179.1     0.00000214      -477.6880092266 -6.52E-08
    28 OT LS       0.72E-01  107.8                     -477.6880092589
    29 OT CG       0.72E-01  179.8     0.00000140      -477.6880092590 -3.24E-08
    30 OT LS       0.64E-01  107.4                     -477.6880092709
    31 OT CG       0.64E-01  178.5     0.00000093      -477.6880092711 -1.22E-08

  *** SCF run converged in    31 steps ***


  Electronic density on regular grids:       -339.9999995695        0.0000004305
  Core density on regular grids:              339.9999979036       -0.0000020964
  Total charge density on r-space grids:       -0.0000016659
  Total charge density g-space grids:          -0.0000016659

  Overlap energy of the core charge distribution:               0.00002238876927
  Self energy of the core charge distribution:              -1144.16468558070414
  Core Hamiltonian energy:                                    353.28715728151411
  Hartree energy:                                             461.82422123296732
  Exchange-correlation energy:                               -148.63472459369510

  Total energy:                                              -477.68800927114853

  outer SCF iter =    1 RMS gradient =   0.93E-06 energy =       -477.6880092711
  outer SCF loop converged in   1 iterations or   31 steps


 ENERGY| Total FORCE_EVAL ( QS ) energy (a.u.):             -477.688009277044841


 ATOMIC FORCES in [a.u.]

 # Atom   Kind   Element          X              Y              Z
      1      1      N          -0.00263673     0.00132606    -0.00571429
      2      2      C           0.00178333     0.00155101     0.00411033
      3      2      C          -0.00057923     0.00649750     0.00387971
      4      2      C           0.00310812     0.00357163     0.00444935
      5      2      C          -0.00637030     0.00107768     0.00631363
      6      2      C           0.00556212     0.00100524    -0.00346556
      7      2      C           0.00407511    -0.00723930    -0.00147623
      8      1      N          -0.00600667    -0.00645632     0.00649153
      9      1      N           0.00420820     0.01201938    -0.00880781
     10      1      N          -0.00329841    -0.00438383    -0.01121242
     11      3      H           0.00139110    -0.00566391    -0.00019450
     12      3      H          -0.00553360     0.00207832    -0.00231626
     13      3      H           0.00078667     0.00243706    -0.00117317
     14      3      H           0.00131076    -0.00429244     0.00673581
     15      3      H           0.00124230    -0.00378131    -0.00537826
     16      3      H          -0.00556719     0.00200881     0.00634912
     17      3      H           0.00399465     0.00584474     0.00494618
     18      3      H           0.00041843    -0.00718780    -0.00270553
     19      3      H           0.00185786    -0.00172759     0.00006483
     20      3      H          -0.00145726     0.00112272    -0.00605659
     21      3      H          -0.00533440    -0.00153302    -0.00060494
     22      3      H           0.00735356     0.00344612     0.00005013
     23      1      N          -0.00518352    -0.00076719     0.00644179
     24      2      C           0.00277815    -0.00463438    -0.00466068
     25      2      C           0.00334013     0.00173277    -0.00348483
     26      2      C           0.00003377     0.00312521    -0.00552389
     27      2      C           0.00347553    -0.00749988     0.00018528
     28      2      C          -0.00424000    -0.00510143    -0.00609014
     29      2      C           0.00196268     0.00298169    -0.00557790
     30      1      N          -0.00765635     0.00240672     0.01397982
     31      1      N           0.00276440     0.00258224     0.01391561
     32      1      N          -0.00397440     0.00623783     0.01108197
     33      3      H          -0.00019821    -0.00514664     0.00486452
     34      3      H           0.00071517     0.00403899    -0.00637443
     35      3      H          -0.00221443     0.00365639     0.00483067
     36      3      H          -0.00182950    -0.00241942    -0.00577315
     37      3      H          -0.00368286     0.00091111     0.00217977
     38      3      H           0.00436337    -0.00005395    -0.00350790
     39      3      H           0.00610255     0.00207566    -0.00127069
     40      3      H          -0.00734639    -0.00043261     0.00256115
     41      3      H           0.00627258    -0.00327984    -0.00223981
     42      3      H          -0.00466437     0.00479578     0.00253579
     43      3      H          -0.00058033    -0.00454670    -0.00322957
     44      3      H           0.00319306     0.00554856     0.00553167
     45      2      C          -0.00137613    -0.00038761     0.00773091
     46      2      C           0.00934476    -0.00151875    -0.00813681
     47      2      C          -0.00122022    -0.00102979     0.00980342
     48      2      C           0.00785494    -0.00211343     0.00044806
     49      2      C          -0.01125578     0.00061347     0.01000113
     50      2      C          -0.00236841     0.00233620    -0.01054542
     51      1      N          -0.00519638     0.00009607     0.00472904
     52      1      N           0.00269863     0.00004351    -0.00400930
     53      2      C          -0.00720543     0.00130834    -0.00206765
     54      2      C          -0.00084595     0.00019569    -0.00822276
     55      2      C          -0.00827906    -0.00040617     0.00488512
     56      2      C           0.00213808     0.00255157    -0.00605226
     57      2      C           0.00671693     0.00009050     0.00671173
     58      2      C           0.01020913    -0.00172368    -0.01012153
     59      2      C           0.00288902     0.00091545     0.01576996
     60      2      C           0.01296560    -0.00235237    -0.01884654
     61      3      H           0.00542053    -0.00062652    -0.00578990
     62      3      H           0.00811736    -0.00202453     0.00714444
     63      3      H          -0.00791861     0.00076434     0.00639511
     64      3      H          -0.00439371     0.00120721    -0.00349564
     65      3      H          -0.00859628     0.00291834    -0.00709358
     66      3      H          -0.00508439     0.00041380     0.00398590
     67      3      H           0.00418864    -0.00183961     0.00284586
     68      3      H           0.00745922    -0.00124406    -0.00768418
     69      3      H          -0.00283058    -0.00198336     0.00739511
     70      3      H          -0.00836879     0.00168290    -0.00460321
     71      2      C          -0.00441090    -0.00102005     0.00763520
     72      2      C           0.00380739     0.00674102    -0.00605357
     73      2      C          -0.00272794     0.00362448     0.00650861
     74      2      C          -0.00220938     0.00643155     0.00092204
     75      2      C          -0.00100924    -0.00910768     0.00884143
     76      2      C           0.00022888    -0.00551139    -0.00796117
     77      1      N           0.00254905    -0.00454163     0.00433216
     78      1      N          -0.00351432     0.00457656    -0.00642603
     79      2      C           0.00347523    -0.00679289    -0.00090424
     80      2      C           0.00033027     0.00066766    -0.00758457
     81      2      C           0.00115514    -0.00690217     0.00565033
     82      2      C          -0.00029540     0.00093831    -0.00639552
     83      2      C          -0.00068774     0.00626329     0.01052378
     84      2      C          -0.00485651     0.01055821    -0.01023913
     85      2      C           0.00372025     0.00984840     0.01756737
     86      2      C          -0.00209751    -0.01010857    -0.02082092
     87      3      H           0.00125845     0.00503836    -0.00411503
     88      3      H          -0.00149500     0.00904332     0.00675418
     89      3      H          -0.00137431    -0.00718998     0.00684126
     90      3      H          -0.00032595    -0.00445612    -0.00491638
     91      3      H           0.00354403    -0.00756266    -0.00858710
     92      3      H           0.00242296    -0.00498351     0.00470768
     93      3      H          -0.00204865     0.00370965     0.00423033
     94      3      H          -0.00415810     0.00672595    -0.00579901
     95      3      H           0.00052609    -0.00999355     0.00472958
     96      3      H           0.00445051     0.00736951    -0.00423427
     97      2      C          -0.00437954    -0.00673387     0.00879851
     98      2      C          -0.00421877     0.00970608    -0.00362435
     99      2      C          -0.00578918    -0.00265649    -0.00471902
    100      2      C           0.00362140     0.00669058    -0.00946912
    101      2      C           0.00862048    -0.00469834     0.00613612
    102      2      C          -0.00230125     0.00462746    -0.00540948
    103      1      N          -0.00164847     0.00468536     0.02538153
    104      1      N          -0.00121387     0.00543436    -0.02695198
    105      2      C           0.00786755     0.00085846     0.00218537
    106      2      C          -0.00470698     0.00282195     0.01065215
    107      2      C          -0.00319928    -0.00868029    -0.00649474
    108      2      C          -0.00005017     0.00558930     0.00704771
    109      2      C           0.00559453    -0.00292953    -0.01174043
    110      2      C          -0.00277220     0.01121679     0.00725007
    111      2      C          -0.00751380    -0.01737320     0.01516021
    112      2      C           0.00950499    -0.00806582    -0.01948227
    113      3      H          -0.00316732    -0.00310988     0.00596739
    114      3      H          -0.00875191     0.00537128     0.00103188
    115      3      H           0.00658028     0.00242397    -0.00758004
    116      3      H           0.00541115    -0.00266365     0.00045242
    117      3      H          -0.00523155    -0.00144174     0.00874344
    118      3      H          -0.00253136    -0.00600472     0.00056234
    119      3      H           0.00365167    -0.00094274    -0.00600615
    120      3      H           0.00436217     0.00991712    -0.00146312
    121      3      H           0.00941257    -0.00294031    -0.00025824
    122      3      H          -0.00359824    -0.00811728     0.00215958
 SUM OF ATOMIC FORCES          -0.00138722     0.00217007    -0.00062614     0.00265059

 Number of electrons:                                                        340
 Number of occupied orbitals:                                                170
 Number of molecular orbitals:                                               170

 Number of orbital functions:                                               1154
 Number of independent orbital functions:                                   1154

 Extrapolation method: ASPC


 SCF WAVEFUNCTION OPTIMIZATION

  ----------------------------------- OT ---------------------------------------
  Minimizer      : CG                  : conjugate gradient
  Preconditioner : FULL_SINGLE_INVERSE : inversion of 
                                         H + eS - 2*(Sc)(c^T*H*c+const)(Sc)^T
  Precond_solver : DEFAULT
  Line search    : 2PNT                : 2 energies, one gradient
  stepsize       :    0.08000000                  energy_gap     :    0.08000000
  eps_taylor     :   0.10000E-15                  max_taylor     :             4
  ----------------------------------- OT ---------------------------------------

  Step     Update method      Time    Convergence         Total energy    Change
  ------------------------------------------------------------------------------
     1 OT CG       0.80E-01  150.2     0.00126629      -477.6612166866 -4.78E+02
     2 OT LS       0.14E+00  107.9                     -477.6793552505
     3 OT CG       0.14E+00  178.0     0.00070468      -477.6837482127 -2.25E-02
     4 OT LS       0.63E-01  108.6                     -477.6818716538
     5 OT CG       0.63E-01  179.2     0.00038818      -477.6868363652 -3.09E-03
     6 OT LS       0.52E-01  107.5                     -477.6875667466
     7 OT CG       0.52E-01  177.9     0.00021884      -477.6876036059 -7.67E-04
     8 OT LS       0.65E-01  107.7                     -477.6878976152
     9 OT CG       0.65E-01  177.3     0.00010232      -477.6879109798 -3.07E-04
    10 OT LS       0.71E-01  106.9                     -477.6879835036
    11 OT CG       0.71E-01  178.1     0.00004952      -477.6879839659 -7.30E-05
    12 OT LS       0.66E-01  107.0                     -477.6879998321
    13 OT CG       0.66E-01  178.5     0.00003153      -477.6879999153 -1.59E-05
    14 OT LS       0.50E-01  107.5                     -477.6880043111
    15 OT CG       0.50E-01  177.3     0.00001755      -477.6880048134 -4.90E-06
    16 OT LS       0.54E-01  108.2                     -477.6880064373
    17 OT CG       0.54E-01  178.0     0.00001101      -477.6880064455 -1.63E-06
    18 OT LS       0.57E-01  107.5                     -477.6880071183
    19 OT CG       0.57E-01  178.3     0.00000599      -477.6880071198 -6.74E-07
    20 OT LS       0.68E-01  107.4                     -477.6880073522
    21 OT CG       0.68E-01  178.2     0.00000372      -477.6880073585 -2.39E-07
    22 OT LS       0.66E-01  107.2                     -477.6880074476
    23 OT CG       0.66E-01  178.4     0.00000248      -477.6880074477 -8.92E-08
    24 OT LS       0.62E-01  107.0                     -477.6880074846
    25 OT CG       0.62E-01  177.2     0.00000164      -477.6880074848 -3.71E-08
    26 OT LS       0.65E-01  105.9                     -477.6880075018
    27 OT CG       0.65E-01  175.2     0.00000108      -477.6880075018 -1.71E-08
    28 OT LS       0.72E-01  106.1                     -477.6880075100
    29 OT CG       0.72E-01  176.3     0.00000070      -477.6880075101 -8.23E-09

  *** SCF run converged in    29 steps ***


  Electronic density on regular grids:       -339.9999995690        0.0000004310
  Core density on regular grids:              339.9999979034       -0.0000020966
  Total charge density on r-space grids:       -0.0000016657
  Total charge density g-space grids:          -0.0000016657

  Overlap energy of the core charge distribution:               0.00002244114884
  Self energy of the core charge distribution:              -1144.16468558070414
  Core Hamiltonian energy:                                    353.29739455801814
  Hartree energy:                                             461.81718298998368
  Exchange-correlation energy:                               -148.63792191852329

  Total energy:                                              -477.68800751007689

  outer SCF iter =    1 RMS gradient =   0.70E-06 energy =       -477.6880075101
  outer SCF loop converged in   1 iterations or   29 steps


 ENERGY| Total FORCE_EVAL ( QS ) energy (a.u.):             -477.688007513001480


 ATOMIC FORCES in [a.u.]

 # Atom   Kind   Element          X              Y              Z
      1      1      N          -0.00261662     0.00143321    -0.00571511
      2      2      C           0.00162712     0.00146466     0.00392536
      3      2      C          -0.00042727     0.00651089     0.00374276
      4      2      C           0.00295894     0.00341556     0.00431080
      5      2      C          -0.00620900     0.00109161     0.00622477
      6      2      C           0.00538928     0.00101068    -0.00338414
      7      2      C           0.00399742    -0.00705366    -0.00141567
      8      1      N          -0.00588176    -0.00637154     0.00662345
      9      1      N           0.00400931     0.01179668    -0.00857050
     10      1      N          -0.00324912    -0.00416184    -0.01101229
     11      3      H           0.00144918    -0.00574514    -0.00011997
     12      3      H          -0.00548507     0.00218680    -0.00227652
     13      3      H           0.00066636     0.00244690    -0.00116104
     14      3      H           0.00133743    -0.00432813     0.00684130
     15      3      H           0.00130796    -0.00369980    -0.00541180
     16      3      H          -0.00555635     0.00201082     0.00648177
     17      3      H           0.00396648     0.00592014     0.00497533
     18      3      H           0.00035321    -0.00727376    -0.00267057
     19      3      H           0.00196646    -0.00176713     0.00008135
     20      3      H          -0.00145552     0.00115527    -0.00613386
     21      3      H          -0.00537909    -0.00163207    -0.00063785
     22      3      H           0.00746158     0.00343889     0.00004319
     23      1      N          -0.00516623    -0.00075518     0.00645515
     24      2      C           0.00275906    -0.00453435    -0.00449457
     25      2      C           0.00314858     0.00174126    -0.00339657
     26      2      C          -0.00003907     0.00297746    -0.00542370
     27      2      C           0.00340744    -0.00735661     0.00015862
     28      2      C          -0.00411875    -0.00499655    -0.00598263
     29      2      C           0.00201862     0.00283756    -0.00545268
     30      1      N          -0.00740187     0.00232175     0.01373213
     31      1      N           0.00273318     0.00236102     0.01366733
     32      1      N          -0.00379811     0.00620616     0.01079569
     33      3      H          -0.00025577    -0.00522017     0.00484601
     34      3      H           0.00077449     0.00406378    -0.00649548
     35      3      H          -0.00211613     0.00364548     0.00487716
     36      3      H          -0.00180397    -0.00243760    -0.00589334
     37      3      H          -0.00371938     0.00099053     0.00218834
     38      3      H           0.00445887    -0.00003373    -0.00359598
     39      3      H           0.00619595     0.00205976    -0.00128061
     40      3      H          -0.00739106    -0.00049836     0.00259141
     41      3      H           0.00630358    -0.00336648    -0.00226665
     42      3      H          -0.00476419     0.00481531     0.00249908
     43      3      H          -0.00067377    -0.00454188    -0.00330049
     44      3      H           0.00324554     0.00563658     0.00551439
     45      2      C          -0.00130458    -0.00038574     0.00752475
     46      2      C           0.00930933    -0.00152481    -0.00799668
     47      2      C          -0.00109522    -0.00103694     0.00965799
     48      2      C           0.00764604    -0.00208198     0.00048512
     49      2      C          -0.01123575     0.00062417     0.00985977
     50      2      C          -0.00237301     0.00231750    -0.01032915
     51      1      N          -0.00497030     0.00006045     0.00479266
     52      1      N           0.00246857     0.00007960    -0.00408373
     53      2      C          -0.00703023     0.00127372    -0.00206024
     54      2      C          -0.00094451     0.00020940    -0.00813711
     55      2      C          -0.00823072    -0.00040798     0.00477728
     56      2      C           0.00211998     0.00254026    -0.00594460
     57      2      C           0.00668805     0.00011580     0.00654693
     58      2      C           0.01019049    -0.00173298    -0.01001607
     59      2      C           0.00288076     0.00093028     0.01555611
     60      2      C           0.01278958    -0.00230575    -0.01854454
     61      3      H           0.00546583    -0.00063278    -0.00582380
     62      3      H           0.00815245    -0.00203486     0.00717078
     63      3      H          -0.00795070     0.00076758     0.00642627
     64      3      H          -0.00446766     0.00122616    -0.00354637
     65      3      H          -0.00862631     0.00292813    -0.00711185
     66      3      H          -0.00514847     0.00042570     0.00402672
     67      3      H           0.00425697    -0.00186297     0.00289056
     68      3      H           0.00749146    -0.00124754    -0.00771241
     69      3      H          -0.00290562    -0.00206070     0.00744249
     70      3      H          -0.00845536     0.00171995    -0.00464856
     71      2      C          -0.00436693    -0.00100985     0.00744396
     72      2      C           0.00378300     0.00669991    -0.00592627
     73      2      C          -0.00271611     0.00369637     0.00642945
     74      2      C          -0.00219746     0.00631839     0.00090484
     75      2      C          -0.00098935    -0.00909496     0.00873954
     76      2      C           0.00019439    -0.00551114    -0.00779171
     77      1      N           0.00245476    -0.00431097     0.00436407
     78      1      N          -0.00340813     0.00434929    -0.00646870
     79      2      C           0.00339565    -0.00663093    -0.00090914
     80      2      C           0.00038881     0.00055346    -0.00750554
     81      2      C           0.00113857    -0.00688566     0.00554809
     82      2      C          -0.00028353     0.00094372    -0.00625025
     83      2      C          -0.00069323     0.00625902     0.01030461
     84      2      C          -0.00484383     0.01053264    -0.01007223
     85      2      C           0.00368078     0.00968800     0.01733876
     86      2      C          -0.00212871    -0.00995475    -0.02051465
     87      3      H           0.00127060     0.00510567    -0.00415604
     88      3      H          -0.00149441     0.00907349     0.00677467
     89      3      H          -0.00138102    -0.00723158     0.00687018
     90      3      H          -0.00031991    -0.00451170    -0.00495762
     91      3      H           0.00355227    -0.00758050    -0.00860422
     92      3      H           0.00244909    -0.00503042     0.00473573
     93      3      H          -0.00207327     0.00376506     0.00428060
     94      3      H          -0.00417608     0.00676501    -0.00583121
     95      3      H           0.00051617    -0.01007683     0.00476094
     96      3      H           0.00451549     0.00746049    -0.00426927
     97      2      C          -0.00440870    -0.00662371     0.00869151
     98      2      C          -0.00423753     0.00959831    -0.00347413
     99      2      C          -0.00572964    -0.00268534    -0.00475377
    100      2      C           0.00367258     0.00658880    -0.00940688
    101      2      C           0.00855111    -0.00455996     0.00604391
    102      2      C          -0.00227649     0.00449074    -0.00528170
    103      1      N          -0.00166052     0.00476628     0.02469172
    104      1      N          -0.00124792     0.00552961    -0.02628241
    105      2      C           0.00781490     0.00080326     0.00228120
    106      2      C          -0.00470275     0.00271082     0.01059448
    107      2      C          -0.00322491    -0.00854435    -0.00637919
    108      2      C          -0.00000377     0.00544611     0.00687301
    109      2      C           0.00556446    -0.00279804    -0.01159721
    110      2      C          -0.00269467     0.01112993     0.00704095
    111      2      C          -0.00744118    -0.01712789     0.01491909
    112      2      C           0.00939093    -0.00791801    -0.01917520
    113      3      H          -0.00319839    -0.00313018     0.00600965
    114      3      H          -0.00879312     0.00539455     0.00103161
    115      3      H           0.00660638     0.00244481    -0.00761410
    116      3      H           0.00548904    -0.00270676     0.00044294
    117      3      H          -0.00525185    -0.00143723     0.00877275
    118      3      H          -0.00256357    -0.00607368     0.00057429
    119      3      H           0.00368603    -0.00094155    -0.00606393
    120      3      H           0.00438043     0.00995796    -0.00146482
    121      3      H           0.00953456    -0.00296070    -0.00025339
    122      3      H          -0.00365517    -0.00821121     0.00218829
 SUM OF ATOMIC FORCES          -0.00138314     0.00219228    -0.00066707     0.00267659

 *******************************************************************************
 ***                 BRENT   - NUMBER OF ENERGY EVALUATIONS :       4        ***
 *******************************************************************************

 --------  Informations at step =     1 ------------
  Optimization Method        =                   SD
  Total Energy               =      -477.6880092770
  Real energy change         =        -0.0226797251
  Decrease in energy         =                  YES
  Used time                  =            26024.844

  Convergence check :
  Max. step size             =         0.0489512482
  Conv. limit for step size  =         0.0010000000
  Convergence in step size   =                   NO
  RMS step size              =         0.0135633025
  Conv. limit for RMS step   =         0.0010000000
  Convergence in RMS step    =                   NO
  Max. gradient              =         0.0332613520
  Conv. limit for gradients  =         0.0010000000
  Conv. for gradients        =                   NO
  RMS gradient               =         0.0092159811
  Conv. limit for RMS grad.  =         0.0010000000
  Conv. for gradients        =                   NO
 ---------------------------------------------------

 Number of electrons:                                                        340
 Number of occupied orbitals:                                                170
 Number of molecular orbitals:                                               170

 Number of orbital functions:                                               1154
 Number of independent orbital functions:                                   1154

 Extrapolation method: ASPC


 SCF WAVEFUNCTION OPTIMIZATION

  ----------------------------------- OT ---------------------------------------
  Minimizer      : CG                  : conjugate gradient
  Preconditioner : FULL_SINGLE_INVERSE : inversion of 
                                         H + eS - 2*(Sc)(c^T*H*c+const)(Sc)^T
  Precond_solver : DEFAULT
  Line search    : 2PNT                : 2 energies, one gradient
  stepsize       :    0.08000000                  energy_gap     :    0.08000000
  eps_taylor     :   0.10000E-15                  max_taylor     :             4
  ----------------------------------- OT ---------------------------------------

  Step     Update method      Time    Convergence         Total energy    Change
  ------------------------------------------------------------------------------
     1 OT CG       0.80E-01  147.4     0.00038441      -477.6855471826 -4.78E+02
     2 OT LS       0.14E+00  106.6                     -477.6872161256
     3 OT CG       0.14E+00  176.1     0.00021573      -477.6876149656 -2.07E-03
     4 OT LS       0.63E-01  106.5                     -477.6874316541
     5 OT CG       0.63E-01  175.2     0.00011853      -477.6879000519 -2.85E-04
     6 OT LS       0.52E-01  106.1                     -477.6879689779
     7 OT CG       0.52E-01  174.8     0.00006688      -477.6879718365 -7.18E-05
     8 OT LS       0.65E-01  107.0                     -477.6879991753
     9 OT CG       0.65E-01  177.0     0.00003129      -477.6880002598 -2.84E-05
    10 OT LS       0.71E-01  106.4                     -477.6880070560
    11 OT CG       0.71E-01  179.1     0.00001504      -477.6880071148 -6.86E-06
    12 OT LS       0.67E-01  108.0                     -477.6880085917
    13 OT CG       0.67E-01  177.5     0.00000947      -477.6880085984 -1.48E-06
    14 OT LS       0.51E-01  108.3                     -477.6880090075
    15 OT CG       0.51E-01  179.4     0.00000516      -477.6880090493 -4.51E-07
    16 OT LS       0.55E-01  107.9                     -477.6880091915
    17 OT CG       0.55E-01  178.3     0.00000326      -477.6880091920 -1.43E-07
    18 OT LS       0.54E-01  107.1                     -477.6880092485
    19 OT CG       0.54E-01  177.9     0.00000177      -477.6880092485 -5.65E-08
    20 OT LS       0.65E-01  108.0                     -477.6880092679
    21 OT CG       0.65E-01  179.0     0.00000109      -477.6880092684 -1.99E-08
    22 OT LS       0.60E-01  107.5                     -477.6880092754
    23 OT CG       0.60E-01  178.0     0.00000071      -477.6880092754 -7.02E-09

  *** SCF run converged in    23 steps ***


  Electronic density on regular grids:       -339.9999995695        0.0000004305
  Core density on regular grids:              339.9999979036       -0.0000020964
  Total charge density on r-space grids:       -0.0000016659
  Total charge density g-space grids:          -0.0000016659

  Overlap energy of the core charge distribution:               0.00002238876927
  Self energy of the core charge distribution:              -1144.16468558070414
  Core Hamiltonian energy:                                    353.28701704656794
  Hartree energy:                                             461.82433105630565
  Exchange-correlation energy:                               -148.63469418635515

  Total energy:                                              -477.68800927541633

  outer SCF iter =    1 RMS gradient =   0.71E-06 energy =       -477.6880092754
  outer SCF loop converged in   1 iterations or   23 steps


 ENERGY| Total FORCE_EVAL ( QS ) energy (a.u.):             -477.688009278464619


 ATOMIC FORCES in [a.u.]

 # Atom   Kind   Element          X              Y              Z
      1      1      N          -0.00263635     0.00132617    -0.00571388
      2      2      C           0.00178120     0.00155144     0.00411049
      3      2      C          -0.00057927     0.00649901     0.00387915
      4      2      C           0.00311000     0.00356955     0.00444796
      5      2      C          -0.00637126     0.00107812     0.00631500
      6      2      C           0.00556249     0.00100591    -0.00346562
      7      2      C           0.00407582    -0.00723975    -0.00147612
      8      1      N          -0.00600740    -0.00645643     0.00649072
      9      1      N           0.00420790     0.01201975    -0.00880735
     10      1      N          -0.00329799    -0.00438303    -0.01121255
     11      3      H           0.00139110    -0.00566411    -0.00019437
     12      3      H          -0.00553387     0.00207808    -0.00231646
     13      3      H           0.00078726     0.00243693    -0.00117327
     14      3      H           0.00131074    -0.00429254     0.00673608
     15      3      H           0.00124211    -0.00378161    -0.00537802
     16      3      H          -0.00556736     0.00200890     0.00634916
     17      3      H           0.00399466     0.00584468     0.00494597
     18      3      H           0.00041860    -0.00718769    -0.00270569
     19      3      H           0.00185791    -0.00172777     0.00006484
     20      3      H          -0.00145732     0.00112264    -0.00605630
     21      3      H          -0.00533423    -0.00153272    -0.00060472
     22      3      H           0.00735308     0.00344602     0.00004998
     23      1      N          -0.00518246    -0.00076661     0.00644169
     24      2      C           0.00277862    -0.00463542    -0.00466031
     25      2      C           0.00334023     0.00173470    -0.00348438
     26      2      C           0.00003144     0.00312420    -0.00552449
     27      2      C           0.00347615    -0.00750093     0.00018542
     28      2      C          -0.00424061    -0.00510209    -0.00608991
     29      2      C           0.00196317     0.00298219    -0.00557929
     30      1      N          -0.00765719     0.00240744     0.01398053
     31      1      N           0.00276472     0.00258188     0.01391719
     32      1      N          -0.00397416     0.00623884     0.01108129
     33      3      H          -0.00019779    -0.00514601     0.00486471
     34      3      H           0.00071517     0.00403879    -0.00637460
     35      3      H          -0.00221504     0.00365642     0.00483042
     36      3      H          -0.00182961    -0.00241936    -0.00577293
     37      3      H          -0.00368241     0.00091059     0.00217968
     38      3      H           0.00436339    -0.00005387    -0.00350781
     39      3      H           0.00610238     0.00207562    -0.00127074
     40      3      H          -0.00734619    -0.00043233     0.00256099
     41      3      H           0.00627250    -0.00327962    -0.00223968
     42      3      H          -0.00466395     0.00479572     0.00253577
     43      3      H          -0.00058024    -0.00454659    -0.00322942
     44      3      H           0.00319276     0.00554821     0.00553177
     45      2      C          -0.00137593    -0.00038775     0.00773105
     46      2      C           0.00934613    -0.00151919    -0.00813588
     47      2      C          -0.00122130    -0.00102944     0.00980410
     48      2      C           0.00785659    -0.00211375     0.00045104
     49      2      C          -0.01125564     0.00061311     0.01000225
     50      2      C          -0.00236951     0.00233642    -0.01054507
     51      1      N          -0.00519450     0.00009636     0.00472426
     52      1      N           0.00269628     0.00004475    -0.00401423
     53      2      C          -0.00720272     0.00130680    -0.00206594
     54      2      C          -0.00084965     0.00019700    -0.00822365
     55      2      C          -0.00828033    -0.00040601     0.00488746
     56      2      C           0.00213920     0.00255104    -0.00605173
     57      2      C           0.00671784     0.00009034     0.00671168
     58      2      C           0.01021165    -0.00172465    -0.01012061
     59      2      C           0.00288944     0.00091531     0.01577204
     60      2      C           0.01296640    -0.00235256    -0.01884945
     61      3      H           0.00542028    -0.00062639    -0.00579002
     62      3      H           0.00811674    -0.00202433     0.00714390
     63      3      H          -0.00791857     0.00076432     0.00639512
     64      3      H          -0.00439353     0.00120717    -0.00349563
     65      3      H          -0.00859718     0.00291858    -0.00709405
     66      3      H          -0.00508472     0.00041386     0.00398609
     67      3      H           0.00418849    -0.00183956     0.00284570
     68      3      H           0.00745859    -0.00124385    -0.00768396
     69      3      H          -0.00283067    -0.00198341     0.00739503
     70      3      H          -0.00836856     0.00168248    -0.00460298
     71      2      C          -0.00441106    -0.00101977     0.00763447
     72      2      C           0.00380762     0.00674130    -0.00605392
     73      2      C          -0.00272774     0.00362545     0.00650902
     74      2      C          -0.00221016     0.00643195     0.00092183
     75      2      C          -0.00100923    -0.00910986     0.00884177
     76      2      C           0.00022888    -0.00551251    -0.00796193
     77      1      N           0.00254755    -0.00453988     0.00433337
     78      1      N          -0.00351263     0.00457511    -0.00642509
     79      2      C           0.00347579    -0.00679215    -0.00090525
     80      2      C           0.00033033     0.00066728    -0.00758682
     81      2      C           0.00115624    -0.00690400     0.00565147
     82      2      C          -0.00029623     0.00094032    -0.00639441
     83      2      C          -0.00068783     0.00626387     0.01052381
     84      2      C          -0.00485728     0.01055873    -0.01023944
     85      2      C           0.00372042     0.00984693     0.01756779
     86      2      C          -0.00209737    -0.01010746    -0.02082221
     87      3      H           0.00125841     0.00503815    -0.00411506
     88      3      H          -0.00149507     0.00904346     0.00675416
     89      3      H          -0.00137422    -0.00718989     0.00684136
     90      3      H          -0.00032592    -0.00445580    -0.00491623
     91      3      H           0.00354407    -0.00756295    -0.00858710
     92      3      H           0.00242297    -0.00498382     0.00470787
     93      3      H          -0.00204852     0.00370940     0.00423021
     94      3      H          -0.00415816     0.00672571    -0.00579893
     95      3      H           0.00052580    -0.00999308     0.00472959
     96      3      H           0.00444991     0.00736894    -0.00423410
     97      2      C          -0.00438122    -0.00673250     0.00879765
     98      2      C          -0.00422006     0.00970588    -0.00362248
     99      2      C          -0.00579028    -0.00265293    -0.00471803
    100      2      C           0.00362460     0.00668972    -0.00947001
    101      2      C           0.00862020    -0.00469876     0.00613558
    102      2      C          -0.00229996     0.00462556    -0.00540822
    103      1      N          -0.00165219     0.00468150     0.02538246
    104      1      N          -0.00120894     0.00543366    -0.02695311
    105      2      C           0.00786653     0.00086206     0.00218480
    106      2      C          -0.00470890     0.00281917     0.01065337
    107      2      C          -0.00319896    -0.00868054    -0.00649430
    108      2      C          -0.00005059     0.00558657     0.00704665
    109      2      C           0.00559563    -0.00292696    -0.01174025
    110      2      C          -0.00277103     0.01121761     0.00724815
    111      2      C          -0.00751249    -0.01737256     0.01515967
    112      2      C           0.00950322    -0.00806680    -0.01948062
    113      3      H          -0.00316737    -0.00311004     0.00596732
    114      3      H          -0.00875188     0.00537123     0.00103180
    115      3      H           0.00658057     0.00242439    -0.00758064
    116      3      H           0.00541084    -0.00266345     0.00045255
    117      3      H          -0.00523198    -0.00144154     0.00874420
    118      3      H          -0.00253121    -0.00600429     0.00056204
    119      3      H           0.00365177    -0.00094286    -0.00600623
    120      3      H           0.00436225     0.00991723    -0.00146307
    121      3      H           0.00941181    -0.00294019    -0.00025846
    122      3      H          -0.00359768    -0.00811646     0.00215936
 SUM OF ATOMIC FORCES          -0.00138723     0.00217008    -0.00062616     0.00265061

 --------------------------
 OPTIMIZATION STEP:      2
 --------------------------

 Number of electrons:                                                        340
 Number of occupied orbitals:                                                170
 Number of molecular orbitals:                                               170

 Number of orbital functions:                                               1154
 Number of independent orbital functions:                                   1154

 Extrapolation method: ASPC


 SCF WAVEFUNCTION OPTIMIZATION

  ----------------------------------- OT ---------------------------------------
  Minimizer      : CG                  : conjugate gradient
  Preconditioner : FULL_SINGLE_INVERSE : inversion of 
                                         H + eS - 2*(Sc)(c^T*H*c+const)(Sc)^T
  Precond_solver : DEFAULT
  Line search    : 2PNT                : 2 energies, one gradient
  stepsize       :    0.08000000                  energy_gap     :    0.08000000
  eps_taylor     :   0.10000E-15                  max_taylor     :             4
  ----------------------------------- OT ---------------------------------------

  Step     Update method      Time    Convergence         Total energy    Change
  ------------------------------------------------------------------------------
     1 OT CG       0.80E-01  150.5     0.00004990      -477.6879677731 -4.78E+02
     2 OT LS       0.14E+00  108.4                     -477.6879958463
     3 OT CG       0.14E+00  178.1     0.00002883      -477.6880024553 -3.47E-05
     4 OT LS       0.59E-01  108.6                     -477.6879977682
     5 OT CG       0.59E-01  177.7     0.00001629      -477.6880072675 -4.81E-06
     6 OT LS       0.51E-01  107.6                     -477.6880085734
     7 OT CG       0.51E-01  177.6     0.00000881      -477.6880086035 -1.34E-06
     8 OT LS       0.67E-01  107.8                     -477.6880090842
     9 OT CG       0.67E-01  177.9     0.00000442      -477.6880091110 -5.07E-07
    10 OT LS       0.62E-01  106.9                     -477.6880092284
    11 OT CG       0.62E-01  179.0     0.00000260      -477.6880092292 -1.18E-07
    12 OT LS       0.50E-01  107.5                     -477.6880092603
    13 OT CG       0.50E-01  178.4     0.00000141      -477.6880092622 -3.30E-08
    14 OT LS       0.67E-01  107.5                     -477.6880092743
    15 OT CG       0.67E-01  178.5     0.00000080      -477.6880092752 -1.30E-08

  *** SCF run converged in    15 steps ***


  Electronic density on regular grids:       -339.9999995695        0.0000004305
  Core density on regular grids:              339.9999979036       -0.0000020964
  Total charge density on r-space grids:       -0.0000016659
  Total charge density g-space grids:          -0.0000016659

  Overlap energy of the core charge distribution:               0.00002238876927
  Self energy of the core charge distribution:              -1144.16468558070414
  Core Hamiltonian energy:                                    353.28702783381044
  Hartree energy:                                             461.82432742189212
  Exchange-correlation energy:                               -148.63470133895984

  Total energy:                                              -477.68800927519203

  outer SCF iter =    1 RMS gradient =   0.80E-06 energy =       -477.6880092752
  outer SCF loop converged in   1 iterations or   15 steps


 ENERGY| Total FORCE_EVAL ( QS ) energy (a.u.):             -477.688009275192030


 Number of electrons:                                                        340
 Number of occupied orbitals:                                                170
 Number of molecular orbitals:                                               170

 Number of orbital functions:                                               1154
 Number of independent orbital functions:                                   1154

 Extrapolation method: ASPC


 SCF WAVEFUNCTION OPTIMIZATION

  ----------------------------------- OT ---------------------------------------
  Minimizer      : CG                  : conjugate gradient
  Preconditioner : FULL_SINGLE_INVERSE : inversion of 
                                         H + eS - 2*(Sc)(c^T*H*c+const)(Sc)^T
  Precond_solver : DEFAULT
  Line search    : 2PNT                : 2 energies, one gradient
  stepsize       :    0.08000000                  energy_gap     :    0.08000000
  eps_taylor     :   0.10000E-15                  max_taylor     :             4
  ----------------------------------- OT ---------------------------------------

  Step     Update method      Time    Convergence         Total energy    Change
  ------------------------------------------------------------------------------
     1 OT CG       0.80E-01  150.3     0.00046781      -477.6978863387 -4.78E+02
     2 OT LS       0.13E+00  106.7                     -477.7002708856
     3 OT CG       0.13E+00  178.2     0.00030176      -477.7006950141 -2.81E-03
     4 OT LS       0.63E-01  106.5                     -477.7006156463
     5 OT CG       0.63E-01  177.9     0.00012195      -477.7012606943 -5.66E-04
     6 OT LS       0.76E-01  107.7                     -477.7013680594
     7 OT CG       0.76E-01  177.8     0.00007430      -477.7013709844 -1.10E-04
     8 OT LS       0.54E-01  107.7                     -477.7013954314
     9 OT CG       0.54E-01  178.2     0.00003995      -477.7014001614 -2.92E-05
    10 OT LS       0.65E-01  107.5                     -477.7014099939
    11 OT CG       0.65E-01  178.4     0.00002185      -477.7014102710 -1.01E-05
    12 OT LS       0.52E-01  107.4                     -477.7014125677
    13 OT CG       0.52E-01  178.0     0.00001303      -477.7014127087 -2.44E-06
    14 OT LS       0.59E-01  107.6                     -477.7014136766
    15 OT CG       0.59E-01  179.1     0.00000745      -477.7014136902 -9.82E-07
    16 OT LS       0.55E-01  108.6                     -477.7014139879
    17 OT CG       0.55E-01  178.1     0.00000503      -477.7014139895 -2.99E-07
    18 OT LS       0.61E-01  108.0                     -477.7014141392
    19 OT CG       0.61E-01  179.1     0.00000294      -477.7014141406 -1.51E-07
    20 OT LS       0.65E-01  108.2                     -477.7014141957
    21 OT CG       0.65E-01  178.8     0.00000206      -477.7014141960 -5.53E-08
    22 OT LS       0.67E-01  107.7                     -477.7014142239
    23 OT CG       0.67E-01  179.1     0.00000140      -477.7014142239 -2.80E-08
    24 OT LS       0.66E-01  108.0                     -477.7014142368
    25 OT CG       0.66E-01  179.6     0.00000085      -477.7014142368 -1.28E-08

  *** SCF run converged in    25 steps ***


  Electronic density on regular grids:       -339.9999995711        0.0000004289
  Core density on regular grids:              339.9999979021       -0.0000020979
  Total charge density on r-space grids:       -0.0000016690
  Total charge density g-space grids:          -0.0000016690

  Overlap energy of the core charge distribution:               0.00001971844990
  Self energy of the core charge distribution:              -1144.16468558070414
  Core Hamiltonian energy:                                    352.44034718815431
  Hartree energy:                                             462.40635584443999
  Exchange-correlation energy:                               -148.38345140710271

  Total energy:                                              -477.70141423676262

  outer SCF iter =    1 RMS gradient =   0.85E-06 energy =       -477.7014142368
  outer SCF loop converged in   1 iterations or   25 steps


 ENERGY| Total FORCE_EVAL ( QS ) energy (a.u.):             -477.701414236762616


 Number of electrons:                                                        340
 Number of occupied orbitals:                                                170
 Number of molecular orbitals:                                               170

 Number of orbital functions:                                               1154
 Number of independent orbital functions:                                   1154

 Extrapolation method: ASPC


 SCF WAVEFUNCTION OPTIMIZATION

  ----------------------------------- OT ---------------------------------------
  Minimizer      : CG                  : conjugate gradient
  Preconditioner : FULL_SINGLE_INVERSE : inversion of 
                                         H + eS - 2*(Sc)(c^T*H*c+const)(Sc)^T
  Precond_solver : DEFAULT
  Line search    : 2PNT                : 2 energies, one gradient
  stepsize       :    0.08000000                  energy_gap     :    0.08000000
  eps_taylor     :   0.10000E-15                  max_taylor     :             4
  ----------------------------------- OT ---------------------------------------

  Step     Update method      Time    Convergence         Total energy    Change
  ------------------------------------------------------------------------------
     1 OT CG       0.80E-01  150.9     0.00019830      -477.6940097691 -4.78E+02
     2 OT LS       0.14E+00  109.2                     -477.6944448556
     3 OT CG       0.14E+00  180.1     0.00012142      -477.6945327456 -5.23E-04
     4 OT LS       0.63E-01  108.0                     -477.6945035604
     5 OT CG       0.63E-01  179.4     0.00005584      -477.6946239640 -9.12E-05
     6 OT LS       0.62E-01  109.0                     -477.6946429593
     7 OT CG       0.62E-01  180.3     0.00003599      -477.6946429639 -1.90E-05
     8 OT LS       0.54E-01  108.1                     -477.6946497117
     9 OT CG       0.54E-01  179.4     0.00001822      -477.6946498572 -6.89E-06
    10 OT LS       0.60E-01  107.8                     -477.6946517951
    11 OT CG       0.60E-01  179.0     0.00001158      -477.6946518134 -1.96E-06
    12 OT LS       0.47E-01  108.9                     -477.6946523871
    13 OT CG       0.47E-01  180.2     0.00000626      -477.6946524336 -6.20E-07
    14 OT LS       0.61E-01  108.8                     -477.6946526556
    15 OT CG       0.61E-01  180.0     0.00000383      -477.6946526676 -2.34E-07
    16 OT LS       0.59E-01  107.3                     -477.6946527521
    17 OT CG       0.59E-01  179.5     0.00000223      -477.6946527522 -8.46E-08
    18 OT LS       0.77E-01  107.4                     -477.6946527874
    19 OT CG       0.77E-01  180.3     0.00000134      -477.6946527894 -3.73E-08
    20 OT LS       0.67E-01  107.8                     -477.6946528011
    21 OT CG       0.67E-01  179.4     0.00000094      -477.6946528013 -1.18E-08

  *** SCF run converged in    21 steps ***


  Electronic density on regular grids:       -339.9999995517        0.0000004483
  Core density on regular grids:              339.9999979031       -0.0000020969
  Total charge density on r-space grids:       -0.0000016487
  Total charge density g-space grids:          -0.0000016487

  Overlap energy of the core charge distribution:               0.00001695801602
  Self energy of the core charge distribution:              -1144.16468558070414
  Core Hamiltonian energy:                                    351.12553697916593
  Hartree energy:                                             463.32877548798837
  Exchange-correlation energy:                               -147.98429664575949

  Total energy:                                              -477.69465280129339

  outer SCF iter =    1 RMS gradient =   0.94E-06 energy =       -477.6946528013
  outer SCF loop converged in   1 iterations or   21 steps


 ENERGY| Total FORCE_EVAL ( QS ) energy (a.u.):             -477.694652801293387


 *******************************************************************************
 ***                 MNBRACK - NUMBER OF ENERGY EVALUATIONS :       3        ***
 *******************************************************************************

 Number of electrons:                                                        340
 Number of occupied orbitals:                                                170
 Number of molecular orbitals:                                               170

 Number of orbital functions:                                               1154
 Number of independent orbital functions:                                   1154

 Extrapolation method: ASPC


 SCF WAVEFUNCTION OPTIMIZATION

  ----------------------------------- OT ---------------------------------------
  Minimizer      : CG                  : conjugate gradient
  Preconditioner : FULL_SINGLE_INVERSE : inversion of 
                                         H + eS - 2*(Sc)(c^T*H*c+const)(Sc)^T
  Precond_solver : DEFAULT
  Line search    : 2PNT                : 2 energies, one gradient
  stepsize       :    0.08000000                  energy_gap     :    0.08000000
  eps_taylor     :   0.10000E-15                  max_taylor     :             4
  ----------------------------------- OT ---------------------------------------

  Step     Update method      Time    Convergence         Total energy    Change
  ------------------------------------------------------------------------------
     1 OT CG       0.80E-01  150.8     0.00157208      -477.6615567718 -4.78E+02
     2 OT LS       0.13E+00  108.2                     -477.6885455531
     3 OT CG       0.13E+00  180.0     0.00100529      -477.6934208568 -3.19E-02
     4 OT LS       0.64E-01  107.8                     -477.6925465811
     5 OT CG       0.64E-01  178.3     0.00041104      -477.6997025113 -6.28E-03
     6 OT LS       0.73E-01  107.7                     -477.7008955016
     7 OT CG       0.73E-01  178.6     0.00025467      -477.7009170589 -1.21E-03
     8 OT LS       0.53E-01  108.4                     -477.7012002660
     9 OT CG       0.53E-01  178.8     0.00013642      -477.7012521653 -3.35E-04
    10 OT LS       0.64E-01  108.3                     -477.7013655768
    11 OT CG       0.64E-01  179.5     0.00007354      -477.7013693405 -1.17E-04
    12 OT LS       0.53E-01  107.4                     -477.7013963600
    13 OT CG       0.53E-01  179.5     0.00004252      -477.7013975637 -2.82E-05
    14 OT LS       0.61E-01  108.5                     -477.7014082466
    15 OT CG       0.61E-01  178.2     0.00002443      -477.7014084365 -1.09E-05
    16 OT LS       0.54E-01  107.2                     -477.7014115108
    17 OT CG       0.54E-01  179.1     0.00001637      -477.7014115752 -3.14E-06
    18 OT LS       0.60E-01  108.1                     -477.7014131358
    19 OT CG       0.60E-01  178.6     0.00000959      -477.7014131540 -1.58E-06
    20 OT LS       0.64E-01  107.2                     -477.7014137288
    21 OT CG       0.64E-01  179.4     0.00000663      -477.7014137310 -5.77E-07
    22 OT LS       0.67E-01  108.8                     -477.7014140193
    23 OT CG       0.67E-01  179.5     0.00000455      -477.7014140199 -2.89E-07
    24 OT LS       0.66E-01  108.0                     -477.7014141550
    25 OT CG       0.66E-01  180.0     0.00000276      -477.7014141550 -1.35E-07
    26 OT LS       0.72E-01  107.8                     -477.7014142087
    27 OT CG       0.72E-01  179.3     0.00000190      -477.7014142091 -5.41E-08
    28 OT LS       0.61E-01  108.0                     -477.7014142297
    29 OT CG       0.61E-01  178.9     0.00000122      -477.7014142305 -2.14E-08
    30 OT LS       0.62E-01  107.6                     -477.7014142394
    31 OT CG       0.62E-01  177.8     0.00000072      -477.7014142394 -8.93E-09

  *** SCF run converged in    31 steps ***


  Electronic density on regular grids:       -339.9999995711        0.0000004289
  Core density on regular grids:              339.9999979021       -0.0000020979
  Total charge density on r-space grids:       -0.0000016690
  Total charge density g-space grids:          -0.0000016690

  Overlap energy of the core charge distribution:               0.00001971844990
  Self energy of the core charge distribution:              -1144.16468558070414
  Core Hamiltonian energy:                                    352.44041917840150
  Hartree energy:                                             462.40629786705284
  Exchange-correlation energy:                               -148.38346542264165

  Total energy:                                              -477.70141423944153

  outer SCF iter =    1 RMS gradient =   0.72E-06 energy =       -477.7014142394
  outer SCF loop converged in   1 iterations or   31 steps


 ENERGY| Total FORCE_EVAL ( QS ) energy (a.u.):             -477.701414242906253


 ATOMIC FORCES in [a.u.]

 # Atom   Kind   Element          X              Y              Z
      1      1      N          -0.00244321    -0.00204770    -0.00248723
      2      2      C           0.00768133     0.00209157     0.00816496
      3      2      C          -0.00483783     0.00116357     0.00793077
      4      2      C           0.00518349     0.00817759     0.00878976
      5      2      C          -0.00885006     0.00228277     0.00544657
      6      2      C           0.00766652     0.00006909    -0.00345545
      7      2      C           0.00426259    -0.00890650    -0.00353397
      8      1      N          -0.00060071     0.00045109     0.00638894
      9      1      N          -0.00027870     0.00068975     0.00193271
     10      1      N          -0.00104627     0.00150216     0.00158005
     11      3      H          -0.00168838    -0.00077805    -0.00339312
     12      3      H          -0.00640832    -0.00152364    -0.00322459
     13      3      H           0.00514676     0.00205248    -0.00137606
     14      3      H          -0.00054242    -0.00142526     0.00002362
     15      3      H          -0.00100572    -0.00553984    -0.00347902
     16      3      H          -0.00496229     0.00179852    -0.00026519
     17      3      H           0.00414447     0.00173315     0.00298942
     18      3      H           0.00279211    -0.00255898    -0.00379806
     19      3      H          -0.00234114    -0.00015070    -0.00073800
     20      3      H          -0.00138830    -0.00109153    -0.00074395
     21      3      H          -0.00291660     0.00242692     0.00033648
     22      3      H           0.00072285     0.00322890    -0.00019826
     23      1      N          -0.00405324    -0.00078965     0.00302713
     24      2      C           0.00190603    -0.00561673    -0.00996135
     25      2      C           0.00764139    -0.00144931    -0.00579418
     26      2      C           0.00401371     0.00730464    -0.00589218
     27      2      C           0.00536501    -0.00645589     0.00048135
     28      2      C          -0.00417318    -0.00703215    -0.00528807
     29      2      C          -0.00210163     0.00519047    -0.00628308
     30      1      N           0.00091890    -0.00004067    -0.00114054
     31      1      N           0.00298361    -0.00436798     0.00057558
     32      1      N           0.00035447     0.00032712    -0.00082188
     33      3      H           0.00253860    -0.00136145     0.00487257
     34      3      H          -0.00178408     0.00173989    -0.00009279
     35      3      H          -0.00572184     0.00367601     0.00247298
     36      3      H          -0.00245212    -0.00074493     0.00052790
     37      3      H          -0.00145485    -0.00264432     0.00151647
     38      3      H          -0.00085439    -0.00094274     0.00041093
     39      3      H           0.00139976     0.00244669    -0.00024571
     40      3      H          -0.00429403     0.00283974     0.00084202
     41      3      H           0.00371828     0.00063087    -0.00046897
     42      3      H          -0.00012838     0.00304150     0.00387512
     43      3      H           0.00369618    -0.00394181     0.00056499
     44      3      H           0.00014933     0.00070430     0.00589032
     45      2      C           0.00117291    -0.00020257     0.00334550
     46      2      C           0.00325941    -0.00096598    -0.00041661
     47      2      C           0.00304082    -0.00123305     0.00317306
     48      2      C           0.00322984    -0.00081187    -0.00029583
     49      2      C          -0.00109925    -0.00048974     0.00230165
     50      2      C          -0.00448380     0.00135379    -0.00190483
     51      1      N          -0.00774873     0.00109582    -0.00117633
     52      1      N           0.00588236    -0.00101481     0.00145677
     53      2      C          -0.00362702     0.00014198    -0.00176840
     54      2      C          -0.00375371     0.00022313    -0.00287843
     55      2      C          -0.00414666    -0.00018781     0.00084624
     56      2      C          -0.00038107     0.00225553    -0.00004022
     57      2      C           0.00646408     0.00025260    -0.00069117
     58      2      C           0.00203063    -0.00024542    -0.00336893
     59      2      C          -0.00434737    -0.00526693     0.00846327
     60      2      C          -0.00652837     0.00361648    -0.00571272
     61      3      H           0.00510485    -0.00066366    -0.00528515
     62      3      H           0.00333006    -0.00081120     0.00480571
     63      3      H          -0.00803170     0.00075530     0.00623694
     64      3      H          -0.00137106     0.00060994    -0.00253312
     65      3      H          -0.00408828     0.00153452    -0.00501952
     66      3      H          -0.00325536    -0.00002807     0.00280352
     67      3      H           0.00237219    -0.00101499     0.00206995
     68      3      H           0.00714879    -0.00127617    -0.00753554
     69      3      H           0.00123873     0.00199860     0.00482602
     70      3      H           0.00038636    -0.00187820    -0.00155672
     71      2      C          -0.00201125     0.00071368     0.00184535
     72      2      C           0.00176402     0.00445484    -0.00193840
     73      2      C          -0.00109763     0.00438385     0.00171017
     74      2      C          -0.00269210     0.00257902     0.00048916
     75      2      C           0.00004093    -0.00203977     0.00261464
     76      2      C          -0.00081204    -0.00470407    -0.00049219
     77      1      N           0.00310972    -0.00615845    -0.00044130
     78      1      N          -0.00414849     0.00597856     0.00039494
     79      2      C           0.00143656    -0.00226132    -0.00108831
     80      2      C           0.00139727    -0.00232876    -0.00263214
     81      2      C           0.00049464    -0.00334585     0.00099768
     82      2      C           0.00065278    -0.00095772    -0.00098652
     83      2      C          -0.00088709     0.00496229     0.00128888
     84      2      C          -0.00048253     0.00185911    -0.00333674
     85      2      C           0.00019266    -0.00638481     0.00355010
     86      2      C           0.00242795     0.00636641    -0.00498681
     87      3      H           0.00113135     0.00282901    -0.00306500
     88      3      H          -0.00152413     0.00531714     0.00478399
     89      3      H          -0.00108275    -0.00603873     0.00635137
     90      3      H          -0.00047891    -0.00266801    -0.00405537
     91      3      H           0.00159833    -0.00338350    -0.00579430
     92      3      H           0.00129071    -0.00328731     0.00372246
     93      3      H          -0.00139032     0.00279726     0.00385512
     94      3      H          -0.00416099     0.00671553    -0.00588910
     95      3      H           0.00112887    -0.00051357     0.00222216
     96      3      H          -0.00088794    -0.00092352    -0.00232785
     97      2      C          -0.00348936     0.00069121     0.00135845
     98      2      C          -0.00246707     0.00199848     0.00039821
     99      2      C          -0.00323797    -0.00042105    -0.00249549
    100      2      C           0.00179740     0.00059704    -0.00253842
    101      2      C           0.00573215     0.00069565     0.00004128
    102      2      C          -0.00126753     0.00057935    -0.00084448
    103      1      N          -0.00078262     0.00380095     0.00234492
    104      1      N          -0.00105595     0.00221290    -0.00302242
    105      2      C           0.00390788     0.00128841     0.00050269
    106      2      C          -0.00043312    -0.00116416     0.00221957
    107      2      C          -0.00406023    -0.00236096     0.00146194
    108      2      C           0.00113864     0.00249230     0.00117131
    109      2      C           0.00190092     0.00294488    -0.00179913
    110      2      C           0.00052954     0.00296685     0.00009071
    111      2      C           0.00900674    -0.00374106     0.00053806
    112      2      C          -0.00182741    -0.00877481    -0.00063425
    113      3      H          -0.00265893    -0.00295261     0.00532004
    114      3      H          -0.00522872     0.00425808     0.00041914
    115      3      H           0.00512025     0.00211408    -0.00617314
    116      3      H           0.00315633    -0.00150516     0.00142858
    117      3      H          -0.00433837    -0.00107518     0.00742739
    118      3      H          -0.00128317    -0.00350908    -0.00077530
    119      3      H           0.00327903    -0.00094383    -0.00562906
    120      3      H           0.00197769     0.00670886    -0.00023560
    121      3      H          -0.00116465    -0.00205636     0.00031890
    122      3      H           0.00183025    -0.00063256    -0.00146398
 SUM OF ATOMIC FORCES          -0.00115230     0.00207972     0.00232604     0.00332618

 Number of electrons:                                                        340
 Number of occupied orbitals:                                                170
 Number of molecular orbitals:                                               170

 Number of orbital functions:                                               1154
 Number of independent orbital functions:                                   1154

 Extrapolation method: ASPC


 SCF WAVEFUNCTION OPTIMIZATION

  ----------------------------------- OT ---------------------------------------
  Minimizer      : CG                  : conjugate gradient
  Preconditioner : FULL_SINGLE_INVERSE : inversion of 
                                         H + eS - 2*(Sc)(c^T*H*c+const)(Sc)^T
  Precond_solver : DEFAULT
  Line search    : 2PNT                : 2 energies, one gradient
  stepsize       :    0.08000000                  energy_gap     :    0.08000000
  eps_taylor     :   0.10000E-15                  max_taylor     :             4
  ----------------------------------- OT ---------------------------------------

  Step     Update method      Time    Convergence         Total energy    Change
  ------------------------------------------------------------------------------
     1 OT CG       0.80E-01  151.5     0.00271630      -477.5838848126 -4.78E+02
     2 OT LS       0.13E+00  107.5                     -477.6638357844
     3 OT CG       0.13E+00  179.5     0.00178746      -477.6774535021 -9.36E-02
     4 OT LS       0.63E-01  108.3                     -477.6750455484
     5 OT CG       0.63E-01  179.8     0.00070135      -477.6972429121 -1.98E-02
     6 OT LS       0.75E-01  106.7                     -477.7007777576
     7 OT CG       0.75E-01  179.2     0.00044007      -477.7008769124 -3.63E-03
     8 OT LS       0.53E-01  107.3                     -477.7016902158
     9 OT CG       0.53E-01  179.7     0.00023267      -477.7018749370 -9.98E-04
    10 OT LS       0.64E-01  107.5                     -477.7022025146
    11 OT CG       0.64E-01  179.2     0.00012689      -477.7022128136 -3.38E-04
    12 OT LS       0.53E-01  107.6                     -477.7022921112
    13 OT CG       0.53E-01  178.5     0.00007096      -477.7022958042 -8.30E-05
    14 OT LS       0.63E-01  107.5                     -477.7023261166
    15 OT CG       0.63E-01  179.0     0.00003867      -477.7023269964 -3.12E-05
    16 OT LS       0.56E-01  107.6                     -477.7023350339
    17 OT CG       0.56E-01  177.1     0.00002633      -477.7023351774 -8.18E-06
    18 OT LS       0.56E-01  107.5                     -477.7023389655
    19 OT CG       0.56E-01  178.3     0.00001518      -477.7023389655 -3.79E-06
    20 OT LS       0.60E-01  106.9                     -477.7023403213
    21 OT CG       0.60E-01  178.5     0.00001003      -477.7023403293 -1.36E-06
    22 OT LS       0.68E-01  107.8                     -477.7023409906
    23 OT CG       0.68E-01  179.3     0.00000685      -477.7023409987 -6.69E-07
    24 OT LS       0.65E-01  107.7                     -477.7023412961
    25 OT CG       0.65E-01  178.8     0.00000419      -477.7023412968 -2.98E-07
    26 OT LS       0.71E-01  108.0                     -477.7023414182
    27 OT CG       0.71E-01  180.0     0.00000291      -477.7023414192 -1.22E-07
    28 OT LS       0.61E-01  107.5                     -477.7023414683
    29 OT CG       0.61E-01  178.2     0.00000184      -477.7023414697 -5.05E-08
    30 OT LS       0.62E-01  107.4                     -477.7023414902
    31 OT CG       0.62E-01  179.2     0.00000109      -477.7023414902 -2.05E-08
    32 OT LS       0.69E-01  107.8                     -477.7023414981
    33 OT CG       0.69E-01  179.2     0.00000065      -477.7023414982 -7.96E-09

  *** SCF run converged in    33 steps ***


  Electronic density on regular grids:       -339.9999995659        0.0000004341
  Core density on regular grids:              339.9999979064       -0.0000020936
  Total charge density on r-space grids:       -0.0000016595
  Total charge density g-space grids:          -0.0000016595

  Overlap energy of the core charge distribution:               0.00001811892251
  Self energy of the core charge distribution:              -1144.16468558070414
  Core Hamiltonian energy:                                    351.77474456173502
  Hartree energy:                                             462.87037456757065
  Exchange-correlation energy:                               -148.18279316572801

  Total energy:                                              -477.70234149820396

  outer SCF iter =    1 RMS gradient =   0.65E-06 energy =       -477.7023414982
  outer SCF loop converged in   1 iterations or   33 steps


 ENERGY| Total FORCE_EVAL ( QS ) energy (a.u.):             -477.702341501295905


 ATOMIC FORCES in [a.u.]

 # Atom   Kind   Element          X              Y              Z
      1      1      N          -0.00227580    -0.00482278    -0.00012995
      2      2      C           0.01231684     0.00264647     0.01122069
      3      2      C          -0.00835254    -0.00323233     0.01093005
      4      2      C           0.00677514     0.01192375     0.01201089
      5      2      C          -0.01072292     0.00320013     0.00484322
      6      2      C           0.00937324    -0.00060012    -0.00334089
      7      2      C           0.00423818    -0.01021587    -0.00505010
      8      1      N           0.00370137     0.00593075     0.00557429
      9      1      N          -0.00480903    -0.00887852     0.01115316
     10      1      N           0.00083909     0.00692453     0.01207104
     11      3      H          -0.00407879     0.00296250    -0.00580677
     12      3      H          -0.00706581    -0.00435054    -0.00392716
     13      3      H           0.00854237     0.00177972    -0.00152190
     14      3      H          -0.00188333     0.00088451    -0.00510554
     15      3      H          -0.00279102    -0.00689305    -0.00194888
     16      3      H          -0.00444137     0.00158084    -0.00532282
     17      3      H           0.00423722    -0.00149970     0.00145424
     18      3      H           0.00462644     0.00111278    -0.00460722
     19      3      H          -0.00560346     0.00108812    -0.00137386
     20      3      H          -0.00133252    -0.00279599     0.00337651
     21      3      H          -0.00098725     0.00550740     0.00106908
     22      3      H          -0.00439652     0.00302563    -0.00038499
     23      1      N          -0.00316804    -0.00080735     0.00013282
     24      2      C           0.00105447    -0.00637024    -0.01395153
     25      2      C           0.01098724    -0.00400202    -0.00740993
     26      2      C           0.00709203     0.01058835    -0.00597534
     27      2      C           0.00681414    -0.00563262     0.00061050
     28      2      C          -0.00405663    -0.00847142    -0.00472168
     29      2      C          -0.00525835     0.00684734    -0.00683598
     30      1      N           0.00875945    -0.00238310    -0.01359809
     31      1      N           0.00298903    -0.01053232    -0.01050423
     32      1      N           0.00423319    -0.00410594    -0.01095285
     33      3      H           0.00466755     0.00160510     0.00483848
     34      3      H          -0.00362255    -0.00006911     0.00472407
     35      3      H          -0.00845119     0.00367420     0.00059495
     36      3      H          -0.00293554     0.00059259     0.00535671
     37      3      H           0.00029427    -0.00542572     0.00097453
     38      3      H          -0.00488825    -0.00164387     0.00337206
     39      3      H          -0.00229169     0.00269748     0.00055290
     40      3      H          -0.00185020     0.00538882    -0.00051574
     41      3      H           0.00169332     0.00368539     0.00090078
     42      3      H           0.00343138     0.00162515     0.00489441
     43      3      H           0.00700681    -0.00344658     0.00348813
     44      3      H          -0.00220163    -0.00310229     0.00611330
     45      2      C           0.00320293    -0.00006695     0.00004307
     46      2      C          -0.00164786    -0.00049828     0.00551094
     47      2      C           0.00639321    -0.00140506    -0.00193884
     48      2      C          -0.00030610     0.00018549    -0.00075873
     49      2      C           0.00687864    -0.00135648    -0.00369793
     50      2      C          -0.00619822     0.00059617     0.00471550
     51      1      N          -0.00985292     0.00190989    -0.00598021
     52      1      N           0.00866249    -0.00187255     0.00578459
     53      2      C          -0.00090835    -0.00074957    -0.00162783
     54      2      C          -0.00601885     0.00024276     0.00127957
     55      2      C          -0.00083283    -0.00001038    -0.00226860
     56      2      C          -0.00237768     0.00203244     0.00446254
     57      2      C           0.00629893     0.00032936    -0.00639659
     58      2      C          -0.00435447     0.00093614     0.00194671
     59      2      C          -0.01008014    -0.01016589     0.00278764
     60      2      C          -0.02264986     0.00853633     0.00551867
     61      3      H           0.00485379    -0.00069235    -0.00488482
     62      3      H          -0.00040257     0.00013003     0.00299396
     63      3      H          -0.00813909     0.00075231     0.00612224
     64      3      H           0.00102307     0.00013957    -0.00177869
     65      3      H          -0.00056494     0.00044750    -0.00340525
     66      3      H          -0.00179733    -0.00037968     0.00185597
     67      3      H           0.00092155    -0.00035128     0.00144688
     68      3      H           0.00691033    -0.00130264    -0.00741492
     69      3      H           0.00436896     0.00504190     0.00287170
     70      3      H           0.00694612    -0.00448829     0.00054380
     71      2      C          -0.00019519     0.00210761    -0.00245687
     72      2      C           0.00012730     0.00262986     0.00123060
     73      2      C           0.00020863     0.00497387    -0.00201095
     74      2      C          -0.00307150    -0.00037298     0.00025144
     75      2      C           0.00081690     0.00354445    -0.00228560
     76      2      C          -0.00159816    -0.00406125     0.00526441
     77      1      N           0.00358296    -0.00757967    -0.00416622
     78      1      N          -0.00465840     0.00715982     0.00592577
     79      2      C          -0.00014157     0.00121043    -0.00133090
     80      2      C           0.00220301    -0.00466560     0.00120384
     81      2      C          -0.00001318    -0.00048016    -0.00258035
     82      2      C           0.00138628    -0.00245422     0.00304309
     83      2      C          -0.00105742     0.00392291    -0.00578875
     84      2      C           0.00296592    -0.00495367     0.00206639
     85      2      C          -0.00268057    -0.01956122    -0.00801540
     86      2      C           0.00597351     0.01978500     0.00799911
     87      3      H           0.00102839     0.00107206    -0.00222609
     88      3      H          -0.00154965     0.00238725     0.00323183
     89      3      H          -0.00085528    -0.00512274     0.00595084
     90      3      H          -0.00060135    -0.00124279    -0.00335990
     91      3      H           0.00008488    -0.00012064    -0.00361378
     92      3      H           0.00038652    -0.00193555     0.00293232
     93      3      H          -0.00086282     0.00206476     0.00354951
     94      3      H          -0.00417023     0.00672127    -0.00596604
     95      3      H           0.00159351     0.00660653     0.00050362
     96      3      H          -0.00487171    -0.00709219    -0.00108768
     97      2      C          -0.00266957     0.00634692    -0.00435721
     98      2      C          -0.00115729    -0.00393885     0.00337331
     99      2      C          -0.00126707     0.00151823    -0.00068800
    100      2      C           0.00029062    -0.00403786     0.00283233
    101      2      C           0.00350171     0.00474291    -0.00466918
    102      2      C          -0.00053244    -0.00243673     0.00261248
    103      1      N          -0.00012450     0.00260530    -0.01391217
    104      1      N          -0.00083651    -0.00051446     0.01377547
    105      2      C           0.00073658     0.00181745    -0.00084908
    106      2      C           0.00290921    -0.00407861    -0.00428541
    107      2      C          -0.00469875     0.00237421     0.00760623
    108      2      C           0.00208747     0.00021901    -0.00336654
    109      2      C          -0.00103540     0.00726348     0.00583733
    110      2      C           0.00313753    -0.00326062    -0.00530742
    111      2      C           0.02250059     0.00777136    -0.01179879
    112      2      C          -0.01105170    -0.00912698     0.01493853
    113      3      H          -0.00225243    -0.00282767     0.00480179
    114      3      H          -0.00245169     0.00338235    -0.00007005
    115      3      H           0.00395635     0.00186631    -0.00506239
    116      3      H           0.00136203    -0.00058603     0.00220662
    117      3      H          -0.00362556    -0.00078357     0.00638887
    118      3      H          -0.00029326    -0.00153218    -0.00184339
    119      3      H           0.00298537    -0.00094832    -0.00533343
    120      3      H           0.00009692     0.00419016     0.00074208
    121      3      H          -0.00894461    -0.00156936     0.00086893
    122      3      H           0.00590050     0.00482886    -0.00427744
 SUM OF ATOMIC FORCES          -0.00090791     0.00175894     0.00343041     0.00396055

 Number of electrons:                                                        340
 Number of occupied orbitals:                                                170
 Number of molecular orbitals:                                               170

 Number of orbital functions:                                               1154
 Number of independent orbital functions:                                   1154

 Extrapolation method: ASPC


 SCF WAVEFUNCTION OPTIMIZATION

  ----------------------------------- OT ---------------------------------------
  Minimizer      : CG                  : conjugate gradient
  Preconditioner : FULL_SINGLE_INVERSE : inversion of 
                                         H + eS - 2*(Sc)(c^T*H*c+const)(Sc)^T
  Precond_solver : DEFAULT
  Line search    : 2PNT                : 2 energies, one gradient
  stepsize       :    0.08000000                  energy_gap     :    0.08000000
  eps_taylor     :   0.10000E-15                  max_taylor     :             4
  ----------------------------------- OT ---------------------------------------

  Step     Update method      Time    Convergence         Total energy    Change
  ------------------------------------------------------------------------------
     1 OT CG       0.80E-01  151.1     0.00230559      -477.6170893997 -4.78E+02
     2 OT LS       0.13E+00  107.6                     -477.6753589866
     3 OT CG       0.13E+00  179.9     0.00145177      -477.6862107017 -6.91E-02
     4 OT LS       0.64E-01  108.4                     -477.6841765786
     5 OT CG       0.64E-01  179.0     0.00060341      -477.6993596950 -1.31E-02
     6 OT LS       0.73E-01  108.4                     -477.7019121202
     7 OT CG       0.73E-01  178.4     0.00037157      -477.7019492834 -2.59E-03
     8 OT LS       0.54E-01  108.3                     -477.7025809613
     9 OT CG       0.54E-01  175.4     0.00019890      -477.7026739015 -7.25E-04
    10 OT LS       0.64E-01  107.5                     -477.7029156307
    11 OT CG       0.64E-01  178.2     0.00010593      -477.7029223053 -2.48E-04
    12 OT LS       0.54E-01  107.5                     -477.7029803788
    13 OT CG       0.54E-01  178.3     0.00006092      -477.7029822295 -5.99E-05
    14 OT LS       0.64E-01  107.5                     -477.7030048860
    15 OT CG       0.64E-01  178.8     0.00003327      -477.7030053604 -2.31E-05
    16 OT LS       0.60E-01  108.7                     -477.7030118698
    17 OT CG       0.60E-01  179.2     0.00002298      -477.7030118905 -6.53E-06
    18 OT LS       0.56E-01  107.8                     -477.7030147962
    19 OT CG       0.56E-01  177.8     0.00001370      -477.7030148094 -2.92E-06
    20 OT LS       0.62E-01  107.2                     -477.7030159348
    21 OT CG       0.62E-01  178.9     0.00000962      -477.7030159430 -1.13E-06
    22 OT LS       0.63E-01  109.0                     -477.7030165136
    23 OT CG       0.63E-01  179.8     0.00000651      -477.7030165138 -5.71E-07
    24 OT LS       0.65E-01  107.4                     -477.7030167819
    25 OT CG       0.65E-01  177.9     0.00000396      -477.7030167821 -2.68E-07
    26 OT LS       0.70E-01  108.7                     -477.7030168888
    27 OT CG       0.70E-01  180.9     0.00000269      -477.7030168894 -1.07E-07
    28 OT LS       0.60E-01  108.3                     -477.7030169311
    29 OT CG       0.60E-01  180.3     0.00000172      -477.7030169322 -4.28E-08
    30 OT LS       0.61E-01  107.0                     -477.7030169500
    31 OT CG       0.61E-01  179.2     0.00000100      -477.7030169500 -1.78E-08

  *** SCF run converged in    31 steps ***


  Electronic density on regular grids:       -339.9999995688        0.0000004312
  Core density on regular grids:              339.9999979063       -0.0000020937
  Total charge density on r-space grids:       -0.0000016625
  Total charge density g-space grids:          -0.0000016625

  Overlap energy of the core charge distribution:               0.00001869028291
  Self energy of the core charge distribution:              -1144.16468558070414
  Core Hamiltonian energy:                                    352.03324401726695
  Hartree energy:                                             462.68947099033591
  Exchange-correlation energy:                               -148.26106506722928

  Total energy:                                              -477.70301695004753

  outer SCF iter =    1 RMS gradient =   0.10E-05 energy =       -477.7030169500
  outer SCF loop converged in   1 iterations or   31 steps


 ENERGY| Total FORCE_EVAL ( QS ) energy (a.u.):             -477.703016956794102


 ATOMIC FORCES in [a.u.]

 # Atom   Kind   Element          X              Y              Z
      1      1      N          -0.00234191    -0.00373126    -0.00102110
      2      2      C           0.01051709     0.00241705     0.01004776
      3      2      C          -0.00696973    -0.00150523     0.00978604
      4      2      C           0.00616060     0.01045658     0.01078042
      5      2      C          -0.01000402     0.00284714     0.00506916
      6      2      C           0.00870483    -0.00034657    -0.00339652
      7      2      C           0.00426542    -0.00970700    -0.00447291
      8      1      N           0.00202266     0.00379597     0.00598726
      9      1      N          -0.00293645    -0.00508784     0.00748532
     10      1      N           0.00009423     0.00473070     0.00794807
     11      3      H          -0.00315403     0.00152063    -0.00488027
     12      3      H          -0.00681378    -0.00325342    -0.00365561
     13      3      H           0.00722693     0.00188247    -0.00146658
     14      3      H          -0.00137500    -0.00001787    -0.00312985
     15      3      H          -0.00209571    -0.00637070    -0.00254720
     16      3      H          -0.00464838     0.00167074    -0.00337382
     17      3      H           0.00420403    -0.00024416     0.00205021
     18      3      H           0.00391733    -0.00031696    -0.00429827
     19      3      H          -0.00434069     0.00060717    -0.00112642
     20      3      H          -0.00135425    -0.00213782     0.00178205
     21      3      H          -0.00173954     0.00431471     0.00078565
     22      3      H          -0.00241785     0.00310800    -0.00031336
     23      1      N          -0.00351121    -0.00080037     0.00128819
     24      2      C           0.00140189    -0.00607913    -0.01242132
     25      2      C           0.00969249    -0.00300608    -0.00680406
     26      2      C           0.00590235     0.00931377    -0.00596499
     27      2      C           0.00625556    -0.00595282     0.00057131
     28      2      C          -0.00410903    -0.00792113    -0.00493524
     29      2      C          -0.00403614     0.00621218    -0.00662169
     30      1      N           0.00559089    -0.00142694    -0.00869830
     31      1      N           0.00300440    -0.00806137    -0.00613526
     32      1      N           0.00267358    -0.00240483    -0.00693240
     33      3      H           0.00384310     0.00045390     0.00485612
     34      3      H          -0.00292176     0.00063343     0.00286653
     35      3      H          -0.00739423     0.00367687     0.00132701
     36      3      H          -0.00274854     0.00007111     0.00349456
     37      3      H          -0.00038470    -0.00434714     0.00118716
     38      3      H          -0.00332923    -0.00137149     0.00223498
     39      3      H          -0.00085892     0.00260436     0.00024346
     40      3      H          -0.00280413     0.00440111     0.00001228
     41      3      H           0.00248166     0.00250120     0.00037108
     42      3      H           0.00204924     0.00217928     0.00450206
     43      3      H           0.00572653    -0.00364107     0.00235913
     44      3      H          -0.00129295    -0.00162391     0.00603300
     45      2      C           0.00241228    -0.00011881     0.00131008
     46      2      C           0.00026969    -0.00068291     0.00322206
     47      2      C           0.00509290    -0.00133743     0.00003586
     48      2      C           0.00105600    -0.00019944    -0.00058943
     49      2      C           0.00378023    -0.00101989    -0.00137290
     50      2      C          -0.00552621     0.00088914     0.00216117
     51      1      N          -0.00902530     0.00159019    -0.00410062
     52      1      N           0.00755356    -0.00153653     0.00410409
     53      2      C          -0.00195343    -0.00040577    -0.00167427
     54      2      C          -0.00514233     0.00023562    -0.00033111
     55      2      C          -0.00212552    -0.00008041    -0.00106388
     56      2      C          -0.00160077     0.00211828     0.00273655
     57      2      C           0.00635931     0.00030519    -0.00419185
     58      2      C          -0.00187728     0.00047504    -0.00011854
     59      2      C          -0.00784826    -0.00825864     0.00498746
     60      2      C          -0.01629657     0.00659843     0.00105816
     61      3      H           0.00495185    -0.00068124    -0.00504072
     62      3      H           0.00104470    -0.00023442     0.00369541
     63      3      H          -0.00809601     0.00075314     0.00616617
     64      3      H           0.00009104     0.00032238    -0.00207156
     65      3      H          -0.00193189     0.00086981    -0.00403091
     66      3      H          -0.00236615    -0.00024251     0.00222610
     67      3      H           0.00148774    -0.00061091     0.00169041
     68      3      H           0.00700287    -0.00129226    -0.00746242
     69      3      H           0.00316025     0.00386876     0.00362401
     70      3      H           0.00443229    -0.00349422    -0.00024202
     71      2      C          -0.00089341     0.00156194    -0.00081252
     72      2      C           0.00076673     0.00334098     0.00000629
     73      2      C          -0.00030144     0.00474669    -0.00057150
     74      2      C          -0.00292434     0.00076473     0.00033368
     75      2      C           0.00052113     0.00137095    -0.00038263
     76      2      C          -0.00129669    -0.00431094     0.00304085
     77      1      N           0.00339581    -0.00701183    -0.00272123
     78      1      N          -0.00445902     0.00669200     0.00376730
     79      2      C           0.00046732    -0.00012692    -0.00122665
     80      2      C           0.00189402    -0.00376044    -0.00028039
     81      2      C           0.00018270    -0.00160195    -0.00119841
     82      2      C           0.00110296    -0.00187175     0.00150101
     83      2      C          -0.00098987     0.00432892    -0.00305987
     84      2      C           0.00162574    -0.00231005    -0.00002929
     85      2      C          -0.00155351    -0.01439485    -0.00346258
     86      2      C           0.00459660     0.01451768     0.00289899
     87      3      H           0.00106874     0.00175687    -0.00255349
     88      3      H          -0.00153948     0.00352582     0.00383543
     89      3      H          -0.00094356    -0.00547966     0.00610825
     90      3      H          -0.00055340    -0.00179840    -0.00363207
     91      3      H           0.00067134    -0.00138620    -0.00445961
     92      3      H           0.00073949    -0.00246276     0.00324120
     93      3      H          -0.00106886     0.00235102     0.00366952
     94      3      H          -0.00416584     0.00671753    -0.00593546
     95      3      H           0.00141394     0.00387551     0.00114535
     96      3      H          -0.00334667    -0.00473304    -0.00154305
     97      2      C          -0.00300195     0.00417073    -0.00215306
     98      2      C          -0.00165881    -0.00164647     0.00223996
     99      2      C          -0.00202970     0.00074757    -0.00139661
    100      2      C           0.00088496    -0.00225444     0.00075353
    101      2      C           0.00436527     0.00319222    -0.00284925
    102      2      C          -0.00081050    -0.00128355     0.00128437
    103      1      N          -0.00037980     0.00312026    -0.00778798
    104      1      N          -0.00093001     0.00054707     0.00744577
    105      2      C           0.00197484     0.00159373    -0.00032064
    106      2      C           0.00161208    -0.00297106    -0.00177132
    107      2      C          -0.00445557     0.00056012     0.00523250
    108      2      C           0.00171865     0.00108507    -0.00161400
    109      2      C           0.00010833     0.00561916     0.00289118
    110      2      C           0.00212364    -0.00086992    -0.00323819
    111      2      C           0.01719811     0.00321117    -0.00691182
    112      2      C          -0.00743318    -0.00900936     0.00880551
    113      3      H          -0.00241088    -0.00287647     0.00500406
    114      3      H          -0.00353101     0.00372271     0.00012065
    115      3      H           0.00441045     0.00196317    -0.00549465
    116      3      H           0.00206150    -0.00094423     0.00190321
    117      3      H          -0.00390392    -0.00089709     0.00679307
    118      3      H          -0.00067877    -0.00230197    -0.00142661
    119      3      H           0.00309946    -0.00094631    -0.00544799
    120      3      H           0.00082799     0.00516797     0.00036113
    121      3      H          -0.00597796    -0.00173769     0.00064564
    122      3      H           0.00434023     0.00275104    -0.00318865
 SUM OF ATOMIC FORCES          -0.00100849     0.00188911     0.00315992     0.00381719

 Number of electrons:                                                        340
 Number of occupied orbitals:                                                170
 Number of molecular orbitals:                                               170

 Number of orbital functions:                                               1154
 Number of independent orbital functions:                                   1154

 Extrapolation method: ASPC


 SCF WAVEFUNCTION OPTIMIZATION

  ----------------------------------- OT ---------------------------------------
  Minimizer      : CG                  : conjugate gradient
  Preconditioner : FULL_SINGLE_INVERSE : inversion of 
                                         H + eS - 2*(Sc)(c^T*H*c+const)(Sc)^T
  Precond_solver : DEFAULT
  Line search    : 2PNT                : 2 energies, one gradient
  stepsize       :    0.08000000                  energy_gap     :    0.08000000
  eps_taylor     :   0.10000E-15                  max_taylor     :             4
  ----------------------------------- OT ---------------------------------------

  Step     Update method      Time    Convergence         Total energy    Change
  ------------------------------------------------------------------------------
     1 OT CG       0.80E-01  151.8     0.00125329      -477.6777317239 -4.78E+02
     2 OT LS       0.13E+00  109.0                     -477.6948128665
     3 OT CG       0.13E+00  180.0     0.00081528      -477.6978052604 -2.01E-02
     4 OT LS       0.63E-01  107.7                     -477.6972398544
     5 OT CG       0.63E-01  178.8     0.00032500      -477.7019267422 -4.12E-03
     6 OT LS       0.75E-01  108.2                     -477.7026837603
     7 OT CG       0.75E-01  179.8     0.00020243      -477.7027031488 -7.76E-04
     8 OT LS       0.53E-01  108.2                     -477.7028781557
     9 OT CG       0.53E-01  179.6     0.00010767      -477.7029152793 -2.12E-04
    10 OT LS       0.64E-01  109.0                     -477.7029859172
    11 OT CG       0.64E-01  179.2     0.00005816      -477.7029882073 -7.29E-05
    12 OT LS       0.53E-01  107.7                     -477.7030052567
    13 OT CG       0.53E-01  179.5     0.00003303      -477.7030059582 -1.78E-05
    14 OT LS       0.63E-01  108.6                     -477.7030125714
    15 OT CG       0.63E-01  178.7     0.00001797      -477.7030127342 -6.78E-06
    16 OT LS       0.58E-01  108.3                     -477.7030145693
    17 OT CG       0.58E-01  179.4     0.00001234      -477.7030145827 -1.85E-06
    18 OT LS       0.56E-01  108.0                     -477.7030154159
    19 OT CG       0.56E-01  180.0     0.00000726      -477.7030154176 -8.35E-07
    20 OT LS       0.60E-01  107.7                     -477.7030157280
    21 OT CG       0.60E-01  179.2     0.00000495      -477.7030157297 -3.12E-07
    22 OT LS       0.65E-01  108.7                     -477.7030158857
    23 OT CG       0.65E-01  179.4     0.00000338      -477.7030158866 -1.57E-07
    24 OT LS       0.64E-01  108.4                     -477.7030159585
    25 OT CG       0.64E-01  179.2     0.00000205      -477.7030159585 -7.20E-08
    26 OT LS       0.71E-01  108.3                     -477.7030159875
    27 OT CG       0.71E-01  178.5     0.00000141      -477.7030159877 -2.92E-08
    28 OT LS       0.61E-01  107.7                     -477.7030159992
    29 OT CG       0.61E-01  179.0     0.00000089      -477.7030159996 -1.18E-08

  *** SCF run converged in    29 steps ***


  Electronic density on regular grids:       -339.9999995685        0.0000004315
  Core density on regular grids:              339.9999979062       -0.0000020938
  Total charge density on r-space grids:       -0.0000016623
  Total charge density g-space grids:          -0.0000016623

  Overlap energy of the core charge distribution:               0.00001871890277
  Self energy of the core charge distribution:              -1144.16468558070414
  Core Hamiltonian energy:                                    352.04541830846085
  Hartree energy:                                             462.68098313226642
  Exchange-correlation energy:                               -148.26475057848421

  Total energy:                                              -477.70301599955832

  outer SCF iter =    1 RMS gradient =   0.89E-06 energy =       -477.7030159996
  outer SCF loop converged in   1 iterations or   29 steps


 ENERGY| Total FORCE_EVAL ( QS ) energy (a.u.):             -477.703016004391031


 ATOMIC FORCES in [a.u.]

 # Atom   Kind   Element          X              Y              Z
      1      1      N          -0.00234701    -0.00368084    -0.00106417
      2      2      C           0.01043107     0.00240653     0.00999075
      3      2      C          -0.00690467    -0.00142175     0.00972839
      4      2      C           0.00613179     0.01038546     0.01072044
      5      2      C          -0.00996910     0.00282924     0.00508246
      6      2      C           0.00867293    -0.00033619    -0.00339809
      7      2      C           0.00426706    -0.00968529    -0.00444236
      8      1      N           0.00194513     0.00369772     0.00600313
      9      1      N          -0.00285446    -0.00491164     0.00731560
     10      1      N           0.00006019     0.00463352     0.00775676
     11      3      H          -0.00310935     0.00145142    -0.00483537
     12      3      H          -0.00680143    -0.00320034    -0.00364238
     13      3      H           0.00716501     0.00188757    -0.00146389
     14      3      H          -0.00135019    -0.00006083    -0.00303484
     15      3      H          -0.00206243    -0.00634536    -0.00257543
     16      3      H          -0.00465810     0.00167503    -0.00327970
     17      3      H           0.00420205    -0.00018449     0.00207800
     18      3      H           0.00388401    -0.00038388    -0.00428399
     19      3      H          -0.00428133     0.00058448    -0.00111487
     20      3      H          -0.00135538    -0.00210666     0.00170680
     21      3      H          -0.00177521     0.00425839     0.00077175
     22      3      H          -0.00232427     0.00311205    -0.00031023
     23      1      N          -0.00352788    -0.00080073     0.00134266
     24      2      C           0.00141915    -0.00606535    -0.01234610
     25      2      C           0.00962974    -0.00295759    -0.00677372
     26      2      C           0.00584500     0.00925202    -0.00596348
     27      2      C           0.00622794    -0.00596978     0.00056759
     28      2      C          -0.00411138    -0.00789484    -0.00494241
     29      2      C          -0.00397838     0.00618213    -0.00661148
     30      1      N           0.00544471    -0.00138273    -0.00847187
     31      1      N           0.00300496    -0.00794882    -0.00593327
     32      1      N           0.00260267    -0.00232300    -0.00674651
     33      3      H           0.00380381     0.00039901     0.00485652
     34      3      H          -0.00288790     0.00066697     0.00277691
     35      3      H          -0.00734401     0.00367681     0.00136166
     36      3      H          -0.00273945     0.00004626     0.00340508
     37      3      H          -0.00041709    -0.00429558     0.00119715
     38      3      H          -0.00325430    -0.00135813     0.00217993
     39      3      H          -0.00079079     0.00260026     0.00022907
     40      3      H          -0.00284882     0.00435512     0.00003714
     41      3      H           0.00251853     0.00244567     0.00034638
     42      3      H           0.00198456     0.00220524     0.00448342
     43      3      H           0.00566572    -0.00365010     0.00230576
     44      3      H          -0.00125024    -0.00155463     0.00602921
     45      2      C           0.00237590    -0.00012139     0.00136978
     46      2      C           0.00036077    -0.00069156     0.00311302
     47      2      C           0.00503126    -0.00133436     0.00012993
     48      2      C           0.00112114    -0.00021779    -0.00057939
     49      2      C           0.00363329    -0.00100388    -0.00126063
     50      2      C          -0.00549660     0.00090357     0.00203893
     51      1      N          -0.00898671     0.00157500    -0.00401193
     52      1      N           0.00750213    -0.00152094     0.00402553
     53      2      C          -0.00200480    -0.00038892    -0.00168018
     54      2      C          -0.00510051     0.00023524    -0.00040797
     55      2      C          -0.00218921    -0.00008255    -0.00100733
     56      2      C          -0.00156452     0.00212231     0.00265568
     57      2      C           0.00636533     0.00030275    -0.00408622
     58      2      C          -0.00175871     0.00045369    -0.00021831
     59      2      C          -0.00774242    -0.00816814     0.00509281
     60      2      C          -0.01599676     0.00650648     0.00084950
     61      3      H           0.00495598    -0.00068081    -0.00504767
     62      3      H           0.00111276    -0.00025154     0.00372823
     63      3      H          -0.00809368     0.00075309     0.00616801
     64      3      H           0.00004669     0.00033109    -0.00208542
     65      3      H          -0.00199607     0.00088960    -0.00406013
     66      3      H          -0.00239289    -0.00023613     0.00224345
     67      3      H           0.00151460    -0.00062305     0.00170192
     68      3      H           0.00700721    -0.00129183    -0.00746458
     69      3      H           0.00310167     0.00381185     0.00366003
     70      3      H           0.00431174    -0.00344630    -0.00028019
     71      2      C          -0.00092643     0.00153730    -0.00073523
     72      2      C           0.00079716     0.00337411    -0.00005431
     73      2      C          -0.00032541     0.00473798    -0.00050219
     74      2      C          -0.00291776     0.00081674     0.00033920
     75      2      C           0.00050635     0.00126720    -0.00029151
     76      2      C          -0.00128140    -0.00432323     0.00293387
     77      1      N           0.00338754    -0.00698496    -0.00265021
     78      1      N          -0.00445090     0.00667025     0.00366505
     79      2      C           0.00049770    -0.00019160    -0.00122647
     80      2      C           0.00188010    -0.00371932    -0.00035066
     81      2      C           0.00019221    -0.00165458    -0.00113179
     82      2      C           0.00109050    -0.00184663     0.00143056
     83      2      C          -0.00098783     0.00435018    -0.00292679
     84      2      C           0.00156133    -0.00218238    -0.00013167
     85      2      C          -0.00150179    -0.01415668    -0.00325401
     86      2      C           0.00453187     0.01427299     0.00266206
     87      3      H           0.00107050     0.00178918    -0.00256864
     88      3      H          -0.00153887     0.00357986     0.00386409
     89      3      H          -0.00094760    -0.00549659     0.00611561
     90      3      H          -0.00055133    -0.00182510    -0.00364494
     91      3      H           0.00069894    -0.00144583    -0.00449942
     92      3      H           0.00075589    -0.00248763     0.00325540
     93      3      H          -0.00107881     0.00236513     0.00367536
     94      3      H          -0.00416601     0.00671815    -0.00593432
     95      3      H           0.00140570     0.00374589     0.00117634
     96      3      H          -0.00327427    -0.00462073    -0.00156543
     97      2      C          -0.00301472     0.00406269    -0.00204501
     98      2      C          -0.00168624    -0.00153596     0.00218253
     99      2      C          -0.00206256     0.00070941    -0.00142995
    100      2      C           0.00091226    -0.00216910     0.00065390
    101      2      C           0.00440531     0.00311621    -0.00276109
    102      2      C          -0.00082260    -0.00122965     0.00122136
    103      1      N          -0.00038842     0.00314856    -0.00748969
    104      1      N          -0.00094004     0.00059937     0.00713586
    105      2      C           0.00203319     0.00158193    -0.00029565
    106      2      C           0.00155138    -0.00291522    -0.00164897
    107      2      C          -0.00444401     0.00047071     0.00511841
    108      2      C           0.00170112     0.00112646    -0.00153084
    109      2      C           0.00016326     0.00553839     0.00274795
    110      2      C           0.00207696    -0.00075359    -0.00313604
    111      2      C           0.01695306     0.00300297    -0.00668788
    112      2      C          -0.00726479    -0.00900407     0.00852023
    113      3      H          -0.00241908    -0.00287877     0.00501453
    114      3      H          -0.00358297     0.00373897     0.00012996
    115      3      H           0.00443142     0.00196752    -0.00551452
    116      3      H           0.00209439    -0.00096088     0.00188892
    117      3      H          -0.00391694    -0.00090261     0.00681204
    118      3      H          -0.00069727    -0.00233866    -0.00140694
    119      3      H           0.00310492    -0.00094608    -0.00545393
    120      3      H           0.00086259     0.00521401     0.00034292
    121      3      H          -0.00583722    -0.00174619     0.00063576
    122      3      H           0.00426609     0.00265156    -0.00313718
 SUM OF ATOMIC FORCES          -0.00101309     0.00189552     0.00314187     0.00380666

 *******************************************************************************
 ***                 BRENT   - NUMBER OF ENERGY EVALUATIONS :       4        ***
 *******************************************************************************

 --------  Informations at step =     2 ------------
  Optimization Method        =                   CG
  Total Energy               =      -477.7030169568
  Real energy change         =        -0.0150076797
  Decrease in energy         =                  YES
  Used time                  =            31270.998

  Convergence check :
  Max. step size             =         0.0423009901
  Conv. limit for step size  =         0.0010000000
  Convergence in step size   =                   NO
  RMS step size              =         0.0161922243
  Conv. limit for RMS step   =         0.0010000000
  Convergence in RMS step    =                   NO
  Max. gradient              =         0.0193483234
  Conv. limit for gradients  =         0.0010000000
  Conv. for gradients        =                   NO
  RMS gradient               =         0.0074062662
  Conv. limit for RMS grad.  =         0.0010000000
  Conv. for gradients        =                   NO
 ---------------------------------------------------

 Number of electrons:                                                        340
 Number of occupied orbitals:                                                170
 Number of molecular orbitals:                                               170

 Number of orbital functions:                                               1154
 Number of independent orbital functions:                                   1154

 Extrapolation method: ASPC


 SCF WAVEFUNCTION OPTIMIZATION

  ----------------------------------- OT ---------------------------------------
  Minimizer      : CG                  : conjugate gradient
  Preconditioner : FULL_SINGLE_INVERSE : inversion of 
                                         H + eS - 2*(Sc)(c^T*H*c+const)(Sc)^T
  Precond_solver : DEFAULT
  Line search    : 2PNT                : 2 energies, one gradient
  stepsize       :    0.08000000                  energy_gap     :    0.08000000
  eps_taylor     :   0.10000E-15                  max_taylor     :             4
  ----------------------------------- OT ---------------------------------------

  Step     Update method      Time    Convergence         Total energy    Change
  ------------------------------------------------------------------------------
     1 OT CG       0.80E-01  151.1     0.00043038      -477.7000264815 -4.78E+02
     2 OT LS       0.13E+00  107.6                     -477.7020498746
     3 OT CG       0.13E+00  180.0     0.00027533      -477.7024172000 -2.39E-03
     4 OT LS       0.64E-01  107.6                     -477.7023472960
     5 OT CG       0.64E-01  179.0     0.00011188      -477.7028891030 -4.72E-04
     6 OT LS       0.74E-01  108.3                     -477.7029782097
     7 OT CG       0.74E-01  179.4     0.00006925      -477.7029800655 -9.10E-05
     8 OT LS       0.53E-01  109.2                     -477.7030011787
     9 OT CG       0.53E-01  180.5     0.00003699      -477.7030050679 -2.50E-05
    10 OT LS       0.64E-01  108.3                     -477.7030134334
    11 OT CG       0.64E-01  178.7     0.00001979      -477.7030136898 -8.62E-06
    12 OT LS       0.54E-01  108.0                     -477.7030157018
    13 OT CG       0.54E-01  179.0     0.00001135      -477.7030157728 -2.08E-06
    14 OT LS       0.64E-01  108.6                     -477.7030165589
    15 OT CG       0.64E-01  180.1     0.00000616      -477.7030165766 -8.04E-07
    16 OT LS       0.58E-01  108.4                     -477.7030167914
    17 OT CG       0.58E-01  180.3     0.00000428      -477.7030167933 -2.17E-07
    18 OT LS       0.55E-01  107.8                     -477.7030168917
    19 OT CG       0.55E-01  178.3     0.00000249      -477.7030168920 -9.88E-08
    20 OT LS       0.61E-01  108.9                     -477.7030169290
    21 OT CG       0.61E-01  180.1     0.00000169      -477.7030169294 -3.74E-08
    22 OT LS       0.65E-01  108.0                     -477.7030169476
    23 OT CG       0.65E-01  180.3     0.00000113      -477.7030169477 -1.82E-08
    24 OT LS       0.65E-01  108.5                     -477.7030169559
    25 OT CG       0.65E-01  179.3     0.00000068      -477.7030169559 -8.22E-09

  *** SCF run converged in    25 steps ***


  Electronic density on regular grids:       -339.9999995688        0.0000004312
  Core density on regular grids:              339.9999979063       -0.0000020937
  Total charge density on r-space grids:       -0.0000016625
  Total charge density g-space grids:          -0.0000016625

  Overlap energy of the core charge distribution:               0.00001869028291
  Self energy of the core charge distribution:              -1144.16468558070414
  Core Hamiltonian energy:                                    352.03337979383366
  Hartree energy:                                             462.68936695003049
  Exchange-correlation energy:                               -148.26109680933848

  Total energy:                                              -477.70301695589546

  outer SCF iter =    1 RMS gradient =   0.68E-06 energy =       -477.7030169559
  outer SCF loop converged in   1 iterations or   25 steps


 ENERGY| Total FORCE_EVAL ( QS ) energy (a.u.):             -477.703016959115303


 ATOMIC FORCES in [a.u.]

 # Atom   Kind   Element          X              Y              Z
      1      1      N          -0.00234289    -0.00373108    -0.00102070
      2      2      C           0.01051546     0.00241651     0.01004715
      3      2      C          -0.00696924    -0.00150320     0.00978449
      4      2      C           0.00616043     0.01045432     0.01077995
      5      2      C          -0.01000309     0.00284639     0.00507118
      6      2      C           0.00870382    -0.00034770    -0.00339583
      7      2      C           0.00426630    -0.00970839    -0.00447057
      8      1      N           0.00202361     0.00379698     0.00598595
      9      1      N          -0.00293828    -0.00508823     0.00748584
     10      1      N           0.00009485     0.00473275     0.00794904
     11      3      H          -0.00315340     0.00152041    -0.00488001
     12      3      H          -0.00681345    -0.00325285    -0.00365538
     13      3      H           0.00722768     0.00188235    -0.00146664
     14      3      H          -0.00137506    -0.00001810    -0.00312973
     15      3      H          -0.00209569    -0.00637055    -0.00254717
     16      3      H          -0.00464849     0.00167104    -0.00337375
     17      3      H           0.00420391    -0.00024412     0.00204984
     18      3      H           0.00391802    -0.00031602    -0.00429897
     19      3      H          -0.00434123     0.00060722    -0.00112654
     20      3      H          -0.00135424    -0.00213791     0.00178264
     21      3      H          -0.00173971     0.00431493     0.00078536
     22      3      H          -0.00241850     0.00310826    -0.00031360
     23      1      N          -0.00351112    -0.00080018     0.00128835
     24      2      C           0.00140335    -0.00607918    -0.01241946
     25      2      C           0.00969061    -0.00300607    -0.00680362
     26      2      C           0.00590127     0.00931210    -0.00596488
     27      2      C           0.00625452    -0.00595360     0.00057084
     28      2      C          -0.00410866    -0.00792038    -0.00493348
     29      2      C          -0.00403617     0.00621218    -0.00662119
     30      1      N           0.00558917    -0.00142563    -0.00869963
     31      1      N           0.00300481    -0.00806214    -0.00613727
     32      1      N           0.00267429    -0.00240476    -0.00693359
     33      3      H           0.00384297     0.00045384     0.00485596
     34      3      H          -0.00292188     0.00063358     0.00286602
     35      3      H          -0.00739439     0.00367676     0.00132698
     36      3      H          -0.00274829     0.00007095     0.00349427
     37      3      H          -0.00038472    -0.00434698     0.00118723
     38      3      H          -0.00332874    -0.00137121     0.00223464
     39      3      H          -0.00085873     0.00260473     0.00024365
     40      3      H          -0.00280364     0.00440228     0.00001181
     41      3      H           0.00248127     0.00250180     0.00037152
     42      3      H           0.00205053     0.00217908     0.00450235
     43      3      H           0.00572664    -0.00364102     0.00235936
     44      3      H          -0.00129352    -0.00162476     0.00603327
     45      2      C           0.00241261    -0.00011933     0.00131185
     46      2      C           0.00027034    -0.00068275     0.00322145
     47      2      C           0.00509130    -0.00133727     0.00003715
     48      2      C           0.00105743    -0.00019941    -0.00058994
     49      2      C           0.00378028    -0.00101989    -0.00137045
     50      2      C          -0.00552719     0.00088944     0.00215967
     51      1      N          -0.00902585     0.00158976    -0.00410049
     52      1      N           0.00755420    -0.00153644     0.00410432
     53      2      C          -0.00195592    -0.00040528    -0.00167501
     54      2      C          -0.00514127     0.00023528    -0.00033194
     55      2      C          -0.00212784    -0.00007944    -0.00106465
     56      2      C          -0.00160088     0.00211845     0.00273628
     57      2      C           0.00636121     0.00030408    -0.00419056
     58      2      C          -0.00187613     0.00047535    -0.00012052
     59      2      C          -0.00784741    -0.00825763     0.00498988
     60      2      C          -0.01629387     0.00659724     0.00105503
     61      3      H           0.00495133    -0.00068133    -0.00504043
     62      3      H           0.00104406    -0.00023424     0.00369497
     63      3      H          -0.00809564     0.00075297     0.00616595
     64      3      H           0.00009077     0.00032241    -0.00207166
     65      3      H          -0.00193120     0.00086968    -0.00403048
     66      3      H          -0.00236580    -0.00024266     0.00222603
     67      3      H           0.00148764    -0.00061079     0.00169051
     68      3      H           0.00700275    -0.00129225    -0.00746242
     69      3      H           0.00315962     0.00386805     0.00362397
     70      3      H           0.00443235    -0.00349409    -0.00024198
     71      2      C          -0.00089360     0.00156295    -0.00081219
     72      2      C           0.00076712     0.00334037     0.00000419
     73      2      C          -0.00030122     0.00474786    -0.00057052
     74      2      C          -0.00292447     0.00076400     0.00033434
     75      2      C           0.00052028     0.00137022    -0.00038122
     76      2      C          -0.00129557    -0.00431097     0.00303895
     77      1      N           0.00339502    -0.00701290    -0.00271993
     78      1      N          -0.00445858     0.00669335     0.00376690
     79      2      C           0.00046902    -0.00012937    -0.00122926
     80      2      C           0.00189423    -0.00376132    -0.00028019
     81      2      C           0.00018275    -0.00160112    -0.00119728
     82      2      C           0.00110363    -0.00187396     0.00150204
     83      2      C          -0.00099040     0.00432963    -0.00305569
     84      2      C           0.00162467    -0.00230747    -0.00003241
     85      2      C          -0.00155437    -0.01439946    -0.00346532
     86      2      C           0.00459706     0.01451930     0.00290001
     87      3      H           0.00106855     0.00175667    -0.00255319
     88      3      H          -0.00153941     0.00352577     0.00383546
     89      3      H          -0.00094352    -0.00547970     0.00610831
     90      3      H          -0.00055355    -0.00179856    -0.00363210
     91      3      H           0.00067103    -0.00138560    -0.00445929
     92      3      H           0.00073909    -0.00246231     0.00324070
     93      3      H          -0.00106904     0.00235144     0.00366973
     94      3      H          -0.00416616     0.00671822    -0.00593589
     95      3      H           0.00141413     0.00387733     0.00114503
     96      3      H          -0.00334716    -0.00473371    -0.00154303
     97      2      C          -0.00299871     0.00416636    -0.00215008
     98      2      C          -0.00166137    -0.00164424     0.00223729
     99      2      C          -0.00202698     0.00074717    -0.00139723
    100      2      C           0.00088435    -0.00225407     0.00075309
    101      2      C           0.00436347     0.00319031    -0.00284678
    102      2      C          -0.00080886    -0.00128394     0.00128348
    103      1      N          -0.00037806     0.00312180    -0.00778702
    104      1      N          -0.00093227     0.00054714     0.00744417
    105      2      C           0.00197386     0.00159328    -0.00032009
    106      2      C           0.00161234    -0.00296930    -0.00176932
    107      2      C          -0.00445508     0.00055815     0.00523038
    108      2      C           0.00171787     0.00108477    -0.00161290
    109      2      C           0.00010888     0.00561631     0.00288785
    110      2      C           0.00212432    -0.00086708    -0.00323530
    111      2      C           0.01720149     0.00321519    -0.00691576
    112      2      C          -0.00743460    -0.00901037     0.00880748
    113      3      H          -0.00241158    -0.00287654     0.00500470
    114      3      H          -0.00353182     0.00372292     0.00012077
    115      3      H           0.00440990     0.00196298    -0.00549428
    116      3      H           0.00206115    -0.00094386     0.00190321
    117      3      H          -0.00390355    -0.00089709     0.00679293
    118      3      H          -0.00067882    -0.00230187    -0.00142659
    119      3      H           0.00309966    -0.00094623    -0.00544843
    120      3      H           0.00082817     0.00516816     0.00036102
    121      3      H          -0.00598001    -0.00173763     0.00064609
    122      3      H           0.00434095     0.00275183    -0.00318910
 SUM OF ATOMIC FORCES          -0.00100849     0.00188909     0.00315991     0.00381716

 --------------------------
 OPTIMIZATION STEP:      3
 --------------------------

 Number of electrons:                                                        340
 Number of occupied orbitals:                                                170
 Number of molecular orbitals:                                               170

 Number of orbital functions:                                               1154
 Number of independent orbital functions:                                   1154

 Extrapolation method: ASPC


 SCF WAVEFUNCTION OPTIMIZATION

  ----------------------------------- OT ---------------------------------------
  Minimizer      : CG                  : conjugate gradient
  Preconditioner : FULL_SINGLE_INVERSE : inversion of 
                                         H + eS - 2*(Sc)(c^T*H*c+const)(Sc)^T
  Precond_solver : DEFAULT
  Line search    : 2PNT                : 2 energies, one gradient
  stepsize       :    0.08000000                  energy_gap     :    0.08000000
  eps_taylor     :   0.10000E-15                  max_taylor     :             4
  ----------------------------------- OT ---------------------------------------

  Step     Update method      Time    Convergence         Total energy    Change
  ------------------------------------------------------------------------------
     1 OT CG       0.80E-01  151.3     0.00007657      -477.7029223610 -4.78E+02
     2 OT LS       0.13E+00  108.3                     -477.7029862947
     3 OT CG       0.13E+00  179.3     0.00004947      -477.7029977325 -7.54E-05
     4 OT LS       0.63E-01  108.0                     -477.7029949975
     5 OT CG       0.63E-01  180.1     0.00002055      -477.7030128066 -1.51E-05
     6 OT LS       0.68E-01  108.1                     -477.7030155903
     7 OT CG       0.68E-01  179.8     0.00001375      -477.7030156043 -2.80E-06
     8 OT LS       0.50E-01  107.2                     -477.7030164169
     9 OT CG       0.50E-01  179.6     0.00000697      -477.7030165315 -9.27E-07
    10 OT LS       0.64E-01  106.5                     -477.7030168228
    11 OT CG       0.64E-01  177.0     0.00000397      -477.7030168381 -3.07E-07
    12 OT LS       0.53E-01  106.5                     -477.7030169158
    13 OT CG       0.53E-01  178.1     0.00000214      -477.7030169198 -8.17E-08
    14 OT LS       0.62E-01  107.5                     -477.7030169469
    15 OT CG       0.62E-01  176.5     0.00000132      -477.7030169475 -2.77E-08
    16 OT LS       0.47E-01  106.2                     -477.7030169547
    17 OT CG       0.47E-01  177.3     0.00000076      -477.7030169555 -8.01E-09

  *** SCF run converged in    17 steps ***


  Electronic density on regular grids:       -339.9999995688        0.0000004312
  Core density on regular grids:              339.9999979063       -0.0000020937
  Total charge density on r-space grids:       -0.0000016625
  Total charge density g-space grids:          -0.0000016625

  Overlap energy of the core charge distribution:               0.00001869028291
  Self energy of the core charge distribution:              -1144.16468558070414
  Core Hamiltonian energy:                                    352.03314528609837
  Hartree energy:                                             462.68955235155818
  Exchange-correlation energy:                               -148.26104770275779

  Total energy:                                              -477.70301695552234

  outer SCF iter =    1 RMS gradient =   0.76E-06 energy =       -477.7030169555
  outer SCF loop converged in   1 iterations or   17 steps


 ENERGY| Total FORCE_EVAL ( QS ) energy (a.u.):             -477.703016955522344


 Number of electrons:                                                        340
 Number of occupied orbitals:                                                170
 Number of molecular orbitals:                                               170

 Number of orbital functions:                                               1154
 Number of independent orbital functions:                                   1154

 Extrapolation method: ASPC


 SCF WAVEFUNCTION OPTIMIZATION

  ----------------------------------- OT ---------------------------------------
  Minimizer      : CG                  : conjugate gradient
  Preconditioner : FULL_SINGLE_INVERSE : inversion of 
                                         H + eS - 2*(Sc)(c^T*H*c+const)(Sc)^T
  Precond_solver : DEFAULT
  Line search    : 2PNT                : 2 energies, one gradient
  stepsize       :    0.08000000                  energy_gap     :    0.08000000
  eps_taylor     :   0.10000E-15                  max_taylor     :             4
  ----------------------------------- OT ---------------------------------------

  Step     Update method      Time    Convergence         Total energy    Change
  ------------------------------------------------------------------------------
     1 OT CG       0.80E-01  150.8     0.00055322      -477.7039201645 -4.78E+02
     2 OT LS       0.14E+00  106.8                     -477.7073963731
     3 OT CG       0.14E+00  179.4     0.00031579      -477.7082656791 -4.35E-03
     4 OT LS       0.63E-01  106.9                     -477.7078211618
     5 OT CG       0.63E-01  178.4     0.00014090      -477.7088767450 -6.11E-04
     6 OT LS       0.66E-01  107.9                     -477.7090049225
     7 OT CG       0.66E-01  177.9     0.00009605      -477.7090052796 -1.29E-04
     8 OT LS       0.54E-01  107.3                     -477.7090515144
     9 OT CG       0.54E-01  177.4     0.00004588      -477.7090540139 -4.87E-05
    10 OT LS       0.61E-01  106.9                     -477.7090664243
    11 OT CG       0.61E-01  175.5     0.00002604      -477.7090665939 -1.26E-05
    12 OT LS       0.53E-01  106.5                     -477.7090700013
    13 OT CG       0.53E-01  177.0     0.00001361      -477.7090700897 -3.50E-06
    14 OT LS       0.61E-01  105.5                     -477.7090711760
    15 OT CG       0.61E-01  177.3     0.00000782      -477.7090711969 -1.11E-06
    16 OT LS       0.45E-01  107.6                     -477.7090714356
    17 OT CG       0.45E-01  176.5     0.00000443      -477.7090714681 -2.71E-07
    18 OT LS       0.62E-01  106.0                     -477.7090715789
    19 OT CG       0.62E-01  175.5     0.00000236      -477.7090715876 -1.19E-07
    20 OT LS       0.55E-01  106.4                     -477.7090716169
    21 OT CG       0.55E-01  176.6     0.00000143      -477.7090716174 -2.99E-08
    22 OT LS       0.59E-01  107.7                     -477.7090716292
    23 OT CG       0.59E-01  176.2     0.00000081      -477.7090716292 -1.18E-08

  *** SCF run converged in    23 steps ***


  Electronic density on regular grids:       -339.9999995559        0.0000004441
  Core density on regular grids:              339.9999979041       -0.0000020959
  Total charge density on r-space grids:       -0.0000016518
  Total charge density g-space grids:          -0.0000016518

  Overlap energy of the core charge distribution:               0.00001689151094
  Self energy of the core charge distribution:              -1144.16468558070414
  Core Hamiltonian energy:                                    351.21018425205762
  Hartree energy:                                             463.28170884072949
  Exchange-correlation energy:                               -148.03629603282832

  Total energy:                                              -477.70907162923436

  outer SCF iter =    1 RMS gradient =   0.81E-06 energy =       -477.7090716292
  outer SCF loop converged in   1 iterations or   23 steps


 ENERGY| Total FORCE_EVAL ( QS ) energy (a.u.):             -477.709071629234359


 Number of electrons:                                                        340
 Number of occupied orbitals:                                                170
 Number of molecular orbitals:                                               170

 Number of orbital functions:                                               1154
 Number of independent orbital functions:                                   1154

 Extrapolation method: ASPC


 SCF WAVEFUNCTION OPTIMIZATION

  ----------------------------------- OT ---------------------------------------
  Minimizer      : CG                  : conjugate gradient
  Preconditioner : FULL_SINGLE_INVERSE : inversion of 
                                         H + eS - 2*(Sc)(c^T*H*c+const)(Sc)^T
  Precond_solver : DEFAULT
  Line search    : 2PNT                : 2 energies, one gradient
  stepsize       :    0.08000000                  energy_gap     :    0.08000000
  eps_taylor     :   0.10000E-15                  max_taylor     :             4
  ----------------------------------- OT ---------------------------------------

  Step     Update method      Time    Convergence         Total energy    Change
  ------------------------------------------------------------------------------
     1 OT CG       0.80E-01  148.7     0.00024787      -477.6799144331 -4.78E+02
     2 OT LS       0.14E+00  106.2                     -477.6805982436
     3 OT CG       0.14E+00  176.0     0.00014869      -477.6807433784 -8.29E-04
     4 OT LS       0.62E-01  106.2                     -477.6806768521
     5 OT CG       0.62E-01  176.0     0.00006548      -477.6808776764 -1.34E-04
     6 OT LS       0.69E-01  105.9                     -477.6809063718
     7 OT CG       0.69E-01  175.1     0.00004194      -477.6809066763 -2.90E-05
     8 OT LS       0.55E-01  106.4                     -477.6809155242
     9 OT CG       0.55E-01  175.9     0.00002145      -477.6809161439 -9.47E-06
    10 OT LS       0.58E-01  106.6                     -477.6809187553
    11 OT CG       0.58E-01  175.1     0.00001173      -477.6809187630 -2.62E-06
    12 OT LS       0.53E-01  106.2                     -477.6809194654
    13 OT CG       0.53E-01  175.7     0.00000644      -477.6809194729 -7.10E-07
    14 OT LS       0.60E-01  105.8                     -477.6809197118
    15 OT CG       0.60E-01  175.9     0.00000340      -477.6809197150 -2.42E-07
    16 OT LS       0.50E-01  105.8                     -477.6809197693
    17 OT CG       0.50E-01  176.0     0.00000194      -477.6809197714 -5.64E-08
    18 OT LS       0.59E-01  105.7                     -477.6809197927
    19 OT CG       0.59E-01  175.5     0.00000102      -477.6809197933 -2.18E-08
    20 OT LS       0.56E-01  106.4                     -477.6809197989
    21 OT CG       0.56E-01  176.1     0.00000067      -477.6809197990 -5.68E-09

  *** SCF run converged in    21 steps ***


  Electronic density on regular grids:       -339.9999995570        0.0000004430
  Core density on regular grids:              339.9999979082       -0.0000020918
  Total charge density on r-space grids:       -0.0000016488
  Total charge density g-space grids:          -0.0000016488

  Overlap energy of the core charge distribution:               0.00001568644174
  Self energy of the core charge distribution:              -1144.16468558070414
  Core Hamiltonian energy:                                    349.92949578038952
  Hartree energy:                                             464.22882476622476
  Exchange-correlation energy:                               -147.67457045130513

  Total energy:                                              -477.68091979895337

  outer SCF iter =    1 RMS gradient =   0.67E-06 energy =       -477.6809197990
  outer SCF loop converged in   1 iterations or   21 steps


 ENERGY| Total FORCE_EVAL ( QS ) energy (a.u.):             -477.680919798953369


 *******************************************************************************
 ***                 MNBRACK - NUMBER OF ENERGY EVALUATIONS :       3        ***
 *******************************************************************************

 Number of electrons:                                                        340
 Number of occupied orbitals:                                                170
 Number of molecular orbitals:                                               170

 Number of orbital functions:                                               1154
 Number of independent orbital functions:                                   1154

 Extrapolation method: ASPC


 SCF WAVEFUNCTION OPTIMIZATION

  ----------------------------------- OT ---------------------------------------
  Minimizer      : CG                  : conjugate gradient
  Preconditioner : FULL_SINGLE_INVERSE : inversion of 
                                         H + eS - 2*(Sc)(c^T*H*c+const)(Sc)^T
  Precond_solver : DEFAULT
  Line search    : 2PNT                : 2 energies, one gradient
  stepsize       :    0.08000000                  energy_gap     :    0.08000000
  eps_taylor     :   0.10000E-15                  max_taylor     :             4
  ----------------------------------- OT ---------------------------------------

  Step     Update method      Time    Convergence         Total energy    Change
  ------------------------------------------------------------------------------
     1 OT CG       0.80E-01  148.3     0.00183475      -477.6525135848 -4.78E+02
     2 OT LS       0.14E+00  106.2                     -477.6906466668
     3 OT CG       0.14E+00  175.5     0.00106592      -477.7000038396 -4.75E-02
     4 OT LS       0.62E-01  106.2                     -477.6946189828
     5 OT CG       0.62E-01  175.5     0.00047078      -477.7068918278 -6.89E-03
     6 OT LS       0.66E-01  106.0                     -477.7083197696
     7 OT CG       0.66E-01  175.7     0.00032083      -477.7083258542 -1.43E-03
     8 OT LS       0.54E-01  106.0                     -477.7088485999
     9 OT CG       0.54E-01  175.3     0.00015440      -477.7088736427 -5.48E-04
    10 OT LS       0.60E-01  105.9                     -477.7090134805
    11 OT CG       0.60E-01  176.1     0.00008644      -477.7090149638 -1.41E-04
    12 OT LS       0.53E-01  105.8                     -477.7090533299
    13 OT CG       0.53E-01  175.8     0.00004701      -477.7090540284 -3.91E-05
    14 OT LS       0.57E-01  106.2                     -477.7090663253
    15 OT CG       0.57E-01  176.0     0.00002717      -477.7090663756 -1.23E-05
    16 OT LS       0.46E-01  105.9                     -477.7090694654
    17 OT CG       0.46E-01  175.8     0.00001497      -477.7090696728 -3.30E-06
    18 OT LS       0.66E-01  106.8                     -477.7090709800
    19 OT CG       0.66E-01  175.5     0.00000755      -477.7090711146 -1.44E-06
    20 OT LS       0.60E-01  106.3                     -477.7090714475
    21 OT CG       0.60E-01  176.3     0.00000462      -477.7090714503 -3.36E-07
    22 OT LS       0.57E-01  107.2                     -477.7090715700
    23 OT CG       0.57E-01  176.4     0.00000264      -477.7090715703 -1.20E-07
    24 OT LS       0.62E-01  105.1                     -477.7090716124
    25 OT CG       0.62E-01  175.9     0.00000150      -477.7090716126 -4.23E-08
    26 OT LS       0.63E-01  105.8                     -477.7090716264
    27 OT CG       0.63E-01  175.4     0.00000096      -477.7090716264 -1.38E-08

  *** SCF run converged in    27 steps ***


  Electronic density on regular grids:       -339.9999995559        0.0000004441
  Core density on regular grids:              339.9999979041       -0.0000020959
  Total charge density on r-space grids:       -0.0000016518
  Total charge density g-space grids:          -0.0000016518

  Overlap energy of the core charge distribution:               0.00001689151094
  Self energy of the core charge distribution:              -1144.16468558070414
  Core Hamiltonian energy:                                    351.21019548095859
  Hartree energy:                                             463.28169744960672
  Exchange-correlation energy:                               -148.03629586777242

  Total energy:                                              -477.70907162640020

  outer SCF iter =    1 RMS gradient =   0.96E-06 energy =       -477.7090716264
  outer SCF loop converged in   1 iterations or   27 steps


 ENERGY| Total FORCE_EVAL ( QS ) energy (a.u.):             -477.709071631961024


 ATOMIC FORCES in [a.u.]

 # Atom   Kind   Element          X              Y              Z
      1      1      N           0.00087127     0.00167724     0.00693352
      2      2      C          -0.00021101    -0.00535780    -0.00282110
      3      2      C           0.00359330    -0.00547903    -0.00041940
      4      2      C          -0.00457029    -0.00178108     0.00082526
      5      2      C           0.00263927     0.00216965     0.00118341
      6      2      C          -0.00376310     0.00131862     0.00352115
      7      2      C           0.00178576     0.00165834     0.00447679
      8      1      N          -0.00151008    -0.00092230    -0.00671384
      9      1      N           0.01446183     0.00316797    -0.00529129
     10      1      N          -0.00397274    -0.01232287    -0.00117521
     11      3      H          -0.00141807     0.00037548    -0.00096266
     12      3      H          -0.00204868     0.00224479    -0.00086550
     13      3      H           0.00070384     0.00170236     0.00001999
     14      3      H          -0.00146015     0.00071247    -0.00226204
     15      3      H           0.00127170     0.00029309    -0.00235064
     16      3      H          -0.00211718     0.00168250     0.00000058
     17      3      H           0.00079725     0.00075038     0.00342316
     18      3      H           0.00185725    -0.00011247    -0.00187937
     19      3      H           0.00027761    -0.00027070    -0.00082308
     20      3      H          -0.00074512    -0.00254436     0.00336804
     21      3      H          -0.00153838    -0.00066212    -0.00001982
     22      3      H          -0.00275191     0.00092655    -0.00134393
     23      1      N           0.00290251    -0.00012776    -0.00537223
     24      2      C          -0.00124095     0.00373964    -0.00218512
     25      2      C          -0.00365485    -0.00263279    -0.00090710
     26      2      C           0.00205576    -0.00262835     0.00198022
     27      2      C          -0.00042990     0.00226410    -0.00323713
     28      2      C           0.00304514     0.00107893    -0.00182267
     29      2      C           0.00232463    -0.00337317    -0.00101972
     30      1      N          -0.01392623     0.00435494     0.00081905
     31      1      N           0.00645828     0.01147548     0.00325321
     32      1      N          -0.00570408    -0.00763601     0.00633887
     33      3      H           0.00167195    -0.00123961     0.00192483
     34      3      H          -0.00053064    -0.00106857     0.00015647
     35      3      H          -0.00194521     0.00195511     0.00198667
     36      3      H          -0.00086013     0.00078538     0.00107361
     37      3      H          -0.00018787    -0.00122320     0.00098163
     38      3      H          -0.00199532    -0.00043420    -0.00054499
     39      3      H           0.00133439    -0.00004842     0.00002066
     40      3      H          -0.00070904     0.00397674    -0.00138150
     41      3      H           0.00116910    -0.00031134    -0.00140562
     42      3      H           0.00155691     0.00056535     0.00254916
     43      3      H           0.00200329    -0.00159265    -0.00093953
     44      3      H          -0.00168168    -0.00183607     0.00382545
     45      2      C          -0.00519878     0.00261657    -0.00264957
     46      2      C           0.00302784    -0.00089635     0.00115735
     47      2      C           0.00312159    -0.00092142    -0.00065438
     48      2      C          -0.00153379     0.00058408    -0.00320632
     49      2      C          -0.00239634     0.00022233     0.00007053
     50      2      C           0.00223265    -0.00127740     0.00446745
     51      1      N           0.00491201     0.00033712    -0.00833717
     52      1      N          -0.00662163    -0.00038854     0.00649192
     53      2      C           0.00092758    -0.00144833     0.00380372
     54      2      C          -0.00283316    -0.00024113     0.00053113
     55      2      C           0.00125032     0.00006447    -0.00092823
     56      2      C           0.00106371    -0.00133118     0.00291290
     57      2      C          -0.00378880     0.00192778    -0.00051054
     58      2      C           0.00129769     0.00029164    -0.00217072
     59      2      C           0.00489245     0.00549133     0.00262004
     60      2      C           0.00994275    -0.00396809     0.00058092
     61      3      H          -0.00071173     0.00005248    -0.00126627
     62      3      H          -0.00113319     0.00031375     0.00209417
     63      3      H           0.00191213    -0.00082104     0.00107057
     64      3      H           0.00040910     0.00028615    -0.00148661
     65      3      H           0.00063340    -0.00008893    -0.00230926
     66      3      H           0.00002577    -0.00080876     0.00037831
     67      3      H           0.00113517    -0.00019104     0.00063001
     68      3      H          -0.00134356     0.00014753    -0.00293588
     69      3      H          -0.00086535    -0.00017783     0.00537419
     70      3      H           0.00019173    -0.00152031    -0.00229798
     71      2      C           0.00155849     0.00163580    -0.00193441
     72      2      C          -0.00127355    -0.00011514     0.00299759
     73      2      C           0.00003646     0.00237846    -0.00078533
     74      2      C          -0.00099911    -0.00060170    -0.00347104
     75      2      C          -0.00078807    -0.00090240     0.00071543
     76      2      C          -0.00047441     0.00180165     0.00083182
     77      1      N          -0.00259063     0.00701746    -0.00743737
     78      1      N           0.00137705    -0.00638742     0.00828809
     79      2      C          -0.00022213     0.00126994     0.00267215
     80      2      C           0.00096848    -0.00239336     0.00012866
     81      2      C           0.00063818    -0.00053040    -0.00262388
     82      2      C          -0.00033614    -0.00051483     0.00072527
     83      2      C           0.00149850    -0.00183712    -0.00172935
     84      2      C           0.00004243     0.00155719    -0.00048539
     85      2      C           0.00115138     0.00825370     0.00213595
     86      2      C          -0.00378010    -0.00931369    -0.00071615
     87      3      H           0.00101168     0.00021988    -0.00153797
     88      3      H          -0.00139302     0.00009122     0.00159986
     89      3      H           0.00033576     0.00184795     0.00219616
     90      3      H          -0.00071002     0.00015953    -0.00181598
     91      3      H          -0.00068749     0.00155735    -0.00189599
     92      3      H          -0.00101553     0.00043223     0.00115184
     93      3      H          -0.00010226     0.00051101     0.00163818
     94      3      H          -0.00026254    -0.00131601    -0.00191610
     95      3      H           0.00128125     0.00177277     0.00207947
     96      3      H          -0.00225494    -0.00168384    -0.00281273
     97      2      C          -0.00044758    -0.00089716     0.00191275
     98      2      C          -0.00297985     0.00110037    -0.00182547
     99      2      C           0.00129645     0.00104269     0.00176558
    100      2      C           0.00013435     0.00107738    -0.00200510
    101      2      C          -0.00255091     0.00199280     0.00013604
    102      2      C           0.00474588     0.00023799    -0.00068690
    103      1      N          -0.00023228    -0.00191039    -0.00264174
    104      1      N           0.00101610    -0.00270516     0.00232486
    105      2      C          -0.00173174    -0.00052002    -0.00177679
    106      2      C          -0.00044389     0.00127581     0.00323109
    107      2      C           0.00138744     0.00202663    -0.00048979
    108      2      C          -0.00296862    -0.00337034     0.00095813
    109      2      C           0.00110732    -0.00027905    -0.00227085
    110      2      C           0.00313125     0.00352985    -0.00019345
    111      2      C          -0.00891204    -0.00112142     0.00260647
    112      2      C           0.00457970     0.00571825    -0.00208640
    113      3      H           0.00086882    -0.00064526     0.00038955
    114      3      H           0.00156196     0.00118278    -0.00034477
    115      3      H          -0.00068470    -0.00020233    -0.00004650
    116      3      H           0.00101106     0.00026947     0.00199574
    117      3      H           0.00141557     0.00038317    -0.00034505
    118      3      H          -0.00028412    -0.00032556    -0.00162486
    119      3      H          -0.00031141    -0.00096632     0.00014413
    120      3      H          -0.00196910    -0.00020130     0.00137434
    121      3      H          -0.00112135    -0.00286531     0.00034938
    122      3      H           0.00241985    -0.00077412    -0.00212563
 SUM OF ATOMIC FORCES          -0.00259412     0.00148878     0.00307209     0.00428762

 Number of electrons:                                                        340
 Number of occupied orbitals:                                                170
 Number of molecular orbitals:                                               170

 Number of orbital functions:                                               1154
 Number of independent orbital functions:                                   1154

 Extrapolation method: ASPC


 SCF WAVEFUNCTION OPTIMIZATION

  ----------------------------------- OT ---------------------------------------
  Minimizer      : CG                  : conjugate gradient
  Preconditioner : FULL_SINGLE_INVERSE : inversion of 
                                         H + eS - 2*(Sc)(c^T*H*c+const)(Sc)^T
  Precond_solver : DEFAULT
  Line search    : 2PNT                : 2 energies, one gradient
  stepsize       :    0.08000000                  energy_gap     :    0.08000000
  eps_taylor     :   0.10000E-15                  max_taylor     :             4
  ----------------------------------- OT ---------------------------------------

  Step     Update method      Time    Convergence         Total energy    Change
  ------------------------------------------------------------------------------
     1 OT CG       0.80E-01  147.5     0.00242544      -477.6086758264 -4.78E+02
     2 OT LS       0.15E+00  106.4                     -477.6759265796
     3 OT CG       0.15E+00  176.0     0.00133941      -477.6936106468 -8.49E-02
     4 OT LS       0.63E-01  105.5                     -477.6850682637
     5 OT CG       0.63E-01  175.1     0.00062280      -477.7046711589 -1.11E-02
     6 OT LS       0.62E-01  105.2                     -477.7070230247
     7 OT CG       0.62E-01  176.1     0.00042661      -477.7070238781 -2.35E-03
     8 OT LS       0.55E-01  105.8                     -477.7079834233
     9 OT CG       0.55E-01  174.6     0.00019842      -477.7080007405 -9.77E-04
    10 OT LS       0.62E-01  106.3                     -477.7082354711
    11 OT CG       0.62E-01  176.2     0.00011786      -477.7082383747 -2.38E-04
    12 OT LS       0.50E-01  107.2                     -477.7083027398
    13 OT CG       0.50E-01  177.2     0.00006142      -477.7083064099 -6.80E-05
    14 OT LS       0.57E-01  106.0                     -477.7083271090
    15 OT CG       0.57E-01  176.3     0.00003762      -477.7083274134 -2.10E-05
    16 OT LS       0.46E-01  106.3                     -477.7083334376
    17 OT CG       0.46E-01  175.6     0.00001908      -477.7083337917 -6.38E-06
    18 OT LS       0.68E-01  106.2                     -477.7083359572
    19 OT CG       0.68E-01  175.4     0.00001064      -477.7083362044 -2.41E-06
    20 OT LS       0.55E-01  106.6                     -477.7083367792
    21 OT CG       0.55E-01  175.4     0.00000598      -477.7083368123 -6.08E-07
    22 OT LS       0.66E-01  106.2                     -477.7083370363
    23 OT CG       0.66E-01  176.2     0.00000359      -477.7083370427 -2.30E-07
    24 OT LS       0.59E-01  105.7                     -477.7083371156
    25 OT CG       0.59E-01  176.4     0.00000218      -477.7083371167 -7.40E-08
    26 OT LS       0.61E-01  105.7                     -477.7083371451
    27 OT CG       0.61E-01  176.5     0.00000135      -477.7083371451 -2.84E-08
    28 OT LS       0.69E-01  106.4                     -477.7083371572
    29 OT CG       0.69E-01  175.9     0.00000086      -477.7083371574 -1.23E-08

  *** SCF run converged in    29 steps ***


  Electronic density on regular grids:       -339.9999995713        0.0000004287
  Core density on regular grids:              339.9999979050       -0.0000020950
  Total charge density on r-space grids:       -0.0000016663
  Total charge density g-space grids:          -0.0000016663

  Overlap energy of the core charge distribution:               0.00001767668331
  Self energy of the core charge distribution:              -1144.16468558070414
  Core Hamiltonian energy:                                    351.61845647578002
  Hartree energy:                                             462.98638370158034
  Exchange-correlation energy:                               -148.14850943072474

  Total energy:                                              -477.70833715738530

  outer SCF iter =    1 RMS gradient =   0.86E-06 energy =       -477.7083371574
  outer SCF loop converged in   1 iterations or   29 steps


 ENERGY| Total FORCE_EVAL ( QS ) energy (a.u.):             -477.708337162215685


 ATOMIC FORCES in [a.u.]

 # Atom   Kind   Element          X              Y              Z
      1      1      N          -0.00071923    -0.00096061     0.00301430
      2      2      C           0.00514750    -0.00141136     0.00357090
      3      2      C          -0.00173597    -0.00352437     0.00462297
      4      2      C           0.00076511     0.00431848     0.00575282
      5      2      C          -0.00356606     0.00247347     0.00315621
      6      2      C           0.00246805     0.00047741     0.00011936
      7      2      C           0.00296418    -0.00404960     0.00008020
      8      1      N           0.00022124     0.00142350    -0.00016475
      9      1      N           0.00597194    -0.00073633     0.00085576
     10      1      N          -0.00200643    -0.00402477     0.00315475
     11      3      H          -0.00228967     0.00096137    -0.00292356
     12      3      H          -0.00444541    -0.00058452    -0.00227439
     13      3      H           0.00402478     0.00178405    -0.00071592
     14      3      H          -0.00141464     0.00034740    -0.00269104
     15      3      H          -0.00043861    -0.00305695    -0.00241062
     16      3      H          -0.00337280     0.00167520    -0.00171272
     17      3      H           0.00248542     0.00025927     0.00273699
     18      3      H           0.00287242    -0.00021543    -0.00307861
     19      3      H          -0.00206492     0.00018850    -0.00098208
     20      3      H          -0.00105495    -0.00233805     0.00257052
     21      3      H          -0.00161573     0.00184853     0.00039011
     22      3      H          -0.00256673     0.00201625    -0.00082942
     23      1      N          -0.00024154    -0.00046719    -0.00197120
     24      2      C           0.00006455    -0.00108019    -0.00730600
     25      2      C           0.00298630    -0.00283873    -0.00382031
     26      2      C           0.00397772     0.00328020    -0.00199658
     27      2      C           0.00290737    -0.00181753    -0.00138476
     28      2      C          -0.00047506    -0.00334249    -0.00340529
     29      2      C          -0.00083516     0.00133159    -0.00385096
     30      1      N          -0.00445230     0.00153665    -0.00371964
     31      1      N           0.00479291     0.00171807    -0.00119900
     32      1      N          -0.00157894    -0.00498930    -0.00016231
     33      3      H           0.00275507    -0.00039713     0.00337831
     34      3      H          -0.00173278    -0.00023043     0.00152805
     35      3      H          -0.00468387     0.00280976     0.00163339
     36      3      H          -0.00180215     0.00043461     0.00229937
     37      3      H          -0.00028271    -0.00277746     0.00108073
     38      3      H          -0.00268221    -0.00090257     0.00086305
     39      3      H           0.00022555     0.00127340     0.00013445
     40      3      H          -0.00177050     0.00417452    -0.00067649
     41      3      H           0.00181635     0.00109083    -0.00051696
     42      3      H           0.00178941     0.00136923     0.00351561
     43      3      H           0.00388582    -0.00260513     0.00072809
     44      3      H          -0.00147632    -0.00171784     0.00492423
     45      2      C          -0.00141800     0.00125545    -0.00067572
     46      2      C           0.00168568    -0.00079687     0.00218106
     47      2      C           0.00410389    -0.00112977    -0.00031445
     48      2      C          -0.00024653     0.00019524    -0.00190913
     49      2      C           0.00058930    -0.00038580    -0.00059168
     50      2      C          -0.00161107    -0.00019925     0.00329581
     51      1      N          -0.00224433     0.00096465    -0.00613464
     52      1      N           0.00056939    -0.00096589     0.00522102
     53      2      C          -0.00049360    -0.00093422     0.00107818
     54      2      C          -0.00398217    -0.00000580     0.00010979
     55      2      C          -0.00041940    -0.00001351    -0.00099698
     56      2      C          -0.00019048     0.00038469     0.00282381
     57      2      C           0.00117631     0.00113894    -0.00228396
     58      2      C          -0.00023700     0.00037981    -0.00119701
     59      2      C          -0.00147042    -0.00137989     0.00384269
     60      2      C          -0.00301665     0.00126060     0.00060264
     61      3      H           0.00207859    -0.00030705    -0.00314108
     62      3      H          -0.00004992     0.00004152     0.00289396
     63      3      H          -0.00297523    -0.00005116     0.00356254
     64      3      H           0.00024864     0.00030516    -0.00177932
     65      3      H          -0.00064044     0.00038882    -0.00316804
     66      3      H          -0.00116272    -0.00052731     0.00130039
     67      3      H           0.00131741    -0.00040300     0.00116212
     68      3      H           0.00274791    -0.00055786    -0.00516196
     69      3      H           0.00119602     0.00189161     0.00447674
     70      3      H           0.00237894    -0.00252944    -0.00123887
     71      2      C           0.00032364     0.00156121    -0.00136154
     72      2      C          -0.00025209     0.00159474     0.00151279
     73      2      C          -0.00013284     0.00355481    -0.00067919
     74      2      C          -0.00196149     0.00007833    -0.00159011
     75      2      C          -0.00013813     0.00018783     0.00020183
     76      2      C          -0.00087719    -0.00121403     0.00190994
     77      1      N           0.00044891    -0.00011404    -0.00498800
     78      1      N          -0.00158288     0.00031133     0.00593956
     79      2      C           0.00011854     0.00058013     0.00073371
     80      2      C           0.00143423    -0.00307990    -0.00007301
     81      2      C           0.00040845    -0.00107319    -0.00191611
     82      2      C           0.00036177    -0.00114380     0.00108065
     83      2      C           0.00028478     0.00120180    -0.00236742
     84      2      C           0.00080766    -0.00031056    -0.00029406
     85      2      C          -0.00014435    -0.00288260    -0.00045469
     86      2      C           0.00036625     0.00246178     0.00086865
     87      3      H           0.00104131     0.00098662    -0.00204647
     88      3      H          -0.00146650     0.00179476     0.00271390
     89      3      H          -0.00029553    -0.00175199     0.00412661
     90      3      H          -0.00063111    -0.00081908    -0.00272706
     91      3      H          -0.00001387     0.00009668    -0.00317364
     92      3      H          -0.00014355    -0.00100381     0.00219487
     93      3      H          -0.00058482     0.00142726     0.00265450
     94      3      H          -0.00218076     0.00261860    -0.00389026
     95      3      H           0.00135176     0.00285318     0.00160395
     96      3      H          -0.00283515    -0.00324259    -0.00216691
     97      2      C          -0.00171498     0.00161306    -0.00009894
     98      2      C          -0.00233548    -0.00025120     0.00019494
     99      2      C          -0.00034814     0.00087921     0.00017339
    100      2      C           0.00050717    -0.00054570    -0.00066779
    101      2      C           0.00087328     0.00257530    -0.00130662
    102      2      C           0.00196936    -0.00050148     0.00026299
    103      1      N          -0.00029693     0.00066749    -0.00521666
    104      1      N           0.00004179    -0.00112602     0.00489120
    105      2      C           0.00010643     0.00050628    -0.00103462
    106      2      C           0.00055498    -0.00081501     0.00079155
    107      2      C          -0.00149720     0.00129742     0.00230942
    108      2      C          -0.00064198    -0.00115825    -0.00030376
    109      2      C           0.00061935     0.00265909     0.00028036
    110      2      C           0.00264113     0.00136133    -0.00171916
    111      2      C           0.00402620     0.00082773    -0.00196185
    112      2      C          -0.00138794    -0.00167956     0.00326826
    113      3      H          -0.00074499    -0.00175738     0.00267834
    114      3      H          -0.00095486     0.00244203    -0.00011834
    115      3      H           0.00182176     0.00086478    -0.00272672
    116      3      H           0.00153845    -0.00033769     0.00195121
    117      3      H          -0.00119636    -0.00023959     0.00315858
    118      3      H          -0.00048195    -0.00131575    -0.00152752
    119      3      H           0.00137305    -0.00097113    -0.00262454
    120      3      H          -0.00058958     0.00245205     0.00087940
    121      3      H          -0.00362957    -0.00229034     0.00049304
    122      3      H           0.00341111     0.00103172    -0.00267300
 SUM OF ATOMIC FORCES          -0.00187779     0.00160582     0.00344108     0.00423625

 Number of electrons:                                                        340
 Number of occupied orbitals:                                                170
 Number of molecular orbitals:                                               170

 Number of orbital functions:                                               1154
 Number of independent orbital functions:                                   1154

 Extrapolation method: ASPC


 SCF WAVEFUNCTION OPTIMIZATION

  ----------------------------------- OT ---------------------------------------
  Minimizer      : CG                  : conjugate gradient
  Preconditioner : FULL_SINGLE_INVERSE : inversion of 
                                         H + eS - 2*(Sc)(c^T*H*c+const)(Sc)^T
  Precond_solver : DEFAULT
  Line search    : 2PNT                : 2 energies, one gradient
  stepsize       :    0.08000000                  energy_gap     :    0.08000000
  eps_taylor     :   0.10000E-15                  max_taylor     :             4
  ----------------------------------- OT ---------------------------------------

  Step     Update method      Time    Convergence         Total energy    Change
  ------------------------------------------------------------------------------
     1 OT CG       0.80E-01  147.6     0.00091280      -477.6952923964 -4.78E+02
     2 OT LS       0.14E+00  106.7                     -477.7047599354
     3 OT CG       0.14E+00  175.7     0.00052170      -477.7071392462 -1.18E-02
     4 OT LS       0.62E-01  106.0                     -477.7058342830
     5 OT CG       0.62E-01  175.0     0.00023433      -477.7087979302 -1.66E-03
     6 OT LS       0.64E-01  105.6                     -477.7091448516
     7 OT CG       0.64E-01  175.8     0.00016045      -477.7091453471 -3.47E-04
     8 OT LS       0.54E-01  106.4                     -477.7092775075
     9 OT CG       0.54E-01  175.7     0.00007639      -477.7092823480 -1.37E-04
    10 OT LS       0.60E-01  107.0                     -477.7093165918
    11 OT CG       0.60E-01  175.4     0.00004381      -477.7093169581 -3.46E-05
    12 OT LS       0.52E-01  106.7                     -477.7093265017
    13 OT CG       0.52E-01  174.9     0.00002349      -477.7093267585 -9.80E-06
    14 OT LS       0.57E-01  105.9                     -477.7093298054
    15 OT CG       0.57E-01  176.2     0.00001381      -477.7093298258 -3.07E-06
    16 OT LS       0.46E-01  105.7                     -477.7093306283
    17 OT CG       0.46E-01  175.7     0.00000736      -477.7093306787 -8.53E-07
    18 OT LS       0.67E-01  106.2                     -477.7093309988
    19 OT CG       0.67E-01  175.4     0.00000380      -477.7093310357 -3.57E-07
    20 OT LS       0.57E-01  105.9                     -477.7093311143
    21 OT CG       0.57E-01  175.8     0.00000229      -477.7093311167 -8.10E-08
    22 OT LS       0.58E-01  106.2                     -477.7093311469
    23 OT CG       0.58E-01  175.6     0.00000131      -477.7093311469 -3.02E-08
    24 OT LS       0.60E-01  106.1                     -477.7093311570
    25 OT CG       0.60E-01  175.3     0.00000075      -477.7093311570 -1.01E-08

  *** SCF run converged in    25 steps ***


  Electronic density on regular grids:       -339.9999995627        0.0000004373
  Core density on regular grids:              339.9999979050       -0.0000020950
  Total charge density on r-space grids:       -0.0000016577
  Total charge density g-space grids:          -0.0000016577

  Overlap energy of the core charge distribution:               0.00001713222414
  Self energy of the core charge distribution:              -1144.16468558070414
  Core Hamiltonian energy:                                    351.34716268749844
  Hartree energy:                                             463.18227764899103
  Exchange-correlation energy:                               -148.07410304503503

  Total energy:                                              -477.70933115702547

  outer SCF iter =    1 RMS gradient =   0.75E-06 energy =       -477.7093311570
  outer SCF loop converged in   1 iterations or   25 steps


 ENERGY| Total FORCE_EVAL ( QS ) energy (a.u.):             -477.709331160375029


 ATOMIC FORCES in [a.u.]

 # Atom   Kind   Element          X              Y              Z
      1      1      N           0.00033924     0.00080226     0.00562738
      2      2      C           0.00159432    -0.00401345    -0.00067530
      3      2      C           0.00178502    -0.00482731     0.00126796
      4      2      C          -0.00277735     0.00027147     0.00247433
      5      2      C           0.00057274     0.00226499     0.00185481
      6      2      C          -0.00166204     0.00103283     0.00238697
      7      2      C           0.00216873    -0.00027015     0.00300990
      8      1      N          -0.00093207    -0.00013451    -0.00447214
      9      1      N           0.01164626     0.00189920    -0.00327024
     10      1      N          -0.00332434    -0.00957230     0.00023608
     11      3      H          -0.00171290     0.00057597    -0.00162432
     12      3      H          -0.00285980     0.00127261    -0.00134354
     13      3      H           0.00183709     0.00172802    -0.00022642
     14      3      H          -0.00144412     0.00058939    -0.00240572
     15      3      H           0.00068932    -0.00084020    -0.00236221
     16      3      H          -0.00253830     0.00167960    -0.00058325
     17      3      H           0.00136312     0.00058631     0.00319197
     18      3      H           0.00219598    -0.00014781    -0.00228133
     19      3      H          -0.00051962    -0.00011130    -0.00087836
     20      3      H          -0.00085088    -0.00247409     0.00309792
     21      3      H          -0.00155918     0.00018927     0.00012013
     22      3      H          -0.00268501     0.00129373    -0.00117047
     23      1      N           0.00185517    -0.00024295    -0.00420922
     24      2      C          -0.00080479     0.00213552    -0.00391345
     25      2      C          -0.00142266    -0.00270613    -0.00188105
     26      2      C           0.00270392    -0.00064981     0.00063885
     27      2      C           0.00069424     0.00089389    -0.00262412
     28      2      C           0.00187079    -0.00039522    -0.00236072
     29      2      C           0.00126373    -0.00180672    -0.00198029
     30      1      N          -0.01079416     0.00342011    -0.00066439
     31      1      N           0.00590964     0.00818597     0.00180452
     32      1      N          -0.00432777    -0.00673745     0.00417574
     33      3      H           0.00203651    -0.00095647     0.00241239
     34      3      H          -0.00093731    -0.00078915     0.00062256
     35      3      H          -0.00287175     0.00224185     0.00186228
     36      3      H          -0.00117741     0.00066861     0.00149040
     37      3      H          -0.00021913    -0.00174555     0.00101427
     38      3      H          -0.00223161    -0.00059210    -0.00006619
     39      3      H           0.00095771     0.00039621     0.00005958
     40      3      H          -0.00107018     0.00404018    -0.00114186
     41      3      H           0.00138528     0.00016066    -0.00110592
     42      3      H           0.00163199     0.00083590     0.00287274
     43      3      H           0.00264274    -0.00193128    -0.00037318
     44      3      H          -0.00160966    -0.00179317     0.00419477
     45      2      C          -0.00392860     0.00215899    -0.00198576
     46      2      C           0.00258450    -0.00086451     0.00150081
     47      2      C           0.00345068    -0.00099142    -0.00053987
     48      2      C          -0.00110096     0.00045305    -0.00276817
     49      2      C          -0.00140990     0.00001945    -0.00013767
     50      2      C           0.00094220    -0.00091461     0.00406827
     51      1      N           0.00245266     0.00054907    -0.00757834
     52      1      N          -0.00417144    -0.00058342     0.00604260
     53      2      C           0.00045441    -0.00127723     0.00288875
     54      2      C          -0.00321969    -0.00016204     0.00039040
     55      2      C           0.00069141     0.00003668    -0.00095036
     56      2      C           0.00065764    -0.00075490     0.00288355
     57      2      C          -0.00213730     0.00166664    -0.00109394
     58      2      C           0.00079118     0.00032105    -0.00185396
     59      2      C           0.00274808     0.00317438     0.00304063
     60      2      C           0.00560865    -0.00221704     0.00054001
     61      3      H           0.00021979    -0.00006713    -0.00189570
     62      3      H          -0.00076946     0.00022243     0.00236352
     63      3      H           0.00028923    -0.00056512     0.00189860
     64      3      H           0.00035453     0.00029285    -0.00158566
     65      3      H           0.00020531     0.00007190    -0.00259855
     66      3      H          -0.00037349    -0.00071420     0.00068889
     67      3      H           0.00119798    -0.00026302     0.00080995
     68      3      H           0.00001799    -0.00008729    -0.00367831
     69      3      H          -0.00015910     0.00053055     0.00506648
     70      3      H           0.00094386    -0.00186531    -0.00193385
     71      2      C           0.00114013     0.00160287    -0.00173902
     72      2      C          -0.00092861     0.00045905     0.00249973
     73      2      C          -0.00002099     0.00277350    -0.00074885
     74      2      C          -0.00132353    -0.00037341    -0.00284191
     75      2      C          -0.00057032    -0.00054442     0.00055111
     76      2      C          -0.00060868     0.00079216     0.00118985
     77      1      N          -0.00155626     0.00458486    -0.00659033
     78      1      N           0.00037048    -0.00409070     0.00747714
     79      2      C          -0.00010842     0.00104016     0.00202075
     80      2      C           0.00112568    -0.00262477     0.00006024
     81      2      C           0.00056075    -0.00071615    -0.00238624
     82      2      C          -0.00010604    -0.00071509     0.00083708
     83      2      C           0.00109539    -0.00082144    -0.00193952
     84      2      C           0.00029542     0.00094012    -0.00042910
     85      2      C           0.00072701     0.00453901     0.00130772
     86      2      C          -0.00239068    -0.00537651    -0.00023153
     87      3      H           0.00102197     0.00047820    -0.00170985
     88      3      H          -0.00141785     0.00066264     0.00197467
     89      3      H           0.00012479     0.00064813     0.00284139
     90      3      H          -0.00068315    -0.00017052    -0.00212408
     91      3      H          -0.00046163     0.00106752    -0.00232576
     92      3      H          -0.00072262    -0.00004953     0.00150326
     93      3      H          -0.00026472     0.00081897     0.00198112
     94      3      H          -0.00090189    -0.00000746    -0.00257377
     95      3      H           0.00130571     0.00214331     0.00191728
     96      3      H          -0.00245780    -0.00221654    -0.00259259
     97      2      C          -0.00087427    -0.00005536     0.00123981
     98      2      C          -0.00276577     0.00065006    -0.00114720
     99      2      C           0.00074524     0.00098484     0.00122541
    100      2      C           0.00025898     0.00054034    -0.00156379
    101      2      C          -0.00140180     0.00218524    -0.00034024
    102      2      C           0.00381013    -0.00000852    -0.00037289
    103      1      N          -0.00025495    -0.00103088    -0.00351254
    104      1      N           0.00068996    -0.00218504     0.00319237
    105      2      C          -0.00111522    -0.00018002    -0.00152252
    106      2      C          -0.00011336     0.00057874     0.00242206
    107      2      C           0.00042200     0.00178091     0.00044144
    108      2      C          -0.00218774    -0.00262821     0.00053758
    109      2      C           0.00094593     0.00070957    -0.00141789
    110      2      C           0.00296860     0.00280626    -0.00070817
    111      2      C          -0.00457486    -0.00051200     0.00110863
    112      2      C           0.00257700     0.00321646    -0.00030203
    113      3      H           0.00033040    -0.00101975     0.00115725
    114      3      H           0.00071986     0.00160504    -0.00026984
    115      3      H           0.00015167     0.00015397    -0.00094067
    116      3      H           0.00118985     0.00006436     0.00198112
    117      3      H           0.00054528     0.00017697     0.00082201
    118      3      H          -0.00035094    -0.00065996    -0.00159252
    119      3      H           0.00025196    -0.00097125    -0.00078358
    120      3      H          -0.00150813     0.00068641     0.00121000
    121      3      H          -0.00198456    -0.00266893     0.00039657
    122      3      H           0.00276074    -0.00015579    -0.00231365
 SUM OF ATOMIC FORCES          -0.00236819     0.00150464     0.00325968     0.00430091

 Number of electrons:                                                        340
 Number of occupied orbitals:                                                170
 Number of molecular orbitals:                                               170

 Number of orbital functions:                                               1154
 Number of independent orbital functions:                                   1154

 Extrapolation method: ASPC


 SCF WAVEFUNCTION OPTIMIZATION

  ----------------------------------- OT ---------------------------------------
  Minimizer      : CG                  : conjugate gradient
  Preconditioner : FULL_SINGLE_INVERSE : inversion of 
                                         H + eS - 2*(Sc)(c^T*H*c+const)(Sc)^T
  Precond_solver : DEFAULT
  Line search    : 2PNT                : 2 energies, one gradient
  stepsize       :    0.08000000                  energy_gap     :    0.08000000
  eps_taylor     :   0.10000E-15                  max_taylor     :             4
  ----------------------------------- OT ---------------------------------------

  Step     Update method      Time    Convergence         Total energy    Change
  ------------------------------------------------------------------------------
     1 OT CG       0.80E-01  146.4     0.00026675      -477.7081411526 -4.78E+02
     2 OT LS       0.14E+00  105.8                     -477.7089444006
     3 OT CG       0.14E+00  175.6     0.00015535      -477.7091358005 -9.95E-04
     4 OT LS       0.63E-01  105.9                     -477.7090431642
     5 OT CG       0.63E-01  174.7     0.00006859      -477.7092842276 -1.48E-04
     6 OT LS       0.67E-01  106.2                     -477.7093150330
     7 OT CG       0.67E-01  176.1     0.00004612      -477.7093151641 -3.09E-05
     8 OT LS       0.54E-01  105.9                     -477.7093259126
     9 OT CG       0.54E-01  175.5     0.00002214      -477.7093265191 -1.14E-05
    10 OT LS       0.62E-01  105.5                     -477.7093294609
    11 OT CG       0.62E-01  175.8     0.00001228      -477.7093295069 -2.99E-06
    12 OT LS       0.54E-01  105.7                     -477.7093302779
    13 OT CG       0.54E-01  175.1     0.00000648      -477.7093302984 -7.91E-07
    14 OT LS       0.65E-01  105.8                     -477.7093305582
    15 OT CG       0.65E-01  176.0     0.00000335      -477.7093305665 -2.68E-07
    16 OT LS       0.54E-01  106.6                     -477.7093306232
    17 OT CG       0.54E-01  179.6     0.00000206      -477.7093306257 -5.92E-08
    18 OT LS       0.59E-01  106.0                     -477.7093306502
    19 OT CG       0.59E-01  176.5     0.00000105      -477.7093306504 -2.47E-08
    20 OT LS       0.66E-01  105.8                     -477.7093306575
    21 OT CG       0.66E-01  175.5     0.00000066      -477.7093306576 -7.14E-09

  *** SCF run converged in    21 steps ***


  Electronic density on regular grids:       -339.9999995618        0.0000004382
  Core density on regular grids:              339.9999979044       -0.0000020956
  Total charge density on r-space grids:       -0.0000016573
  Total charge density g-space grids:          -0.0000016573

  Overlap energy of the core charge distribution:               0.00001714471313
  Self energy of the core charge distribution:              -1144.16468558070414
  Core Hamiltonian energy:                                    351.35376892862837
  Hartree energy:                                             463.17750270557690
  Exchange-correlation energy:                               -148.07593385578664

  Total energy:                                              -477.70933065757231

  outer SCF iter =    1 RMS gradient =   0.66E-06 energy =       -477.7093306576
  outer SCF loop converged in   1 iterations or   21 steps


 ENERGY| Total FORCE_EVAL ( QS ) energy (a.u.):             -477.709330660035732


 ATOMIC FORCES in [a.u.]

 # Atom   Kind   Element          X              Y              Z
      1      1      N           0.00031293     0.00075793     0.00556283
      2      2      C           0.00168290    -0.00394855    -0.00056941
      3      2      C           0.00169699    -0.00479372     0.00135104
      4      2      C          -0.00268952     0.00037178     0.00255612
      5      2      C           0.00047099     0.00226937     0.00188977
      6      2      C          -0.00155776     0.00101983     0.00233098
      7      2      C           0.00218835    -0.00036667     0.00293917
      8      1      N          -0.00090324    -0.00009654    -0.00436209
      9      1      N           0.01150505     0.00183532    -0.00316890
     10      1      N          -0.00329188    -0.00943412     0.00030664
     11      3      H          -0.00172771     0.00058663    -0.00165756
     12      3      H          -0.00289976     0.00122505    -0.00136706
     13      3      H           0.00189296     0.00172924    -0.00023856
     14      3      H          -0.00144366     0.00058337    -0.00241348
     15      3      H           0.00066093    -0.00089568    -0.00236301
     16      3      H          -0.00255916     0.00167966    -0.00061225
     17      3      H           0.00139112     0.00057799     0.00318033
     18      3      H           0.00221310    -0.00014912    -0.00230155
     19      3      H          -0.00055902    -0.00010344    -0.00088111
     20      3      H          -0.00085606    -0.00247074     0.00308470
     21      3      H          -0.00156010     0.00023196     0.00012710
     22      3      H          -0.00268270     0.00131199    -0.00116213
     23      1      N           0.00180311    -0.00024849    -0.00415231
     24      2      C          -0.00078265     0.00205642    -0.00399829
     25      2      C          -0.00131315    -0.00270941    -0.00192977
     26      2      C           0.00273564    -0.00055279     0.00057231
     27      2      C           0.00075010     0.00082626    -0.00259411
     28      2      C           0.00181261    -0.00046798    -0.00238854
     29      2      C           0.00121201    -0.00172937    -0.00202977
     30      1      N          -0.01063594     0.00337306    -0.00073930
     31      1      N           0.00588197     0.00802272     0.00173170
     32      1      N          -0.00425956    -0.00669302     0.00406793
     33      3      H           0.00205471    -0.00094232     0.00243646
     34      3      H          -0.00095785    -0.00077538     0.00064613
     35      3      H          -0.00291712     0.00225601     0.00185632
     36      3      H          -0.00119304     0.00066279     0.00151133
     37      3      H          -0.00022062    -0.00177128     0.00101583
     38      3      H          -0.00224330    -0.00059981    -0.00004244
     39      3      H           0.00093893     0.00041822     0.00006158
     40      3      H          -0.00108797     0.00404321    -0.00113003
     41      3      H           0.00139593     0.00018413    -0.00109088
     42      3      H           0.00163617     0.00084919     0.00288904
     43      3      H           0.00267462    -0.00194806    -0.00034474
     44      3      H          -0.00160674    -0.00179175     0.00421330
     45      2      C          -0.00387010     0.00213721    -0.00195328
     46      2      C           0.00256619    -0.00086343     0.00151648
     47      2      C           0.00346813    -0.00099545    -0.00053093
     48      2      C          -0.00108645     0.00044834    -0.00275119
     49      2      C          -0.00135869     0.00000906    -0.00015005
     50      2      C           0.00087772    -0.00089697     0.00405290
     51      1      N           0.00233408     0.00055744    -0.00753786
     52      1      N          -0.00405223    -0.00059272     0.00602693
     53      2      C           0.00043111    -0.00126756     0.00284077
     54      2      C          -0.00323663    -0.00015860     0.00038085
     55      2      C           0.00066069     0.00003571    -0.00095194
     56      2      C           0.00063864    -0.00072652     0.00288403
     57      2      C          -0.00205350     0.00165369    -0.00112395
     58      2      C           0.00076344     0.00032310    -0.00184030
     59      2      C           0.00264168     0.00306018     0.00306139
     60      2      C           0.00539208    -0.00212989     0.00053829
     61      3      H           0.00026733    -0.00007312    -0.00192769
     62      3      H          -0.00075040     0.00021770     0.00237724
     63      3      H           0.00021054    -0.00055260     0.00193875
     64      3      H           0.00035215     0.00029315    -0.00159066
     65      3      H           0.00018485     0.00007953    -0.00261225
     66      3      H          -0.00039360    -0.00070939     0.00070461
     67      3      H           0.00120122    -0.00026674     0.00081907
     68      3      H           0.00008521    -0.00009882    -0.00371470
     69      3      H          -0.00012474     0.00056520     0.00505131
     70      3      H           0.00097993    -0.00188197    -0.00191621
     71      2      C           0.00111935     0.00160104    -0.00172974
     72      2      C          -0.00091184     0.00048716     0.00247522
     73      2      C          -0.00002366     0.00279248    -0.00074677
     74      2      C          -0.00133935    -0.00036280    -0.00281246
     75      2      C          -0.00055944    -0.00052591     0.00054314
     76      2      C          -0.00061524     0.00074263     0.00120843
     77      1      N          -0.00150436     0.00446938    -0.00655077
     78      1      N           0.00031992    -0.00398196     0.00743796
     79      2      C          -0.00010208     0.00102603     0.00199132
     80      2      C           0.00113324    -0.00263503     0.00005822
     81      2      C           0.00055691    -0.00072524    -0.00237732
     82      2      C          -0.00009366    -0.00072725     0.00084292
     83      2      C           0.00107465    -0.00076957    -0.00194969
     84      2      C           0.00030777     0.00090984    -0.00042781
     85      2      C           0.00070535     0.00435342     0.00126525
     86      2      C          -0.00232182    -0.00517966    -0.00020470
     87      3      H           0.00102253     0.00049120    -0.00171843
     88      3      H          -0.00141913     0.00069107     0.00199316
     89      3      H           0.00011444     0.00058915     0.00287303
     90      3      H          -0.00068184    -0.00018713    -0.00213940
     91      3      H          -0.00045080     0.00104404    -0.00234640
     92      3      H          -0.00070820    -0.00007330     0.00152075
     93      3      H          -0.00027304     0.00083491     0.00199845
     94      3      H          -0.00093353     0.00005766    -0.00260630
     95      3      H           0.00130697     0.00216130     0.00190942
     96      3      H          -0.00246780    -0.00224275    -0.00258193
     97      2      C          -0.00089448    -0.00001414     0.00120672
     98      2      C          -0.00275533     0.00062779    -0.00111370
     99      2      C           0.00072069     0.00098110     0.00119891
    100      2      C           0.00026467     0.00051334    -0.00154102
    101      2      C          -0.00134624     0.00219568    -0.00036439
    102      2      C           0.00376456    -0.00002105    -0.00035779
    103      1      N          -0.00025522    -0.00098736    -0.00355098
    104      1      N           0.00067292    -0.00215867     0.00323073
    105      2      C          -0.00108686    -0.00016642    -0.00150884
    106      2      C          -0.00009641     0.00054307     0.00237968
    107      2      C           0.00037508     0.00177164     0.00048877
    108      2      C          -0.00215067    -0.00259317     0.00051838
    109      2      C           0.00093815     0.00075766    -0.00137687
    110      2      C           0.00296109     0.00277182    -0.00073365
    111      2      C          -0.00435867    -0.00047926     0.00103190
    112      2      C           0.00247776     0.00309337    -0.00021283
    113      3      H           0.00030326    -0.00103839     0.00119569
    114      3      H           0.00067727     0.00162642    -0.00026601
    115      3      H           0.00019284     0.00017152    -0.00098458
    116      3      H           0.00119847     0.00005436     0.00198044
    117      3      H           0.00050234     0.00016684     0.00087946
    118      3      H          -0.00035410    -0.00067616    -0.00159101
    119      3      H           0.00028022    -0.00097121    -0.00082990
    120      3      H          -0.00148487     0.00073128     0.00120156
    121      3      H          -0.00202717    -0.00265936     0.00039902
    122      3      H           0.00277742    -0.00012559    -0.00232271
 SUM OF ATOMIC FORCES          -0.00235666     0.00150623     0.00326742     0.00430100

 *******************************************************************************
 ***                 BRENT   - NUMBER OF ENERGY EVALUATIONS :       4        ***
 *******************************************************************************

 --------  Informations at step =     3 ------------
  Optimization Method        =                   CG
  Total Energy               =      -477.7093311604
  Real energy change         =        -0.0063142036
  Decrease in energy         =                  YES
  Used time                  =            28071.931

  Convergence check :
  Max. step size             =         0.0278363924
  Conv. limit for step size  =         0.0010000000
  Convergence in step size   =                   NO
  RMS step size              =         0.0107695828
  Conv. limit for RMS step   =         0.0010000000
  Convergence in RMS step    =                   NO
  Max. gradient              =         0.0145483450
  Conv. limit for gradients  =         0.0010000000
  Conv. for gradients        =                   NO
  RMS gradient               =         0.0056285888
  Conv. limit for RMS grad.  =         0.0010000000
  Conv. for gradients        =                   NO
 ---------------------------------------------------

 Number of electrons:                                                        340
 Number of occupied orbitals:                                                170
 Number of molecular orbitals:                                               170

 Number of orbital functions:                                               1154
 Number of independent orbital functions:                                   1154

 Extrapolation method: ASPC


 SCF WAVEFUNCTION OPTIMIZATION

  ----------------------------------- OT ---------------------------------------
  Minimizer      : CG                  : conjugate gradient
  Preconditioner : FULL_SINGLE_INVERSE : inversion of 
                                         H + eS - 2*(Sc)(c^T*H*c+const)(Sc)^T
  Precond_solver : DEFAULT
  Line search    : 2PNT                : 2 energies, one gradient
  stepsize       :    0.08000000                  energy_gap     :    0.08000000
  eps_taylor     :   0.10000E-15                  max_taylor     :             4
  ----------------------------------- OT ---------------------------------------

  Step     Update method      Time    Convergence         Total energy    Change
  ------------------------------------------------------------------------------
     1 OT CG       0.80E-01  149.3     0.00034974      -477.7072721488 -4.78E+02
     2 OT LS       0.14E+00  106.4                     -477.7086611413
     3 OT CG       0.14E+00  175.8     0.00019994      -477.7090079345 -1.74E-03
     4 OT LS       0.63E-01  106.8                     -477.7088299828
     5 OT CG       0.63E-01  175.7     0.00008960      -477.7092529046 -2.45E-04
     6 OT LS       0.65E-01  105.6                     -477.7093040557
     7 OT CG       0.65E-01  175.1     0.00006133      -477.7093041347 -5.12E-05
     8 OT LS       0.54E-01  106.1                     -477.7093230935
     9 OT CG       0.54E-01  175.1     0.00002946      -477.7093239730 -1.98E-05
    10 OT LS       0.59E-01  106.0                     -477.7093289776
    11 OT CG       0.59E-01  175.0     0.00001734      -477.7093290214 -5.05E-06
    12 OT LS       0.49E-01  105.7                     -477.7093304137
    13 OT CG       0.49E-01  175.4     0.00000919      -477.7093304738 -1.45E-06
    14 OT LS       0.58E-01  106.0                     -477.7093309420
    15 OT CG       0.58E-01  175.8     0.00000545      -477.7093309524 -4.79E-07
    16 OT LS       0.47E-01  106.3                     -477.7093310820
    17 OT CG       0.47E-01  175.1     0.00000282      -477.7093310893 -1.37E-07
    18 OT LS       0.67E-01  106.0                     -477.7093311367
    19 OT CG       0.67E-01  175.4     0.00000158      -477.7093311412 -5.19E-08
    20 OT LS       0.53E-01  106.3                     -477.7093311535
    21 OT CG       0.53E-01  175.3     0.00000094      -477.7093311543 -1.31E-08

  *** SCF run converged in    21 steps ***


  Electronic density on regular grids:       -339.9999995627        0.0000004373
  Core density on regular grids:              339.9999979050       -0.0000020950
  Total charge density on r-space grids:       -0.0000016577
  Total charge density g-space grids:          -0.0000016577

  Overlap energy of the core charge distribution:               0.00001713222414
  Self energy of the core charge distribution:              -1144.16468558070414
  Core Hamiltonian energy:                                    351.34735276706084
  Hartree energy:                                             463.18213251407536
  Exchange-correlation energy:                               -148.07414798696831

  Total energy:                                              -477.70933115431205

  outer SCF iter =    1 RMS gradient =   0.94E-06 energy =       -477.7093311543
  outer SCF loop converged in   1 iterations or   21 steps


 ENERGY| Total FORCE_EVAL ( QS ) energy (a.u.):             -477.709331159546196


 ATOMIC FORCES in [a.u.]

 # Atom   Kind   Element          X              Y              Z
      1      1      N           0.00034001     0.00080274     0.00562589
      2      2      C           0.00159233    -0.00401394    -0.00067576
      3      2      C           0.00178529    -0.00482631     0.00126664
      4      2      C          -0.00277767     0.00027065     0.00247334
      5      2      C           0.00057434     0.00226470     0.00185647
      6      2      C          -0.00166224     0.00103377     0.00238670
      7      2      C           0.00216955    -0.00026945     0.00301135
      8      1      N          -0.00093288    -0.00013574    -0.00447259
      9      1      N           0.01164557     0.00189972    -0.00327087
     10      1      N          -0.00332456    -0.00957354     0.00023358
     11      3      H          -0.00171250     0.00057550    -0.00162394
     12      3      H          -0.00285953     0.00127290    -0.00134332
     13      3      H           0.00183744     0.00172786    -0.00022646
     14      3      H          -0.00144393     0.00058955    -0.00240493
     15      3      H           0.00068896    -0.00084056    -0.00236203
     16      3      H          -0.00253821     0.00167973    -0.00058169
     17      3      H           0.00136303     0.00058634     0.00319185
     18      3      H           0.00219618    -0.00014759    -0.00228141
     19      3      H          -0.00051986    -0.00011134    -0.00087837
     20      3      H          -0.00085075    -0.00247423     0.00309838
     21      3      H          -0.00155921     0.00018936     0.00012001
     22      3      H          -0.00268540     0.00129364    -0.00117060
     23      1      N           0.00185651    -0.00024251    -0.00421079
     24      2      C          -0.00080352     0.00213376    -0.00390976
     25      2      C          -0.00142272    -0.00270604    -0.00188100
     26      2      C           0.00270204    -0.00065107     0.00063779
     27      2      C           0.00069460     0.00089458    -0.00262250
     28      2      C           0.00187084    -0.00039526    -0.00235977
     29      2      C           0.00126159    -0.00180492    -0.00197918
     30      1      N          -0.01079365     0.00342076    -0.00066450
     31      1      N           0.00590956     0.00818599     0.00180343
     32      1      N          -0.00432758    -0.00673764     0.00417386
     33      3      H           0.00203653    -0.00095674     0.00241206
     34      3      H          -0.00093707    -0.00078857     0.00062235
     35      3      H          -0.00287193     0.00224189     0.00186215
     36      3      H          -0.00117730     0.00066853     0.00149000
     37      3      H          -0.00021898    -0.00174535     0.00101423
     38      3      H          -0.00223101    -0.00059206    -0.00006643
     39      3      H           0.00095774     0.00039619     0.00005950
     40      3      H          -0.00107010     0.00404027    -0.00114203
     41      3      H           0.00138523     0.00016073    -0.00110593
     42      3      H           0.00163218     0.00083588     0.00287258
     43      3      H           0.00264308    -0.00193151    -0.00037299
     44      3      H          -0.00160981    -0.00179332     0.00419458
     45      2      C          -0.00392846     0.00215883    -0.00198460
     46      2      C           0.00258461    -0.00086475     0.00150079
     47      2      C           0.00345115    -0.00099148    -0.00054045
     48      2      C          -0.00110126     0.00045368    -0.00277000
     49      2      C          -0.00141077     0.00001962    -0.00013877
     50      2      C           0.00094180    -0.00091452     0.00406888
     51      1      N           0.00245280     0.00054876    -0.00757449
     52      1      N          -0.00417119    -0.00058420     0.00604438
     53      2      C           0.00045203    -0.00127641     0.00288757
     54      2      C          -0.00321797    -0.00016274     0.00039127
     55      2      C           0.00069238     0.00003633    -0.00095168
     56      2      C           0.00065684    -0.00075380     0.00288231
     57      2      C          -0.00213810     0.00166677    -0.00109381
     58      2      C           0.00079065     0.00032129    -0.00185394
     59      2      C           0.00274836     0.00317423     0.00304196
     60      2      C           0.00560879    -0.00221754     0.00053792
     61      3      H           0.00021990    -0.00006718    -0.00189588
     62      3      H          -0.00076907     0.00022236     0.00236381
     63      3      H           0.00028917    -0.00056511     0.00189871
     64      3      H           0.00035422     0.00029293    -0.00158588
     65      3      H           0.00020590     0.00007169    -0.00259824
     66      3      H          -0.00037324    -0.00071424     0.00068878
     67      3      H           0.00119805    -0.00026316     0.00081002
     68      3      H           0.00001856    -0.00008739    -0.00367862
     69      3      H          -0.00015854     0.00053098     0.00506630
     70      3      H           0.00094355    -0.00186514    -0.00193368
     71      2      C           0.00114011     0.00160261    -0.00173733
     72      2      C          -0.00092856     0.00045895     0.00250022
     73      2      C          -0.00002098     0.00277260    -0.00074926
     74      2      C          -0.00132305    -0.00037278    -0.00284196
     75      2      C          -0.00056972    -0.00054383     0.00055075
     76      2      C          -0.00060911     0.00079223     0.00119041
     77      1      N          -0.00155602     0.00458412    -0.00658915
     78      1      N           0.00036950    -0.00409008     0.00747575
     79      2      C          -0.00010830     0.00103941     0.00202110
     80      2      C           0.00112546    -0.00262409     0.00006192
     81      2      C           0.00055976    -0.00071458    -0.00238652
     82      2      C          -0.00010600    -0.00071600     0.00083657
     83      2      C           0.00109583    -0.00082209    -0.00193983
     84      2      C           0.00029580     0.00093995    -0.00042835
     85      2      C           0.00072615     0.00453898     0.00130750
     86      2      C          -0.00239033    -0.00537617    -0.00023356
     87      3      H           0.00102201     0.00047845    -0.00171000
     88      3      H          -0.00141782     0.00066252     0.00197462
     89      3      H           0.00012473     0.00064787     0.00284149
     90      3      H          -0.00068316    -0.00017081    -0.00212437
     91      3      H          -0.00046165     0.00106772    -0.00232568
     92      3      H          -0.00072268    -0.00004912     0.00150299
     93      3      H          -0.00026475     0.00081892     0.00198111
     94      3      H          -0.00090195    -0.00000735    -0.00257384
     95      3      H           0.00130642     0.00214409     0.00191691
     96      3      H          -0.00245797    -0.00221616    -0.00259254
     97      2      C          -0.00087411    -0.00005470     0.00123897
     98      2      C          -0.00276431     0.00064934    -0.00114683
     99      2      C           0.00074423     0.00098438     0.00122529
    100      2      C           0.00025879     0.00054007    -0.00156272
    101      2      C          -0.00140214     0.00218620    -0.00034022
    102      2      C           0.00380930    -0.00000724    -0.00037398
    103      1      N          -0.00025540    -0.00103133    -0.00351484
    104      1      N           0.00069112    -0.00218566     0.00319425
    105      2      C          -0.00111468    -0.00017905    -0.00152224
    106      2      C          -0.00011306     0.00057831     0.00242138
    107      2      C           0.00042137     0.00178145     0.00044161
    108      2      C          -0.00218753    -0.00262736     0.00053775
    109      2      C           0.00094592     0.00071103    -0.00141649
    110      2      C           0.00296770     0.00280443    -0.00070903
    111      2      C          -0.00457484    -0.00051408     0.00110956
    112      2      C           0.00257653     0.00321552    -0.00030126
    113      3      H           0.00033072    -0.00101976     0.00115706
    114      3      H           0.00072015     0.00160501    -0.00026987
    115      3      H           0.00015171     0.00015398    -0.00094070
    116      3      H           0.00119000     0.00006417     0.00198106
    117      3      H           0.00054529     0.00017694     0.00082223
    118      3      H          -0.00035098    -0.00066020    -0.00159248
    119      3      H           0.00025204    -0.00097140    -0.00078349
    120      3      H          -0.00150831     0.00068622     0.00121003
    121      3      H          -0.00198451    -0.00266851     0.00039670
    122      3      H           0.00276075    -0.00015566    -0.00231349
 SUM OF ATOMIC FORCES          -0.00236821     0.00150462     0.00325974     0.00430095

 --------------------------
 OPTIMIZATION STEP:      4
 --------------------------

 Number of electrons:                                                        340
 Number of occupied orbitals:                                                170
 Number of molecular orbitals:                                               170

 Number of orbital functions:                                               1154
 Number of independent orbital functions:                                   1154

 Extrapolation method: ASPC


 SCF WAVEFUNCTION OPTIMIZATION

  ----------------------------------- OT ---------------------------------------
  Minimizer      : CG                  : conjugate gradient
  Preconditioner : FULL_SINGLE_INVERSE : inversion of 
                                         H + eS - 2*(Sc)(c^T*H*c+const)(Sc)^T
  Precond_solver : DEFAULT
  Line search    : 2PNT                : 2 energies, one gradient
  stepsize       :    0.08000000                  energy_gap     :    0.08000000
  eps_taylor     :   0.10000E-15                  max_taylor     :             4
  ----------------------------------- OT ---------------------------------------

  Step     Update method      Time    Convergence         Total energy    Change
  ------------------------------------------------------------------------------
     1 OT CG       0.80E-01  147.6     0.00012662      -477.7090615034 -4.78E+02
     2 OT LS       0.14E+00  106.6                     -477.7092433643
     3 OT CG       0.14E+00  175.4     0.00007297      -477.7092883819 -2.27E-04
     4 OT LS       0.62E-01  106.2                     -477.7092635539
     5 OT CG       0.62E-01  175.3     0.00003305      -477.7093207358 -3.24E-05
     6 OT LS       0.62E-01  106.5                     -477.7093274130
     7 OT CG       0.62E-01  176.1     0.00002295      -477.7093274133 -6.68E-06
     8 OT LS       0.53E-01  106.5                     -477.7093300682
     9 OT CG       0.53E-01  175.2     0.00001138      -477.7093301527 -2.74E-06
    10 OT LS       0.54E-01  106.2                     -477.7093308413
    11 OT CG       0.54E-01  175.6     0.00000683      -477.7093308417 -6.89E-07
    12 OT LS       0.48E-01  106.2                     -477.7093310582
    13 OT CG       0.48E-01  176.0     0.00000347      -477.7093310617 -2.20E-07
    14 OT LS       0.61E-01  105.6                     -477.7093311306
    15 OT CG       0.61E-01  175.1     0.00000198      -477.7093311339 -7.21E-08
    16 OT LS       0.51E-01  106.1                     -477.7093311526
    17 OT CG       0.51E-01  176.1     0.00000100      -477.7093311534 -1.96E-08
    18 OT LS       0.66E-01  106.2                     -477.7093311596
    19 OT CG       0.66E-01  175.5     0.00000057      -477.7093311599 -6.52E-09

  *** SCF run converged in    19 steps ***


  Electronic density on regular grids:       -339.9999995627        0.0000004373
  Core density on regular grids:              339.9999979050       -0.0000020950
  Total charge density on r-space grids:       -0.0000016577
  Total charge density g-space grids:          -0.0000016577

  Overlap energy of the core charge distribution:               0.00001713222414
  Self energy of the core charge distribution:              -1144.16468558070414
  Core Hamiltonian energy:                                    351.34712090284609
  Hartree energy:                                             463.18231158249455
  Exchange-correlation energy:                               -148.07409519679226

  Total energy:                                              -477.70933115993154

  outer SCF iter =    1 RMS gradient =   0.57E-06 energy =       -477.7093311599
  outer SCF loop converged in   1 iterations or   19 steps


 ENERGY| Total FORCE_EVAL ( QS ) energy (a.u.):             -477.709331159931537


 Number of electrons:                                                        340
 Number of occupied orbitals:                                                170
 Number of molecular orbitals:                                               170

 Number of orbital functions:                                               1154
 Number of independent orbital functions:                                   1154

 Extrapolation method: ASPC


 SCF WAVEFUNCTION OPTIMIZATION

  ----------------------------------- OT ---------------------------------------
  Minimizer      : CG                  : conjugate gradient
  Preconditioner : FULL_SINGLE_INVERSE : inversion of 
                                         H + eS - 2*(Sc)(c^T*H*c+const)(Sc)^T
  Precond_solver : DEFAULT
  Line search    : 2PNT                : 2 energies, one gradient
  stepsize       :    0.08000000                  energy_gap     :    0.08000000
  eps_taylor     :   0.10000E-15                  max_taylor     :             4
  ----------------------------------- OT ---------------------------------------

  Step     Update method      Time    Convergence         Total energy    Change
  ------------------------------------------------------------------------------
     1 OT CG       0.80E-01  148.1     0.00039451      -477.7081699807 -4.78E+02
     2 OT LS       0.14E+00  105.6                     -477.7099302808
     3 OT CG       0.14E+00  175.7     0.00022481      -477.7103562626 -2.19E-03
     4 OT LS       0.65E-01  105.5                     -477.7102035037
     5 OT CG       0.65E-01  176.4     0.00011185      -477.7106769307 -3.21E-04
     6 OT LS       0.59E-01  105.6                     -477.7107481946
     7 OT CG       0.59E-01  175.0     0.00006657      -477.7107489412 -7.20E-05
     8 OT LS       0.58E-01  106.3                     -477.7107742748
     9 OT CG       0.58E-01  176.6     0.00003765      -477.7107742758 -2.53E-05
    10 OT LS       0.54E-01  105.7                     -477.7107817454
    11 OT CG       0.54E-01  175.6     0.00002090      -477.7107817918 -7.52E-06
    12 OT LS       0.46E-01  106.4                     -477.7107837170
    13 OT CG       0.46E-01  175.9     0.00001075      -477.7107837732 -1.98E-06
    14 OT LS       0.64E-01  107.4                     -477.7107844412
    15 OT CG       0.64E-01  175.7     0.00000657      -477.7107844954 -7.22E-07
    16 OT LS       0.52E-01  106.2                     -477.7107847054
    17 OT CG       0.52E-01  176.8     0.00000318      -477.7107847163 -2.21E-07
    18 OT LS       0.66E-01  106.1                     -477.7107847789
    19 OT CG       0.66E-01  175.6     0.00000172      -477.7107847817 -6.54E-08
    20 OT LS       0.62E-01  106.2                     -477.7107847997
    21 OT CG       0.62E-01  177.0     0.00000112      -477.7107847998 -1.81E-08
    22 OT LS       0.57E-01  106.1                     -477.7107848067
    23 OT CG       0.57E-01  176.5     0.00000058      -477.7107848068 -7.01E-09

  *** SCF run converged in    23 steps ***


  Electronic density on regular grids:       -339.9999995584        0.0000004416
  Core density on regular grids:              339.9999979055       -0.0000020945
  Total charge density on r-space grids:       -0.0000016529
  Total charge density g-space grids:          -0.0000016529

  Overlap energy of the core charge distribution:               0.00001727326996
  Self energy of the core charge distribution:              -1144.16468558070414
  Core Hamiltonian energy:                                    351.28375068730691
  Hartree energy:                                             463.22550106226089
  Exchange-correlation energy:                               -148.05536824889384

  Total energy:                                              -477.71078480676016

  outer SCF iter =    1 RMS gradient =   0.58E-06 energy =       -477.7107848068
  outer SCF loop converged in   1 iterations or   23 steps


 ENERGY| Total FORCE_EVAL ( QS ) energy (a.u.):             -477.710784806760159


 Number of electrons:                                                        340
 Number of occupied orbitals:                                                170
 Number of molecular orbitals:                                               170

 Number of orbital functions:                                               1154
 Number of independent orbital functions:                                   1154

 Extrapolation method: ASPC


 SCF WAVEFUNCTION OPTIMIZATION

  ----------------------------------- OT ---------------------------------------
  Minimizer      : CG                  : conjugate gradient
  Preconditioner : FULL_SINGLE_INVERSE : inversion of 
                                         H + eS - 2*(Sc)(c^T*H*c+const)(Sc)^T
  Precond_solver : DEFAULT
  Line search    : 2PNT                : 2 energies, one gradient
  stepsize       :    0.08000000                  energy_gap     :    0.08000000
  eps_taylor     :   0.10000E-15                  max_taylor     :             4
  ----------------------------------- OT ---------------------------------------

  Step     Update method      Time    Convergence         Total energy    Change
  ------------------------------------------------------------------------------
     1 OT CG       0.80E-01  149.0     0.00015638      -477.6936310519 -4.78E+02
     2 OT LS       0.14E+00  106.1                     -477.6939086844
     3 OT CG       0.14E+00  175.5     0.00008680      -477.6939779042 -3.47E-04
     4 OT LS       0.65E-01  106.6                     -477.6939541692
     5 OT CG       0.65E-01  175.6     0.00004390      -477.6940259860 -4.81E-05
     6 OT LS       0.57E-01  106.3                     -477.6940366437
     7 OT CG       0.57E-01  176.4     0.00002573      -477.6940368368 -1.09E-05
     8 OT LS       0.63E-01  106.8                     -477.6940409040
     9 OT CG       0.63E-01  175.2     0.00001360      -477.6940409377 -4.10E-06
    10 OT LS       0.60E-01  106.4                     -477.6940420175
    11 OT CG       0.60E-01  175.7     0.00000698      -477.6940420211 -1.08E-06
    12 OT LS       0.53E-01  105.7                     -477.6940422732
    13 OT CG       0.53E-01  175.7     0.00000387      -477.6940422767 -2.56E-07
    14 OT LS       0.66E-01  105.7                     -477.6940423702
    15 OT CG       0.66E-01  175.8     0.00000210      -477.6940423737 -9.70E-08
    16 OT LS       0.53E-01  106.1                     -477.6940423955
    17 OT CG       0.53E-01  176.3     0.00000121      -477.6940423968 -2.31E-08
    18 OT LS       0.56E-01  105.4                     -477.6940424048
    19 OT CG       0.56E-01  175.7     0.00000064      -477.6940424048 -8.01E-09

  *** SCF run converged in    19 steps ***


  Electronic density on regular grids:       -339.9999995529        0.0000004471
  Core density on regular grids:              339.9999979030       -0.0000020970
  Total charge density on r-space grids:       -0.0000016500
  Total charge density g-space grids:          -0.0000016500

  Overlap energy of the core charge distribution:               0.00001832794694
  Self energy of the core charge distribution:              -1144.16468558070414
  Core Hamiltonian energy:                                    351.21183581545847
  Hartree energy:                                             463.28589324051165
  Exchange-correlation energy:                               -148.02710420802470

  Total energy:                                              -477.69404240481180

  outer SCF iter =    1 RMS gradient =   0.64E-06 energy =       -477.6940424048
  outer SCF loop converged in   1 iterations or   19 steps


 ENERGY| Total FORCE_EVAL ( QS ) energy (a.u.):             -477.694042404811796


 *******************************************************************************
 ***                 MNBRACK - NUMBER OF ENERGY EVALUATIONS :       3        ***
 *******************************************************************************

 Number of electrons:                                                        340
 Number of occupied orbitals:                                                170
 Number of molecular orbitals:                                               170

 Number of orbital functions:                                               1154
 Number of independent orbital functions:                                   1154

 Extrapolation method: ASPC


 SCF WAVEFUNCTION OPTIMIZATION

  ----------------------------------- OT ---------------------------------------
  Minimizer      : CG                  : conjugate gradient
  Preconditioner : FULL_SINGLE_INVERSE : inversion of 
                                         H + eS - 2*(Sc)(c^T*H*c+const)(Sc)^T
  Precond_solver : DEFAULT
  Line search    : 2PNT                : 2 energies, one gradient
  stepsize       :    0.08000000                  energy_gap     :    0.08000000
  eps_taylor     :   0.10000E-15                  max_taylor     :             4
  ----------------------------------- OT ---------------------------------------

  Step     Update method      Time    Convergence         Total energy    Change
  ------------------------------------------------------------------------------
     1 OT CG       0.80E-01  148.5     0.00135221      -477.6798332472 -4.78E+02
     2 OT LS       0.14E+00  106.2                     -477.7006000896
     3 OT CG       0.14E+00  175.5     0.00076571      -477.7057769923 -2.59E-02
     4 OT LS       0.65E-01  106.3                     -477.7039677624
     5 OT CG       0.65E-01  175.5     0.00038324      -477.7095190140 -3.74E-03
     6 OT LS       0.58E-01  106.6                     -477.7103478069
     7 OT CG       0.58E-01  175.6     0.00023077      -477.7103594480 -8.40E-04
     8 OT LS       0.57E-01  106.6                     -477.7106577508
     9 OT CG       0.57E-01  175.9     0.00013166      -477.7106578992 -2.98E-04
    10 OT LS       0.53E-01  105.8                     -477.7107466427
    11 OT CG       0.53E-01  176.0     0.00007352      -477.7107473088 -8.94E-05
    12 OT LS       0.47E-01  106.0                     -477.7107720053
    13 OT CG       0.47E-01  175.7     0.00003691      -477.7107723316 -2.50E-05
    14 OT LS       0.65E-01  106.5                     -477.7107803947
    15 OT CG       0.65E-01  175.6     0.00002240      -477.7107810719 -8.74E-06
    16 OT LS       0.53E-01  106.2                     -477.7107835552
    17 OT CG       0.53E-01  175.4     0.00001081      -477.7107836918 -2.62E-06
    18 OT LS       0.67E-01  105.5                     -477.7107844287
    19 OT CG       0.67E-01  178.0     0.00000586      -477.7107844615 -7.70E-07
    20 OT LS       0.64E-01  107.4                     -477.7107846777
    21 OT CG       0.64E-01  180.0     0.00000386      -477.7107846781 -2.17E-07
    22 OT LS       0.57E-01  107.8                     -477.7107847594
    23 OT CG       0.57E-01  179.1     0.00000203      -477.7107847609 -8.28E-08
    24 OT LS       0.73E-01  109.3                     -477.7107847889
    25 OT CG       0.73E-01  180.7     0.00000127      -477.7107847903 -2.94E-08
    26 OT LS       0.74E-01  109.5                     -477.7107848021
    27 OT CG       0.74E-01  180.9     0.00000088      -477.7107848021 -1.18E-08

  *** SCF run converged in    27 steps ***


  Electronic density on regular grids:       -339.9999995584        0.0000004416
  Core density on regular grids:              339.9999979055       -0.0000020945
  Total charge density on r-space grids:       -0.0000016529
  Total charge density g-space grids:          -0.0000016529

  Overlap energy of the core charge distribution:               0.00001727326996
  Self energy of the core charge distribution:              -1144.16468558070414
  Core Hamiltonian energy:                                    351.28376052274871
  Hartree energy:                                             463.22549617711604
  Exchange-correlation energy:                               -148.05537319452051

  Total energy:                                              -477.71078480208985

  outer SCF iter =    1 RMS gradient =   0.88E-06 energy =       -477.7107848021
  outer SCF loop converged in   1 iterations or   27 steps


 ENERGY| Total FORCE_EVAL ( QS ) energy (a.u.):             -477.710784806660172


 ATOMIC FORCES in [a.u.]

 # Atom   Kind   Element          X              Y              Z
      1      1      N           0.00245662    -0.00163492     0.00516675
      2      2      C          -0.00602039     0.00253104    -0.00448168
      3      2      C           0.00189118     0.00115480    -0.00457265
      4      2      C          -0.00228292    -0.00281014    -0.00472012
      5      2      C           0.00365549    -0.00185238    -0.00206643
      6      2      C          -0.00328922    -0.00146630     0.00284599
      7      2      C          -0.00277723     0.00372840     0.00052927
      8      1      N           0.00564125     0.00516364     0.00384897
      9      1      N          -0.00282605    -0.00745299     0.00806170
     10      1      N          -0.00006304     0.00492054     0.00865473
     11      3      H           0.00114828    -0.00301870     0.00242760
     12      3      H          -0.00086461     0.00093656    -0.00055897
     13      3      H          -0.00053694     0.00075033     0.00064127
     14      3      H           0.00025886    -0.00098684     0.00232582
     15      3      H           0.00053598     0.00022560    -0.00097937
     16      3      H          -0.00152732     0.00206646     0.00366819
     17      3      H          -0.00051890     0.00182803     0.00308235
     18      3      H           0.00083642    -0.00018179     0.00002854
     19      3      H           0.00036948    -0.00042382    -0.00062426
     20      3      H          -0.00080223    -0.00126081     0.00221030
     21      3      H          -0.00061458    -0.00023503    -0.00016833
     22      3      H           0.00173284    -0.00047943    -0.00057874
     23      1      N           0.00298364     0.00069143    -0.00561491
     24      2      C          -0.00020428     0.00206357     0.00585608
     25      2      C          -0.00501696     0.00138362     0.00330650
     26      2      C          -0.00291977    -0.00474234     0.00196112
     27      2      C          -0.00237263     0.00197748    -0.00011681
     28      2      C           0.00044929     0.00343001     0.00242271
     29      2      C           0.00319935    -0.00259912     0.00462255
     30      1      N           0.00715041    -0.00281579    -0.00826910
     31      1      N           0.00002406    -0.00739861    -0.00870743
     32      1      N           0.00247310    -0.00223693    -0.00258800
     33      3      H           0.00054597    -0.00153812     0.00041412
     34      3      H           0.00121387    -0.00048478    -0.00411707
     35      3      H          -0.00031520     0.00085122     0.00159366
     36      3      H           0.00038438    -0.00025019    -0.00259563
     37      3      H           0.00024850    -0.00071445     0.00078580
     38      3      H           0.00063684     0.00044182    -0.00256231
     39      3      H           0.00183960    -0.00047628     0.00010307
     40      3      H          -0.00043531     0.00201791    -0.00199015
     41      3      H           0.00109128    -0.00194004    -0.00152866
     42      3      H           0.00034004     0.00009550     0.00024776
     43      3      H          -0.00069384    -0.00072061    -0.00234859
     44      3      H          -0.00013725    -0.00015144     0.00155567
     45      2      C           0.00526089    -0.00112766     0.00603457
     46      2      C          -0.00321537     0.00123420    -0.00516462
     47      2      C          -0.00252028     0.00040007    -0.00073302
     48      2      C           0.00012694     0.00007629    -0.00292507
     49      2      C          -0.00268628    -0.00014007     0.00408062
     50      2      C          -0.00167177     0.00084342    -0.00561931
     51      1      N          -0.00748308    -0.00010120     0.00643368
     52      1      N           0.00596546    -0.00033635    -0.00698894
     53      2      C          -0.00059782    -0.00037862     0.00110733
     54      2      C           0.00245784    -0.00137934     0.00127541
     55      2      C          -0.00039101    -0.00012151     0.00328303
     56      2      C          -0.00018821    -0.00051377    -0.00168758
     57      2      C           0.00019866     0.00002514     0.00312740
     58      2      C           0.00225410    -0.00030389     0.00041202
     59      2      C          -0.00350685    -0.00209696    -0.00669838
     60      2      C          -0.01149141     0.00358549     0.00499568
     61      3      H          -0.00133514     0.00009017    -0.00055253
     62      3      H           0.00037968    -0.00015061     0.00270482
     63      3      H           0.00349372    -0.00105420    -0.00004914
     64      3      H           0.00277325    -0.00044037     0.00093854
     65      3      H          -0.00006222    -0.00005921    -0.00208569
     66      3      H           0.00175800    -0.00105698    -0.00075256
     67      3      H          -0.00223810     0.00110736    -0.00167401
     68      3      H          -0.00343513     0.00056361    -0.00142891
     69      3      H           0.00067896     0.00139959     0.00416465
     70      3      H           0.00138708    -0.00194551    -0.00057144
     71      2      C          -0.00099945    -0.00218208     0.00487264
     72      2      C           0.00057371     0.00177726    -0.00427062
     73      2      C          -0.00111920    -0.00116507     0.00172683
     74      2      C           0.00018604     0.00076133    -0.00137662
     75      2      C          -0.00097561    -0.00191500    -0.00011177
     76      2      C           0.00071945     0.00224691    -0.00380876
     77      1      N           0.00323210    -0.00709694     0.00549591
     78      1      N          -0.00469354     0.00770531    -0.00814088
     79      2      C           0.00055823    -0.00081491     0.00302220
     80      2      C          -0.00125947     0.00251203    -0.00063210
     81      2      C           0.00082593    -0.00064886     0.00317423
     82      2      C          -0.00025035     0.00084496    -0.00363325
     83      2      C           0.00042044    -0.00014313     0.00411947
     84      2      C          -0.00105557     0.00331751    -0.00088370
     85      2      C          -0.00164915    -0.00874317    -0.00554777
     86      2      C           0.00282419     0.00856931     0.00604505
     87      3      H           0.00051144    -0.00172245     0.00014711
     88      3      H          -0.00127183    -0.00029696     0.00099854
     89      3      H           0.00051164     0.00341445     0.00108300
     90      3      H          -0.00089554     0.00251783    -0.00000182
     91      3      H          -0.00025320     0.00051555    -0.00213290
     92      3      H          -0.00145776     0.00127426     0.00008536
     93      3      H           0.00147267    -0.00260977    -0.00118272
     94      3      H           0.00093339    -0.00348261    -0.00048223
     95      3      H           0.00122676     0.00183779     0.00098425
     96      3      H          -0.00273782    -0.00163433    -0.00170543
     97      2      C           0.00383158    -0.00109385    -0.00069063
     98      2      C           0.00154388    -0.00163045    -0.00071327
     99      2      C           0.00095063     0.00051426     0.00130449
    100      2      C          -0.00176590     0.00287157    -0.00142818
    101      2      C           0.00215618    -0.00163041     0.00046800
    102      2      C          -0.00436605     0.00436266     0.00002279
    103      1      N          -0.00020672    -0.00293015     0.01075608
    104      1      N           0.00123200    -0.00209096    -0.01122002
    105      2      C          -0.00052552    -0.00036391    -0.00144546
    106      2      C           0.00060091     0.00241958     0.00067338
    107      2      C           0.00004223    -0.00182450    -0.00048211
    108      2      C           0.00102584     0.00583659     0.00079160
    109      2      C          -0.00142802    -0.00323338     0.00034565
    110      2      C          -0.00081847    -0.00277716     0.00116282
    111      2      C           0.00884610     0.00627739    -0.00721777
    112      2      C          -0.00224221    -0.00104715     0.00411000
    113      3      H           0.00123358    -0.00034064    -0.00028503
    114      3      H           0.00024146     0.00161780    -0.00035131
    115      3      H          -0.00148133    -0.00054221     0.00066348
    116      3      H          -0.00161415     0.00200907     0.00189197
    117      3      H           0.00171782     0.00052205    -0.00059120
    118      3      H           0.00058750     0.00192515    -0.00153592
    119      3      H          -0.00043125    -0.00090368     0.00034859
    120      3      H          -0.00045944     0.00219520     0.00069358
    121      3      H          -0.00079437    -0.00200343    -0.00038879
    122      3      H           0.00199668    -0.00042287    -0.00102330
 SUM OF ATOMIC FORCES          -0.00194954    -0.00093905     0.00250132     0.00330744

 Number of electrons:                                                        340
 Number of occupied orbitals:                                                170
 Number of molecular orbitals:                                               170

 Number of orbital functions:                                               1154
 Number of independent orbital functions:                                   1154

 Extrapolation method: ASPC


 SCF WAVEFUNCTION OPTIMIZATION

  ----------------------------------- OT ---------------------------------------
  Minimizer      : CG                  : conjugate gradient
  Preconditioner : FULL_SINGLE_INVERSE : inversion of 
                                         H + eS - 2*(Sc)(c^T*H*c+const)(Sc)^T
  Precond_solver : DEFAULT
  Line search    : 2PNT                : 2 energies, one gradient
  stepsize       :    0.08000000                  energy_gap     :    0.08000000
  eps_taylor     :   0.10000E-15                  max_taylor     :             4
  ----------------------------------- OT ---------------------------------------

  Step     Update method      Time    Convergence         Total energy    Change
  ------------------------------------------------------------------------------
     1 OT CG       0.80E-01  152.9     0.00179915      -477.6568897900 -4.78E+02
     2 OT LS       0.14E+00  108.0                     -477.6934009174
     3 OT CG       0.14E+00  177.4     0.00104126      -477.7020684118 -4.52E-02
     4 OT LS       0.64E-01  106.4                     -477.6986086274
     5 OT CG       0.64E-01  176.5     0.00051074      -477.7088842412 -6.82E-03
     6 OT LS       0.61E-01  106.2                     -477.7104327465
     7 OT CG       0.61E-01  178.0     0.00030406      -477.7104371440 -1.55E-03
     8 OT LS       0.56E-01  107.2                     -477.7109447208
     9 OT CG       0.56E-01  178.2     0.00017534      -477.7109476719 -5.11E-04
    10 OT LS       0.53E-01  107.9                     -477.7111084091
    11 OT CG       0.53E-01  180.4     0.00009632      -477.7111088705 -1.61E-04
    12 OT LS       0.46E-01  108.1                     -477.7111495026
    13 OT CG       0.46E-01  181.4     0.00004893      -477.7111506332 -4.18E-05
    14 OT LS       0.65E-01  107.2                     -477.7111645904
    15 OT CG       0.65E-01  175.5     0.00002961      -477.7111659216 -1.53E-05
    16 OT LS       0.52E-01  105.8                     -477.7111700504
    17 OT CG       0.52E-01  176.0     0.00001442      -477.7111703562 -4.43E-06
    18 OT LS       0.66E-01  105.7                     -477.7111716405
    19 OT CG       0.66E-01  176.6     0.00000763      -477.7111717061 -1.35E-06
    20 OT LS       0.66E-01  106.2                     -477.7111720840
    21 OT CG       0.66E-01  175.9     0.00000496      -477.7111720840 -3.78E-07
    22 OT LS       0.54E-01  107.4                     -477.7111722071
    23 OT CG       0.54E-01  177.4     0.00000271      -477.7111722138 -1.30E-07
    24 OT LS       0.67E-01  106.0                     -477.7111722603
    25 OT CG       0.67E-01  177.0     0.00000163      -477.7111722622 -4.84E-08
    26 OT LS       0.74E-01  105.9                     -477.7111722813
    27 OT CG       0.74E-01  175.5     0.00000112      -477.7111722814 -1.92E-08
    28 OT LS       0.62E-01  106.6                     -477.7111722888
    29 OT CG       0.62E-01  175.7     0.00000071      -477.7111722891 -7.66E-09

  *** SCF run converged in    29 steps ***


  Electronic density on regular grids:       -339.9999995622        0.0000004378
  Core density on regular grids:              339.9999979077       -0.0000020923
  Total charge density on r-space grids:       -0.0000016546
  Total charge density g-space grids:          -0.0000016546

  Overlap energy of the core charge distribution:               0.00001715882249
  Self energy of the core charge distribution:              -1144.16468558070414
  Core Hamiltonian energy:                                    351.31359308801427
  Hartree energy:                                             463.20449975036939
  Exchange-correlation energy:                               -148.06459670558536

  Total energy:                                              -477.71117228908344

  outer SCF iter =    1 RMS gradient =   0.71E-06 energy =       -477.7111722891
  outer SCF loop converged in   1 iterations or   29 steps


 ENERGY| Total FORCE_EVAL ( QS ) energy (a.u.):             -477.711172292455558


 ATOMIC FORCES in [a.u.]

 # Atom   Kind   Element          X              Y              Z
      1      1      N           0.00141279    -0.00041502     0.00545180
      2      2      C          -0.00223587    -0.00079855    -0.00254374
      3      2      C           0.00186416    -0.00182585    -0.00162214
      4      2      C          -0.00253363    -0.00129865    -0.00109437
      5      2      C           0.00212895     0.00021682    -0.00009639
      6      2      C          -0.00247888    -0.00021649     0.00261728
      7      2      C          -0.00028108     0.00174600     0.00176591
      8      1      N           0.00230346     0.00246734    -0.00036066
      9      1      N           0.00484652    -0.00266540     0.00225891
     10      1      N          -0.00172215    -0.00251061     0.00433814
     11      3      H          -0.00029778    -0.00117936     0.00036675
     12      3      H          -0.00185378     0.00111813    -0.00094766
     13      3      H           0.00064692     0.00123540     0.00021075
     14      3      H          -0.00060813    -0.00019399    -0.00007786
     15      3      H           0.00062229    -0.00029273    -0.00167540
     16      3      H          -0.00203296     0.00187574     0.00151162
     17      3      H           0.00041995     0.00120370     0.00313304
     18      3      H           0.00150979    -0.00016847    -0.00112399
     19      3      H          -0.00007522    -0.00026708    -0.00075082
     20      3      H          -0.00082492    -0.00186672     0.00265504
     21      3      H          -0.00108922    -0.00003035    -0.00002515
     22      3      H          -0.00050292     0.00040228    -0.00087121
     23      1      N           0.00242642     0.00023110    -0.00490314
     24      2      C          -0.00045580     0.00211680     0.00094465
     25      2      C          -0.00323075    -0.00064251     0.00068483
     26      2      C          -0.00011158    -0.00272102     0.00126862
     27      2      C          -0.00083589     0.00143997    -0.00136949
     28      2      C           0.00116524     0.00151359     0.00003012
     29      2      C           0.00220939    -0.00220533     0.00131454
     30      1      N          -0.00215055     0.00035512    -0.00433968
     31      1      N           0.00292106     0.00047593    -0.00335011
     32      1      N          -0.00093631    -0.00452410     0.00082985
     33      3      H           0.00127942    -0.00125819     0.00140517
     34      3      H           0.00011294    -0.00064462    -0.00171062
     35      3      H          -0.00158225     0.00154088     0.00172794
     36      3      H          -0.00040009     0.00020721    -0.00052323
     37      3      H           0.00001321    -0.00122188     0.00090083
     38      3      H          -0.00080958    -0.00007557    -0.00129390
     39      3      H           0.00139707    -0.00004070     0.00008069
     40      3      H          -0.00075452     0.00302685    -0.00156282
     41      3      H           0.00123431    -0.00088472    -0.00131548
     42      3      H           0.00098450     0.00046460     0.00155758
     43      3      H           0.00099216    -0.00132410    -0.00134771
     44      3      H          -0.00087201    -0.00097308     0.00287114
     45      2      C           0.00074918     0.00049545     0.00207639
     46      2      C          -0.00039718     0.00020434    -0.00188111
     47      2      C           0.00044184    -0.00029288    -0.00062203
     48      2      C          -0.00048946     0.00026312    -0.00283381
     49      2      C          -0.00204887    -0.00005892     0.00196127
     50      2      C          -0.00037695    -0.00003569    -0.00076105
     51      1      N          -0.00269723     0.00023900    -0.00048104
     52      1      N           0.00105647    -0.00047461    -0.00051510
     53      2      C          -0.00007367    -0.00082452     0.00198396
     54      2      C          -0.00035865    -0.00077333     0.00082303
     55      2      C           0.00015737    -0.00004626     0.00117865
     56      2      C           0.00022932    -0.00063205     0.00059462
     57      2      C          -0.00095754     0.00084385     0.00103209
     58      2      C           0.00153014     0.00000774    -0.00072149
     59      2      C          -0.00033031     0.00058470    -0.00178830
     60      2      C          -0.00282783     0.00064719     0.00264339
     61      3      H          -0.00055762     0.00001166    -0.00122843
     62      3      H          -0.00019028     0.00003454     0.00253303
     63      3      H           0.00190543    -0.00081213     0.00092085
     64      3      H           0.00157759    -0.00007582    -0.00032299
     65      3      H           0.00006896     0.00000640    -0.00234170
     66      3      H           0.00070012    -0.00088763    -0.00003479
     67      3      H          -0.00054105     0.00042610    -0.00044091
     68      3      H          -0.00172300     0.00023998    -0.00254804
     69      3      H           0.00026321     0.00096879     0.00461422
     70      3      H           0.00118174    -0.00191432    -0.00125192
     71      2      C           0.00006277    -0.00031616     0.00158531
     72      2      C          -0.00017791     0.00111892    -0.00088725
     73      2      C          -0.00056879     0.00078868     0.00049408
     74      2      C          -0.00056273     0.00019317    -0.00209724
     75      2      C          -0.00077372    -0.00123547     0.00021932
     76      2      C           0.00006030     0.00153784    -0.00132664
     77      1      N           0.00094690    -0.00146237    -0.00051744
     78      1      N          -0.00227017     0.00204574    -0.00043855
     79      2      C           0.00022769     0.00010466     0.00249459
     80      2      C          -0.00007884    -0.00003354    -0.00029670
     81      2      C           0.00068927    -0.00067438     0.00039762
     82      2      C          -0.00017805     0.00006921    -0.00140923
     83      2      C           0.00075668    -0.00047202     0.00110825
     84      2      C          -0.00038305     0.00213975    -0.00066402
     85      2      C          -0.00045312    -0.00200299    -0.00202412
     86      2      C           0.00022149     0.00147915     0.00280100
     87      3      H           0.00076652    -0.00062983    -0.00078143
     88      3      H          -0.00134495     0.00018524     0.00148937
     89      3      H           0.00031994     0.00204094     0.00196030
     90      3      H          -0.00079017     0.00118461    -0.00106199
     91      3      H          -0.00035613     0.00078839    -0.00222997
     92      3      H          -0.00109099     0.00061440     0.00079619
     93      3      H           0.00061262    -0.00091805     0.00038984
     94      3      H           0.00002112    -0.00176220    -0.00152265
     95      3      H           0.00126537     0.00199993     0.00145140
     96      3      H          -0.00259974    -0.00193740    -0.00214869
     97      2      C           0.00152223    -0.00059258     0.00026495
     98      2      C          -0.00060267    -0.00049668    -0.00092835
     99      2      C           0.00084865     0.00075638     0.00125897
    100      2      C          -0.00075736     0.00171190    -0.00149822
    101      2      C           0.00038866     0.00027231     0.00005994
    102      2      C          -0.00032525     0.00220211    -0.00016921
    103      1      N          -0.00021279    -0.00199516     0.00344735
    104      1      N           0.00094966    -0.00213964    -0.00384647
    105      2      C          -0.00082053    -0.00026864    -0.00148621
    106      2      C           0.00024502     0.00150305     0.00154814
    107      2      C           0.00023013    -0.00002745    -0.00001817
    108      2      C          -0.00055829     0.00164913     0.00065459
    109      2      C          -0.00026317    -0.00130476    -0.00052631
    110      2      C           0.00106856     0.00001249     0.00023325
    111      2      C           0.00202476     0.00277426    -0.00292400
    112      2      C           0.00017887     0.00107649     0.00187362
    113      3      H           0.00078442    -0.00068051     0.00043508
    114      3      H           0.00047916     0.00161131    -0.00031043
    115      3      H          -0.00066869    -0.00019546    -0.00013503
    116      3      H          -0.00022438     0.00104043     0.00194108
    117      3      H           0.00113345     0.00035054     0.00011376
    118      3      H           0.00012197     0.00063689    -0.00156818
    119      3      H          -0.00008964    -0.00093886    -0.00021829
    120      3      H          -0.00098259     0.00143728     0.00095066
    121      3      H          -0.00139967    -0.00233816     0.00000963
    122      3      H           0.00238165    -0.00028701    -0.00167278
 SUM OF ATOMIC FORCES          -0.00211919     0.00015300     0.00287913     0.00357824

 Number of electrons:                                                        340
 Number of occupied orbitals:                                                170
 Number of molecular orbitals:                                               170

 Number of orbital functions:                                               1154
 Number of independent orbital functions:                                   1154

 Extrapolation method: ASPC


 SCF WAVEFUNCTION OPTIMIZATION

  ----------------------------------- OT ---------------------------------------
  Minimizer      : CG                  : conjugate gradient
  Preconditioner : FULL_SINGLE_INVERSE : inversion of 
                                         H + eS - 2*(Sc)(c^T*H*c+const)(Sc)^T
  Precond_solver : DEFAULT
  Line search    : 2PNT                : 2 energies, one gradient
  stepsize       :    0.08000000                  energy_gap     :    0.08000000
  eps_taylor     :   0.10000E-15                  max_taylor     :             4
  ----------------------------------- OT ---------------------------------------

  Step     Update method      Time    Convergence         Total energy    Change
  ------------------------------------------------------------------------------
     1 OT CG       0.80E-01  148.4     0.00074579      -477.7019032533 -4.78E+02
     2 OT LS       0.14E+00  106.3                     -477.7082086140
     3 OT CG       0.14E+00  175.9     0.00042433      -477.7097594699 -7.86E-03
     4 OT LS       0.65E-01  105.8                     -477.7092102470
     5 OT CG       0.65E-01  175.0     0.00021147      -477.7109055098 -1.15E-03
     6 OT LS       0.59E-01  105.9                     -477.7111609647
     7 OT CG       0.59E-01  176.8     0.00012704      -477.7111637331 -2.58E-04
     8 OT LS       0.57E-01  105.7                     -477.7112535790
     9 OT CG       0.57E-01  176.2     0.00007245      -477.7112536997 -9.00E-05
    10 OT LS       0.53E-01  105.8                     -477.7112808933
    11 OT CG       0.53E-01  177.1     0.00004023      -477.7112810292 -2.73E-05
    12 OT LS       0.47E-01  108.2                     -477.7112882775
    13 OT CG       0.47E-01  176.5     0.00002044      -477.7112884225 -7.39E-06
    14 OT LS       0.64E-01  106.2                     -477.7112908586
    15 OT CG       0.64E-01  175.8     0.00001241      -477.7112910608 -2.64E-06
    16 OT LS       0.52E-01  106.5                     -477.7112918066
    17 OT CG       0.52E-01  178.3     0.00000596      -477.7112918496 -7.89E-07
    18 OT LS       0.66E-01  106.9                     -477.7112920703
    19 OT CG       0.66E-01  180.7     0.00000322      -477.7112920808 -2.31E-07
    20 OT LS       0.62E-01  107.2                     -477.7112921438
    21 OT CG       0.62E-01  177.0     0.00000210      -477.7112921441 -6.33E-08
    22 OT LS       0.55E-01  106.8                     -477.7112921675
    23 OT CG       0.55E-01  177.4     0.00000108      -477.7112921679 -2.38E-08
    24 OT LS       0.69E-01  107.0                     -477.7112921755
    25 OT CG       0.69E-01  179.1     0.00000066      -477.7112921758 -7.92E-09

  *** SCF run converged in    25 steps ***


  Electronic density on regular grids:       -339.9999995613        0.0000004387
  Core density on regular grids:              339.9999979062       -0.0000020938
  Total charge density on r-space grids:       -0.0000016551
  Total charge density g-space grids:          -0.0000016551

  Overlap energy of the core charge distribution:               0.00001718620633
  Self energy of the core charge distribution:              -1144.16468558070414
  Core Hamiltonian energy:                                    351.30348318303686
  Hartree energy:                                             463.21145946396018
  Exchange-correlation energy:                               -148.06156642831462

  Total energy:                                              -477.71129217581534

  outer SCF iter =    1 RMS gradient =   0.66E-06 energy =       -477.7112921758
  outer SCF loop converged in   1 iterations or   25 steps


 ENERGY| Total FORCE_EVAL ( QS ) energy (a.u.):             -477.711292178740223


 ATOMIC FORCES in [a.u.]

 # Atom   Kind   Element          X              Y              Z
      1      1      N           0.00175574    -0.00081222     0.00537219
      2      2      C          -0.00347229     0.00027381    -0.00316831
      3      2      C           0.00187814    -0.00085222    -0.00257718
      4      2      C          -0.00245263    -0.00179728    -0.00227047
      5      2      C           0.00262834    -0.00045531    -0.00073775
      6      2      C          -0.00274287    -0.00062359     0.00269098
      7      2      C          -0.00108957     0.00239608     0.00136237
      8      1      N           0.00338034     0.00333541     0.00100201
      9      1      N           0.00244301    -0.00420043     0.00411867
     10      1      N          -0.00118675    -0.00013399     0.00572203
     11      3      H           0.00017002    -0.00176957     0.00103081
     12      3      H          -0.00152981     0.00106200    -0.00082025
     13      3      H           0.00026022     0.00107659     0.00035179
     14      3      H          -0.00032874    -0.00045141     0.00069727
     15      3      H           0.00059642    -0.00012075    -0.00144975
     16      3      H          -0.00186826     0.00193840     0.00220758
     17      3      H           0.00011370     0.00140641     0.00311575
     18      3      H           0.00128917    -0.00017370    -0.00074772
     19      3      H           0.00006998    -0.00031810    -0.00070945
     20      3      H          -0.00081723    -0.00166928     0.00251053
     21      3      H          -0.00093508    -0.00009875    -0.00007225
     22      3      H           0.00021984     0.00011376    -0.00077497
     23      1      N           0.00260910     0.00038267    -0.00513339
     24      2      C          -0.00036359     0.00210354     0.00253917
     25      2      C          -0.00381538     0.00002174     0.00153299
     26      2      C          -0.00102733    -0.00338484     0.00148833
     27      2      C          -0.00133637     0.00161565    -0.00096180
     28      2      C           0.00093269     0.00213772     0.00080839
     29      2      C           0.00252782    -0.00233430     0.00239120
     30      1      N           0.00080919    -0.00066589    -0.00559165
     31      1      N           0.00196320    -0.00207151    -0.00507353
     32      1      N           0.00017345    -0.00378906    -0.00027562
     33      3      H           0.00103792    -0.00135171     0.00108064
     34      3      H           0.00046624    -0.00059438    -0.00248701
     35      3      H          -0.00116675     0.00131500     0.00168443
     36      3      H          -0.00014520     0.00005765    -0.00119228
     37      3      H           0.00008955    -0.00105498     0.00086353
     38      3      H          -0.00034083     0.00009297    -0.00170304
     39      3      H           0.00154110    -0.00018277     0.00008789
     40      3      H          -0.00065090     0.00269772    -0.00170147
     41      3      H           0.00118698    -0.00122777    -0.00138457
     42      3      H           0.00077423     0.00034413     0.00113024
     43      3      H           0.00044671    -0.00112699    -0.00167101
     44      3      H          -0.00063221    -0.00070555     0.00244158
     45      2      C           0.00223619    -0.00003781     0.00337705
     46      2      C          -0.00133361     0.00054426    -0.00296127
     47      2      C          -0.00052726    -0.00006666    -0.00065580
     48      2      C          -0.00029049     0.00020248    -0.00286316
     49      2      C          -0.00225730    -0.00008460     0.00264820
     50      2      C          -0.00080015     0.00025024    -0.00234047
     51      1      N          -0.00429583     0.00013120     0.00179938
     52      1      N           0.00269050    -0.00043374    -0.00263302
     53      2      C          -0.00024666    -0.00067747     0.00169360
     54      2      C           0.00056521    -0.00097207     0.00096961
     55      2      C          -0.00001766    -0.00007204     0.00186590
     56      2      C           0.00009168    -0.00059255    -0.00014987
     57      2      C          -0.00058008     0.00057724     0.00171884
     58      2      C           0.00176714    -0.00009371    -0.00035265
     59      2      C          -0.00135656    -0.00028011    -0.00338289
     60      2      C          -0.00562804     0.00159698     0.00338344
     61      3      H          -0.00081059     0.00003721    -0.00100940
     62      3      H          -0.00000337    -0.00002620     0.00258919
     63      3      H           0.00242661    -0.00089162     0.00060368
     64      3      H           0.00197046    -0.00019519     0.00008852
     65      3      H           0.00002657    -0.00001515    -0.00225792
     66      3      H           0.00104692    -0.00094333    -0.00026967
     67      3      H          -0.00109857     0.00064894    -0.00084483
     68      3      H          -0.00228394     0.00034574    -0.00218223
     69      3      H           0.00039986     0.00111064     0.00446772
     70      3      H           0.00125287    -0.00192669    -0.00102997
     71      2      C          -0.00028471    -0.00093015     0.00266025
     72      2      C           0.00006669     0.00133318    -0.00199012
     73      2      C          -0.00074731     0.00014967     0.00089655
     74      2      C          -0.00031782     0.00037693    -0.00186202
     75      2      C          -0.00083966    -0.00145824     0.00011076
     76      2      C           0.00027616     0.00177309    -0.00213880
     77      1      N           0.00171207    -0.00334441     0.00145102
     78      1      N          -0.00308012     0.00394303    -0.00297223
     79      2      C           0.00033697    -0.00019803     0.00265835
     80      2      C          -0.00046664     0.00080217    -0.00040740
     81      2      C           0.00073225    -0.00066383     0.00130158
     82      2      C          -0.00020118     0.00032183    -0.00213608
     83      2      C           0.00064677    -0.00036267     0.00209330
     84      2      C          -0.00060244     0.00252492    -0.00073780
     85      2      C          -0.00084119    -0.00417755    -0.00315181
     86      2      C           0.00107160     0.00376367     0.00383528
     87      3      H           0.00068336    -0.00098747    -0.00047896
     88      3      H          -0.00132120     0.00002869     0.00133025
     89      3      H           0.00038277     0.00249104     0.00167386
     90      3      H          -0.00082468     0.00162158    -0.00071624
     91      3      H          -0.00032281     0.00069966    -0.00219796
     92      3      H          -0.00121081     0.00083002     0.00056490
     93      3      H           0.00089468    -0.00147411    -0.00012460
     94      3      H           0.00031958    -0.00232659    -0.00118239
     95      3      H           0.00125269     0.00194925     0.00129924
     96      3      H          -0.00264509    -0.00184143    -0.00200419
     97      2      C           0.00228406    -0.00075987    -0.00004797
     98      2      C           0.00009782    -0.00086717    -0.00085806
     99      2      C           0.00088261     0.00067817     0.00127292
    100      2      C          -0.00108652     0.00209165    -0.00147654
    101      2      C           0.00096722    -0.00034906     0.00019239
    102      2      C          -0.00165213     0.00291190    -0.00010630
    103      1      N          -0.00020700    -0.00230172     0.00578802
    104      1      N           0.00103871    -0.00212627    -0.00621178
    105      2      C          -0.00072370    -0.00029894    -0.00147379
    106      2      C           0.00036086     0.00180247     0.00126394
    107      2      C           0.00016819    -0.00061420    -0.00017028
    108      2      C          -0.00003768     0.00302506     0.00069935
    109      2      C          -0.00064814    -0.00194250    -0.00023929
    110      2      C           0.00045275    -0.00089716     0.00053681
    111      2      C           0.00422257     0.00389012    -0.00429228
    112      2      C          -0.00060754     0.00038220     0.00259540
    113      3      H           0.00093112    -0.00057000     0.00020047
    114      3      H           0.00040131     0.00161339    -0.00032379
    115      3      H          -0.00093436    -0.00030876     0.00012606
    116      3      H          -0.00067967     0.00135677     0.00192605
    117      3      H           0.00132424     0.00040665    -0.00011652
    118      3      H           0.00027489     0.00105837    -0.00155816
    119      3      H          -0.00020102    -0.00092768    -0.00003364
    120      3      H          -0.00081197     0.00168336     0.00086675
    121      3      H          -0.00120432    -0.00222944    -0.00011880
    122      3      H           0.00225696    -0.00033060    -0.00146231
 SUM OF ATOMIC FORCES          -0.00205563    -0.00023815     0.00275227     0.00344345

 Number of electrons:                                                        340
 Number of occupied orbitals:                                                170
 Number of molecular orbitals:                                               170

 Number of orbital functions:                                               1154
 Number of independent orbital functions:                                   1154

 Extrapolation method: ASPC


 SCF WAVEFUNCTION OPTIMIZATION

  ----------------------------------- OT ---------------------------------------
  Minimizer      : CG                  : conjugate gradient
  Preconditioner : FULL_SINGLE_INVERSE : inversion of 
                                         H + eS - 2*(Sc)(c^T*H*c+const)(Sc)^T
  Precond_solver : DEFAULT
  Line search    : 2PNT                : 2 energies, one gradient
  stepsize       :    0.08000000                  energy_gap     :    0.08000000
  eps_taylor     :   0.10000E-15                  max_taylor     :             4
  ----------------------------------- OT ---------------------------------------

  Step     Update method      Time    Convergence         Total energy    Change
  ------------------------------------------------------------------------------
     1 OT CG       0.80E-01  150.5     0.00004684      -477.7112553549 -4.78E+02
     2 OT LS       0.14E+00  106.8                     -477.7112802252
     3 OT CG       0.14E+00  176.6     0.00002554      -477.7112863600 -3.10E-05
     4 OT LS       0.66E-01  105.7                     -477.7112845609
     5 OT CG       0.66E-01  175.8     0.00001312      -477.7112905589 -4.20E-06
     6 OT LS       0.56E-01  107.1                     -477.7112914797
     7 OT CG       0.56E-01  175.7     0.00000782      -477.7112915069 -9.48E-07
     8 OT LS       0.60E-01  106.4                     -477.7112918645
     9 OT CG       0.60E-01  176.4     0.00000440      -477.7112918659 -3.59E-07
    10 OT LS       0.53E-01  106.6                     -477.7112919652
    11 OT CG       0.53E-01  175.7     0.00000245      -477.7112919668 -1.01E-07
    12 OT LS       0.48E-01  105.6                     -477.7112919947
    13 OT CG       0.48E-01  176.1     0.00000137      -477.7112919950 -2.82E-08
    14 OT LS       0.67E-01  106.2                     -477.7112920064
    15 OT CG       0.67E-01  175.8     0.00000086      -477.7112920074 -1.24E-08

  *** SCF run converged in    15 steps ***


  Electronic density on regular grids:       -339.9999995616        0.0000004384
  Core density on regular grids:              339.9999979066       -0.0000020934
  Total charge density on r-space grids:       -0.0000016550
  Total charge density g-space grids:          -0.0000016550

  Overlap energy of the core charge distribution:               0.00001718752047
  Self energy of the core charge distribution:              -1144.16468558070414
  Core Hamiltonian energy:                                    351.30306469421328
  Hartree energy:                                             463.21174635829379
  Exchange-correlation energy:                               -148.06143466673080

  Total energy:                                              -477.71129200740751

  outer SCF iter =    1 RMS gradient =   0.86E-06 energy =       -477.7112920074
  outer SCF loop converged in   1 iterations or   15 steps


 ENERGY| Total FORCE_EVAL ( QS ) energy (a.u.):             -477.711292011555656


 ATOMIC FORCES in [a.u.]

 # Atom   Kind   Element          X              Y              Z
      1      1      N           0.00176961    -0.00082823     0.00536858
      2      2      C          -0.00352342     0.00031822    -0.00319322
      3      2      C           0.00187904    -0.00081151    -0.00261606
      4      2      C          -0.00244828    -0.00181795    -0.00231873
      5      2      C           0.00264860    -0.00048214    -0.00076527
      6      2      C          -0.00275311    -0.00064093     0.00269398
      7      2      C          -0.00112235     0.00242206     0.00134575
      8      1      N           0.00342516     0.00337211     0.00105935
      9      1      N           0.00234169    -0.00426371     0.00419647
     10      1      N          -0.00116512    -0.00003596     0.00578016
     11      3      H           0.00018922    -0.00179409     0.00105825
     12      3      H          -0.00151635     0.00105990    -0.00081482
     13      3      H           0.00024339     0.00107015     0.00035772
     14      3      H          -0.00031697    -0.00046207     0.00072941
     15      3      H           0.00059524    -0.00011369    -0.00144043
     16      3      H          -0.00186154     0.00194083     0.00223609
     17      3      H           0.00010127     0.00141449     0.00311500
     18      3      H           0.00127943    -0.00017442    -0.00073200
     19      3      H           0.00007642    -0.00032040    -0.00070759
     20      3      H          -0.00081726    -0.00166097     0.00250366
     21      3      H          -0.00092892    -0.00010213    -0.00007449
     22      3      H           0.00024989     0.00010203    -0.00077105
     23      1      N           0.00261675     0.00038837    -0.00514211
     24      2      C          -0.00035908     0.00210255     0.00260412
     25      2      C          -0.00383873     0.00004994     0.00156778
     26      2      C          -0.00106466    -0.00341202     0.00149645
     27      2      C          -0.00135650     0.00162308    -0.00094507
     28      2      C           0.00092329     0.00216241     0.00084041
     29      2      C           0.00254008    -0.00233903     0.00243467
     30      1      N           0.00093236    -0.00070780    -0.00564406
     31      1      N           0.00192489    -0.00217696    -0.00514437
     32      1      N           0.00021904    -0.00375881    -0.00032160
     33      3      H           0.00102769    -0.00135583     0.00106721
     34      3      H           0.00048080    -0.00059228    -0.00251882
     35      3      H          -0.00114973     0.00130565     0.00168252
     36      3      H          -0.00013487     0.00005156    -0.00121973
     37      3      H           0.00009253    -0.00104768     0.00086207
     38      3      H          -0.00032178     0.00009974    -0.00171956
     39      3      H           0.00154714    -0.00018858     0.00008812
     40      3      H          -0.00064693     0.00268371    -0.00170671
     41      3      H           0.00118510    -0.00124181    -0.00138742
     42      3      H           0.00076489     0.00033924     0.00111261
     43      3      H           0.00042422    -0.00111895    -0.00168421
     44      3      H          -0.00062223    -0.00069417     0.00242395
     45      2      C           0.00229922    -0.00006021     0.00343029
     46      2      C          -0.00137073     0.00055802    -0.00300549
     47      2      C          -0.00056826    -0.00005732    -0.00065630
     48      2      C          -0.00028228     0.00019957    -0.00286087
     49      2      C          -0.00226436    -0.00008639     0.00267796
     50      2      C          -0.00082032     0.00026290    -0.00240482
     51      1      N          -0.00436176     0.00012867     0.00189002
     52      1      N           0.00275785    -0.00043339    -0.00272047
     53      2      C          -0.00025238    -0.00067146     0.00167975
     54      2      C           0.00060317    -0.00097990     0.00097434
     55      2      C          -0.00002772    -0.00007246     0.00189471
     56      2      C           0.00008618    -0.00059137    -0.00017912
     57      2      C          -0.00056199     0.00056581     0.00174589
     58      2      C           0.00177609    -0.00009785    -0.00033720
     59      2      C          -0.00139963    -0.00031687    -0.00344883
     60      2      C          -0.00574216     0.00163578     0.00341311
     61      3      H          -0.00082116     0.00003825    -0.00100037
     62      3      H           0.00000444    -0.00002871     0.00259123
     63      3      H           0.00244730    -0.00089476     0.00059092
     64      3      H           0.00198606    -0.00019995     0.00010492
     65      3      H           0.00002420    -0.00001590    -0.00225462
     66      3      H           0.00106085    -0.00094554    -0.00027887
     67      3      H          -0.00112098     0.00065792    -0.00086089
     68      3      H          -0.00230644     0.00035008    -0.00216741
     69      3      H           0.00040516     0.00111619     0.00446173
     70      3      H           0.00125444    -0.00192678    -0.00102122
     71      2      C          -0.00029949    -0.00095451     0.00270491
     72      2      C           0.00007626     0.00134346    -0.00203350
     73      2      C          -0.00075556     0.00011936     0.00091369
     74      2      C          -0.00030620     0.00038724    -0.00184617
     75      2      C          -0.00084225    -0.00146426     0.00010816
     76      2      C           0.00028487     0.00178136    -0.00217156
     77      1      N           0.00174415    -0.00342172     0.00152328
     78      1      N          -0.00311447     0.00401992    -0.00307998
     79      2      C           0.00033971    -0.00020661     0.00266728
     80      2      C          -0.00048204     0.00083496    -0.00041409
     81      2      C           0.00073572    -0.00066676     0.00133920
     82      2      C          -0.00020311     0.00033518    -0.00216733
     83      2      C           0.00064153    -0.00035721     0.00213163
     84      2      C          -0.00061134     0.00254029    -0.00073875
     85      2      C          -0.00085633    -0.00426447    -0.00319477
     86      2      C           0.00110598     0.00385806     0.00387735
     87      3      H           0.00067995    -0.00100232    -0.00046656
     88      3      H          -0.00132012     0.00002114     0.00132285
     89      3      H           0.00038541     0.00250883     0.00166217
     90      3      H          -0.00082606     0.00163881    -0.00070256
     91      3      H          -0.00032107     0.00069530    -0.00219708
     92      3      H          -0.00121542     0.00083826     0.00055585
     93      3      H           0.00090629    -0.00149693    -0.00014549
     94      3      H           0.00033209    -0.00235022    -0.00116820
     95      3      H           0.00125183     0.00194497     0.00129342
     96      3      H          -0.00264656    -0.00183684    -0.00199848
     97      2      C           0.00231473    -0.00076629    -0.00006112
     98      2      C           0.00012842    -0.00088207    -0.00085591
     99      2      C           0.00088252     0.00067520     0.00127253
    100      2      C          -0.00110155     0.00210773    -0.00147473
    101      2      C           0.00099153    -0.00037431     0.00019732
    102      2      C          -0.00170716     0.00294083    -0.00010308
    103      1      N          -0.00020560    -0.00231557     0.00588327
    104      1      N           0.00104238    -0.00212673    -0.00630859
    105      2      C          -0.00072072    -0.00030075    -0.00147135
    106      2      C           0.00036750     0.00181627     0.00125002
    107      2      C           0.00016473    -0.00063712    -0.00017422
    108      2      C          -0.00001642     0.00308208     0.00070147
    109      2      C          -0.00066310    -0.00196836    -0.00022802
    110      2      C           0.00042596    -0.00093477     0.00055111
    111      2      C           0.00431378     0.00393734    -0.00435065
    112      2      C          -0.00063961     0.00035377     0.00262434
    113      3      H           0.00093700    -0.00056570     0.00019095
    114      3      H           0.00039841     0.00161318    -0.00032426
    115      3      H          -0.00094517    -0.00031347     0.00013670
    116      3      H          -0.00069827     0.00136965     0.00192532
    117      3      H           0.00133264     0.00040890    -0.00012656
    118      3      H           0.00028122     0.00107547    -0.00155774
    119      3      H          -0.00020550    -0.00092724    -0.00002612
    120      3      H          -0.00080487     0.00169338     0.00086316
    121      3      H          -0.00119589    -0.00222522    -0.00012411
    122      3      H           0.00225134    -0.00033323    -0.00145325
 SUM OF ATOMIC FORCES          -0.00205322    -0.00025348     0.00274716     0.00343902

 *******************************************************************************
 ***                 BRENT   - NUMBER OF ENERGY EVALUATIONS :       4        ***
 *******************************************************************************

 --------  Informations at step =     4 ------------
  Optimization Method        =                   CG
  Total Energy               =      -477.7112921787
  Real energy change         =        -0.0019610184
  Decrease in energy         =                  YES
  Used time                  =            26637.350

  Convergence check :
  Max. step size             =         0.0206513808
  Conv. limit for step size  =         0.0010000000
  Convergence in step size   =                   NO
  RMS step size              =         0.0057116212
  Conv. limit for RMS step   =         0.0010000000
  Convergence in RMS step    =                   NO
  Max. gradient              =         0.0101719952
  Conv. limit for gradients  =         0.0010000000
  Conv. for gradients        =                   NO
  RMS gradient               =         0.0028133026
  Conv. limit for RMS grad.  =         0.0010000000
  Conv. for gradients        =                   NO
 ---------------------------------------------------

 Number of electrons:                                                        340
 Number of occupied orbitals:                                                170
 Number of molecular orbitals:                                               170

 Number of orbital functions:                                               1154
 Number of independent orbital functions:                                   1154

 Extrapolation method: ASPC


 SCF WAVEFUNCTION OPTIMIZATION

  ----------------------------------- OT ---------------------------------------
  Minimizer      : CG                  : conjugate gradient
  Preconditioner : FULL_SINGLE_INVERSE : inversion of 
                                         H + eS - 2*(Sc)(c^T*H*c+const)(Sc)^T
  Precond_solver : DEFAULT
  Line search    : 2PNT                : 2 energies, one gradient
  stepsize       :    0.08000000                  energy_gap     :    0.08000000
  eps_taylor     :   0.10000E-15                  max_taylor     :             4
  ----------------------------------- OT ---------------------------------------

  Step     Update method      Time    Convergence         Total energy    Change
  ------------------------------------------------------------------------------
     1 OT CG       0.80E-01  148.3     0.00013725      -477.7109750652 -4.78E+02
     2 OT LS       0.14E+00  106.3                     -477.7111884194
     3 OT CG       0.14E+00  176.7     0.00007802      -477.7112406463 -2.66E-04
     4 OT LS       0.64E-01  105.9                     -477.7112206493
     5 OT CG       0.64E-01  177.3     0.00003921      -477.7112790858 -3.84E-05
     6 OT LS       0.57E-01  106.8                     -477.7112876287
     7 OT CG       0.57E-01  177.8     0.00002364      -477.7112877535 -8.67E-06
     8 OT LS       0.57E-01  106.0                     -477.7112908975
     9 OT CG       0.57E-01  178.3     0.00001279      -477.7112908975 -3.14E-06
    10 OT LS       0.59E-01  107.5                     -477.7112918486
    11 OT CG       0.59E-01  178.0     0.00000668      -477.7112918497 -9.52E-07
    12 OT LS       0.48E-01  106.1                     -477.7112920510
    13 OT CG       0.48E-01  176.9     0.00000365      -477.7112920618 -2.12E-07
    14 OT LS       0.64E-01  107.3                     -477.7112921408
    15 OT CG       0.64E-01  178.3     0.00000219      -477.7112921459 -8.41E-08
    16 OT LS       0.49E-01  106.5                     -477.7112921666
    17 OT CG       0.49E-01  177.2     0.00000117      -477.7112921689 -2.30E-08
    18 OT LS       0.57E-01  107.2                     -477.7112921764
    19 OT CG       0.57E-01  176.9     0.00000068      -477.7112921765 -7.66E-09

  *** SCF run converged in    19 steps ***


  Electronic density on regular grids:       -339.9999995613        0.0000004387
  Core density on regular grids:              339.9999979062       -0.0000020938
  Total charge density on r-space grids:       -0.0000016551
  Total charge density g-space grids:          -0.0000016551

  Overlap energy of the core charge distribution:               0.00001718620633
  Self energy of the core charge distribution:              -1144.16468558070414
  Core Hamiltonian energy:                                    351.30350627788562
  Hartree energy:                                             463.21143755477084
  Exchange-correlation energy:                               -148.06156761469009

  Total energy:                                              -477.71129217653140

  outer SCF iter =    1 RMS gradient =   0.68E-06 energy =       -477.7112921765
  outer SCF loop converged in   1 iterations or   19 steps


 ENERGY| Total FORCE_EVAL ( QS ) energy (a.u.):             -477.711292179074974


 ATOMIC FORCES in [a.u.]

 # Atom   Kind   Element          X              Y              Z
      1      1      N           0.00175639    -0.00081268     0.00537202
      2      2      C          -0.00347558     0.00027438    -0.00316741
      3      2      C           0.00187917    -0.00084980    -0.00257852
      4      2      C          -0.00245247    -0.00179851    -0.00227196
      5      2      C           0.00262933    -0.00045516    -0.00073761
      6      2      C          -0.00274181    -0.00062240     0.00269121
      7      2      C          -0.00108957     0.00239636     0.00136142
      8      1      N           0.00337950     0.00333510     0.00100226
      9      1      N           0.00244425    -0.00420033     0.00411952
     10      1      N          -0.00118790    -0.00013581     0.00572129
     11      3      H           0.00017034    -0.00176993     0.00103088
     12      3      H          -0.00152976     0.00106183    -0.00082038
     13      3      H           0.00025992     0.00107653     0.00035188
     14      3      H          -0.00032853    -0.00045180     0.00069836
     15      3      H           0.00059614    -0.00012101    -0.00144958
     16      3      H          -0.00186815     0.00193860     0.00220836
     17      3      H           0.00011369     0.00140612     0.00311572
     18      3      H           0.00128923    -0.00017356    -0.00074790
     19      3      H           0.00007010    -0.00031821    -0.00070946
     20      3      H          -0.00081746    -0.00166934     0.00251025
     21      3      H          -0.00093507    -0.00009860    -0.00007192
     22      3      H           0.00021976     0.00011382    -0.00077514
     23      1      N           0.00261080     0.00038290    -0.00513523
     24      2      C          -0.00036283     0.00210270     0.00254177
     25      2      C          -0.00381600     0.00002357     0.00153407
     26      2      C          -0.00102954    -0.00338624     0.00148757
     27      2      C          -0.00133587     0.00161585    -0.00096088
     28      2      C           0.00093298     0.00213713     0.00080839
     29      2      C           0.00252711    -0.00233397     0.00239079
     30      1      N           0.00080818    -0.00066633    -0.00559202
     31      1      N           0.00196442    -0.00207019    -0.00507258
     32      1      N           0.00017326    -0.00379003    -0.00027663
     33      3      H           0.00103796    -0.00135174     0.00108052
     34      3      H           0.00046642    -0.00059413    -0.00248739
     35      3      H          -0.00116684     0.00131498     0.00168428
     36      3      H          -0.00014522     0.00005753    -0.00119239
     37      3      H           0.00008971    -0.00105489     0.00086348
     38      3      H          -0.00034048     0.00009305    -0.00170305
     39      3      H           0.00154103    -0.00018278     0.00008788
     40      3      H          -0.00065086     0.00269793    -0.00170140
     41      3      H           0.00118695    -0.00122761    -0.00138460
     42      3      H           0.00077427     0.00034414     0.00113043
     43      3      H           0.00044690    -0.00112704    -0.00167092
     44      3      H          -0.00063229    -0.00070556     0.00244170
     45      2      C           0.00223929    -0.00003812     0.00337704
     46      2      C          -0.00133311     0.00054395    -0.00296023
     47      2      C          -0.00052755    -0.00006647    -0.00065653
     48      2      C          -0.00028879     0.00020151    -0.00285952
     49      2      C          -0.00225756    -0.00008496     0.00265066
     50      2      C          -0.00080312     0.00025102    -0.00234122
     51      1      N          -0.00429764     0.00013085     0.00179704
     52      1      N           0.00269194    -0.00043246    -0.00263624
     53      2      C          -0.00024446    -0.00067825     0.00169337
     54      2      C           0.00056318    -0.00097158     0.00096917
     55      2      C          -0.00001924    -0.00007177     0.00186714
     56      2      C           0.00009262    -0.00059302    -0.00014900
     57      2      C          -0.00057905     0.00057726     0.00171829
     58      2      C           0.00176795    -0.00009408    -0.00035180
     59      2      C          -0.00135691    -0.00028112    -0.00338248
     60      2      C          -0.00562633     0.00159749     0.00338141
     61      3      H          -0.00081121     0.00003733    -0.00100911
     62      3      H          -0.00000364    -0.00002608     0.00258910
     63      3      H           0.00242627    -0.00089152     0.00060379
     64      3      H           0.00197008    -0.00019504     0.00008813
     65      3      H           0.00002588    -0.00001490    -0.00225841
     66      3      H           0.00104677    -0.00094328    -0.00026952
     67      3      H          -0.00109878     0.00064891    -0.00084488
     68      3      H          -0.00228429     0.00034582    -0.00218214
     69      3      H           0.00040006     0.00111074     0.00446759
     70      3      H           0.00125231    -0.00192669    -0.00103013
     71      2      C          -0.00028494    -0.00092984     0.00266077
     72      2      C           0.00006663     0.00133458    -0.00198948
     73      2      C          -0.00074765     0.00014814     0.00089722
     74      2      C          -0.00031648     0.00037889    -0.00185886
     75      2      C          -0.00083941    -0.00145766     0.00011186
     76      2      C           0.00027588     0.00177182    -0.00213894
     77      1      N           0.00171172    -0.00334601     0.00144859
     78      1      N          -0.00308131     0.00394406    -0.00297664
     79      2      C           0.00033584    -0.00019554     0.00265941
     80      2      C          -0.00046597     0.00080035    -0.00040894
     81      2      C           0.00073356    -0.00066608     0.00130275
     82      2      C          -0.00020211     0.00032419    -0.00213763
     83      2      C           0.00064654    -0.00036212     0.00209222
     84      2      C          -0.00060249     0.00252590    -0.00073635
     85      2      C          -0.00084020    -0.00417523    -0.00314721
     86      2      C           0.00107069     0.00376234     0.00383276
     87      3      H           0.00068336    -0.00098763    -0.00047897
     88      3      H          -0.00132114     0.00002809     0.00132992
     89      3      H           0.00038282     0.00249065     0.00167410
     90      3      H          -0.00082473     0.00162150    -0.00071630
     91      3      H          -0.00032261     0.00069910    -0.00219851
     92      3      H          -0.00121068     0.00082967     0.00056517
     93      3      H           0.00089480    -0.00147456    -0.00012481
     94      3      H           0.00031985    -0.00232722    -0.00118221
     95      3      H           0.00125253     0.00194831     0.00129942
     96      3      H          -0.00264496    -0.00184099    -0.00200434
     97      2      C           0.00228350    -0.00075890    -0.00004859
     98      2      C           0.00009978    -0.00086795    -0.00085862
     99      2      C           0.00088093     0.00067787     0.00127320
    100      2      C          -0.00108816     0.00209231    -0.00147644
    101      2      C           0.00096872    -0.00034855     0.00019135
    102      2      C          -0.00165366     0.00291178    -0.00010494
    103      1      N          -0.00020529    -0.00230253     0.00578847
    104      1      N           0.00103790    -0.00212547    -0.00621231
    105      2      C          -0.00072498    -0.00030077    -0.00147314
    106      2      C           0.00036290     0.00180366     0.00126255
    107      2      C           0.00016694    -0.00061354    -0.00016770
    108      2      C          -0.00003748     0.00302538     0.00069927
    109      2      C          -0.00064748    -0.00194229    -0.00024047
    110      2      C           0.00045203    -0.00089706     0.00053870
    111      2      C           0.00422177     0.00388976    -0.00429225
    112      2      C          -0.00060752     0.00038197     0.00259475
    113      3      H           0.00093153    -0.00056998     0.00020005
    114      3      H           0.00040154     0.00161329    -0.00032380
    115      3      H          -0.00093428    -0.00030886     0.00012609
    116      3      H          -0.00067947     0.00135659     0.00192606
    117      3      H           0.00132462     0.00040664    -0.00011713
    118      3      H           0.00027490     0.00105817    -0.00155830
    119      3      H          -0.00020105    -0.00092779    -0.00003365
    120      3      H          -0.00081180     0.00168366     0.00086665
    121      3      H          -0.00120410    -0.00222971    -0.00011904
    122      3      H           0.00225680    -0.00033100    -0.00146211
 SUM OF ATOMIC FORCES          -0.00205561    -0.00023818     0.00275227     0.00344344

 --------------------------
 OPTIMIZATION STEP:      5
 --------------------------

 Number of electrons:                                                        340
 Number of occupied orbitals:                                                170
 Number of molecular orbitals:                                               170

 Number of orbital functions:                                               1154
 Number of independent orbital functions:                                   1154

 Extrapolation method: ASPC


 SCF WAVEFUNCTION OPTIMIZATION

  ----------------------------------- OT ---------------------------------------
  Minimizer      : CG                  : conjugate gradient
  Preconditioner : FULL_SINGLE_INVERSE : inversion of 
                                         H + eS - 2*(Sc)(c^T*H*c+const)(Sc)^T
  Precond_solver : DEFAULT
  Line search    : 2PNT                : 2 energies, one gradient
  stepsize       :    0.08000000                  energy_gap     :    0.08000000
  eps_taylor     :   0.10000E-15                  max_taylor     :             4
  ----------------------------------- OT ---------------------------------------

  Step     Update method      Time    Convergence         Total energy    Change
  ------------------------------------------------------------------------------
     1 OT CG       0.80E-01  149.0     0.00003740      -477.7112686627 -4.78E+02
     2 OT LS       0.14E+00  106.9                     -477.7112844301
     3 OT CG       0.14E+00  177.9     0.00002275      -477.7112881475 -1.95E-05
     4 OT LS       0.55E-01  106.6                     -477.7112839725
     5 OT CG       0.55E-01  177.3     0.00001320      -477.7112909424 -2.79E-06
     6 OT LS       0.47E-01  107.2                     -477.7112917293
     7 OT CG       0.47E-01  176.7     0.00000709      -477.7112917511 -8.09E-07
     8 OT LS       0.65E-01  107.4                     -477.7112920472
     9 OT CG       0.65E-01  177.0     0.00000372      -477.7112920703 -3.19E-07
    10 OT LS       0.57E-01  106.6                     -477.7112921465
    11 OT CG       0.57E-01  175.9     0.00000223      -477.7112921479 -7.76E-08
    12 OT LS       0.45E-01  107.6                     -477.7112921682
    13 OT CG       0.45E-01  176.3     0.00000110      -477.7112921698 -2.19E-08
    14 OT LS       0.63E-01  107.8                     -477.7112921767
    15 OT CG       0.63E-01  177.4     0.00000069      -477.7112921773 -7.51E-09

  *** SCF run converged in    15 steps ***


  Electronic density on regular grids:       -339.9999995613        0.0000004387
  Core density on regular grids:              339.9999979062       -0.0000020938
  Total charge density on r-space grids:       -0.0000016551
  Total charge density g-space grids:          -0.0000016551

  Overlap energy of the core charge distribution:               0.00001718620633
  Self energy of the core charge distribution:              -1144.16468558070414
  Core Hamiltonian energy:                                    351.30348341392232
  Hartree energy:                                             463.21145567792814
  Exchange-correlation energy:                               -148.06156287467275

  Total energy:                                              -477.71129217732005

  outer SCF iter =    1 RMS gradient =   0.69E-06 energy =       -477.7112921773
  outer SCF loop converged in   1 iterations or   15 steps


 ENERGY| Total FORCE_EVAL ( QS ) energy (a.u.):             -477.711292177320047


 Number of electrons:                                                        340
 Number of occupied orbitals:                                                170
 Number of molecular orbitals:                                               170

 Number of orbital functions:                                               1154
 Number of independent orbital functions:                                   1154

 Extrapolation method: ASPC


 SCF WAVEFUNCTION OPTIMIZATION

  ----------------------------------- OT ---------------------------------------
  Minimizer      : CG                  : conjugate gradient
  Preconditioner : FULL_SINGLE_INVERSE : inversion of 
                                         H + eS - 2*(Sc)(c^T*H*c+const)(Sc)^T
  Precond_solver : DEFAULT
  Line search    : 2PNT                : 2 energies, one gradient
  stepsize       :    0.08000000                  energy_gap     :    0.08000000
  eps_taylor     :   0.10000E-15                  max_taylor     :             4
  ----------------------------------- OT ---------------------------------------

  Step     Update method      Time    Convergence         Total energy    Change
  ------------------------------------------------------------------------------
     1 OT CG       0.80E-01  149.0     0.00017993      -477.7120299171 -4.78E+02
     2 OT LS       0.15E+00  106.5                     -477.7124004601
     3 OT CG       0.15E+00  177.0     0.00010481      -477.7124990769 -4.69E-04
     4 OT LS       0.61E-01  107.2                     -477.7124337559
     5 OT CG       0.61E-01  177.2     0.00005511      -477.7125651086 -6.60E-05
     6 OT LS       0.52E-01  106.6                     -477.7125799244
     7 OT CG       0.52E-01  176.6     0.00003189      -477.7125804712 -1.54E-05
     8 OT LS       0.63E-01  106.5                     -477.7125865198
     9 OT CG       0.63E-01  176.6     0.00001602      -477.7125867131 -6.24E-06
    10 OT LS       0.64E-01  106.4                     -477.7125883140
    11 OT CG       0.64E-01  177.2     0.00000849      -477.7125883144 -1.60E-06
    12 OT LS       0.51E-01  107.6                     -477.7125886584
    13 OT CG       0.51E-01  176.9     0.00000497      -477.7125886787 -3.64E-07
    14 OT LS       0.58E-01  106.2                     -477.7125888180
    15 OT CG       0.58E-01  177.2     0.00000300      -477.7125888199 -1.41E-07
    16 OT LS       0.47E-01  107.4                     -477.7125888594
    17 OT CG       0.47E-01  177.5     0.00000154      -477.7125888617 -4.18E-08
    18 OT LS       0.69E-01  106.8                     -477.7125888761
    19 OT CG       0.69E-01  178.0     0.00000097      -477.7125888776 -1.59E-08

  *** SCF run converged in    19 steps ***


  Electronic density on regular grids:       -339.9999995540        0.0000004460
  Core density on regular grids:              339.9999979069       -0.0000020931
  Total charge density on r-space grids:       -0.0000016471
  Total charge density g-space grids:          -0.0000016471

  Overlap energy of the core charge distribution:               0.00001692416147
  Self energy of the core charge distribution:              -1144.16468558070414
  Core Hamiltonian energy:                                    351.29029102855890
  Hartree energy:                                             463.21952748925094
  Exchange-correlation energy:                               -148.05773873886855

  Total energy:                                              -477.71258887760155

  outer SCF iter =    1 RMS gradient =   0.97E-06 energy =       -477.7125888776
  outer SCF loop converged in   1 iterations or   19 steps


 ENERGY| Total FORCE_EVAL ( QS ) energy (a.u.):             -477.712588877601547


 Number of electrons:                                                        340
 Number of occupied orbitals:                                                170
 Number of molecular orbitals:                                               170

 Number of orbital functions:                                               1154
 Number of independent orbital functions:                                   1154

 Extrapolation method: ASPC


 SCF WAVEFUNCTION OPTIMIZATION

  ----------------------------------- OT ---------------------------------------
  Minimizer      : CG                  : conjugate gradient
  Preconditioner : FULL_SINGLE_INVERSE : inversion of 
                                         H + eS - 2*(Sc)(c^T*H*c+const)(Sc)^T
  Precond_solver : DEFAULT
  Line search    : 2PNT                : 2 energies, one gradient
  stepsize       :    0.08000000                  energy_gap     :    0.08000000
  eps_taylor     :   0.10000E-15                  max_taylor     :             4
  ----------------------------------- OT ---------------------------------------

  Step     Update method      Time    Convergence         Total energy    Change
  ------------------------------------------------------------------------------
     1 OT CG       0.80E-01  149.8     0.00006940      -477.7108768050 -4.78E+02
     2 OT LS       0.15E+00  107.3                     -477.7109319218
     3 OT CG       0.15E+00  176.3     0.00004069      -477.7109465891 -6.98E-05
     4 OT LS       0.59E-01  107.5                     -477.7109347367
     5 OT CG       0.59E-01  177.3     0.00002179      -477.7109562068 -9.62E-06
     6 OT LS       0.50E-01  107.0                     -477.7109584467
     7 OT CG       0.50E-01  177.4     0.00001233      -477.7109585285 -2.32E-06
     8 OT LS       0.64E-01  108.2                     -477.7109594360
     9 OT CG       0.64E-01  177.3     0.00000656      -477.7109594827 -9.54E-07
    10 OT LS       0.58E-01  106.6                     -477.7109597240
    11 OT CG       0.58E-01  177.5     0.00000331      -477.7109597268 -2.44E-07
    12 OT LS       0.56E-01  107.2                     -477.7109597865
    13 OT CG       0.56E-01  177.4     0.00000191      -477.7109597866 -5.98E-08
    14 OT LS       0.57E-01  107.2                     -477.7109598069
    15 OT CG       0.57E-01  176.7     0.00000117      -477.7109598069 -2.03E-08
    16 OT LS       0.48E-01  107.0                     -477.7109598130
    17 OT CG       0.48E-01  176.1     0.00000055      -477.7109598132 -6.37E-09

  *** SCF run converged in    17 steps ***


  Electronic density on regular grids:       -339.9999995462        0.0000004538
  Core density on regular grids:              339.9999979030       -0.0000020970
  Total charge density on r-space grids:       -0.0000016432
  Total charge density g-space grids:          -0.0000016432

  Overlap energy of the core charge distribution:               0.00001656789923
  Self energy of the core charge distribution:              -1144.16468558070414
  Core Hamiltonian energy:                                    351.27092999143389
  Hartree energy:                                             463.23361221722092
  Exchange-correlation energy:                               -148.05083300908950

  Total energy:                                              -477.71095981323975

  outer SCF iter =    1 RMS gradient =   0.55E-06 energy =       -477.7109598132
  outer SCF loop converged in   1 iterations or   17 steps


 ENERGY| Total FORCE_EVAL ( QS ) energy (a.u.):             -477.710959813239754


 *******************************************************************************
 ***                 MNBRACK - NUMBER OF ENERGY EVALUATIONS :       3        ***
 *******************************************************************************

 Number of electrons:                                                        340
 Number of occupied orbitals:                                                170
 Number of molecular orbitals:                                               170

 Number of orbital functions:                                               1154
 Number of independent orbital functions:                                   1154

 Extrapolation method: ASPC


 SCF WAVEFUNCTION OPTIMIZATION

  ----------------------------------- OT ---------------------------------------
  Minimizer      : CG                  : conjugate gradient
  Preconditioner : FULL_SINGLE_INVERSE : inversion of 
                                         H + eS - 2*(Sc)(c^T*H*c+const)(Sc)^T
  Precond_solver : DEFAULT
  Line search    : 2PNT                : 2 energies, one gradient
  stepsize       :    0.08000000                  energy_gap     :    0.08000000
  eps_taylor     :   0.10000E-15                  max_taylor     :             4
  ----------------------------------- OT ---------------------------------------

  Step     Update method      Time    Convergence         Total energy    Change
  ------------------------------------------------------------------------------
     1 OT CG       0.80E-01  149.2     0.00061626      -477.7060308492 -4.78E+02
     2 OT LS       0.15E+00  107.3                     -477.7103742166
     3 OT CG       0.15E+00  177.5     0.00036032      -477.7115243758 -5.49E-03
     4 OT LS       0.61E-01  107.1                     -477.7107696473
     5 OT CG       0.61E-01  176.6     0.00019017      -477.7123068319 -7.82E-04
     6 OT LS       0.51E-01  106.4                     -477.7124808298
     7 OT CG       0.51E-01  176.9     0.00011082      -477.7124881786 -1.81E-04
     8 OT LS       0.61E-01  106.9                     -477.7125601256
     9 OT CG       0.61E-01  178.9     0.00005655      -477.7125622372 -7.41E-05
    10 OT LS       0.60E-01  108.0                     -477.7125811483
    11 OT CG       0.60E-01  178.9     0.00003298      -477.7125811556 -1.89E-05
    12 OT LS       0.46E-01  107.2                     -477.7125855148
    13 OT CG       0.46E-01  178.4     0.00001806      -477.7125860204 -4.86E-06
    14 OT LS       0.61E-01  106.8                     -477.7125878433
    15 OT CG       0.61E-01  178.7     0.00001081      -477.7125879640 -1.94E-06
    16 OT LS       0.52E-01  107.8                     -477.7125885494
    17 OT CG       0.52E-01  177.8     0.00000534      -477.7125885648 -6.01E-07
    18 OT LS       0.73E-01  107.8                     -477.7125887529
    19 OT CG       0.73E-01  178.3     0.00000339      -477.7125887693 -2.04E-07
    20 OT LS       0.58E-01  108.2                     -477.7125888309
    21 OT CG       0.58E-01  177.0     0.00000211      -477.7125888351 -6.59E-08
    22 OT LS       0.69E-01  107.3                     -477.7125888646
    23 OT CG       0.69E-01  178.1     0.00000132      -477.7125888653 -3.02E-08
    24 OT LS       0.70E-01  107.9                     -477.7125888773
    25 OT CG       0.70E-01  179.4     0.00000095      -477.7125888773 -1.20E-08

  *** SCF run converged in    25 steps ***


  Electronic density on regular grids:       -339.9999995540        0.0000004460
  Core density on regular grids:              339.9999979069       -0.0000020931
  Total charge density on r-space grids:       -0.0000016471
  Total charge density g-space grids:          -0.0000016471

  Overlap energy of the core charge distribution:               0.00001692416147
  Self energy of the core charge distribution:              -1144.16468558070414
  Core Hamiltonian energy:                                    351.29037355805258
  Hartree energy:                                             463.21946045348551
  Exchange-correlation energy:                               -148.05775423229932

  Total energy:                                              -477.71258887730397

  outer SCF iter =    1 RMS gradient =   0.95E-06 energy =       -477.7125888773
  outer SCF loop converged in   1 iterations or   25 steps


 ENERGY| Total FORCE_EVAL ( QS ) energy (a.u.):             -477.712588882640318


 ATOMIC FORCES in [a.u.]

 # Atom   Kind   Element          X              Y              Z
      1      1      N           0.00145807    -0.00180875     0.00218420
      2      2      C          -0.00305945     0.00218740     0.00018963
      3      2      C          -0.00013118     0.00196644    -0.00094018
      4      2      C           0.00100392    -0.00109936    -0.00164261
      5      2      C           0.00065244    -0.00122524     0.00055279
      6      2      C           0.00036249    -0.00104437     0.00048103
      7      2      C          -0.00093760     0.00014063    -0.00079514
      8      1      N          -0.00094472    -0.00071736    -0.00039310
      9      1      N           0.00102104     0.00119341    -0.00059805
     10      1      N          -0.00124448    -0.00064905    -0.00001883
     11      3      H           0.00033131    -0.00114084     0.00068091
     12      3      H          -0.00124790    -0.00003942    -0.00091250
     13      3      H           0.00046440     0.00054470     0.00041532
     14      3      H           0.00002825    -0.00108612     0.00157423
     15      3      H          -0.00038016    -0.00099387    -0.00056652
     16      3      H          -0.00174552     0.00217574     0.00162492
     17      3      H           0.00025693    -0.00008774     0.00201137
     18      3      H           0.00094437    -0.00012294     0.00039339
     19      3      H          -0.00050016    -0.00002353    -0.00057355
     20      3      H          -0.00089361    -0.00103065     0.00168490
     21      3      H          -0.00014759     0.00074351     0.00028877
     22      3      H           0.00134674    -0.00068046     0.00011034
     23      1      N           0.00172636     0.00054398    -0.00345642
     24      2      C           0.00139635    -0.00059780     0.00225635
     25      2      C          -0.00111880     0.00209914     0.00089118
     26      2      C          -0.00182956    -0.00180823    -0.00074406
     27      2      C          -0.00021352    -0.00053321     0.00030716
     28      2      C          -0.00111850     0.00049209    -0.00000381
     29      2      C           0.00112271    -0.00012541     0.00131815
     30      1      N          -0.00077500    -0.00004879     0.00246924
     31      1      N          -0.00004003    -0.00037886     0.00156411
     32      1      N           0.00124299     0.00060718     0.00044110
     33      3      H           0.00096643    -0.00053932     0.00065416
     34      3      H           0.00003751    -0.00052127    -0.00258343
     35      3      H          -0.00140191     0.00080658     0.00099855
     36      3      H           0.00013629    -0.00046872    -0.00114750
     37      3      H           0.00040095    -0.00144925     0.00065196
     38      3      H          -0.00005269     0.00035703    -0.00133328
     39      3      H           0.00021872    -0.00011645     0.00023286
     40      3      H          -0.00075657     0.00099105    -0.00159521
     41      3      H           0.00045995    -0.00005005    -0.00093969
     42      3      H           0.00003130     0.00009540    -0.00021439
     43      3      H           0.00098648    -0.00079993    -0.00104051
     44      3      H           0.00037104     0.00004950     0.00116008
     45      2      C           0.00102371    -0.00006943     0.00182509
     46      2      C          -0.00012787     0.00025783    -0.00106129
     47      2      C          -0.00171376     0.00031832    -0.00134731
     48      2      C          -0.00057634    -0.00013673    -0.00034709
     49      2      C           0.00040891    -0.00005360    -0.00219026
     50      2      C          -0.00027124     0.00005240     0.00046644
     51      1      N          -0.00114309    -0.00033230     0.00226813
     52      1      N          -0.00023791    -0.00023363    -0.00266900
     53      2      C           0.00074239    -0.00042765    -0.00017947
     54      2      C           0.00120737    -0.00086039     0.00084163
     55      2      C           0.00014981    -0.00027472     0.00131000
     56      2      C          -0.00090413    -0.00032925    -0.00161671
     57      2      C           0.00104146     0.00001515     0.00042534
     58      2      C          -0.00060752     0.00011048     0.00235781
     59      2      C           0.00080044     0.00106341     0.00046700
     60      2      C           0.00056590    -0.00058634    -0.00146496
     61      3      H          -0.00128385     0.00012233    -0.00084132
     62      3      H          -0.00061294     0.00010210     0.00182150
     63      3      H           0.00090583    -0.00071479     0.00145154
     64      3      H           0.00126725    -0.00004696    -0.00026673
     65      3      H           0.00097407    -0.00045196    -0.00122098
     66      3      H           0.00084676    -0.00086923    -0.00003978
     67      3      H          -0.00161574     0.00090258    -0.00099326
     68      3      H          -0.00205476     0.00034683    -0.00184804
     69      3      H           0.00097409     0.00173865     0.00348896
     70      3      H          -0.00092145    -0.00093880    -0.00084959
     71      2      C          -0.00018614     0.00072527     0.00194260
     72      2      C          -0.00025500     0.00031987    -0.00027963
     73      2      C          -0.00059692    -0.00046189    -0.00069533
     74      2      C           0.00018950    -0.00081798    -0.00032660
     75      2      C          -0.00045839     0.00107519    -0.00234047
     76      2      C          -0.00031631    -0.00064724    -0.00008843
     77      1      N           0.00039218    -0.00032960     0.00194549
     78      1      N          -0.00171417     0.00100433    -0.00286831
     79      2      C          -0.00060908     0.00150761     0.00026530
     80      2      C          -0.00042314     0.00100931     0.00048445
     81      2      C           0.00007577     0.00047078     0.00033236
     82      2      C           0.00029589    -0.00042275    -0.00144147
     83      2      C          -0.00016668     0.00093737     0.00021151
     84      2      C           0.00067747    -0.00028161     0.00228537
     85      2      C          -0.00016028     0.00050554     0.00062702
     86      2      C           0.00020399    -0.00182547    -0.00128597
     87      3      H           0.00069450    -0.00057452    -0.00059319
     88      3      H          -0.00124306    -0.00040508     0.00096873
     89      3      H           0.00034020     0.00192651     0.00154523
     90      3      H          -0.00074937     0.00239963    -0.00036580
     91      3      H          -0.00051540     0.00100535    -0.00171968
     92      3      H          -0.00089154     0.00029803     0.00062368
     93      3      H           0.00113171    -0.00188405    -0.00028747
     94      3      H           0.00006228    -0.00151944    -0.00132919
     95      3      H           0.00110940    -0.00035202     0.00105603
     96      3      H          -0.00162097     0.00034106    -0.00168581
     97      2      C          -0.00013705     0.00083324    -0.00041699
     98      2      C           0.00138221    -0.00201534     0.00061435
     99      2      C           0.00012677     0.00057569     0.00091961
    100      2      C           0.00015943    -0.00067888     0.00110423
    101      2      C          -0.00030203     0.00162814    -0.00124016
    102      2      C          -0.00038078     0.00211889    -0.00033507
    103      1      N          -0.00007122    -0.00133715    -0.00251671
    104      1      N           0.00041547    -0.00069780     0.00185110
    105      2      C          -0.00016659     0.00009275    -0.00085473
    106      2      C           0.00068742    -0.00098117    -0.00154028
    107      2      C           0.00009152     0.00121499     0.00119503
    108      2      C           0.00014871     0.00201535     0.00033900
    109      2      C          -0.00009114     0.00024014     0.00052706
    110      2      C          -0.00024750    -0.00260595    -0.00053951
    111      2      C           0.00005104    -0.00057671     0.00079018
    112      2      C          -0.00017545    -0.00087303     0.00054666
    113      3      H           0.00170518    -0.00021677    -0.00069410
    114      3      H           0.00072971     0.00115293    -0.00039056
    115      3      H          -0.00102495     0.00000802    -0.00009461
    116      3      H          -0.00055928     0.00142946     0.00166286
    117      3      H           0.00123704     0.00064903     0.00012481
    118      3      H           0.00024086     0.00113299    -0.00132588
    119      3      H          -0.00055201    -0.00105717     0.00044722
    120      3      H          -0.00077585     0.00117572     0.00079132
    121      3      H           0.00125520    -0.00166116    -0.00095015
    122      3      H           0.00118164    -0.00095609    -0.00019053
 SUM OF ATOMIC FORCES          -0.00253969    -0.00087459     0.00223011     0.00349118

 Number of electrons:                                                        340
 Number of occupied orbitals:                                                170
 Number of molecular orbitals:                                               170

 Number of orbital functions:                                               1154
 Number of independent orbital functions:                                   1154

 Extrapolation method: ASPC


 SCF WAVEFUNCTION OPTIMIZATION

  ----------------------------------- OT ---------------------------------------
  Minimizer      : CG                  : conjugate gradient
  Preconditioner : FULL_SINGLE_INVERSE : inversion of 
                                         H + eS - 2*(Sc)(c^T*H*c+const)(Sc)^T
  Precond_solver : DEFAULT
  Line search    : 2PNT                : 2 energies, one gradient
  stepsize       :    0.08000000                  energy_gap     :    0.08000000
  eps_taylor     :   0.10000E-15                  max_taylor     :             4
  ----------------------------------- OT ---------------------------------------

  Step     Update method      Time    Convergence         Total energy    Change
  ------------------------------------------------------------------------------
     1 OT CG       0.80E-01  150.3     0.00105352      -477.6931977771 -4.78E+02
     2 OT LS       0.15E+00  108.1                     -477.7058992500
     3 OT CG       0.15E+00  178.6     0.00061323      -477.7092718339 -1.61E-02
     4 OT LS       0.61E-01  107.8                     -477.7070657563
     5 OT CG       0.61E-01  179.6     0.00032455      -477.7115333085 -2.26E-03
     6 OT LS       0.51E-01  107.1                     -477.7120406564
     7 OT CG       0.51E-01  178.0     0.00018838      -477.7120617580 -5.28E-04
     8 OT LS       0.62E-01  106.8                     -477.7122700319
     9 OT CG       0.62E-01  176.5     0.00009644      -477.7122761491 -2.14E-04
    10 OT LS       0.61E-01  107.3                     -477.7123315613
    11 OT CG       0.61E-01  177.1     0.00005454      -477.7123315715 -5.54E-05
    12 OT LS       0.47E-01  106.8                     -477.7123439203
    13 OT CG       0.47E-01  177.4     0.00003095      -477.7123451729 -1.36E-05
    14 OT LS       0.59E-01  106.5                     -477.7123504638
    15 OT CG       0.59E-01  176.1     0.00001833      -477.7123507025 -5.53E-06
    16 OT LS       0.52E-01  106.4                     -477.7123524033
    17 OT CG       0.52E-01  176.6     0.00000900      -477.7123524294 -1.73E-06
    18 OT LS       0.75E-01  106.3                     -477.7123529699
    19 OT CG       0.75E-01  175.5     0.00000557      -477.7123530223 -5.93E-07
    20 OT LS       0.60E-01  106.4                     -477.7123531932
    21 OT CG       0.60E-01  177.0     0.00000352      -477.7123532044 -1.82E-07
    22 OT LS       0.68E-01  106.6                     -477.7123532863
    23 OT CG       0.68E-01  176.9     0.00000216      -477.7123532876 -8.32E-08
    24 OT LS       0.74E-01  106.2                     -477.7123533213
    25 OT CG       0.74E-01  176.3     0.00000154      -477.7123533215 -3.39E-08
    26 OT LS       0.63E-01  106.0                     -477.7123533356
    27 OT CG       0.63E-01  176.5     0.00000102      -477.7123533361 -1.45E-08
    28 OT LS       0.64E-01  106.7                     -477.7123533425
    29 OT CG       0.64E-01  176.5     0.00000064      -477.7123533425 -6.44E-09

  *** SCF run converged in    29 steps ***


  Electronic density on regular grids:       -339.9999995476        0.0000004524
  Core density on regular grids:              339.9999979061       -0.0000020939
  Total charge density on r-space grids:       -0.0000016415
  Total charge density g-space grids:          -0.0000016415

  Overlap energy of the core charge distribution:               0.00001673573661
  Self energy of the core charge distribution:              -1144.16468558070414
  Core Hamiltonian energy:                                    351.28033976481436
  Hartree energy:                                             463.22638181147840
  Exchange-correlation energy:                               -148.05440607382391

  Total energy:                                              -477.71235334249866

  outer SCF iter =    1 RMS gradient =   0.64E-06 energy =       -477.7123533425
  outer SCF loop converged in   1 iterations or   29 steps


 ENERGY| Total FORCE_EVAL ( QS ) energy (a.u.):             -477.712353345242718


 ATOMIC FORCES in [a.u.]

 # Atom   Kind   Element          X              Y              Z
      1      1      N           0.00123346    -0.00260663    -0.00064656
      2      2      C          -0.00274471     0.00374139     0.00292031
      3      2      C          -0.00176651     0.00428559     0.00041497
      4      2      C           0.00381415    -0.00054698    -0.00113536
      5      2      C          -0.00094774    -0.00186965     0.00164574
      6      2      C           0.00292360    -0.00135542    -0.00136480
      7      2      C          -0.00078375    -0.00172630    -0.00251409
      8      1      N          -0.00448098    -0.00401393    -0.00145333
      9      1      N          -0.00060832     0.00559481    -0.00443198
     10      1      N          -0.00127239    -0.00090549    -0.00469451
     11      3      H           0.00046103    -0.00063717     0.00039768
     12      3      H          -0.00101319    -0.00092718    -0.00098776
     13      3      H           0.00063330     0.00010796     0.00046540
     14      3      H           0.00031268    -0.00160011     0.00228355
     15      3      H          -0.00117193    -0.00168877     0.00015164
     16      3      H          -0.00164420     0.00236228     0.00114876
     17      3      H           0.00036567    -0.00127715     0.00112195
     18      3      H           0.00066610    -0.00008431     0.00132532
     19      3      H          -0.00095931     0.00021410    -0.00046024
     20      3      H          -0.00095304    -0.00051221     0.00101233
     21      3      H           0.00048864     0.00141278     0.00057929
     22      3      H           0.00227105    -0.00133109     0.00083235
     23      1      N           0.00101006     0.00068869    -0.00219161
     24      2      C           0.00283826    -0.00284110     0.00201702
     25      2      C           0.00108862     0.00380555     0.00036631
     26      2      C          -0.00248948    -0.00052517    -0.00257158
     27      2      C           0.00070233    -0.00230384     0.00132550
     28      2      C          -0.00279909    -0.00084532    -0.00071954
     29      2      C          -0.00000379     0.00170796     0.00039831
     30      1      N          -0.00181344     0.00037500     0.00903369
     31      1      N          -0.00161548     0.00089820     0.00692113
     32      1      N           0.00209849     0.00445553     0.00107543
     33      3      H           0.00091212     0.00013334     0.00030813
     34      3      H          -0.00031152    -0.00046091    -0.00265773
     35      3      H          -0.00160033     0.00038945     0.00043876
     36      3      H           0.00036294    -0.00089602    -0.00111054
     37      3      H           0.00065273    -0.00176662     0.00047990
     38      3      H           0.00017886     0.00057080    -0.00102826
     39      3      H          -0.00084342    -0.00006649     0.00034339
     40      3      H          -0.00084922    -0.00040256    -0.00150965
     41      3      H          -0.00012294     0.00088891    -0.00058595
     42      3      H          -0.00057630    -0.00010339    -0.00131120
     43      3      H           0.00141420    -0.00053291    -0.00053484
     44      3      H           0.00118383     0.00066284     0.00011759
     45      2      C           0.00003388    -0.00009461     0.00057374
     46      2      C           0.00084674     0.00002674     0.00045983
     47      2      C          -0.00266830     0.00062776    -0.00189164
     48      2      C          -0.00080763    -0.00040987     0.00167068
     49      2      C           0.00258152    -0.00003214    -0.00609110
     50      2      C           0.00015605    -0.00010678     0.00271075
     51      1      N           0.00152129    -0.00070968     0.00262169
     52      1      N          -0.00262176    -0.00007258    -0.00268585
     53      2      C           0.00154669    -0.00022620    -0.00167902
     54      2      C           0.00172597    -0.00076789     0.00072981
     55      2      C           0.00028112    -0.00043770     0.00085911
     56      2      C          -0.00170507    -0.00011523    -0.00280109
     57      2      C           0.00235452    -0.00044505    -0.00060016
     58      2      C          -0.00252877     0.00027925     0.00452243
     59      2      C           0.00250424     0.00211406     0.00354660
     60      2      C           0.00548402    -0.00231774    -0.00532216
     61      3      H          -0.00166584     0.00019123    -0.00070479
     62      3      H          -0.00111131     0.00020687     0.00119456
     63      3      H          -0.00034105    -0.00057010     0.00215485
     64      3      H           0.00069898     0.00007388    -0.00055715
     65      3      H           0.00173778    -0.00080589    -0.00037820
     66      3      H           0.00068421    -0.00080921     0.00014685
     67      3      H          -0.00203168     0.00110819    -0.00111138
     68      3      H          -0.00187588     0.00034980    -0.00157964
     69      3      H           0.00144755     0.00225425     0.00268489
     70      3      H          -0.00269468    -0.00013750    -0.00072398
     71      2      C          -0.00010068     0.00207634     0.00135828
     72      2      C          -0.00051669    -0.00049265     0.00109605
     73      2      C          -0.00047598    -0.00095589    -0.00196896
     74      2      C           0.00059566    -0.00178617     0.00090961
     75      2      C          -0.00015712     0.00312559    -0.00431032
     76      2      C          -0.00079489    -0.00261616     0.00155725
     77      1      N          -0.00066038     0.00212751     0.00234633
     78      1      N          -0.00062876    -0.00141095    -0.00275787
     79      2      C          -0.00137104     0.00288660    -0.00165457
     80      2      C          -0.00038750     0.00117539     0.00119255
     81      2      C          -0.00045259     0.00138712    -0.00045178
     82      2      C           0.00069395    -0.00102880    -0.00087794
     83      2      C          -0.00082775     0.00199280    -0.00128620
     84      2      C           0.00171843    -0.00255910     0.00470924
     85      2      C           0.00037337     0.00427016     0.00365899
     86      2      C          -0.00046006    -0.00629139    -0.00537873
     87      3      H           0.00070445    -0.00024271    -0.00068611
     88      3      H          -0.00117911    -0.00075776     0.00067471
     89      3      H           0.00030749     0.00147743     0.00144472
     90      3      H          -0.00068732     0.00302527    -0.00008288
     91      3      H          -0.00067390     0.00125740    -0.00132732
     92      3      H          -0.00063507    -0.00013097     0.00067329
     93      3      H           0.00132332    -0.00221428    -0.00041899
     94      3      H          -0.00014787    -0.00086862    -0.00145459
     95      3      H           0.00100075    -0.00223145     0.00087497
     96      3      H          -0.00078902     0.00212187    -0.00144929
     97      2      C          -0.00208940     0.00210486    -0.00070836
     98      2      C           0.00240909    -0.00292750     0.00180148
     99      2      C          -0.00047584     0.00047424     0.00064776
    100      2      C           0.00116714    -0.00289504     0.00317162
    101      2      C          -0.00132081     0.00320054    -0.00238533
    102      2      C           0.00065494     0.00147991    -0.00052241
    103      1      N           0.00001986    -0.00054830    -0.00892196
    104      1      N          -0.00008570     0.00050755     0.00806273
    105      2      C           0.00028857     0.00038557    -0.00037289
    106      2      C           0.00094353    -0.00321579    -0.00378937
    107      2      C           0.00003298     0.00266925     0.00228287
    108      2      C           0.00029785     0.00119779     0.00004977
    109      2      C           0.00036199     0.00199019     0.00113762
    110      2      C          -0.00080924    -0.00397048    -0.00140843
    111      2      C          -0.00326950    -0.00415425     0.00487375
    112      2      C           0.00018679    -0.00188486    -0.00113068
    113      3      H           0.00232466     0.00006807    -0.00141196
    114      3      H           0.00099671     0.00077940    -0.00044528
    115      3      H          -0.00109682     0.00026419    -0.00027423
    116      3      H          -0.00046483     0.00148942     0.00145130
    117      3      H           0.00116392     0.00084419     0.00032232
    118      3      H           0.00021546     0.00119601    -0.00113938
    119      3      H          -0.00083536    -0.00116085     0.00083629
    120      3      H          -0.00074868     0.00076108     0.00073131
    121      3      H           0.00326679    -0.00121844    -0.00162024
    122      3      H           0.00030685    -0.00146891     0.00084120
 SUM OF ATOMIC FORCES          -0.00299376    -0.00105327     0.00143447     0.00348277

 Number of electrons:                                                        340
 Number of occupied orbitals:                                                170
 Number of molecular orbitals:                                               170

 Number of orbital functions:                                               1154
 Number of independent orbital functions:                                   1154

 Extrapolation method: ASPC


 SCF WAVEFUNCTION OPTIMIZATION

  ----------------------------------- OT ---------------------------------------
  Minimizer      : CG                  : conjugate gradient
  Preconditioner : FULL_SINGLE_INVERSE : inversion of 
                                         H + eS - 2*(Sc)(c^T*H*c+const)(Sc)^T
  Precond_solver : DEFAULT
  Line search    : 2PNT                : 2 energies, one gradient
  stepsize       :    0.08000000                  energy_gap     :    0.08000000
  eps_taylor     :   0.10000E-15                  max_taylor     :             4
  ----------------------------------- OT ---------------------------------------

  Step     Update method      Time    Convergence         Total energy    Change
  ------------------------------------------------------------------------------
     1 OT CG       0.80E-01  147.9     0.00094200      -477.6973145686 -4.78E+02
     2 OT LS       0.15E+00  105.6                     -477.7074653803
     3 OT CG       0.15E+00  176.1     0.00055001      -477.7101594291 -1.28E-02
     4 OT LS       0.61E-01  106.4                     -477.7084092600
     5 OT CG       0.61E-01  176.4     0.00028872      -477.7119862506 -1.83E-03
     6 OT LS       0.51E-01  106.1                     -477.7123899951
     7 OT CG       0.51E-01  176.1     0.00016881      -477.7124063464 -4.20E-04
     8 OT LS       0.62E-01  105.7                     -477.7125736563
     9 OT CG       0.62E-01  176.1     0.00008576      -477.7125783794 -1.72E-04
    10 OT LS       0.61E-01  106.7                     -477.7126224306
    11 OT CG       0.61E-01  176.3     0.00004872      -477.7126224335 -4.41E-05
    12 OT LS       0.47E-01  105.7                     -477.7126322820
    13 OT CG       0.47E-01  175.4     0.00002753      -477.7126333077 -1.09E-05
    14 OT LS       0.58E-01  106.2                     -477.7126374658
    15 OT CG       0.58E-01  177.0     0.00001643      -477.7126376353 -4.33E-06
    16 OT LS       0.52E-01  107.1                     -477.7126389942
    17 OT CG       0.52E-01  175.8     0.00000790      -477.7126390135 -1.38E-06
    18 OT LS       0.75E-01  106.1                     -477.7126394298
    19 OT CG       0.75E-01  175.7     0.00000484      -477.7126394724 -4.59E-07
    20 OT LS       0.59E-01  106.6                     -477.7126395999
    21 OT CG       0.59E-01  176.2     0.00000302      -477.7126396092 -1.37E-07
    22 OT LS       0.68E-01  105.7                     -477.7126396690
    23 OT CG       0.68E-01  175.8     0.00000182      -477.7126396700 -6.08E-08
    24 OT LS       0.75E-01  106.0                     -477.7126396940
    25 OT CG       0.75E-01  176.7     0.00000127      -477.7126396942 -2.42E-08
    26 OT LS       0.64E-01  105.8                     -477.7126397040
    27 OT CG       0.64E-01  178.0     0.00000085      -477.7126397043 -1.01E-08

  *** SCF run converged in    27 steps ***


  Electronic density on regular grids:       -339.9999995499        0.0000004501
  Core density on regular grids:              339.9999979059       -0.0000020941
  Total charge density on r-space grids:       -0.0000016440
  Total charge density g-space grids:          -0.0000016440

  Overlap energy of the core charge distribution:               0.00001686632532
  Self energy of the core charge distribution:              -1144.16468558070414
  Core Hamiltonian energy:                                    351.28734420134242
  Hartree energy:                                             463.22147178702562
  Exchange-correlation energy:                               -148.05678697829396

  Total energy:                                              -477.71263970430482

  outer SCF iter =    1 RMS gradient =   0.85E-06 energy =       -477.7126397043
  outer SCF loop converged in   1 iterations or   27 steps


 ENERGY| Total FORCE_EVAL ( QS ) energy (a.u.):             -477.712639708736106


 ATOMIC FORCES in [a.u.]

 # Atom   Kind   Element          X              Y              Z
      1      1      N           0.00139033    -0.00204629     0.00136318
      2      2      C          -0.00296400     0.00264489     0.00099410
      3      2      C          -0.00061264     0.00264763    -0.00054339
      4      2      C           0.00183203    -0.00093431    -0.00149279
      5      2      C           0.00018047    -0.00141397     0.00087135
      6      2      C           0.00111648    -0.00113666    -0.00005899
      7      2      C          -0.00089598    -0.00040692    -0.00130564
      8      1      N          -0.00198521    -0.00168980    -0.00071074
      9      1      N           0.00057845     0.00249020    -0.00172984
     10      1      N          -0.00125504    -0.00073984    -0.00139432
     11      3      H           0.00036954    -0.00099107     0.00059704
     12      3      H          -0.00117921    -0.00030196    -0.00093462
     13      3      H           0.00051374     0.00041639     0.00043037
     14      3      H           0.00011264    -0.00123791     0.00178363
     15      3      H          -0.00061405    -0.00120035    -0.00035466
     16      3      H          -0.00171578     0.00223148     0.00148492
     17      3      H           0.00028986    -0.00044129     0.00174794
     18      3      H           0.00086227    -0.00011101     0.00066767
     19      3      H          -0.00063696     0.00004694    -0.00054043
     20      3      H          -0.00091140    -0.00087809     0.00148744
     21      3      H           0.00004100     0.00094363     0.00037539
     22      3      H           0.00161826    -0.00087192     0.00032312
     23      1      N           0.00151443     0.00058526    -0.00307745
     24      2      C           0.00182007    -0.00125436     0.00218648
     25      2      C          -0.00046905     0.00260085     0.00073620
     26      2      C          -0.00202280    -0.00142986    -0.00128190
     27      2      C           0.00005641    -0.00105342     0.00060852
     28      2      C          -0.00161309     0.00009761    -0.00021272
     29      2      C           0.00078980     0.00041136     0.00104897
     30      1      N          -0.00110078     0.00008407     0.00440855
     31      1      N          -0.00051034     0.00000502     0.00314734
     32      1      N           0.00149615     0.00171436     0.00062460
     33      3      H           0.00095010    -0.00034203     0.00055202
     34      3      H          -0.00006555    -0.00050360    -0.00260552
     35      3      H          -0.00145935     0.00068388     0.00083390
     36      3      H           0.00020342    -0.00059491    -0.00113657
     37      3      H           0.00047523    -0.00154309     0.00060128
     38      3      H           0.00001573     0.00042021    -0.00124354
     39      3      H          -0.00009614    -0.00010127     0.00026619
     40      3      H          -0.00078314     0.00058065    -0.00157004
     41      3      H           0.00028739     0.00022865    -0.00083441
     42      3      H          -0.00014747     0.00003645    -0.00053720
     43      3      H           0.00111414    -0.00072132    -0.00089013
     44      3      H           0.00061062     0.00022999     0.00085303
     45      2      C           0.00073235    -0.00007670     0.00145481
     46      2      C           0.00015734     0.00018989    -0.00061023
     47      2      C          -0.00199815     0.00041046    -0.00150998
     48      2      C          -0.00064462    -0.00021749     0.00024952
     49      2      C           0.00105098    -0.00004685    -0.00334545
     50      2      C          -0.00014168     0.00000379     0.00113206
     51      1      N          -0.00036635    -0.00044390     0.00237432
     52      1      N          -0.00094137    -0.00018556    -0.00267608
     53      2      C           0.00098149    -0.00036864    -0.00062035
     54      2      C           0.00136277    -0.00083347     0.00080801
     55      2      C           0.00018774    -0.00032284     0.00117585
     56      2      C          -0.00114121    -0.00026550    -0.00196597
     57      2      C           0.00143092    -0.00012039     0.00011827
     58      2      C          -0.00117780     0.00016070     0.00299950
     59      2      C           0.00130520     0.00137531     0.00137757
     60      2      C           0.00202263    -0.00110058    -0.00260391
     61      3      H          -0.00139685     0.00014262    -0.00080093
     62      3      H          -0.00076021     0.00013307     0.00163660
     63      3      H           0.00053916    -0.00067216     0.00165755
     64      3      H           0.00109957    -0.00001135    -0.00035186
     65      3      H           0.00120014    -0.00055664    -0.00097215
     66      3      H           0.00079858    -0.00085151     0.00001549
     67      3      H          -0.00173888     0.00096323    -0.00102821
     68      3      H          -0.00200219     0.00034766    -0.00176792
     69      3      H           0.00111337     0.00189032     0.00325268
     70      3      H          -0.00144293    -0.00070249    -0.00081065
     71      2      C          -0.00016136     0.00112371     0.00176937
     72      2      C          -0.00033226     0.00007882     0.00012766
     73      2      C          -0.00056101    -0.00060861    -0.00107294
     74      2      C           0.00031038    -0.00110526     0.00003502
     75      2      C          -0.00036881     0.00168240    -0.00292311
     76      2      C          -0.00045758    -0.00122843     0.00039951
     77      1      N           0.00008019     0.00039492     0.00206740
     78      1      N          -0.00139290     0.00029414    -0.00283464
     79      2      C          -0.00083398     0.00191375    -0.00030489
     80      2      C          -0.00041398     0.00106101     0.00069436
     81      2      C          -0.00008010     0.00074100     0.00009951
     82      2      C           0.00041424    -0.00060264    -0.00127495
     83      2      C          -0.00036240     0.00125038    -0.00023331
     84      2      C           0.00098547    -0.00095536     0.00300086
     85      2      C           0.00000037     0.00162003     0.00152551
     86      2      C           0.00000388    -0.00314688    -0.00249716
     87      3      H           0.00069741    -0.00047636    -0.00062062
     88      3      H          -0.00122426    -0.00050884     0.00088217
     89      3      H           0.00033040     0.00179374     0.00151470
     90      3      H          -0.00073131     0.00258470    -0.00028227
     91      3      H          -0.00056225     0.00107996    -0.00160377
     92      3      H          -0.00081578     0.00017143     0.00063815
     93      3      H           0.00118822    -0.00198141    -0.00032602
     94      3      H           0.00000047    -0.00132696    -0.00136541
     95      3      H           0.00107667    -0.00090591     0.00100119
     96      3      H          -0.00137568     0.00086531    -0.00161403
     97      2      C          -0.00071113     0.00120860    -0.00050416
     98      2      C           0.00168466    -0.00228746     0.00096743
     99      2      C          -0.00005213     0.00054699     0.00083925
    100      2      C           0.00045946    -0.00133677     0.00171632
    101      2      C          -0.00060526     0.00209376    -0.00157774
    102      2      C          -0.00007583     0.00193084    -0.00039035
    103      1      N          -0.00004467    -0.00110352    -0.00443879
    104      1      N           0.00026859    -0.00034576     0.00371275
    105      2      C          -0.00003220     0.00018268    -0.00071004
    106      2      C           0.00076323    -0.00164548    -0.00220625
    107      2      C           0.00007642     0.00164756     0.00151465
    108      2      C           0.00019164     0.00177386     0.00025448
    109      2      C           0.00004148     0.00075568     0.00070894
    110      2      C          -0.00041340    -0.00301034    -0.00079764
    111      2      C          -0.00093836    -0.00163765     0.00200053
    112      2      C          -0.00006988    -0.00117088     0.00005387
    113      3      H           0.00188890    -0.00013202    -0.00090705
    114      3      H           0.00080778     0.00104308    -0.00040676
    115      3      H          -0.00104564     0.00008418    -0.00014828
    116      3      H          -0.00053115     0.00144735     0.00160023
    117      3      H           0.00121497     0.00070683     0.00018355
    118      3      H           0.00023342     0.00115233    -0.00127071
    119      3      H          -0.00063596    -0.00108761     0.00056227
    120      3      H          -0.00076740     0.00105404     0.00077349
    121      3      H           0.00184766    -0.00152865    -0.00114823
    122      3      H           0.00092407    -0.00110636     0.00011352
 SUM OF ATOMIC FORCES          -0.00267614    -0.00096080     0.00202442     0.00349043

 Number of electrons:                                                        340
 Number of occupied orbitals:                                                170
 Number of molecular orbitals:                                               170

 Number of orbital functions:                                               1154
 Number of independent orbital functions:                                   1154

 Extrapolation method: ASPC


 SCF WAVEFUNCTION OPTIMIZATION

  ----------------------------------- OT ---------------------------------------
  Minimizer      : CG                  : conjugate gradient
  Preconditioner : FULL_SINGLE_INVERSE : inversion of 
                                         H + eS - 2*(Sc)(c^T*H*c+const)(Sc)^T
  Precond_solver : DEFAULT
  Line search    : 2PNT                : 2 energies, one gradient
  stepsize       :    0.08000000                  energy_gap     :    0.08000000
  eps_taylor     :   0.10000E-15                  max_taylor     :             4
  ----------------------------------- OT ---------------------------------------

  Step     Update method      Time    Convergence         Total energy    Change
[truncated: 22,415,761 more chars]
