# Supplementary material for: Photoresponsive Organic Cages—Computationally Inspired Discovery of Azobenzene-Derived Organic Cages
Source: J Am Chem Soc. 2024 Oct 22;146(44):30332–9. doi: 10.1021/jacs.4c10217 (PMC11544616; doi:10.1021/jacs.4c10217)
Supplement: Supplementary file 1 — ja4c10217_si_001.zip [file ja4c10217_si_001.zip › Computational Models/Isomerisation Models/ACC2/PhotoIsomers/EEZ/POSXYZ.xyz]

 i =       32, E =      -477.7206995362
  N        25.1941951170       24.5668611014       32.8117402839
  C        26.6590638720       24.5505754120       32.6533492115
  C        24.6477429700       23.3353794529       33.3851509819
  C        24.6613250062       25.8093022716       33.3827131736
  C        23.1832562946       26.1071211906       33.0167373854
  C        24.7910550074       22.1353631439       32.4153405611
  C        27.1182502563       24.3803354407       31.1859368888
  N        23.8639311499       21.0816861343       32.8250050074
  N        26.6565298111       25.5000003853       30.3782203952
  N        23.0005008534       26.4478338700       31.6032708243
  H        27.1077490912       23.7300947419       33.2636391144
  H        27.0878073489       25.4982222264       33.0448679307
  H        23.5628045192       23.4808830626       33.5689932367
  H        25.1038016230       23.0732338208       34.3751492807
  H        25.2780229855       26.6446256065       32.9912143668
  H        24.7376697507       25.8297289061       34.5027868462
  H        22.8642944920       26.9755160003       33.6322089115
  H        22.5474995471       25.2398888786       33.3176791498
  H        25.8270963724       21.7294192849       32.4694725838
  H        24.6302534205       22.5006214842       31.3740386093
  H        26.6544296614       23.4508081857       30.7813861349
  H        28.2309866976       24.2417257618       31.1559577795
  N        25.4442506325       23.9508470279       17.5363820110
  C        24.4890221939       24.3411666312       16.4893301499
  C        26.0321267290       22.6348954911       17.2455640180
  C        26.4509232899       24.9701934773       17.8600955705
  C        27.1353199326       24.6693949622       19.2291919927
  C        25.1511211703       21.4639237364       17.7425153439
  C        23.6637431035       25.6027239979       16.8107024907
  N        25.2641939671       21.3234174440       19.1881878872
  N        23.0809472715       25.5149601565       18.1469836308
  N        27.1739022679       25.8728317136       20.0572662595
  H        23.7821061698       23.4925666998       16.3634694161
  H        24.9887543865       24.4962355779       15.4927018717
  H        27.0129452953       22.5482038884       17.7551868219
  H        26.2268517961       22.5034385777       16.1495027865
  H        25.9379626755       25.9469624605       17.9593983718
  H        27.2175382207       25.0919491372       17.0506042608
  H        28.1856569110       24.3384568950       19.0708338778
  H        26.5786334521       23.8344715846       19.7207672887
  H        25.5398128716       20.5275126319       17.2820076917
  H        24.0964108307       21.6052698769       17.3999109137
  H        22.8384453989       25.6422640597       16.0627253840
  H        24.2706090054       26.5314404451       16.6711473057
  C        24.2116778590       21.4500674053       21.3745215994
  C        25.4005069861       21.1574909664       22.0972551033
  C        25.3614580317       21.0255173507       23.4923793301
  C        24.1341587236       21.1697253001       24.1981987806
  C        22.9422417117       21.4769646621       23.4836996965
  C        22.9915192804       21.6190102283       22.0893773496
  N        24.2219229968       20.9900085833       25.6022025516
  N        23.0881654927       21.0040787628       26.2124578374
  C        23.1933745819       20.8257757146       27.6186059562
  C        21.9741453835       20.9033832237       28.3404340547
  C        21.9679137117       20.7612198202       29.7396329062
  C        23.1821164481       20.5721920758       30.4497969618
  C        24.3982507139       20.4718273959       29.7150787264
  C        24.4091186307       20.5859989734       28.3177853454
  C        23.1522081319       20.4555269197       31.9409572755
  C        24.2102525572       21.5681679978       19.8994965670
  H        26.3385850323       21.0298299393       21.5361277858
  H        26.2701016534       20.7977388411       24.0713787009
  H        22.0022583778       21.5950498215       24.0426927901
  H        22.0694258946       21.8527224975       21.5309440143
  H        21.0452175676       21.0911987167       27.7807587676
  H        21.0175673065       20.8264012948       30.2948538493
  H        25.3382854393       20.2744461433       30.2540981374
  H        25.3425882976       20.4970790837       27.7430539843
  H        22.3993155721       19.7458505751       32.3473417720
  H        23.2381296131       21.8639120158       19.4315522625
  C        22.7407447557       26.6017920436       20.3001468487
  C        22.6813293294       27.8368013255       20.9969556340
  C        22.4209485704       27.8642607983       22.3781665030
  C        22.2785009336       26.6473704194       23.0906493210
  C        22.2816099670       25.4069172406       22.3889240356
  C        22.4987697792       25.3898315740       21.0082574683
  N        22.2152008001       26.7572944958       24.5045656579
  N        22.5689681780       25.6696859410       25.0968128424
  C        22.5784398752       25.7186726902       26.5127116712
  C        23.0818650525       24.5429707734       27.1275756837
  C        23.1793852447       24.4620716614       28.5241770685
  C        22.7971087032       25.5607884279       29.3344645929
  C        22.2809040159       26.7366686327       28.7151628129
  C        22.1624957427       26.8181210689       27.3213755517
  C        22.9436364919       25.4312745525       30.7986465134
  C        23.1566680428       26.5777228661       18.8843909494
  H        22.8682810888       28.7779604246       20.4535400450
  H        22.3981960333       28.8110395218       22.9388147026
  H        22.1529160953       24.4758838324       22.9615368279
  H        22.5382150509       24.4435824158       20.4470520914
  H        23.3969340304       23.7115361058       26.4796709266
  H        23.5809024360       23.5521620397       28.9980058494
  H        21.9697247579       27.5732566363       29.3602271454
  H        21.7535743527       27.7146299086       26.8311110887
  H        23.0142888740       24.3805070875       31.1689810008
  H        23.6044310641       27.5292584914       18.4982873289
  C        25.8325770588       27.7745391589       28.7844005947
  C        25.4650426559       28.8090420605       27.9155414994
  C        26.3213095053       29.1763787264       26.8425079827
  C        27.5990526505       28.5718825942       26.7181111604
  C        27.9798579890       27.5678320365       27.6226172510
  C        27.0936681327       27.1325053335       28.6426403182
  N        25.9199517862       30.2872181689       26.0282793185
  N        25.9803769192       30.2787010199       24.7549823963
  C        26.2077416766       29.0887259612       23.9799374879
  C        25.5914363213       27.8388186785       24.2525058965
  C        25.7281814338       26.7825817594       23.3384914698
  C        26.4821951804       26.9365458769       22.1450176289
  C        27.0925366653       28.1936750687       21.8762714524
  C        26.9328866008       29.2629942157       22.7676132235
  C        27.4844777578       26.0189696060       29.5285578706
  C        26.5671408996       25.8021666656       21.2021920718
  H        25.1601446184       27.4456964571       29.5918088040
  H        24.5001254390       29.3265642017       28.0307506036
  H        28.2804743269       28.8940598106       25.9167450893
  H        28.9724259892       27.0970892202       27.5276899102
  H        24.9805227505       27.7053345805       25.1570886644
  H        25.2247499333       25.8236417317       23.5458868978
  H        27.6675547862       28.3107370150       20.9453327852
  H        27.3651901775       30.2534240654       22.5519580136
  H        28.5299461187       25.6328064731       29.4055065573
  H        26.0600306606       24.8603822421       21.5352530678
