# Supplementary material for: Photoresponsive Organic Cages—Computationally Inspired Discovery of Azobenzene-Derived Organic Cages
Source: J Am Chem Soc. 2024 Oct 22;146(44):30332–9. doi: 10.1021/jacs.4c10217 (PMC11544616; doi:10.1021/jacs.4c10217)
Supplement: Supplementary file 1 — ja4c10217_si_001.zip [file ja4c10217_si_001.zip › Computational Models/Isomerisation Models/ACC2/PhotoIsomers/EZZ/OUTPUT.out]

 DBCSR| Multiplication driver                                               BLAS
 DBCSR| Multrec recursion limit                                              512
 DBCSR| Multiplication stack size                                           1000
 DBCSR| Maximum elements for images                                    UNLIMITED
 DBCSR| Multiplicative factor virtual images                                   1
 DBCSR| Multiplication size stacks                                             3
 DBCSR| Number of 3D layers                                               SINGLE
 DBCSR| Use MPI memory allocation                                              T
 DBCSR| Use RMA algorithm                                                      F
 DBCSR| Use Communication thread                                               T
 DBCSR| Communication thread load                                             87


  **** **** ******  **  PROGRAM STARTED AT               2020-02-24 04:27:41.194
 ***** ** ***  *** **   PROGRAM STARTED ON                           cx1-105-1-1
 **    ****   ******    PROGRAM STARTED BY                                 jpegg
 ***** **    ** ** **   PROGRAM PROCESS ID                                  6703
  **** **  *******  **  PROGRAM STARTED IN /rds/general/user/jpegg/home/WORK/Pro
                                           ject_PhotoIsomer/ICLPhotoIsomer/Exper
                                           imental/DA1/PhotoIsomers/1t-2c/PBE

 CP2K| version string:                                          CP2K version 6.1
 CP2K| source code revision number:                                    svn:18464
 CP2K| cp2kflags: libint fftw3 parallel mpi3 scalapack has_no_shared_glibc max_c
 CP2K|            ontr=4 mkl
 CP2K| is freely available from                            https://www.cp2k.org/
 CP2K| Program compiled at                          Thu 12 Jul 13:52:12 BST 2018
 CP2K| Program compiled on                                  build-2.hpc.ic.ac.uk
 CP2K| Program compiled for                                   Linux-x86-64-intel
 CP2K| Data directory path                                   /tmp/cp2k/cp2k/data
 CP2K| Input file name                                                 INPUT.inp
 
 GLOBAL| Force Environment number                                              1
 GLOBAL| Basis set file name            /work/jpegg/Library/CP2K/Basis_Set/BASIS
 GLOBAL| Potential file name            /work/jpegg/Library/CP2K/Basis_Set/GTH_P
 GLOBAL| MM Potential file name                                     MM_POTENTIAL
 GLOBAL| Coordinate file name                                         POSXYZ.xyz
 GLOBAL| Method name                                                        CP2K
 GLOBAL| Project name                                                     peggjt
 GLOBAL| Preferred FFT library                                             FFTW3
 GLOBAL| Preferred diagonalization lib.                                       SL
 GLOBAL| Run type                                                        GEO_OPT
 GLOBAL| All-to-all communication in single precision                          F
 GLOBAL| FFTs using library dependent lengths                                  T
 GLOBAL| Global print level                                                  LOW
 GLOBAL| Total number of message passing processes                            96
 GLOBAL| Number of threads for this process                                    1
 GLOBAL| This output is from process                                           0
 GLOBAL| CPU model name :  Intel(R) Xeon(R) CPU E5-2650 0 @ 2.00GHz

 MEMORY| system memory details [Kb]
 MEMORY|                        rank 0           min           max       average
 MEMORY| MemTotal            131998368     131998368     131998368     131998368
 MEMORY| MemFree               7085992       7085992      95430072      42535713
 MEMORY| Buffers                     0             0             0             0
 MEMORY| Cached              122139048      34022816     122139048      86801180
 MEMORY| Slab                   648088        382168        648088        526174
 MEMORY| SReclaimable           499424        245976        499424        382857
 MEMORY| MemLikelyFree       129724464     129698864     129734372     129719751

 
 GENERATE|  Preliminary Number of Bonds generated:                             0
 GENERATE|  Achieved consistency in connectivity generation.

 *******************************************************************************
 *******************************************************************************
 **                                                                           **
 **     #####                         ##              ##                      **
 **    ##   ##            ##          ##              ##                      **
 **   ##     ##                       ##            ######                    **
 **   ##     ##  ##   ##  ##   #####  ##  ##   ####   ##    #####    #####    **
 **   ##     ##  ##   ##  ##  ##      ## ##   ##      ##   ##   ##  ##   ##   **
 **   ##  ## ##  ##   ##  ##  ##      ####     ###    ##   ######   ######    **
 **    ##  ###   ##   ##  ##  ##      ## ##      ##   ##   ##       ##        **
 **     #######   #####   ##   #####  ##  ##  ####    ##    #####   ##        **
 **           ##                                                    ##        **
 **                                                                           **
 **                                                ... make the atoms dance   **
 **                                                                           **
 **            Copyright (C) by CP2K developers group (2000 - 2018)           **
 **                                                                           **
 *******************************************************************************


 TOTAL NUMBERS AND MAXIMUM NUMBERS

  Total number of            - Atomic kinds:                                   3
                             - Atoms:                                        122
                             - Shell sets:                                   244
                             - Shells:                                       502
                             - Primitive Cartesian functions:                610
                             - Cartesian basis functions:                   1222
                             - Spherical basis functions:                   1154

  Maximum angular momentum of- Orbital basis functions:                        2
                             - Local part of the GTH pseudopotential:          2
                             - Non-local part of the GTH pseudopotential:      0


 SCF PARAMETERS         Density guess:                                    ATOMIC
                        --------------------------------------------------------
                        max_scf:                                              60
                        max_scf_history:                                       0
                        max_diis:                                              4
                        --------------------------------------------------------
                        eps_scf:                                        1.00E-06
                        eps_scf_history:                                0.00E+00
                        eps_diis:                                       1.00E-01
                        eps_eigval:                                     1.00E-05
                        --------------------------------------------------------
                        level_shift [a.u.]:                                 0.00
                        --------------------------------------------------------
                        Outer loop SCF in use 
                        No variables optimised in outer loop
                        eps_scf                                         1.00E-06
                        max_scf                                               10
                        No outer loop optimization
                        step_size                                       5.00E-01

 *******************************************************************************
 ***                     STARTING GEOMETRY OPTIMIZATION                      ***
 ***                           CONJUGATE GRADIENTS                           ***
 *******************************************************************************

 Number of electrons:                                                        340
 Number of occupied orbitals:                                                170
 Number of molecular orbitals:                                               170

 Number of orbital functions:                                               1154
 Number of independent orbital functions:                                   1154

 Extrapolation method: initial_guess


 SCF WAVEFUNCTION OPTIMIZATION

  ----------------------------------- OT ---------------------------------------
  Minimizer      : CG                  : conjugate gradient
  Preconditioner : FULL_SINGLE_INVERSE : inversion of 
                                         H + eS - 2*(Sc)(c^T*H*c+const)(Sc)^T
  Precond_solver : DEFAULT
  Line search    : 2PNT                : 2 energies, one gradient
  stepsize       :    0.08000000                  energy_gap     :    0.08000000
  eps_taylor     :   0.10000E-15                  max_taylor     :             4
  ----------------------------------- OT ---------------------------------------

  Step     Update method      Time    Convergence         Total energy    Change
  ------------------------------------------------------------------------------
     1 OT CG       0.80E-01  179.8     0.03633481      -444.8918705802 -4.45E+02
     2 OT LS       0.12E+00  104.3                     -458.5775961308
     3 OT CG       0.12E+00  172.0     0.03787132      -460.8266424484 -1.59E+01
     4 OT LS       0.66E-01  104.2                     -464.6339001148
     5 OT CG       0.66E-01  171.8     0.02580640      -468.2946435292 -7.47E+00
     6 OT LS       0.69E-01  104.5                     -472.2145183725
     7 OT CG       0.69E-01  172.6     0.01540745      -472.2165080294 -3.92E+00
     8 OT LS       0.17E+00  104.2                     -474.7694929970
     9 OT CG       0.17E+00  172.1     0.01025063      -475.5099783296 -3.29E+00
    10 OT LS       0.86E-01  104.6                     -475.5079142408
    11 OT CG       0.86E-01  172.3     0.00824327      -476.0470906299 -5.37E-01
    12 OT LS       0.11E+00  104.2                     -476.7360489086
    13 OT CG       0.11E+00  171.9     0.00429853      -476.7627206563 -7.16E-01
    14 OT LS       0.13E+00  104.2                     -476.9902909518
    15 OT CG       0.13E+00  172.3     0.00319962      -476.9965889370 -2.34E-01
    16 OT LS       0.20E+00  104.5                     -477.1699751488
    17 OT CG       0.20E+00  172.4     0.00293512      -477.1903943129 -1.94E-01
    18 OT LS       0.13E+00  104.8                     -477.2657828815
    19 OT CG       0.13E+00  172.1     0.00201454      -477.2976720097 -1.07E-01
    20 OT LS       0.12E+00  105.0                     -477.3472720138
    21 OT CG       0.12E+00  172.3     0.00151332      -477.3473449878 -4.97E-02
    22 OT LS       0.14E+00  104.8                     -477.3781757213
    23 OT CG       0.14E+00  172.1     0.00131763      -477.3785231038 -3.12E-02
    24 OT LS       0.15E+00  104.4                     -477.4045767074
    25 OT CG       0.15E+00  172.4     0.00118762      -477.4048150417 -2.63E-02
    26 OT LS       0.16E+00  104.6                     -477.4267842308
    27 OT CG       0.16E+00  171.8     0.00110475      -477.4267983246 -2.20E-02
    28 OT LS       0.15E+00  104.6                     -477.4442329882
    29 OT CG       0.15E+00  172.2     0.00098203      -477.4443634721 -1.76E-02
    30 OT LS       0.16E+00  104.9                     -477.4596245817
    31 OT CG       0.16E+00  172.2     0.00090959      -477.4597520903 -1.54E-02
    32 OT LS       0.19E+00  104.6                     -477.4745898870
    33 OT CG       0.19E+00  172.0     0.00095011      -477.4747828483 -1.50E-02
    34 OT LS       0.17E+00  104.5                     -477.4889913653
    35 OT CG       0.17E+00  171.7     0.00094939      -477.4893221443 -1.45E-02
    36 OT LS       0.16E+00  104.3                     -477.5030975111
    37 OT CG       0.16E+00  172.0     0.00091458      -477.5031544258 -1.38E-02
    38 OT LS       0.16E+00  104.3                     -477.5164374663
    39 OT CG       0.16E+00  172.4     0.00089956      -477.5164451581 -1.33E-02
    40 OT LS       0.16E+00  104.8                     -477.5292243686
    41 OT CG       0.16E+00  171.7     0.00087085      -477.5292283072 -1.28E-02
    42 OT LS       0.17E+00  104.6                     -477.5417189877
    43 OT CG       0.17E+00  172.6     0.00081787      -477.5417287406 -1.25E-02
    44 OT LS       0.16E+00  105.1                     -477.5523089492
    45 OT CG       0.16E+00  172.8     0.00077868      -477.5523307655 -1.06E-02
    46 OT LS       0.16E+00  104.4                     -477.5616161183
    47 OT CG       0.16E+00  172.0     0.00071538      -477.5616328466 -9.30E-03
    48 OT LS       0.17E+00  104.6                     -477.5700659601
    49 OT CG       0.17E+00  172.0     0.00067540      -477.5701084436 -8.48E-03
    50 OT LS       0.16E+00  104.6                     -477.5772539123
    51 OT CG       0.16E+00  172.1     0.00064010      -477.5772780009 -7.17E-03
    52 OT LS       0.16E+00  104.4                     -477.5838412662
    53 OT CG       0.16E+00  172.2     0.00060412      -477.5838426762 -6.56E-03
    54 OT LS       0.17E+00  105.0                     -477.5899220617
    55 OT CG       0.17E+00  172.6     0.00058174      -477.5899304803 -6.09E-03
    56 OT LS       0.17E+00  104.4                     -477.5956831768
    57 OT CG       0.17E+00  173.1     0.00057964      -477.5956842396 -5.75E-03
    58 OT LS       0.17E+00  104.4                     -477.6012766046
    59 OT CG       0.17E+00  172.2     0.00057578      -477.6012804636 -5.60E-03
    60 OT LS       0.17E+00  104.8                     -477.6066352273

  Leaving inner SCF loop after reaching    60 steps.


  Electronic density on regular grids:       -339.9999995869        0.0000004131
  Core density on regular grids:              339.9999979062       -0.0000020938
  Total charge density on r-space grids:       -0.0000016807
  Total charge density g-space grids:          -0.0000016807

  Overlap energy of the core charge distribution:               0.00002928716595
  Self energy of the core charge distribution:              -1144.16468558070414
  Core Hamiltonian energy:                                    354.37041598784981
  Hartree energy:                                             461.13599388487080
  Exchange-correlation energy:                               -148.94838880645318

  Total energy:                                              -477.60663522727077

  outer SCF iter =    1 RMS gradient =   0.58E-03 energy =       -477.6066352273

  ----------------------------------- OT ---------------------------------------
  Minimizer      : CG                  : conjugate gradient
  Preconditioner : FULL_SINGLE_INVERSE : inversion of 
                                         H + eS - 2*(Sc)(c^T*H*c+const)(Sc)^T
  Precond_solver : DEFAULT
  Line search    : 2PNT                : 2 energies, one gradient
  stepsize       :    0.08000000                  energy_gap     :    0.08000000
  eps_taylor     :   0.10000E-15                  max_taylor     :             4
  ----------------------------------- OT ---------------------------------------

  Step     Update method      Time    Convergence         Total energy    Change
  ------------------------------------------------------------------------------
     1 OT CG       0.80E-01  278.6     0.00149051      -477.6066424272 -5.36E-03
     2 OT LS       0.12E+00  104.9                     -477.6299436080
     3 OT CG       0.12E+00  172.4     0.00102834      -477.6328146252 -2.62E-02
     4 OT LS       0.47E-01  105.0                     -477.6259885175
     5 OT CG       0.47E-01  172.7     0.00067187      -477.6376598858 -4.85E-03
     6 OT LS       0.51E-01  104.6                     -477.6399160075
     7 OT CG       0.51E-01  172.8     0.00038825      -477.6399304215 -2.27E-03
     8 OT LS       0.52E-01  104.8                     -477.6406994927
     9 OT CG       0.52E-01  172.9     0.00021963      -477.6406996193 -7.69E-04
    10 OT LS       0.47E-01  105.0                     -477.6409221901
    11 OT CG       0.47E-01  173.0     0.00011944      -477.6409242783 -2.25E-04
    12 OT LS       0.58E-01  105.5                     -477.6410026963
    13 OT CG       0.58E-01  173.5     0.00007470      -477.6410053415 -8.11E-05
    14 OT LS       0.52E-01  104.8                     -477.6410336003
    15 OT CG       0.52E-01  173.3     0.00004349      -477.6410339387 -2.86E-05
    16 OT LS       0.56E-01  104.7                     -477.6410442674
    17 OT CG       0.56E-01  172.5     0.00002769      -477.6410443117 -1.04E-05
    18 OT LS       0.53E-01  105.3                     -477.6410483103
    19 OT CG       0.53E-01  173.3     0.00001644      -477.6410483201 -4.01E-06
    20 OT LS       0.50E-01  104.7                     -477.6410496420
    21 OT CG       0.50E-01  172.8     0.00001045      -477.6410496475 -1.33E-06
    22 OT LS       0.54E-01  105.3                     -477.6410502205
    23 OT CG       0.54E-01  172.5     0.00000671      -477.6410502232 -5.76E-07
    24 OT LS       0.54E-01  105.1                     -477.6410504619
    25 OT CG       0.54E-01  172.8     0.00000404      -477.6410504619 -2.39E-07
    26 OT LS       0.57E-01  104.7                     -477.6410505530
    27 OT CG       0.57E-01  172.7     0.00000248      -477.6410505533 -9.14E-08
    28 OT LS       0.59E-01  105.2                     -477.6410505890
    29 OT CG       0.59E-01  173.7     0.00000164      -477.6410505890 -3.57E-08
    30 OT LS       0.52E-01  105.0                     -477.6410506025
    31 OT CG       0.52E-01  174.0     0.00000097      -477.6410506028 -1.38E-08

  *** SCF run converged in    31 steps ***


  Electronic density on regular grids:       -339.9999995884        0.0000004116
  Core density on regular grids:              339.9999979062       -0.0000020938
  Total charge density on r-space grids:       -0.0000016822
  Total charge density g-space grids:          -0.0000016822

  Overlap energy of the core charge distribution:               0.00002928716595
  Self energy of the core charge distribution:              -1144.16468558070414
  Core Hamiltonian energy:                                    354.34823258445448
  Hartree energy:                                             461.13065170417764
  Exchange-correlation energy:                               -148.95527859790693

  Total energy:                                              -477.64105060281292

  outer SCF iter =    2 RMS gradient =   0.97E-06 energy =       -477.6410506028
  outer SCF loop converged in   2 iterations or   91 steps


 ENERGY| Total FORCE_EVAL ( QS ) energy (a.u.):             -477.641050608106866


 ATOMIC FORCES in [a.u.]

 # Atom   Kind   Element          X              Y              Z
      1      1      N           0.00649696    -0.00074682    -0.00072061
      2      2      C           0.00184050     0.00427242    -0.01345415
      3      2      C           0.01021491     0.00004552    -0.01244967
      4      2      C           0.01270107     0.01045327    -0.00485780
      5      2      C           0.00014969    -0.00935999     0.00440284
      6      2      C          -0.01150367    -0.00306173     0.00658259
      7      2      C           0.00729147    -0.01621934     0.00332033
      8      1      N           0.00499346     0.00987257     0.01719553
      9      1      N           0.00118596    -0.01324581     0.02192386
     10      1      N          -0.02380009    -0.00812706    -0.00173491
     11      3      H           0.01245349    -0.00486673     0.00367957
     12      3      H          -0.01890471     0.00432720     0.00883231
     13      3      H          -0.01404380    -0.00851884     0.00660162
     14      3      H           0.00482328     0.00608869     0.00896439
     15      3      H          -0.01361590     0.01150821     0.00447882
     16      3      H           0.00331580    -0.01345363     0.00079864
     17      3      H           0.01181956     0.01442256     0.00308582
     18      3      H          -0.01548316    -0.00440684    -0.00529866
     19      3      H           0.01434631     0.00259631     0.00047775
     20      3      H          -0.00620290    -0.00229346    -0.01316787
     21      3      H           0.00010189     0.00919699     0.01304187
     22      3      H          -0.00962991     0.00228226    -0.01455604
     23      1      N          -0.00000106    -0.00696092     0.00658348
     24      2      C           0.00573264     0.00448865     0.01230088
     25      2      C           0.00946167    -0.01525050     0.00407053
     26      2      C          -0.00907740    -0.01259840     0.00416985
     27      2      C           0.00816034     0.00281122    -0.00149685
     28      2      C           0.00110693     0.00801767     0.00701023
     29      2      C          -0.01449348    -0.00143655     0.00623146
     30      1      N          -0.01836570     0.01498301    -0.00836568
     31      1      N          -0.00944420    -0.01401295    -0.01761336
     32      1      N          -0.00574012     0.01168072    -0.02168146
     33      3      H           0.00438660     0.01027780    -0.01864672
     34      3      H          -0.00889436    -0.01178787     0.00189517
     35      3      H          -0.00296788     0.00292393    -0.01961106
     36      3      H          -0.00156015     0.00656920     0.01160209
     37      3      H          -0.00482884     0.01460199    -0.01039127
     38      3      H           0.01194250    -0.00372764     0.00169862
     39      3      H           0.00108297    -0.01333571     0.00466217
     40      3      H          -0.00982629     0.01223779    -0.00060579
     41      3      H           0.01319134    -0.01042075    -0.00441868
     42      3      H          -0.01387374     0.00600963    -0.00523388
     43      3      H           0.00632189     0.01534935     0.00781326
     44      3      H           0.00185945    -0.01024213    -0.01235337
     45      2      C          -0.00556718     0.00539486    -0.01123133
     46      2      C           0.00324480    -0.00420505     0.00935863
     47      2      C           0.00740698    -0.00220450    -0.00398902
     48      2      C           0.01354783    -0.00463364     0.00217331
     49      2      C          -0.01074367     0.00775243    -0.00418458
     50      2      C          -0.00496276     0.00202192     0.00605980
     51      1      N          -0.02305765     0.00497221     0.01178319
     52      1      N           0.01494507    -0.01341946    -0.00869992
     53      2      C          -0.00713496     0.00597564     0.00087585
     54      2      C           0.01004877    -0.00330972    -0.00108717
     55      2      C           0.00164814    -0.00167321    -0.00473573
     56      2      C           0.00194565     0.00089267    -0.00131790
     57      2      C          -0.00307215     0.00037033    -0.01014307
     58      2      C          -0.00716165     0.00317944    -0.00068468
     59      2      C           0.00001116     0.00152358    -0.00036783
     60      2      C           0.00729703    -0.00832360     0.00998295
     61      3      H           0.01010205    -0.00408113    -0.01000359
     62      3      H           0.01002294    -0.00798502     0.00837902
     63      3      H          -0.00976129     0.00359290     0.01124558
     64      3      H          -0.00927276     0.00631155    -0.00805437
     65      3      H           0.01006224    -0.00430836    -0.01023620
     66      3      H           0.01199292    -0.00316695     0.00708881
     67      3      H          -0.01110359     0.00273900     0.00931187
     68      3      H          -0.01165154     0.00268085    -0.00930979
     69      3      H           0.00077671    -0.01061640     0.01714089
     70      3      H           0.01477099    -0.00774145    -0.01065992
     71      2      C           0.00772005    -0.00177683    -0.00229326
     72      2      C           0.00603801     0.00301937     0.01187264
     73      2      C          -0.00210300     0.00318140    -0.00908200
     74      2      C          -0.01018800     0.00017994    -0.00362149
     75      2      C           0.00091924    -0.00933340    -0.00306679
     76      2      C          -0.00997313     0.00507594     0.00192647
     77      1      N           0.02057137    -0.01461493    -0.02560649
     78      1      N          -0.00154318    -0.00763943     0.03770742
     79      2      C          -0.00444919     0.00919759     0.00522251
     80      2      C           0.00219375     0.00880577     0.00070370
     81      2      C           0.00532318    -0.00077409     0.00487048
     82      2      C          -0.00542715     0.00286499    -0.01212332
     83      2      C           0.00065122    -0.00750045     0.00606301
     84      2      C          -0.00214953    -0.00864183    -0.01165188
     85      2      C           0.01397309    -0.00003418    -0.00237945
     86      2      C           0.00362575    -0.00117771     0.01525961
     87      3      H           0.00344236     0.00989113     0.00994944
     88      3      H           0.01457608    -0.00140029     0.00391487
     89      3      H          -0.00406534    -0.00929286    -0.01061992
     90      3      H          -0.01314109     0.00162628    -0.00226553
     91      3      H           0.00606363     0.00787390     0.01041572
     92      3      H           0.00158299     0.01342700    -0.00350500
     93      3      H          -0.00542123    -0.00586191    -0.01117976
     94      3      H          -0.00091507    -0.01482772     0.00326793
     95      3      H           0.00661235     0.01669681     0.00921850
     96      3      H           0.00603504     0.02034466    -0.00184349
     97      2      C           0.00692119    -0.00250509    -0.00105535
     98      2      C           0.00399780    -0.00299927     0.01164487
     99      2      C          -0.01350265     0.00578988    -0.00935191
    100      2      C          -0.00543569     0.00286326    -0.00522277
    101      2      C           0.00452128     0.00266639    -0.00406753
    102      2      C          -0.00760041    -0.00009971     0.00878031
    103      1      N           0.02503155    -0.02670241    -0.02648662
    104      1      N           0.01223031     0.03630308     0.02720919
    105      2      C          -0.01026019    -0.01039720     0.01063406
    106      2      C          -0.00353968    -0.00466506     0.00453410
    107      2      C           0.00595647    -0.00150414     0.00229355
    108      2      C          -0.00949208    -0.00096066    -0.00756014
    109      2      C           0.00498334     0.00518317     0.00073515
    110      2      C           0.00186062     0.00533613    -0.01153741
    111      2      C           0.00890400     0.00468563    -0.01125958
    112      2      C           0.00758023     0.00189981     0.01237555
    113      3      H          -0.00206871    -0.00504624     0.01213821
    114      3      H           0.01362003    -0.00577223     0.00351815
    115      3      H          -0.00020469     0.00688413    -0.01283600
    116      3      H          -0.01332327     0.00611370    -0.00321574
    117      3      H           0.00313001    -0.00643914     0.01268177
    118      3      H          -0.00813299    -0.01083981     0.00345429
    119      3      H          -0.00536307     0.00439761    -0.01182342
    120      3      H           0.00910370     0.01140447    -0.00396431
    121      3      H          -0.01841309     0.00607690    -0.01034426
    122      3      H          -0.00903576    -0.01770261     0.00633244
 SUM OF ATOMIC FORCES          -0.00152215    -0.00403802     0.00222121     0.00485349

 --------  Informations at step =     0 ------------
  Optimization Method        =                   SD
  Total Energy               =      -477.6410506081
  Used time                  =            12885.301
 ---------------------------------------------------

 --------------------------
 OPTIMIZATION STEP:      1
 --------------------------

 Number of electrons:                                                        340
 Number of occupied orbitals:                                                170
 Number of molecular orbitals:                                               170

 Number of orbital functions:                                               1154
 Number of independent orbital functions:                                   1154

 Extrapolation method: ASPC


 SCF WAVEFUNCTION OPTIMIZATION

  ----------------------------------- OT ---------------------------------------
  Minimizer      : CG                  : conjugate gradient
  Preconditioner : FULL_SINGLE_INVERSE : inversion of 
                                         H + eS - 2*(Sc)(c^T*H*c+const)(Sc)^T
  Precond_solver : DEFAULT
  Line search    : 2PNT                : 2 energies, one gradient
  stepsize       :    0.08000000                  energy_gap     :    0.08000000
  eps_taylor     :   0.10000E-15                  max_taylor     :             4
  ----------------------------------- OT ---------------------------------------

  Step     Update method      Time    Convergence         Total energy    Change
  ------------------------------------------------------------------------------
     1 OT CG       0.80E-01  146.6     0.00000052      -477.6410506081 -4.78E+02

  *** SCF run converged in     1 steps ***


  Electronic density on regular grids:       -339.9999995884        0.0000004116
  Core density on regular grids:              339.9999979062       -0.0000020938
  Total charge density on r-space grids:       -0.0000016822
  Total charge density g-space grids:          -0.0000016822

  Overlap energy of the core charge distribution:               0.00002928716595
  Self energy of the core charge distribution:              -1144.16468558070414
  Core Hamiltonian energy:                                    354.34823270897249
  Hartree energy:                                             461.13065099651885
  Exchange-correlation energy:                               -148.95527802005847

  Total energy:                                              -477.64105060810527

  outer SCF iter =    1 RMS gradient =   0.52E-06 energy =       -477.6410506081
  outer SCF loop converged in   1 iterations or    1 steps


 ENERGY| Total FORCE_EVAL ( QS ) energy (a.u.):             -477.641050608105274


 Number of electrons:                                                        340
 Number of occupied orbitals:                                                170
 Number of molecular orbitals:                                               170

 Number of orbital functions:                                               1154
 Number of independent orbital functions:                                   1154

 Extrapolation method: ASPC


 SCF WAVEFUNCTION OPTIMIZATION

  ----------------------------------- OT ---------------------------------------
  Minimizer      : CG                  : conjugate gradient
  Preconditioner : FULL_SINGLE_INVERSE : inversion of 
                                         H + eS - 2*(Sc)(c^T*H*c+const)(Sc)^T
  Precond_solver : DEFAULT
  Line search    : 2PNT                : 2 energies, one gradient
  stepsize       :    0.08000000                  energy_gap     :    0.08000000
  eps_taylor     :   0.10000E-15                  max_taylor     :             4
  ----------------------------------- OT ---------------------------------------

  Step     Update method      Time    Convergence         Total energy    Change
  ------------------------------------------------------------------------------
     1 OT CG       0.80E-01  146.7     0.00057988      -477.6562628038 -4.78E+02
     2 OT LS       0.12E+00  104.6                     -477.6597495856
     3 OT CG       0.12E+00  173.6     0.00047893      -477.6601523000 -3.89E-03
     4 OT LS       0.38E-01  104.6                     -477.6572824481
     5 OT CG       0.38E-01  172.7     0.00025101      -477.6610140117 -8.62E-04
     6 OT LS       0.56E-01  105.3                     -477.6613257163
     7 OT CG       0.56E-01  172.8     0.00012309      -477.6613608424 -3.47E-04
     8 OT LS       0.67E-01  104.9                     -477.6614578067
     9 OT CG       0.67E-01  172.8     0.00006255      -477.6614604364 -9.96E-05
    10 OT LS       0.62E-01  105.3                     -477.6614838641
    11 OT CG       0.62E-01  173.0     0.00003333      -477.6614840500 -2.36E-05
    12 OT LS       0.54E-01  104.7                     -477.6614898383
    13 OT CG       0.54E-01  173.7     0.00001998      -477.6614899486 -5.90E-06
    14 OT LS       0.49E-01  104.9                     -477.6614918601
    15 OT CG       0.49E-01  174.3     0.00001148      -477.6614918788 -1.93E-06
    16 OT LS       0.50E-01  105.2                     -477.6614925292
    17 OT CG       0.50E-01  173.0     0.00000554      -477.6614925295 -6.51E-07
    18 OT LS       0.66E-01  105.1                     -477.6614927174
    19 OT CG       0.66E-01  173.7     0.00000314      -477.6614927288 -1.99E-07
    20 OT LS       0.54E-01  104.6                     -477.6614927788
    21 OT CG       0.54E-01  173.3     0.00000175      -477.6614927814 -5.25E-08
    22 OT LS       0.52E-01  104.9                     -477.6614927968
    23 OT CG       0.52E-01  172.7     0.00000099      -477.6614927968 -1.55E-08

  *** SCF run converged in    23 steps ***


  Electronic density on regular grids:       -339.9999995670        0.0000004330
  Core density on regular grids:              339.9999979050       -0.0000020950
  Total charge density on r-space grids:       -0.0000016620
  Total charge density g-space grids:          -0.0000016620

  Overlap energy of the core charge distribution:               0.00002494299238
  Self energy of the core charge distribution:              -1144.16468558070414
  Core Hamiltonian energy:                                    353.76598129166462
  Hartree energy:                                             461.51546378467060
  Exchange-correlation energy:                               -148.77827723544257

  Total energy:                                              -477.66149279681906

  outer SCF iter =    1 RMS gradient =   0.99E-06 energy =       -477.6614927968
  outer SCF loop converged in   1 iterations or   23 steps


 ENERGY| Total FORCE_EVAL ( QS ) energy (a.u.):             -477.661492796819061


 Number of electrons:                                                        340
 Number of occupied orbitals:                                                170
 Number of molecular orbitals:                                               170

 Number of orbital functions:                                               1154
 Number of independent orbital functions:                                   1154

 Extrapolation method: ASPC


 SCF WAVEFUNCTION OPTIMIZATION

  ----------------------------------- OT ---------------------------------------
  Minimizer      : CG                  : conjugate gradient
  Preconditioner : FULL_SINGLE_INVERSE : inversion of 
                                         H + eS - 2*(Sc)(c^T*H*c+const)(Sc)^T
  Precond_solver : DEFAULT
  Line search    : 2PNT                : 2 energies, one gradient
  stepsize       :    0.08000000                  energy_gap     :    0.08000000
  eps_taylor     :   0.10000E-15                  max_taylor     :             4
  ----------------------------------- OT ---------------------------------------

  Step     Update method      Time    Convergence         Total energy    Change
  ------------------------------------------------------------------------------
     1 OT CG       0.80E-01  146.3     0.00009779      -477.6553737602 -4.78E+02
     2 OT LS       0.11E+00  104.8                     -477.6554705759
     3 OT CG       0.11E+00  173.6     0.00007417      -477.6554794833 -1.06E-04
     4 OT LS       0.48E-01  105.2                     -477.6554575787
     5 OT CG       0.48E-01  173.3     0.00004459      -477.6555052589 -2.58E-05
     6 OT LS       0.50E-01  104.7                     -477.6555150684
     7 OT CG       0.50E-01  173.1     0.00002015      -477.6555150961 -9.84E-06
     8 OT LS       0.74E-01  105.0                     -477.6555177476
     9 OT CG       0.74E-01  173.5     0.00001035      -477.6555180498 -2.95E-06
    10 OT LS       0.63E-01  104.9                     -477.6555186894
    11 OT CG       0.63E-01  173.9     0.00000552      -477.6555187105 -6.61E-07
    12 OT LS       0.55E-01  105.0                     -477.6555188709
    13 OT CG       0.55E-01  173.3     0.00000340      -477.6555188745 -1.64E-07
    14 OT LS       0.52E-01  105.1                     -477.6555189331
    15 OT CG       0.52E-01  173.3     0.00000181      -477.6555189333 -5.88E-08
    16 OT LS       0.57E-01  104.6                     -477.6555189514
    17 OT CG       0.57E-01  173.3     0.00000099      -477.6555189516 -1.83E-08

  *** SCF run converged in    17 steps ***


  Electronic density on regular grids:       -339.9999995694        0.0000004306
  Core density on regular grids:              339.9999979047       -0.0000020953
  Total charge density on r-space grids:       -0.0000016647
  Total charge density g-space grids:          -0.0000016647

  Overlap energy of the core charge distribution:               0.00002030451419
  Self energy of the core charge distribution:              -1144.16468558070414
  Core Hamiltonian energy:                                    352.93537996801297
  Hartree energy:                                             462.08414939824127
  Exchange-correlation energy:                               -148.51038304163765

  Total energy:                                              -477.65551895157330

  outer SCF iter =    1 RMS gradient =   0.99E-06 energy =       -477.6555189516
  outer SCF loop converged in   1 iterations or   17 steps


 ENERGY| Total FORCE_EVAL ( QS ) energy (a.u.):             -477.655518951573299


 *******************************************************************************
 ***                 MNBRACK - NUMBER OF ENERGY EVALUATIONS :       3        ***
 *******************************************************************************

 Number of electrons:                                                        340
 Number of occupied orbitals:                                                170
 Number of molecular orbitals:                                               170

 Number of orbital functions:                                               1154
 Number of independent orbital functions:                                   1154

 Extrapolation method: ASPC


 SCF WAVEFUNCTION OPTIMIZATION

  ----------------------------------- OT ---------------------------------------
  Minimizer      : CG                  : conjugate gradient
  Preconditioner : FULL_SINGLE_INVERSE : inversion of 
                                         H + eS - 2*(Sc)(c^T*H*c+const)(Sc)^T
  Precond_solver : DEFAULT
  Line search    : 2PNT                : 2 energies, one gradient
  stepsize       :    0.08000000                  energy_gap     :    0.08000000
  eps_taylor     :   0.10000E-15                  max_taylor     :             4
  ----------------------------------- OT ---------------------------------------

  Step     Update method      Time    Convergence         Total energy    Change
  ------------------------------------------------------------------------------
     1 OT CG       0.80E-01  146.1     0.00206200      -477.5954867725 -4.78E+02
     2 OT LS       0.12E+00  104.9                     -477.6396280696
     3 OT CG       0.12E+00  173.6     0.00168809      -477.6446967093 -4.92E-02
     4 OT LS       0.39E-01  105.1                     -477.6108287048
     5 OT CG       0.39E-01  173.5     0.00090162      -477.6555191509 -1.08E-02
     6 OT LS       0.54E-01  106.0                     -477.6594770748
     7 OT CG       0.54E-01  173.7     0.00043841      -477.6598013050 -4.28E-03
     8 OT LS       0.68E-01  105.4                     -477.6610305112
     9 OT CG       0.68E-01  173.5     0.00022022      -477.6610883940 -1.29E-03
    10 OT LS       0.63E-01  105.6                     -477.6613838054
    11 OT CG       0.63E-01  173.5     0.00011339      -477.6613863624 -2.98E-04
    12 OT LS       0.59E-01  105.2                     -477.6614609906
    13 OT CG       0.59E-01  173.3     0.00006384      -477.6614612190 -7.49E-05
    14 OT LS       0.56E-01  105.5                     -477.6614836919
    15 OT CG       0.56E-01  173.0     0.00003586      -477.6614837547 -2.25E-05
    16 OT LS       0.47E-01  105.7                     -477.6614895130
    17 OT CG       0.47E-01  173.6     0.00001936      -477.6614897290 -5.97E-06
    18 OT LS       0.60E-01  105.7                     -477.6614918360
    19 OT CG       0.60E-01  173.8     0.00001068      -477.6614919330 -2.20E-06
    20 OT LS       0.53E-01  104.8                     -477.6614925194
    21 OT CG       0.53E-01  173.5     0.00000609      -477.6614925288 -5.96E-07
    22 OT LS       0.49E-01  105.1                     -477.6614927039
    23 OT CG       0.49E-01  174.1     0.00000352      -477.6614927055 -1.77E-07
    24 OT LS       0.56E-01  106.2                     -477.6614927726
    25 OT CG       0.56E-01  173.0     0.00000189      -477.6614927739 -6.84E-08
    26 OT LS       0.61E-01  105.1                     -477.6614927951
    27 OT CG       0.61E-01  174.2     0.00000106      -477.6614927953 -2.14E-08
    28 OT LS       0.56E-01  104.9                     -477.6614928014
    29 OT CG       0.56E-01  174.1     0.00000064      -477.6614928014 -6.16E-09

  *** SCF run converged in    29 steps ***


  Electronic density on regular grids:       -339.9999995670        0.0000004330
  Core density on regular grids:              339.9999979050       -0.0000020950
  Total charge density on r-space grids:       -0.0000016619
  Total charge density g-space grids:          -0.0000016619

  Overlap energy of the core charge distribution:               0.00002494299238
  Self energy of the core charge distribution:              -1144.16468558070414
  Core Hamiltonian energy:                                    353.76582096106631
  Hartree energy:                                             461.51558836254151
  Exchange-correlation energy:                               -148.77824148732645

  Total energy:                                              -477.66149280143031

  outer SCF iter =    1 RMS gradient =   0.64E-06 energy =       -477.6614928014
  outer SCF loop converged in   1 iterations or   29 steps


 ENERGY| Total FORCE_EVAL ( QS ) energy (a.u.):             -477.661492803811711


 ATOMIC FORCES in [a.u.]

 # Atom   Kind   Element          X              Y              Z
      1      1      N           0.00546283     0.00091633    -0.00251696
      2      2      C          -0.00069645    -0.00028466    -0.00109735
      3      2      C           0.00250897     0.00017635    -0.00228574
      4      2      C           0.00317875     0.00379977    -0.00018657
      5      2      C          -0.00259498     0.00116471    -0.00031219
      6      2      C          -0.00202540    -0.00124318    -0.00039328
      7      2      C          -0.00102525    -0.00559059     0.00181882
      8      1      N           0.00180174     0.00073963     0.01085001
      9      1      N           0.00492801    -0.00504054     0.00104351
     10      1      N          -0.00148920    -0.00460035    -0.00404243
     11      3      H           0.00820222    -0.00457802    -0.00015062
     12      3      H          -0.01164357     0.00418931     0.00448155
     13      3      H          -0.00669701    -0.00558867     0.00320297
     14      3      H           0.00258825     0.00480744     0.00529653
     15      3      H          -0.00759420     0.00806749     0.00213540
     16      3      H           0.00520960    -0.00635677     0.00099400
     17      3      H           0.00897271     0.00717047     0.00271439
     18      3      H          -0.01091459    -0.00395438    -0.00201024
     19      3      H           0.00691446     0.00074085     0.00063435
     20      3      H          -0.00471741    -0.00245755    -0.00834097
     21      3      H           0.00030416     0.00348555     0.00828603
     22      3      H          -0.00387766     0.00123047    -0.00990368
     23      1      N           0.00055708    -0.00702910     0.00614225
     24      2      C          -0.00025580     0.00179951     0.00190459
     25      2      C           0.00389040    -0.00397519     0.00000790
     26      2      C          -0.00283272    -0.00458538    -0.00135228
     27      2      C          -0.00152884     0.00020985     0.00006166
     28      2      C          -0.00126704     0.00063534    -0.00161821
     29      2      C          -0.00388360     0.00142369    -0.00032790
     30      1      N          -0.00406908     0.00096335     0.00393762
     31      1      N          -0.00157308    -0.00485040     0.00107957
     32      1      N           0.00385612     0.00394220    -0.00193103
     33      3      H           0.00435940     0.00594743    -0.01140731
     34      3      H          -0.00627550    -0.00583823     0.00349085
     35      3      H          -0.00194491     0.00023847    -0.01172804
     36      3      H           0.00216753     0.00188200     0.00777625
     37      3      H          -0.00298941     0.00828573    -0.00571416
     38      3      H           0.00562945    -0.00404471     0.00130519
     39      3      H           0.00251929    -0.00860839     0.00296800
     40      3      H          -0.00544720     0.00838473    -0.00035798
     41      3      H           0.00936662    -0.00572243    -0.00076166
     42      3      H          -0.00846610     0.00593767    -0.00358494
     43      3      H           0.00300633     0.00910669     0.00774261
     44      3      H          -0.00154506    -0.00586872    -0.00738660
     45      2      C          -0.00129976     0.00039178    -0.00071989
     46      2      C           0.00223682    -0.00129440    -0.00232619
     47      2      C           0.00982544    -0.00453248     0.00309699
     48      2      C           0.00128860     0.00188443     0.00209644
     49      2      C          -0.00316351     0.00258939     0.00348897
     50      2      C          -0.00698371     0.00473448    -0.00155278
     51      1      N          -0.00706905    -0.00388264     0.00851162
     52      1      N           0.00099411    -0.00423998    -0.00648507
     53      2      C           0.00129805     0.00204692    -0.00097545
     54      2      C           0.00471909    -0.00178589    -0.00459512
     55      2      C           0.00627292    -0.00227974    -0.00047503
     56      2      C          -0.00012691     0.00149333    -0.00281438
     57      2      C          -0.00476507     0.00199536    -0.00128146
     58      2      C          -0.00911587     0.00356652    -0.00528166
     59      2      C           0.00139110     0.00326777     0.00746383
     60      2      C          -0.00376922     0.00406579    -0.00570608
     61      3      H           0.00627588    -0.00269022    -0.00662899
     62      3      H           0.00779177    -0.00653480     0.00667673
     63      3      H          -0.00807092     0.00281171     0.00950988
     64      3      H          -0.00687570     0.00459176    -0.00650228
     65      3      H           0.00846857    -0.00388946    -0.00904543
     66      3      H           0.00794081    -0.00230862     0.00522500
     67      3      H          -0.00682391     0.00108146     0.00589775
     68      3      H          -0.00953605     0.00203907    -0.00799353
     69      3      H           0.00141437    -0.00557894     0.01308373
     70      3      H           0.01044163    -0.00548812    -0.00755811
     71      2      C           0.00224960     0.00369730     0.00232016
     72      2      C           0.00692969    -0.00372760     0.00447480
     73      2      C           0.00240180     0.00326442    -0.00569757
     74      2      C          -0.00346524    -0.00551888    -0.00603016
     75      2      C          -0.00713529    -0.00331848     0.00034608
     76      2      C          -0.00100179     0.00001017    -0.00138527
     77      1      N           0.00943466    -0.00213892     0.00442863
     78      1      N           0.00073968    -0.01071797     0.00279378
     79      2      C          -0.00489638     0.00118537     0.00444366
     80      2      C           0.00439007     0.00570903     0.00572109
     81      2      C           0.00265234     0.00364553    -0.00305081
     82      2      C          -0.00117490    -0.00049183    -0.00047034
     83      2      C          -0.00277156    -0.00492044    -0.00415493
     84      2      C           0.00263795    -0.00742186     0.00033248
     85      2      C          -0.00782021     0.00122179     0.00241310
     86      2      C          -0.00419889    -0.00184810    -0.00615760
     87      3      H           0.00216944     0.00702876     0.00649930
     88      3      H           0.01270643    -0.00126026     0.00353329
     89      3      H          -0.00350477    -0.00707863    -0.00865627
     90      3      H          -0.00921180     0.00137933    -0.00128488
     91      3      H           0.00474376     0.00677327     0.00841182
     92      3      H           0.00108456     0.00892743    -0.00277780
     93      3      H          -0.00370906    -0.00369808    -0.00785230
     94      3      H          -0.00071141    -0.01222489     0.00259390
     95      3      H           0.00443130     0.01189455     0.00702468
     96      3      H           0.00439867     0.01306365    -0.00142554
     97      2      C           0.00211454    -0.00355503     0.00535926
     98      2      C           0.00615208     0.00063015     0.00127374
     99      2      C          -0.00170530    -0.00109185    -0.00357606
    100      2      C          -0.00281140     0.00515258    -0.00955023
    101      2      C          -0.00389463     0.00309080     0.00014091
    102      2      C           0.00038966     0.00147058     0.00111432
    103      1      N           0.01469200    -0.01164872     0.00704034
    104      1      N           0.00594409     0.01646178    -0.00737530
    105      2      C          -0.00283301     0.00128371     0.00471357
    106      2      C          -0.00006502    -0.00598630     0.00891917
    107      2      C          -0.00121968    -0.00521275    -0.00151320
    108      2      C          -0.00174977     0.00123459    -0.00002059
    109      2      C          -0.00000050     0.00446511    -0.00538431
    110      2      C           0.00574233     0.00244466    -0.00169459
    111      2      C          -0.00212410    -0.00129338     0.00811527
    112      2      C          -0.00521547     0.00309580    -0.00556900
    113      3      H          -0.00201166    -0.00338895     0.00863008
    114      3      H           0.01157159    -0.00470015     0.00280541
    115      3      H          -0.00062843     0.00551099    -0.01046976
    116      3      H          -0.00885289     0.00402902    -0.00164796
    117      3      H           0.00192947    -0.00523866     0.01015207
    118      3      H          -0.00548037    -0.00713492     0.00194917
    119      3      H          -0.00433194     0.00281019    -0.00831688
    120      3      H           0.00794596     0.00962908    -0.00329165
    121      3      H          -0.01208896     0.00381686    -0.00681753
    122      3      H          -0.00636968    -0.01142741     0.00408466
 SUM OF ATOMIC FORCES          -0.00070311    -0.00503531     0.00103761     0.00518897

 Number of electrons:                                                        340
 Number of occupied orbitals:                                                170
 Number of molecular orbitals:                                               170

 Number of orbital functions:                                               1154
 Number of independent orbital functions:                                   1154

 Extrapolation method: ASPC


 SCF WAVEFUNCTION OPTIMIZATION

  ----------------------------------- OT ---------------------------------------
  Minimizer      : CG                  : conjugate gradient
  Preconditioner : FULL_SINGLE_INVERSE : inversion of 
                                         H + eS - 2*(Sc)(c^T*H*c+const)(Sc)^T
  Precond_solver : DEFAULT
  Line search    : 2PNT                : 2 energies, one gradient
  stepsize       :    0.08000000                  energy_gap     :    0.08000000
  eps_taylor     :   0.10000E-15                  max_taylor     :             4
  ----------------------------------- OT ---------------------------------------

  Step     Update method      Time    Convergence         Total energy    Change
  ------------------------------------------------------------------------------
     1 OT CG       0.80E-01  146.3     0.00342715      -477.4843870355 -4.77E+02
     2 OT LS       0.11E+00  105.5                     -477.6028675112
     3 OT CG       0.11E+00  172.9     0.00298741      -477.6136880404 -1.29E-01
     4 OT LS       0.37E-01  105.1                     -477.5161922875
     5 OT CG       0.37E-01  174.0     0.00154261      -477.6466443711 -3.30E-02
     6 OT LS       0.56E-01  105.8                     -477.6582621851
     7 OT CG       0.56E-01  173.2     0.00074961      -477.6597196397 -1.31E-02
     8 OT LS       0.65E-01  105.2                     -477.6632437081
     9 OT CG       0.65E-01  173.3     0.00040476      -477.6633097007 -3.59E-03
    10 OT LS       0.55E-01  104.6                     -477.6641690466
    11 OT CG       0.55E-01  173.0     0.00023635      -477.6641968807 -8.87E-04
    12 OT LS       0.45E-01  104.5                     -477.6644307895
    13 OT CG       0.45E-01  173.6     0.00013643      -477.6644435053 -2.47E-04
    14 OT LS       0.53E-01  104.6                     -477.6645382477
    15 OT CG       0.53E-01  173.4     0.00007295      -477.6645405081 -9.70E-05
    16 OT LS       0.57E-01  105.1                     -477.6645699273
    17 OT CG       0.57E-01  173.7     0.00003664      -477.6645700367 -2.95E-05
    18 OT LS       0.60E-01  104.9                     -477.6645779254
    19 OT CG       0.60E-01  173.1     0.00002317      -477.6645779529 -7.92E-06
    20 OT LS       0.46E-01  105.0                     -477.6645801146
    21 OT CG       0.46E-01  173.2     0.00001331      -477.6645803561 -2.40E-06
    22 OT LS       0.50E-01  104.9                     -477.6645812198
    23 OT CG       0.50E-01  173.5     0.00000721      -477.6645812267 -8.71E-07
    24 OT LS       0.60E-01  104.6                     -477.6645815251
    25 OT CG       0.60E-01  173.7     0.00000431      -477.6645815338 -3.07E-07
    26 OT LS       0.51E-01  105.0                     -477.6645816248
    27 OT CG       0.51E-01  172.9     0.00000265      -477.6645816276 -9.37E-08
    28 OT LS       0.55E-01  104.6                     -477.6645816652
    29 OT CG       0.55E-01  173.6     0.00000142      -477.6645816653 -3.78E-08
    30 OT LS       0.67E-01  105.8                     -477.6645816781
    31 OT CG       0.67E-01  173.7     0.00000091      -477.6645816785 -1.31E-08

  *** SCF run converged in    31 steps ***


  Electronic density on regular grids:       -339.9999995694        0.0000004306
  Core density on regular grids:              339.9999979033       -0.0000020967
  Total charge density on r-space grids:       -0.0000016661
  Total charge density g-space grids:          -0.0000016661

  Overlap energy of the core charge distribution:               0.00002229488880
  Self energy of the core charge distribution:              -1144.16468558070414
  Core Hamiltonian energy:                                    353.33297689801634
  Hartree energy:                                             461.80848922724738
  Exchange-correlation energy:                               -148.64138451793690

  Total energy:                                              -477.66458167848850

  outer SCF iter =    1 RMS gradient =   0.91E-06 energy =       -477.6645816785
  outer SCF loop converged in   1 iterations or   31 steps


 ENERGY| Total FORCE_EVAL ( QS ) energy (a.u.):             -477.664581682792857


 ATOMIC FORCES in [a.u.]

 # Atom   Kind   Element          X              Y              Z
      1      1      N           0.00461698     0.00225839    -0.00396161
      2      2      C          -0.00253153    -0.00421573     0.00868852
      3      2      C          -0.00331827     0.00049806     0.00572563
      4      2      C          -0.00419622    -0.00142922     0.00358660
      5      2      C          -0.00478399     0.00932034    -0.00407842
      6      2      C           0.00531118     0.00006618    -0.00592741
      7      2      C          -0.00744250     0.00294852     0.00046124
      8      1      N          -0.00073854    -0.00628586     0.00599604
      9      1      N           0.00801423     0.00110066    -0.01411234
     10      1      N           0.01493838    -0.00220271    -0.00580006
     11      3      H           0.00492728    -0.00432116    -0.00310783
     12      3      H          -0.00619175     0.00407040     0.00116002
     13      3      H          -0.00124306    -0.00338219     0.00063408
     14      3      H           0.00086532     0.00379130     0.00239162
     15      3      H          -0.00296059     0.00548221     0.00035072
     16      3      H           0.00663614    -0.00097086     0.00112433
     17      3      H           0.00680165     0.00169323     0.00241308
     18      3      H          -0.00739663    -0.00360352     0.00055035
     19      3      H           0.00131675    -0.00066565     0.00074785
     20      3      H          -0.00359176    -0.00259547    -0.00456667
     21      3      H           0.00045762    -0.00088077     0.00471628
     22      3      H           0.00046356     0.00037022    -0.00636703
     23      1      N           0.00101799    -0.00708158     0.00582400
     24      2      C          -0.00511778    -0.00036929    -0.00614623
     25      2      C          -0.00041629     0.00487303    -0.00306265
     26      2      C           0.00210851     0.00165072    -0.00554482
     27      2      C          -0.00917039    -0.00191514     0.00120816
     28      2      C          -0.00321523    -0.00513468    -0.00837549
     29      2      C           0.00453031     0.00362258    -0.00534121
     30      1      N           0.00602118    -0.00914036     0.01321078
     31      1      N           0.00411320     0.00184720     0.01480634
     32      1      N           0.01112989    -0.00130875     0.01273126
     33      3      H           0.00432113     0.00273556    -0.00589295
     34      3      H          -0.00424314    -0.00129657     0.00471809
     35      3      H          -0.00110451    -0.00182471    -0.00578782
     36      3      H           0.00500066    -0.00170332     0.00487005
     37      3      H          -0.00164894     0.00346052    -0.00220952
     38      3      H           0.00077308    -0.00431898     0.00100541
     39      3      H           0.00363231    -0.00495731     0.00168880
     40      3      H          -0.00209876     0.00542061    -0.00018106
     41      3      H           0.00645507    -0.00216985     0.00200815
     42      3      H          -0.00428400     0.00590207    -0.00231949
     43      3      H           0.00045215     0.00437316     0.00768164
     44      3      H          -0.00415627    -0.00254181    -0.00364261
     45      2      C           0.00195629    -0.00358285     0.00790589
     46      2      C           0.00151495     0.00098122    -0.01173998
     47      2      C           0.01177937    -0.00643186     0.00889811
     48      2      C          -0.00827824     0.00690082     0.00230783
     49      2      C           0.00255668    -0.00134214     0.00955539
     50      2      C          -0.00861533     0.00692743    -0.00774534
     51      1      N           0.00494392    -0.01049328     0.00514631
     52      1      N          -0.00948543     0.00255794    -0.00419136
     53      2      C           0.00800864    -0.00109641    -0.00257981
     54      2      C           0.00057377    -0.00059231    -0.00733965
     55      2      C           0.00990086    -0.00274604     0.00293702
     56      2      C          -0.00176009     0.00195767    -0.00401033
     57      2      C          -0.00601641     0.00325987     0.00586411
     58      2      C          -0.01070061     0.00386793    -0.00903173
     59      2      C           0.00247485     0.00459279     0.01359156
     60      2      C          -0.01159239     0.01311706    -0.01784595
     61      3      H           0.00330843    -0.00162195    -0.00396579
     62      3      H           0.00604002    -0.00538756     0.00530831
     63      3      H          -0.00672254     0.00219600     0.00810135
     64      3      H          -0.00499549     0.00323696    -0.00525567
     65      3      H           0.00719920    -0.00355122    -0.00808415
     66      3      H           0.00477790    -0.00164182     0.00375445
     67      3      H          -0.00351590    -0.00019777     0.00320994
     68      3      H          -0.00785918     0.00153169    -0.00693435
     69      3      H           0.00190262    -0.00170070     0.00991664
     70      3      H           0.00707126    -0.00374940    -0.00508320
     71      2      C          -0.00209114     0.00810041     0.00602645
     72      2      C           0.00773462    -0.00901856    -0.00135210
     73      2      C           0.00563869     0.00371129    -0.00287160
     74      2      C           0.00199294    -0.01017531    -0.00805107
     75      2      C          -0.01366873     0.00160685     0.00314618
     76      2      C           0.00623998    -0.00418795    -0.00417072
     77      1      N           0.00052944     0.00904533     0.03304556
     78      1      N           0.00366096    -0.01522165    -0.03059202
     79      2      C          -0.00548084    -0.00482298     0.00339042
     80      2      C           0.00617023     0.00323927     0.00980232
     81      2      C           0.00051522     0.00721764    -0.00938459
     82      2      C           0.00231519    -0.00338681     0.00915535
     83      2      C          -0.00557271    -0.00277576    -0.01247827
     84      2      C           0.00637206    -0.00666820     0.00986497
     85      2      C          -0.02397731     0.00265102     0.00622486
     86      2      C          -0.01004461    -0.00166483    -0.02259407
     87      3      H           0.00119843     0.00478897     0.00379936
     88      3      H           0.01120318    -0.00114038     0.00323388
     89      3      H          -0.00307461    -0.00531725    -0.00710895
     90      3      H          -0.00612226     0.00115523    -0.00052752
     91      3      H           0.00369457     0.00591382     0.00682544
     92      3      H           0.00071046     0.00540852    -0.00219108
     93      3      H          -0.00237031    -0.00202988    -0.00522581
     94      3      H          -0.00055434    -0.01014479     0.00203657
     95      3      H           0.00277387     0.00811787     0.00528980
     96      3      H           0.00314439     0.00743592    -0.00103227
     97      2      C          -0.00174256    -0.00439570     0.01053381
     98      2      C           0.00785021     0.00339268    -0.00671360
     99      2      C           0.00717098    -0.00674659     0.00144900
    100      2      C          -0.00079420     0.00704135    -0.01311239
    101      2      C          -0.01062474     0.00342499     0.00354464
    102      2      C           0.00705733     0.00273378    -0.00517906
    103      1      N           0.00685402     0.00306560     0.03998890
    104      1      N           0.00232534    -0.00210253    -0.04136467
    105      2      C           0.00250393     0.01054516    -0.00041213
    106      2      C           0.00265876    -0.00713870     0.01251836
    107      2      C          -0.00697434    -0.00817772    -0.00457772
    108      2      C           0.00469858     0.00311527     0.00617055
    109      2      C          -0.00401228     0.00388673    -0.01030545
    110      2      C           0.00871482     0.00026055     0.00588862
    111      2      C          -0.01111484    -0.00568600     0.02252840
    112      2      C          -0.01519637     0.00340423    -0.01904014
    113      3      H          -0.00194888    -0.00210286     0.00586852
    114      3      H           0.00992702    -0.00384849     0.00224530
    115      3      H          -0.00097700     0.00442254    -0.00861392
    116      3      H          -0.00536029     0.00241665    -0.00044867
    117      3      H           0.00096893    -0.00429740     0.00817254
    118      3      H          -0.00339055    -0.00425214     0.00078738
    119      3      H          -0.00350837     0.00158334    -0.00556064
    120      3      H           0.00701281     0.00821212    -0.00276210
    121      3      H          -0.00716869     0.00209888    -0.00414161
    122      3      H          -0.00427115    -0.00656023     0.00239832
 SUM OF ATOMIC FORCES           0.00011740    -0.00570512    -0.00131326     0.00585549

 Number of electrons:                                                        340
 Number of occupied orbitals:                                                170
 Number of molecular orbitals:                                               170

 Number of orbital functions:                                               1154
 Number of independent orbital functions:                                   1154

 Extrapolation method: ASPC


 SCF WAVEFUNCTION OPTIMIZATION

  ----------------------------------- OT ---------------------------------------
  Minimizer      : CG                  : conjugate gradient
  Preconditioner : FULL_SINGLE_INVERSE : inversion of 
                                         H + eS - 2*(Sc)(c^T*H*c+const)(Sc)^T
  Precond_solver : DEFAULT
  Line search    : 2PNT                : 2 energies, one gradient
  stepsize       :    0.08000000                  energy_gap     :    0.08000000
  eps_taylor     :   0.10000E-15                  max_taylor     :             4
  ----------------------------------- OT ---------------------------------------

  Step     Update method      Time    Convergence         Total energy    Change
  ------------------------------------------------------------------------------
     1 OT CG       0.80E-01  147.0     0.00283381      -477.5403027511 -4.78E+02
     2 OT LS       0.12E+00  105.6                     -477.6237038671
     3 OT CG       0.12E+00  173.5     0.00231542      -477.6332217704 -9.29E-02
     4 OT LS       0.40E-01  104.8                     -477.5739560130
     5 OT CG       0.40E-01  173.7     0.00121712      -477.6539646880 -2.07E-02
     6 OT LS       0.54E-01  104.9                     -477.6612756560
     7 OT CG       0.54E-01  173.6     0.00059291      -477.6618251589 -7.86E-03
     8 OT LS       0.70E-01  105.2                     -477.6641032467
     9 OT CG       0.70E-01  173.9     0.00029468      -477.6642156258 -2.39E-03
    10 OT LS       0.62E-01  105.2                     -477.6647371492
    11 OT CG       0.62E-01  174.2     0.00015897      -477.6647447276 -5.29E-04
    12 OT LS       0.53E-01  105.0                     -477.6648718976
    13 OT CG       0.53E-01  174.3     0.00009778      -477.6648758655 -1.31E-04
    14 OT LS       0.50E-01  105.1                     -477.6649226791
    15 OT CG       0.50E-01  173.9     0.00005278      -477.6649228282 -4.70E-05
    16 OT LS       0.52E-01  105.3                     -477.6649370996
    17 OT CG       0.52E-01  173.9     0.00002640      -477.6649371260 -1.43E-05
    18 OT LS       0.64E-01  105.0                     -477.6649413568
    19 OT CG       0.64E-01  174.0     0.00001511      -477.6649415026 -4.38E-06
    20 OT LS       0.52E-01  104.8                     -477.6649426105
    21 OT CG       0.52E-01  174.2     0.00000854      -477.6649426706 -1.17E-06
    22 OT LS       0.53E-01  104.7                     -477.6649430461
    23 OT CG       0.53E-01  174.0     0.00000453      -477.6649430461 -3.76E-07
    24 OT LS       0.64E-01  105.4                     -477.6649431701
    25 OT CG       0.64E-01  173.9     0.00000244      -477.6649431739 -1.28E-07
    26 OT LS       0.62E-01  105.5                     -477.6649432100
    27 OT CG       0.62E-01  173.8     0.00000138      -477.6649432100 -3.61E-08
    28 OT LS       0.59E-01  105.6                     -477.6649432211
    29 OT CG       0.59E-01  173.5     0.00000079      -477.6649432211 -1.11E-08

  *** SCF run converged in    29 steps ***


  Electronic density on regular grids:       -339.9999995697        0.0000004303
  Core density on regular grids:              339.9999979046       -0.0000020954
  Total charge density on r-space grids:       -0.0000016650
  Total charge density g-space grids:          -0.0000016650

  Overlap energy of the core charge distribution:               0.00002288005494
  Self energy of the core charge distribution:              -1144.16468558070414
  Core Hamiltonian energy:                                    353.43604834123005
  Hartree energy:                                             461.73810824490374
  Exchange-correlation energy:                               -148.67443710657633

  Total energy:                                              -477.66494322109168

  outer SCF iter =    1 RMS gradient =   0.79E-06 energy =       -477.6649432211
  outer SCF loop converged in   1 iterations or   29 steps


 ENERGY| Total FORCE_EVAL ( QS ) energy (a.u.):             -477.664943224998808


 ATOMIC FORCES in [a.u.]

 # Atom   Kind   Element          X              Y              Z
      1      1      N           0.00482359     0.00192996    -0.00360859
      2      2      C          -0.00209873    -0.00323118     0.00630659
      3      2      C          -0.00192222     0.00040167     0.00377926
      4      2      C          -0.00241454    -0.00016010     0.00266344
      5      2      C          -0.00425003     0.00735070    -0.00316025
      6      2      C           0.00353985    -0.00024241    -0.00457966
      7      2      C          -0.00589458     0.00085945     0.00080612
      8      1      N          -0.00012110    -0.00459505     0.00715030
      9      1      N           0.00725328    -0.00036450    -0.01052329
     10      1      N           0.01102593    -0.00275280    -0.00537777
     11      3      H           0.00571665    -0.00438576    -0.00239459
     12      3      H          -0.00749434     0.00410001     0.00195826
     13      3      H          -0.00254082    -0.00390985     0.00124907
     14      3      H           0.00128059     0.00403858     0.00309831
     15      3      H          -0.00407712     0.00610018     0.00077922
     16      3      H           0.00629489    -0.00226269     0.00109450
     17      3      H           0.00732304     0.00300431     0.00248705
     18      3      H          -0.00824459    -0.00368839    -0.00006908
     19      3      H           0.00265507    -0.00032853     0.00072109
     20      3      H          -0.00386140    -0.00256120    -0.00548079
     21      3      H           0.00042079     0.00016881     0.00556916
     22      3      H          -0.00057563     0.00058153    -0.00721562
     23      1      N           0.00090339    -0.00706731     0.00589755
     24      2      C          -0.00392401     0.00016035    -0.00420163
     25      2      C           0.00062447     0.00272695    -0.00232586
     26      2      C           0.00090696     0.00014144    -0.00453930
     27      2      C          -0.00731306    -0.00139215     0.00093779
     28      2      C          -0.00273673    -0.00373838    -0.00673682
     29      2      C           0.00248209     0.00309253    -0.00413625
     30      1      N           0.00365878    -0.00676119     0.01099029
     31      1      N           0.00277274     0.00026598     0.01154778
     32      1      N           0.00938574    -0.00009998     0.00925252
     33      3      H           0.00433168     0.00349995    -0.00721693
     34      3      H          -0.00473430    -0.00238812     0.00442240
     35      3      H          -0.00131110    -0.00132817    -0.00720899
     36      3      H           0.00432059    -0.00084079     0.00556742
     37      3      H          -0.00196608     0.00462020    -0.00304630
     38      3      H           0.00194331    -0.00425038     0.00107740
     39      3      H           0.00336350    -0.00583798     0.00199481
     40      3      H          -0.00290368     0.00613465    -0.00022269
     41      3      H           0.00715416    -0.00302065     0.00134422
     42      3      H          -0.00529352     0.00590922    -0.00262418
     43      3      H           0.00106778     0.00550819     0.00769674
     44      3      H          -0.00352791    -0.00334030    -0.00453844
     45      2      C           0.00117348    -0.00261339     0.00578090
     46      2      C           0.00168220     0.00043084    -0.00943502
     47      2      C           0.01129983    -0.00596401     0.00746877
     48      2      C          -0.00596065     0.00569125     0.00223471
     49      2      C           0.00118714    -0.00039720     0.00807689
     50      2      C          -0.00821283     0.00638837    -0.00622473
     51      1      N           0.00209207    -0.00891922     0.00602202
     52      1      N          -0.00698071     0.00094330    -0.00479259
     53      2      C           0.00637206    -0.00032845    -0.00217803
     54      2      C           0.00157677    -0.00088169    -0.00667401
     55      2      C           0.00902003    -0.00263362     0.00210351
     56      2      C          -0.00136337     0.00184553    -0.00371894
     57      2      C          -0.00571886     0.00295378     0.00411397
     58      2      C          -0.01031139     0.00379477    -0.00810928
     59      2      C           0.00221225     0.00427728     0.01210759
     60      2      C          -0.00976242     0.01097363    -0.01490925
     61      3      H           0.00402518    -0.00187909    -0.00461273
     62      3      H           0.00646472    -0.00566654     0.00564300
     63      3      H          -0.00705109     0.00234542     0.00844680
     64      3      H          -0.00545098     0.00356564    -0.00556010
     65      3      H           0.00750860    -0.00363402    -0.00831964
     66      3      H           0.00554374    -0.00180305     0.00411180
     67      3      H          -0.00431405     0.00011074     0.00386257
     68      3      H          -0.00826691     0.00165500    -0.00719337
     69      3      H           0.00178519    -0.00263552     0.01068348
     70      3      H           0.00788540    -0.00416834    -0.00568651
     71      2      C          -0.00103530     0.00702357     0.00511994
     72      2      C           0.00753163    -0.00773489     0.00006352
     73      2      C           0.00487394     0.00357082    -0.00357334
     74      2      C           0.00065348    -0.00902884    -0.00754793
     75      2      C          -0.01206310     0.00039362     0.00245635
     76      2      C           0.00446344    -0.00314982    -0.00347875
     77      1      N           0.00271120     0.00619201     0.02562451
     78      1      N           0.00285523    -0.01393364    -0.02196656
     79      2      C          -0.00532045    -0.00338518     0.00368294
     80      2      C           0.00573293     0.00383877     0.00879915
     81      2      C           0.00103856     0.00634129    -0.00783620
     82      2      C           0.00145484    -0.00266095     0.00677733
     83      2      C          -0.00488282    -0.00330693    -0.01043273
     84      2      C           0.00546794    -0.00683288     0.00754194
     85      2      C          -0.02013041     0.00226641     0.00529440
     86      2      C          -0.00864917    -0.00176738    -0.01863121
     87      3      H           0.00143180     0.00533196     0.00445375
     88      3      H           0.01157093    -0.00117038     0.00330674
     89      3      H          -0.00317756    -0.00574552    -0.00748362
     90      3      H          -0.00687188     0.00121220    -0.00070983
     91      3      H           0.00394957     0.00612133     0.00721039
     92      3      H           0.00079967     0.00626132    -0.00233493
     93      3      H          -0.00269475    -0.00243202    -0.00586413
     94      3      H          -0.00059216    -0.01065213     0.00217389
     95      3      H           0.00317102     0.00903343     0.00571116
     96      3      H           0.00344593     0.00879336    -0.00113276
     97      2      C          -0.00079961    -0.00419007     0.00926644
     98      2      C           0.00743632     0.00272926    -0.00478781
     99      2      C           0.00504633    -0.00535387     0.00018695
    100      2      C          -0.00127894     0.00657425    -0.01223250
    101      2      C          -0.00897950     0.00334446     0.00270911
    102      2      C           0.00540519     0.00242493    -0.00362812
    103      1      N           0.00876171    -0.00077220     0.03135543
    104      1      N           0.00309456     0.00262395    -0.03250460
    105      2      C           0.00124672     0.00829024     0.00087317
    106      2      C           0.00199894    -0.00684687     0.01162944
    107      2      C          -0.00556578    -0.00745327    -0.00382682
    108      2      C           0.00310186     0.00264464     0.00464504
    109      2      C          -0.00302937     0.00402865    -0.00910099
    110      2      C           0.00799864     0.00078211     0.00406139
    111      2      C          -0.00890370    -0.00464509     0.01909304
    112      2      C          -0.01277760     0.00338064    -0.01581887
    113      3      H          -0.00196560    -0.00241355     0.00653910
    114      3      H           0.01032927    -0.00405596     0.00238145
    115      3      H          -0.00089105     0.00468680    -0.00906245
    116      3      H          -0.00620639     0.00280573    -0.00073694
    117      3      H           0.00120304    -0.00452499     0.00865071
    118      3      H          -0.00389805    -0.00494887     0.00106746
    119      3      H          -0.00370946     0.00187928    -0.00622933
    120      3      H           0.00724084     0.00855715    -0.00289055
    121      3      H          -0.00835841     0.00251085    -0.00478360
    122      3      H          -0.00478027    -0.00773507     0.00280085
 SUM OF ATOMIC FORCES          -0.00006705    -0.00559913    -0.00069288     0.00564223

 Number of electrons:                                                        340
 Number of occupied orbitals:                                                170
 Number of molecular orbitals:                                               170

 Number of orbital functions:                                               1154
 Number of independent orbital functions:                                   1154

 Extrapolation method: ASPC


 SCF WAVEFUNCTION OPTIMIZATION

  ----------------------------------- OT ---------------------------------------
  Minimizer      : CG                  : conjugate gradient
  Preconditioner : FULL_SINGLE_INVERSE : inversion of 
                                         H + eS - 2*(Sc)(c^T*H*c+const)(Sc)^T
  Precond_solver : DEFAULT
  Line search    : 2PNT                : 2 energies, one gradient
  stepsize       :    0.08000000                  energy_gap     :    0.08000000
  eps_taylor     :   0.10000E-15                  max_taylor     :             4
  ----------------------------------- OT ---------------------------------------

  Step     Update method      Time    Convergence         Total energy    Change
  ------------------------------------------------------------------------------
     1 OT CG       0.80E-01  147.4     0.00145337      -477.6322064744 -4.78E+02
     2 OT LS       0.12E+00  105.4                     -477.6539314529
     3 OT CG       0.12E+00  173.5     0.00121467      -477.6562761812 -2.41E-02
     4 OT LS       0.39E-01  104.9                     -477.6396649120
     5 OT CG       0.39E-01  173.9     0.00062823      -477.6619215182 -5.65E-03
     6 OT LS       0.57E-01  105.3                     -477.6638993317
     7 OT CG       0.57E-01  174.4     0.00030453      -477.6641164986 -2.19E-03
     8 OT LS       0.69E-01  105.3                     -477.6647233075
     9 OT CG       0.69E-01  174.5     0.00015435      -477.6647427362 -6.26E-04
    10 OT LS       0.63E-01  104.8                     -477.6648875061
    11 OT CG       0.63E-01  172.7     0.00007961      -477.6648889406 -1.46E-04
    12 OT LS       0.57E-01  105.7                     -477.6649240292
    13 OT CG       0.57E-01  174.0     0.00004822      -477.6649243686 -3.54E-05
    14 OT LS       0.50E-01  105.3                     -477.6649354795
    15 OT CG       0.50E-01  173.8     0.00002754      -477.6649357195 -1.14E-05
    16 OT LS       0.50E-01  105.4                     -477.6649394065
    17 OT CG       0.50E-01  173.2     0.00001367      -477.6649394066 -3.69E-06
    18 OT LS       0.65E-01  105.4                     -477.6649405326
    19 OT CG       0.65E-01  173.4     0.00000766      -477.6649406013 -1.19E-06
    20 OT LS       0.54E-01  104.9                     -477.6649409030
    21 OT CG       0.54E-01  173.4     0.00000436      -477.6649409151 -3.14E-07
    22 OT LS       0.52E-01  105.3                     -477.6649410112
    23 OT CG       0.52E-01  173.7     0.00000242      -477.6649410115 -9.64E-08
    24 OT LS       0.62E-01  105.4                     -477.6649410464
    25 OT CG       0.62E-01  173.9     0.00000129      -477.6649410474 -3.59E-08
    26 OT LS       0.65E-01  105.6                     -477.6649410580
    27 OT CG       0.65E-01  173.8     0.00000076      -477.6649410580 -1.05E-08

  *** SCF run converged in    27 steps ***


  Electronic density on regular grids:       -339.9999995701        0.0000004299
  Core density on regular grids:              339.9999979046       -0.0000020954
  Total charge density on r-space grids:       -0.0000016655
  Total charge density g-space grids:          -0.0000016655

  Overlap energy of the core charge distribution:               0.00002283103427
  Self energy of the core charge distribution:              -1144.16468558070414
  Core Hamiltonian energy:                                    353.42747737468619
  Hartree energy:                                             461.74395648126648
  Exchange-correlation energy:                               -148.67171216426158

  Total energy:                                              -477.66494105797869

  outer SCF iter =    1 RMS gradient =   0.76E-06 energy =       -477.6649410580
  outer SCF loop converged in   1 iterations or   27 steps


 ENERGY| Total FORCE_EVAL ( QS ) energy (a.u.):             -477.664941060904312


 ATOMIC FORCES in [a.u.]

 # Atom   Kind   Element          X              Y              Z
      1      1      N           0.00480744     0.00195678    -0.00363672
      2      2      C          -0.00213426    -0.00331050     0.00650040
      3      2      C          -0.00203676     0.00040835     0.00393823
      4      2      C          -0.00256097    -0.00026317     0.00273704
      5      2      C          -0.00429300     0.00751045    -0.00323434
      6      2      C           0.00368431    -0.00021714    -0.00468936
      7      2      C          -0.00601932     0.00102945     0.00077705
      8      1      N          -0.00017078    -0.00473251     0.00705630
      9      1      N           0.00731354    -0.00024428    -0.01081885
     10      1      N           0.01134646    -0.00270726    -0.00541193
     11      3      H           0.00565239    -0.00438068    -0.00245266
     12      3      H          -0.00738787     0.00409770     0.00189289
     13      3      H          -0.00243448    -0.00386668     0.00119884
     14      3      H           0.00124695     0.00401864     0.00304104
     15      3      H          -0.00398627     0.00604961     0.00074423
     16      3      H           0.00632271    -0.00215720     0.00109697
     17      3      H           0.00728044     0.00289732     0.00248100
     18      3      H          -0.00817531    -0.00368134    -0.00001856
     19      3      H           0.00254589    -0.00035601     0.00072333
     20      3      H          -0.00383951    -0.00256393    -0.00540661
     21      3      H           0.00042392     0.00008309     0.00549942
     22      3      H          -0.00049075     0.00056437    -0.00714621
     23      1      N           0.00091379    -0.00707168     0.00589366
     24      2      C          -0.00402066     0.00011789    -0.00436084
     25      2      C           0.00053667     0.00290089    -0.00238801
     26      2      C           0.00100448     0.00026663    -0.00462089
     27      2      C          -0.00746349    -0.00143461     0.00095977
     28      2      C          -0.00277435    -0.00385049    -0.00687079
     29      2      C           0.00264806     0.00313583    -0.00423384
     30      1      N           0.00385437    -0.00695631     0.01117277
     31      1      N           0.00288317     0.00039655     0.01181528
     32      1      N           0.00952769    -0.00019998     0.00953918
     33      3      H           0.00433100     0.00343729    -0.00710893
     34      3      H          -0.00469434    -0.00229911     0.00444652
     35      3      H          -0.00129452    -0.00136827    -0.00709296
     36      3      H           0.00437620    -0.00091132     0.00551054
     37      3      H          -0.00193995     0.00452562    -0.00297797
     38      3      H           0.00184808    -0.00425599     0.00107148
     39      3      H           0.00338541    -0.00576623     0.00196974
     40      3      H          -0.00283774     0.00607629    -0.00021918
     41      3      H           0.00709694    -0.00295115     0.00139863
     42      3      H          -0.00521113     0.00590844    -0.00259931
     43      3      H           0.00101759     0.00541548     0.00769556
     44      3      H          -0.00357913    -0.00327513    -0.00446514
     45      2      C           0.00123768    -0.00269353     0.00595451
     46      2      C           0.00166834     0.00047625    -0.00962437
     47      2      C           0.01134057    -0.00600308     0.00758548
     48      2      C          -0.00615151     0.00579110     0.00223972
     49      2      C           0.00129909    -0.00047475     0.00819809
     50      2      C          -0.00824569     0.00643262    -0.00634886
     51      1      N           0.00232726    -0.00904649     0.00595320
     52      1      N          -0.00718685     0.00107412    -0.00474417
     53      2      C           0.00650572    -0.00039132    -0.00221056
     54      2      C           0.00149488    -0.00085794    -0.00672822
     55      2      C           0.00909232    -0.00264284     0.00217119
     56      2      C          -0.00139623     0.00185480    -0.00374264
     57      2      C          -0.00574330     0.00297866     0.00425615
     58      2      C          -0.01034320     0.00380099    -0.00818397
     59      2      C           0.00223346     0.00430245     0.01222809
     60      2      C          -0.00991474     0.01114973    -0.01515026
     61      3      H           0.00396697    -0.00185828    -0.00456009
     62      3      H           0.00643087    -0.00564423     0.00561601
     63      3      H          -0.00702463     0.00233330     0.00841892
     64      3      H          -0.00541429     0.00353910    -0.00553541
     65      3      H           0.00748376    -0.00362740    -0.00830071
     66      3      H           0.00548147    -0.00178994     0.00408275
     67      3      H          -0.00424906     0.00008566     0.00380954
     68      3      H          -0.00823436     0.00164513    -0.00717248
     69      3      H           0.00179467    -0.00255964     0.01062121
     70      3      H           0.00782007    -0.00413434    -0.00563790
     71      2      C          -0.00112381     0.00711196     0.00519414
     72      2      C           0.00754903    -0.00783885    -0.00005092
     73      2      C           0.00494020     0.00357984    -0.00351635
     74      2      C           0.00076108    -0.00912268    -0.00759071
     75      2      C          -0.01219552     0.00049460     0.00251395
     76      2      C           0.00461023    -0.00323433    -0.00353497
     77      1      N           0.00253416     0.00642046     0.02621516
     78      1      N           0.00291865    -0.01403303    -0.02265672
     79      2      C          -0.00533259    -0.00350757     0.00366240
     80      2      C           0.00576878     0.00379127     0.00888299
     81      2      C           0.00099413     0.00641362    -0.00796604
     82      2      C           0.00152448    -0.00272219     0.00697176
     83      2      C          -0.00493888    -0.00326054    -0.01060018
     84      2      C           0.00554160    -0.00681941     0.00773106
     85      2      C          -0.02044767     0.00229720     0.00536982
     86      2      C          -0.00876402    -0.00176190    -0.01895686
     87      3      H           0.00141300     0.00528759     0.00440068
     88      3      H           0.01154194    -0.00116793     0.00330083
     89      3      H          -0.00316970    -0.00571205    -0.00745427
     90      3      H          -0.00681168     0.00120745    -0.00069548
     91      3      H           0.00392999     0.00610554     0.00718048
     92      3      H           0.00079260     0.00619264    -0.00232303
     93      3      H          -0.00266806    -0.00239954    -0.00581218
     94      3      H          -0.00058916    -0.01061132     0.00216301
     95      3      H           0.00313894     0.00895962     0.00567742
     96      3      H           0.00342166     0.00868364    -0.00112494
     97      2      C          -0.00087960    -0.00420569     0.00936899
     98      2      C           0.00747006     0.00278341    -0.00494422
     99      2      C           0.00522390    -0.00546748     0.00028850
    100      2      C          -0.00124094     0.00661245    -0.01230477
    101      2      C          -0.00911441     0.00334945     0.00277941
    102      2      C           0.00554151     0.00244994    -0.00375543
    103      1      N           0.00860766    -0.00047006     0.03204454
    104      1      N           0.00302831     0.00224880    -0.03321162
    105      2      C           0.00135290     0.00847598     0.00076857
    106      2      C           0.00205202    -0.00687223     0.01170382
    107      2      C          -0.00568305    -0.00751188    -0.00389047
    108      2      C           0.00323343     0.00268470     0.00476906
    109      2      C          -0.00311176     0.00401387    -0.00919845
    110      2      C           0.00805699     0.00074001     0.00420876
    111      2      C          -0.00908261    -0.00473137     0.01937813
    112      2      C          -0.01297542     0.00338595    -0.01608526
    113      3      H          -0.00196388    -0.00238797     0.00648453
    114      3      H           0.01029726    -0.00403947     0.00237036
    115      3      H          -0.00089797     0.00466636    -0.00902736
    116      3      H          -0.00613772     0.00277432    -0.00071375
    117      3      H           0.00118486    -0.00450768     0.00861368
    118      3      H          -0.00385707    -0.00489293     0.00104521
    119      3      H          -0.00369269     0.00185508    -0.00617490
    120      3      H           0.00722288     0.00852996    -0.00288016
    121      3      H          -0.00826226     0.00247792    -0.00473150
    122      3      H          -0.00473919    -0.00764083     0.00276823
 SUM OF ATOMIC FORCES          -0.00005125    -0.00560944    -0.00074301     0.00565867

 *******************************************************************************
 ***                 BRENT   - NUMBER OF ENERGY EVALUATIONS :       4        ***
 *******************************************************************************

 --------  Informations at step =     1 ------------
  Optimization Method        =                   SD
  Total Energy               =      -477.6649432250
  Real energy change         =        -0.0238926169
  Decrease in energy         =                  YES
  Used time                  =            24693.958

  Convergence check :
  Max. step size             =         0.0525303572
  Conv. limit for step size  =         0.0010000000
  Convergence in step size   =                   NO
  RMS step size              =         0.0134708699
  Conv. limit for RMS step   =         0.0010000000
  Convergence in RMS step    =                   NO
  Max. gradient              =         0.0377074240
  Conv. limit for gradients  =         0.0010000000
  Conv. for gradients        =                   NO
  RMS gradient               =         0.0096696811
  Conv. limit for RMS grad.  =         0.0010000000
  Conv. for gradients        =                   NO
 ---------------------------------------------------

 Number of electrons:                                                        340
 Number of occupied orbitals:                                                170
 Number of molecular orbitals:                                               170

 Number of orbital functions:                                               1154
 Number of independent orbital functions:                                   1154

 Extrapolation method: ASPC


 SCF WAVEFUNCTION OPTIMIZATION

  ----------------------------------- OT ---------------------------------------
  Minimizer      : CG                  : conjugate gradient
  Preconditioner : FULL_SINGLE_INVERSE : inversion of 
                                         H + eS - 2*(Sc)(c^T*H*c+const)(Sc)^T
  Precond_solver : DEFAULT
  Line search    : 2PNT                : 2 energies, one gradient
  stepsize       :    0.08000000                  energy_gap     :    0.08000000
  eps_taylor     :   0.10000E-15                  max_taylor     :             4
  ----------------------------------- OT ---------------------------------------

  Step     Update method      Time    Convergence         Total energy    Change
  ------------------------------------------------------------------------------
     1 OT CG       0.80E-01  146.6     0.00049654      -477.6611201789 -4.78E+02
     2 OT LS       0.12E+00  105.5                     -477.6636686532
     3 OT CG       0.12E+00  174.6     0.00040960      -477.6639527031 -2.83E-03
     4 OT LS       0.39E-01  105.5                     -477.6620764506
     5 OT CG       0.39E-01  174.3     0.00021273      -477.6645999083 -6.47E-04
     6 OT LS       0.56E-01  105.1                     -477.6648262975
     7 OT CG       0.56E-01  173.0     0.00010347      -477.6648478831 -2.48E-04
     8 OT LS       0.70E-01  105.6                     -477.6649180398
     9 OT CG       0.70E-01  173.4     0.00005150      -477.6649208330 -7.29E-05
    10 OT LS       0.64E-01  105.0                     -477.6649373148
    11 OT CG       0.64E-01  173.0     0.00002608      -477.6649374451 -1.66E-05
    12 OT LS       0.61E-01  105.0                     -477.6649415026
    13 OT CG       0.61E-01  173.4     0.00001507      -477.6649415118 -4.07E-06
    14 OT LS       0.55E-01  105.9                     -477.6649427100
    15 OT CG       0.55E-01  173.2     0.00000840      -477.6649427266 -1.21E-06
    16 OT LS       0.48E-01  105.4                     -477.6649430517
    17 OT CG       0.48E-01  173.8     0.00000451      -477.6649430581 -3.31E-07
    18 OT LS       0.61E-01  105.2                     -477.6649431744
    19 OT CG       0.61E-01  172.8     0.00000248      -477.6649431801 -1.22E-07
    20 OT LS       0.53E-01  105.1                     -477.6649432115
    21 OT CG       0.53E-01  173.5     0.00000143      -477.6649432122 -3.21E-08
    22 OT LS       0.50E-01  105.5                     -477.6649432220
    23 OT CG       0.50E-01  173.2     0.00000079      -477.6649432220 -9.88E-09

  *** SCF run converged in    23 steps ***


  Electronic density on regular grids:       -339.9999995697        0.0000004303
  Core density on regular grids:              339.9999979046       -0.0000020954
  Total charge density on r-space grids:       -0.0000016650
  Total charge density g-space grids:          -0.0000016650

  Overlap energy of the core charge distribution:               0.00002288005494
  Self energy of the core charge distribution:              -1144.16468558070414
  Core Hamiltonian energy:                                    353.43577203866920
  Hartree energy:                                             461.73832322398346
  Exchange-correlation energy:                               -148.67437578404784

  Total energy:                                              -477.66494322204426

  outer SCF iter =    1 RMS gradient =   0.79E-06 energy =       -477.6649432220
  outer SCF loop converged in   1 iterations or   23 steps


 ENERGY| Total FORCE_EVAL ( QS ) energy (a.u.):             -477.664943225599870


 ATOMIC FORCES in [a.u.]

 # Atom   Kind   Element          X              Y              Z
      1      1      N           0.00482345     0.00193009    -0.00360829
      2      2      C          -0.00209848    -0.00323086     0.00630646
      3      2      C          -0.00192154     0.00040163     0.00377901
      4      2      C          -0.00241449    -0.00016003     0.00266234
      5      2      C          -0.00424982     0.00735041    -0.00316014
      6      2      C           0.00353975    -0.00024201    -0.00458003
      7      2      C          -0.00589401     0.00085958     0.00080499
      8      1      N          -0.00012078    -0.00459443     0.00715155
      9      1      N           0.00725276    -0.00036401    -0.01052468
     10      1      N           0.01102571    -0.00275324    -0.00537741
     11      3      H           0.00571675    -0.00438588    -0.00239454
     12      3      H          -0.00749484     0.00409987     0.00195852
     13      3      H          -0.00254157    -0.00391003     0.00124936
     14      3      H           0.00128075     0.00403868     0.00309849
     15      3      H          -0.00407731     0.00610035     0.00077944
     16      3      H           0.00629487    -0.00226279     0.00109457
     17      3      H           0.00732295     0.00300421     0.00248707
     18      3      H          -0.00824436    -0.00368830    -0.00006889
     19      3      H           0.00265543    -0.00032848     0.00072111
     20      3      H          -0.00386154    -0.00256119    -0.00548100
     21      3      H           0.00042076     0.00016879     0.00556904
     22      3      H          -0.00057543     0.00058144    -0.00721528
     23      1      N           0.00090402    -0.00706832     0.00589833
     24      2      C          -0.00392381     0.00016043    -0.00420162
     25      2      C           0.00062322     0.00272640    -0.00232616
     26      2      C           0.00090717     0.00014175    -0.00453920
     27      2      C          -0.00731298    -0.00139189     0.00093866
     28      2      C          -0.00273626    -0.00373773    -0.00673735
     29      2      C           0.00248182     0.00309280    -0.00413576
     30      1      N           0.00365842    -0.00676076     0.01099071
     31      1      N           0.00277279     0.00026619     0.01154857
     32      1      N           0.00938542    -0.00010014     0.00925254
     33      3      H           0.00433156     0.00350017    -0.00721732
     34      3      H          -0.00473440    -0.00238811     0.00442243
     35      3      H          -0.00131110    -0.00132790    -0.00720932
     36      3      H           0.00432065    -0.00084080     0.00556747
     37      3      H          -0.00196616     0.00462057    -0.00304666
     38      3      H           0.00194334    -0.00425044     0.00107733
     39      3      H           0.00336343    -0.00583799     0.00199477
     40      3      H          -0.00290358     0.00613445    -0.00022274
     41      3      H           0.00715410    -0.00302063     0.00134431
     42      3      H          -0.00529342     0.00590914    -0.00262418
     43      3      H           0.00106774     0.00550817     0.00769671
     44      3      H          -0.00352781    -0.00334031    -0.00453855
     45      2      C           0.00117454    -0.00261446     0.00578182
     46      2      C           0.00168232     0.00043128    -0.00943717
     47      2      C           0.01130173    -0.00596532     0.00746956
     48      2      C          -0.00596333     0.00569265     0.00223566
     49      2      C           0.00118775    -0.00039798     0.00807858
     50      2      C          -0.00821378     0.00638904    -0.00622529
     51      1      N           0.00209123    -0.00891784     0.00602177
     52      1      N          -0.00697963     0.00094246    -0.00479357
     53      2      C           0.00637225    -0.00032915    -0.00217753
     54      2      C           0.00157690    -0.00088184    -0.00667450
     55      2      C           0.00902093    -0.00263368     0.00210397
     56      2      C          -0.00136402     0.00184571    -0.00371904
     57      2      C          -0.00571920     0.00295398     0.00411462
     58      2      C          -0.01031244     0.00379510    -0.00810920
     59      2      C           0.00221221     0.00427632     0.01210733
     60      2      C          -0.00976294     0.01097402    -0.01491072
     61      3      H           0.00402523    -0.00187920    -0.00461267
     62      3      H           0.00646544    -0.00566698     0.00564320
     63      3      H          -0.00705110     0.00234541     0.00844668
     64      3      H          -0.00545160     0.00356604    -0.00556031
     65      3      H           0.00750899    -0.00363416    -0.00831979
     66      3      H           0.00554402    -0.00180307     0.00411190
     67      3      H          -0.00431412     0.00011083     0.00386256
     68      3      H          -0.00826731     0.00165513    -0.00719345
     69      3      H           0.00178508    -0.00263601     0.01068381
     70      3      H           0.00788632    -0.00416867    -0.00568706
     71      2      C          -0.00103744     0.00702376     0.00511992
     72      2      C           0.00753244    -0.00773410     0.00006464
     73      2      C           0.00487856     0.00356861    -0.00357179
     74      2      C           0.00065207    -0.00903031    -0.00755064
     75      2      C          -0.01206537     0.00039709     0.00245829
     76      2      C           0.00446545    -0.00314990    -0.00347826
     77      1      N           0.00271184     0.00619456     0.02562436
     78      1      N           0.00285299    -0.01393433    -0.02196736
     79      2      C          -0.00531885    -0.00339066     0.00368478
     80      2      C           0.00573413     0.00384213     0.00880153
     81      2      C           0.00103602     0.00634201    -0.00784093
     82      2      C           0.00145488    -0.00266230     0.00677846
     83      2      C          -0.00488298    -0.00330399    -0.01043412
     84      2      C           0.00546731    -0.00683483     0.00754123
     85      2      C          -0.02013149     0.00226669     0.00529406
     86      2      C          -0.00864941    -0.00176859    -0.01863278
     87      3      H           0.00143195     0.00533172     0.00445372
     88      3      H           0.01157168    -0.00117037     0.00330667
     89      3      H          -0.00317823    -0.00574729    -0.00748516
     90      3      H          -0.00687250     0.00121196    -0.00071024
     91      3      H           0.00395092     0.00612261     0.00721232
     92      3      H           0.00079988     0.00626184    -0.00233472
     93      3      H          -0.00269465    -0.00243231    -0.00586402
     94      3      H          -0.00059228    -0.01065287     0.00217425
     95      3      H           0.00317123     0.00903418     0.00571151
     96      3      H           0.00344627     0.00879413    -0.00113297
     97      2      C          -0.00080246    -0.00418901     0.00926596
     98      2      C           0.00743680     0.00272898    -0.00478726
     99      2      C           0.00505167    -0.00535434     0.00018709
    100      2      C          -0.00128057     0.00657552    -0.01223383
    101      2      C          -0.00898089     0.00334216     0.00271261
    102      2      C           0.00540632     0.00242513    -0.00362966
    103      1      N           0.00875978    -0.00077291     0.03135806
    104      1      N           0.00309360     0.00262529    -0.03250462
    105      2      C           0.00125163     0.00829190     0.00087210
    106      2      C           0.00199776    -0.00684996     0.01163246
    107      2      C          -0.00556917    -0.00745280    -0.00383021
    108      2      C           0.00310282     0.00264523     0.00464560
    109      2      C          -0.00303199     0.00402602    -0.00910099
    110      2      C           0.00799880     0.00078413     0.00405912
    111      2      C          -0.00890315    -0.00464577     0.01909554
    112      2      C          -0.01277739     0.00338199    -0.01582029
    113      3      H          -0.00196530    -0.00241343     0.00653907
    114      3      H           0.01032978    -0.00405631     0.00238143
    115      3      H          -0.00089095     0.00468794    -0.00906442
    116      3      H          -0.00620624     0.00280588    -0.00073709
    117      3      H           0.00120398    -0.00452615     0.00865289
    118      3      H          -0.00389804    -0.00494927     0.00106779
    119      3      H          -0.00370912     0.00187937    -0.00622951
    120      3      H           0.00724160     0.00855828    -0.00289076
    121      3      H          -0.00835871     0.00251133    -0.00478361
    122      3      H          -0.00478070    -0.00773618     0.00280113
 SUM OF ATOMIC FORCES          -0.00006706    -0.00559909    -0.00069284     0.00564219

 --------------------------
 OPTIMIZATION STEP:      2
 --------------------------

 Number of electrons:                                                        340
 Number of occupied orbitals:                                                170
 Number of molecular orbitals:                                               170

 Number of orbital functions:                                               1154
 Number of independent orbital functions:                                   1154

 Extrapolation method: ASPC


 SCF WAVEFUNCTION OPTIMIZATION

  ----------------------------------- OT ---------------------------------------
  Minimizer      : CG                  : conjugate gradient
  Preconditioner : FULL_SINGLE_INVERSE : inversion of 
                                         H + eS - 2*(Sc)(c^T*H*c+const)(Sc)^T
  Precond_solver : DEFAULT
  Line search    : 2PNT                : 2 energies, one gradient
  stepsize       :    0.08000000                  energy_gap     :    0.08000000
  eps_taylor     :   0.10000E-15                  max_taylor     :             4
  ----------------------------------- OT ---------------------------------------

  Step     Update method      Time    Convergence         Total energy    Change
  ------------------------------------------------------------------------------
     1 OT CG       0.80E-01  146.7     0.00012385      -477.6647058195 -4.78E+02
     2 OT LS       0.12E+00  105.2                     -477.6648635745
     3 OT CG       0.12E+00  173.9     0.00010374      -477.6648804413 -1.75E-04
     4 OT LS       0.39E-01  105.3                     -477.6647602493
     5 OT CG       0.39E-01  174.1     0.00005316      -477.6649215592 -4.11E-05
     6 OT LS       0.57E-01  105.0                     -477.6649357339
     7 OT CG       0.57E-01  174.0     0.00002585      -477.6649372748 -1.57E-05
     8 OT LS       0.69E-01  105.1                     -477.6649416680
     9 OT CG       0.69E-01  173.6     0.00001297      -477.6649418191 -4.54E-06
    10 OT LS       0.63E-01  105.2                     -477.6649428557
    11 OT CG       0.63E-01  173.7     0.00000657      -477.6649428648 -1.05E-06
    12 OT LS       0.60E-01  105.1                     -477.6649431200
    13 OT CG       0.60E-01  173.4     0.00000371      -477.6649431206 -2.56E-07
    14 OT LS       0.58E-01  105.1                     -477.6649431983
    15 OT CG       0.58E-01  173.2     0.00000195      -477.6649431985 -7.78E-08
    16 OT LS       0.51E-01  105.6                     -477.6649432173
    17 OT CG       0.51E-01  172.9     0.00000109      -477.6649432176 -1.92E-08
    18 OT LS       0.60E-01  105.6                     -477.6649432245
    19 OT CG       0.60E-01  173.5     0.00000057      -477.6649432246 -6.99E-09

  *** SCF run converged in    19 steps ***


  Electronic density on regular grids:       -339.9999995697        0.0000004303
  Core density on regular grids:              339.9999979046       -0.0000020954
  Total charge density on r-space grids:       -0.0000016650
  Total charge density g-space grids:          -0.0000016650

  Overlap energy of the core charge distribution:               0.00002288005494
  Self energy of the core charge distribution:              -1144.16468558070414
  Core Hamiltonian energy:                                    353.43596372548143
  Hartree energy:                                             461.73817622461291
  Exchange-correlation energy:                               -148.67442047408275

  Total energy:                                              -477.66494322463757

  outer SCF iter =    1 RMS gradient =   0.57E-06 energy =       -477.6649432246
  outer SCF loop converged in   1 iterations or   19 steps


 ENERGY| Total FORCE_EVAL ( QS ) energy (a.u.):             -477.664943224637568


 Number of electrons:                                                        340
 Number of occupied orbitals:                                                170
 Number of molecular orbitals:                                               170

 Number of orbital functions:                                               1154
 Number of independent orbital functions:                                   1154

 Extrapolation method: ASPC


 SCF WAVEFUNCTION OPTIMIZATION

  ----------------------------------- OT ---------------------------------------
  Minimizer      : CG                  : conjugate gradient
  Preconditioner : FULL_SINGLE_INVERSE : inversion of 
                                         H + eS - 2*(Sc)(c^T*H*c+const)(Sc)^T
  Precond_solver : DEFAULT
  Line search    : 2PNT                : 2 energies, one gradient
  stepsize       :    0.08000000                  energy_gap     :    0.08000000
  eps_taylor     :   0.10000E-15                  max_taylor     :             4
  ----------------------------------- OT ---------------------------------------

  Step     Update method      Time    Convergence         Total energy    Change
  ------------------------------------------------------------------------------
     1 OT CG       0.80E-01  146.4     0.00050509      -477.6757160750 -4.78E+02
     2 OT LS       0.11E+00  105.8                     -477.6782193993
     3 OT CG       0.11E+00  173.4     0.00044401      -477.6783864066 -2.67E-03
     4 OT LS       0.41E-01  104.7                     -477.6771369819
     5 OT CG       0.41E-01  173.6     0.00021526      -477.6791783167 -7.92E-04
     6 OT LS       0.55E-01  105.4                     -477.6794114998
     7 OT CG       0.55E-01  173.4     0.00010140      -477.6794273371 -2.49E-04
     8 OT LS       0.72E-01  105.4                     -477.6794960471
     9 OT CG       0.72E-01  173.4     0.00004856      -477.6795003968 -7.31E-05
    10 OT LS       0.72E-01  104.8                     -477.6795169391
    11 OT CG       0.72E-01  174.3     0.00002808      -477.6795169419 -1.65E-05
    12 OT LS       0.51E-01  104.6                     -477.6795202476
    13 OT CG       0.51E-01  174.3     0.00001519      -477.6795208866 -3.94E-06
    14 OT LS       0.56E-01  105.2                     -477.6795221345
    15 OT CG       0.56E-01  173.4     0.00000843      -477.6795221428 -1.26E-06
    16 OT LS       0.52E-01  105.3                     -477.6795225075
    17 OT CG       0.52E-01  173.1     0.00000472      -477.6795225088 -3.66E-07
    18 OT LS       0.62E-01  104.6                     -477.6795226419
    19 OT CG       0.62E-01  173.7     0.00000271      -477.6795226453 -1.37E-07
    20 OT LS       0.55E-01  104.5                     -477.6795226845
    21 OT CG       0.55E-01  173.2     0.00000148      -477.6795226852 -3.99E-08
    22 OT LS       0.61E-01  105.0                     -477.6795226982
    23 OT CG       0.61E-01  173.1     0.00000097      -477.6795226983 -1.32E-08

  *** SCF run converged in    23 steps ***


  Electronic density on regular grids:       -339.9999995809        0.0000004191
  Core density on regular grids:              339.9999978997       -0.0000021003
  Total charge density on r-space grids:       -0.0000016811
  Total charge density g-space grids:          -0.0000016811

  Overlap energy of the core charge distribution:               0.00002007451936
  Self energy of the core charge distribution:              -1144.16468558070414
  Core Hamiltonian energy:                                    352.55770567273032
  Hartree energy:                                             462.34264336963201
  Exchange-correlation energy:                               -148.41520623451689

  Total energy:                                              -477.67952269833927

  outer SCF iter =    1 RMS gradient =   0.97E-06 energy =       -477.6795226983
  outer SCF loop converged in   1 iterations or   23 steps


 ENERGY| Total FORCE_EVAL ( QS ) energy (a.u.):             -477.679522698339269


 Number of electrons:                                                        340
 Number of occupied orbitals:                                                170
 Number of molecular orbitals:                                               170

 Number of orbital functions:                                               1154
 Number of independent orbital functions:                                   1154

 Extrapolation method: ASPC


 SCF WAVEFUNCTION OPTIMIZATION

  ----------------------------------- OT ---------------------------------------
  Minimizer      : CG                  : conjugate gradient
  Preconditioner : FULL_SINGLE_INVERSE : inversion of 
                                         H + eS - 2*(Sc)(c^T*H*c+const)(Sc)^T
  Precond_solver : DEFAULT
  Line search    : 2PNT                : 2 energies, one gradient
  stepsize       :    0.08000000                  energy_gap     :    0.08000000
  eps_taylor     :   0.10000E-15                  max_taylor     :             4
  ----------------------------------- OT ---------------------------------------

  Step     Update method      Time    Convergence         Total energy    Change
  ------------------------------------------------------------------------------
     1 OT CG       0.80E-01  146.2     0.00020942      -477.6759856866 -4.78E+02
     2 OT LS       0.10E+00  104.8                     -477.6764058830
     3 OT CG       0.10E+00  174.1     0.00019644      -477.6764274462 -4.42E-04
     4 OT LS       0.42E-01  105.4                     -477.6762502822
     5 OT CG       0.42E-01  173.8     0.00008645      -477.6765856770 -1.58E-04
     6 OT LS       0.61E-01  104.9                     -477.6766258109
     7 OT CG       0.61E-01  173.6     0.00004000      -477.6766300685 -4.44E-05
     8 OT LS       0.74E-01  104.6                     -477.6766413353
     9 OT CG       0.74E-01  173.8     0.00002038      -477.6766417341 -1.17E-05
    10 OT LS       0.63E-01  104.8                     -477.6766442176
    11 OT CG       0.63E-01  173.9     0.00001240      -477.6766443004 -2.57E-06
    12 OT LS       0.50E-01  105.1                     -477.6766450087
    13 OT CG       0.50E-01  173.6     0.00000630      -477.6766450579 -7.58E-07
    14 OT LS       0.57E-01  105.2                     -477.6766452783
    15 OT CG       0.57E-01  173.5     0.00000360      -477.6766452819 -2.24E-07
    16 OT LS       0.57E-01  105.3                     -477.6766453549
    17 OT CG       0.57E-01  173.5     0.00000186      -477.6766453549 -7.30E-08
    18 OT LS       0.68E-01  105.6                     -477.6766453776
    19 OT CG       0.68E-01  173.8     0.00000112      -477.6766453781 -2.32E-08
    20 OT LS       0.58E-01  104.6                     -477.6766453850
    21 OT CG       0.58E-01  173.8     0.00000062      -477.6766453852 -7.07E-09

  *** SCF run converged in    21 steps ***


  Electronic density on regular grids:       -339.9999995670        0.0000004330
  Core density on regular grids:              339.9999978973       -0.0000021027
  Total charge density on r-space grids:       -0.0000016696
  Total charge density g-space grids:          -0.0000016696

  Overlap energy of the core charge distribution:               0.00001692118975
  Self energy of the core charge distribution:              -1144.16468558070414
  Core Hamiltonian energy:                                    351.18054741032012
  Hartree energy:                                             463.30826074285085
  Exchange-correlation energy:                               -148.00078487886864

  Total energy:                                              -477.67664538521205

  outer SCF iter =    1 RMS gradient =   0.62E-06 energy =       -477.6766453852
  outer SCF loop converged in   1 iterations or   21 steps


 ENERGY| Total FORCE_EVAL ( QS ) energy (a.u.):             -477.676645385212055


 *******************************************************************************
 ***                 MNBRACK - NUMBER OF ENERGY EVALUATIONS :       3        ***
 *******************************************************************************

 Number of electrons:                                                        340
 Number of occupied orbitals:                                                170
 Number of molecular orbitals:                                               170

 Number of orbital functions:                                               1154
 Number of independent orbital functions:                                   1154

 Extrapolation method: ASPC


 SCF WAVEFUNCTION OPTIMIZATION

  ----------------------------------- OT ---------------------------------------
  Minimizer      : CG                  : conjugate gradient
  Preconditioner : FULL_SINGLE_INVERSE : inversion of 
                                         H + eS - 2*(Sc)(c^T*H*c+const)(Sc)^T
  Precond_solver : DEFAULT
  Line search    : 2PNT                : 2 energies, one gradient
  stepsize       :    0.08000000                  energy_gap     :    0.08000000
  eps_taylor     :   0.10000E-15                  max_taylor     :             4
  ----------------------------------- OT ---------------------------------------

  Step     Update method      Time    Convergence         Total energy    Change
  ------------------------------------------------------------------------------
     1 OT CG       0.80E-01  146.8     0.00169747      -477.6373539813 -4.78E+02
     2 OT LS       0.10E+00  104.9                     -477.6651330298
     3 OT CG       0.10E+00  173.5     0.00150594      -477.6666789286 -2.93E-02
     4 OT LS       0.40E-01  105.1                     -477.6528715289
     5 OT CG       0.40E-01  173.8     0.00073737      -477.6755505608 -8.87E-03
     6 OT LS       0.54E-01  105.3                     -477.6782196542
     7 OT CG       0.54E-01  173.7     0.00035019      -477.6784081435 -2.86E-03
     8 OT LS       0.71E-01  105.2                     -477.6792094893
     9 OT CG       0.71E-01  174.2     0.00016803      -477.6792583757 -8.50E-04
    10 OT LS       0.71E-01  105.3                     -477.6794536698
    11 OT CG       0.71E-01  174.0     0.00009771      -477.6794536704 -1.95E-04
    12 OT LS       0.51E-01  105.6                     -477.6794944921
    13 OT CG       0.51E-01  174.0     0.00005260      -477.6795014655 -4.78E-05
    14 OT LS       0.55E-01  104.8                     -477.6795162289
    15 OT CG       0.55E-01  174.4     0.00002886      -477.6795162934 -1.48E-05
    16 OT LS       0.51E-01  105.0                     -477.6795204447
    17 OT CG       0.51E-01  173.7     0.00001646      -477.6795204652 -4.17E-06
    18 OT LS       0.58E-01  105.0                     -477.6795219841
    19 OT CG       0.58E-01  173.6     0.00000953      -477.6795220058 -1.54E-06
    20 OT LS       0.52E-01  106.1                     -477.6795224655
    21 OT CG       0.52E-01  173.7     0.00000508      -477.6795224711 -4.65E-07
    22 OT LS       0.57E-01  104.8                     -477.6795226134
    23 OT CG       0.57E-01  173.9     0.00000327      -477.6795226143 -1.43E-07
    24 OT LS       0.59E-01  105.0                     -477.6795226761
    25 OT CG       0.59E-01  174.4     0.00000170      -477.6795226762 -6.19E-08
    26 OT LS       0.69E-01  106.1                     -477.6795226954
    27 OT CG       0.69E-01  174.2     0.00000107      -477.6795226958 -1.96E-08
    28 OT LS       0.63E-01  104.7                     -477.6795227028
    29 OT CG       0.63E-01  174.1     0.00000068      -477.6795227028 -7.06E-09

  *** SCF run converged in    29 steps ***


  Electronic density on regular grids:       -339.9999995809        0.0000004191
  Core density on regular grids:              339.9999978997       -0.0000021003
  Total charge density on r-space grids:       -0.0000016811
  Total charge density g-space grids:          -0.0000016811

  Overlap energy of the core charge distribution:               0.00002007451936
  Self energy of the core charge distribution:              -1144.16468558070414
  Core Hamiltonian energy:                                    352.55766436011402
  Hartree energy:                                             462.34267682025427
  Exchange-correlation energy:                               -148.41519837703095

  Total energy:                                              -477.67952270284741

  outer SCF iter =    1 RMS gradient =   0.68E-06 energy =       -477.6795227028
  outer SCF loop converged in   1 iterations or   29 steps


 ENERGY| Total FORCE_EVAL ( QS ) energy (a.u.):             -477.679522705492673


 ATOMIC FORCES in [a.u.]

 # Atom   Kind   Element          X              Y              Z
      1      1      N           0.00153309     0.00203064    -0.00163806
      2      2      C          -0.00376532    -0.00396655     0.01103707
      3      2      C          -0.00466567    -0.00021558     0.00807707
      4      2      C          -0.00808494    -0.00235601     0.00321084
      5      2      C          -0.00457781     0.00789055    -0.00578955
      6      2      C           0.00697382    -0.00000422    -0.00565670
      7      2      C          -0.00581731     0.00712481     0.00044264
      8      1      N           0.00018565    -0.00010186     0.00363481
      9      1      N           0.00018696    -0.00299760    -0.00007820
     10      1      N          -0.00065755     0.00077304    -0.00157795
     11      3      H           0.00233515    -0.00375009    -0.00428185
     12      3      H          -0.00150367     0.00303537    -0.00097460
     13      3      H           0.00246625    -0.00143865    -0.00118284
     14      3      H          -0.00089828     0.00249649    -0.00018012
     15      3      H           0.00115745     0.00249519    -0.00078814
     16      3      H           0.00685516     0.00249383     0.00111067
     17      3      H           0.00457169    -0.00196308     0.00153226
     18      3      H          -0.00366136    -0.00269279     0.00205880
     19      3      H          -0.00190610    -0.00157081     0.00048483
     20      3      H          -0.00198350    -0.00269301    -0.00042199
     21      3      H           0.00060893    -0.00408743     0.00102985
     22      3      H           0.00361956    -0.00028490    -0.00328086
     23      1      N           0.00097395    -0.00484877     0.00302465
     24      2      C          -0.00513239    -0.00148843    -0.00996237
     25      2      C          -0.00416635     0.00687686    -0.00485908
     26      2      C           0.00382475     0.00575995    -0.00479618
     27      2      C          -0.00822598    -0.00012861     0.00086844
     28      2      C          -0.00456554    -0.00569985    -0.00674484
     29      2      C           0.00755844     0.00151015    -0.00568314
     30      1      N          -0.00113796    -0.00050484     0.00002669
     31      1      N          -0.00140683     0.00063642     0.00065856
     32      1      N           0.00110783     0.00038006    -0.00066858
     33      3      H           0.00328863    -0.00017982    -0.00084094
     34      3      H          -0.00249951     0.00181293     0.00468929
     35      3      H           0.00003039    -0.00284085    -0.00036346
     36      3      H           0.00632358    -0.00382172     0.00249165
     37      3      H          -0.00036635    -0.00105669     0.00029791
     38      3      H          -0.00286161    -0.00405188     0.00072211
     39      3      H           0.00405594    -0.00154487     0.00065356
     40      3      H           0.00052445     0.00278397     0.00045498
     41      3      H           0.00346579     0.00017687     0.00370265
     42      3      H          -0.00082740     0.00473729    -0.00109615
     43      3      H          -0.00143893     0.00023520     0.00692210
     44      3      H          -0.00528117     0.00023605    -0.00039936
     45      2      C          -0.00085408    -0.00042438     0.00323971
     46      2      C           0.00385375    -0.00151087    -0.00294418
     47      2      C           0.00264832    -0.00016977     0.00300265
     48      2      C          -0.00302489     0.00297521     0.00094498
     49      2      C          -0.00170791     0.00207452     0.00407721
     50      2      C          -0.00303098     0.00263440    -0.00126010
     51      1      N           0.00324235    -0.00773137    -0.00176556
     52      1      N          -0.00714332     0.00137392     0.00065090
     53      2      C           0.00285978    -0.00083884    -0.00187968
     54      2      C           0.00380961    -0.00101819    -0.00373048
     55      2      C           0.00495464    -0.00110668     0.00064007
     56      2      C           0.00098938     0.00178468     0.00063501
     57      2      C          -0.00560628     0.00287298     0.00077756
     58      2      C          -0.00292428     0.00201614    -0.00396886
     59      2      C           0.00014174    -0.00476688     0.00824397
     60      2      C           0.00370290    -0.00095290    -0.00751344
     61      3      H           0.00117219    -0.00066213    -0.00305518
     62      3      H           0.00641341    -0.00553972     0.00530558
     63      3      H          -0.00304454     0.00050803     0.00543238
     64      3      H          -0.00496653     0.00322845    -0.00503196
     65      3      H           0.00371410    -0.00250561    -0.00594042
     66      3      H           0.00367389    -0.00143155     0.00306150
     67      3      H          -0.00206553    -0.00064683     0.00224488
     68      3      H          -0.00760187     0.00145693    -0.00699895
     69      3      H           0.00218839     0.00228384     0.00657263
     70      3      H           0.00021985    -0.00005571    -0.00160460
     71      2      C           0.00221649     0.00225982     0.00268792
     72      2      C           0.00242013    -0.00161025     0.00155491
     73      2      C           0.00418279     0.00151307    -0.00119903
     74      2      C          -0.00064187    -0.00324324    -0.00293707
     75      2      C          -0.00476369    -0.00336087    -0.00062749
     76      2      C           0.00230173    -0.00039623    -0.00028565
     77      1      N           0.00385442     0.00089350     0.00555768
     78      1      N          -0.00043708    -0.00525467    -0.00289059
     79      2      C          -0.00257660    -0.00366768     0.00221699
     80      2      C           0.00176269     0.00197673     0.00223932
     81      2      C           0.00319107     0.00424413    -0.00052775
     82      2      C           0.00013503    -0.00246941     0.00232942
     83      2      C          -0.00107723    -0.00378964    -0.00240331
     84      2      C           0.00158196    -0.00324125     0.00128983
     85      2      C          -0.00116966     0.00683856     0.00413578
     86      2      C          -0.00088099     0.00814560    -0.00467692
     87      3      H           0.00028371     0.00359823     0.00226061
     88      3      H           0.00774729    -0.00167540     0.00199737
     89      3      H          -0.00232423    -0.00469494    -0.00612999
     90      3      H          -0.00601788     0.00093341    -0.00000707
     91      3      H           0.00326932     0.00498641     0.00587861
     92      3      H           0.00045975     0.00338532    -0.00254313
     93      3      H          -0.00226516    -0.00190073    -0.00519355
     94      3      H           0.00033154    -0.00682536     0.00199996
     95      3      H          -0.00149219     0.00123687     0.00174369
     96      3      H           0.00106129    -0.00034558    -0.00167205
     97      2      C           0.00171957    -0.00149820     0.00334962
     98      2      C           0.00317565     0.00036485     0.00053744
     99      2      C           0.00631657    -0.00455270     0.00052770
    100      2      C          -0.00125266     0.00207669    -0.00419948
    101      2      C          -0.00416183     0.00430526    -0.00265668
    102      2      C           0.00332412     0.00057616     0.00056190
    103      1      N           0.00543836    -0.00606346     0.00750580
    104      1      N           0.00068632     0.00585322    -0.00630691
    105      2      C           0.00216309     0.00758494    -0.00028252
    106      2      C           0.00001011    -0.00260735     0.00400940
    107      2      C          -0.00133055    -0.00578946     0.00172276
    108      2      C           0.00178471     0.00320664     0.00059243
    109      2      C           0.00030160     0.00268635    -0.00325716
    110      2      C           0.00282052     0.00108491    -0.00090339
    111      2      C          -0.00916324     0.00222539     0.00062865
    112      2      C          -0.00700721    -0.00629199    -0.00003731
    113      3      H          -0.00182393    -0.00185439     0.00530922
    114      3      H           0.00591786    -0.00132135     0.00012979
    115      3      H          -0.00100144     0.00450305    -0.00871639
    116      3      H          -0.00399546     0.00161269     0.00075083
    117      3      H           0.00096551    -0.00439981     0.00814478
    118      3      H          -0.00261339    -0.00302880    -0.00051715
    119      3      H          -0.00319303     0.00142015    -0.00498991
    120      3      H           0.00474775     0.00396867    -0.00062441
    121      3      H          -0.00090171    -0.00062917     0.00079062
    122      3      H          -0.00190040     0.00063000    -0.00100177
 SUM OF ATOMIC FORCES           0.00000958    -0.00535690     0.00086846     0.00542685

 Number of electrons:                                                        340
 Number of occupied orbitals:                                                170
 Number of molecular orbitals:                                               170

 Number of orbital functions:                                               1154
 Number of independent orbital functions:                                   1154

 Extrapolation method: ASPC


 SCF WAVEFUNCTION OPTIMIZATION

  ----------------------------------- OT ---------------------------------------
  Minimizer      : CG                  : conjugate gradient
  Preconditioner : FULL_SINGLE_INVERSE : inversion of 
                                         H + eS - 2*(Sc)(c^T*H*c+const)(Sc)^T
  Precond_solver : DEFAULT
  Line search    : 2PNT                : 2 energies, one gradient
  stepsize       :    0.08000000                  energy_gap     :    0.08000000
  eps_taylor     :   0.10000E-15                  max_taylor     :             4
  ----------------------------------- OT ---------------------------------------

  Step     Update method      Time    Convergence         Total energy    Change
  ------------------------------------------------------------------------------
     1 OT CG       0.80E-01  147.0     0.00286467      -477.5580729980 -4.78E+02
     2 OT LS       0.11E+00  105.6                     -477.6403185777
     3 OT CG       0.11E+00  173.9     0.00247050      -477.6470356258 -8.90E-02
     4 OT LS       0.41E-01  105.2                     -477.5993532106
     5 OT CG       0.41E-01  173.6     0.00121145      -477.6712463609 -2.42E-02
     6 OT LS       0.55E-01  105.4                     -477.6785780102
     7 OT CG       0.55E-01  173.4     0.00056417      -477.6790903221 -7.84E-03
     8 OT LS       0.74E-01  105.1                     -477.6812390341
     9 OT CG       0.74E-01  173.6     0.00027292      -477.6813955335 -2.31E-03
    10 OT LS       0.67E-01  105.3                     -477.6818782339
    11 OT CG       0.67E-01  173.6     0.00017498      -477.6818837444 -4.88E-04
    12 OT LS       0.47E-01  105.0                     -477.6819981232
    13 OT CG       0.47E-01  173.2     0.00008765      -477.6820240508 -1.40E-04
    14 OT LS       0.58E-01  105.6                     -477.6820662643
    15 OT CG       0.58E-01  173.9     0.00004872      -477.6820680070 -4.40E-05
    16 OT LS       0.54E-01  105.4                     -477.6820805027
    17 OT CG       0.54E-01  174.1     0.00002643      -477.6820805832 -1.26E-05
    18 OT LS       0.64E-01  105.5                     -477.6820848775
    19 OT CG       0.64E-01  173.7     0.00001548      -477.6820849905 -4.41E-06
    20 OT LS       0.55E-01  105.4                     -477.6820862448
    21 OT CG       0.55E-01  173.7     0.00000837      -477.6820862822 -1.29E-06
    22 OT LS       0.62E-01  104.9                     -477.6820867013
    23 OT CG       0.62E-01  174.0     0.00000532      -477.6820867065 -4.24E-07
    24 OT LS       0.65E-01  105.4                     -477.6820868862
    25 OT CG       0.65E-01  173.8     0.00000294      -477.6820868866 -1.80E-07
    26 OT LS       0.68E-01  105.1                     -477.6820869444
    27 OT CG       0.68E-01  173.6     0.00000191      -477.6820869445 -5.79E-08
    28 OT LS       0.67E-01  105.5                     -477.6820869683
    29 OT CG       0.67E-01  174.1     0.00000117      -477.6820869683 -2.38E-08
    30 OT LS       0.65E-01  105.3                     -477.6820869770
    31 OT CG       0.65E-01  174.2     0.00000073      -477.6820869770 -8.71E-09

  *** SCF run converged in    31 steps ***


  Electronic density on regular grids:       -339.9999995787        0.0000004213
  Core density on regular grids:              339.9999978984       -0.0000021016
  Total charge density on r-space grids:       -0.0000016802
  Total charge density g-space grids:          -0.0000016802

  Overlap energy of the core charge distribution:               0.00001830775371
  Self energy of the core charge distribution:              -1144.16468558070414
  Core Hamiltonian energy:                                    351.86220274375307
  Hartree energy:                                             462.82755968743049
  Exchange-correlation energy:                               -148.20718213527957

  Total energy:                                              -477.68208697704654

  outer SCF iter =    1 RMS gradient =   0.73E-06 energy =       -477.6820869770
  outer SCF loop converged in   1 iterations or   31 steps


 ENERGY| Total FORCE_EVAL ( QS ) energy (a.u.):             -477.682086980212034


 ATOMIC FORCES in [a.u.]

 # Atom   Kind   Element          X              Y              Z
      1      1      N          -0.00095039     0.00210974    -0.00009540
      2      2      C          -0.00489604    -0.00456783     0.01466843
      3      2      C          -0.00670384    -0.00067685     0.01137961
      4      2      C          -0.01239345    -0.00415452     0.00355142
      5      2      C          -0.00486952     0.00828249    -0.00774317
      6      2      C           0.00966652     0.00021844    -0.00639164
      7      2      C          -0.00571848     0.01202598     0.00013031
      8      1      N           0.00043720     0.00349287     0.00165685
      9      1      N          -0.00530087    -0.00532469     0.00871207
     10      1      N          -0.01043881     0.00321562     0.00140332
     11      3      H          -0.00035131    -0.00322476    -0.00574086
     12      3      H           0.00307825     0.00215685    -0.00320215
     13      3      H           0.00628251     0.00048776    -0.00304664
     14      3      H          -0.00258930     0.00126850    -0.00275679
     15      3      H           0.00517432    -0.00026021    -0.00195683
     16      3      H           0.00724572     0.00620656     0.00111517
     17      3      H           0.00236253    -0.00581817     0.00075598
     18      3      H          -0.00007347    -0.00188192     0.00370863
     19      3      H          -0.00545156    -0.00254164     0.00027909
     20      3      H          -0.00051734    -0.00278925     0.00350998
     21      3      H           0.00073065    -0.00735910    -0.00246348
     22      3      H           0.00684387    -0.00099104    -0.00017825
     23      1      N           0.00102311    -0.00279313     0.00071973
     24      2      C          -0.00601860    -0.00294959    -0.01429701
     25      2      C          -0.00797466     0.01002398    -0.00663693
     26      2      C           0.00613972     0.01010783    -0.00479881
     27      2      C          -0.00889846     0.00083735     0.00071788
     28      2      C          -0.00597258    -0.00713859    -0.00677559
     29      2      C           0.01149413     0.00022703    -0.00687968
     30      1      N          -0.00545140     0.00482805    -0.00873207
     31      1      N          -0.00495956     0.00058132    -0.00840875
     32      1      N          -0.00557129     0.00116160    -0.00906803
     33      3      H           0.00241930    -0.00294122     0.00403838
     34      3      H          -0.00073333     0.00508203     0.00485380
     35      3      H           0.00111502    -0.00397926     0.00485283
     36      3      H           0.00785343    -0.00613350     0.00006402
     37      3      H           0.00083393    -0.00544503     0.00281260
     38      3      H          -0.00660119    -0.00388713     0.00042926
     39      3      H           0.00456333     0.00184487    -0.00039618
     40      3      H           0.00318584     0.00014121     0.00098415
     41      3      H           0.00053862     0.00266608     0.00550463
     42      3      H           0.00266854     0.00379396     0.00009040
     43      3      H          -0.00339479    -0.00386042     0.00625606
     44      3      H          -0.00661030     0.00302375     0.00279621
     45      2      C          -0.00245855     0.00129115     0.00131149
     46      2      C           0.00558665    -0.00302527     0.00205755
     47      2      C          -0.00415801     0.00438585    -0.00054009
     48      2      C          -0.00084078     0.00083054     0.00002951
     49      2      C          -0.00397472     0.00398773     0.00098293
     50      2      C           0.00112344    -0.00034239     0.00257715
     51      1      N           0.00404386    -0.00671964    -0.00806505
     52      1      N          -0.00732339     0.00170683     0.00500008
     53      2      C           0.00013476    -0.00129520    -0.00172258
     54      2      C           0.00555450    -0.00112549    -0.00142152
     55      2      C           0.00171178     0.00011412    -0.00050171
     56      2      C           0.00282731     0.00168618     0.00387891
     57      2      C          -0.00552325     0.00281056    -0.00180922
     58      2      C           0.00292810     0.00060515    -0.00062469
     59      2      C          -0.00146679    -0.01185294     0.00528089
     60      2      C           0.01455988    -0.01067828    -0.00115882
     61      3      H          -0.00108067     0.00030077    -0.00182866
     62      3      H           0.00637878    -0.00544417     0.00504118
     63      3      H           0.00007929    -0.00091409     0.00308239
     64      3      H          -0.00457559     0.00295748    -0.00460717
     65      3      H           0.00074355    -0.00161466    -0.00407429
     66      3      H           0.00218036    -0.00113318     0.00221366
     67      3      H          -0.00028140    -0.00124047     0.00094694
     68      3      H          -0.00707227     0.00129992    -0.00683358
     69      3      H           0.00248806     0.00605736     0.00342185
     70      3      H          -0.00554253     0.00307611     0.00131237
     71      2      C           0.00465700    -0.00143668     0.00084374
     72      2      C          -0.00152103     0.00317710     0.00258536
     73      2      C           0.00372065    -0.00024763     0.00076805
     74      2      C          -0.00157645     0.00125273     0.00068566
     75      2      C           0.00088933    -0.00618477    -0.00301657
     76      2      C           0.00068562     0.00167238     0.00217786
     77      1      N           0.00436454    -0.00297741    -0.00949131
     78      1      N          -0.00270167     0.00209443     0.01084383
     79      2      C          -0.00028389    -0.00401573     0.00107872
     80      2      C          -0.00133356     0.00042631    -0.00285537
     81      2      C           0.00482367     0.00266870     0.00511957
     82      2      C          -0.00088529    -0.00237211    -0.00110822
     83      2      C           0.00190250    -0.00405873     0.00379110
     84      2      C          -0.00148371    -0.00044348    -0.00347549
     85      2      C           0.01425215     0.01034783     0.00305601
     86      2      C           0.00547309     0.01591895     0.00691832
     87      3      H          -0.00062772     0.00222546     0.00052564
     88      3      H           0.00473476    -0.00207951     0.00096784
     89      3      H          -0.00164480    -0.00385424    -0.00505620
     90      3      H          -0.00532604     0.00071304     0.00055130
     91      3      H           0.00272355     0.00408455     0.00482143
     92      3      H           0.00018973     0.00110259    -0.00271272
     93      3      H          -0.00192073    -0.00147510    -0.00465732
     94      3      H           0.00106446    -0.00381045     0.00186491
     95      3      H          -0.00509300    -0.00453613    -0.00117530
     96      3      H          -0.00079696    -0.00711885    -0.00218830
     97      2      C           0.00361947     0.00067026    -0.00128597
     98      2      C          -0.00018772    -0.00153366     0.00469734
     99      2      C           0.00756175    -0.00387489     0.00074093
    100      2      C          -0.00122812    -0.00145292     0.00215218
    101      2      C          -0.00045481     0.00505623    -0.00688083
    102      2      C           0.00177853    -0.00089063     0.00382516
    103      1      N           0.00129569    -0.00886147    -0.01046476
    104      1      N          -0.00085550     0.00759796     0.01287746
    105      2      C           0.00313157     0.00706827    -0.00116464
    106      2      C          -0.00156020     0.00070995    -0.00203391
    107      2      C           0.00191770    -0.00449783     0.00611567
    108      2      C           0.00079286     0.00367673    -0.00257526
    109      2      C           0.00288029     0.00156331     0.00133964
    110      2      C          -0.00129502     0.00134019    -0.00477535
    111      2      C          -0.00903318     0.00778884    -0.01439626
    112      2      C          -0.00206705    -0.01390584     0.01293875
    113      3      H          -0.00170685    -0.00140433     0.00432290
    114      3      H           0.00249011     0.00082110    -0.00162456
    115      3      H          -0.00109160     0.00435861    -0.00845048
    116      3      H          -0.00224532     0.00066767     0.00193339
    117      3      H           0.00077649    -0.00430311     0.00775262
    118      3      H          -0.00159351    -0.00150849    -0.00178060
    119      3      H          -0.00277578     0.00105267    -0.00399509
    120      3      H           0.00282061     0.00038854     0.00114049
    121      3      H           0.00453584    -0.00295696     0.00506448
    122      3      H           0.00013652     0.00685016    -0.00391591
 SUM OF ATOMIC FORCES          -0.00081274    -0.00371642     0.00179199     0.00420518

 Number of electrons:                                                        340
 Number of occupied orbitals:                                                170
 Number of molecular orbitals:                                               170

 Number of orbital functions:                                               1154
 Number of independent orbital functions:                                   1154

 Extrapolation method: ASPC


 SCF WAVEFUNCTION OPTIMIZATION

  ----------------------------------- OT ---------------------------------------
  Minimizer      : CG                  : conjugate gradient
  Preconditioner : FULL_SINGLE_INVERSE : inversion of 
                                         H + eS - 2*(Sc)(c^T*H*c+const)(Sc)^T
  Precond_solver : DEFAULT
  Line search    : 2PNT                : 2 energies, one gradient
  stepsize       :    0.08000000                  energy_gap     :    0.08000000
  eps_taylor     :   0.10000E-15                  max_taylor     :             4
  ----------------------------------- OT ---------------------------------------

  Step     Update method      Time    Convergence         Total energy    Change
  ------------------------------------------------------------------------------
     1 OT CG       0.80E-01  146.5     0.00238767      -477.5980160475 -4.78E+02
     2 OT LS       0.10E+00  104.6                     -477.6532585677
     3 OT CG       0.10E+00  173.2     0.00213907      -477.6565124161 -5.85E-02
     4 OT LS       0.40E-01  105.5                     -477.6280351106
     5 OT CG       0.40E-01  174.3     0.00101981      -477.6744618576 -1.79E-02
     6 OT LS       0.55E-01  105.2                     -477.6796642100
     7 OT CG       0.55E-01  173.5     0.00047927      -477.6800976179 -5.64E-03
     8 OT LS       0.72E-01  104.9                     -477.6816376858
     9 OT CG       0.72E-01  174.1     0.00023142      -477.6817242929 -1.63E-03
    10 OT LS       0.70E-01  105.5                     -477.6820929429
    11 OT CG       0.70E-01  174.0     0.00013515      -477.6820932120 -3.69E-04
    12 OT LS       0.50E-01  104.6                     -477.6821687817
    13 OT CG       0.50E-01  173.8     0.00007197      -477.6821831482 -8.99E-05
    14 OT LS       0.56E-01  105.6                     -477.6822111117
    15 OT CG       0.56E-01  173.3     0.00004016      -477.6822113748 -2.82E-05
    16 OT LS       0.50E-01  105.2                     -477.6822192619
    17 OT CG       0.50E-01  173.1     0.00002242      -477.6822193458 -7.97E-06
    18 OT LS       0.60E-01  104.8                     -477.6822222339
    19 OT CG       0.60E-01  173.8     0.00001288      -477.6822223125 -2.97E-06
    20 OT LS       0.53E-01  105.3                     -477.6822231674
    21 OT CG       0.53E-01  173.9     0.00000690      -477.6822231815 -8.69E-07
    22 OT LS       0.58E-01  104.7                     -477.6822234516
    23 OT CG       0.58E-01  174.0     0.00000431      -477.6822234534 -2.72E-07
    24 OT LS       0.62E-01  105.4                     -477.6822235654
    25 OT CG       0.62E-01  173.9     0.00000231      -477.6822235658 -1.12E-07
    26 OT LS       0.67E-01  104.9                     -477.6822236007
    27 OT CG       0.67E-01  174.3     0.00000147      -477.6822236009 -3.51E-08
    28 OT LS       0.60E-01  104.7                     -477.6822236135
    29 OT CG       0.60E-01  173.6     0.00000096      -477.6822236137 -1.27E-08

  *** SCF run converged in    29 steps ***


  Electronic density on regular grids:       -339.9999995751        0.0000004249
  Core density on regular grids:              339.9999978999       -0.0000021001
  Total charge density on r-space grids:       -0.0000016752
  Total charge density g-space grids:          -0.0000016752

  Overlap energy of the core charge distribution:               0.00001859960601
  Self energy of the core charge distribution:              -1144.16468558070414
  Core Hamiltonian energy:                                    351.98800683274641
  Hartree energy:                                             462.73942085742829
  Exchange-correlation energy:                               -148.24498432273302

  Total energy:                                              -477.68222361365656

  outer SCF iter =    1 RMS gradient =   0.96E-06 energy =       -477.6822236137
  outer SCF loop converged in   1 iterations or   29 steps


 ENERGY| Total FORCE_EVAL ( QS ) energy (a.u.):             -477.682223618654461


 ATOMIC FORCES in [a.u.]

 # Atom   Kind   Element          X              Y              Z
      1      1      N          -0.00051096     0.00209545    -0.00037232
      2      2      C          -0.00470442    -0.00445742     0.01402046
      3      2      C          -0.00634466    -0.00059513     0.01078951
      4      2      C          -0.01162757    -0.00382578     0.00349491
      5      2      C          -0.00481407     0.00821286    -0.00739848
      6      2      C           0.00918182     0.00017460    -0.00626644
      7      2      C          -0.00573851     0.01114352     0.00018829
      8      1      N           0.00039064     0.00284015     0.00196206
      9      1      N          -0.00431864    -0.00488616     0.00708714
     10      1      N          -0.00863279     0.00279972     0.00086613
     11      3      H           0.00013456    -0.00332114    -0.00547988
     12      3      H           0.00226137     0.00231764    -0.00280605
     13      3      H           0.00560309     0.00014187    -0.00271421
     14      3      H          -0.00228604     0.00149078    -0.00229248
     15      3      H           0.00445701     0.00023105    -0.00175030
     16      3      H           0.00717870     0.00553960     0.00111492
     17      3      H           0.00276365    -0.00512648     0.00089759
     18      3      H          -0.00071930    -0.00202969     0.00341283
     19      3      H          -0.00481534    -0.00236704     0.00031750
     20      3      H          -0.00078085    -0.00277214     0.00280450
     21      3      H           0.00071020    -0.00677406    -0.00183847
     22      3      H           0.00626739    -0.00086216    -0.00073818
     23      1      N           0.00101512    -0.00318619     0.00114116
     24      2      C          -0.00586301    -0.00267561    -0.01352919
     25      2      C          -0.00728679     0.00946423    -0.00633132
     26      2      C           0.00572118     0.00932915    -0.00481091
     27      2      C          -0.00877941     0.00066553     0.00075161
     28      2      C          -0.00572062    -0.00688588    -0.00676796
     29      2      C           0.01078832     0.00046077    -0.00666479
     30      1      N          -0.00463530     0.00383782    -0.00714445
     31      1      N          -0.00430089     0.00061700    -0.00673885
     32      1      N          -0.00435677     0.00099321    -0.00751065
     33      3      H           0.00257896    -0.00245219     0.00316819
     34      3      H          -0.00105209     0.00449502     0.00482717
     35      3      H           0.00091780    -0.00377739     0.00392384
     36      3      H           0.00758072    -0.00571902     0.00050216
     37      3      H           0.00062125    -0.00465932     0.00236675
     38      3      H          -0.00592956    -0.00391730     0.00048293
     39      3      H           0.00447421     0.00123272    -0.00020730
     40      3      H           0.00270816     0.00061806     0.00088899
     41      3      H           0.00106789     0.00221910     0.00518325
     42      3      H           0.00203924     0.00396547    -0.00012268
     43      3      H          -0.00304318    -0.00312542     0.00637978
     44      3      H          -0.00637392     0.00252281     0.00222379
     45      2      C          -0.00216849     0.00098154     0.00165555
     46      2      C           0.00527401    -0.00275423     0.00116454
     47      2      C          -0.00293207     0.00356580     0.00010079
     48      2      C          -0.00122590     0.00121739     0.00018524
     49      2      C          -0.00356541     0.00364394     0.00153745
     50      2      C           0.00036730     0.00019642     0.00189173
     51      1      N           0.00390739    -0.00690375    -0.00692472
     52      1      N          -0.00728810     0.00164593     0.00421047
     53      2      C           0.00062358    -0.00120934    -0.00174434
     54      2      C           0.00523930    -0.00110544    -0.00183743
     55      2      C           0.00229974    -0.00010745    -0.00029812
     56      2      C           0.00249612     0.00170727     0.00330586
     57      2      C          -0.00553810     0.00282154    -0.00134734
     58      2      C           0.00187117     0.00086037    -0.00123343
     59      2      C          -0.00117776    -0.01057559     0.00581171
     60      2      C           0.01258287    -0.00890053    -0.00234223
     61      3      H          -0.00067385     0.00012688    -0.00205020
     62      3      H           0.00638406    -0.00546082     0.00508857
     63      3      H          -0.00048178    -0.00065928     0.00350446
     64      3      H          -0.00464665     0.00300680    -0.00468468
     65      3      H           0.00127759    -0.00177529    -0.00440994
     66      3      H           0.00245088    -0.00118739     0.00236811
     67      3      H          -0.00060361    -0.00113374     0.00118262
     68      3      H          -0.00716758     0.00132825    -0.00686398
     69      3      H           0.00243515     0.00538362     0.00398429
     70      3      H          -0.00452144     0.00251856     0.00080554
     71      2      C           0.00422503    -0.00077422     0.00117094
     72      2      C          -0.00081716     0.00231558     0.00240894
     73      2      C           0.00379856     0.00007944     0.00040703
     74      2      C          -0.00141405     0.00044689     0.00003423
     75      2      C          -0.00012315    -0.00568513    -0.00258816
     76      2      C           0.00097221     0.00130446     0.00173573
     77      1      N           0.00430280    -0.00230022    -0.00682400
     78      1      N          -0.00231321     0.00075365     0.00845157
     79      2      C          -0.00070615    -0.00394525     0.00128306
     80      2      C          -0.00077799     0.00070970    -0.00194156
     81      2      C           0.00453439     0.00294833     0.00411002
     82      2      C          -0.00070240    -0.00238777    -0.00049113
     83      2      C           0.00136659    -0.00401854     0.00268392
     84      2      C          -0.00092928    -0.00094358    -0.00262660
     85      2      C           0.01143544     0.00972021     0.00326164
     86      2      C           0.00431069     0.01451868     0.00478406
     87      3      H          -0.00046302     0.00247343     0.00083883
     88      3      H           0.00527813    -0.00200624     0.00115331
     89      3      H          -0.00176753    -0.00400637    -0.00525000
     90      3      H          -0.00545142     0.00075287     0.00045029
     91      3      H           0.00282255     0.00424754     0.00501238
     92      3      H           0.00023841     0.00151540    -0.00268188
     93      3      H          -0.00198338    -0.00155210    -0.00475457
     94      3      H           0.00093206    -0.00435398     0.00188917
     95      3      H          -0.00444893    -0.00351909    -0.00066216
     96      3      H          -0.00046344    -0.00592495    -0.00208952
     97      2      C           0.00328309     0.00027572    -0.00045225
     98      2      C           0.00041900    -0.00118793     0.00394954
     99      2      C           0.00732166    -0.00400021     0.00070411
    100      2      C          -0.00123329    -0.00081883     0.00100658
    101      2      C          -0.00111495     0.00492188    -0.00612037
    102      2      C           0.00205226    -0.00062552     0.00323811
    103      1      N           0.00212918    -0.00844305    -0.00726987
    104      1      N          -0.00059394     0.00732872     0.00954496
    105      2      C           0.00293985     0.00715820    -0.00100618
    106      2      C          -0.00127800     0.00011269    -0.00094392
    107      2      C           0.00133958    -0.00472915     0.00532306
    108      2      C           0.00096996     0.00359035    -0.00200412
    109      2      C           0.00241812     0.00177022     0.00051197
    110      2      C          -0.00055031     0.00129257    -0.00408082
    111      2      C          -0.00907902     0.00677393    -0.01165212
    112      2      C          -0.00298573    -0.01253170     0.01055790
    113      3      H          -0.00172850    -0.00148611     0.00450168
    114      3      H           0.00310531     0.00043562    -0.00130950
    115      3      H          -0.00107504     0.00438449    -0.00849744
    116      3      H          -0.00256144     0.00083818     0.00171948
    117      3      H           0.00081064    -0.00432002     0.00782235
    118      3      H          -0.00177789    -0.00178268    -0.00155187
    119      3      H          -0.00285184     0.00111924    -0.00417545
    120      3      H           0.00316612     0.00103233     0.00082347
    121      3      H           0.00358358    -0.00254695     0.00430186
    122      3      H          -0.00021581     0.00575270    -0.00339615
 SUM OF ATOMIC FORCES          -0.00060665    -0.00409254     0.00168158     0.00446594

 Number of electrons:                                                        340
 Number of occupied orbitals:                                                170
 Number of molecular orbitals:                                               170

 Number of orbital functions:                                               1154
 Number of independent orbital functions:                                   1154

 Extrapolation method: ASPC


 SCF WAVEFUNCTION OPTIMIZATION

  ----------------------------------- OT ---------------------------------------
  Minimizer      : CG                  : conjugate gradient
  Preconditioner : FULL_SINGLE_INVERSE : inversion of 
                                         H + eS - 2*(Sc)(c^T*H*c+const)(Sc)^T
  Precond_solver : DEFAULT
  Line search    : 2PNT                : 2 energies, one gradient
  stepsize       :    0.08000000                  energy_gap     :    0.08000000
  eps_taylor     :   0.10000E-15                  max_taylor     :             4
  ----------------------------------- OT ---------------------------------------

  Step     Update method      Time    Convergence         Total energy    Change
  ------------------------------------------------------------------------------
     1 OT CG       0.80E-01  147.3     0.00116259      -477.6619278701 -4.78E+02
     2 OT LS       0.11E+00  105.4                     -477.6753459678
     3 OT CG       0.11E+00  173.6     0.00100990      -477.6763537191 -1.44E-02
     4 OT LS       0.41E-01  105.1                     -477.6691125172
     5 OT CG       0.41E-01  173.4     0.00048755      -477.6804359304 -4.08E-03
     6 OT LS       0.56E-01  105.9                     -477.6816404988
     7 OT CG       0.56E-01  174.3     0.00022894      -477.6817313125 -1.30E-03
     8 OT LS       0.73E-01  105.4                     -477.6820863602
     9 OT CG       0.73E-01  173.8     0.00010983      -477.6821087509 -3.77E-04
    10 OT LS       0.70E-01  105.3                     -477.6821908728
    11 OT CG       0.70E-01  173.9     0.00006736      -477.6821911231 -8.24E-05
    12 OT LS       0.48E-01  105.3                     -477.6822080001
    13 OT CG       0.48E-01  173.7     0.00003514      -477.6822124121 -2.13E-05
    14 OT LS       0.57E-01  105.4                     -477.6822191366
    15 OT CG       0.57E-01  173.7     0.00001933      -477.6822193146 -6.90E-06
    16 OT LS       0.54E-01  104.9                     -477.6822212781
    17 OT CG       0.54E-01  173.3     0.00001049      -477.6822212852 -1.97E-06
    18 OT LS       0.65E-01  105.3                     -477.6822219666
    19 OT CG       0.65E-01  173.8     0.00000599      -477.6822219882 -7.03E-07
    20 OT LS       0.56E-01  104.9                     -477.6822221793
    21 OT CG       0.56E-01  173.2     0.00000327      -477.6822221848 -1.97E-07
    22 OT LS       0.61E-01  105.3                     -477.6822222485
    23 OT CG       0.61E-01  173.4     0.00000210      -477.6822222490 -6.42E-08
    24 OT LS       0.63E-01  105.1                     -477.6822222760
    25 OT CG       0.63E-01  173.2     0.00000116      -477.6822222761 -2.71E-08
    26 OT LS       0.67E-01  105.1                     -477.6822222848
    27 OT CG       0.67E-01  173.9     0.00000076      -477.6822222848 -8.73E-09

  *** SCF run converged in    27 steps ***


  Electronic density on regular grids:       -339.9999995748        0.0000004252
  Core density on regular grids:              339.9999978984       -0.0000021016
  Total charge density on r-space grids:       -0.0000016764
  Total charge density g-space grids:          -0.0000016764

  Overlap energy of the core charge distribution:               0.00001863332102
  Self energy of the core charge distribution:              -1144.16468558070414
  Core Hamiltonian energy:                                    352.00193414450388
  Hartree energy:                                             462.72969966833057
  Exchange-correlation energy:                               -148.24918915024716

  Total energy:                                              -477.68222228479578

  outer SCF iter =    1 RMS gradient =   0.76E-06 energy =       -477.6822222848
  outer SCF loop converged in   1 iterations or   27 steps


 ENERGY| Total FORCE_EVAL ( QS ) energy (a.u.):             -477.682222288270339


 ATOMIC FORCES in [a.u.]

 # Atom   Kind   Element          X              Y              Z
      1      1      N          -0.00046133     0.00209413    -0.00040488
      2      2      C          -0.00468209    -0.00444490     0.01394681
      3      2      C          -0.00630327    -0.00058744     0.01072385
      4      2      C          -0.01154097    -0.00378935     0.00348921
      5      2      C          -0.00480774     0.00820604    -0.00736076
      6      2      C           0.00912676     0.00016992    -0.00625250
      7      2      C          -0.00574264     0.01104457     0.00019558
      8      1      N           0.00038562     0.00276680     0.00199860
      9      1      N          -0.00420675    -0.00483818     0.00690638
     10      1      N          -0.00843199     0.00275178     0.00080520
     11      3      H           0.00018975    -0.00333202    -0.00544982
     12      3      H           0.00216846     0.00233583    -0.00276109
     13      3      H           0.00552569     0.00010276    -0.00267639
     14      3      H          -0.00225161     0.00151601    -0.00223991
     15      3      H           0.00437607     0.00028680    -0.00172694
     16      3      H           0.00717099     0.00546399     0.00111489
     17      3      H           0.00280888    -0.00504845     0.00091361
     18      3      H          -0.00079165    -0.00204650     0.00337972
     19      3      H          -0.00474312    -0.00234722     0.00032176
     20      3      H          -0.00081078    -0.00277027     0.00272406
     21      3      H           0.00070798    -0.00670780    -0.00176757
     22      3      H           0.00620235    -0.00084757    -0.00080156
     23      1      N           0.00101339    -0.00322949     0.00118947
     24      2      C          -0.00584402    -0.00264587    -0.01344276
     25      2      C          -0.00720949     0.00940156    -0.00629537
     26      2      C           0.00567450     0.00924210    -0.00481276
     27      2      C          -0.00876815     0.00064569     0.00075496
     28      2      C          -0.00569305    -0.00685853    -0.00676641
     29      2      C           0.01070871     0.00048769    -0.00664195
     30      1      N          -0.00454524     0.00372728    -0.00696664
     31      1      N          -0.00422722     0.00061863    -0.00655212
     32      1      N          -0.00421931     0.00097589    -0.00733852
     33      3      H           0.00259688    -0.00239641     0.00306940
     34      3      H          -0.00108854     0.00442835     0.00482400
     35      3      H           0.00089576    -0.00375461     0.00381844
     36      3      H           0.00754993    -0.00567202     0.00055166
     37      3      H           0.00059712    -0.00457044     0.00231631
     38      3      H          -0.00585307    -0.00392085     0.00048896
     39      3      H           0.00446394     0.00116314    -0.00018556
     40      3      H           0.00265434     0.00067180     0.00087819
     41      3      H           0.00112806     0.00216816     0.00514648
     42      3      H           0.00196854     0.00398489    -0.00014665
     43      3      H          -0.00300321    -0.00304190     0.00639375
     44      3      H          -0.00634713     0.00246614     0.00215910
     45      2      C          -0.00213651     0.00094808     0.00169331
     46      2      C           0.00523871    -0.00272379     0.00106269
     47      2      C          -0.00279227     0.00347266     0.00017277
     48      2      C          -0.00126954     0.00126124     0.00020568
     49      2      C          -0.00352075     0.00360587     0.00159905
     50      2      C           0.00028349     0.00025659     0.00181350
     51      1      N           0.00389164    -0.00692443    -0.00679549
     52      1      N          -0.00728411     0.00163884     0.00412113
     53      2      C           0.00067726    -0.00119943    -0.00174801
     54      2      C           0.00520366    -0.00110350    -0.00188462
     55      2      C           0.00236599    -0.00013232    -0.00027447
     56      2      C           0.00245853     0.00170940     0.00324076
     57      2      C          -0.00553987     0.00282301    -0.00129543
     58      2      C           0.00175267     0.00088889    -0.00130200
     59      2      C          -0.00114497    -0.01043059     0.00587199
     60      2      C           0.01235913    -0.00869973    -0.00247300
     61      3      H          -0.00062791     0.00010719    -0.00207512
     62      3      H           0.00638525    -0.00546306     0.00509412
     63      3      H          -0.00054551    -0.00063037     0.00355241
     64      3      H          -0.00465469     0.00301229    -0.00469319
     65      3      H           0.00133860    -0.00179368    -0.00444829
     66      3      H           0.00248208    -0.00119359     0.00238567
     67      3      H          -0.00064038    -0.00112151     0.00120928
     68      3      H          -0.00717854     0.00133139    -0.00686738
     69      3      H           0.00242913     0.00530656     0.00404831
     70      3      H          -0.00440455     0.00245466     0.00074726
     71      2      C           0.00417745    -0.00069884     0.00120836
     72      2      C          -0.00073634     0.00221916     0.00238975
     73      2      C           0.00380661     0.00011566     0.00036549
     74      2      C          -0.00139663     0.00035539    -0.00004079
     75      2      C          -0.00023815    -0.00562906    -0.00254053
     76      2      C           0.00100296     0.00126379     0.00168710
     77      1      N           0.00429817    -0.00222215    -0.00651779
     78      1      N          -0.00226884     0.00059853     0.00817843
     79      2      C          -0.00075346    -0.00393585     0.00130646
     80      2      C          -0.00071450     0.00074427    -0.00183803
     81      2      C           0.00450139     0.00297898     0.00399493
     82      2      C          -0.00068246    -0.00238815    -0.00042409
     83      2      C           0.00130587    -0.00401248     0.00255805
     84      2      C          -0.00086851    -0.00100297    -0.00253229
     85      2      C           0.01111867     0.00964843     0.00328458
     86      2      C           0.00418105     0.01435967     0.00454843
     87      3      H          -0.00044436     0.00250164     0.00087472
     88      3      H           0.00533963    -0.00199797     0.00117456
     89      3      H          -0.00178161    -0.00402399    -0.00527202
     90      3      H          -0.00546586     0.00075745     0.00043884
     91      3      H           0.00283397     0.00426615     0.00503436
     92      3      H           0.00024385     0.00156242    -0.00267845
     93      3      H          -0.00199031    -0.00156108    -0.00476562
     94      3      H           0.00091698    -0.00441597     0.00189190
     95      3      H          -0.00437534    -0.00340278    -0.00060364
     96      3      H          -0.00042570    -0.00578878    -0.00207850
     97      2      C           0.00324268     0.00023203    -0.00035756
     98      2      C           0.00048883    -0.00115122     0.00386735
     99      2      C           0.00729230    -0.00401207     0.00069935
    100      2      C          -0.00123486    -0.00074602     0.00087639
    101      2      C          -0.00118958     0.00490583    -0.00603369
    102      2      C           0.00208099    -0.00059552     0.00317401
    103      1      N           0.00222393    -0.00839004    -0.00691186
    104      1      N          -0.00056087     0.00729422     0.00916642
    105      2      C           0.00291822     0.00716694    -0.00098743
    106      2      C          -0.00124603     0.00004533    -0.00081997
    107      2      C           0.00127368    -0.00475529     0.00523311
    108      2      C           0.00098818     0.00358081    -0.00194295
    109      2      C           0.00236494     0.00179200     0.00041921
    110      2      C          -0.00046682     0.00128863    -0.00400389
    111      2      C          -0.00908095     0.00666103    -0.01134793
    112      2      C          -0.00308555    -0.01237625     0.01029510
    113      3      H          -0.00173069    -0.00149540     0.00452229
    114      3      H           0.00317568     0.00039147    -0.00127351
    115      3      H          -0.00107324     0.00438756    -0.00850311
    116      3      H          -0.00259733     0.00085760     0.00169525
    117      3      H           0.00081464    -0.00432244     0.00783078
    118      3      H          -0.00179898    -0.00181418    -0.00152585
    119      3      H          -0.00286011     0.00112664    -0.00419586
    120      3      H           0.00320533     0.00110535     0.00078743
    121      3      H           0.00347520    -0.00250027     0.00421559
    122      3      H          -0.00025636     0.00562799    -0.00333708
 SUM OF ATOMIC FORCES          -0.00058438    -0.00413302     0.00166693     0.00449466

 *******************************************************************************
 ***                 BRENT   - NUMBER OF ENERGY EVALUATIONS :       4        ***
 *******************************************************************************

 --------  Informations at step =     2 ------------
  Optimization Method        =                   CG
  Total Energy               =      -477.6822236187
  Real energy change         =        -0.0172803937
  Decrease in energy         =                  YES
  Used time                  =            29625.962

  Convergence check :
  Max. step size             =         0.0484535276
  Conv. limit for step size  =         0.0010000000
  Convergence in step size   =                   NO
  RMS step size              =         0.0179072485
  Conv. limit for RMS step   =         0.0010000000
  Convergence in RMS step    =                   NO
  Max. gradient              =         0.0206773141
  Conv. limit for gradients  =         0.0010000000
  Conv. for gradients        =                   NO
  RMS gradient               =         0.0076418337
  Conv. limit for RMS grad.  =         0.0010000000
  Conv. for gradients        =                   NO
 ---------------------------------------------------

 Number of electrons:                                                        340
 Number of occupied orbitals:                                                170
 Number of molecular orbitals:                                               170

 Number of orbital functions:                                               1154
 Number of independent orbital functions:                                   1154

 Extrapolation method: ASPC


 SCF WAVEFUNCTION OPTIMIZATION

  ----------------------------------- OT ---------------------------------------
  Minimizer      : CG                  : conjugate gradient
  Preconditioner : FULL_SINGLE_INVERSE : inversion of 
                                         H + eS - 2*(Sc)(c^T*H*c+const)(Sc)^T
  Precond_solver : DEFAULT
  Line search    : 2PNT                : 2 energies, one gradient
  stepsize       :    0.08000000                  energy_gap     :    0.08000000
  eps_taylor     :   0.10000E-15                  max_taylor     :             4
  ----------------------------------- OT ---------------------------------------

  Step     Update method      Time    Convergence         Total energy    Change
  ------------------------------------------------------------------------------
     1 OT CG       0.80E-01  146.6     0.00033635      -477.6805310473 -4.78E+02
     2 OT LS       0.11E+00  105.6                     -477.6816483395
     3 OT CG       0.11E+00  173.7     0.00029335      -477.6817284921 -1.20E-03
     4 OT LS       0.41E-01  104.5                     -477.6811507067
     5 OT CG       0.41E-01  173.7     0.00014062      -477.6820741896 -3.46E-04
     6 OT LS       0.56E-01  105.0                     -477.6821748824
     7 OT CG       0.56E-01  174.4     0.00006621      -477.6821826679 -1.08E-04
     8 OT LS       0.73E-01  105.5                     -477.6822123916
     9 OT CG       0.73E-01  173.9     0.00003167      -477.6822141384 -3.15E-05
    10 OT LS       0.71E-01  104.9                     -477.6822211326
    11 OT CG       0.71E-01  173.8     0.00001874      -477.6822211383 -7.00E-06
    12 OT LS       0.49E-01  104.9                     -477.6822225131
    13 OT CG       0.49E-01  174.6     0.00000996      -477.6822228410 -1.70E-06
    14 OT LS       0.57E-01  106.0                     -477.6822233827
    15 OT CG       0.57E-01  174.0     0.00000543      -477.6822233915 -5.51E-07
    16 OT LS       0.52E-01  104.9                     -477.6822235420
    17 OT CG       0.52E-01  174.2     0.00000299      -477.6822235430 -1.51E-07
    18 OT LS       0.64E-01  105.2                     -477.6822235971
    19 OT CG       0.64E-01  173.7     0.00000168      -477.6822235988 -5.58E-08
    20 OT LS       0.56E-01  105.8                     -477.6822236140
    21 OT CG       0.56E-01  174.2     0.00000090      -477.6822236143 -1.54E-08

  *** SCF run converged in    21 steps ***


  Electronic density on regular grids:       -339.9999995751        0.0000004249
  Core density on regular grids:              339.9999978999       -0.0000021001
  Total charge density on r-space grids:       -0.0000016752
  Total charge density g-space grids:          -0.0000016752

  Overlap energy of the core charge distribution:               0.00001859960601
  Self energy of the core charge distribution:              -1144.16468558070414
  Core Hamiltonian energy:                                    351.98765890920754
  Hartree energy:                                             462.73969697875060
  Exchange-correlation energy:                               -148.24491252111213

  Total energy:                                              -477.68222361425217

  outer SCF iter =    1 RMS gradient =   0.90E-06 energy =       -477.6822236143
  outer SCF loop converged in   1 iterations or   21 steps


 ENERGY| Total FORCE_EVAL ( QS ) energy (a.u.):             -477.682223619057140


 ATOMIC FORCES in [a.u.]

 # Atom   Kind   Element          X              Y              Z
      1      1      N          -0.00050894     0.00209609    -0.00037378
      2      2      C          -0.00470429    -0.00445790     0.01402043
      3      2      C          -0.00634457    -0.00059540     0.01079033
      4      2      C          -0.01162807    -0.00382588     0.00349505
      5      2      C          -0.00481519     0.00821387    -0.00739746
      6      2      C           0.00918163     0.00017520    -0.00626668
      7      2      C          -0.00573929     0.01114399     0.00018858
      8      1      N           0.00039070     0.00284031     0.00196342
      9      1      N          -0.00431851    -0.00488784     0.00708850
     10      1      N          -0.00863366     0.00279845     0.00086544
     11      3      H           0.00013481    -0.00332107    -0.00547946
     12      3      H           0.00226066     0.00231766    -0.00280569
     13      3      H           0.00560205     0.00014157    -0.00271373
     14      3      H          -0.00228576     0.00149091    -0.00229223
     15      3      H           0.00445663     0.00023127    -0.00175000
     16      3      H           0.00717846     0.00553900     0.00111492
     17      3      H           0.00276396    -0.00512597     0.00089742
     18      3      H          -0.00071931    -0.00202973     0.00341241
     19      3      H          -0.00481444    -0.00236690     0.00031738
     20      3      H          -0.00078120    -0.00277230     0.00280358
     21      3      H           0.00071035    -0.00677381    -0.00183838
     22      3      H           0.00626718    -0.00086212    -0.00073843
     23      1      N           0.00101525    -0.00318870     0.00114403
     24      2      C          -0.00586348    -0.00267547    -0.01352939
     25      2      C          -0.00728708     0.00946496    -0.00633141
     26      2      C           0.00572132     0.00933007    -0.00481132
     27      2      C          -0.00878054     0.00066518     0.00075024
     28      2      C          -0.00572039    -0.00688520    -0.00676920
     29      2      C           0.01078832     0.00046132    -0.00666584
     30      1      N          -0.00463618     0.00383887    -0.00714397
     31      1      N          -0.00430163     0.00061567    -0.00673940
     32      1      N          -0.00435619     0.00099427    -0.00751170
     33      3      H           0.00257896    -0.00245175     0.00316736
     34      3      H          -0.00105235     0.00449478     0.00482700
     35      3      H           0.00091778    -0.00377700     0.00392306
     36      3      H           0.00758058    -0.00571880     0.00050228
     37      3      H           0.00062121    -0.00465884     0.00236633
     38      3      H          -0.00592892    -0.00391737     0.00048293
     39      3      H           0.00447392     0.00123186    -0.00020674
     40      3      H           0.00270784     0.00061849     0.00088907
     41      3      H           0.00106829     0.00221836     0.00518290
     42      3      H           0.00203884     0.00396524    -0.00012266
     43      3      H          -0.00304285    -0.00312494     0.00637979
     44      3      H          -0.00637361     0.00252254     0.00222378
     45      2      C          -0.00216912     0.00098235     0.00165430
     46      2      C           0.00527415    -0.00275425     0.00116422
     47      2      C          -0.00293187     0.00356575     0.00010133
     48      2      C          -0.00122605     0.00121753     0.00018711
     49      2      C          -0.00356572     0.00364414     0.00153688
     50      2      C           0.00036791     0.00019631     0.00189202
     51      1      N           0.00390569    -0.00690498    -0.00692605
     52      1      N          -0.00728645     0.00164737     0.00420790
     53      2      C           0.00062164    -0.00120944    -0.00174322
     54      2      C           0.00524039    -0.00110605    -0.00183742
     55      2      C           0.00229924    -0.00010692    -0.00029701
     56      2      C           0.00249601     0.00170750     0.00330612
     57      2      C          -0.00553756     0.00282173    -0.00134741
     58      2      C           0.00187083     0.00086033    -0.00123275
     59      2      C          -0.00117797    -0.01057650     0.00581077
     60      2      C           0.01258326    -0.00890235    -0.00234014
     61      3      H          -0.00067387     0.00012682    -0.00205006
     62      3      H           0.00638449    -0.00546102     0.00508854
     63      3      H          -0.00048167    -0.00065931     0.00350426
     64      3      H          -0.00464673     0.00300684    -0.00468457
     65      3      H           0.00127825    -0.00177555    -0.00441038
     66      3      H           0.00245138    -0.00118747     0.00236806
     67      3      H          -0.00060383    -0.00113362     0.00118242
     68      3      H          -0.00716761     0.00132822    -0.00686392
     69      3      H           0.00243519     0.00538323     0.00398451
     70      3      H          -0.00452102     0.00251846     0.00080536
     71      2      C           0.00422517    -0.00077410     0.00117150
     72      2      C          -0.00081613     0.00231708     0.00240926
     73      2      C           0.00379697     0.00008034     0.00040685
     74      2      C          -0.00141428     0.00044570     0.00003332
     75      2      C          -0.00012385    -0.00568505    -0.00258895
     76      2      C           0.00097141     0.00130546     0.00173692
     77      1      N           0.00430515    -0.00230064    -0.00682110
     78      1      N          -0.00231193     0.00074966     0.00845066
     79      2      C          -0.00070633    -0.00394299     0.00128186
     80      2      C          -0.00077743     0.00071041    -0.00194099
     81      2      C           0.00453406     0.00294823     0.00411015
     82      2      C          -0.00070254    -0.00238755    -0.00049285
     83      2      C           0.00136650    -0.00401832     0.00268356
     84      2      C          -0.00093085    -0.00094484    -0.00262716
     85      2      C           0.01143733     0.00972008     0.00326119
     86      2      C           0.00431186     0.01451871     0.00478637
     87      3      H          -0.00046298     0.00247337     0.00083906
     88      3      H           0.00527829    -0.00200612     0.00115356
     89      3      H          -0.00176785    -0.00400674    -0.00525024
     90      3      H          -0.00545196     0.00075284     0.00045023
     91      3      H           0.00282271     0.00424774     0.00501257
     92      3      H           0.00023853     0.00151584    -0.00268202
     93      3      H          -0.00198321    -0.00155219    -0.00475453
     94      3      H           0.00093195    -0.00435420     0.00188897
     95      3      H          -0.00444859    -0.00351872    -0.00066185
     96      3      H          -0.00046352    -0.00592449    -0.00208948
     97      2      C           0.00328243     0.00027578    -0.00045148
     98      2      C           0.00041941    -0.00118925     0.00394971
     99      2      C           0.00731843    -0.00399881     0.00070454
    100      2      C          -0.00123289    -0.00081828     0.00100654
    101      2      C          -0.00111449     0.00492166    -0.00612130
    102      2      C           0.00205090    -0.00062496     0.00323974
    103      1      N           0.00213121    -0.00843688    -0.00727243
    104      1      N          -0.00059038     0.00732374     0.00954715
    105      2      C           0.00293786     0.00715602    -0.00100685
    106      2      C          -0.00127719     0.00011261    -0.00094375
    107      2      C           0.00133953    -0.00472906     0.00532371
    108      2      C           0.00096919     0.00359029    -0.00200610
    109      2      C           0.00241801     0.00176956     0.00051184
    110      2      C          -0.00055107     0.00129387    -0.00408110
    111      2      C          -0.00907747     0.00677528    -0.01165441
    112      2      C          -0.00298409    -0.01253116     0.01056017
    113      3      H          -0.00172839    -0.00148611     0.00450177
    114      3      H           0.00310562     0.00043524    -0.00130914
    115      3      H          -0.00107523     0.00438439    -0.00849748
    116      3      H          -0.00256171     0.00083830     0.00171938
    117      3      H           0.00081063    -0.00432027     0.00782266
    118      3      H          -0.00177825    -0.00178322    -0.00155164
    119      3      H          -0.00285172     0.00111919    -0.00417546
    120      3      H           0.00316615     0.00103263     0.00082320
    121      3      H           0.00358332    -0.00254692     0.00430163
    122      3      H          -0.00021617     0.00575223    -0.00339581
 SUM OF ATOMIC FORCES          -0.00060663    -0.00409255     0.00168156     0.00446594

 --------------------------
 OPTIMIZATION STEP:      3
 --------------------------

 Number of electrons:                                                        340
 Number of occupied orbitals:                                                170
 Number of molecular orbitals:                                               170

 Number of orbital functions:                                               1154
 Number of independent orbital functions:                                   1154

 Extrapolation method: ASPC


 SCF WAVEFUNCTION OPTIMIZATION

  ----------------------------------- OT ---------------------------------------
  Minimizer      : CG                  : conjugate gradient
  Preconditioner : FULL_SINGLE_INVERSE : inversion of 
                                         H + eS - 2*(Sc)(c^T*H*c+const)(Sc)^T
  Precond_solver : DEFAULT
  Line search    : 2PNT                : 2 energies, one gradient
  stepsize       :    0.08000000                  energy_gap     :    0.08000000
  eps_taylor     :   0.10000E-15                  max_taylor     :             4
  ----------------------------------- OT ---------------------------------------

  Step     Update method      Time    Convergence         Total energy    Change
  ------------------------------------------------------------------------------
     1 OT CG       0.80E-01  146.7     0.00003684      -477.6822032493 -4.78E+02
     2 OT LS       0.11E+00  105.1                     -477.6822167319
     3 OT CG       0.11E+00  173.9     0.00003161      -477.6822177605 -1.45E-05
     4 OT LS       0.42E-01  105.2                     -477.6822111034
     5 OT CG       0.42E-01  173.9     0.00001547      -477.6822218338 -4.07E-06
     6 OT LS       0.55E-01  105.0                     -477.6822230449
     7 OT CG       0.55E-01  173.3     0.00000736      -477.6822231197 -1.29E-06
     8 OT LS       0.72E-01  105.0                     -477.6822234797
     9 OT CG       0.72E-01  173.8     0.00000367      -477.6822235013 -3.82E-07
    10 OT LS       0.64E-01  105.5                     -477.6822235853
    11 OT CG       0.64E-01  174.2     0.00000231      -477.6822235864 -8.52E-08
    12 OT LS       0.47E-01  105.1                     -477.6822236080
    13 OT CG       0.47E-01  173.5     0.00000112      -477.6822236112 -2.47E-08
    14 OT LS       0.66E-01  105.4                     -477.6822236187
    15 OT CG       0.66E-01  173.5     0.00000056      -477.6822236193 -8.14E-09

  *** SCF run converged in    15 steps ***


  Electronic density on regular grids:       -339.9999995751        0.0000004249
  Core density on regular grids:              339.9999978999       -0.0000021001
  Total charge density on r-space grids:       -0.0000016752
  Total charge density g-space grids:          -0.0000016752

  Overlap energy of the core charge distribution:               0.00001859960601
  Self energy of the core charge distribution:              -1144.16468558070414
  Core Hamiltonian energy:                                    351.98773838782324
  Hartree energy:                                             462.73963421887925
  Exchange-correlation energy:                               -148.24492924492790

  Total energy:                                              -477.68222361932362

  outer SCF iter =    1 RMS gradient =   0.56E-06 energy =       -477.6822236193
  outer SCF loop converged in   1 iterations or   15 steps


 ENERGY| Total FORCE_EVAL ( QS ) energy (a.u.):             -477.682223619323622


 Number of electrons:                                                        340
 Number of occupied orbitals:                                                170
 Number of molecular orbitals:                                               170

 Number of orbital functions:                                               1154
 Number of independent orbital functions:                                   1154

 Extrapolation method: ASPC


 SCF WAVEFUNCTION OPTIMIZATION

  ----------------------------------- OT ---------------------------------------
  Minimizer      : CG                  : conjugate gradient
  Preconditioner : FULL_SINGLE_INVERSE : inversion of 
                                         H + eS - 2*(Sc)(c^T*H*c+const)(Sc)^T
  Precond_solver : DEFAULT
  Line search    : 2PNT                : 2 energies, one gradient
  stepsize       :    0.08000000                  energy_gap     :    0.08000000
  eps_taylor     :   0.10000E-15                  max_taylor     :             4
  ----------------------------------- OT ---------------------------------------

  Step     Update method      Time    Convergence         Total energy    Change
  ------------------------------------------------------------------------------
     1 OT CG       0.80E-01  147.5     0.00066640      -477.6816670448 -4.78E+02
     2 OT LS       0.11E+00  105.4                     -477.6861134490
     3 OT CG       0.11E+00  173.4     0.00060259      -477.6864816756 -4.81E-03
     4 OT LS       0.41E-01  104.9                     -477.6838163122
     5 OT CG       0.41E-01  174.0     0.00027681      -477.6879551909 -1.47E-03
     6 OT LS       0.59E-01  104.9                     -477.6883588058
     7 OT CG       0.59E-01  173.8     0.00011886      -477.6883986953 -4.44E-04
     8 OT LS       0.83E-01  105.3                     -477.6885042562
     9 OT CG       0.83E-01  173.5     0.00006636      -477.6885140920 -1.15E-04
    10 OT LS       0.56E-01  105.5                     -477.6885322359
    11 OT CG       0.56E-01  173.3     0.00003810      -477.6885381425 -2.41E-05
    12 OT LS       0.52E-01  105.3                     -477.6885455800
    13 OT CG       0.52E-01  173.5     0.00002035      -477.6885456086 -7.47E-06
    14 OT LS       0.58E-01  104.6                     -477.6885479564
    15 OT CG       0.58E-01  173.5     0.00001027      -477.6885479811 -2.37E-06
    16 OT LS       0.57E-01  105.0                     -477.6885485719
    17 OT CG       0.57E-01  173.9     0.00000544      -477.6885485722 -5.91E-07
    18 OT LS       0.65E-01  105.0                     -477.6885487582
    19 OT CG       0.65E-01  173.9     0.00000306      -477.6885487610 -1.89E-07
    20 OT LS       0.57E-01  105.0                     -477.6885488117
    21 OT CG       0.57E-01  173.8     0.00000160      -477.6885488128 -5.18E-08
    22 OT LS       0.61E-01  105.3                     -477.6885488281
    23 OT CG       0.61E-01  173.1     0.00000095      -477.6885488281 -1.53E-08

  *** SCF run converged in    23 steps ***


  Electronic density on regular grids:       -339.9999995679        0.0000004321
  Core density on regular grids:              339.9999978992       -0.0000021008
  Total charge density on r-space grids:       -0.0000016686
  Total charge density g-space grids:          -0.0000016686

  Overlap energy of the core charge distribution:               0.00001681304444
  Self energy of the core charge distribution:              -1144.16468558070414
  Core Hamiltonian energy:                                    351.09818845340487
  Hartree energy:                                             463.38097660712708
  Exchange-correlation energy:                               -148.00304512102178

  Total energy:                                              -477.68854882814964

  outer SCF iter =    1 RMS gradient =   0.95E-06 energy =       -477.6885488281
  outer SCF loop converged in   1 iterations or   23 steps


 ENERGY| Total FORCE_EVAL ( QS ) energy (a.u.):             -477.688548828149635


 Number of electrons:                                                        340
 Number of occupied orbitals:                                                170
 Number of molecular orbitals:                                               170

 Number of orbital functions:                                               1154
 Number of independent orbital functions:                                   1154

 Extrapolation method: ASPC


 SCF WAVEFUNCTION OPTIMIZATION

  ----------------------------------- OT ---------------------------------------
  Minimizer      : CG                  : conjugate gradient
  Preconditioner : FULL_SINGLE_INVERSE : inversion of 
                                         H + eS - 2*(Sc)(c^T*H*c+const)(Sc)^T
  Precond_solver : DEFAULT
  Line search    : 2PNT                : 2 energies, one gradient
  stepsize       :    0.08000000                  energy_gap     :    0.08000000
  eps_taylor     :   0.10000E-15                  max_taylor     :             4
  ----------------------------------- OT ---------------------------------------

  Step     Update method      Time    Convergence         Total energy    Change
  ------------------------------------------------------------------------------
     1 OT CG       0.80E-01  146.1     0.00029434      -477.6530089055 -4.78E+02
     2 OT LS       0.12E+00  105.6                     -477.6538984105
     3 OT CG       0.12E+00  174.2     0.00025037      -477.6539916720 -9.83E-04
     4 OT LS       0.42E-01  104.9                     -477.6534772724
     5 OT CG       0.42E-01  173.4     0.00011777      -477.6542523707 -2.61E-04
     6 OT LS       0.57E-01  104.9                     -477.6543249138
     7 OT CG       0.57E-01  173.5     0.00005371      -477.6543300244 -7.77E-05
     8 OT LS       0.83E-01  105.8                     -477.6543511804
     9 OT CG       0.83E-01  173.4     0.00002868      -477.6543534137 -2.34E-05
    10 OT LS       0.57E-01  104.7                     -477.6543570750
    11 OT CG       0.57E-01  173.9     0.00001600      -477.6543580092 -4.60E-06
    12 OT LS       0.55E-01  105.3                     -477.6543593928
    13 OT CG       0.55E-01  174.3     0.00000855      -477.6543593942 -1.39E-06
    14 OT LS       0.59E-01  105.0                     -477.6543598147
    15 OT CG       0.59E-01  173.4     0.00000446      -477.6543598163 -4.22E-07
    16 OT LS       0.56E-01  104.8                     -477.6543599262
    17 OT CG       0.56E-01  174.0     0.00000224      -477.6543599264 -1.10E-07
    18 OT LS       0.66E-01  104.7                     -477.6543599581
    19 OT CG       0.66E-01  173.7     0.00000119      -477.6543599588 -3.24E-08
    20 OT LS       0.64E-01  105.0                     -477.6543599677
    21 OT CG       0.64E-01  173.8     0.00000063      -477.6543599677 -8.92E-09

  *** SCF run converged in    21 steps ***


  Electronic density on regular grids:       -339.9999995573        0.0000004427
  Core density on regular grids:              339.9999979057       -0.0000020943
  Total charge density on r-space grids:       -0.0000016516
  Total charge density g-space grids:          -0.0000016516

  Overlap energy of the core charge distribution:               0.00001581233729
  Self energy of the core charge distribution:              -1144.16468558070414
  Core Hamiltonian energy:                                    349.70893055820011
  Hartree energy:                                             464.41282481737494
  Exchange-correlation energy:                               -147.61144557493338

  Total energy:                                              -477.65435996772516

  outer SCF iter =    1 RMS gradient =   0.63E-06 energy =       -477.6543599677
  outer SCF loop converged in   1 iterations or   21 steps


 ENERGY| Total FORCE_EVAL ( QS ) energy (a.u.):             -477.654359967725156


 *******************************************************************************
 ***                 MNBRACK - NUMBER OF ENERGY EVALUATIONS :       3        ***
 *******************************************************************************

 Number of electrons:                                                        340
 Number of occupied orbitals:                                                170
 Number of molecular orbitals:                                               170

 Number of orbital functions:                                               1154
 Number of independent orbital functions:                                   1154

 Extrapolation method: ASPC


 SCF WAVEFUNCTION OPTIMIZATION

  ----------------------------------- OT ---------------------------------------
  Minimizer      : CG                  : conjugate gradient
  Preconditioner : FULL_SINGLE_INVERSE : inversion of 
                                         H + eS - 2*(Sc)(c^T*H*c+const)(Sc)^T
  Precond_solver : DEFAULT
  Line search    : 2PNT                : 2 energies, one gradient
  stepsize       :    0.08000000                  energy_gap     :    0.08000000
  eps_taylor     :   0.10000E-15                  max_taylor     :             4
  ----------------------------------- OT ---------------------------------------

  Step     Update method      Time    Convergence         Total energy    Change
  ------------------------------------------------------------------------------
     1 OT CG       0.80E-01  146.4     0.00222476      -477.6130373205 -4.78E+02
     2 OT LS       0.11E+00  105.6                     -477.6619824245
     3 OT CG       0.11E+00  173.4     0.00203317      -477.6654703753 -5.24E-02
     4 OT LS       0.41E-01  105.5                     -477.6365227499
     5 OT CG       0.41E-01  173.7     0.00096619      -477.6817496038 -1.63E-02
     6 OT LS       0.55E-01  105.3                     -477.6864085459
     7 OT CG       0.55E-01  173.8     0.00042012      -477.6867500405 -5.00E-03
     8 OT LS       0.79E-01  104.9                     -477.6879902744
     9 OT CG       0.79E-01  173.8     0.00023127      -477.6881154131 -1.37E-03
    10 OT LS       0.59E-01  105.5                     -477.6883946415
    11 OT CG       0.59E-01  173.5     0.00012730      -477.6884275447 -3.12E-04
    12 OT LS       0.52E-01  105.6                     -477.6885086296
    13 OT CG       0.52E-01  173.7     0.00007311      -477.6885103106 -8.28E-05
    14 OT LS       0.53E-01  104.9                     -477.6885382328
    15 OT CG       0.53E-01  174.2     0.00003701      -477.6885382473 -2.79E-05
    16 OT LS       0.53E-01  105.1                     -477.6885454099
    17 OT CG       0.53E-01  173.7     0.00002024      -477.6885454099 -7.16E-06
    18 OT LS       0.61E-01  104.8                     -477.6885478129
    19 OT CG       0.61E-01  173.5     0.00001122      -477.6885478490 -2.44E-06
    20 OT LS       0.57E-01  105.2                     -477.6885485478
    21 OT CG       0.57E-01  173.9     0.00000574      -477.6885485509 -7.02E-07
    22 OT LS       0.57E-01  105.1                     -477.6885487358
    23 OT CG       0.57E-01  173.6     0.00000351      -477.6885487358 -1.85E-07
    24 OT LS       0.59E-01  104.7                     -477.6885488066
    25 OT CG       0.59E-01  175.3     0.00000178      -477.6885488066 -7.09E-08
    26 OT LS       0.61E-01  104.9                     -477.6885488256
    27 OT CG       0.61E-01  173.4     0.00000111      -477.6885488256 -1.90E-08
    28 OT LS       0.55E-01  105.1                     -477.6885488321
    29 OT CG       0.55E-01  173.8     0.00000064      -477.6885488322 -6.63E-09

  *** SCF run converged in    29 steps ***


  Electronic density on regular grids:       -339.9999995679        0.0000004321
  Core density on regular grids:              339.9999978992       -0.0000021008
  Total charge density on r-space grids:       -0.0000016686
  Total charge density g-space grids:          -0.0000016686

  Overlap energy of the core charge distribution:               0.00001681304444
  Self energy of the core charge distribution:              -1144.16468558070414
  Core Hamiltonian energy:                                    351.09814560501252
  Hartree energy:                                             463.38100445698223
  Exchange-correlation energy:                               -148.00303012653896

  Total energy:                                              -477.68854883220399

  outer SCF iter =    1 RMS gradient =   0.64E-06 energy =       -477.6885488322
  outer SCF loop converged in   1 iterations or   29 steps


 ENERGY| Total FORCE_EVAL ( QS ) energy (a.u.):             -477.688548834641665


 ATOMIC FORCES in [a.u.]

 # Atom   Kind   Element          X              Y              Z
      1      1      N          -0.00709312    -0.00092078     0.00551961
      2      2      C          -0.00336831     0.00520081    -0.00328425
      3      2      C           0.00344200    -0.00169059    -0.00468602
      4      2      C           0.00032806     0.00500780    -0.00255838
      5      2      C          -0.00248310    -0.00240839     0.00248334
      6      2      C          -0.00478718     0.00033460     0.00467873
      7      2      C          -0.00007248    -0.00432628     0.00383644
      8      1      N          -0.00016530    -0.00702317    -0.00511348
      9      1      N          -0.00824763     0.00676345    -0.01253023
     10      1      N           0.01023666     0.01142579     0.00048032
     11      3      H           0.00132263    -0.00219968    -0.00093362
     12      3      H          -0.00017953     0.00009288     0.00089160
     13      3      H           0.00137608    -0.00086727    -0.00058420
     14      3      H          -0.00164694     0.00091255    -0.00027738
     15      3      H           0.00138668     0.00013729     0.00013490
     16      3      H           0.00339282     0.00046276     0.00058906
     17      3      H           0.00105814    -0.00235128    -0.00004812
     18      3      H          -0.00236371     0.00066094     0.00107893
     19      3      H           0.00117245    -0.00058815    -0.00075651
     20      3      H           0.00063993    -0.00234707     0.00355322
     21      3      H          -0.00057224    -0.00139422     0.00075306
     22      3      H           0.00355498    -0.00007871    -0.00022775
     23      1      N          -0.00153291     0.00440423    -0.00611150
     24      2      C           0.00513663     0.00156422    -0.00070042
     25      2      C          -0.00036513    -0.00522367    -0.00158646
     26      2      C          -0.00419277    -0.00095414     0.00232318
     27      2      C           0.00223321     0.00034283    -0.00418150
     28      2      C          -0.00033926     0.00398748    -0.00051828
     29      2      C          -0.00424321    -0.00022053    -0.00131240
     30      1      N           0.01062811    -0.01031413    -0.00234644
     31      1      N           0.00410688     0.01290068     0.00468803
     32      1      N          -0.00182669    -0.01066683     0.01198620
     33      3      H           0.00004070    -0.00124931     0.00060046
     34      3      H          -0.00195679    -0.00010595     0.00092484
     35      3      H           0.00093895    -0.00098097     0.00142121
     36      3      H           0.00281913    -0.00126805     0.00191101
     37      3      H           0.00060912    -0.00273895    -0.00025438
     38      3      H          -0.00152297    -0.00193257     0.00068553
     39      3      H           0.00258998     0.00232596    -0.00125296
     40      3      H          -0.00070177     0.00091367     0.00064938
     41      3      H          -0.00016125     0.00102236     0.00260368
     42      3      H          -0.00039384     0.00159109    -0.00247417
     43      3      H          -0.00173206    -0.00228510     0.00351295
     44      3      H          -0.00142763     0.00071189    -0.00216093
     45      2      C           0.00590030    -0.00181241    -0.00356086
     46      2      C          -0.00235937     0.00140282     0.00505177
     47      2      C           0.00264282     0.00007243     0.00035627
     48      2      C           0.00023587    -0.00076735    -0.00414404
     49      2      C          -0.00137210     0.00256268    -0.00075910
     50      2      C          -0.00263531     0.00219632     0.00181476
     51      1      N          -0.00817864     0.00273076    -0.00836877
     52      1      N           0.00567265    -0.00562753     0.00538847
     53      2      C          -0.00123904    -0.00118286     0.00327036
     54      2      C           0.00140671     0.00044210     0.00075324
     55      2      C          -0.00168010     0.00189088    -0.00043745
     56      2      C          -0.00158829    -0.00045517     0.00149000
     57      2      C           0.00623136    -0.00001524    -0.00114553
     58      2      C          -0.00107481     0.00176072    -0.00015502
     59      2      C           0.00143655     0.00689881     0.00054399
     60      2      C          -0.01043755     0.00608745     0.00217373
     61      3      H          -0.00077319     0.00003340    -0.00144627
     62      3      H          -0.00296664     0.00054382     0.00113071
     63      3      H           0.00116531    -0.00120227     0.00166025
     64      3      H           0.00084029    -0.00067196    -0.00153925
     65      3      H          -0.00066488    -0.00109324    -0.00265058
     66      3      H          -0.00011822    -0.00070854     0.00080498
     67      3      H          -0.00119878    -0.00087199     0.00071749
     68      3      H           0.00144822    -0.00097148    -0.00325104
     69      3      H           0.00134276     0.00083606     0.00616500
     70      3      H          -0.00105785     0.00078685    -0.00182078
     71      2      C          -0.00029830    -0.00075170     0.00044249
     72      2      C           0.00444237     0.00083200     0.00074539
     73      2      C          -0.00057086    -0.00080579     0.00218839
     74      2      C           0.00306757    -0.00247101    -0.00088458
     75      2      C           0.00066772     0.00061470     0.00216858
     76      2      C           0.00080798     0.00085969     0.00170003
     77      1      N           0.00010197     0.00217995    -0.00055097
     78      1      N          -0.00208332     0.00213237    -0.00077649
     79      2      C           0.00139442     0.00028209    -0.00155214
     80      2      C           0.00134072    -0.00210901     0.00373132
     81      2      C           0.00058425    -0.00380493     0.00042201
     82      2      C           0.00143675     0.00510120    -0.00008727
     83      2      C           0.00016066    -0.00057668    -0.00223750
     84      2      C          -0.00092041    -0.00408061     0.00134082
     85      2      C          -0.00764849    -0.00605260    -0.00284178
     86      2      C          -0.00309301    -0.00954004    -0.00201787
     87      3      H          -0.00085032     0.00049514    -0.00126258
     88      3      H          -0.00209112    -0.00187751    -0.00102127
     89      3      H           0.00074990     0.00055214    -0.00020738
     90      3      H          -0.00117510     0.00000116     0.00163838
     91      3      H          -0.00090004    -0.00088469    -0.00084403
     92      3      H           0.00052336    -0.00012445    -0.00204373
     93      3      H           0.00027122     0.00084363    -0.00050235
     94      3      H           0.00164653     0.00176154     0.00078195
     95      3      H          -0.00286680     0.00030590     0.00132511
     96      3      H           0.00063235    -0.00038431    -0.00240268
     97      2      C          -0.00098519     0.00053729     0.00315655
     98      2      C           0.00319652    -0.00175845     0.00147410
     99      2      C          -0.00093255    -0.00070320     0.00152301
    100      2      C           0.00645105    -0.00165408    -0.00222881
    101      2      C           0.00527470    -0.00146027     0.00199073
    102      2      C          -0.00480996     0.00332040    -0.00350630
    103      1      N          -0.00416222    -0.00081471     0.00171632
    104      1      N          -0.00186723     0.00014138     0.00001270
    105      2      C          -0.00145390     0.00061968    -0.00087486
    106      2      C           0.00453968     0.00423266     0.00114647
    107      2      C           0.00359692     0.00441045    -0.00085213
    108      2      C          -0.00204160    -0.00588516     0.00291010
    109      2      C          -0.00132391     0.00038997    -0.00295979
    110      2      C           0.00171807     0.00354012    -0.00182205
    111      2      C           0.00723377    -0.00529759     0.00874552
    112      2      C           0.00170388     0.01041776    -0.00736911
    113      3      H          -0.00122312     0.00076251    -0.00036499
    114      3      H          -0.00087467     0.00221965    -0.00208549
    115      3      H          -0.00036233    -0.00027845    -0.00013129
    116      3      H          -0.00204606     0.00116860     0.00132984
    117      3      H          -0.00093810     0.00006971     0.00016907
    118      3      H          -0.00121641    -0.00192089    -0.00145676
    119      3      H          -0.00110125    -0.00080723     0.00054876
    120      3      H           0.00044523    -0.00264765     0.00174617
    121      3      H          -0.00064617    -0.00040980     0.00238367
    122      3      H          -0.00273471     0.00075079    -0.00124737
 SUM OF ATOMIC FORCES          -0.00261417     0.00093419     0.00465453     0.00541953

 Number of electrons:                                                        340
 Number of occupied orbitals:                                                170
 Number of molecular orbitals:                                               170

 Number of orbital functions:                                               1154
 Number of independent orbital functions:                                   1154

 Extrapolation method: ASPC


 SCF WAVEFUNCTION OPTIMIZATION

  ----------------------------------- OT ---------------------------------------
  Minimizer      : CG                  : conjugate gradient
  Preconditioner : FULL_SINGLE_INVERSE : inversion of 
                                         H + eS - 2*(Sc)(c^T*H*c+const)(Sc)^T
  Precond_solver : DEFAULT
  Line search    : 2PNT                : 2 energies, one gradient
  stepsize       :    0.08000000                  energy_gap     :    0.08000000
  eps_taylor     :   0.10000E-15                  max_taylor     :             4
  ----------------------------------- OT ---------------------------------------

  Step     Update method      Time    Convergence         Total energy    Change
  ------------------------------------------------------------------------------
     1 OT CG       0.80E-01  147.2     0.00291210      -477.5559975761 -4.78E+02
     2 OT LS       0.11E+00  105.6                     -477.6408167716
     3 OT CG       0.11E+00  174.6     0.00267064      -477.6478316722 -9.18E-02
     4 OT LS       0.41E-01  105.0                     -477.5934330720
     5 OT CG       0.41E-01  173.8     0.00122578      -477.6764491475 -2.86E-02
     6 OT LS       0.60E-01  105.2                     -477.6843698367
     7 OT CG       0.60E-01  174.4     0.00051527      -477.6852748202 -8.83E-03
     8 OT LS       0.80E-01  105.4                     -477.6872333262
     9 OT CG       0.80E-01  174.3     0.00032046      -477.6873666584 -2.09E-03
    10 OT LS       0.49E-01  105.1                     -477.6876499831
    11 OT CG       0.49E-01  174.3     0.00017672      -477.6878569780 -4.90E-04
    12 OT LS       0.56E-01  105.3                     -477.6880259808
    13 OT CG       0.56E-01  173.7     0.00009107      -477.6880290179 -1.72E-04
    14 OT LS       0.62E-01  105.6                     -477.6880791443
    15 OT CG       0.62E-01  174.1     0.00004530      -477.6880796203 -5.06E-05
    16 OT LS       0.59E-01  105.4                     -477.6880913639
    17 OT CG       0.59E-01  174.1     0.00002494      -477.6880914091 -1.18E-05
    18 OT LS       0.61E-01  105.4                     -477.6880951527
    19 OT CG       0.61E-01  173.8     0.00001511      -477.6880951611 -3.75E-06
    20 OT LS       0.52E-01  105.7                     -477.6880962823
    21 OT CG       0.52E-01  174.4     0.00000789      -477.6880963224 -1.16E-06
    22 OT LS       0.59E-01  105.1                     -477.6880966785
    23 OT CG       0.59E-01  173.6     0.00000484      -477.6880966841 -3.62E-07
    24 OT LS       0.60E-01  105.4                     -477.6880968228
    25 OT CG       0.60E-01  173.8     0.00000285      -477.6880968229 -1.39E-07
    26 OT LS       0.55E-01  105.4                     -477.6880968659
    27 OT CG       0.55E-01  173.8     0.00000170      -477.6880968664 -4.36E-08
    28 OT LS       0.69E-01  105.0                     -477.6880968852
    29 OT CG       0.69E-01  173.6     0.00000100      -477.6880968860 -1.96E-08
    30 OT LS       0.68E-01  105.4                     -477.6880968927
    31 OT CG       0.68E-01  173.9     0.00000065      -477.6880968927 -6.70E-09

  *** SCF run converged in    31 steps ***


  Electronic density on regular grids:       -339.9999995767        0.0000004233
  Core density on regular grids:              339.9999978995       -0.0000021005
  Total charge density on r-space grids:       -0.0000016772
  Total charge density g-space grids:          -0.0000016772

  Overlap energy of the core charge distribution:               0.00001757869119
  Self energy of the core charge distribution:              -1144.16468558070414
  Core Hamiltonian energy:                                    351.53985813744112
  Hartree energy:                                             463.06068506640645
  Exchange-correlation energy:                               -148.12397209456202

  Total energy:                                              -477.68809689272751

  outer SCF iter =    1 RMS gradient =   0.65E-06 energy =       -477.6880968927
  outer SCF loop converged in   1 iterations or   31 steps


 ENERGY| Total FORCE_EVAL ( QS ) energy (a.u.):             -477.688096895350327


 ATOMIC FORCES in [a.u.]

 # Atom   Kind   Element          X              Y              Z
      1      1      N          -0.00381285     0.00054367     0.00258887
      2      2      C          -0.00405086     0.00054505     0.00525140
      3      2      C          -0.00148116    -0.00121562     0.00297662
      4      2      C          -0.00561032     0.00059704     0.00038312
      5      2      C          -0.00365375     0.00286248    -0.00231398
      6      2      C           0.00222365     0.00033899    -0.00070874
      7      2      C          -0.00292188     0.00326419     0.00212564
      8      1      N           0.00009364    -0.00216834    -0.00173595
      9      1      N          -0.00620652     0.00106206    -0.00302504
     10      1      N           0.00103568     0.00714326     0.00060709
     11      3      H           0.00072109    -0.00276128    -0.00318847
     12      3      H           0.00106016     0.00119166    -0.00095712
     13      3      H           0.00354056    -0.00033818    -0.00166396
     14      3      H          -0.00196378     0.00119874    -0.00128183
     15      3      H           0.00292987     0.00017419    -0.00080759
     16      3      H           0.00527508     0.00304131     0.00085296
     17      3      H           0.00190360    -0.00372180     0.00041683
     18      3      H          -0.00154344    -0.00067604     0.00223240
     19      3      H          -0.00189040    -0.00149357    -0.00022406
     20      3      H          -0.00008061    -0.00256084     0.00316647
     21      3      H           0.00006392    -0.00409827    -0.00057602
     22      3      H           0.00490406    -0.00047154    -0.00047603
     23      1      N          -0.00028543     0.00055640    -0.00244430
     24      2      C          -0.00023688    -0.00057002    -0.00707131
     25      2      C          -0.00382360     0.00206373    -0.00393413
     26      2      C           0.00073382     0.00414907    -0.00123383
     27      2      C          -0.00326281     0.00051751    -0.00176501
     28      2      C          -0.00295810    -0.00134666    -0.00364478
     29      2      C           0.00312383     0.00010226    -0.00405704
     30      1      N           0.00315546    -0.00343932    -0.00457901
     31      1      N           0.00000937     0.00682839    -0.00080642
     32      1      N          -0.00294100    -0.00493904     0.00253118
     33      3      H           0.00129771    -0.00185712     0.00189337
     34      3      H          -0.00149375     0.00222005     0.00286183
     35      3      H           0.00093301    -0.00237983     0.00269975
     36      3      H           0.00520095    -0.00350724     0.00117237
     37      3      H           0.00062422    -0.00372048     0.00107128
     38      3      H          -0.00374008    -0.00291229     0.00057839
     39      3      H           0.00352747     0.00176012    -0.00072504
     40      3      H           0.00100714     0.00075300     0.00076895
     41      3      H           0.00045247     0.00160808     0.00387972
     42      3      H           0.00081879     0.00276464    -0.00129941
     43      3      H          -0.00237663    -0.00268747     0.00494022
     44      3      H          -0.00390033     0.00164756     0.00006872
     45      2      C           0.00190075    -0.00042723    -0.00096340
     46      2      C           0.00141594    -0.00064590     0.00309454
     47      2      C          -0.00004176     0.00176838     0.00027540
     48      2      C          -0.00048526     0.00021937    -0.00199605
     49      2      C          -0.00246208     0.00310805     0.00036671
     50      2      C          -0.00117025     0.00122013     0.00185665
     51      1      N          -0.00199962    -0.00214533    -0.00757165
     52      1      N          -0.00099353    -0.00192577     0.00472971
     53      2      C          -0.00031197    -0.00119229     0.00078396
     54      2      C           0.00330234    -0.00032507    -0.00052270
     55      2      C           0.00028056     0.00090556    -0.00036651
     56      2      C           0.00038132     0.00065018     0.00235007
     57      2      C           0.00046927     0.00138134    -0.00120185
     58      2      C           0.00034245     0.00133648    -0.00072970
     59      2      C           0.00013959    -0.00181206     0.00325275
     60      2      C           0.00094525    -0.00125963    -0.00025435
     61      3      H          -0.00072225     0.00007897    -0.00174817
     62      3      H           0.00158940    -0.00239907     0.00306502
     63      3      H           0.00034376    -0.00093315     0.00258197
     64      3      H          -0.00186330     0.00113868    -0.00310322
     65      3      H           0.00030198    -0.00143466    -0.00352994
     66      3      H           0.00115997    -0.00094790     0.00158681
     67      3      H          -0.00090770    -0.00100092     0.00095063
     68      3      H          -0.00277918     0.00014826    -0.00503000
     69      3      H           0.00188911     0.00315007     0.00503820
     70      3      H          -0.00284523     0.00168216    -0.00047310
     71      2      C           0.00194066    -0.00076348     0.00079928
     72      2      C           0.00186052     0.00156786     0.00159740
     73      2      C           0.00156462    -0.00036114     0.00127287
     74      2      C           0.00087588    -0.00105911    -0.00043652
     75      2      C           0.00027752    -0.00249761    -0.00014787
     76      2      C           0.00088474     0.00104625     0.00167724
     77      1      N           0.00225378    -0.00005970    -0.00368450
     78      1      N          -0.00219205     0.00146782     0.00384806
     79      2      C           0.00034571    -0.00176630    -0.00013772
     80      2      C           0.00031432    -0.00073494     0.00096057
     81      2      C           0.00253043    -0.00046968     0.00220925
     82      2      C           0.00037435     0.00138528    -0.00026696
     83      2      C           0.00075968    -0.00228513     0.00020307
     84      2      C          -0.00092322    -0.00254481    -0.00063925
     85      2      C           0.00163596     0.00182969     0.00028064
     86      2      C           0.00056525     0.00246434     0.00121659
     87      3      H          -0.00066110     0.00148311    -0.00021576
     88      3      H           0.00153821    -0.00194547     0.00003925
     89      3      H          -0.00048678    -0.00169483    -0.00269428
     90      3      H          -0.00330546     0.00038355     0.00105053
     91      3      H           0.00092717     0.00163415     0.00203521
     92      3      H           0.00038168     0.00069791    -0.00236524
     93      3      H          -0.00084835    -0.00033466    -0.00261655
     94      3      H           0.00129407    -0.00125522     0.00133604
     95      3      H          -0.00368253    -0.00165717     0.00030584
     96      3      H           0.00005862    -0.00323707    -0.00224351
     97      2      C           0.00113746     0.00040254     0.00136894
     98      2      C           0.00181660    -0.00147232     0.00271235
     99      2      C           0.00303766    -0.00227556     0.00107744
    100      2      C           0.00276379    -0.00126910    -0.00064565
    101      2      C           0.00208666     0.00168011    -0.00195284
    102      2      C          -0.00138576     0.00138694    -0.00020515
    103      1      N          -0.00098298    -0.00461428    -0.00271300
    104      1      N          -0.00122727     0.00349831     0.00475850
    105      2      C           0.00064185     0.00375806    -0.00090651
    106      2      C           0.00174961     0.00225953     0.00012016
    107      2      C           0.00244774    -0.00013175     0.00214232
    108      2      C          -0.00053161    -0.00117785     0.00050587
    109      2      C           0.00053542     0.00107732    -0.00123825
    110      2      C           0.00059289     0.00242276    -0.00295495
    111      2      C          -0.00103117     0.00067834    -0.00120636
    112      2      C          -0.00079009    -0.00102808     0.00140234
    113      3      H          -0.00148536    -0.00034934     0.00204775
    114      3      H           0.00110077     0.00133565    -0.00170762
    115      3      H          -0.00070659     0.00200895    -0.00423396
    116      3      H          -0.00230614     0.00100657     0.00152259
    117      3      H          -0.00007775    -0.00208330     0.00392740
    118      3      H          -0.00149656    -0.00185518    -0.00150434
    119      3      H          -0.00197852     0.00013997    -0.00179323
    120      3      H           0.00179574    -0.00082424     0.00129569
    121      3      H           0.00154008    -0.00149850     0.00339013
    122      3      H          -0.00144139     0.00334411    -0.00235273
 SUM OF ATOMIC FORCES          -0.00163029    -0.00187956     0.00323042     0.00407753

 Number of electrons:                                                        340
 Number of occupied orbitals:                                                170
 Number of molecular orbitals:                                               170

 Number of orbital functions:                                               1154
 Number of independent orbital functions:                                   1154

 Extrapolation method: ASPC


 SCF WAVEFUNCTION OPTIMIZATION

  ----------------------------------- OT ---------------------------------------
  Minimizer      : CG                  : conjugate gradient
  Preconditioner : FULL_SINGLE_INVERSE : inversion of 
                                         H + eS - 2*(Sc)(c^T*H*c+const)(Sc)^T
  Precond_solver : DEFAULT
  Line search    : 2PNT                : 2 energies, one gradient
  stepsize       :    0.08000000                  energy_gap     :    0.08000000
  eps_taylor     :   0.10000E-15                  max_taylor     :             4
  ----------------------------------- OT ---------------------------------------

  Step     Update method      Time    Convergence         Total energy    Change
  ------------------------------------------------------------------------------
     1 OT CG       0.80E-01  147.2     0.00113116      -477.6694028908 -4.78E+02
     2 OT LS       0.11E+00  105.2                     -477.6821072807
     3 OT CG       0.11E+00  173.2     0.00102639      -477.6830615446 -1.37E-02
     4 OT LS       0.41E-01  104.9                     -477.6756237357
     5 OT CG       0.41E-01  173.9     0.00048266      -477.6872685766 -4.21E-03
     6 OT LS       0.57E-01  105.3                     -477.6884622629
     7 OT CG       0.57E-01  173.0     0.00020796      -477.6885640675 -1.30E-03
     8 OT LS       0.80E-01  105.8                     -477.6888760444
     9 OT CG       0.80E-01  173.9     0.00011354      -477.6889055516 -3.41E-04
    10 OT LS       0.60E-01  105.2                     -477.6889733000
    11 OT CG       0.60E-01  174.2     0.00006234      -477.6889818274 -7.63E-05
    12 OT LS       0.53E-01  105.7                     -477.6890017436
    13 OT CG       0.53E-01  174.2     0.00003567      -477.6890021063 -2.03E-05
    14 OT LS       0.54E-01  105.2                     -477.6890087985
    15 OT CG       0.54E-01  173.6     0.00001797      -477.6890087989 -6.69E-06
    16 OT LS       0.54E-01  104.9                     -477.6890105180
    17 OT CG       0.54E-01  173.3     0.00000982      -477.6890105182 -1.72E-06
    18 OT LS       0.62E-01  105.1                     -477.6890110939
    19 OT CG       0.62E-01  173.7     0.00000545      -477.6890111026 -5.84E-07
    20 OT LS       0.57E-01  105.2                     -477.6890112660
    21 OT CG       0.57E-01  173.0     0.00000280      -477.6890112674 -1.65E-07
    22 OT LS       0.59E-01  105.3                     -477.6890113123
    23 OT CG       0.59E-01  173.5     0.00000169      -477.6890113124 -4.50E-08
    24 OT LS       0.61E-01  105.1                     -477.6890113294
    25 OT CG       0.61E-01  174.2     0.00000085      -477.6890113294 -1.70E-08

  *** SCF run converged in    25 steps ***


  Electronic density on regular grids:       -339.9999995676        0.0000004324
  Core density on regular grids:              339.9999978959       -0.0000021041
  Total charge density on r-space grids:       -0.0000016717
  Total charge density g-space grids:          -0.0000016717

  Overlap energy of the core charge distribution:               0.00001710065764
  Self energy of the core charge distribution:              -1144.16468558070414
  Core Hamiltonian energy:                                    351.28013343043665
  Hartree energy:                                             463.24858376485190
  Exchange-correlation energy:                               -148.05306004464060

  Total energy:                                              -477.68901132939845

  outer SCF iter =    1 RMS gradient =   0.85E-06 energy =       -477.6890113294
  outer SCF loop converged in   1 iterations or   25 steps


 ENERGY| Total FORCE_EVAL ( QS ) energy (a.u.):             -477.689011333888629


 ATOMIC FORCES in [a.u.]

 # Atom   Kind   Element          X              Y              Z
      1      1      N          -0.00573895    -0.00032520     0.00431037
      2      2      C          -0.00365481     0.00331733     0.00022075
      3      2      C           0.00139831    -0.00151193    -0.00153416
      4      2      C          -0.00211863     0.00318436    -0.00136125
      5      2      C          -0.00296781    -0.00023847     0.00053161
      6      2      C          -0.00188000     0.00035697     0.00247003
      7      2      C          -0.00125424    -0.00122058     0.00315575
      8      1      N          -0.00006241    -0.00503341    -0.00374685
      9      1      N          -0.00738653     0.00443598    -0.00866936
     10      1      N           0.00648278     0.00966227     0.00051784
     11      3      H           0.00107215    -0.00243224    -0.00186208
     12      3      H           0.00033820     0.00054375     0.00012708
     13      3      H           0.00228406    -0.00064217    -0.00103456
     14      3      H          -0.00177729     0.00103037    -0.00069219
     15      3      H           0.00202736     0.00014999    -0.00025511
     16      3      H           0.00416874     0.00153919     0.00069845
     17      3      H           0.00140633    -0.00291361     0.00014232
     18      3      H          -0.00202505     0.00010982     0.00155291
     19      3      H          -0.00011169    -0.00096665    -0.00053746
     20      3      H           0.00033931    -0.00243587     0.00339013
     21      3      H          -0.00031050    -0.00251594     0.00019521
     22      3      H           0.00411094    -0.00024149    -0.00032902
     23      1      N          -0.00102321     0.00280142    -0.00458364
     24      2      C           0.00294389     0.00067802    -0.00332680
     25      2      C          -0.00179503    -0.00222250    -0.00255206
     26      2      C          -0.00216174     0.00114832     0.00085400
     27      2      C          -0.00003772     0.00041910    -0.00319325
     28      2      C          -0.00140544     0.00180595    -0.00181017
     29      2      C          -0.00123104    -0.00009219    -0.00246359
     30      1      N           0.00757269    -0.00751775    -0.00323153
     31      1      N           0.00243727     0.01040643     0.00246700
     32      1      N          -0.00225293    -0.00832249     0.00814688
     33      3      H           0.00055765    -0.00150230     0.00113759
     34      3      H          -0.00176266     0.00086233     0.00172265
     35      3      H           0.00093763    -0.00155981     0.00195687
     36      3      H           0.00380431    -0.00219732     0.00159732
     37      3      H           0.00061766    -0.00315029     0.00029786
     38      3      H          -0.00244351    -0.00233479     0.00063981
     39      3      H           0.00297661     0.00208673    -0.00103315
     40      3      H           0.00000600     0.00084403     0.00069871
     41      3      H           0.00009280     0.00126126     0.00312802
     42      3      H           0.00010659     0.00207330    -0.00198856
     43      3      H          -0.00199577    -0.00244659     0.00410200
     44      3      H          -0.00245008     0.00110623    -0.00122973
     45      2      C           0.00425372    -0.00124218    -0.00248940
     46      2      C          -0.00080505     0.00056114     0.00423870
     47      2      C           0.00155490     0.00076236     0.00033598
     48      2      C          -0.00005819    -0.00036082    -0.00325837
     49      2      C          -0.00182118     0.00278868    -0.00029692
     50      2      C          -0.00203972     0.00179927     0.00183260
     51      1      N          -0.00558523     0.00070664    -0.00801971
     52      1      N           0.00286335    -0.00408156     0.00509967
     53      2      C          -0.00085764    -0.00118503     0.00224557
     54      2      C           0.00218468     0.00012647     0.00022844
     55      2      C          -0.00087502     0.00148614    -0.00040753
     56      2      C          -0.00079033     0.00000796     0.00183531
     57      2      C           0.00387580     0.00055777    -0.00115859
     58      2      C          -0.00049898     0.00159124    -0.00040378
     59      2      C           0.00090264     0.00330120     0.00168256
     60      2      C          -0.00575850     0.00308386     0.00112719
     61      3      H          -0.00075154     0.00005189    -0.00157157
     62      3      H          -0.00111027    -0.00065931     0.00192014
     63      3      H           0.00082573    -0.00109143     0.00204167
     64      3      H          -0.00026887     0.00007042    -0.00218436
     65      3      H          -0.00026612    -0.00123451    -0.00301409
     66      3      H           0.00040920    -0.00080749     0.00112859
     67      3      H          -0.00108018    -0.00092479     0.00081443
     68      3      H          -0.00028095    -0.00051546    -0.00398000
     69      3      H           0.00156878     0.00180311     0.00568992
     70      3      H          -0.00181058     0.00116414    -0.00125486
     71      2      C           0.00062388    -0.00075708     0.00058787
     72      2      C           0.00338506     0.00113484     0.00110251
     73      2      C           0.00030319    -0.00062187     0.00180453
     74      2      C           0.00217221    -0.00189832    -0.00070198
     75      2      C           0.00050561    -0.00066391     0.00122622
     76      2      C           0.00083821     0.00092824     0.00168142
     77      1      N           0.00100931     0.00125514    -0.00184636
     78      1      N          -0.00212766     0.00186702     0.00114053
     79      2      C           0.00096124    -0.00055124    -0.00096836
     80      2      C           0.00092527    -0.00154756     0.00260114
     81      2      C           0.00138192    -0.00243417     0.00114654
     82      2      C           0.00099888     0.00357042    -0.00015724
     83      2      C           0.00040750    -0.00127999    -0.00123268
     84      2      C          -0.00092208    -0.00345395     0.00052194
     85      2      C          -0.00386890    -0.00279337    -0.00153381
     86      2      C          -0.00159042    -0.00458126    -0.00071950
     87      3      H          -0.00077326     0.00090338    -0.00083064
     88      3      H          -0.00060359    -0.00190637    -0.00058920
     89      3      H           0.00024331    -0.00036979    -0.00122825
     90      3      H          -0.00205401     0.00016083     0.00139668
     91      3      H          -0.00015189     0.00014640     0.00033583
     92      3      H           0.00046493     0.00021656    -0.00217718
     93      3      H          -0.00018997     0.00036096    -0.00137407
     94      3      H           0.00150192     0.00052326     0.00101134
     95      3      H          -0.00321004    -0.00051802     0.00089730
     96      3      H           0.00038868    -0.00158423    -0.00233617
     97      2      C          -0.00010963     0.00048114     0.00242002
     98      2      C           0.00262702    -0.00164079     0.00198863
     99      2      C           0.00067547    -0.00133673     0.00133147
    100      2      C           0.00496180    -0.00150136    -0.00158429
    101      2      C           0.00395596    -0.00017378     0.00038686
    102      2      C          -0.00339428     0.00252877    -0.00215529
    103      1      N          -0.00285733    -0.00236605    -0.00009493
    104      1      N          -0.00160183     0.00149151     0.00196953
    105      2      C          -0.00060900     0.00188862    -0.00088071
    106      2      C           0.00341496     0.00343728     0.00072816
    107      2      C           0.00311489     0.00253691     0.00036419
    108      2      C          -0.00141626    -0.00394325     0.00192578
    109      2      C          -0.00055725     0.00067309    -0.00225057
    110      2      C           0.00125419     0.00307929    -0.00229207
    111      2      C           0.00379022    -0.00284084     0.00468875
    112      2      C           0.00063662     0.00569086    -0.00378724
    113      3      H          -0.00133383     0.00030608     0.00062742
    114      3      H          -0.00006127     0.00185617    -0.00193195
    115      3      H          -0.00050190     0.00065796    -0.00181042
    116      3      H          -0.00215460     0.00110260     0.00140888
    117      3      H          -0.00058540    -0.00081140     0.00170832
    118      3      H          -0.00133250    -0.00189517    -0.00147609
    119      3      H          -0.00146445    -0.00041949    -0.00041485
    120      3      H           0.00100143    -0.00189755     0.00156255
    121      3      H           0.00027536    -0.00086479     0.00281141
    122      3      H          -0.00219139     0.00184580    -0.00171216
 SUM OF ATOMIC FORCES          -0.00222900    -0.00024996     0.00409806     0.00467172

 Number of electrons:                                                        340
 Number of occupied orbitals:                                                170
 Number of molecular orbitals:                                               170

 Number of orbital functions:                                               1154
 Number of independent orbital functions:                                   1154

 Extrapolation method: ASPC


 SCF WAVEFUNCTION OPTIMIZATION

  ----------------------------------- OT ---------------------------------------
  Minimizer      : CG                  : conjugate gradient
  Preconditioner : FULL_SINGLE_INVERSE : inversion of 
                                         H + eS - 2*(Sc)(c^T*H*c+const)(Sc)^T
  Precond_solver : DEFAULT
  Line search    : 2PNT                : 2 energies, one gradient
  stepsize       :    0.08000000                  energy_gap     :    0.08000000
  eps_taylor     :   0.10000E-15                  max_taylor     :             4
  ----------------------------------- OT ---------------------------------------

  Step     Update method      Time    Convergence         Total energy    Change
  ------------------------------------------------------------------------------
     1 OT CG       0.80E-01  146.3     0.00026916      -477.6878879173 -4.78E+02
     2 OT LS       0.11E+00  105.3                     -477.6886180862
     3 OT CG       0.11E+00  174.2     0.00024067      -477.6886822053 -7.94E-04
     4 OT LS       0.41E-01  105.4                     -477.6882215707
     5 OT CG       0.41E-01  174.0     0.00011208      -477.6889149798 -2.33E-04
     6 OT LS       0.57E-01  104.9                     -477.6889799099
     7 OT CG       0.57E-01  174.2     0.00004887      -477.6889856631 -7.07E-05
     8 OT LS       0.84E-01  104.8                     -477.6890033280
     9 OT CG       0.84E-01  173.6     0.00002644      -477.6890052626 -1.96E-05
    10 OT LS       0.58E-01  104.9                     -477.6890084743
    11 OT CG       0.58E-01  173.8     0.00001482      -477.6890092471 -3.98E-06
    12 OT LS       0.54E-01  105.5                     -477.6890103919
    13 OT CG       0.54E-01  173.5     0.00000808      -477.6890104004 -1.15E-06
    14 OT LS       0.57E-01  105.5                     -477.6890107642
    15 OT CG       0.57E-01  173.9     0.00000423      -477.6890107656 -3.65E-07
    16 OT LS       0.53E-01  105.1                     -477.6890108584
    17 OT CG       0.53E-01  173.8     0.00000229      -477.6890108589 -9.33E-08
    18 OT LS       0.62E-01  105.4                     -477.6890108904
    19 OT CG       0.62E-01  173.9     0.00000127      -477.6890108911 -3.21E-08
    20 OT LS       0.58E-01  104.9                     -477.6890109003
    21 OT CG       0.58E-01  173.7     0.00000068      -477.6890109003 -9.23E-09

  *** SCF run converged in    21 steps ***


  Electronic density on regular grids:       -339.9999995683        0.0000004317
  Core density on regular grids:              339.9999978961       -0.0000021039
  Total charge density on r-space grids:       -0.0000016722
  Total charge density g-space grids:          -0.0000016722

  Overlap energy of the core charge distribution:               0.00001711248750
  Self energy of the core charge distribution:              -1144.16468558070414
  Core Hamiltonian energy:                                    351.28703204300655
  Hartree energy:                                             463.24358337487490
  Exchange-correlation energy:                               -148.05495784997083

  Total energy:                                              -477.68901090030602

  outer SCF iter =    1 RMS gradient =   0.68E-06 energy =       -477.6890109003
  outer SCF loop converged in   1 iterations or   21 steps


 ENERGY| Total FORCE_EVAL ( QS ) energy (a.u.):             -477.689010903008921


 ATOMIC FORCES in [a.u.]

 # Atom   Kind   Element          X              Y              Z
      1      1      N          -0.00568676    -0.00030191     0.00426383
      2      2      C          -0.00366627     0.00324310     0.00035503
      3      2      C           0.00131983    -0.00150441    -0.00141278
      4      2      C          -0.00221267     0.00311543    -0.00131505
      5      2      C          -0.00298681    -0.00015421     0.00045669
      6      2      C          -0.00176891     0.00035717     0.00238504
      7      2      C          -0.00130094    -0.00110002     0.00312978
      8      1      N          -0.00005838    -0.00495585    -0.00369351
      9      1      N          -0.00735303     0.00434564    -0.00851824
     10      1      N           0.00633815     0.00959421     0.00051930
     11      3      H           0.00106261    -0.00244120    -0.00189750
     12      3      H           0.00035832     0.00056131     0.00009752
     13      3      H           0.00231898    -0.00063364    -0.00105174
     14      3      H          -0.00178259     0.00103471    -0.00070832
     15      3      H           0.00205212     0.00015026    -0.00027019
     16      3      H           0.00419846     0.00158008     0.00070271
     17      3      H           0.00141938    -0.00293628     0.00014970
     18      3      H          -0.00201163     0.00008867     0.00157140
     19      3      H          -0.00016055    -0.00098104    -0.00052903
     20      3      H           0.00032794    -0.00243922     0.00338391
     21      3      H          -0.00030037    -0.00255934     0.00017364
     22      3      H           0.00413312    -0.00024774    -0.00033254
     23      1      N          -0.00100355     0.00274029    -0.00452486
     24      2      C           0.00285929     0.00064493    -0.00342747
     25      2      C          -0.00184966    -0.00210756    -0.00258978
     26      2      C          -0.00208464     0.00122864     0.00079763
     27      2      C          -0.00012581     0.00042139    -0.00315612
     28      2      C          -0.00144649     0.00172245    -0.00186106
     29      2      C          -0.00111472    -0.00008670    -0.00250889
     30      1      N           0.00745411    -0.00740867    -0.00326635
     31      1      N           0.00237192     0.01030941     0.00238012
     32      1      N          -0.00227021    -0.00823053     0.00799657
     33      3      H           0.00057761    -0.00151234     0.00115845
     34      3      H          -0.00175532     0.00089938     0.00175324
     35      3      H           0.00093752    -0.00158215     0.00197792
     36      3      H           0.00384226    -0.00223302     0.00158520
     37      3      H           0.00061809    -0.00316608     0.00031907
     38      3      H          -0.00247852    -0.00235021     0.00063799
     39      3      H           0.00299166     0.00207833    -0.00102495
     40      3      H           0.00003366     0.00084114     0.00070078
     41      3      H           0.00010205     0.00127107     0.00314880
     42      3      H           0.00012646     0.00209179    -0.00196962
     43      3      H          -0.00200627    -0.00245371     0.00412471
     44      3      H          -0.00248964     0.00112158    -0.00119366
     45      2      C           0.00419169    -0.00122077    -0.00244776
     46      2      C          -0.00074818     0.00053055     0.00420781
     47      2      C           0.00151437     0.00078840     0.00033272
     48      2      C          -0.00007227    -0.00034434    -0.00322580
     49      2      C          -0.00183820     0.00279740    -0.00028050
     50      2      C          -0.00201485     0.00178280     0.00183383
     51      1      N          -0.00549090     0.00063041    -0.00800811
     52      1      N           0.00276151    -0.00402295     0.00508798
     53      2      C          -0.00084115    -0.00118636     0.00220787
     54      2      C           0.00221639     0.00011418     0.00020943
     55      2      C          -0.00084481     0.00147087    -0.00040681
     56      2      C          -0.00075998     0.00002530     0.00184805
     57      2      C           0.00378635     0.00057972    -0.00115878
     58      2      C          -0.00047984     0.00158520    -0.00041104
     59      2      C           0.00088207     0.00316257     0.00172606
     60      2      C          -0.00557745     0.00296614     0.00109004
     61      3      H          -0.00075100     0.00005262    -0.00157591
     62      3      H          -0.00103797    -0.00070605     0.00195088
     63      3      H           0.00081286    -0.00108720     0.00205621
     64      3      H          -0.00031179     0.00009918    -0.00220900
     65      3      H          -0.00025049    -0.00124005    -0.00302829
     66      3      H           0.00042953    -0.00081137     0.00114103
     67      3      H          -0.00107531    -0.00092691     0.00081775
     68      3      H          -0.00034857    -0.00049751    -0.00400852
     69      3      H           0.00157750     0.00183988     0.00567193
     70      3      H          -0.00183940     0.00117855    -0.00123338
     71      2      C           0.00065743    -0.00075537     0.00059474
     72      2      C           0.00334654     0.00114585     0.00111643
     73      2      C           0.00033437    -0.00061670     0.00178710
     74      2      C           0.00213844    -0.00187607    -0.00069450
     75      2      C           0.00049998    -0.00071366     0.00118930
     76      2      C           0.00083827     0.00093157     0.00168112
     77      1      N           0.00104306     0.00121955    -0.00189529
     78      1      N          -0.00212911     0.00185719     0.00121139
     79      2      C           0.00094535    -0.00058126    -0.00094407
     80      2      C           0.00090857    -0.00152721     0.00255607
     81      2      C           0.00141339    -0.00238223     0.00117676
     82      2      C           0.00098240     0.00351303    -0.00015982
     83      2      C           0.00041653    -0.00130764    -0.00119495
     84      2      C          -0.00092128    -0.00343002     0.00049165
     85      2      C          -0.00372214    -0.00266753    -0.00148370
     86      2      C          -0.00153197    -0.00438957    -0.00066812
     87      3      H          -0.00076987     0.00091946    -0.00081350
     88      3      H          -0.00054464    -0.00190743    -0.00057181
     89      3      H           0.00022374    -0.00040532    -0.00126745
     90      3      H          -0.00208846     0.00016684     0.00138711
     91      3      H          -0.00012323     0.00018592     0.00038092
     92      3      H           0.00046265     0.00022953    -0.00218244
     93      3      H          -0.00020806     0.00034200    -0.00140782
     94      3      H           0.00149617     0.00047474     0.00102014
     95      3      H          -0.00322339    -0.00054992     0.00088075
     96      3      H           0.00037946    -0.00162990    -0.00233358
     97      2      C          -0.00007749     0.00047812     0.00239428
     98      2      C           0.00260782    -0.00163471     0.00200474
     99      2      C           0.00073533    -0.00135974     0.00131908
    100      2      C           0.00490469    -0.00149763    -0.00155507
    101      2      C           0.00390965    -0.00012462     0.00032370
    102      2      C          -0.00334260     0.00250073    -0.00210618
    103      1      N          -0.00280941    -0.00242423    -0.00016227
    104      1      N          -0.00159059     0.00154399     0.00204658
    105      2      C          -0.00057783     0.00193303    -0.00087696
    106      2      C           0.00336782     0.00340475     0.00070858
    107      2      C           0.00310015     0.00246783     0.00041195
    108      2      C          -0.00139285    -0.00387262     0.00189148
    109      2      C          -0.00053017     0.00068371    -0.00222585
    110      2      C           0.00123844     0.00306417    -0.00231070
    111      2      C           0.00365829    -0.00274514     0.00452864
    112      2      C           0.00059680     0.00550726    -0.00364663
    113      3      H          -0.00133801     0.00028749     0.00066676
    114      3      H          -0.00002885     0.00184143    -0.00192532
    115      3      H          -0.00050735     0.00069345    -0.00187397
    116      3      H          -0.00215833     0.00109949     0.00141215
    117      3      H          -0.00057185    -0.00084482     0.00176666
    118      3      H          -0.00133663    -0.00189312    -0.00147718
    119      3      H          -0.00147860    -0.00040378    -0.00045299
    120      3      H           0.00102406    -0.00186680     0.00155466
    121      3      H           0.00031073    -0.00088262     0.00282777
    122      3      H          -0.00217077     0.00188780    -0.00172974
 SUM OF ATOMIC FORCES          -0.00221342    -0.00029537     0.00407568     0.00464732

 *******************************************************************************
 ***                 BRENT   - NUMBER OF ENERGY EVALUATIONS :       4        ***
 *******************************************************************************

 --------  Informations at step =     3 ------------
  Optimization Method        =                   CG
  Total Energy               =      -477.6890113339
  Real energy change         =        -0.0067877152
  Decrease in energy         =                  YES
  Used time                  =            27363.667

  Convergence check :
  Max. step size             =         0.0323543673
  Conv. limit for step size  =         0.0010000000
  Convergence in step size   =                   NO
  RMS step size              =         0.0113622027
  Conv. limit for RMS step   =         0.0010000000
  Convergence in RMS step    =                   NO
  Max. gradient              =         0.0165711570
  Conv. limit for gradients  =         0.0010000000
  Conv. for gradients        =                   NO
  RMS gradient               =         0.0058194569
  Conv. limit for RMS grad.  =         0.0010000000
  Conv. for gradients        =                   NO
 ---------------------------------------------------

 Number of electrons:                                                        340
 Number of occupied orbitals:                                                170
 Number of molecular orbitals:                                               170

 Number of orbital functions:                                               1154
 Number of independent orbital functions:                                   1154

 Extrapolation method: ASPC


 SCF WAVEFUNCTION OPTIMIZATION

  ----------------------------------- OT ---------------------------------------
  Minimizer      : CG                  : conjugate gradient
  Preconditioner : FULL_SINGLE_INVERSE : inversion of 
                                         H + eS - 2*(Sc)(c^T*H*c+const)(Sc)^T
  Precond_solver : DEFAULT
  Line search    : 2PNT                : 2 energies, one gradient
  stepsize       :    0.08000000                  energy_gap     :    0.08000000
  eps_taylor     :   0.10000E-15                  max_taylor     :             4
  ----------------------------------- OT ---------------------------------------

  Step     Update method      Time    Convergence         Total energy    Change
  ------------------------------------------------------------------------------
     1 OT CG       0.80E-01  147.1     0.00038336      -477.6867333497 -4.78E+02
     2 OT LS       0.11E+00  104.7                     -477.6882067077
     3 OT CG       0.11E+00  173.3     0.00034634      -477.6883300193 -1.60E-03
     4 OT LS       0.41E-01  105.2                     -477.6874265707
     5 OT CG       0.41E-01  172.8     0.00015995      -477.6888144662 -4.84E-04
     6 OT LS       0.58E-01  105.5                     -477.6889483715
     7 OT CG       0.58E-01  173.3     0.00006862      -477.6889613196 -1.47E-04
     8 OT LS       0.83E-01  104.9                     -477.6889964071
     9 OT CG       0.83E-01  174.0     0.00003795      -477.6889998505 -3.85E-05
    10 OT LS       0.57E-01  105.1                     -477.6890061161
    11 OT CG       0.57E-01  174.2     0.00002167      -477.6890078774 -8.03E-06
    12 OT LS       0.52E-01  105.5                     -477.6890102470
    13 OT CG       0.52E-01  173.7     0.00001173      -477.6890102684 -2.39E-06
    14 OT LS       0.58E-01  105.2                     -477.6890110444
    15 OT CG       0.58E-01  174.0     0.00000593      -477.6890110537 -7.85E-07
    16 OT LS       0.56E-01  104.8                     -477.6890112457
    17 OT CG       0.56E-01  174.0     0.00000322      -477.6890112461 -1.92E-07
    18 OT LS       0.63E-01  105.3                     -477.6890113092
    19 OT CG       0.63E-01  173.9     0.00000180      -477.6890113100 -6.40E-08
    20 OT LS       0.57E-01  104.6                     -477.6890113281
    21 OT CG       0.57E-01  173.1     0.00000094      -477.6890113283 -1.83E-08

  *** SCF run converged in    21 steps ***


  Electronic density on regular grids:       -339.9999995676        0.0000004324
  Core density on regular grids:              339.9999978959       -0.0000021041
  Total charge density on r-space grids:       -0.0000016717
  Total charge density g-space grids:          -0.0000016717

  Overlap energy of the core charge distribution:               0.00001710065764
  Self energy of the core charge distribution:              -1144.16468558070414
  Core Hamiltonian energy:                                    351.28027875861130
  Hartree energy:                                             463.24847692953387
  Exchange-correlation energy:                               -148.05309853640694

  Total energy:                                              -477.68901132830820

  outer SCF iter =    1 RMS gradient =   0.94E-06 energy =       -477.6890113283
  outer SCF loop converged in   1 iterations or   21 steps


 ENERGY| Total FORCE_EVAL ( QS ) energy (a.u.):             -477.689011333586564


 ATOMIC FORCES in [a.u.]

 # Atom   Kind   Element          X              Y              Z
      1      1      N          -0.00574021    -0.00032509     0.00431257
      2      2      C          -0.00365279     0.00331366     0.00021847
      3      2      C           0.00139946    -0.00151045    -0.00153606
      4      2      C          -0.00211737     0.00318456    -0.00136167
      5      2      C          -0.00296850    -0.00023838     0.00053309
      6      2      C          -0.00188009     0.00035650     0.00247056
      7      2      C          -0.00125370    -0.00121878     0.00315483
      8      1      N          -0.00006233    -0.00503399    -0.00374757
      9      1      N          -0.00738652     0.00443722    -0.00866808
     10      1      N           0.00648454     0.00966179     0.00051744
     11      3      H           0.00107205    -0.00243223    -0.00186193
     12      3      H           0.00033723     0.00054397     0.00012703
     13      3      H           0.00228333    -0.00064253    -0.00103415
     14      3      H          -0.00177758     0.00103019    -0.00069219
     15      3      H           0.00202625     0.00015067    -0.00025452
     16      3      H           0.00416886     0.00153909     0.00069858
     17      3      H           0.00140640    -0.00291357     0.00014239
     18      3      H          -0.00202534     0.00010988     0.00155251
     19      3      H          -0.00011191    -0.00096688    -0.00053739
     20      3      H           0.00033937    -0.00243574     0.00339062
     21      3      H          -0.00031034    -0.00251627     0.00019512
     22      3      H           0.00411113    -0.00024145    -0.00032877
     23      1      N          -0.00102283     0.00280255    -0.00458548
     24      2      C           0.00294213     0.00067779    -0.00332382
     25      2      C          -0.00179402    -0.00222263    -0.00255078
     26      2      C          -0.00216197     0.00114613     0.00085430
     27      2      C          -0.00003714     0.00041890    -0.00319286
     28      2      C          -0.00140545     0.00180602    -0.00181001
     29      2      C          -0.00122967    -0.00009228    -0.00246323
     30      1      N           0.00757266    -0.00751757    -0.00323152
     31      1      N           0.00243681     0.01040569     0.00246634
     32      1      N          -0.00225279    -0.00832211     0.00814705
     33      3      H           0.00055751    -0.00150174     0.00113673
     34      3      H          -0.00176268     0.00086228     0.00172246
     35      3      H           0.00093765    -0.00155953     0.00195582
     36      3      H           0.00380447    -0.00219755     0.00159714
     37      3      H           0.00061742    -0.00314976     0.00029723
     38      3      H          -0.00244352    -0.00233461     0.00063977
     39      3      H           0.00297673     0.00208703    -0.00103341
     40      3      H           0.00000598     0.00084421     0.00069878
     41      3      H           0.00009279     0.00126138     0.00312792
     42      3      H           0.00010649     0.00207335    -0.00198856
     43      3      H          -0.00199597    -0.00244673     0.00410193
     44      3      H          -0.00245023     0.00110619    -0.00122970
     45      2      C           0.00425352    -0.00124236    -0.00248899
     46      2      C          -0.00080557     0.00056112     0.00423974
     47      2      C           0.00155455     0.00076282     0.00033457
     48      2      C          -0.00005833    -0.00036175    -0.00325967
     49      2      C          -0.00182060     0.00278897    -0.00029772
     50      2      C          -0.00203933     0.00179868     0.00183279
     51      1      N          -0.00558636     0.00070571    -0.00801839
     52      1      N           0.00286458    -0.00408000     0.00510004
     53      2      C          -0.00085657    -0.00118448     0.00224504
     54      2      C           0.00218440     0.00012655     0.00022955
     55      2      C          -0.00087566     0.00148595    -0.00040834
     56      2      C          -0.00079008     0.00000783     0.00183513
     57      2      C           0.00387592     0.00055759    -0.00115941
     58      2      C          -0.00049887     0.00159123    -0.00040303
     59      2      C           0.00090291     0.00330240     0.00168294
     60      2      C          -0.00575838     0.00308312     0.00112774
     61      3      H          -0.00075155     0.00005194    -0.00157157
     62      3      H          -0.00111020    -0.00065938     0.00192025
     63      3      H           0.00082572    -0.00109139     0.00204171
     64      3      H          -0.00026884     0.00007036    -0.00218443
     65      3      H          -0.00026651    -0.00123446    -0.00301395
     66      3      H           0.00040896    -0.00080752     0.00112859
     67      3      H          -0.00108004    -0.00092497     0.00081444
     68      3      H          -0.00028130    -0.00051548    -0.00398012
     69      3      H           0.00156876     0.00180323     0.00568980
     70      3      H          -0.00181053     0.00116433    -0.00125464
     71      2      C           0.00062350    -0.00075696     0.00058739
     72      2      C           0.00338396     0.00113437     0.00110214
     73      2      C           0.00030212    -0.00062015     0.00180377
     74      2      C           0.00217254    -0.00189722    -0.00070086
     75      2      C           0.00050618    -0.00066499     0.00122666
     76      2      C           0.00083889     0.00092722     0.00167995
     77      1      N           0.00100888     0.00125244    -0.00184872
     78      1      N          -0.00212624     0.00186812     0.00114221
     79      2      C           0.00095965    -0.00055076    -0.00096863
     80      2      C           0.00092446    -0.00154910     0.00260044
     81      2      C           0.00138289    -0.00243418     0.00114703
     82      2      C           0.00099897     0.00356933    -0.00015541
     83      2      C           0.00040751    -0.00128073    -0.00123184
     84      2      C          -0.00092096    -0.00345172     0.00052224
     85      2      C          -0.00386966    -0.00279269    -0.00153378
     86      2      C          -0.00159067    -0.00457935    -0.00072039
     87      3      H          -0.00077315     0.00090361    -0.00083045
     88      3      H          -0.00060336    -0.00190643    -0.00058905
     89      3      H           0.00024351    -0.00036926    -0.00122793
     90      3      H          -0.00205382     0.00016092     0.00139688
     91      3      H          -0.00015204     0.00014642     0.00033569
     92      3      H           0.00046493     0.00021653    -0.00217731
     93      3      H          -0.00019005     0.00036102    -0.00137430
     94      3      H           0.00150194     0.00052343     0.00101119
     95      3      H          -0.00321013    -0.00051874     0.00089732
     96      3      H           0.00038881    -0.00158453    -0.00233607
     97      2      C          -0.00010937     0.00048045     0.00241989
     98      2      C           0.00262625    -0.00164010     0.00198802
     99      2      C           0.00067334    -0.00133707     0.00133235
    100      2      C           0.00496186    -0.00150225    -0.00158381
    101      2      C           0.00395605    -0.00017284     0.00038701
    102      2      C          -0.00339229     0.00252837    -0.00215695
    103      1      N          -0.00285481    -0.00236727    -0.00009744
    104      1      N          -0.00160128     0.00149156     0.00197001
    105      2      C          -0.00061061     0.00189099    -0.00088091
    106      2      C           0.00341498     0.00343862     0.00072733
    107      2      C           0.00311543     0.00253623     0.00036383
    108      2      C          -0.00141462    -0.00394225     0.00192739
    109      2      C          -0.00055653     0.00067430    -0.00224998
    110      2      C           0.00125385     0.00307715    -0.00229077
    111      2      C           0.00378703    -0.00284112     0.00468940
    112      2      C           0.00063442     0.00568934    -0.00378800
    113      3      H          -0.00133395     0.00030601     0.00062785
    114      3      H          -0.00006105     0.00185611    -0.00193176
    115      3      H          -0.00050200     0.00065793    -0.00181033
    116      3      H          -0.00215476     0.00110267     0.00140893
    117      3      H          -0.00058548    -0.00081153     0.00170835
    118      3      H          -0.00133245    -0.00189500    -0.00147631
    119      3      H          -0.00146466    -0.00041952    -0.00041498
    120      3      H           0.00100116    -0.00189800     0.00156260
    121      3      H           0.00027587    -0.00086474     0.00281145
    122      3      H          -0.00219100     0.00184627    -0.00171227
 SUM OF ATOMIC FORCES          -0.00222905    -0.00024991     0.00409807     0.00467175

 --------------------------
 OPTIMIZATION STEP:      4
 --------------------------

 Number of electrons:                                                        340
 Number of occupied orbitals:                                                170
 Number of molecular orbitals:                                               170

 Number of orbital functions:                                               1154
 Number of independent orbital functions:                                   1154

 Extrapolation method: ASPC


 SCF WAVEFUNCTION OPTIMIZATION

  ----------------------------------- OT ---------------------------------------
  Minimizer      : CG                  : conjugate gradient
  Preconditioner : FULL_SINGLE_INVERSE : inversion of 
                                         H + eS - 2*(Sc)(c^T*H*c+const)(Sc)^T
  Precond_solver : DEFAULT
  Line search    : 2PNT                : 2 energies, one gradient
  stepsize       :    0.08000000                  energy_gap     :    0.08000000
  eps_taylor     :   0.10000E-15                  max_taylor     :             4
  ----------------------------------- OT ---------------------------------------

  Step     Update method      Time    Convergence         Total energy    Change
  ------------------------------------------------------------------------------
     1 OT CG       0.80E-01  146.4     0.00013875      -477.6887136469 -4.78E+02
     2 OT LS       0.11E+00  105.5                     -477.6889064116
     3 OT CG       0.11E+00  173.9     0.00012525      -477.6889222792 -2.09E-04
     4 OT LS       0.41E-01  105.1                     -477.6888057750
     5 OT CG       0.41E-01  174.4     0.00005813      -477.6889855523 -6.33E-05
     6 OT LS       0.58E-01  105.4                     -477.6890031309
     7 OT CG       0.58E-01  174.1     0.00002503      -477.6890047353 -1.92E-05
     8 OT LS       0.83E-01  105.2                     -477.6890093621
     9 OT CG       0.83E-01  174.1     0.00001375      -477.6890098231 -5.09E-06
    10 OT LS       0.58E-01  104.8                     -477.6890107097
    11 OT CG       0.58E-01  174.0     0.00000768      -477.6890109021 -1.08E-06
    12 OT LS       0.51E-01  105.9                     -477.6890111924
    13 OT CG       0.51E-01  174.1     0.00000422      -477.6890111981 -2.96E-07
    14 OT LS       0.59E-01  105.2                     -477.6890112996
    15 OT CG       0.59E-01  172.9     0.00000208      -477.6890113016 -1.03E-07
    16 OT LS       0.56E-01  105.5                     -477.6890113251
    17 OT CG       0.56E-01  174.1     0.00000118      -477.6890113252 -2.36E-08
    18 OT LS       0.58E-01  105.5                     -477.6890113331
    19 OT CG       0.58E-01  174.0     0.00000065      -477.6890113331 -7.91E-09

  *** SCF run converged in    19 steps ***


  Electronic density on regular grids:       -339.9999995676        0.0000004324
  Core density on regular grids:              339.9999978959       -0.0000021041
  Total charge density on r-space grids:       -0.0000016717
  Total charge density g-space grids:          -0.0000016717

  Overlap energy of the core charge distribution:               0.00001710065764
  Self energy of the core charge distribution:              -1144.16468558070414
  Core Hamiltonian energy:                                    351.28013219268303
  Hartree energy:                                             463.24858589799965
  Exchange-correlation energy:                               -148.05306094371485

  Total energy:                                              -477.68901133307861

  outer SCF iter =    1 RMS gradient =   0.65E-06 energy =       -477.6890113331
  outer SCF loop converged in   1 iterations or   19 steps


 ENERGY| Total FORCE_EVAL ( QS ) energy (a.u.):             -477.689011333078611


 Number of electrons:                                                        340
 Number of occupied orbitals:                                                170
 Number of molecular orbitals:                                               170

 Number of orbital functions:                                               1154
 Number of independent orbital functions:                                   1154

 Extrapolation method: ASPC


 SCF WAVEFUNCTION OPTIMIZATION

  ----------------------------------- OT ---------------------------------------
  Minimizer      : CG                  : conjugate gradient
  Preconditioner : FULL_SINGLE_INVERSE : inversion of 
                                         H + eS - 2*(Sc)(c^T*H*c+const)(Sc)^T
  Precond_solver : DEFAULT
  Line search    : 2PNT                : 2 energies, one gradient
  stepsize       :    0.08000000                  energy_gap     :    0.08000000
  eps_taylor     :   0.10000E-15                  max_taylor     :             4
  ----------------------------------- OT ---------------------------------------

  Step     Update method      Time    Convergence         Total energy    Change
  ------------------------------------------------------------------------------
     1 OT CG       0.80E-01  146.7     0.00042132      -477.6880557290 -4.78E+02
     2 OT LS       0.11E+00  105.6                     -477.6898648928
     3 OT CG       0.11E+00  173.7     0.00036640      -477.6900428557 -1.99E-03
     4 OT LS       0.41E-01  105.5                     -477.6888998657
     5 OT CG       0.41E-01  174.3     0.00018299      -477.6905882123 -5.45E-04
     6 OT LS       0.55E-01  105.5                     -477.6907577322
     7 OT CG       0.55E-01  174.0     0.00008161      -477.6907687979 -1.81E-04
     8 OT LS       0.73E-01  105.4                     -477.6908134301
     9 OT CG       0.73E-01  174.2     0.00004654      -477.6908162460 -4.74E-05
    10 OT LS       0.59E-01  105.5                     -477.6908279571
    11 OT CG       0.59E-01  173.9     0.00002585      -477.6908286791 -1.24E-05
    12 OT LS       0.52E-01  104.9                     -477.6908320086
    13 OT CG       0.52E-01  173.2     0.00001337      -477.6908320679 -3.39E-06
    14 OT LS       0.56E-01  105.3                     -477.6908330409
    15 OT CG       0.56E-01  173.6     0.00000779      -477.6908330463 -9.78E-07
    16 OT LS       0.54E-01  105.4                     -477.6908333662
    17 OT CG       0.54E-01  174.8     0.00000389      -477.6908333667 -3.20E-07
    18 OT LS       0.60E-01  105.2                     -477.6908334553
    19 OT CG       0.60E-01  173.7     0.00000215      -477.6908334564 -8.97E-08
    20 OT LS       0.55E-01  105.8                     -477.6908334814
    21 OT CG       0.55E-01  173.9     0.00000119      -477.6908334816 -2.52E-08
    22 OT LS       0.61E-01  105.3                     -477.6908334901
    23 OT CG       0.61E-01  173.5     0.00000062      -477.6908334901 -8.54E-09

  *** SCF run converged in    23 steps ***


  Electronic density on regular grids:       -339.9999995540        0.0000004460
  Core density on regular grids:              339.9999979019       -0.0000020981
  Total charge density on r-space grids:       -0.0000016521
  Total charge density g-space grids:          -0.0000016521

  Overlap energy of the core charge distribution:               0.00001734827353
  Self energy of the core charge distribution:              -1144.16468558070414
  Core Hamiltonian energy:                                    351.27878817605313
  Hartree energy:                                             463.24608914019200
  Exchange-correlation energy:                               -148.05104257395158

  Total energy:                                              -477.69083349013704

  outer SCF iter =    1 RMS gradient =   0.62E-06 energy =       -477.6908334901
  outer SCF loop converged in   1 iterations or   23 steps


 ENERGY| Total FORCE_EVAL ( QS ) energy (a.u.):             -477.690833490137038


 Number of electrons:                                                        340
 Number of occupied orbitals:                                                170
 Number of molecular orbitals:                                               170

 Number of orbital functions:                                               1154
 Number of independent orbital functions:                                   1154

 Extrapolation method: ASPC


 SCF WAVEFUNCTION OPTIMIZATION

  ----------------------------------- OT ---------------------------------------
  Minimizer      : CG                  : conjugate gradient
  Preconditioner : FULL_SINGLE_INVERSE : inversion of 
                                         H + eS - 2*(Sc)(c^T*H*c+const)(Sc)^T
  Precond_solver : DEFAULT
  Line search    : 2PNT                : 2 energies, one gradient
  stepsize       :    0.08000000                  energy_gap     :    0.08000000
  eps_taylor     :   0.10000E-15                  max_taylor     :             4
  ----------------------------------- OT ---------------------------------------

  Step     Update method      Time    Convergence         Total energy    Change
  ------------------------------------------------------------------------------
     1 OT CG       0.80E-01  146.6     0.00016324      -477.6732707048 -4.78E+02
     2 OT LS       0.12E+00  105.7                     -477.6735463671
     3 OT CG       0.12E+00  174.3     0.00013649      -477.6735774164 -3.07E-04
     4 OT LS       0.41E-01  105.1                     -477.6733849804
     5 OT CG       0.41E-01  173.8     0.00006904      -477.6736513657 -7.39E-05
     6 OT LS       0.55E-01  104.9                     -477.6736752056
     7 OT CG       0.55E-01  174.5     0.00003082      -477.6736769268 -2.56E-05
     8 OT LS       0.73E-01  105.3                     -477.6736833020
     9 OT CG       0.73E-01  173.6     0.00001804      -477.6736837314 -6.80E-06
    10 OT LS       0.56E-01  105.0                     -477.6736853709
    11 OT CG       0.56E-01  174.5     0.00000969      -477.6736855290 -1.80E-06
    12 OT LS       0.54E-01  104.8                     -477.6736860268
    13 OT CG       0.54E-01  173.8     0.00000508      -477.6736860276 -4.99E-07
    14 OT LS       0.55E-01  105.4                     -477.6736861678
    15 OT CG       0.55E-01  174.0     0.00000304      -477.6736861679 -1.40E-07
    16 OT LS       0.51E-01  105.4                     -477.6736862141
    17 OT CG       0.51E-01  174.6     0.00000152      -477.6736862144 -4.66E-08
    18 OT LS       0.61E-01  105.5                     -477.6736862279
    19 OT CG       0.61E-01  173.7     0.00000081      -477.6736862282 -1.38E-08

  *** SCF run converged in    19 steps ***


  Electronic density on regular grids:       -339.9999995461        0.0000004539
  Core density on regular grids:              339.9999978985       -0.0000021015
  Total charge density on r-space grids:       -0.0000016476
  Total charge density g-space grids:          -0.0000016476

  Overlap energy of the core charge distribution:               0.00001875905491
  Self energy of the core charge distribution:              -1144.16468558070414
  Core Hamiltonian energy:                                    351.30176002861992
  Hartree energy:                                             463.23736446693169
  Exchange-correlation energy:                               -148.04814390214494

  Total energy:                                              -477.67368622824256

  outer SCF iter =    1 RMS gradient =   0.81E-06 energy =       -477.6736862282
  outer SCF loop converged in   1 iterations or   19 steps


 ENERGY| Total FORCE_EVAL ( QS ) energy (a.u.):             -477.673686228242559


 *******************************************************************************
 ***                 MNBRACK - NUMBER OF ENERGY EVALUATIONS :       3        ***
 *******************************************************************************

 Number of electrons:                                                        340
 Number of occupied orbitals:                                                170
 Number of molecular orbitals:                                               170

 Number of orbital functions:                                               1154
 Number of independent orbital functions:                                   1154

 Extrapolation method: ASPC


 SCF WAVEFUNCTION OPTIMIZATION

  ----------------------------------- OT ---------------------------------------
  Minimizer      : CG                  : conjugate gradient
  Preconditioner : FULL_SINGLE_INVERSE : inversion of 
                                         H + eS - 2*(Sc)(c^T*H*c+const)(Sc)^T
  Precond_solver : DEFAULT
  Line search    : 2PNT                : 2 energies, one gradient
  stepsize       :    0.08000000                  energy_gap     :    0.08000000
  eps_taylor     :   0.10000E-15                  max_taylor     :             4
  ----------------------------------- OT ---------------------------------------

  Step     Update method      Time    Convergence         Total energy    Change
  ------------------------------------------------------------------------------
     1 OT CG       0.80E-01  146.6     0.00144043      -477.6576737908 -4.78E+02
     2 OT LS       0.12E+00  105.5                     -477.6793587319
     3 OT CG       0.12E+00  173.7     0.00122046      -477.6820128205 -2.43E-02
     4 OT LS       0.42E-01  104.8                     -477.6669453142
     5 OT CG       0.42E-01  174.1     0.00061231      -477.6880676592 -6.05E-03
     6 OT LS       0.55E-01  105.3                     -477.6899727196
     7 OT CG       0.55E-01  174.2     0.00027554      -477.6900941992 -2.03E-03
     8 OT LS       0.74E-01  105.2                     -477.6906087982
     9 OT CG       0.74E-01  173.5     0.00015351      -477.6906425201 -5.48E-04
    10 OT LS       0.61E-01  105.5                     -477.6907759062
    11 OT CG       0.61E-01  174.1     0.00008214      -477.6907824286 -1.40E-04
    12 OT LS       0.56E-01  104.8                     -477.6908189471
    13 OT CG       0.56E-01  173.6     0.00004090      -477.6908192358 -3.68E-05
    14 OT LS       0.61E-01  105.0                     -477.6908292035
    15 OT CG       0.61E-01  174.5     0.00002436      -477.6908292888 -1.01E-05
    16 OT LS       0.50E-01  105.2                     -477.6908320627
    17 OT CG       0.50E-01  173.7     0.00001250      -477.6908322066 -2.92E-06
    18 OT LS       0.59E-01  105.1                     -477.6908330940
    19 OT CG       0.59E-01  174.0     0.00000678      -477.6908331160 -9.09E-07
    20 OT LS       0.56E-01  105.3                     -477.6908333693
    21 OT CG       0.56E-01  174.1     0.00000388      -477.6908333700 -2.54E-07
    22 OT LS       0.59E-01  104.7                     -477.6908334570
    23 OT CG       0.59E-01  173.9     0.00000200      -477.6908334572 -8.72E-08
    24 OT LS       0.64E-01  105.4                     -477.6908334822
    25 OT CG       0.64E-01  174.2     0.00000104      -477.6908334824 -2.52E-08
    26 OT LS       0.71E-01  105.6                     -477.6908334898
    27 OT CG       0.71E-01  174.0     0.00000063      -477.6908334899 -7.55E-09

  *** SCF run converged in    27 steps ***


  Electronic density on regular grids:       -339.9999995540        0.0000004460
  Core density on regular grids:              339.9999979019       -0.0000020981
  Total charge density on r-space grids:       -0.0000016521
  Total charge density g-space grids:          -0.0000016521

  Overlap energy of the core charge distribution:               0.00001734827353
  Self energy of the core charge distribution:              -1144.16468558070414
  Core Hamiltonian energy:                                    351.27883981456898
  Hartree energy:                                             463.24605313615496
  Exchange-correlation energy:                               -148.05105820819651

  Total energy:                                              -477.69083348990318

  outer SCF iter =    1 RMS gradient =   0.63E-06 energy =       -477.6908334899
  outer SCF loop converged in   1 iterations or   27 steps


 ENERGY| Total FORCE_EVAL ( QS ) energy (a.u.):             -477.690833492075740


 ATOMIC FORCES in [a.u.]

 # Atom   Kind   Element          X              Y              Z
      1      1      N          -0.00543562     0.00101185     0.00172517
      2      2      C           0.00285547     0.00092977    -0.00438952
      3      2      C           0.00165387     0.00062883    -0.00415823
      4      2      C           0.00605124     0.00156621    -0.00160129
      5      2      C           0.00257014    -0.00189756     0.00330027
      6      2      C          -0.00271174    -0.00217170     0.00403473
      7      2      C           0.00195926    -0.00479725    -0.00246144
      8      1      N           0.00313107     0.00955522     0.00205252
      9      1      N          -0.00258061    -0.00391296     0.01092222
     10      1      N          -0.00980895     0.00105730    -0.00004494
     11      3      H          -0.00035326    -0.00129012    -0.00083865
     12      3      H          -0.00323795     0.00069652     0.00328767
     13      3      H          -0.00019724    -0.00192951     0.00052005
     14      3      H          -0.00088803     0.00077826     0.00041211
     15      3      H          -0.00279325     0.00191444     0.00110790
     16      3      H           0.00151954    -0.00043435     0.00017004
     17      3      H          -0.00017967    -0.00014675     0.00006155
     18      3      H          -0.00316017     0.00077472    -0.00032488
     19      3      H           0.00080991    -0.00074163    -0.00062092
     20      3      H           0.00011566    -0.00179742     0.00234254
     21      3      H          -0.00074445     0.00166997     0.00285838
     22      3      H           0.00046166     0.00030538    -0.00030047
     23      1      N          -0.00068644     0.00278494    -0.00644678
     24      2      C           0.00214261     0.00077160     0.00630517
     25      2      C           0.00366538    -0.00557504     0.00303733
     26      2      C          -0.00362961    -0.00516013     0.00178727
     27      2      C           0.00375215     0.00001827     0.00046846
     28      2      C           0.00305991     0.00188894     0.00258676
     29      2      C          -0.00528181     0.00139489     0.00396559
     30      1      N          -0.00669321     0.00474134    -0.00731471
     31      1      N          -0.00362925    -0.00328560    -0.00772532
     32      1      N          -0.00650805     0.00326243    -0.01050175
     33      3      H           0.00008733     0.00089683    -0.00370195
     34      3      H          -0.00149162    -0.00067276    -0.00023800
     35      3      H          -0.00037605     0.00055808    -0.00266547
     36      3      H           0.00093396    -0.00006735     0.00179289
     37      3      H          -0.00007707     0.00061728    -0.00222911
     38      3      H          -0.00032650    -0.00127742     0.00074292
     39      3      H           0.00092432     0.00083120    -0.00160318
     40      3      H          -0.00102958     0.00107750     0.00067333
     41      3      H           0.00004810     0.00016664     0.00012223
     42      3      H          -0.00201119     0.00083655    -0.00256125
     43      3      H          -0.00056566     0.00027974     0.00147640
     44      3      H           0.00075179    -0.00087379    -0.00366089
     45      2      C          -0.00484103     0.00235715     0.00608005
     46      2      C           0.00199835     0.00096389    -0.00487999
     47      2      C           0.00238519    -0.00117449     0.00320623
     48      2      C          -0.00036126    -0.00038961    -0.00318035
     49      2      C           0.00142060     0.00033160    -0.00178022
     50      2      C           0.00361807     0.00015327    -0.00506709
     51      1      N           0.00630831    -0.00668236     0.00680797
     52      1      N          -0.00841617     0.00345865    -0.00627621
     53      2      C          -0.00074400    -0.00041778     0.00116871
     54      2      C          -0.00148345     0.00082338     0.00141158
     55      2      C           0.00141957     0.00107490     0.00194117
     56      2      C           0.00066427    -0.00136966    -0.00058922
     57      2      C          -0.00060377     0.00177977     0.00230438
     58      2      C          -0.00141387     0.00128478     0.00025469
     59      2      C          -0.00204536    -0.00831747    -0.00596654
     60      2      C           0.00955667    -0.00842739     0.00305813
     61      3      H          -0.00282650     0.00075650     0.00128517
     62      3      H          -0.00383103     0.00132893     0.00050952
     63      3      H           0.00016226    -0.00057155     0.00224340
     64      3      H           0.00107075    -0.00076128    -0.00105089
     65      3      H          -0.00109858    -0.00080415    -0.00164791
     66      3      H          -0.00237796    -0.00006158    -0.00031085
     67      3      H           0.00215796    -0.00179194    -0.00177230
     68      3      H           0.00353234    -0.00134673    -0.00159391
     69      3      H           0.00135814     0.00192366     0.00418298
     70      3      H          -0.00240393     0.00124734    -0.00001294
     71      2      C          -0.00028580     0.00025737     0.00099664
     72      2      C          -0.00123403    -0.00092921    -0.00223590
     73      2      C           0.00038502     0.00017732     0.00240824
     74      2      C           0.00030233     0.00001683     0.00122135
     75      2      C           0.00116761     0.00098412     0.00204102
     76      2      C          -0.00013382    -0.00360088    -0.00202133
     77      1      N          -0.00151070     0.00432394     0.00645725
     78      1      N          -0.00025302    -0.00072294    -0.00785738
     79      2      C           0.00024751    -0.00054681    -0.00108471
     80      2      C           0.00080413    -0.00195708     0.00125357
     81      2      C           0.00061727     0.00080475    -0.00074465
     82      2      C           0.00059836    -0.00513085     0.00214745
     83      2      C           0.00137924     0.00333610    -0.00024137
     84      2      C          -0.00023237     0.00268997    -0.00087225
     85      2      C           0.01005642     0.00357157    -0.00028415
     86      2      C           0.00382891     0.00524214     0.00683269
     87      3      H          -0.00058682     0.00039612    -0.00109343
     88      3      H           0.00067193    -0.00146323     0.00012533
     89      3      H           0.00154350     0.00114424     0.00069400
     90      3      H           0.00190428    -0.00032949     0.00242297
     91      3      H          -0.00104574    -0.00152528    -0.00082452
     92      3      H           0.00050232    -0.00306023    -0.00084896
     93      3      H           0.00041478     0.00093557    -0.00029293
     94      3      H           0.00115618    -0.00125446     0.00104506
     95      3      H          -0.00206342    -0.00070727     0.00053141
     96      3      H           0.00081826    -0.00091389    -0.00136935
     97      2      C          -0.00215277     0.00302492    -0.00192094
     98      2      C          -0.00456060     0.00097050     0.00087665
     99      2      C          -0.00118060    -0.00124339     0.00177241
    100      2      C           0.00235928    -0.00001169    -0.00162274
    101      2      C          -0.00030355     0.00140380    -0.00114783
    102      2      C           0.00549196    -0.00146084     0.00092993
    103      1      N          -0.00218822     0.00233326     0.00791898
    104      1      N          -0.00191627    -0.00216756    -0.00716685
    105      2      C          -0.00047413     0.00171808    -0.00143493
    106      2      C           0.00279871     0.00143616     0.00220139
    107      2      C          -0.00062166    -0.00104513     0.00068922
    108      2      C           0.00400662     0.00383069    -0.00075594
    109      2      C          -0.00106582    -0.00336908     0.00214732
    110      2      C          -0.00348571    -0.00262080     0.00007888
    111      2      C          -0.00133748     0.00516296    -0.01297324
    112      2      C           0.00332731    -0.00724357     0.01233418
    113      3      H          -0.00128095     0.00061096     0.00036135
    114      3      H           0.00253199     0.00021523    -0.00027083
    115      3      H           0.00068780    -0.00207328     0.00246345
    116      3      H           0.00298552    -0.00068539     0.00211767
    117      3      H          -0.00099637     0.00230815    -0.00262029
    118      3      H           0.00219555     0.00202827    -0.00220004
    119      3      H          -0.00136219    -0.00048253    -0.00043011
    120      3      H           0.00255828     0.00096163    -0.00016460
    121      3      H           0.00078575    -0.00055347     0.00214127
    122      3      H          -0.00136362     0.00226623    -0.00112708
 SUM OF ATOMIC FORCES          -0.00020688    -0.00259629     0.00329363     0.00419899

 Number of electrons:                                                        340
 Number of occupied orbitals:                                                170
 Number of molecular orbitals:                                               170

 Number of orbital functions:                                               1154
 Number of independent orbital functions:                                   1154

 Extrapolation method: ASPC


 SCF WAVEFUNCTION OPTIMIZATION

  ----------------------------------- OT ---------------------------------------
  Minimizer      : CG                  : conjugate gradient
  Preconditioner : FULL_SINGLE_INVERSE : inversion of 
                                         H + eS - 2*(Sc)(c^T*H*c+const)(Sc)^T
  Precond_solver : DEFAULT
  Line search    : 2PNT                : 2 energies, one gradient
  stepsize       :    0.08000000                  energy_gap     :    0.08000000
  eps_taylor     :   0.10000E-15                  max_taylor     :             4
  ----------------------------------- OT ---------------------------------------

  Step     Update method      Time    Convergence         Total energy    Change
  ------------------------------------------------------------------------------
     1 OT CG       0.80E-01  146.5     0.00192006      -477.6330873024 -4.78E+02
     2 OT LS       0.11E+00  105.2                     -477.6707528894
     3 OT CG       0.11E+00  173.3     0.00166979      -477.6745873817 -4.15E-02
     4 OT LS       0.41E-01  105.5                     -477.6500696447
     5 OT CG       0.41E-01  174.1     0.00084690      -477.6859468295 -1.14E-02
     6 OT LS       0.53E-01  106.1                     -477.6895034351
     7 OT CG       0.53E-01  173.8     0.00038598      -477.6896894192 -3.74E-03
     8 OT LS       0.71E-01  106.0                     -477.6906561922
     9 OT CG       0.71E-01  174.0     0.00021941      -477.6907189691 -1.03E-03
    10 OT LS       0.57E-01  105.3                     -477.6909706791
    11 OT CG       0.57E-01  173.5     0.00012819      -477.6909866227 -2.68E-04
    12 OT LS       0.49E-01  105.6                     -477.6910640120
    13 OT CG       0.49E-01  173.8     0.00006380      -477.6910658642 -7.92E-05
    14 OT LS       0.57E-01  106.0                     -477.6910882040
    15 OT CG       0.57E-01  173.6     0.00003652      -477.6910886381 -2.28E-05
    16 OT LS       0.56E-01  105.4                     -477.6910959467
    17 OT CG       0.56E-01  174.6     0.00001824      -477.6910959498 -7.31E-06
    18 OT LS       0.60E-01  105.7                     -477.6910978880
    19 OT CG       0.60E-01  174.1     0.00001027      -477.6910978955 -1.95E-06
    20 OT LS       0.54E-01  105.2                     -477.6910984498
    21 OT CG       0.54E-01  174.4     0.00000563      -477.6910984555 -5.60E-07
    22 OT LS       0.62E-01  105.6                     -477.6910986452
    23 OT CG       0.62E-01  175.5     0.00000296      -477.6910986485 -1.93E-07
    24 OT LS       0.61E-01  105.8                     -477.6910987008
    25 OT CG       0.61E-01  175.2     0.00000162      -477.6910987009 -5.24E-08
    26 OT LS       0.59E-01  105.4                     -477.6910987162
    27 OT CG       0.59E-01  176.0     0.00000102      -477.6910987162 -1.54E-08
    28 OT LS       0.55E-01  106.0                     -477.6910987218
    29 OT CG       0.55E-01  175.7     0.00000058      -477.6910987218 -5.62E-09

  *** SCF run converged in    29 steps ***


  Electronic density on regular grids:       -339.9999995623        0.0000004377
  Core density on regular grids:              339.9999978985       -0.0000021015
  Total charge density on r-space grids:       -0.0000016638
  Total charge density g-space grids:          -0.0000016638

  Overlap energy of the core charge distribution:               0.00001717164899
  Self energy of the core charge distribution:              -1144.16468558070414
  Core Hamiltonian energy:                                    351.27798044625956
  Hartree energy:                                             463.24761794681473
  Exchange-correlation energy:                               -148.05202870584449

  Total energy:                                              -477.69109872182537

  outer SCF iter =    1 RMS gradient =   0.58E-06 energy =       -477.6910987218
  outer SCF loop converged in   1 iterations or   29 steps


 ENERGY| Total FORCE_EVAL ( QS ) energy (a.u.):             -477.691098723710752


 ATOMIC FORCES in [a.u.]

 # Atom   Kind   Element          X              Y              Z
      1      1      N          -0.00565513     0.00034531     0.00303814
      2      2      C          -0.00044562     0.00211855    -0.00208431
      3      2      C           0.00151382    -0.00044080    -0.00284764
      4      2      C           0.00195476     0.00240840    -0.00145524
      5      2      C          -0.00020663    -0.00107560     0.00191873
      6      2      C          -0.00229646    -0.00091464     0.00325781
      7      2      C           0.00035497    -0.00298256     0.00037113
      8      1      N           0.00150416     0.00212733    -0.00089457
      9      1      N          -0.00493869     0.00035374     0.00090903
     10      1      N          -0.00152236     0.00553468     0.00022946
     11      3      H           0.00037558    -0.00186198    -0.00133752
     12      3      H          -0.00141914     0.00062022     0.00169132
     13      3      H           0.00105328    -0.00128178    -0.00026047
     14      3      H          -0.00133202     0.00090271    -0.00013941
     15      3      H          -0.00035378     0.00101116     0.00040951
     16      3      H           0.00283595     0.00054531     0.00043314
     17      3      H           0.00061369    -0.00152710     0.00010016
     18      3      H          -0.00258632     0.00044460     0.00061607
     19      3      H           0.00034712    -0.00085432    -0.00057850
     20      3      H           0.00022789    -0.00211491     0.00286521
     21      3      H          -0.00052982    -0.00044720     0.00150335
     22      3      H           0.00228741     0.00003158    -0.00031054
     23      1      N          -0.00085295     0.00279443    -0.00551543
     24      2      C           0.00253306     0.00077570     0.00147036
     25      2      C           0.00096284    -0.00389194     0.00020490
     26      2      C          -0.00291041    -0.00200713     0.00129232
     27      2      C           0.00185585     0.00021738    -0.00136286
     28      2      C           0.00082649     0.00185460     0.00038889
     29      2      C          -0.00325313     0.00063169     0.00073392
     30      1      N           0.00054890    -0.00155553    -0.00518407
     31      1      N          -0.00054286     0.00359207    -0.00252313
     32      1      N          -0.00427595    -0.00271761    -0.00091514
     33      3      H           0.00032359    -0.00033175    -0.00124601
     34      3      H          -0.00162914     0.00008222     0.00073365
     35      3      H           0.00027802    -0.00051452    -0.00031618
     36      3      H           0.00235834    -0.00112569     0.00169356
     37      3      H           0.00027646    -0.00128381    -0.00094382
     38      3      H          -0.00138221    -0.00180063     0.00069093
     39      3      H           0.00194852     0.00145848    -0.00131857
     40      3      H          -0.00051275     0.00096055     0.00068497
     41      3      H           0.00006841     0.00071254     0.00162274
     42      3      H          -0.00094579     0.00145178    -0.00227151
     43      3      H          -0.00127975    -0.00108455     0.00278709
     44      3      H          -0.00085668     0.00013193    -0.00242663
     45      2      C          -0.00037419     0.00058994     0.00185889
     46      2      C           0.00061053     0.00075976    -0.00031229
     47      2      C           0.00197292    -0.00020701     0.00176432
     48      2      C          -0.00021030    -0.00038520    -0.00318839
     49      2      C          -0.00018389     0.00154988    -0.00103760
     50      2      C           0.00086590     0.00094808    -0.00167540
     51      1      N           0.00062997    -0.00312412    -0.00048647
     52      1      N          -0.00299357    -0.00014358    -0.00066210
     53      2      C          -0.00080490    -0.00079809     0.00169114
     54      2      C           0.00033631     0.00047923     0.00081633
     55      2      C           0.00027624     0.00128485     0.00077653
     56      2      C          -0.00005434    -0.00068197     0.00062718
     57      2      C           0.00162172     0.00118177     0.00058233
     58      2      C          -0.00097061     0.00144310    -0.00007333
     59      2      C          -0.00054421    -0.00239728    -0.00211223
     60      2      C           0.00179730    -0.00257997     0.00198512
     61      3      H          -0.00180189     0.00040889    -0.00014117
     62      3      H          -0.00248102     0.00033670     0.00121380
     63      3      H           0.00048935    -0.00082806     0.00214417
     64      3      H           0.00040057    -0.00034538    -0.00162179
     65      3      H          -0.00068034    -0.00102102    -0.00233347
     66      3      H          -0.00099589    -0.00043453     0.00040617
     67      3      H           0.00055375    -0.00136986    -0.00048860
     68      3      H           0.00164010    -0.00093890    -0.00278415
     69      3      H           0.00146508     0.00186688     0.00493715
     70      3      H          -0.00212472     0.00121486    -0.00062820
     71      2      C           0.00016704    -0.00025019     0.00079138
     72      2      C           0.00107058     0.00009439    -0.00057571
     73      2      C           0.00034486    -0.00022094     0.00210911
     74      2      C           0.00123033    -0.00093654     0.00026334
     75      2      C           0.00083744     0.00016297     0.00164172
     76      2      C           0.00034418    -0.00135139    -0.00018485
     77      1      N          -0.00023275     0.00277166     0.00226384
     78      1      N          -0.00118107     0.00059244    -0.00330245
     79      2      C           0.00060268    -0.00054683    -0.00103138
     80      2      C           0.00086555    -0.00175320     0.00192941
     81      2      C           0.00100284    -0.00080502     0.00020412
     82      2      C           0.00079126    -0.00082893     0.00100205
     83      2      C           0.00090143     0.00107424    -0.00074135
     84      2      C          -0.00057528    -0.00037440    -0.00017567
     85      2      C           0.00294866     0.00038204    -0.00090220
     86      2      C           0.00107289     0.00030108     0.00296109
     87      3      H          -0.00067972     0.00065102    -0.00096095
     88      3      H           0.00003317    -0.00168269    -0.00023109
     89      3      H           0.00089548     0.00039163    -0.00026346
     90      3      H          -0.00006025    -0.00008170     0.00191668
     91      3      H          -0.00060080    -0.00069164    -0.00024674
     92      3      H           0.00047963    -0.00143266    -0.00151502
     93      3      H           0.00011234     0.00064966    -0.00083422
     94      3      H           0.00132789    -0.00036297     0.00102619
     95      3      H          -0.00264682    -0.00061782     0.00070920
     96      3      H           0.00059871    -0.00125837    -0.00185741
     97      2      C          -0.00116633     0.00177338     0.00023135
     98      2      C          -0.00096410    -0.00033634     0.00143474
     99      2      C          -0.00025644    -0.00128975     0.00154887
    100      2      C           0.00365888    -0.00075251    -0.00161734
    101      2      C           0.00181027     0.00063158    -0.00039886
    102      2      C           0.00109345     0.00051346    -0.00059494
    103      1      N          -0.00252078     0.00003597     0.00387863
    104      1      N          -0.00175929    -0.00034787    -0.00255021
    105      2      C          -0.00054256     0.00179981    -0.00115725
    106      2      C           0.00311298     0.00243044     0.00148290
    107      2      C           0.00123566     0.00072401     0.00054067
    108      2      C           0.00132102    -0.00001726     0.00056705
    109      2      C          -0.00083509    -0.00138483    -0.00003249
    110      2      C          -0.00110944     0.00023065    -0.00110710
    111      2      C           0.00117923     0.00107707    -0.00393942
    112      2      C           0.00188015    -0.00070010     0.00406226
    113      3      H          -0.00130810     0.00045882     0.00049529
    114      3      H           0.00122353     0.00103875    -0.00110021
    115      3      H           0.00009067    -0.00071762     0.00034741
    116      3      H           0.00043954     0.00019377     0.00177829
    117      3      H          -0.00079981     0.00075766    -0.00047859
    118      3      H           0.00044360     0.00008899    -0.00185246
    119      3      H          -0.00141409    -0.00045098    -0.00042377
    120      3      H           0.00176968    -0.00047604     0.00069807
    121      3      H           0.00054065    -0.00071809     0.00248941
    122      3      H          -0.00177540     0.00207237    -0.00143108
 SUM OF ATOMIC FORCES          -0.00124041    -0.00138694     0.00383961     0.00426672

 Number of electrons:                                                        340
 Number of occupied orbitals:                                                170
 Number of molecular orbitals:                                               170

 Number of orbital functions:                                               1154
 Number of independent orbital functions:                                   1154

 Extrapolation method: ASPC


 SCF WAVEFUNCTION OPTIMIZATION

  ----------------------------------- OT ---------------------------------------
  Minimizer      : CG                  : conjugate gradient
  Preconditioner : FULL_SINGLE_INVERSE : inversion of 
                                         H + eS - 2*(Sc)(c^T*H*c+const)(Sc)^T
  Precond_solver : DEFAULT
  Line search    : 2PNT                : 2 energies, one gradient
  stepsize       :    0.08000000                  energy_gap     :    0.08000000
  eps_taylor     :   0.10000E-15                  max_taylor     :             4
  ----------------------------------- OT ---------------------------------------

  Step     Update method      Time    Convergence         Total energy    Change
  ------------------------------------------------------------------------------
     1 OT CG       0.80E-01  148.5     0.00078190      -477.6815134232 -4.78E+02
     2 OT LS       0.12E+00  105.4                     -477.6878903555
     3 OT CG       0.12E+00  175.5     0.00066272      -477.6886608975 -7.15E-03
     4 OT LS       0.42E-01  106.6                     -477.6843351408
     5 OT CG       0.42E-01  175.2     0.00033257      -477.6904599735 -1.80E-03
     6 OT LS       0.55E-01  106.3                     -477.6910231922
     7 OT CG       0.55E-01  175.2     0.00015018      -477.6910577474 -5.98E-04
     8 OT LS       0.73E-01  106.0                     -477.6912102396
     9 OT CG       0.73E-01  174.9     0.00008321      -477.6912202479 -1.63E-04
    10 OT LS       0.61E-01  105.7                     -477.6912599277
    11 OT CG       0.61E-01  173.8     0.00004487      -477.6912616580 -4.14E-05
    12 OT LS       0.54E-01  105.2                     -477.6912722203
    13 OT CG       0.54E-01  174.4     0.00002269      -477.6912723820 -1.07E-05
    14 OT LS       0.60E-01  105.8                     -477.6912753632
    15 OT CG       0.60E-01  174.6     0.00001349      -477.6912753861 -3.00E-06
    16 OT LS       0.51E-01  105.8                     -477.6912762673
    17 OT CG       0.51E-01  174.8     0.00000678      -477.6912762937 -9.08E-07
    18 OT LS       0.60E-01  105.3                     -477.6912765593
    19 OT CG       0.60E-01  174.8     0.00000370      -477.6912765661 -2.72E-07
    20 OT LS       0.56E-01  106.0                     -477.6912766410
    21 OT CG       0.56E-01  174.2     0.00000210      -477.6912766414 -7.53E-08
    22 OT LS       0.60E-01  105.7                     -477.6912766673
    23 OT CG       0.60E-01  175.2     0.00000107      -477.6912766674 -2.60E-08
    24 OT LS       0.65E-01  104.9                     -477.6912766746
    25 OT CG       0.65E-01  173.9     0.00000055      -477.6912766746 -7.27E-09

  *** SCF run converged in    25 steps ***


  Electronic density on regular grids:       -339.9999995620        0.0000004380
  Core density on regular grids:              339.9999978994       -0.0000021006
  Total charge density on r-space grids:       -0.0000016626
  Total charge density g-space grids:          -0.0000016626

  Overlap energy of the core charge distribution:               0.00001722701088
  Self energy of the core charge distribution:              -1144.16468558070414
  Core Hamiltonian energy:                                    351.27797242021109
  Hartree energy:                                             463.24707303406564
  Exchange-correlation energy:                               -148.05165377522556

  Total energy:                                              -477.69127667464215

  outer SCF iter =    1 RMS gradient =   0.55E-06 energy =       -477.6912766746
  outer SCF loop converged in   1 iterations or   25 steps


 ENERGY| Total FORCE_EVAL ( QS ) energy (a.u.):             -477.691276676747520


 ATOMIC FORCES in [a.u.]

 # Atom   Kind   Element          X              Y              Z
      1      1      N          -0.00558580     0.00060335     0.00253522
      2      2      C           0.00081906     0.00165821    -0.00297479
      3      2      C           0.00156492    -0.00002761    -0.00335444
      4      2      C           0.00353506     0.00209107    -0.00150613
      5      2      C           0.00086534    -0.00139511     0.00245406
      6      2      C          -0.00245703    -0.00140244     0.00355919
      7      2      C           0.00097599    -0.00367816    -0.00071932
      8      1      N           0.00212598     0.00496831     0.00023392
      9      1      N          -0.00400983    -0.00127398     0.00472638
     10      1      N          -0.00469333     0.00383521     0.00012213
     11      3      H           0.00009772    -0.00164110    -0.00114149
     12      3      H          -0.00211473     0.00064979     0.00230460
     13      3      H           0.00057206    -0.00153127     0.00004055
     14      3      H          -0.00115997     0.00085430     0.00007412
     15      3      H          -0.00129002     0.00135524     0.00067545
     16      3      H           0.00232487     0.00016455     0.00033112
     17      3      H           0.00030687    -0.00099258     0.00008475
     18      3      H          -0.00280670     0.00057282     0.00025257
     19      3      H           0.00052560    -0.00081085    -0.00059475
     20      3      H           0.00018466    -0.00199169     0.00266298
     21      3      H          -0.00061342     0.00036606     0.00202202
     22      3      H           0.00158152     0.00013737    -0.00030563
     23      1      N          -0.00078841     0.00278940    -0.00587545
     24      2      C           0.00238049     0.00078647     0.00333349
     25      2      C           0.00201428    -0.00454087     0.00129021
     26      2      C          -0.00319193    -0.00322462     0.00147821
     27      2      C           0.00258909     0.00013905    -0.00065547
     28      2      C           0.00169012     0.00186892     0.00123920
     29      2      C          -0.00403743     0.00092252     0.00198007
     30      1      N          -0.00222582     0.00084044    -0.00598583
     31      1      N          -0.00172398     0.00092208    -0.00450987
     32      1      N          -0.00511390    -0.00045203    -0.00455940
     33      3      H           0.00023245     0.00013618    -0.00218692
     34      3      H          -0.00157652    -0.00021293     0.00035595
     35      3      H           0.00002434    -0.00010318    -0.00121535
     36      3      H           0.00180473    -0.00071455     0.00173195
     37      3      H           0.00014131    -0.00055295    -0.00143578
     38      3      H          -0.00097316    -0.00159714     0.00071105
     39      3      H           0.00155202     0.00121584    -0.00142879
     40      3      H          -0.00071302     0.00100594     0.00068028
     41      3      H           0.00006006     0.00050117     0.00104191
     42      3      H          -0.00135638     0.00121313    -0.00238272
     43      3      H          -0.00100332    -0.00055698     0.00227968
     44      3      H          -0.00023624    -0.00025338    -0.00289969
     45      2      C          -0.00211958     0.00128079     0.00350609
     46      2      C           0.00115028     0.00083794    -0.00207632
     47      2      C           0.00213225    -0.00058090     0.00232023
     48      2      C          -0.00026852    -0.00038914    -0.00317827
     49      2      C           0.00044102     0.00107590    -0.00132421
     50      2      C           0.00194801     0.00063407    -0.00300021
     51      1      N           0.00288718    -0.00453172     0.00236760
     52      1      N          -0.00514162     0.00128739    -0.00284949
     53      2      C          -0.00078322    -0.00065042     0.00148546
     54      2      C          -0.00037037     0.00061308     0.00104558
     55      2      C           0.00071857     0.00120477     0.00122948
     56      2      C           0.00022533    -0.00094750     0.00015759
     57      2      C           0.00075847     0.00141572     0.00125043
     58      2      C          -0.00114494     0.00138317     0.00005380
     59      2      C          -0.00111826    -0.00466099    -0.00359645
     60      2      C           0.00477498    -0.00482045     0.00237480
     61      3      H          -0.00220114     0.00054444     0.00041090
     62      3      H          -0.00300582     0.00072111     0.00094102
     63      3      H           0.00036204    -0.00072818     0.00218282
     64      3      H           0.00065932    -0.00050589    -0.00140222
     65      3      H          -0.00084186    -0.00093737    -0.00206880
     66      3      H          -0.00153294    -0.00029025     0.00012824
     67      3      H           0.00117765    -0.00153569    -0.00098730
     68      3      H           0.00237575    -0.00109854    -0.00232303
     69      3      H           0.00142416     0.00188992     0.00464556
     70      3      H          -0.00223685     0.00122959    -0.00038895
     71      2      C          -0.00000872    -0.00005540     0.00086952
     72      2      C           0.00017708    -0.00030290    -0.00121986
     73      2      C           0.00036189    -0.00006603     0.00222676
     74      2      C           0.00086994    -0.00056780     0.00063423
     75      2      C           0.00096467     0.00048203     0.00179857
     76      2      C           0.00015896    -0.00222439    -0.00089822
     77      1      N          -0.00072295     0.00336804     0.00387568
     78      1      N          -0.00081999     0.00008872    -0.00504986
     79      2      C           0.00046534    -0.00054648    -0.00105366
     80      2      C           0.00084225    -0.00183081     0.00166855
     81      2      C           0.00085392    -0.00018129    -0.00016312
     82      2      C           0.00071531    -0.00250337     0.00144694
     83      2      C           0.00108851     0.00196035    -0.00054850
     84      2      C          -0.00044285     0.00081176    -0.00044621
     85      2      C           0.00566354     0.00161437    -0.00066188
     86      2      C           0.00212814     0.00220542     0.00443647
     87      3      H          -0.00064383     0.00055263    -0.00101210
     88      3      H           0.00027937    -0.00159733    -0.00009325
     89      3      H           0.00114653     0.00068354     0.00010753
     90      3      H           0.00070276    -0.00017701     0.00211411
     91      3      H          -0.00077330    -0.00101462    -0.00047073
     92      3      H           0.00048752    -0.00206480    -0.00125778
     93      3      H           0.00022921     0.00076042    -0.00062515
     94      3      H           0.00126127    -0.00070713     0.00103311
     95      3      H          -0.00242360    -0.00065361     0.00063927
     96      3      H           0.00068233    -0.00112736    -0.00166977
     97      2      C          -0.00155597     0.00226274    -0.00060633
     98      2      C          -0.00235472     0.00016831     0.00122045
     99      2      C          -0.00061408    -0.00127188     0.00163569
    100      2      C           0.00315569    -0.00046423    -0.00162392
    101      2      C           0.00098811     0.00093352    -0.00069122
    102      2      C           0.00280521    -0.00025493    -0.00000119
    103      1      N          -0.00239150     0.00093790     0.00543332
    104      1      N          -0.00182239    -0.00105191    -0.00432644
    105      2      C          -0.00051616     0.00176844    -0.00126565
    106      2      C           0.00299379     0.00204387     0.00176592
    107      2      C           0.00051357     0.00003539     0.00059958
    108      2      C           0.00236823     0.00148101     0.00005256
    109      2      C          -0.00092967    -0.00216193     0.00081651
    110      2      C          -0.00202772    -0.00087207    -0.00064906
    111      2      C           0.00019413     0.00263712    -0.00738553
    112      2      C           0.00241497    -0.00321215     0.00721049
    113      3      H          -0.00129770     0.00051770     0.00044377
    114      3      H           0.00172658     0.00072122    -0.00077937
    115      3      H           0.00032107    -0.00124417     0.00117054
    116      3      H           0.00142990    -0.00014960     0.00191298
    117      3      H          -0.00087794     0.00135957    -0.00131217
    118      3      H           0.00112430     0.00084446    -0.00199028
    119      3      H          -0.00139396    -0.00046321    -0.00042608
    120      3      H           0.00207197     0.00007754     0.00036451
    121      3      H           0.00063801    -0.00065663     0.00235808
    122      3      H          -0.00161550     0.00215123    -0.00131651
 SUM OF ATOMIC FORCES          -0.00084093    -0.00187088     0.00366484     0.00419981

 Number of electrons:                                                        340
 Number of occupied orbitals:                                                170
 Number of molecular orbitals:                                               170

 Number of orbital functions:                                               1154
 Number of independent orbital functions:                                   1154

 Extrapolation method: ASPC


 SCF WAVEFUNCTION OPTIMIZATION

  ----------------------------------- OT ---------------------------------------
  Minimizer      : CG                  : conjugate gradient
  Preconditioner : FULL_SINGLE_INVERSE : inversion of 
                                         H + eS - 2*(Sc)(c^T*H*c+const)(Sc)^T
  Precond_solver : DEFAULT
  Line search    : 2PNT                : 2 energies, one gradient
  stepsize       :    0.08000000                  energy_gap     :    0.08000000
  eps_taylor     :   0.10000E-15                  max_taylor     :             4
  ----------------------------------- OT ---------------------------------------

  Step     Update method      Time    Convergence         Total energy    Change
  ------------------------------------------------------------------------------
     1 OT CG       0.80E-01  147.2     0.00007186      -477.6911949060 -4.78E+02
     2 OT LS       0.12E+00  105.1                     -477.6912489629
     3 OT CG       0.12E+00  174.0     0.00005928      -477.6912557436 -6.08E-05
     4 OT LS       0.41E-01  105.3                     -477.6912173700
     5 OT CG       0.41E-01  173.7     0.00002987      -477.6912698813 -1.41E-05
     6 OT LS       0.55E-01  105.4                     -477.6912744063
     7 OT CG       0.55E-01  173.8     0.00001326      -477.6912747345 -4.85E-06
     8 OT LS       0.74E-01  105.8                     -477.6912759323
     9 OT CG       0.74E-01  174.0     0.00000765      -477.6912760132 -1.28E-06
    10 OT LS       0.59E-01  105.2                     -477.6912763307
    11 OT CG       0.59E-01  173.7     0.00000405      -477.6912763525 -3.39E-07
    12 OT LS       0.54E-01  105.4                     -477.6912764381
    13 OT CG       0.54E-01  173.8     0.00000218      -477.6912764389 -8.64E-08
    14 OT LS       0.57E-01  105.6                     -477.6912764651
    15 OT CG       0.57E-01  173.6     0.00000130      -477.6912764652 -2.63E-08
    16 OT LS       0.54E-01  104.9                     -477.6912764742
    17 OT CG       0.54E-01  174.3     0.00000064      -477.6912764742 -8.97E-09

  *** SCF run converged in    17 steps ***


  Electronic density on regular grids:       -339.9999995618        0.0000004382
  Core density on regular grids:              339.9999978993       -0.0000021007
  Total charge density on r-space grids:       -0.0000016626
  Total charge density g-space grids:          -0.0000016626

  Overlap energy of the core charge distribution:               0.00001722929465
  Self energy of the core charge distribution:              -1144.16468558070414
  Core Hamiltonian energy:                                    351.27791036739825
  Hartree energy:                                             463.24710290653252
  Exchange-correlation energy:                               -148.05162139670040

  Total energy:                                              -477.69127647417918

  outer SCF iter =    1 RMS gradient =   0.64E-06 energy =       -477.6912764742
  outer SCF loop converged in   1 iterations or   17 steps


 ENERGY| Total FORCE_EVAL ( QS ) energy (a.u.):             -477.691276476630378


 ATOMIC FORCES in [a.u.]

 # Atom   Kind   Element          X              Y              Z
      1      1      N          -0.00558306     0.00061282     0.00251685
      2      2      C           0.00086512     0.00164175    -0.00300663
      3      2      C           0.00156701    -0.00001317    -0.00337262
      4      2      C           0.00359210     0.00207903    -0.00150799
      5      2      C           0.00090365    -0.00140663     0.00247308
      6      2      C          -0.00246293    -0.00142013     0.00356990
      7      2      C           0.00099822    -0.00370316    -0.00075825
      8      1      N           0.00214832     0.00507095     0.00027414
      9      1      N          -0.00397693    -0.00133297     0.00486426
     10      1      N          -0.00480753     0.00377339     0.00011843
     11      3      H           0.00008762    -0.00163308    -0.00113453
     12      3      H          -0.00214015     0.00065071     0.00232682
     13      3      H           0.00055454    -0.00154020     0.00005137
     14      3      H          -0.00115372     0.00085258     0.00008194
     15      3      H          -0.00132386     0.00136782     0.00068520
     16      3      H           0.00230654     0.00015095     0.00032745
     17      3      H           0.00029609    -0.00097292     0.00008417
     18      3      H          -0.00281487     0.00057741     0.00023949
     19      3      H           0.00053221    -0.00080919    -0.00059532
     20      3      H           0.00018301    -0.00198729     0.00265567
     21      3      H          -0.00061636     0.00039536     0.00204073
     22      3      H           0.00155587     0.00014128    -0.00030569
     23      1      N          -0.00078612     0.00278926    -0.00588779
     24      2      C           0.00237497     0.00078654     0.00339992
     25      2      C           0.00205159    -0.00456387     0.00132954
     26      2      C          -0.00320196    -0.00326810     0.00148479
     27      2      C           0.00261531     0.00013633    -0.00063009
     28      2      C           0.00172090     0.00186944     0.00126976
     29      2      C          -0.00406536     0.00093299     0.00202449
     30      1      N          -0.00232561     0.00092762    -0.00601493
     31      1      N          -0.00176678     0.00082633    -0.00458132
     32      1      N          -0.00514402    -0.00037008    -0.00469111
     33      3      H           0.00022912     0.00015320    -0.00222075
     34      3      H          -0.00157457    -0.00022361     0.00034238
     35      3      H           0.00001537    -0.00008827    -0.00124800
     36      3      H           0.00178482    -0.00069977     0.00173328
     37      3      H           0.00013637    -0.00052670    -0.00145352
     38      3      H          -0.00095823    -0.00158975     0.00071175
     39      3      H           0.00153763     0.00120672    -0.00143251
     40      3      H          -0.00072032     0.00100764     0.00068006
     41      3      H           0.00006007     0.00049306     0.00102072
     42      3      H          -0.00137131     0.00120462    -0.00238683
     43      3      H          -0.00099316    -0.00053785     0.00226145
     44      3      H          -0.00021398    -0.00026731    -0.00291680
     45      2      C          -0.00218183     0.00130513     0.00356565
     46      2      C           0.00116937     0.00084105    -0.00213971
     47      2      C           0.00213736    -0.00059398     0.00234020
     48      2      C          -0.00027027    -0.00038925    -0.00317682
     49      2      C           0.00046391     0.00105818    -0.00133354
     50      2      C           0.00198655     0.00062293    -0.00304824
     51      1      N           0.00296565    -0.00458117     0.00246653
     52      1      N          -0.00521656     0.00133794    -0.00292592
     53      2      C          -0.00078211    -0.00064502     0.00147802
     54      2      C          -0.00039687     0.00061827     0.00105344
     55      2      C           0.00073518     0.00120189     0.00124576
     56      2      C           0.00023544    -0.00095741     0.00014058
     57      2      C           0.00072693     0.00142439     0.00127431
     58      2      C          -0.00115030     0.00138063     0.00005821
     59      2      C          -0.00113884    -0.00474239    -0.00364937
     60      2      C           0.00488183    -0.00490123     0.00238937
     61      3      H          -0.00221552     0.00054927     0.00043081
     62      3      H          -0.00302425     0.00073467     0.00093132
     63      3      H           0.00035729    -0.00072444     0.00218416
     64      3      H           0.00066838    -0.00051150    -0.00139438
     65      3      H          -0.00084735    -0.00093455    -0.00205940
     66      3      H          -0.00155215    -0.00028520     0.00011836
     67      3      H           0.00119990    -0.00154166    -0.00100508
     68      3      H           0.00240155    -0.00110409    -0.00230672
     69      3      H           0.00142260     0.00189061     0.00463516
     70      3      H          -0.00224034     0.00122985    -0.00038069
     71      2      C          -0.00001480    -0.00004842     0.00087196
     72      2      C           0.00014463    -0.00031656    -0.00124241
     73      2      C           0.00036286    -0.00006081     0.00223106
     74      2      C           0.00085623    -0.00055436     0.00064732
     75      2      C           0.00096949     0.00049361     0.00180448
     76      2      C           0.00015192    -0.00225562    -0.00092358
     77      1      N          -0.00073995     0.00338958     0.00393348
     78      1      N          -0.00080750     0.00007059    -0.00511397
     79      2      C           0.00046013    -0.00054745    -0.00105393
     80      2      C           0.00084142    -0.00183407     0.00165900
     81      2      C           0.00084866    -0.00015877    -0.00017627
     82      2      C           0.00071255    -0.00256313     0.00146269
     83      2      C           0.00109503     0.00199149    -0.00054103
     84      2      C          -0.00043732     0.00085539    -0.00045535
     85      2      C           0.00576203     0.00165801    -0.00065349
     86      2      C           0.00216649     0.00227353     0.00449019
     87      3      H          -0.00064254     0.00054889    -0.00101417
     88      3      H           0.00028808    -0.00159428    -0.00008834
     89      3      H           0.00115559     0.00069415     0.00012089
     90      3      H           0.00073004    -0.00018045     0.00212111
     91      3      H          -0.00077956    -0.00102616    -0.00047872
     92      3      H           0.00048783    -0.00208761    -0.00124847
     93      3      H           0.00023329     0.00076421    -0.00061785
     94      3      H           0.00125882    -0.00071909     0.00103313
     95      3      H          -0.00241560    -0.00065475     0.00063673
     96      3      H           0.00068538    -0.00112239    -0.00166307
     97      2      C          -0.00156864     0.00227976    -0.00063692
     98      2      C          -0.00240520     0.00018729     0.00121159
     99      2      C          -0.00062494    -0.00127215     0.00163906
    100      2      C           0.00313750    -0.00045398    -0.00162384
    101      2      C           0.00095857     0.00094445    -0.00070155
    102      2      C           0.00286584    -0.00028273     0.00002038
    103      1      N          -0.00238844     0.00097129     0.00548946
    104      1      N          -0.00182416    -0.00107774    -0.00438877
    105      2      C          -0.00051436     0.00176752    -0.00126962
    106      2      C           0.00298800     0.00202879     0.00177600
    107      2      C           0.00048793     0.00001098     0.00060123
    108      2      C           0.00240510     0.00153426     0.00003398
    109      2      C          -0.00093264    -0.00218925     0.00084736
    110      2      C          -0.00206109    -0.00091156    -0.00063326
    111      2      C           0.00015981     0.00269386    -0.00751052
    112      2      C           0.00243513    -0.00330240     0.00732488
    113      3      H          -0.00129732     0.00051969     0.00044220
    114      3      H           0.00174384     0.00071012    -0.00076788
    115      3      H           0.00032933    -0.00126294     0.00119969
    116      3      H           0.00146559    -0.00016192     0.00191772
    117      3      H          -0.00088055     0.00138114    -0.00134195
    118      3      H           0.00114896     0.00087177    -0.00199515
    119      3      H          -0.00139331    -0.00046346    -0.00042646
    120      3      H           0.00208270     0.00009727     0.00035250
    121      3      H           0.00064138    -0.00065442     0.00235330
    122      3      H          -0.00160987     0.00215411    -0.00131240
 SUM OF ATOMIC FORCES          -0.00082647    -0.00188810     0.00365736     0.00419812

 *******************************************************************************
 ***                 BRENT   - NUMBER OF ENERGY EVALUATIONS :       4        ***
 *******************************************************************************

 --------  Informations at step =     4 ------------
  Optimization Method        =                   CG
  Total Energy               =      -477.6912766767
  Real energy change         =        -0.0022653429
  Decrease in energy         =                  YES
  Used time                  =            26583.265

  Convergence check :
  Max. step size             =         0.0204522187
  Conv. limit for step size  =         0.0010000000
  Convergence in step size   =                   NO
  RMS step size              =         0.0063025218
  Conv. limit for RMS step   =         0.0010000000
  Convergence in RMS step    =                   NO
  Max. gradient              =         0.0097066942
  Conv. limit for gradients  =         0.0010000000
  Conv. for gradients        =                   NO
  RMS gradient               =         0.0029911988
  Conv. limit for RMS grad.  =         0.0010000000
  Conv. for gradients        =                   NO
 ---------------------------------------------------

 Number of electrons:                                                        340
 Number of occupied orbitals:                                                170
 Number of molecular orbitals:                                               170

 Number of orbital functions:                                               1154
 Number of independent orbital functions:                                   1154

 Extrapolation method: ASPC


 SCF WAVEFUNCTION OPTIMIZATION

  ----------------------------------- OT ---------------------------------------
  Minimizer      : CG                  : conjugate gradient
  Preconditioner : FULL_SINGLE_INVERSE : inversion of 
                                         H + eS - 2*(Sc)(c^T*H*c+const)(Sc)^T
  Precond_solver : DEFAULT
  Line search    : 2PNT                : 2 energies, one gradient
  stepsize       :    0.08000000                  energy_gap     :    0.08000000
  eps_taylor     :   0.10000E-15                  max_taylor     :             4
  ----------------------------------- OT ---------------------------------------

  Step     Update method      Time    Convergence         Total energy    Change
  ------------------------------------------------------------------------------
     1 OT CG       0.80E-01  146.6     0.00016269      -477.6908569264 -4.78E+02
     2 OT LS       0.12E+00  105.6                     -477.6911313220
     3 OT CG       0.12E+00  174.5     0.00013868      -477.6911629051 -3.06E-04
     4 OT LS       0.41E-01  105.2                     -477.6909759110
     5 OT CG       0.41E-01  173.8     0.00006950      -477.6912412226 -7.83E-05
     6 OT LS       0.55E-01  105.2                     -477.6912656757
     7 OT CG       0.55E-01  173.5     0.00003121      -477.6912672206 -2.60E-05
     8 OT LS       0.73E-01  105.2                     -477.6912737637
     9 OT CG       0.73E-01  173.7     0.00001758      -477.6912741942 -6.97E-06
    10 OT LS       0.59E-01  105.4                     -477.6912758978
    11 OT CG       0.59E-01  173.8     0.00000969      -477.6912759933 -1.80E-06
    12 OT LS       0.52E-01  104.9                     -477.6912764671
    13 OT CG       0.52E-01  174.3     0.00000496      -477.6912764755 -4.82E-07
    14 OT LS       0.58E-01  104.6                     -477.6912766137
    15 OT CG       0.58E-01  174.2     0.00000294      -477.6912766149 -1.39E-07
    16 OT LS       0.53E-01  105.5                     -477.6912766593
    17 OT CG       0.53E-01  174.8     0.00000146      -477.6912766597 -4.48E-08
    18 OT LS       0.60E-01  105.4                     -477.6912766721
    19 OT CG       0.60E-01  173.7     0.00000082      -477.6912766723 -1.26E-08

  *** SCF run converged in    19 steps ***


  Electronic density on regular grids:       -339.9999995620        0.0000004380
  Core density on regular grids:              339.9999978994       -0.0000021006
  Total charge density on r-space grids:       -0.0000016626
  Total charge density g-space grids:          -0.0000016626

  Overlap energy of the core charge distribution:               0.00001722701088
  Self energy of the core charge distribution:              -1144.16468558070414
  Core Hamiltonian energy:                                    351.27801108229937
  Hartree energy:                                             463.24703784431824
  Exchange-correlation energy:                               -148.05165724526708

  Total energy:                                              -477.69127667234272

  outer SCF iter =    1 RMS gradient =   0.82E-06 energy =       -477.6912766723
  outer SCF loop converged in   1 iterations or   19 steps


 ENERGY| Total FORCE_EVAL ( QS ) energy (a.u.):             -477.691276675931476


 ATOMIC FORCES in [a.u.]

 # Atom   Kind   Element          X              Y              Z
      1      1      N          -0.00558676     0.00060337     0.00253540
      2      2      C           0.00082021     0.00165766    -0.00297616
      3      2      C           0.00156504    -0.00002658    -0.00335501
      4      2      C           0.00353673     0.00209073    -0.00150524
      5      2      C           0.00086593    -0.00139537     0.00245303
      6      2      C          -0.00245699    -0.00140248     0.00355931
      7      2      C           0.00097559    -0.00367840    -0.00071869
      8      1      N           0.00212625     0.00496796     0.00023368
      9      1      N          -0.00401007    -0.00127302     0.00472503
     10      1      N          -0.00469280     0.00383610     0.00012235
     11      3      H           0.00009756    -0.00164116    -0.00114176
     12      3      H          -0.00211541     0.00064978     0.00230505
     13      3      H           0.00057204    -0.00153138     0.00004065
     14      3      H          -0.00116022     0.00085427     0.00007396
     15      3      H          -0.00129051     0.00135555     0.00067560
     16      3      H           0.00232505     0.00016467     0.00033114
     17      3      H           0.00030677    -0.00099290     0.00008487
     18      3      H          -0.00280671     0.00057282     0.00025274
     19      3      H           0.00052521    -0.00081090    -0.00059477
     20      3      H           0.00018473    -0.00199161     0.00266305
     21      3      H          -0.00061343     0.00036589     0.00202182
     22      3      H           0.00158194     0.00013728    -0.00030553
     23      1      N          -0.00078814     0.00279209    -0.00587733
     24      2      C           0.00237925     0.00078599     0.00333704
     25      2      C           0.00201533    -0.00454172     0.00129171
     26      2      C          -0.00319211    -0.00322780     0.00147680
     27      2      C           0.00258952     0.00014021    -0.00065373
     28      2      C           0.00168999     0.00186892     0.00124003
     29      2      C          -0.00403699     0.00092215     0.00197997
     30      1      N          -0.00222380     0.00083877    -0.00598547
     31      1      N          -0.00172321     0.00092256    -0.00450996
     32      1      N          -0.00511466    -0.00045366    -0.00456017
     33      3      H           0.00023248     0.00013673    -0.00218772
     34      3      H          -0.00157659    -0.00021273     0.00035585
     35      3      H           0.00002429    -0.00010288    -0.00121591
     36      3      H           0.00180500    -0.00071477     0.00173181
     37      3      H           0.00014117    -0.00055248    -0.00143575
     38      3      H          -0.00097333    -0.00159706     0.00071099
     39      3      H           0.00155211     0.00121609    -0.00142887
     40      3      H          -0.00071271     0.00100553     0.00068023
     41      3      H           0.00005997     0.00050143     0.00104196
     42      3      H          -0.00135604     0.00121316    -0.00238283
     43      3      H          -0.00100340    -0.00055696     0.00227987
     44      3      H          -0.00023632    -0.00025337    -0.00289974
     45      2      C          -0.00212131     0.00128132     0.00350691
     46      2      C           0.00115155     0.00083716    -0.00207702
     47      2      C           0.00213438    -0.00058210     0.00232067
     48      2      C          -0.00026865    -0.00038960    -0.00317876
     49      2      C           0.00043910     0.00107778    -0.00132584
     50      2      C           0.00194804     0.00063394    -0.00299983
     51      1      N           0.00288829    -0.00453212     0.00237155
     52      1      N          -0.00514287     0.00128700    -0.00284785
     53      2      C          -0.00078163    -0.00065031     0.00148382
     54      2      C          -0.00037143     0.00061367     0.00104569
     55      2      C           0.00071955     0.00120424     0.00122801
     56      2      C           0.00022550    -0.00094799     0.00015729
     57      2      C           0.00075739     0.00141602     0.00125033
     58      2      C          -0.00114449     0.00138340     0.00005250
     59      2      C          -0.00111818    -0.00465954    -0.00359511
     60      2      C           0.00477225    -0.00481749     0.00237145
     61      3      H          -0.00220090     0.00054432     0.00041070
     62      3      H          -0.00300606     0.00072125     0.00094101
     63      3      H           0.00036183    -0.00072815     0.00218340
     64      3      H           0.00065990    -0.00050638    -0.00140193
     65      3      H          -0.00084239    -0.00093721    -0.00206859
     66      3      H          -0.00153304    -0.00029027     0.00012828
     67      3      H           0.00117755    -0.00153572    -0.00098722
     68      3      H           0.00237580    -0.00109863    -0.00232303
     69      3      H           0.00142407     0.00188931     0.00464592
     70      3      H          -0.00223651     0.00122940    -0.00038903
     71      2      C          -0.00000873    -0.00005335     0.00087138
     72      2      C           0.00017936    -0.00030401    -0.00122028
     73      2      C           0.00035957    -0.00006636     0.00222482
     74      2      C           0.00086943    -0.00056617     0.00063545
     75      2      C           0.00096588     0.00048065     0.00179788
     76      2      C           0.00015694    -0.00222563    -0.00089947
     77      1      N          -0.00072097     0.00336797     0.00387433
     78      1      N          -0.00082026     0.00008783    -0.00505022
     79      2      C           0.00046408    -0.00054701    -0.00105323
     80      2      C           0.00084215    -0.00183374     0.00167066
     81      2      C           0.00085519    -0.00017829    -0.00016217
     82      2      C           0.00071466    -0.00250569     0.00144634
     83      2      C           0.00108823     0.00195886    -0.00054882
     84      2      C          -0.00044207     0.00081293    -0.00044476
     85      2      C           0.00566140     0.00161462    -0.00066128
     86      2      C           0.00212640     0.00220540     0.00443402
     87      3      H          -0.00064374     0.00055299    -0.00101188
     88      3      H           0.00027994    -0.00159729    -0.00009305
     89      3      H           0.00114668     0.00068399     0.00010794
     90      3      H           0.00070339    -0.00017687     0.00211433
     91      3      H          -0.00077325    -0.00101426    -0.00047063
     92      3      H           0.00048742    -0.00206377    -0.00125807
     93      3      H           0.00022927     0.00076077    -0.00062504
     94      3      H           0.00126124    -0.00070685     0.00103305
     95      3      H          -0.00242357    -0.00065346     0.00063923
     96      3      H           0.00068263    -0.00112670    -0.00166972
     97      2      C          -0.00155526     0.00226172    -0.00060486
     98      2      C          -0.00235408     0.00016973     0.00121816
     99      2      C          -0.00061335    -0.00127377     0.00163314
    100      2      C           0.00315779    -0.00046649    -0.00162278
    101      2      C           0.00098846     0.00093477    -0.00069313
    102      2      C           0.00280525    -0.00025455    -0.00000134
    103      1      N          -0.00239300     0.00093813     0.00543478
    104      1      N          -0.00182076    -0.00104899    -0.00432323
    105      2      C          -0.00051690     0.00176645    -0.00126327
    106      2      C           0.00299306     0.00204383     0.00176578
    107      2      C           0.00051453     0.00003374     0.00060206
    108      2      C           0.00236749     0.00148030     0.00005283
    109      2      C          -0.00093102    -0.00216096     0.00081369
    110      2      C          -0.00202630    -0.00086980    -0.00065022
    111      2      C           0.00019326     0.00263585    -0.00738305
    112      2      C           0.00241301    -0.00321170     0.00720787
    113      3      H          -0.00129784     0.00051778     0.00044357
    114      3      H           0.00172633     0.00072121    -0.00077941
    115      3      H           0.00032089    -0.00124417     0.00117068
    116      3      H           0.00142967    -0.00014969     0.00191313
    117      3      H          -0.00087791     0.00135939    -0.00131220
    118      3      H           0.00112404     0.00084429    -0.00199043
    119      3      H          -0.00139399    -0.00046319    -0.00042630
    120      3      H           0.00207285     0.00007869     0.00036412
    121      3      H           0.00063764    -0.00065649     0.00235781
    122      3      H          -0.00161581     0.00215068    -0.00131602
 SUM OF ATOMIC FORCES          -0.00084092    -0.00187087     0.00366482     0.00419979

 --------------------------
 OPTIMIZATION STEP:      5
 --------------------------

 Number of electrons:                                                        340
 Number of occupied orbitals:                                                170
 Number of molecular orbitals:                                               170

 Number of orbital functions:                                               1154
 Number of independent orbital functions:                                   1154

 Extrapolation method: ASPC


 SCF WAVEFUNCTION OPTIMIZATION

  ----------------------------------- OT ---------------------------------------
  Minimizer      : CG                  : conjugate gradient
  Preconditioner : FULL_SINGLE_INVERSE : inversion of 
                                         H + eS - 2*(Sc)(c^T*H*c+const)(Sc)^T
  Precond_solver : DEFAULT
  Line search    : 2PNT                : 2 energies, one gradient
  stepsize       :    0.08000000                  energy_gap     :    0.08000000
  eps_taylor     :   0.10000E-15                  max_taylor     :             4
  ----------------------------------- OT ---------------------------------------

  Step     Update method      Time    Convergence         Total energy    Change
  ------------------------------------------------------------------------------
     1 OT CG       0.80E-01  147.1     0.00004539      -477.6912439849 -4.78E+02
     2 OT LS       0.12E+00  105.1                     -477.6912653472
     3 OT CG       0.12E+00  173.5     0.00003873      -477.6912678019 -2.38E-05
     4 OT LS       0.42E-01  105.4                     -477.6912533688
     5 OT CG       0.42E-01  174.0     0.00001937      -477.6912739231 -6.12E-06
     6 OT LS       0.55E-01  105.2                     -477.6912758269
     7 OT CG       0.55E-01  174.8     0.00000872      -477.6912759472 -2.02E-06
     8 OT LS       0.73E-01  105.4                     -477.6912764575
     9 OT CG       0.73E-01  174.5     0.00000490      -477.6912764897 -5.43E-07
    10 OT LS       0.58E-01  105.0                     -477.6912766181
    11 OT CG       0.58E-01  173.1     0.00000256      -477.6912766267 -1.37E-07
    12 OT LS       0.56E-01  105.3                     -477.6912766627
    13 OT CG       0.56E-01  173.7     0.00000137      -477.6912766627 -3.60E-08
    14 OT LS       0.56E-01  105.8                     -477.6912766730
    15 OT CG       0.56E-01  174.0     0.00000083      -477.6912766730 -1.02E-08

  *** SCF run converged in    15 steps ***


  Electronic density on regular grids:       -339.9999995620        0.0000004380
  Core density on regular grids:              339.9999978994       -0.0000021006
  Total charge density on r-space grids:       -0.0000016626
  Total charge density g-space grids:          -0.0000016626

  Overlap energy of the core charge distribution:               0.00001722701088
  Self energy of the core charge distribution:              -1144.16468558070414
  Core Hamiltonian energy:                                    351.27797836919638
  Hartree energy:                                             463.24706318159707
  Exchange-correlation energy:                               -148.05164987007569

  Total energy:                                              -477.69127667297550

  outer SCF iter =    1 RMS gradient =   0.83E-06 energy =       -477.6912766730
  outer SCF loop converged in   1 iterations or   15 steps


 ENERGY| Total FORCE_EVAL ( QS ) energy (a.u.):             -477.691276672975505


 Number of electrons:                                                        340
 Number of occupied orbitals:                                                170
 Number of molecular orbitals:                                               170

 Number of orbital functions:                                               1154
 Number of independent orbital functions:                                   1154

 Extrapolation method: ASPC


 SCF WAVEFUNCTION OPTIMIZATION

  ----------------------------------- OT ---------------------------------------
  Minimizer      : CG                  : conjugate gradient
  Preconditioner : FULL_SINGLE_INVERSE : inversion of 
                                         H + eS - 2*(Sc)(c^T*H*c+const)(Sc)^T
  Precond_solver : DEFAULT
  Line search    : 2PNT                : 2 energies, one gradient
  stepsize       :    0.08000000                  energy_gap     :    0.08000000
  eps_taylor     :   0.10000E-15                  max_taylor     :             4
  ----------------------------------- OT ---------------------------------------

  Step     Update method      Time    Convergence         Total energy    Change
  ------------------------------------------------------------------------------
     1 OT CG       0.80E-01  146.9     0.00021267      -477.6920210058 -4.78E+02
     2 OT LS       0.12E+00  105.4                     -477.6925032161
     3 OT CG       0.12E+00  174.3     0.00016636      -477.6925743218 -5.53E-04
     4 OT LS       0.44E-01  105.1                     -477.6922985362
     5 OT CG       0.44E-01  174.2     0.00009305      -477.6926946109 -1.20E-04
     6 OT LS       0.48E-01  105.0                     -477.6927352818
     7 OT CG       0.48E-01  173.7     0.00004272      -477.6927355470 -4.09E-05
     8 OT LS       0.69E-01  104.8                     -477.6927467574
     9 OT CG       0.69E-01  173.4     0.00002355      -477.6927478635 -1.23E-05
    10 OT LS       0.60E-01  105.0                     -477.6927510284
    11 OT CG       0.60E-01  174.3     0.00001311      -477.6927511058 -3.24E-06
    12 OT LS       0.52E-01  105.3                     -477.6927519681
    13 OT CG       0.52E-01  173.8     0.00000695      -477.6927519858 -8.80E-07
    14 OT LS       0.57E-01  105.2                     -477.6927522533
    15 OT CG       0.57E-01  173.3     0.00000418      -477.6927522550 -2.69E-07
    16 OT LS       0.50E-01  105.6                     -477.6927523398
    17 OT CG       0.50E-01  174.0     0.00000210      -477.6927523413 -8.63E-08
    18 OT LS       0.65E-01  105.0                     -477.6927523679
    19 OT CG       0.65E-01  173.9     0.00000120      -477.6927523693 -2.80E-08
    20 OT LS       0.56E-01  105.6                     -477.6927523771
    21 OT CG       0.56E-01  174.0     0.00000073      -477.6927523772 -7.98E-09

  *** SCF run converged in    21 steps ***


  Electronic density on regular grids:       -339.9999995578        0.0000004422
  Core density on regular grids:              339.9999979042       -0.0000020958
  Total charge density on r-space grids:       -0.0000016536
  Total charge density g-space grids:          -0.0000016536

  Overlap energy of the core charge distribution:               0.00001688726283
  Self energy of the core charge distribution:              -1144.16468558070414
  Core Hamiltonian energy:                                    351.25483616935605
  Hartree energy:                                             463.26240248773013
  Exchange-correlation energy:                               -148.04532234087895

  Total energy:                                              -477.69275237723417

  outer SCF iter =    1 RMS gradient =   0.73E-06 energy =       -477.6927523772
  outer SCF loop converged in   1 iterations or   21 steps


 ENERGY| Total FORCE_EVAL ( QS ) energy (a.u.):             -477.692752377234171


 Number of electrons:                                                        340
 Number of occupied orbitals:                                                170
 Number of molecular orbitals:                                               170

 Number of orbital functions:                                               1154
 Number of independent orbital functions:                                   1154

 Extrapolation method: ASPC


 SCF WAVEFUNCTION OPTIMIZATION

  ----------------------------------- OT ---------------------------------------
  Minimizer      : CG                  : conjugate gradient
  Preconditioner : FULL_SINGLE_INVERSE : inversion of 
                                         H + eS - 2*(Sc)(c^T*H*c+const)(Sc)^T
  Precond_solver : DEFAULT
  Line search    : 2PNT                : 2 energies, one gradient
  stepsize       :    0.08000000                  energy_gap     :    0.08000000
  eps_taylor     :   0.10000E-15                  max_taylor     :             4
  ----------------------------------- OT ---------------------------------------

  Step     Update method      Time    Convergence         Total energy    Change
  ------------------------------------------------------------------------------
     1 OT CG       0.80E-01  146.3     0.00008239      -477.6903811526 -4.78E+02
     2 OT LS       0.12E+00  105.1                     -477.6904528828
     3 OT CG       0.12E+00  173.5     0.00006710      -477.6904626733 -8.15E-05
     4 OT LS       0.42E-01  105.2                     -477.6904117495
     5 OT CG       0.42E-01  173.9     0.00003712      -477.6904810497 -1.84E-05
     6 OT LS       0.48E-01  105.2                     -477.6904873811
     7 OT CG       0.48E-01  174.5     0.00001688      -477.6904874828 -6.43E-06
     8 OT LS       0.68E-01  105.5                     -477.6904892152
     9 OT CG       0.68E-01  173.6     0.00000957      -477.6904893896 -1.91E-06
    10 OT LS       0.57E-01  105.6                     -477.6904898860
    11 OT CG       0.57E-01  174.1     0.00000545      -477.6904899045 -5.15E-07
    12 OT LS       0.48E-01  105.5                     -477.6904900398
    13 OT CG       0.48E-01  173.7     0.00000289      -477.6904900449 -1.40E-07
    14 OT LS       0.55E-01  105.1                     -477.6904900895
    15 OT CG       0.55E-01  174.5     0.00000171      -477.6904900902 -4.53E-08
    16 OT LS       0.51E-01  105.4                     -477.6904901048
    17 OT CG       0.51E-01  174.3     0.00000085      -477.6904901049 -1.47E-08

  *** SCF run converged in    17 steps ***


  Electronic density on regular grids:       -339.9999995592        0.0000004408
  Core density on regular grids:              339.9999978999       -0.0000021001
  Total charge density on r-space grids:       -0.0000016592
  Total charge density g-space grids:          -0.0000016592

  Overlap energy of the core charge distribution:               0.00001642838380
  Self energy of the core charge distribution:              -1144.16468558070414
  Core Hamiltonian energy:                                    351.22007063562035
  Hartree energy:                                             463.28828513413816
  Exchange-correlation energy:                               -148.03417672235148

  Total energy:                                              -477.69049010491335

  outer SCF iter =    1 RMS gradient =   0.85E-06 energy =       -477.6904901049
  outer SCF loop converged in   1 iterations or   17 steps


 ENERGY| Total FORCE_EVAL ( QS ) energy (a.u.):             -477.690490104913351


 *******************************************************************************
 ***                 MNBRACK - NUMBER OF ENERGY EVALUATIONS :       3        ***
 *******************************************************************************

 Number of electrons:                                                        340
 Number of occupied orbitals:                                                170
 Number of molecular orbitals:                                               170

 Number of orbital functions:                                               1154
 Number of independent orbital functions:                                   1154

 Extrapolation method: ASPC


 SCF WAVEFUNCTION OPTIMIZATION

  ----------------------------------- OT ---------------------------------------
  Minimizer      : CG                  : conjugate gradient
  Preconditioner : FULL_SINGLE_INVERSE : inversion of 
                                         H + eS - 2*(Sc)(c^T*H*c+const)(Sc)^T
  Precond_solver : DEFAULT
  Line search    : 2PNT                : 2 energies, one gradient
  stepsize       :    0.08000000                  energy_gap     :    0.08000000
  eps_taylor     :   0.10000E-15                  max_taylor     :             4
  ----------------------------------- OT ---------------------------------------

  Step     Update method      Time    Convergence         Total energy    Change
  ------------------------------------------------------------------------------
     1 OT CG       0.80E-01  146.7     0.00072686      -477.6841843690 -4.78E+02
     2 OT LS       0.13E+00  105.2                     -477.6898318659
     3 OT CG       0.13E+00  174.0     0.00056096      -477.6906867696 -6.50E-03
     4 OT LS       0.45E-01  105.8                     -477.6877442928
     5 OT CG       0.45E-01  174.6     0.00031412      -477.6920900050 -1.40E-03
     6 OT LS       0.48E-01  105.5                     -477.6925557269
     7 OT CG       0.48E-01  174.3     0.00014532      -477.6925573688 -4.67E-04
     8 OT LS       0.69E-01  105.2                     -477.6926875219
     9 OT CG       0.69E-01  173.7     0.00007936      -477.6927004143 -1.43E-04
    10 OT LS       0.60E-01  105.5                     -477.6927370063
    11 OT CG       0.60E-01  174.2     0.00004397      -477.6927377592 -3.73E-05
    12 OT LS       0.53E-01  105.5                     -477.6927476971
    13 OT CG       0.53E-01  174.1     0.00002309      -477.6927478766 -1.01E-05
    14 OT LS       0.59E-01  105.3                     -477.6927509311
    15 OT CG       0.59E-01  174.3     0.00001383      -477.6927509586 -3.08E-06
    16 OT LS       0.50E-01  105.6                     -477.6927518754
    17 OT CG       0.50E-01  174.1     0.00000713      -477.6927519028 -9.44E-07
    18 OT LS       0.65E-01  105.2                     -477.6927522092
    19 OT CG       0.65E-01  174.0     0.00000411      -477.6927522249 -3.22E-07
    20 OT LS       0.57E-01  105.6                     -477.6927523187
    21 OT CG       0.57E-01  174.1     0.00000253      -477.6927523202 -9.53E-08
    22 OT LS       0.61E-01  104.6                     -477.6927523582
    23 OT CG       0.61E-01  174.0     0.00000148      -477.6927523584 -3.82E-08
    24 OT LS       0.69E-01  105.3                     -477.6927523730
    25 OT CG       0.69E-01  174.3     0.00000090      -477.6927523732 -1.49E-08

  *** SCF run converged in    25 steps ***


  Electronic density on regular grids:       -339.9999995578        0.0000004422
  Core density on regular grids:              339.9999979042       -0.0000020958
  Total charge density on r-space grids:       -0.0000016536
  Total charge density g-space grids:          -0.0000016536

  Overlap energy of the core charge distribution:               0.00001688726283
  Self energy of the core charge distribution:              -1144.16468558070414
  Core Hamiltonian energy:                                    351.25489109280318
  Hartree energy:                                             463.26235893933421
  Exchange-correlation energy:                               -148.04533371193676

  Total energy:                                              -477.69275237324075

  outer SCF iter =    1 RMS gradient =   0.90E-06 energy =       -477.6927523732
  outer SCF loop converged in   1 iterations or   25 steps


 ENERGY| Total FORCE_EVAL ( QS ) energy (a.u.):             -477.692752378474552


 ATOMIC FORCES in [a.u.]

 # Atom   Kind   Element          X              Y              Z
      1      1      N          -0.00182698     0.00083337    -0.00028143
      2      2      C           0.00068135    -0.00158600    -0.00072983
      3      2      C          -0.00080426     0.00160957    -0.00076130
      4      2      C           0.00245696    -0.00003638     0.00104180
      5      2      C           0.00069916     0.00097301     0.00095679
      6      2      C           0.00067988    -0.00074542     0.00048329
      7      2      C          -0.00011387    -0.00068254    -0.00163819
      8      1      N           0.00012207    -0.00198619    -0.00057235
      9      1      N           0.00253292     0.00041059    -0.00147243
     10      1      N           0.00033436    -0.00066019    -0.00204628
     11      3      H          -0.00066067    -0.00099005    -0.00114133
     12      3      H          -0.00139221     0.00111775     0.00225567
     13      3      H           0.00051524    -0.00172910     0.00019931
     14      3      H          -0.00100610     0.00064534    -0.00020483
     15      3      H          -0.00165362     0.00105881     0.00017118
     16      3      H           0.00148207     0.00047920     0.00003000
     17      3      H          -0.00046150     0.00031795     0.00022101
     18      3      H          -0.00136636     0.00083471     0.00093826
     19      3      H          -0.00060171    -0.00095115    -0.00047656
     20      3      H          -0.00013320    -0.00168919     0.00202285
     21      3      H          -0.00077797     0.00005675     0.00151797
     22      3      H          -0.00035020     0.00015802    -0.00029205
     23      1      N          -0.00006481     0.00120898    -0.00399458
     24      2      C          -0.00120416     0.00035580     0.00257371
     25      2      C           0.00264971    -0.00096813     0.00137110
     26      2      C          -0.00120076    -0.00300727    -0.00093149
     27      2      C          -0.00061711    -0.00065238     0.00091938
     28      2      C           0.00112307    -0.00043240    -0.00049090
     29      2      C          -0.00143625     0.00099941     0.00130586
     30      1      N          -0.00016087    -0.00212232     0.00192556
     31      1      N          -0.00042489    -0.00190768     0.00160594
     32      1      N           0.00183527     0.00042382     0.00197553
     33      3      H           0.00044199    -0.00003244    -0.00252311
     34      3      H          -0.00063353     0.00055514     0.00013578
     35      3      H          -0.00067419    -0.00003689    -0.00141609
     36      3      H           0.00142434    -0.00099478     0.00096678
     37      3      H           0.00011339     0.00015166    -0.00132656
     38      3      H          -0.00128517    -0.00134920     0.00063128
     39      3      H           0.00033796     0.00003279    -0.00130549
     40      3      H          -0.00004907     0.00001876     0.00050611
     41      3      H           0.00011198     0.00010092    -0.00046276
     42      3      H           0.00001321     0.00081688    -0.00183382
     43      3      H          -0.00059907     0.00075624     0.00103775
     44      3      H          -0.00044804     0.00068666    -0.00165582
     45      2      C          -0.00082324     0.00075402     0.00208447
     46      2      C           0.00048202     0.00087574     0.00028765
     47      2      C          -0.00033007     0.00090714    -0.00206093
     48      2      C          -0.00015525    -0.00056025    -0.00040668
     49      2      C           0.00154487    -0.00007047    -0.00151214
     50      2      C           0.00057638     0.00118379    -0.00159999
     51      1      N          -0.00047855    -0.00192491     0.00239417
     52      1      N          -0.00166608    -0.00078988    -0.00251527
     53      2      C          -0.00109228     0.00007806     0.00036133
     54      2      C          -0.00130877     0.00073398     0.00023970
     55      2      C           0.00077940     0.00078819     0.00072220
     56      2      C           0.00021767    -0.00153632    -0.00134715
     57      2      C          -0.00088632     0.00130693     0.00041963
     58      2      C           0.00100711     0.00044198     0.00152222
     59      2      C           0.00066590     0.00193227     0.00066555
     60      2      C          -0.00102840     0.00030818    -0.00133279
     61      3      H          -0.00149385     0.00032962     0.00003371
     62      3      H          -0.00164735     0.00000343     0.00158767
     63      3      H           0.00073190    -0.00070248     0.00137333
     64      3      H           0.00123034    -0.00072380    -0.00120165
     65      3      H          -0.00187667    -0.00047721    -0.00074816
     66      3      H          -0.00151035    -0.00015959     0.00012063
     67      3      H           0.00152350    -0.00137206    -0.00098333
     68      3      H           0.00232694    -0.00086682    -0.00172325
     69      3      H           0.00133003     0.00159688     0.00355985
     70      3      H           0.00003493    -0.00012552    -0.00074888
     71      2      C           0.00024745    -0.00091423    -0.00041288
     72      2      C          -0.00139586     0.00074842     0.00005817
     73      2      C          -0.00050605    -0.00056470     0.00067398
     74      2      C          -0.00052048     0.00118333     0.00202349
     75      2      C           0.00063465    -0.00123168    -0.00024579
     76      2      C           0.00078038    -0.00136055     0.00011436
     77      1      N           0.00037897     0.00099831    -0.00247710
     78      1      N          -0.00093690     0.00111143     0.00201157
     79      2      C           0.00000206    -0.00059851    -0.00058568
     80      2      C          -0.00022986     0.00003302    -0.00176309
     81      2      C           0.00097096    -0.00104401     0.00124705
     82      2      C           0.00103644    -0.00176171     0.00117827
     83      2      C           0.00054575    -0.00008665    -0.00003963
     84      2      C          -0.00021903     0.00193536    -0.00141934
     85      2      C          -0.00111342     0.00047801    -0.00013056
     86      2      C          -0.00019205    -0.00020856    -0.00150710
     87      3      H          -0.00038064     0.00067031    -0.00063577
     88      3      H           0.00052894    -0.00134977     0.00002305
     89      3      H           0.00157432     0.00105277     0.00074914
     90      3      H           0.00232505    -0.00030573     0.00249479
     91      3      H          -0.00057887    -0.00132235    -0.00007654
     92      3      H           0.00065658    -0.00241276    -0.00076705
     93      3      H           0.00074404     0.00142279     0.00018873
     94      3      H           0.00106043    -0.00044189     0.00072159
     95      3      H          -0.00048150     0.00073134     0.00127922
     96      3      H           0.00126289     0.00051079    -0.00074409
     97      2      C          -0.00031272     0.00078017     0.00081104
     98      2      C          -0.00246621     0.00045101     0.00100623
     99      2      C          -0.00084746    -0.00079958     0.00093558
    100      2      C          -0.00146573    -0.00001445     0.00088603
    101      2      C           0.00194984     0.00074820    -0.00160947
    102      2      C           0.00239957     0.00040242    -0.00077278
    103      1      N          -0.00031345    -0.00099847    -0.00202351
    104      1      N          -0.00155435     0.00164430     0.00252400
    105      2      C          -0.00015158     0.00095939    -0.00034784
    106      2      C          -0.00104400     0.00009890    -0.00070906
    107      2      C           0.00192131     0.00067842     0.00160788
    108      2      C           0.00199155     0.00093221     0.00071516
    109      2      C          -0.00024916    -0.00046370    -0.00031950
    110      2      C          -0.00211823    -0.00110262    -0.00040092
    111      2      C          -0.00089988    -0.00059800     0.00133553
    112      2      C          -0.00135929     0.00026508    -0.00117514
    113      3      H          -0.00138950     0.00118970    -0.00052760
    114      3      H           0.00113687     0.00063665    -0.00029246
    115      3      H           0.00115768    -0.00163886     0.00137612
    116      3      H           0.00277995    -0.00041093     0.00170890
    117      3      H          -0.00019576     0.00201081    -0.00133926
    118      3      H           0.00205983     0.00164118    -0.00176955
    119      3      H          -0.00113481    -0.00110288     0.00054190
    120      3      H           0.00150290    -0.00001033    -0.00008788
    121      3      H          -0.00089178     0.00040049     0.00022294
    122      3      H          -0.00172921    -0.00000689     0.00038670
 SUM OF ATOMIC FORCES           0.00073278    -0.00306166     0.00306943     0.00439683

 Number of electrons:                                                        340
 Number of occupied orbitals:                                                170
 Number of molecular orbitals:                                               170

 Number of orbital functions:                                               1154
 Number of independent orbital functions:                                   1154

 Extrapolation method: ASPC


 SCF WAVEFUNCTION OPTIMIZATION

  ----------------------------------- OT ---------------------------------------
  Minimizer      : CG                  : conjugate gradient
  Preconditioner : FULL_SINGLE_INVERSE : inversion of 
                                         H + eS - 2*(Sc)(c^T*H*c+const)(Sc)^T
  Precond_solver : DEFAULT
  Line search    : 2PNT                : 2 energies, one gradient
  stepsize       :    0.08000000                  energy_gap     :    0.08000000
  eps_taylor     :   0.10000E-15                  max_taylor     :             4
  ----------------------------------- OT ---------------------------------------

  Step     Update method      Time    Convergence         Total energy    Change
  ------------------------------------------------------------------------------
     1 OT CG       0.80E-01  146.9     0.00124704      -477.6673231029 -4.78E+02
     2 OT LS       0.12E+00  105.3                     -477.6838360050
     3 OT CG       0.12E+00  174.1     0.00098946      -477.6861770858 -1.89E-02
     4 OT LS       0.43E-01  104.7                     -477.6754973009
     5 OT CG       0.43E-01  174.0     0.00056441      -477.6902683603 -4.09E-03
     6 OT LS       0.47E-01  105.2                     -477.6917159662
     7 OT CG       0.47E-01  174.1     0.00025983      -477.6917267287 -1.46E-03
     8 OT LS       0.66E-01  105.6                     -477.6921268477
     9 OT CG       0.66E-01  174.2     0.00014815      -477.6921650981 -4.38E-04
    10 OT LS       0.56E-01  105.4                     -477.6922810415
    11 OT CG       0.56E-01  174.9     0.00008476      -477.6922852305 -1.20E-04
    12 OT LS       0.51E-01  105.2                     -477.6923206278
    13 OT CG       0.51E-01  174.5     0.00004467      -477.6923209846 -3.58E-05
    14 OT LS       0.54E-01  105.3                     -477.6923314969
    15 OT CG       0.54E-01  174.5     0.00002716      -477.6923315333 -1.05E-05
    16 OT LS       0.51E-01  105.5                     -477.6923351875
    17 OT CG       0.51E-01  174.0     0.00001352      -477.6923352020 -3.67E-06
    18 OT LS       0.61E-01  105.6                     -477.6923362665
    19 OT CG       0.61E-01  174.0     0.00000816      -477.6923362982 -1.10E-06
    20 OT LS       0.52E-01  105.1                     -477.6923366235
    21 OT CG       0.52E-01  174.2     0.00000475      -477.6923366349 -3.37E-07
    22 OT LS       0.60E-01  105.2                     -477.6923367648
    23 OT CG       0.60E-01  174.3     0.00000279      -477.6923367673 -1.32E-07
    24 OT LS       0.62E-01  105.4                     -477.6923368142
    25 OT CG       0.62E-01  174.0     0.00000172      -477.6923368142 -4.69E-08
    26 OT LS       0.57E-01  105.8                     -477.6923368307
    27 OT CG       0.57E-01  174.1     0.00000118      -477.6923368308 -1.65E-08
    28 OT LS       0.60E-01  105.4                     -477.6923368389
    29 OT CG       0.60E-01  173.8     0.00000069      -477.6923368389 -8.18E-09

  *** SCF run converged in    29 steps ***


  Electronic density on regular grids:       -339.9999995576        0.0000004424
  Core density on regular grids:              339.9999979003       -0.0000020997
  Total charge density on r-space grids:       -0.0000016574
  Total charge density g-space grids:          -0.0000016574

  Overlap energy of the core charge distribution:               0.00001664420944
  Self energy of the core charge distribution:              -1144.16468558070414
  Core Hamiltonian energy:                                    351.23704102256198
  Hartree energy:                                             463.27517740894189
  Exchange-correlation energy:                               -148.03988633395255

  Total energy:                                              -477.69233683894350

  outer SCF iter =    1 RMS gradient =   0.69E-06 energy =       -477.6923368389
  outer SCF loop converged in   1 iterations or   29 steps


 ENERGY| Total FORCE_EVAL ( QS ) energy (a.u.):             -477.692336841881854


 ATOMIC FORCES in [a.u.]

 # Atom   Kind   Element          X              Y              Z
      1      1      N           0.00128139     0.00105648    -0.00249160
      2      2      C           0.00059171    -0.00425165     0.00112779
      3      2      C          -0.00271391     0.00296606     0.00135260
      4      2      C           0.00157131    -0.00178364     0.00311928
      5      2      C           0.00054046     0.00293032    -0.00023097
      6      2      C           0.00321788    -0.00019339    -0.00206208
      7      2      C          -0.00107109     0.00176853    -0.00237002
      8      1      N          -0.00148264    -0.00750240    -0.00109835
      9      1      N           0.00770390     0.00172913    -0.00637335
     10      1      N           0.00439977    -0.00438559    -0.00385493
     11      3      H          -0.00128747    -0.00045601    -0.00115094
     12      3      H          -0.00081037     0.00149758     0.00221390
     13      3      H           0.00047053    -0.00188716     0.00032671
     14      3      H          -0.00088563     0.00047036    -0.00043651
     15      3      H          -0.00194905     0.00082093    -0.00024070
     16      3      H           0.00079897     0.00074188    -0.00022009
     17      3      H          -0.00108605     0.00138767     0.00033723
     18      3      H          -0.00021493     0.00104547     0.00148196
     19      3      H          -0.00150036    -0.00106149    -0.00037725
     20      3      H          -0.00039031    -0.00144487     0.00150536
     21      3      H          -0.00091087    -0.00018616     0.00111343
     22      3      H          -0.00192513     0.00017542    -0.00028043
     23      1      N           0.00053532    -0.00002678    -0.00242819
     24      2      C          -0.00416325     0.00000553     0.00194719
     25      2      C           0.00316831     0.00196472     0.00144360
     26      2      C           0.00041985    -0.00283394    -0.00291014
     27      2      C          -0.00327955    -0.00133561     0.00216244
     28      2      C           0.00066638    -0.00229765    -0.00195947
     29      2      C           0.00070223     0.00110670     0.00072932
     30      1      N           0.00139554    -0.00443155     0.00839697
     31      1      N           0.00060732    -0.00408643     0.00656751
     32      1      N           0.00750450     0.00146646     0.00717386
     33      3      H           0.00061255    -0.00017120    -0.00279111
     34      3      H           0.00014138     0.00117768    -0.00004592
     35      3      H          -0.00124209     0.00001557    -0.00157697
     36      3      H           0.00111580    -0.00123447     0.00033763
     37      3      H           0.00009445     0.00071997    -0.00123175
     38      3      H          -0.00153817    -0.00114748     0.00056685
     39      3      H          -0.00065207    -0.00093941    -0.00120460
     40      3      H           0.00047897    -0.00077483     0.00035796
     41      3      H           0.00016001    -0.00022420    -0.00169029
     42      3      H           0.00110567     0.00049530    -0.00139325
     43      3      H          -0.00027281     0.00182543     0.00002851
     44      3      H          -0.00060861     0.00143469    -0.00066187
     45      2      C           0.00022903     0.00032128     0.00092612
     46      2      C          -0.00005239     0.00091090     0.00217889
     47      2      C          -0.00233295     0.00212410    -0.00558468
     48      2      C          -0.00006133    -0.00070169     0.00181406
     49      2      C           0.00242357    -0.00099472    -0.00164717
     50      2      C          -0.00053536     0.00163007    -0.00047647
     51      1      N          -0.00325490     0.00010624     0.00235854
     52      1      N           0.00129137    -0.00247832    -0.00222054
     53      2      C          -0.00135013     0.00066626    -0.00054122
     54      2      C          -0.00206648     0.00082425    -0.00041264
     55      2      C           0.00083102     0.00044557     0.00031607
     56      2      C           0.00021426    -0.00200534    -0.00257460
     57      2      C          -0.00222434     0.00121583    -0.00022941
     58      2      C           0.00274227    -0.00031645     0.00269095
     59      2      C           0.00207561     0.00708045     0.00405963
     60      2      C          -0.00565228     0.00437557    -0.00427508
     61      3      H          -0.00092519     0.00015509    -0.00027426
     62      3      H          -0.00054307    -0.00059136     0.00212208
     63      3      H           0.00104191    -0.00068517     0.00070749
     64      3      H           0.00169372    -0.00089961    -0.00103683
     65      3      H          -0.00270668    -0.00010127     0.00032416
     66      3      H          -0.00149518    -0.00005254     0.00011213
     67      3      H           0.00180908    -0.00123990    -0.00098452
     68      3      H           0.00229916    -0.00068211    -0.00123698
     69      3      H           0.00125631     0.00139712     0.00265227
     70      3      H           0.00189793    -0.00122520    -0.00106868
     71      2      C           0.00045331    -0.00160418    -0.00144254
     72      2      C          -0.00265522     0.00160078     0.00109671
     73      2      C          -0.00122252    -0.00096525    -0.00058034
     74      2      C          -0.00163107     0.00258648     0.00314006
     75      2      C           0.00036482    -0.00260079    -0.00188934
     76      2      C           0.00128185    -0.00065059     0.00093208
     77      1      N           0.00121424    -0.00087887    -0.00746968
     78      1      N          -0.00096945     0.00187476     0.00755707
     79      2      C          -0.00037561    -0.00062075    -0.00023009
     80      2      C          -0.00108675     0.00153681    -0.00452299
     81      2      C           0.00105795    -0.00172624     0.00236861
     82      2      C           0.00129703    -0.00115960     0.00096257
     83      2      C           0.00010437    -0.00173431     0.00036919
     84      2      C          -0.00003817     0.00283187    -0.00220564
     85      2      C          -0.00654366    -0.00041926     0.00027945
     86      2      C          -0.00205228    -0.00211096    -0.00626281
     87      3      H          -0.00017016     0.00076506    -0.00033567
     88      3      H           0.00072943    -0.00115090     0.00011646
     89      3      H           0.00191911     0.00134925     0.00126746
     90      3      H           0.00362224    -0.00041179     0.00279645
     91      3      H          -0.00042282    -0.00157023     0.00024058
     92      3      H           0.00079303    -0.00269792    -0.00036927
     93      3      H           0.00115875     0.00195259     0.00084300
     94      3      H           0.00089890    -0.00022509     0.00046965
     95      3      H           0.00108860     0.00186535     0.00181960
     96      3      H           0.00173822     0.00184532    -0.00000461
     97      2      C           0.00068827    -0.00041805     0.00195242
     98      2      C          -0.00254658     0.00067431     0.00084180
     99      2      C          -0.00108365    -0.00040424     0.00038950
    100      2      C          -0.00516579     0.00036334     0.00289131
    101      2      C           0.00269276     0.00059450    -0.00233484
    102      2      C           0.00207123     0.00093259    -0.00139997
    103      1      N           0.00141175    -0.00248811    -0.00802012
    104      1      N          -0.00130040     0.00371139     0.00787301
    105      2      C           0.00012609     0.00028571     0.00039331
    106      2      C          -0.00426388    -0.00147175    -0.00267598
    107      2      C           0.00302455     0.00118529     0.00239984
    108      2      C           0.00169279     0.00048764     0.00125790
    109      2      C           0.00029538     0.00090243    -0.00123561
    110      2      C          -0.00218223    -0.00127695    -0.00020509
    111      2      C          -0.00178460    -0.00317126     0.00824521
    112      2      C          -0.00435889     0.00299047    -0.00781174
    113      3      H          -0.00146068     0.00173164    -0.00130578
    114      3      H           0.00065237     0.00057202     0.00009969
    115      3      H           0.00183195    -0.00196032     0.00154894
    116      3      H           0.00387123    -0.00062142     0.00154030
    117      3      H           0.00035024     0.00253990    -0.00136935
    118      3      H           0.00281686     0.00228654    -0.00158862
    119      3      H          -0.00092363    -0.00161643     0.00131788
    120      3      H           0.00103900    -0.00008646    -0.00045171
    121      3      H          -0.00216976     0.00126796    -0.00150901
    122      3      H          -0.00184604    -0.00177641     0.00176200
 SUM OF ATOMIC FORCES           0.00193725    -0.00365914     0.00245986     0.00481593

 Number of electrons:                                                        340
 Number of occupied orbitals:                                                170
 Number of molecular orbitals:                                               170

 Number of orbital functions:                                               1154
 Number of independent orbital functions:                                   1154

 Extrapolation method: ASPC


 SCF WAVEFUNCTION OPTIMIZATION

  ----------------------------------- OT ---------------------------------------
  Minimizer      : CG                  : conjugate gradient
  Preconditioner : FULL_SINGLE_INVERSE : inversion of 
                                         H + eS - 2*(Sc)(c^T*H*c+const)(Sc)^T
  Precond_solver : DEFAULT
  Line search    : 2PNT                : 2 energies, one gradient
  stepsize       :    0.08000000                  energy_gap     :    0.08000000
  eps_taylor     :   0.10000E-15                  max_taylor     :             4
  ----------------------------------- OT ---------------------------------------

  Step     Update method      Time    Convergence         Total energy    Change
  ------------------------------------------------------------------------------
     1 OT CG       0.80E-01  146.2     0.00112588      -477.6722329901 -4.78E+02
     2 OT LS       0.13E+00  105.5                     -477.6857719496
     3 OT CG       0.13E+00  174.1     0.00087217      -477.6878095252 -1.56E-02
     4 OT LS       0.45E-01  105.8                     -477.6807078193
     5 OT CG       0.45E-01  174.6     0.00048635      -477.6911952096 -3.39E-03
     6 OT LS       0.48E-01  105.6                     -477.6923136634
     7 OT CG       0.48E-01  174.5     0.00022453      -477.6923182020 -1.12E-03
     8 OT LS       0.69E-01  105.6                     -477.6926301205
     9 OT CG       0.69E-01  174.2     0.00012242      -477.6926613048 -3.43E-04
    10 OT LS       0.61E-01  105.9                     -477.6927485459
    11 OT CG       0.61E-01  174.0     0.00006781      -477.6927504038 -8.91E-05
    12 OT LS       0.53E-01  105.3                     -477.6927738730
    13 OT CG       0.53E-01  173.5     0.00003564      -477.6927743538 -2.40E-05
    14 OT LS       0.59E-01  105.5                     -477.6927816193
    15 OT CG       0.59E-01  174.5     0.00002116      -477.6927816900 -7.34E-06
    16 OT LS       0.51E-01  105.1                     -477.6927838519
    17 OT CG       0.51E-01  173.7     0.00001088      -477.6927839117 -2.22E-06
    18 OT LS       0.64E-01  105.2                     -477.6927846227
    19 OT CG       0.64E-01  173.8     0.00000625      -477.6927846561 -7.44E-07
    20 OT LS       0.57E-01  105.4                     -477.6927848707
    21 OT CG       0.57E-01  173.7     0.00000379      -477.6927848742 -2.18E-07
    22 OT LS       0.61E-01  104.6                     -477.6927849591
    23 OT CG       0.61E-01  174.3     0.00000220      -477.6927849594 -8.52E-08
    24 OT LS       0.68E-01  105.0                     -477.6927849916
    25 OT CG       0.68E-01  174.9     0.00000133      -477.6927849920 -3.26E-08
    26 OT LS       0.65E-01  105.7                     -477.6927850033
    27 OT CG       0.65E-01  174.2     0.00000096      -477.6927850033 -1.13E-08

  *** SCF run converged in    27 steps ***


  Electronic density on regular grids:       -339.9999995559        0.0000004441
  Core density on regular grids:              339.9999979036       -0.0000020964
  Total charge density on r-space grids:       -0.0000016523
  Total charge density g-space grids:          -0.0000016523

  Overlap energy of the core charge distribution:               0.00001683363133
  Self energy of the core charge distribution:              -1144.16468558070414
  Core Hamiltonian energy:                                    351.25105166690031
  Hartree energy:                                             463.26503950405714
  Exchange-correlation energy:                               -148.04420742717949

  Total energy:                                              -477.69278500329472

  outer SCF iter =    1 RMS gradient =   0.96E-06 energy =       -477.6927850033
  outer SCF loop converged in   1 iterations or   27 steps


 ENERGY| Total FORCE_EVAL ( QS ) energy (a.u.):             -477.692785008225997


 ATOMIC FORCES in [a.u.]

 # Atom   Kind   Element          X              Y              Z
      1      1      N          -0.00115538     0.00087796    -0.00076202
      2      2      C           0.00066053    -0.00214482    -0.00034024
      3      2      C          -0.00120866     0.00189311    -0.00031566
      4      2      C           0.00226982    -0.00040324     0.00147814
      5      2      C           0.00066797     0.00138307     0.00070481
      6      2      C           0.00121608    -0.00062905    -0.00005041
      7      2      C          -0.00031152    -0.00016749    -0.00179271
      8      1      N          -0.00021739    -0.00315837    -0.00069164
      9      1      N           0.00363865     0.00069243    -0.00251601
     10      1      N           0.00119428    -0.00144927    -0.00242387
     11      3      H          -0.00079196    -0.00087788    -0.00114269
     12      3      H          -0.00126898     0.00119786     0.00224688
     13      3      H           0.00050574    -0.00176264     0.00022634
     14      3      H          -0.00098024     0.00060898    -0.00025317
     15      3      H          -0.00171564     0.00100821     0.00008451
     16      3      H           0.00133817     0.00053432    -0.00002225
     17      3      H          -0.00059335     0.00054253     0.00024509
     18      3      H          -0.00112183     0.00087929     0.00105411
     19      3      H          -0.00079237    -0.00097474    -0.00045592
     20      3      H          -0.00018754    -0.00163769     0.00191364
     21      3      H          -0.00080593     0.00000455     0.00143206
     22      3      H          -0.00068139     0.00016155    -0.00028948
     23      1      N           0.00006068     0.00094425    -0.00367061
     24      2      C          -0.00182354     0.00028155     0.00244165
     25      2      C           0.00275804    -0.00035195     0.00138549
     26      2      C          -0.00085918    -0.00296949    -0.00134682
     27      2      C          -0.00117426    -0.00079346     0.00118366
     28      2      C           0.00102703    -0.00082565    -0.00079631
     29      2      C          -0.00098763     0.00101893     0.00118637
     30      1      N           0.00017542    -0.00261583     0.00329110
     31      1      N          -0.00020513    -0.00237870     0.00265276
     32      1      N           0.00303088     0.00061771     0.00308126
     33      3      H           0.00047789    -0.00006157    -0.00257986
     34      3      H          -0.00047084     0.00068662     0.00009777
     35      3      H          -0.00079387    -0.00002577    -0.00144999
     36      3      H           0.00135942    -0.00104448     0.00083473
     37      3      H           0.00010920     0.00027148    -0.00130684
     38      3      H          -0.00133881    -0.00130677     0.00061768
     39      3      H           0.00012959    -0.00017122    -0.00128431
     40      3      H           0.00006315    -0.00014924     0.00047541
     41      3      H           0.00012162     0.00003244    -0.00072089
     42      3      H           0.00024502     0.00074905    -0.00174045
     43      3      H          -0.00053034     0.00098110     0.00082505
     44      3      H          -0.00048297     0.00084575    -0.00144476
     45      2      C          -0.00060193     0.00066379     0.00184021
     46      2      C           0.00036937     0.00088212     0.00068915
     47      2      C          -0.00075324     0.00116387    -0.00280557
     48      2      C          -0.00013498    -0.00059144     0.00006316
     49      2      C           0.00173221    -0.00026561    -0.00154153
     50      2      C           0.00034168     0.00127782    -0.00136223
     51      1      N          -0.00106240    -0.00149386     0.00239135
     52      1      N          -0.00105148    -0.00114152    -0.00245484
     53      2      C          -0.00114675     0.00020377     0.00017083
     54      2      C          -0.00146972     0.00075347     0.00010168
     55      2      C           0.00079025     0.00071647     0.00063584
     56      2      C           0.00021684    -0.00163581    -0.00160473
     57      2      C          -0.00116845     0.00128813     0.00028021
     58      2      C           0.00137542     0.00028115     0.00176977
     59      2      C           0.00096499     0.00303097     0.00138452
     60      2      C          -0.00200975     0.00117222    -0.00195789
     61      3      H          -0.00137354     0.00029282    -0.00003135
     62      3      H          -0.00141497    -0.00012078     0.00169940
     63      3      H           0.00079675    -0.00069862     0.00123343
     64      3      H           0.00132819    -0.00076105    -0.00116703
     65      3      H          -0.00205258    -0.00039815    -0.00052200
     66      3      H          -0.00150687    -0.00013727     0.00011911
     67      3      H           0.00158325    -0.00134426    -0.00098316
     68      3      H           0.00232075    -0.00082784    -0.00162031
     69      3      H           0.00131443     0.00155223     0.00337038
     70      3      H           0.00042630    -0.00035741    -0.00081423
     71      2      C           0.00028810    -0.00105968    -0.00063091
     72      2      C          -0.00166105     0.00092895     0.00027799
     73      2      C          -0.00065961    -0.00064918     0.00040906
     74      2      C          -0.00075869     0.00148244     0.00226017
     75      2      C           0.00058202    -0.00152105    -0.00059295
     76      2      C           0.00088476    -0.00121236     0.00028529
     77      1      N           0.00055820     0.00059654    -0.00354071
     78      1      N          -0.00094461     0.00127871     0.00319017
     79      2      C          -0.00007810    -0.00060409    -0.00050888
     80      2      C          -0.00041358     0.00035006    -0.00234641
     81      2      C           0.00098903    -0.00119131     0.00148471
     82      2      C           0.00109204    -0.00163392     0.00113340
     83      2      C           0.00045287    -0.00043351     0.00004675
     84      2      C          -0.00018003     0.00212636    -0.00158470
     85      2      C          -0.00226438     0.00028539    -0.00004339
     86      2      C          -0.00058572    -0.00061460    -0.00251452
     87      3      H          -0.00033578     0.00069039    -0.00057186
     88      3      H           0.00057263    -0.00130771     0.00004313
     89      3      H           0.00164757     0.00111547     0.00085898
     90      3      H           0.00260110    -0.00032815     0.00255944
     91      3      H          -0.00054573    -0.00137465    -0.00000939
     92      3      H           0.00068558    -0.00247327    -0.00068300
     93      3      H           0.00083182     0.00153497     0.00032727
     94      3      H           0.00102612    -0.00039647     0.00066847
     95      3      H          -0.00015027     0.00096928     0.00139138
     96      3      H           0.00136268     0.00079128    -0.00058735
     97      2      C          -0.00010338     0.00052825     0.00105109
     98      2      C          -0.00248389     0.00049891     0.00097038
     99      2      C          -0.00089512    -0.00071697     0.00081875
    100      2      C          -0.00225130     0.00006401     0.00131269
    101      2      C           0.00211109     0.00071387    -0.00176119
    102      2      C           0.00232960     0.00051572    -0.00090669
    103      1      N           0.00004624    -0.00131136    -0.00328836
    104      1      N          -0.00150005     0.00208566     0.00366715
    105      2      C          -0.00009363     0.00081460    -0.00019141
    106      2      C          -0.00173062    -0.00023617    -0.00112771
    107      2      C           0.00215768     0.00078972     0.00177389
    108      2      C           0.00192871     0.00083659     0.00083161
    109      2      C          -0.00013638    -0.00017793    -0.00051234
    110      2      C          -0.00213303    -0.00113811    -0.00036239
    111      2      C          -0.00108497    -0.00114363     0.00280200
    112      2      C          -0.00199505     0.00084773    -0.00258642
    113      3      H          -0.00140451     0.00130403    -0.00069215
    114      3      H           0.00103555     0.00062245    -0.00020941
    115      3      H           0.00130027    -0.00170656     0.00141199
    116      3      H           0.00301165    -0.00045589     0.00167394
    117      3      H          -0.00007985     0.00212247    -0.00134515
    118      3      H           0.00222062     0.00177849    -0.00173198
    119      3      H          -0.00109018    -0.00121129     0.00070625
    120      3      H           0.00140633    -0.00002469    -0.00016516
    121      3      H          -0.00115773     0.00058223    -0.00014157
    122      3      H          -0.00175171    -0.00037798     0.00067672
 SUM OF ATOMIC FORCES           0.00101754    -0.00322732     0.00294245     0.00448431

 Number of electrons:                                                        340
 Number of occupied orbitals:                                                170
 Number of molecular orbitals:                                               170

 Number of orbital functions:                                               1154
 Number of independent orbital functions:                                   1154

 Extrapolation method: ASPC


 SCF WAVEFUNCTION OPTIMIZATION

  ----------------------------------- OT ---------------------------------------
  Minimizer      : CG                  : conjugate gradient
  Preconditioner : FULL_SINGLE_INVERSE : inversion of 
                                         H + eS - 2*(Sc)(c^T*H*c+const)(Sc)^T
  Precond_solver : DEFAULT
  Line search    : 2PNT                : 2 energies, one gradient
  stepsize       :    0.08000000                  energy_gap     :    0.08000000
  eps_taylor     :   0.10000E-15                  max_taylor     :             4
  ----------------------------------- OT ---------------------------------------

  Step     Update method      Time    Convergence         Total energy    Change
  ------------------------------------------------------------------------------
     1 OT CG       0.80E-01  147.0     0.00071106      -477.6846200467 -4.78E+02
     2 OT LS       0.12E+00  105.8                     -477.6900066728
     3 OT CG       0.12E+00  173.6     0.00055765      -477.6907945344 -6.17E-03
     4 OT LS       0.44E-01  105.1                     -477.6876010348
     5 OT CG       0.44E-01  173.3     0.00031419      -477.6921309596 -1.34E-03
     6 OT LS       0.48E-01  105.0                     -477.6925906008
     7 OT CG       0.48E-01  174.5     0.00014453      -477.6925937567 -4.63E-04
[truncated: 7,777,281 more chars]
