# Supplementary material for: Photoresponsive Organic Cages—Computationally Inspired Discovery of Azobenzene-Derived Organic Cages
Source: J Am Chem Soc. 2024 Oct 22;146(44):30332–9. doi: 10.1021/jacs.4c10217 (PMC11544616; doi:10.1021/jacs.4c10217)
Supplement: Supplementary file 1 — ja4c10217_si_001.zip [file ja4c10217_si_001.zip › Computational Models/Isomerisation Models/ACC2/PhotoIsomers/EZZ/POSXYZ.xyz]

 i =       10, E =      -477.6972172288
  N        23.4334180436       25.6170552421       31.6265769948
  C        23.3134805043       26.8360243975       32.4509962256
  C        23.6259862992       24.4438606056       32.5073050097
  C        22.2879647524       25.4298898878       30.7118736273
  C        22.5317182017       25.8714976406       29.2451319360
  C        24.3259308582       23.2718534878       31.7909411494
  C        23.4344986536       28.1724174838       31.6992324499
  N        24.2229624104       22.0661538791       32.6307102557
  N        24.7398469356       28.2980058062       31.0599146079
  N        23.3811637917       24.9299215946       28.5163841284
  H        24.1380465246       26.8097091531       33.1922865713
  H        22.3471875158       26.8505550337       33.0262838113
  H        22.6556072268       24.0826665237       32.9356442870
  H        24.2499128960       24.7505644455       33.3719670375
  H        21.3893305687       25.9771629053       31.0944082210
  H        22.0148315254       24.3542327006       30.6868209463
  H        22.9464427226       26.9040319186       29.2351493706
  H        21.5410360938       25.8909406736       28.7395812954
  H        25.4074602062       23.5166299294       31.6859255622
  H        23.9226974882       23.1464412371       30.7614821559
  H        23.3534177713       28.9703668355       32.4744622861
  H        22.5858770342       28.3283353785       30.9877921425
  N        23.8267755009       24.6772901242       18.6110946852
  C        24.6845614316       24.0945117583       17.5689410880
  C        22.4204297281       24.7123582166       18.1868872792
  C        24.2735869506       25.9926865119       19.0918105955
  C        23.7257886904       26.3066018036       20.5149275767
  C        21.6941415994       23.3510910074       18.3075717969
  C        26.1641910299       23.9005268688       17.9609269009
  N        21.4854492369       23.0071683556       19.7079836715
  N        26.3519117322       23.1004141054       19.1707102541
  N        24.7542691014       27.0101808112       21.2754628717
  H        24.6734491975       24.7086405042       16.6261613410
  H        24.2606680399       23.1005143045       17.3119524945
  H        22.3254519051       25.0760205969       17.1293867106
  H        21.8775308823       25.4353904918       18.8289285870
  H        24.0174925437       26.8186796754       18.3795853648
  H        25.3768347774       25.9858259753       19.1675847165
  H        23.4157079785       25.3449981135       20.9901497787
  H        22.8351693773       26.9701751029       20.4529542722
  H        22.2673806591       22.5699841990       17.7535287912
  H        20.7024565591       23.4595354875       17.8174173938
  H        26.6836546329       24.8881732858       18.0295438306
  H        26.6363570714       23.3502084492       17.1153302629
  C        22.3555141103       21.9026945593       21.6865624249
  C        23.4382698139       21.1642180969       22.2388774073
  C        23.4990579819       20.8892386142       23.6114341779
  C        22.4572161817       21.3500900217       24.4620758359
  C        21.3558801900       22.0619813829       23.9095076920
  C        21.3017807931       22.3345380500       22.5359235154
  N        22.4293427771       21.2090140499       25.8721764273
  N        23.4448560624       20.5900533737       26.3666125222
  C        23.4492837115       20.5656416079       27.7855277976
  C        24.6820036213       20.2110216742       28.3896463005
  C        24.8309926555       20.2924382484       29.7860084568
  C        23.7457365860       20.7097851380       30.5933184228
  C        22.4925096911       20.9957356915       29.9868498774
  C        22.3423777250       20.9337266200       28.5946404156
  C        23.9525389403       20.9329184395       32.0648440795
  C        22.3809216560       22.2407267399       20.2497976650
  H        24.2492131460       20.8280578380       21.5733863036
  H        24.3391462372       20.3287430694       24.0477614694
  H        20.5652908847       22.4025017417       24.5957790051
  H        20.4627485296       22.8924270108       22.0938534316
  H        25.5262711553       19.9246773224       27.7447046044
  H        25.8044508737       20.0671640118       30.2503751674
  H        21.6395351775       21.2912215286       30.6187958458
  H        21.3923710687       21.1926768520       28.1062189689
  H        23.8906991348       20.0511281527       32.7371962004
  H        23.2336066127       21.8181958036       19.6640970463
  C        26.9876234568       24.3769226785       28.1888882514
  C        27.9164336218       23.4782765246       27.6384699772
  C        27.5177197494       22.5982832360       26.5995379094
  C        26.1643390889       22.5902560322       26.1602655192
  C        25.2305133516       23.4444037070       26.7632833239
  C        25.6258871567       24.3475148465       27.7860759224
  N        28.4729478281       21.6024127135       26.2100140066
  N        28.6083427039       21.1869136629       25.0147501625
  C        28.0561314596       21.8704213993       23.8833252860
  C        28.2435843542       23.2623508869       23.6838428696
  C        27.8538969823       23.8433476004       22.4668767192
  C        27.2549130160       23.0643502738       21.4433343707
  C        27.0781302413       21.6694471159       21.6511981324
  C        27.5034523049       21.0723214185       22.8451957454
  C        24.6465218239       25.2177308704       28.4727417105
  C        26.9034140903       23.7175163849       20.1697035064
  H        27.3013275863       25.0760749009       28.9799407371
  H        28.9558658409       23.4362570542       27.9984844727
  H        25.8369679236       21.8836357844       25.3832121236
  H        24.1732599935       23.4228376139       26.4595838114
  H        28.7153615718       23.8745752275       24.4666008967
  H        28.0163884556       24.9205583215       22.3045933969
  H        26.6405777779       21.0706231916       20.8386014514
  H        27.4149654415       19.9863424152       23.0021055381
  H        25.0621257413       26.1261569977       28.9687795662
  H        27.1733056478       24.8032572551       20.1066748903
  C        27.2177836334       28.2972041864       29.5226790340
  C        28.3635460007       28.3287274397       28.7162339992
  C        28.2984539960       28.9029034257       27.4209180419
  C        27.1147041882       29.5476190338       26.9804794501
  C        25.9789718089       29.5324923335       27.8061775338
  C        26.0074354386       28.8890489595       29.0702641795
  N        29.5148822792       28.8902441837       26.6603367792
  N        29.5319284996       28.5709260560       25.4293426409
  C        28.3849021484       28.0390684835       24.7504981204
  C        27.6525314465       26.9139325832       25.2086502383
  C        26.5975731273       26.4156677527       24.4243727461
  C        26.2474557843       27.0305904124       23.1935526844
  C        27.0104039689       28.1390805847       22.7336418661
  C        28.0923205752       28.6145180871       23.4866262835
  C        24.7663419746       28.7923736028       29.8629990540
  C        25.1502299968       26.4628655606       22.3819947334
  H        27.2278531138       27.8096739222       30.5082525900
  H        29.3133761238       27.8816529102       29.0475192264
  H        27.0829709847       30.0438944633       25.9995467793
  H        25.0461366538       30.0055630399       27.4599007146
  H        27.9055272057       26.4298178936       26.1642670917
  H        26.0300403624       25.5384649042       24.7755331366
  H        26.7424499961       28.6001339327       21.7715899559
  H        28.7155438641       29.4505786752       23.1339640741
  H        23.8340090938       29.1396248464       29.3471944446
  H        24.6969405873       25.5126071683       22.7623320662
