# Supplementary material for: Photoresponsive Organic Cages—Computationally Inspired Discovery of Azobenzene-Derived Organic Cages
Source: J Am Chem Soc. 2024 Oct 22;146(44):30332–9. doi: 10.1021/jacs.4c10217 (PMC11544616; doi:10.1021/jacs.4c10217)
Supplement: Supplementary file 1 — ja4c10217_si_001.zip [file ja4c10217_si_001.zip › Computational Models/Isomerisation Models/ACC2/PhotoIsomers/ZZZ/OUTPUT.out]

 DBCSR| Multiplication driver                                               BLAS
 DBCSR| Multrec recursion limit                                              512
 DBCSR| Multiplication stack size                                           1000
 DBCSR| Maximum elements for images                                    UNLIMITED
 DBCSR| Multiplicative factor virtual images                                   1
 DBCSR| Multiplication size stacks                                             3
 DBCSR| Number of 3D layers                                               SINGLE
 DBCSR| Use MPI memory allocation                                              T
 DBCSR| Use RMA algorithm                                                      F
 DBCSR| Use Communication thread                                               T
 DBCSR| Communication thread load                                             87


  **** **** ******  **  PROGRAM STARTED AT               2020-02-24 02:24:08.011
 ***** ** ***  *** **   PROGRAM STARTED ON         cx1-103-13-3.cx1.hpc.ic.ac.uk
 **    ****   ******    PROGRAM STARTED BY                                 jpegg
 ***** **    ** ** **   PROGRAM PROCESS ID                                 13934
  **** **  *******  **  PROGRAM STARTED IN /rds/general/user/jpegg/home/WORK/Pro
                                           ject_PhotoIsomer/ICLPhotoIsomer/Exper
                                           imental/DA1/PhotoIsomers/0t-3c/PBE

 CP2K| version string:                                          CP2K version 6.1
 CP2K| source code revision number:                                    svn:18464
 CP2K| cp2kflags: libint fftw3 parallel mpi3 scalapack has_no_shared_glibc max_c
 CP2K|            ontr=4 mkl
 CP2K| is freely available from                            https://www.cp2k.org/
 CP2K| Program compiled at                          Thu 12 Jul 13:52:12 BST 2018
 CP2K| Program compiled on                                  build-2.hpc.ic.ac.uk
 CP2K| Program compiled for                                   Linux-x86-64-intel
 CP2K| Data directory path                                   /tmp/cp2k/cp2k/data
 CP2K| Input file name                                                 INPUT.inp
 
 GLOBAL| Force Environment number                                              1
 GLOBAL| Basis set file name            /work/jpegg/Library/CP2K/Basis_Set/BASIS
 GLOBAL| Potential file name            /work/jpegg/Library/CP2K/Basis_Set/GTH_P
 GLOBAL| MM Potential file name                                     MM_POTENTIAL
 GLOBAL| Coordinate file name                                         POSXYZ.xyz
 GLOBAL| Method name                                                        CP2K
 GLOBAL| Project name                                                     peggjt
 GLOBAL| Preferred FFT library                                             FFTW3
 GLOBAL| Preferred diagonalization lib.                                       SL
 GLOBAL| Run type                                                        GEO_OPT
 GLOBAL| All-to-all communication in single precision                          F
 GLOBAL| FFTs using library dependent lengths                                  T
 GLOBAL| Global print level                                                  LOW
 GLOBAL| Total number of message passing processes                            96
 GLOBAL| Number of threads for this process                                    1
 GLOBAL| This output is from process                                           0
 GLOBAL| CPU model name :  Intel(R) Xeon(R) CPU E5-2660 v2 @ 2.20GHz

 MEMORY| system memory details [Kb]
 MEMORY|                        rank 0           min           max       average
 MEMORY| MemTotal            131936784     131936784     131991928     131959013
 MEMORY| MemFree              16745320      10871584      84111000      37242634
 MEMORY| Buffers                   888             0           888           296
 MEMORY| Cached              111856660      43971480     117491624      91106588
 MEMORY| Slab                  1736052       1736052       2048736       1843182
 MEMORY| SReclaimable          1389532       1389532       1488408       1455050
 MEMORY| MemLikelyFree       129992400     129570888     129992400     129804569

 
 GENERATE|  Preliminary Number of Bonds generated:                             0
 GENERATE|  Achieved consistency in connectivity generation.

 *******************************************************************************
 *******************************************************************************
 **                                                                           **
 **     #####                         ##              ##                      **
 **    ##   ##            ##          ##              ##                      **
 **   ##     ##                       ##            ######                    **
 **   ##     ##  ##   ##  ##   #####  ##  ##   ####   ##    #####    #####    **
 **   ##     ##  ##   ##  ##  ##      ## ##   ##      ##   ##   ##  ##   ##   **
 **   ##  ## ##  ##   ##  ##  ##      ####     ###    ##   ######   ######    **
 **    ##  ###   ##   ##  ##  ##      ## ##      ##   ##   ##       ##        **
 **     #######   #####   ##   #####  ##  ##  ####    ##    #####   ##        **
 **           ##                                                    ##        **
 **                                                                           **
 **                                                ... make the atoms dance   **
 **                                                                           **
 **            Copyright (C) by CP2K developers group (2000 - 2018)           **
 **                                                                           **
 *******************************************************************************


 TOTAL NUMBERS AND MAXIMUM NUMBERS

  Total number of            - Atomic kinds:                                   3
                             - Atoms:                                        122
                             - Shell sets:                                   244
                             - Shells:                                       502
                             - Primitive Cartesian functions:                610
                             - Cartesian basis functions:                   1222
                             - Spherical basis functions:                   1154

  Maximum angular momentum of- Orbital basis functions:                        2
                             - Local part of the GTH pseudopotential:          2
                             - Non-local part of the GTH pseudopotential:      0


 SCF PARAMETERS         Density guess:                                    ATOMIC
                        --------------------------------------------------------
                        max_scf:                                              60
                        max_scf_history:                                       0
                        max_diis:                                              4
                        --------------------------------------------------------
                        eps_scf:                                        1.00E-06
                        eps_scf_history:                                0.00E+00
                        eps_diis:                                       1.00E-01
                        eps_eigval:                                     1.00E-05
                        --------------------------------------------------------
                        level_shift [a.u.]:                                 0.00
                        --------------------------------------------------------
                        Outer loop SCF in use 
                        No variables optimised in outer loop
                        eps_scf                                         1.00E-06
                        max_scf                                               10
                        No outer loop optimization
                        step_size                                       5.00E-01

 *******************************************************************************
 ***                     STARTING GEOMETRY OPTIMIZATION                      ***
 ***                           CONJUGATE GRADIENTS                           ***
 *******************************************************************************

 Number of electrons:                                                        340
 Number of occupied orbitals:                                                170
 Number of molecular orbitals:                                               170

 Number of orbital functions:                                               1154
 Number of independent orbital functions:                                   1154

 Extrapolation method: initial_guess


 SCF WAVEFUNCTION OPTIMIZATION

  ----------------------------------- OT ---------------------------------------
  Minimizer      : CG                  : conjugate gradient
  Preconditioner : FULL_SINGLE_INVERSE : inversion of 
                                         H + eS - 2*(Sc)(c^T*H*c+const)(Sc)^T
  Precond_solver : DEFAULT
  Line search    : 2PNT                : 2 energies, one gradient
  stepsize       :    0.08000000                  energy_gap     :    0.08000000
  eps_taylor     :   0.10000E-15                  max_taylor     :             4
  ----------------------------------- OT ---------------------------------------

  Step     Update method      Time    Convergence         Total energy    Change
  ------------------------------------------------------------------------------
     1 OT CG       0.80E-01  181.5     0.03693640      -445.1457954106 -4.45E+02
     2 OT LS       0.12E+00  105.7                     -459.5733743819
     3 OT CG       0.12E+00  174.4     0.03478156      -462.0901896896 -1.69E+01
     4 OT LS       0.72E-01  105.8                     -466.7721692740
     5 OT CG       0.72E-01  174.2     0.02477066      -469.5479101235 -7.46E+00
     6 OT LS       0.66E-01  105.4                     -473.2066764978
     7 OT CG       0.66E-01  175.0     0.01443063      -473.2211520591 -3.67E+00
     8 OT LS       0.14E+00  105.4                     -475.2748120771
     9 OT CG       0.14E+00  174.5     0.00809160      -475.8197370888 -2.60E+00
    10 OT LS       0.12E+00  105.1                     -476.4412966226
    11 OT CG       0.12E+00  173.5     0.00550214      -476.4617643036 -6.42E-01
    12 OT LS       0.14E+00  105.0                     -476.8540911790
    13 OT CG       0.14E+00  174.6     0.00400348      -476.8624174412 -4.01E-01
    14 OT LS       0.14E+00  105.6                     -477.0794040044
    15 OT CG       0.14E+00  174.9     0.00329232      -477.0793874665 -2.17E-01
    16 OT LS       0.14E+00  106.0                     -477.2237368276
    17 OT CG       0.14E+00  173.7     0.00285302      -477.2237539400 -1.44E-01
    18 OT LS       0.13E+00  105.2                     -477.3270481170
    19 OT CG       0.13E+00  174.5     0.00225953      -477.3274197932 -1.04E-01
    20 OT LS       0.16E+00  105.7                     -477.4030077809
    21 OT CG       0.16E+00  174.6     0.00195281      -477.4048561048 -7.74E-02
    22 OT LS       0.16E+00  105.1                     -477.4645354016
    23 OT CG       0.16E+00  175.0     0.00176411      -477.4645596180 -5.97E-02
    24 OT LS       0.16E+00  105.0                     -477.5113710707
    25 OT CG       0.16E+00  174.2     0.00149516      -477.5114825684 -4.69E-02
    26 OT LS       0.15E+00  105.1                     -477.5449038299
    27 OT CG       0.15E+00  174.5     0.00124060      -477.5449101768 -3.34E-02
    28 OT LS       0.16E+00  105.5                     -477.5686704457
    29 OT CG       0.16E+00  174.8     0.00102188      -477.5686944937 -2.38E-02
    30 OT LS       0.15E+00  105.3                     -477.5841454566
    31 OT CG       0.15E+00  174.6     0.00083956      -477.5841797415 -1.55E-02
    32 OT LS       0.14E+00  105.6                     -477.5936911005
    33 OT CG       0.14E+00  173.9     0.00068290      -477.5937642126 -9.58E-03
    34 OT LS       0.14E+00  105.9                     -477.6002277611
    35 OT CG       0.14E+00  174.2     0.00054096      -477.6002305363 -6.47E-03
    36 OT LS       0.15E+00  106.0                     -477.6045618638
    37 OT CG       0.15E+00  173.9     0.00043761      -477.6045814078 -4.35E-03
    38 OT LS       0.16E+00  105.6                     -477.6075554283
    39 OT CG       0.16E+00  174.8     0.00036322      -477.6075615833 -2.98E-03
    40 OT LS       0.16E+00  105.2                     -477.6096334522
    41 OT CG       0.16E+00  173.7     0.00031326      -477.6096336338 -2.07E-03
    42 OT LS       0.16E+00  105.7                     -477.6111877189
    43 OT CG       0.16E+00  173.9     0.00027237      -477.6111878157 -1.55E-03
    44 OT LS       0.17E+00  106.5                     -477.6124157803
    45 OT CG       0.17E+00  176.3     0.00024329      -477.6124182895 -1.23E-03
    46 OT LS       0.16E+00  105.6                     -477.6133680814
    47 OT CG       0.16E+00  174.9     0.00022957      -477.6133690922 -9.51E-04
    48 OT LS       0.15E+00  105.4                     -477.6141619882
    49 OT CG       0.15E+00  176.3     0.00020973      -477.6141652768 -7.96E-04
    50 OT LS       0.16E+00  106.5                     -477.6148389850
    51 OT CG       0.16E+00  176.1     0.00019138      -477.6148391182 -6.74E-04
    52 OT LS       0.17E+00  106.6                     -477.6154531864
    53 OT CG       0.17E+00  174.0     0.00017549      -477.6154586992 -6.20E-04
    54 OT LS       0.17E+00  106.7                     -477.6159763912
    55 OT CG       0.17E+00  176.6     0.00016324      -477.6159764191 -5.18E-04
    56 OT LS       0.17E+00  105.9                     -477.6164296632
    57 OT CG       0.17E+00  175.0     0.00014993      -477.6164297364 -4.53E-04
    58 OT LS       0.17E+00  105.6                     -477.6168037013
    59 OT CG       0.17E+00  177.1     0.00014323      -477.6168038999 -3.74E-04
    60 OT LS       0.16E+00  106.4                     -477.6171160783

  Leaving inner SCF loop after reaching    60 steps.


  Electronic density on regular grids:       -339.9999995672        0.0000004328
  Core density on regular grids:              339.9999978963       -0.0000021037
  Total charge density on r-space grids:       -0.0000016709
  Total charge density g-space grids:          -0.0000016709

  Overlap energy of the core charge distribution:               0.00002945263989
  Self energy of the core charge distribution:              -1144.16468558070414
  Core Hamiltonian energy:                                    354.15249682134225
  Hartree energy:                                             461.29901443644707
  Exchange-correlation energy:                               -148.90397120800677

  Total energy:                                              -477.61711607828170

  outer SCF iter =    1 RMS gradient =   0.14E-03 energy =       -477.6171160783

  ----------------------------------- OT ---------------------------------------
  Minimizer      : CG                  : conjugate gradient
  Preconditioner : FULL_SINGLE_INVERSE : inversion of 
                                         H + eS - 2*(Sc)(c^T*H*c+const)(Sc)^T
  Precond_solver : DEFAULT
  Line search    : 2PNT                : 2 energies, one gradient
  stepsize       :    0.08000000                  energy_gap     :    0.08000000
  eps_taylor     :   0.10000E-15                  max_taylor     :             4
  ----------------------------------- OT ---------------------------------------

  Step     Update method      Time    Convergence         Total energy    Change
  ------------------------------------------------------------------------------
     1 OT CG       0.80E-01  282.5     0.00034838      -477.6171184091 -3.15E-04
     2 OT LS       0.14E+00  106.9                     -477.6184898372
     3 OT CG       0.14E+00  178.4     0.00022612      -477.6188195507 -1.70E-03
     4 OT LS       0.60E-01  106.3                     -477.6185415124
     5 OT CG       0.60E-01  174.6     0.00014497      -477.6191201284 -3.01E-04
     6 OT LS       0.52E-01  105.3                     -477.6192260231
     7 OT CG       0.52E-01  174.0     0.00008995      -477.6192282055 -1.08E-04
     8 OT LS       0.60E-01  105.2                     -477.6192750307
     9 OT CG       0.60E-01  175.5     0.00004771      -477.6192757935 -4.76E-05
    10 OT LS       0.58E-01  105.6                     -477.6192887584
    11 OT CG       0.58E-01  175.2     0.00002982      -477.6192887717 -1.30E-05
    12 OT LS       0.61E-01  105.2                     -477.6192940830
    13 OT CG       0.61E-01  175.6     0.00001711      -477.6192940952 -5.32E-06
    14 OT LS       0.66E-01  105.3                     -477.6192959821
    15 OT CG       0.66E-01  174.5     0.00001146      -477.6192959933 -1.90E-06
    16 OT LS       0.64E-01  106.4                     -477.6192968209
    17 OT CG       0.64E-01  175.7     0.00000779      -477.6192968215 -8.28E-07
    18 OT LS       0.63E-01  105.1                     -477.6192971952
    19 OT CG       0.63E-01  176.1     0.00000541      -477.6192971954 -3.74E-07
    20 OT LS       0.62E-01  105.8                     -477.6192973725
    21 OT CG       0.62E-01  175.1     0.00000358      -477.6192973725 -1.77E-07
    22 OT LS       0.68E-01  105.3                     -477.6192974579
    23 OT CG       0.68E-01  174.8     0.00000238      -477.6192974588 -8.62E-08
    24 OT LS       0.63E-01  105.5                     -477.6192974935
    25 OT CG       0.63E-01  174.5     0.00000167      -477.6192974937 -3.50E-08
    26 OT LS       0.55E-01  105.8                     -477.6192975084
    27 OT CG       0.55E-01  174.5     0.00000112      -477.6192975087 -1.50E-08
    28 OT LS       0.63E-01  105.9                     -477.6192975162
    29 OT CG       0.63E-01  174.4     0.00000072      -477.6192975164 -7.66E-09

  *** SCF run converged in    29 steps ***


  Electronic density on regular grids:       -339.9999995672        0.0000004328
  Core density on regular grids:              339.9999978963       -0.0000021037
  Total charge density on r-space grids:       -0.0000016709
  Total charge density g-space grids:          -0.0000016709

  Overlap energy of the core charge distribution:               0.00002945263989
  Self energy of the core charge distribution:              -1144.16468558070414
  Core Hamiltonian energy:                                    354.14943774800014
  Hartree energy:                                             461.30024702862431
  Exchange-correlation energy:                               -148.90432616492615

  Total energy:                                              -477.61929751636603

  outer SCF iter =    2 RMS gradient =   0.72E-06 energy =       -477.6192975164
  outer SCF loop converged in   2 iterations or   89 steps


 ENERGY| Total FORCE_EVAL ( QS ) energy (a.u.):             -477.619297519250551


 ATOMIC FORCES in [a.u.]

 # Atom   Kind   Element          X              Y              Z
      1      1      N          -0.00190881    -0.00581864    -0.00308277
      2      2      C          -0.01285867    -0.00280828     0.01044598
      3      2      C          -0.00852901     0.00703223    -0.01164120
      4      2      C          -0.01245205    -0.00651820    -0.00563066
      5      2      C           0.01328959     0.00308213    -0.00657844
      6      2      C          -0.00196987    -0.00646482     0.01088649
      7      2      C           0.00471105    -0.00709589    -0.01195819
      8      1      N           0.02368311    -0.01011889     0.00089476
      9      1      N           0.01793940     0.01574530    -0.00580676
     10      1      N           0.01547512     0.01154964     0.01423423
     11      3      H          -0.00135254    -0.00205448    -0.01428553
     12      3      H           0.01398409     0.00714596     0.01219712
     13      3      H          -0.00635470    -0.01180043     0.00648607
     14      3      H           0.01756009     0.00948414    -0.00064680
     15      3      H          -0.00736916     0.01266988     0.00561152
     16      3      H           0.01685103    -0.00641177     0.00213172
     17      3      H          -0.01362699     0.00133896    -0.01063823
     18      3      H           0.00501154    -0.00130186     0.01604682
     19      3      H           0.01366933    -0.00724977    -0.00445300
     20      3      H          -0.00903520     0.01497952    -0.00080349
     21      3      H           0.00772364     0.01392907    -0.00264604
     22      3      H          -0.00733911    -0.01076105     0.01274580
     23      1      N          -0.01238416    -0.00758751     0.00699778
     24      2      C          -0.01316152     0.01353597     0.00568118
     25      2      C          -0.00352664    -0.01035469     0.00972091
     26      2      C          -0.01964101    -0.00180264    -0.00817846
     27      2      C           0.00527048    -0.02136551     0.01866358
     28      2      C           0.00028631     0.01643095     0.02180525
     29      2      C           0.00626491    -0.00709394    -0.00444254
     30      1      N           0.01984710    -0.01692387    -0.01290230
     31      1      N           0.02065107     0.01251136     0.00136054
     32      1      N          -0.00085373     0.01837432    -0.02536294
     33      3      H           0.01806317     0.00257686    -0.00352515
     34      3      H          -0.00660267    -0.00932334    -0.00444130
     35      3      H           0.01301480     0.00085101    -0.01704446
     36      3      H          -0.01067432     0.01035141     0.00168538
     37      3      H           0.01419800     0.00842757    -0.01437723
     38      3      H           0.00136302    -0.00374495     0.01434419
     39      3      H          -0.00875338    -0.00191558    -0.01261389
     40      3      H           0.00666133     0.01386061     0.00263886
     41      3      H           0.01035425    -0.01143236     0.00170240
     42      3      H          -0.00755234     0.00214532    -0.01298626
     43      3      H          -0.01601243    -0.00189509    -0.00105470
     44      3      H           0.01017731     0.01004380     0.00445118
     45      2      C          -0.00124185    -0.00603864    -0.00002671
     46      2      C           0.00823507    -0.00359366     0.00070395
     47      2      C           0.00964091     0.00411741    -0.00768677
     48      2      C          -0.00597198     0.00674798     0.00258600
     49      2      C          -0.00425284    -0.00260989    -0.00100507
     50      2      C           0.01011963     0.00309467     0.00272435
     51      1      N          -0.03541730    -0.00882321    -0.03076617
     52      1      N           0.00181613    -0.01836496     0.04558011
     53      2      C           0.00586761     0.01361821    -0.00058277
     54      2      C          -0.00531765     0.00590959    -0.00030224
     55      2      C          -0.00189951    -0.00181688     0.00331176
     56      2      C           0.00479300     0.00030895    -0.01026289
     57      2      C          -0.00261175    -0.00430438     0.00385612
     58      2      C           0.00549265    -0.00743193    -0.00441951
     59      2      C          -0.01525229    -0.00133014    -0.00290848
     60      2      C          -0.00767023     0.00601707     0.00265795
     61      3      H           0.01151680    -0.00215119    -0.00028159
     62      3      H           0.00183832    -0.01426067    -0.00474269
     63      3      H          -0.01432892     0.00464885     0.00148829
     64      3      H          -0.00121118     0.01341493     0.00427437
     65      3      H          -0.01086245     0.00709710     0.00713536
     66      3      H          -0.00210479     0.01261260    -0.00420950
     67      3      H           0.00959129    -0.00505233    -0.00866287
     68      3      H           0.00229879    -0.01471379     0.00429110
     69      3      H          -0.00400403     0.01970601     0.00196780
     70      3      H          -0.00071744     0.01959462     0.00091670
     71      2      C           0.00006273    -0.00514416    -0.00268070
     72      2      C          -0.00755246     0.00031992    -0.00373162
     73      2      C          -0.00088551     0.00837636    -0.00608868
     74      2      C           0.00695237     0.00289806     0.00987003
     75      2      C           0.00502895    -0.00567841    -0.00236854
     76      2      C          -0.00020698     0.00941877     0.00834016
     77      1      N           0.00167633    -0.01436736    -0.03898483
     78      1      N           0.00818828    -0.01869295     0.03692399
     79      2      C          -0.00572668     0.00473768     0.00713993
     80      2      C           0.00576374     0.00653936     0.00348946
     81      2      C           0.00711564    -0.00563103     0.00189913
     82      2      C           0.00129693     0.00922528    -0.00563723
     83      2      C          -0.00037202    -0.00609723     0.00434000
     84      2      C          -0.00634742    -0.00436939    -0.00893983
     85      2      C          -0.00320507    -0.01410088    -0.00927934
     86      2      C          -0.00169037    -0.01078445     0.00268014
     87      3      H          -0.01293504     0.00500933     0.00083324
     88      3      H          -0.00977496    -0.00778226    -0.00877277
     89      3      H           0.01410948    -0.00611776     0.00012598
     90      3      H           0.00743060     0.00754658     0.00873886
     91      3      H           0.01144135    -0.00129377     0.00933019
     92      3      H           0.00611885     0.01140075     0.00036746
     93      3      H          -0.01136466     0.00193521    -0.00907138
     94      3      H          -0.00768825    -0.01297865    -0.00192139
     95      3      H          -0.01861400     0.00724461    -0.00405417
     96      3      H          -0.02051638     0.00347391    -0.00438039
     97      2      C          -0.00612273    -0.00028029    -0.00204041
     98      2      C          -0.00453789    -0.00702713     0.00973645
     99      2      C           0.00419149    -0.00180909    -0.00921585
    100      2      C           0.00893257     0.00674113    -0.00256418
    101      2      C          -0.00618776     0.00624123    -0.00694113
    102      2      C           0.01117679    -0.00022035     0.00595886
    103      1      N          -0.01406352     0.00164545    -0.03221681
    104      1      N          -0.01442165    -0.00202345     0.03658076
    105      2      C           0.00651604    -0.00081472     0.00861978
    106      2      C          -0.00196745     0.00858255    -0.01188756
    107      2      C          -0.00839684     0.00341510     0.00232660
    108      2      C           0.00809548     0.00649961    -0.00865759
    109      2      C          -0.00569698    -0.00342187     0.00448828
    110      2      C           0.00523203    -0.00532036     0.00397004
    111      2      C          -0.01388771    -0.00544806    -0.00454394
    112      2      C           0.00040195    -0.00426366     0.00842686
    113      3      H           0.00206448    -0.00904341     0.01116881
    114      3      H          -0.01174626    -0.00892653     0.00156063
    115      3      H          -0.00192245     0.00970169    -0.01067951
    116      3      H           0.01083091     0.00792291    -0.00001369
    117      3      H          -0.01127271     0.00989368    -0.00038919
    118      3      H           0.00340176     0.00825817    -0.01009833
    119      3      H           0.01017283    -0.00935710     0.00061651
    120      3      H          -0.00141809    -0.01117667     0.01033198
    121      3      H          -0.00150407    -0.01074532     0.01797206
    122      3      H           0.01442994    -0.01506154     0.00464516
 SUM OF ATOMIC FORCES           0.00304301    -0.00033170     0.00659033     0.00726653

 --------  Informations at step =     0 ------------
  Optimization Method        =                   SD
  Total Energy               =      -477.6192975193
  Used time                  =            12760.577
 ---------------------------------------------------

 --------------------------
 OPTIMIZATION STEP:      1
 --------------------------

 Number of electrons:                                                        340
 Number of occupied orbitals:                                                170
 Number of molecular orbitals:                                               170

 Number of orbital functions:                                               1154
 Number of independent orbital functions:                                   1154

 Extrapolation method: ASPC


 SCF WAVEFUNCTION OPTIMIZATION

  ----------------------------------- OT ---------------------------------------
  Minimizer      : CG                  : conjugate gradient
  Preconditioner : FULL_SINGLE_INVERSE : inversion of 
                                         H + eS - 2*(Sc)(c^T*H*c+const)(Sc)^T
  Precond_solver : DEFAULT
  Line search    : 2PNT                : 2 energies, one gradient
  stepsize       :    0.08000000                  energy_gap     :    0.08000000
  eps_taylor     :   0.10000E-15                  max_taylor     :             4
  ----------------------------------- OT ---------------------------------------

  Step     Update method      Time    Convergence         Total energy    Change
  ------------------------------------------------------------------------------
     1 OT CG       0.80E-01  147.1     0.00000051      -477.6192975193 -4.78E+02

  *** SCF run converged in     1 steps ***


  Electronic density on regular grids:       -339.9999995672        0.0000004328
  Core density on regular grids:              339.9999978963       -0.0000021037
  Total charge density on r-space grids:       -0.0000016709
  Total charge density g-space grids:          -0.0000016709

  Overlap energy of the core charge distribution:               0.00002945263989
  Self energy of the core charge distribution:              -1144.16468558070414
  Core Hamiltonian energy:                                    354.14945007311508
  Hartree energy:                                             461.30023745319562
  Exchange-correlation energy:                               -148.90432891749919

  Total energy:                                              -477.61929751925277

  outer SCF iter =    1 RMS gradient =   0.51E-06 energy =       -477.6192975193
  outer SCF loop converged in   1 iterations or    1 steps


 ENERGY| Total FORCE_EVAL ( QS ) energy (a.u.):             -477.619297519252768


 Number of electrons:                                                        340
 Number of occupied orbitals:                                                170
 Number of molecular orbitals:                                               170

 Number of orbital functions:                                               1154
 Number of independent orbital functions:                                   1154

 Extrapolation method: ASPC


 SCF WAVEFUNCTION OPTIMIZATION

  ----------------------------------- OT ---------------------------------------
  Minimizer      : CG                  : conjugate gradient
  Preconditioner : FULL_SINGLE_INVERSE : inversion of 
                                         H + eS - 2*(Sc)(c^T*H*c+const)(Sc)^T
  Precond_solver : DEFAULT
  Line search    : 2PNT                : 2 energies, one gradient
  stepsize       :    0.08000000                  energy_gap     :    0.08000000
  eps_taylor     :   0.10000E-15                  max_taylor     :             4
  ----------------------------------- OT ---------------------------------------

  Step     Update method      Time    Convergence         Total energy    Change
  ------------------------------------------------------------------------------
     1 OT CG       0.80E-01  147.4     0.00060668      -477.6353071400 -4.78E+02
     2 OT LS       0.13E+00  105.8                     -477.6392578099
     3 OT CG       0.13E+00  174.5     0.00039379      -477.6398770676 -4.57E-03
     4 OT LS       0.55E-01  105.6                     -477.6393242876
     5 OT CG       0.55E-01  174.4     0.00023606      -477.6407198406 -8.43E-04
     6 OT LS       0.45E-01  105.4                     -477.6409550291
     7 OT CG       0.45E-01  175.1     0.00013279      -477.6409673028 -2.47E-04
     8 OT LS       0.58E-01  105.5                     -477.6410630465
     9 OT CG       0.58E-01  174.1     0.00006949      -477.6410680639 -1.01E-04
    10 OT LS       0.55E-01  105.3                     -477.6410940335
    11 OT CG       0.55E-01  175.1     0.00004061      -477.6410941233 -2.61E-05
    12 OT LS       0.44E-01  105.9                     -477.6411007555
    13 OT CG       0.44E-01  175.2     0.00002139      -477.6411012162 -7.09E-06
    14 OT LS       0.65E-01  105.9                     -477.6411038271
    15 OT CG       0.65E-01  175.3     0.00001050      -477.6411041378 -2.92E-06
    16 OT LS       0.62E-01  105.9                     -477.6411048049
    17 OT CG       0.62E-01  174.9     0.00000571      -477.6411048067 -6.69E-07
    18 OT LS       0.58E-01  105.6                     -477.6411049912
    19 OT CG       0.58E-01  174.6     0.00000346      -477.6411049920 -1.85E-07
    20 OT LS       0.52E-01  105.3                     -477.6411050525
    21 OT CG       0.52E-01  174.9     0.00000174      -477.6411050532 -6.12E-08
    22 OT LS       0.62E-01  105.4                     -477.6411050710
    23 OT CG       0.62E-01  175.7     0.00000102      -477.6411050715 -1.83E-08
    24 OT LS       0.57E-01  105.8                     -477.6411050773
    25 OT CG       0.57E-01  175.1     0.00000056      -477.6411050774 -5.87E-09

  *** SCF run converged in    25 steps ***


  Electronic density on regular grids:       -339.9999995635        0.0000004365
  Core density on regular grids:              339.9999978931       -0.0000021069
  Total charge density on r-space grids:       -0.0000016703
  Total charge density g-space grids:          -0.0000016703

  Overlap energy of the core charge distribution:               0.00002514564902
  Self energy of the core charge distribution:              -1144.16468558070414
  Core Hamiltonian energy:                                    353.67261259519279
  Hartree energy:                                             461.60744939443452
  Exchange-correlation energy:                               -148.75650663194781

  Total energy:                                              -477.64110507737564

  outer SCF iter =    1 RMS gradient =   0.56E-06 energy =       -477.6411050774
  outer SCF loop converged in   1 iterations or   25 steps


 ENERGY| Total FORCE_EVAL ( QS ) energy (a.u.):             -477.641105077375641


 Number of electrons:                                                        340
 Number of occupied orbitals:                                                170
 Number of molecular orbitals:                                               170

 Number of orbital functions:                                               1154
 Number of independent orbital functions:                                   1154

 Extrapolation method: ASPC


 SCF WAVEFUNCTION OPTIMIZATION

  ----------------------------------- OT ---------------------------------------
  Minimizer      : CG                  : conjugate gradient
  Preconditioner : FULL_SINGLE_INVERSE : inversion of 
                                         H + eS - 2*(Sc)(c^T*H*c+const)(Sc)^T
  Precond_solver : DEFAULT
  Line search    : 2PNT                : 2 energies, one gradient
  stepsize       :    0.08000000                  energy_gap     :    0.08000000
  eps_taylor     :   0.10000E-15                  max_taylor     :             4
  ----------------------------------- OT ---------------------------------------

  Step     Update method      Time    Convergence         Total energy    Change
  ------------------------------------------------------------------------------
     1 OT CG       0.80E-01  147.4     0.00010669      -477.6336342028 -4.78E+02
     2 OT LS       0.13E+00  105.0                     -477.6337575271
     3 OT CG       0.13E+00  174.8     0.00006936      -477.6337784573 -1.44E-04
     4 OT LS       0.59E-01  105.6                     -477.6337678796
     5 OT CG       0.59E-01  174.3     0.00004111      -477.6338065212 -2.81E-05
     6 OT LS       0.46E-01  105.9                     -477.6338134454
     7 OT CG       0.46E-01  175.0     0.00002303      -477.6338141174 -7.60E-06
     8 OT LS       0.59E-01  105.7                     -477.6338170241
     9 OT CG       0.59E-01  175.3     0.00001374      -477.6338171712 -3.05E-06
    10 OT LS       0.43E-01  105.9                     -477.6338178700
    11 OT CG       0.43E-01  175.8     0.00000723      -477.6338179723 -8.01E-07
    12 OT LS       0.58E-01  105.8                     -477.6338182509
    13 OT CG       0.58E-01  174.8     0.00000360      -477.6338182708 -2.98E-07
    14 OT LS       0.66E-01  105.4                     -477.6338183535
    15 OT CG       0.66E-01  174.8     0.00000191      -477.6338183546 -8.38E-08
    16 OT LS       0.60E-01  105.6                     -477.6338183762
    17 OT CG       0.60E-01  175.2     0.00000109      -477.6338183763 -2.17E-08
    18 OT LS       0.50E-01  105.4                     -477.6338183819
    19 OT CG       0.50E-01  175.3     0.00000066      -477.6338183821 -5.80E-09

  *** SCF run converged in    19 steps ***


  Electronic density on regular grids:       -339.9999995692        0.0000004308
  Core density on regular grids:              339.9999978996       -0.0000021004
  Total charge density on r-space grids:       -0.0000016696
  Total charge density g-space grids:          -0.0000016696

  Overlap energy of the core charge distribution:               0.00002050405856
  Self energy of the core charge distribution:              -1144.16468558070414
  Core Hamiltonian energy:                                    353.03428287085637
  Hartree energy:                                             462.03666325984386
  Exchange-correlation energy:                               -148.54009943619093

  Total energy:                                              -477.63381838213633

  outer SCF iter =    1 RMS gradient =   0.66E-06 energy =       -477.6338183821
  outer SCF loop converged in   1 iterations or   19 steps


 ENERGY| Total FORCE_EVAL ( QS ) energy (a.u.):             -477.633818382136326


 *******************************************************************************
 ***                 MNBRACK - NUMBER OF ENERGY EVALUATIONS :       3        ***
 *******************************************************************************

 Number of electrons:                                                        340
 Number of occupied orbitals:                                                170
 Number of molecular orbitals:                                               170

 Number of orbital functions:                                               1154
 Number of independent orbital functions:                                   1154

 Extrapolation method: ASPC


 SCF WAVEFUNCTION OPTIMIZATION

  ----------------------------------- OT ---------------------------------------
  Minimizer      : CG                  : conjugate gradient
  Preconditioner : FULL_SINGLE_INVERSE : inversion of 
                                         H + eS - 2*(Sc)(c^T*H*c+const)(Sc)^T
  Precond_solver : DEFAULT
  Line search    : 2PNT                : 2 energies, one gradient
  stepsize       :    0.08000000                  energy_gap     :    0.08000000
  eps_taylor     :   0.10000E-15                  max_taylor     :             4
  ----------------------------------- OT ---------------------------------------

  Step     Update method      Time    Convergence         Total energy    Change
  ------------------------------------------------------------------------------
     1 OT CG       0.80E-01  148.0     0.00216545      -477.5665920999 -4.78E+02
     2 OT LS       0.13E+00  105.9                     -477.6173116769
     3 OT CG       0.13E+00  175.4     0.00139727      -477.6257010261 -5.91E-02
     4 OT LS       0.56E-01  106.0                     -477.6183296163
     5 OT CG       0.56E-01  175.2     0.00081806      -477.6363428833 -1.06E-02
     6 OT LS       0.46E-01  105.2                     -477.6392601522
     7 OT CG       0.46E-01  175.7     0.00047310      -477.6393871617 -3.04E-03
     8 OT LS       0.56E-01  105.2                     -477.6405833057
     9 OT CG       0.56E-01  174.8     0.00025837      -477.6406200966 -1.23E-03
    10 OT LS       0.52E-01  105.8                     -477.6409578401
    11 OT CG       0.52E-01  174.7     0.00014316      -477.6409601203 -3.40E-04
    12 OT LS       0.48E-01  105.8                     -477.6410566461
    13 OT CG       0.48E-01  175.0     0.00007441      -477.6410571939 -9.71E-05
    14 OT LS       0.67E-01  105.8                     -477.6410907837
    15 OT CG       0.67E-01  174.7     0.00003647      -477.6410936563 -3.65E-05
    16 OT LS       0.64E-01  105.7                     -477.6411019134
    17 OT CG       0.64E-01  174.3     0.00001905      -477.6411019403 -8.28E-06
    18 OT LS       0.59E-01  105.4                     -477.6411040468
    19 OT CG       0.59E-01  175.5     0.00001199      -477.6411040567 -2.12E-06
    20 OT LS       0.50E-01  106.0                     -477.6411047326
    21 OT CG       0.50E-01  174.7     0.00000608      -477.6411047590 -7.02E-07
    22 OT LS       0.62E-01  106.5                     -477.6411049742
    23 OT CG       0.62E-01  175.6     0.00000336      -477.6411049825 -2.23E-07
    24 OT LS       0.57E-01  105.9                     -477.6411050449
    25 OT CG       0.57E-01  176.1     0.00000198      -477.6411050454 -6.29E-08
    26 OT LS       0.59E-01  106.1                     -477.6411050680
    27 OT CG       0.59E-01  174.7     0.00000115      -477.6411050680 -2.26E-08
    28 OT LS       0.56E-01  106.2                     -477.6411050752
    29 OT CG       0.56E-01  174.9     0.00000075      -477.6411050752 -7.22E-09

  *** SCF run converged in    29 steps ***


  Electronic density on regular grids:       -339.9999995635        0.0000004365
  Core density on regular grids:              339.9999978931       -0.0000021069
  Total charge density on r-space grids:       -0.0000016703
  Total charge density g-space grids:          -0.0000016703

  Overlap energy of the core charge distribution:               0.00002514564902
  Self energy of the core charge distribution:              -1144.16468558070414
  Core Hamiltonian energy:                                    353.67260632008663
  Hartree energy:                                             461.60745474074440
  Exchange-correlation energy:                               -148.75650570100782

  Total energy:                                              -477.64110507523191

  outer SCF iter =    1 RMS gradient =   0.75E-06 energy =       -477.6411050752
  outer SCF loop converged in   1 iterations or   29 steps


 ENERGY| Total FORCE_EVAL ( QS ) energy (a.u.):             -477.641105078279566


 ATOMIC FORCES in [a.u.]

 # Atom   Kind   Element          X              Y              Z
      1      1      N          -0.00317098    -0.00364061    -0.00255035
      2      2      C          -0.00238575    -0.00141267     0.00418999
      3      2      C           0.00017498     0.00200766    -0.00419132
      4      2      C          -0.00302850    -0.00147802    -0.00057576
      5      2      C           0.00256894     0.00253366    -0.00029805
      6      2      C           0.00215155     0.00060103     0.00183766
      7      2      C           0.00284954    -0.00109202    -0.00081577
      8      1      N           0.00078997    -0.00515219    -0.00201421
      9      1      N          -0.00056343     0.00542149    -0.00400132
     10      1      N           0.00498925    -0.00061099    -0.00096152
     11      3      H          -0.00269194    -0.00396468    -0.00761307
     12      3      H           0.00831338     0.00534640     0.00870335
     13      3      H          -0.00660989    -0.00566292     0.00461107
     14      3      H           0.01105582     0.00670354    -0.00164183
     15      3      H          -0.00579898     0.00856019     0.00208974
     16      3      H           0.00929990    -0.00480188     0.00012989
     17      3      H          -0.00726743    -0.00019495    -0.00858939
     18      3      H           0.00497736     0.00006362     0.00982883
     19      3      H           0.00930911    -0.00519807    -0.00110262
     20      3      H          -0.00739618     0.00869463     0.00078931
     21      3      H           0.00633141     0.00803092    -0.00280836
     22      3      H          -0.00538546    -0.00842374     0.00617291
     23      1      N          -0.01235133    -0.00412744     0.00573594
     24      2      C          -0.00448397     0.00539706     0.00024591
     25      2      C          -0.00196386    -0.00189515     0.00349411
     26      2      C          -0.00690977    -0.00268042    -0.00238003
     27      2      C           0.00400245    -0.00850720     0.00424052
     28      2      C           0.00364233     0.00705126     0.00735099
     29      2      C           0.00220071     0.00069965     0.00089530
     30      1      N           0.00549448    -0.00628231     0.00225268
     31      1      N           0.01050437    -0.00090487     0.00467523
     32      1      N          -0.00393412     0.00477841    -0.00487597
     33      3      H           0.01054710     0.00143915    -0.00161101
     34      3      H          -0.00551736    -0.00330974    -0.00249889
     35      3      H           0.00706266    -0.00136855    -0.01087614
     36      3      H          -0.00649227     0.00721086     0.00288288
     37      3      H           0.00717164     0.00654585    -0.00941302
     38      3      H          -0.00127877    -0.00516960     0.00747018
     39      3      H          -0.00556449    -0.00130313    -0.00478705
     40      3      H           0.00390027     0.00587090     0.00202590
     41      3      H           0.00528306    -0.00695952     0.00198107
     42      3      H          -0.00322175     0.00305659    -0.00461275
     43      3      H          -0.01010999    -0.00297220    -0.00211160
     44      3      H           0.00705715     0.00650998     0.00259581
     45      2      C           0.00549585    -0.00335263     0.00142884
     46      2      C           0.00350418    -0.00738147    -0.00090369
     47      2      C           0.00114640     0.00186752    -0.00801013
     48      2      C          -0.00693934     0.00220065     0.00105908
     49      2      C          -0.00109269     0.00309658     0.00115171
     50      2      C           0.00202391    -0.00086283     0.00054387
     51      1      N          -0.01335803    -0.00180784     0.00517109
     52      1      N          -0.00596719    -0.01398966     0.00329061
     53      2      C           0.00404626     0.00417280     0.00486648
     54      2      C          -0.00714429     0.00534465     0.00247596
     55      2      C          -0.00011860     0.00297487    -0.00160548
     56      2      C           0.00019562    -0.00012244    -0.00488687
     57      2      C           0.00305273    -0.00471586    -0.00249638
     58      2      C           0.00037122    -0.00661816     0.00089986
     59      2      C           0.00679019    -0.00075175     0.00141428
     60      2      C           0.00369433    -0.00000086    -0.00948260
     61      3      H           0.00860117    -0.00121172    -0.00013979
     62      3      H           0.00169695    -0.01105788    -0.00380764
     63      3      H          -0.01219015     0.00392519     0.00136266
     64      3      H          -0.00046374     0.00884069     0.00294928
     65      3      H          -0.00897434     0.00604860     0.00572726
     66      3      H          -0.00116227     0.00824541    -0.00308460
     67      3      H           0.00647205    -0.00295362    -0.00637790
     68      3      H           0.00185558    -0.01208863     0.00348347
     69      3      H          -0.00277354     0.01385743     0.00144303
     70      3      H          -0.00031398     0.01491475     0.00055418
     71      2      C          -0.00329823     0.00065889     0.00079581
     72      2      C          -0.00519100    -0.00327614    -0.00570162
     73      2      C           0.00239318     0.00493088    -0.00654355
     74      2      C           0.00650822    -0.00371424     0.00296729
     75      2      C           0.00494802     0.00160461     0.00384861
     76      2      C           0.00058026     0.00027329     0.00187227
     77      1      N           0.00077233    -0.01054100    -0.00316500
     78      1      N           0.00539001    -0.01008646     0.00146776
     79      2      C          -0.00544781     0.00113057     0.00717162
     80      2      C           0.00580265    -0.00027424     0.00561782
     81      2      C           0.00648301     0.00241567    -0.00133007
     82      2      C           0.00233202     0.00063450    -0.00130675
     83      2      C          -0.00381489    -0.00014295    -0.00113437
     84      2      C          -0.00264447    -0.00819276    -0.00324939
     85      2      C           0.00152921     0.00214528     0.00582846
     86      2      C           0.00278386     0.00467216    -0.00353951
     87      3      H          -0.00867318     0.00337907     0.00109454
     88      3      H          -0.00821390    -0.00635483    -0.00726159
     89      3      H           0.01141813    -0.00496153     0.00029733
     90      3      H           0.00484881     0.00544333     0.00623703
     91      3      H           0.00932800    -0.00085385     0.00775310
     92      3      H           0.00420493     0.00813064    -0.00011483
     93      3      H          -0.00740299     0.00163732    -0.00587580
     94      3      H          -0.00659089    -0.01114616    -0.00186298
     95      3      H          -0.01297517     0.00478207    -0.00237201
     96      3      H          -0.01391597     0.00276096    -0.00339380
     97      2      C          -0.00084272    -0.00199407     0.00379410
     98      2      C          -0.00771772    -0.00285062     0.00185006
     99      2      C           0.00237975    -0.00441245    -0.00630104
    100      2      C           0.00088231     0.00574622    -0.00664507
    101      2      C           0.00292996     0.00584216    -0.00070189
    102      2      C           0.00173379     0.00056604    -0.00070767
    103      1      N          -0.00793267    -0.00018231    -0.00146598
    104      1      N          -0.00915166    -0.00002170     0.00367018
    105      2      C           0.00256298     0.00373307     0.00608925
    106      2      C          -0.00715872     0.00369147    -0.00220489
    107      2      C          -0.00196785     0.00543575    -0.00471075
    108      2      C           0.00268193     0.00292580    -0.00143626
    109      2      C           0.00180984    -0.00280855    -0.00123912
    110      2      C           0.00008453    -0.00551057     0.00722181
    111      2      C           0.00625835     0.00142396    -0.00071983
    112      2      C           0.00575169     0.00456039    -0.00725896
    113      3      H           0.00160802    -0.00592278     0.00760123
    114      3      H          -0.01041549    -0.00789580     0.00155605
    115      3      H          -0.00126576     0.00794956    -0.00869541
    116      3      H           0.00794323     0.00577253     0.00037942
    117      3      H          -0.00973840     0.00856426    -0.00049015
    118      3      H           0.00272962     0.00575889    -0.00727701
    119      3      H           0.00700938    -0.00636874     0.00019848
    120      3      H          -0.00079024    -0.00912680     0.00837513
    121      3      H          -0.00094465    -0.00734716     0.01236788
    122      3      H           0.01058254    -0.01143347     0.00271237
 SUM OF ATOMIC FORCES           0.00217568    -0.00086605     0.00495812     0.00548331

 Number of electrons:                                                        340
 Number of occupied orbitals:                                                170
 Number of molecular orbitals:                                               170

 Number of orbital functions:                                               1154
 Number of independent orbital functions:                                   1154

 Extrapolation method: ASPC


 SCF WAVEFUNCTION OPTIMIZATION

  ----------------------------------- OT ---------------------------------------
  Minimizer      : CG                  : conjugate gradient
  Preconditioner : FULL_SINGLE_INVERSE : inversion of 
                                         H + eS - 2*(Sc)(c^T*H*c+const)(Sc)^T
  Precond_solver : DEFAULT
  Line search    : 2PNT                : 2 energies, one gradient
  stepsize       :    0.08000000                  energy_gap     :    0.08000000
  eps_taylor     :   0.10000E-15                  max_taylor     :             4
  ----------------------------------- OT ---------------------------------------

  Step     Update method      Time    Convergence         Total energy    Change
  ------------------------------------------------------------------------------
     1 OT CG       0.80E-01  148.0     0.00360358      -477.4414075425 -4.77E+02
     2 OT LS       0.12E+00  105.6                     -477.5789782580
     3 OT CG       0.12E+00  175.1     0.00242418      -477.5984961059 -1.57E-01
     4 OT LS       0.53E-01  105.5                     -477.5759072147
     5 OT CG       0.53E-01  175.0     0.00147215      -477.6294904642 -3.10E-02
     6 OT LS       0.45E-01  106.2                     -477.6387679343
     7 OT CG       0.45E-01  174.6     0.00080271      -477.6390852011 -9.59E-03
     8 OT LS       0.59E-01  106.0                     -477.6426070443
     9 OT CG       0.59E-01  175.3     0.00042120      -477.6428205962 -3.74E-03
    10 OT LS       0.57E-01  105.1                     -477.6438131252
    11 OT CG       0.57E-01  175.4     0.00023931      -477.6438143226 -9.94E-04
    12 OT LS       0.43E-01  105.2                     -477.6440306949
    13 OT CG       0.43E-01  175.5     0.00013320      -477.6440564061 -2.42E-04
    14 OT LS       0.61E-01  105.5                     -477.6441535795
    15 OT CG       0.61E-01  175.6     0.00006730      -477.6441628810 -1.06E-04
    16 OT LS       0.57E-01  106.0                     -477.6441883043
    17 OT CG       0.57E-01  175.2     0.00003959      -477.6441884111 -2.55E-05
    18 OT LS       0.51E-01  105.6                     -477.6441962227
    19 OT CG       0.51E-01  175.0     0.00002274      -477.6441963292 -7.92E-06
    20 OT LS       0.58E-01  105.8                     -477.6441992189
    21 OT CG       0.58E-01  175.1     0.00001095      -477.6441992518 -2.92E-06
    22 OT LS       0.68E-01  104.9                     -477.6442000346
    23 OT CG       0.68E-01  175.4     0.00000637      -477.6442000540 -8.02E-07
    24 OT LS       0.59E-01  105.7                     -477.6442002852
    25 OT CG       0.59E-01  176.2     0.00000356      -477.6442002903 -2.36E-07
    26 OT LS       0.64E-01  105.0                     -477.6442003693
    27 OT CG       0.64E-01  175.5     0.00000198      -477.6442003697 -7.93E-08
    28 OT LS       0.59E-01  106.4                     -477.6442003922
    29 OT CG       0.59E-01  175.9     0.00000134      -477.6442003923 -2.26E-08
    30 OT LS       0.49E-01  106.1                     -477.6442004006
    31 OT CG       0.49E-01  175.8     0.00000071      -477.6442004010 -8.67E-09

  *** SCF run converged in    31 steps ***


  Electronic density on regular grids:       -339.9999995691        0.0000004309
  Core density on regular grids:              339.9999978993       -0.0000021007
  Total charge density on r-space grids:       -0.0000016698
  Total charge density g-space grids:          -0.0000016698

  Overlap energy of the core charge distribution:               0.00002249762112
  Self energy of the core charge distribution:              -1144.16468558070414
  Core Hamiltonian energy:                                    353.33236181593918
  Hartree energy:                                             461.83279319380244
  Exchange-correlation energy:                               -148.64469232764654

  Total energy:                                              -477.64420040098798

  outer SCF iter =    1 RMS gradient =   0.71E-06 energy =       -477.6442004010
  outer SCF loop converged in   1 iterations or   31 steps


 ENERGY| Total FORCE_EVAL ( QS ) energy (a.u.):             -477.644200404207254


 ATOMIC FORCES in [a.u.]

 # Atom   Kind   Element          X              Y              Z
      1      1      N          -0.00418950    -0.00186194    -0.00211299
      2      2      C           0.00595581    -0.00056366    -0.00078434
      3      2      C           0.00693622    -0.00193226     0.00195794
      4      2      C           0.00430626     0.00273694     0.00324531
      5      2      C          -0.00589645     0.00195946     0.00466245
      6      2      C           0.00535749     0.00610086    -0.00543601
      7      2      C           0.00126814     0.00373594     0.00788549
      8      1      N          -0.01626718    -0.00187070    -0.00417789
      9      1      N          -0.01414398    -0.00229312    -0.00295747
     10      1      N          -0.00254749    -0.00978529    -0.01215554
     11      3      H          -0.00372170    -0.00538755    -0.00252227
     12      3      H           0.00394407     0.00393931     0.00606593
     13      3      H          -0.00678846    -0.00096208     0.00312643
     14      3      H           0.00608151     0.00461324    -0.00242198
     15      3      H          -0.00461111     0.00534351    -0.00064700
     16      3      H           0.00361075    -0.00359417    -0.00137406
     17      3      H          -0.00243680    -0.00134211    -0.00703831
     18      3      H           0.00496566     0.00113245     0.00507838
     19      3      H           0.00597313    -0.00361189     0.00149520
     20      3      H          -0.00614180     0.00391372     0.00200859
     21      3      H           0.00529302     0.00348872    -0.00293596
     22      3      H          -0.00389719    -0.00665632     0.00120176
     23      1      N          -0.01239626    -0.00126303     0.00466165
     24      2      C           0.00228619    -0.00111388    -0.00392148
     25      2      C          -0.00085767     0.00499155    -0.00116993
     26      2      C           0.00326974    -0.00382361     0.00232844
     27      2      C           0.00258381     0.00187887    -0.00705104
     28      2      C           0.00632655    -0.00062196    -0.00386986
     29      2      C          -0.00092939     0.00682326     0.00508084
     30      1      N          -0.00514799     0.00129792     0.01343003
     31      1      N           0.00286692    -0.01089108     0.00707227
     32      1      N          -0.00620156    -0.00550629     0.00994950
     33      3      H           0.00482348     0.00066484    -0.00018617
     34      3      H          -0.00471118     0.00130319    -0.00099658
     35      3      H           0.00261545    -0.00305067    -0.00619189
     36      3      H          -0.00327095     0.00474137     0.00381895
     37      3      H           0.00179759     0.00508467    -0.00571362
     38      3      H          -0.00331059    -0.00622018     0.00227116
     39      3      H          -0.00310098    -0.00093834     0.00103687
     40      3      H           0.00191588    -0.00019109     0.00161054
     41      3      H           0.00146643    -0.00344469     0.00222638
     42      3      H          -0.00001190     0.00380176     0.00159901
     43      3      H          -0.00559256    -0.00380412    -0.00288805
     44      3      H           0.00464761     0.00377998     0.00115348
     45      2      C           0.01093805    -0.00116634     0.00260773
     46      2      C          -0.00025044    -0.01042393    -0.00220150
     47      2      C          -0.00491151     0.00073253    -0.00802258
     48      2      C          -0.00765602    -0.00136176    -0.00015051
     49      2      C           0.00140372     0.00761342     0.00286088
     50      2      C          -0.00462160    -0.00419990    -0.00126460
     51      1      N           0.00571894     0.00368746     0.04107714
     52      1      N          -0.01586870    -0.01141070    -0.03651332
     53      2      C           0.00317279    -0.00301851     0.00835701
     54      2      C          -0.00862091     0.00499121     0.00464910
     55      2      C           0.00131374     0.00676498    -0.00552781
     56      2      C          -0.00350542    -0.00051212    -0.00052271
     57      2      C           0.00757651    -0.00498376    -0.00760308
     58      2      C          -0.00363022    -0.00597646     0.00510193
     59      2      C           0.02336362     0.00031499     0.00474054
     60      2      C           0.01215538    -0.00426862    -0.01837472
     61      3      H           0.00629383    -0.00048563    -0.00003114
     62      3      H           0.00159686    -0.00852809    -0.00306589
     63      3      H          -0.01048910     0.00334929     0.00126268
     64      3      H           0.00010780     0.00527670     0.00191163
     65      3      H          -0.00748021     0.00521968     0.00460815
     66      3      H          -0.00043306     0.00484089    -0.00219403
     67      3      H           0.00403542    -0.00133409    -0.00457878
     68      3      H           0.00150413    -0.01000342     0.00283738
     69      3      H          -0.00186422     0.00927486     0.00102222
     70      3      H          -0.00002390     0.01123447     0.00029209
     71      2      C          -0.00598610     0.00527317     0.00355567
     72      2      C          -0.00331592    -0.00615440    -0.00728521
     73      2      C           0.00475129     0.00264827    -0.00652457
     74      2      C           0.00624384    -0.00902021    -0.00252844
     75      2      C           0.00483213     0.00751760     0.00887348
     76      2      C           0.00134907    -0.00732241    -0.00345135
     77      1      N           0.00070207    -0.00837159     0.03082396
     78      1      N           0.00287298    -0.00321377    -0.03305053
     79      2      C          -0.00530976    -0.00118978     0.00687090
     80      2      C           0.00586232    -0.00574040     0.00736483
     81      2      C           0.00596226     0.00891478    -0.00394533
     82      2      C           0.00321683    -0.00638930     0.00224770
     83      2      C          -0.00653895     0.00464423    -0.00549404
     84      2      C           0.00026668    -0.01125828     0.00126157
     85      2      C           0.00455273     0.01488692     0.01719093
     86      2      C           0.00588780     0.01658221    -0.00834861
     87      3      H          -0.00534635     0.00209227     0.00128880
     88      3      H          -0.00697975    -0.00521551    -0.00606565
     89      3      H           0.00928117    -0.00403262     0.00044794
     90      3      H           0.00284490     0.00378059     0.00426626
     91      3      H           0.00765118    -0.00049358     0.00650365
     92      3      H           0.00271773     0.00554320    -0.00048626
     93      3      H          -0.00432882     0.00138600    -0.00337910
     94      3      H          -0.00571902    -0.00967964    -0.00182436
     95      3      H          -0.00858624     0.00281290    -0.00109579
     96      3      H          -0.00880238     0.00215937    -0.00261750
     97      2      C           0.00337998    -0.00334247     0.00843778
     98      2      C          -0.01025275     0.00036490    -0.00435793
     99      2      C           0.00125473    -0.00644390    -0.00379634
    100      2      C          -0.00567692     0.00498736    -0.01002936
    101      2      C           0.01038098     0.00556626     0.00433830
    102      2      C          -0.00608378     0.00116836    -0.00617801
    103      1      N          -0.00344761    -0.00222774     0.02765517
    104      1      N          -0.00542585     0.00216728    -0.02770654
    105      2      C          -0.00014965     0.00722949     0.00383377
    106      2      C          -0.01137053    -0.00003597     0.00543159
    107      2      C           0.00330298     0.00702662    -0.01040806
    108      2      C          -0.00175577     0.00013437     0.00433384
    109      2      C           0.00784316    -0.00236568    -0.00578214
    110      2      C          -0.00408587    -0.00567430     0.00986999
    111      2      C           0.02161911     0.00636985     0.00275959
    112      2      C           0.00984982     0.01085535    -0.01873413
    113      3      H           0.00123432    -0.00349565     0.00481636
    114      3      H          -0.00934177    -0.00707291     0.00155845
    115      3      H          -0.00072869     0.00656258    -0.00712314
    116      3      H           0.00564603     0.00408777     0.00067042
    117      3      H          -0.00849882     0.00749957    -0.00058200
    118      3      H           0.00217360     0.00380901    -0.00505182
    119      3      H           0.00451882    -0.00403903    -0.00011509
    120      3      H          -0.00028303    -0.00750690     0.00683217
    121      3      H          -0.00055940    -0.00472754     0.00798988
    122      3      H           0.00755225    -0.00860466     0.00124217
 SUM OF ATOMIC FORCES           0.00112157    -0.00131928     0.00219584     0.00279645

 Number of electrons:                                                        340
 Number of occupied orbitals:                                                170
 Number of molecular orbitals:                                               170

 Number of orbital functions:                                               1154
 Number of independent orbital functions:                                   1154

 Extrapolation method: ASPC


 SCF WAVEFUNCTION OPTIMIZATION

  ----------------------------------- OT ---------------------------------------
  Minimizer      : CG                  : conjugate gradient
  Preconditioner : FULL_SINGLE_INVERSE : inversion of 
                                         H + eS - 2*(Sc)(c^T*H*c+const)(Sc)^T
  Precond_solver : DEFAULT
  Line search    : 2PNT                : 2 energies, one gradient
  stepsize       :    0.08000000                  energy_gap     :    0.08000000
  eps_taylor     :   0.10000E-15                  max_taylor     :             4
  ----------------------------------- OT ---------------------------------------

  Step     Update method      Time    Convergence         Total energy    Change
  ------------------------------------------------------------------------------
     1 OT CG       0.80E-01  147.6     0.00299507      -477.5035526871 -4.78E+02
     2 OT LS       0.13E+00  106.1                     -477.5997510123
     3 OT CG       0.13E+00  176.3     0.00199537      -477.6143941966 -1.11E-01
     4 OT LS       0.54E-01  105.9                     -477.5978116694
     5 OT CG       0.54E-01  175.6     0.00114976      -477.6352297111 -2.08E-02
     6 OT LS       0.47E-01  105.6                     -477.6411222340
     7 OT CG       0.47E-01  174.8     0.00067401      -477.6412690793 -6.04E-03
     8 OT LS       0.54E-01  105.9                     -477.6436206996
     9 OT CG       0.54E-01  175.9     0.00037380      -477.6436608224 -2.39E-03
    10 OT LS       0.53E-01  105.9                     -477.6443855392
    11 OT CG       0.53E-01  175.9     0.00019535      -477.6443857119 -7.25E-04
    12 OT LS       0.51E-01  106.0                     -477.6445782993
    13 OT CG       0.51E-01  175.4     0.00010614      -477.6445784394 -1.93E-04
    14 OT LS       0.63E-01  106.1                     -477.6446455806
    15 OT CG       0.63E-01  175.8     0.00005454      -477.6446478297 -6.94E-05
    16 OT LS       0.58E-01  106.1                     -477.6446647103
    17 OT CG       0.58E-01  176.0     0.00002975      -477.6446648153 -1.70E-05
    18 OT LS       0.53E-01  106.0                     -477.6446694181
    19 OT CG       0.53E-01  176.0     0.00001763      -477.6446694551 -4.64E-06
    20 OT LS       0.56E-01  105.9                     -477.6446711511
    21 OT CG       0.56E-01  176.0     0.00000891      -477.6446711540 -1.70E-06
    22 OT LS       0.61E-01  106.6                     -477.6446716229
    23 OT CG       0.61E-01  175.7     0.00000534      -477.6446716258 -4.72E-07
    24 OT LS       0.46E-01  106.1                     -477.6446717406
    25 OT CG       0.46E-01  178.0     0.00000313      -477.6446717540 -1.28E-07
    26 OT LS       0.59E-01  107.2                     -477.6446718080
    27 OT CG       0.59E-01  177.9     0.00000166      -477.6446718110 -5.70E-08
    28 OT LS       0.60E-01  106.1                     -477.6446718272
    29 OT CG       0.60E-01  177.7     0.00000110      -477.6446718272 -1.62E-08
    30 OT LS       0.49E-01  106.3                     -477.6446718327
    31 OT CG       0.49E-01  177.7     0.00000064      -477.6446718330 -5.87E-09

  *** SCF run converged in    31 steps ***


  Electronic density on regular grids:       -339.9999995653        0.0000004347
  Core density on regular grids:              339.9999978951       -0.0000021049
  Total charge density on r-space grids:       -0.0000016702
  Total charge density g-space grids:          -0.0000016702

  Overlap energy of the core charge distribution:               0.00002314275101
  Self energy of the core charge distribution:              -1144.16468558070414
  Core Hamiltonian energy:                                    353.41982966387536
  Hartree energy:                                             461.77422692542888
  Exchange-correlation energy:                               -148.67406598437921

  Total energy:                                              -477.64467183302816

  outer SCF iter =    1 RMS gradient =   0.64E-06 energy =       -477.6446718330
  outer SCF loop converged in   1 iterations or   31 steps


 ENERGY| Total FORCE_EVAL ( QS ) energy (a.u.):             -477.644671835447639


 ATOMIC FORCES in [a.u.]

 # Atom   Kind   Element          X              Y              Z
      1      1      N          -0.00391551    -0.00234132    -0.00223111
      2      2      C           0.00372467    -0.00076742     0.00054482
      3      2      C           0.00514288    -0.00088459     0.00029426
      4      2      C           0.00235959     0.00159239     0.00224149
      5      2      C          -0.00363990     0.00212509     0.00334057
      6      2      C           0.00450718     0.00464152    -0.00348569
      7      2      C           0.00169859     0.00244149     0.00557306
      8      1      N          -0.01181842    -0.00269181    -0.00361160
      9      1      N          -0.01060837    -0.00027157    -0.00320218
     10      1      N          -0.00060650    -0.00737676    -0.00923622
     11      3      H          -0.00344965    -0.00501550    -0.00386413
     12      3      H           0.00509945     0.00431312     0.00675872
     13      3      H          -0.00674279    -0.00220280     0.00352254
     14      3      H           0.00739351     0.00516152    -0.00221454
     15      3      H          -0.00492335     0.00619869     0.00007881
     16      3      H           0.00510406    -0.00391089    -0.00097965
     17      3      H          -0.00370790    -0.00104183    -0.00744612
     18      3      H           0.00496759     0.00084846     0.00633077
     19      3      H           0.00685305    -0.00403178     0.00080712
     20      3      H          -0.00647267     0.00517242     0.00168702
     21      3      H           0.00556468     0.00468937    -0.00290204
     22      3      H          -0.00428908    -0.00712087     0.00250826
     23      1      N          -0.01238156    -0.00203853     0.00495510
     24      2      C           0.00048859     0.00062848    -0.00282094
     25      2      C          -0.00114215     0.00313677     0.00005152
     26      2      C           0.00054340    -0.00347809     0.00106222
     27      2      C           0.00299839    -0.00091084    -0.00404934
     28      2      C           0.00560902     0.00144623    -0.00089782
     29      2      C          -0.00010185     0.00519426     0.00396755
     30      1      N          -0.00237447    -0.00065185     0.01051841
     31      1      N           0.00488474    -0.00828210     0.00645283
     32      1      N          -0.00561119    -0.00280530     0.00610584
     33      3      H           0.00633134     0.00086089    -0.00055881
     34      3      H          -0.00492182     0.00008483    -0.00139446
     35      3      H           0.00377983    -0.00260812    -0.00742477
     36      3      H          -0.00412294     0.00539894     0.00357022
     37      3      H           0.00321542     0.00547205    -0.00668142
     38      3      H          -0.00277356    -0.00594637     0.00363782
     39      3      H          -0.00375269    -0.00102577    -0.00048472
     40      3      H           0.00242814     0.00140340     0.00171561
     41      3      H           0.00246760    -0.00438000     0.00215897
     42      3      H          -0.00084983     0.00360118    -0.00002252
     43      3      H          -0.00678453    -0.00358387    -0.00268610
     44      3      H           0.00528529     0.00450250     0.00153600
     45      2      C           0.00947366    -0.00175235     0.00229139
     46      2      C           0.00075496    -0.00960725    -0.00185271
     47      2      C          -0.00335457     0.00097773    -0.00804196
     48      2      C          -0.00746929    -0.00041295     0.00017240
     49      2      C           0.00074068     0.00640765     0.00240431
     50      2      C          -0.00282544    -0.00329242    -0.00077455
     51      1      N           0.00043721     0.00221431     0.03077180
     52      1      N          -0.01287045    -0.01201033    -0.02525901
     53      2      C           0.00335731    -0.00112649     0.00749892
     54      2      C          -0.00822483     0.00507835     0.00407220
     55      2      C           0.00093076     0.00575327    -0.00447995
     56      2      C          -0.00251166    -0.00040472    -0.00169678
     57      2      C           0.00636487    -0.00491602    -0.00623323
     58      2      C          -0.00256590    -0.00614708     0.00398046
     59      2      C           0.01901247    -0.00002389     0.00386033
     60      2      C           0.00994292    -0.00317314    -0.01606159
     61      3      H           0.00690848    -0.00067768    -0.00005984
     62      3      H           0.00162229    -0.00920221    -0.00326386
     63      3      H          -0.01094398     0.00350321     0.00128947
     64      3      H          -0.00004329     0.00622250     0.00218762
     65      3      H          -0.00787909     0.00544077     0.00490729
     66      3      H          -0.00062625     0.00574483    -0.00243166
     67      3      H           0.00468238    -0.00176244    -0.00505784
     68      3      H           0.00159772    -0.01056031     0.00301036
     69      3      H          -0.00210093     0.01049282     0.00113504
     70      3      H          -0.00009875     0.01221423     0.00035977
     71      2      C          -0.00526366     0.00403990     0.00281898
     72      2      C          -0.00381691    -0.00538234    -0.00685939
     73      2      C           0.00413959     0.00321839    -0.00656378
     74      2      C           0.00630796    -0.00759739    -0.00105847
     75      2      C           0.00486641     0.00592708     0.00752334
     76      2      C           0.00112838    -0.00526235    -0.00201226
     77      1      N           0.00065928    -0.00887872     0.02116890
     78      1      N           0.00357758    -0.00505476    -0.02324726
     79      2      C          -0.00533744    -0.00061574     0.00698184
     80      2      C           0.00584314    -0.00427514     0.00689171
     81      2      C           0.00610168     0.00716694    -0.00324249
     82      2      C           0.00297583    -0.00449292     0.00128829
     83      2      C          -0.00581154     0.00336210    -0.00432886
     84      2      C          -0.00050899    -0.01043808     0.00005792
     85      2      C           0.00380769     0.01149256     0.01420502
     86      2      C           0.00509819     0.01342955    -0.00707399
     87      3      H          -0.00622928     0.00243490     0.00123813
     88      3      H          -0.00730829    -0.00552000    -0.00638426
     89      3      H           0.00985212    -0.00428182     0.00040653
     90      3      H           0.00337624     0.00422402     0.00479116
     91      3      H           0.00809819    -0.00059078     0.00683662
     92      3      H           0.00311175     0.00623295    -0.00038817
     93      3      H          -0.00514399     0.00145433    -0.00404243
     94      3      H          -0.00595209    -0.01007253    -0.00183415
     95      3      H          -0.00974976     0.00333970    -0.00143134
     96      3      H          -0.01015641     0.00232290    -0.00282417
     97      2      C           0.00225199    -0.00298114     0.00719605
     98      2      C          -0.00957463    -0.00048666    -0.00270289
     99      2      C           0.00152713    -0.00590396    -0.00448302
    100      2      C          -0.00390869     0.00518876    -0.00911278
    101      2      C           0.00837208     0.00563460     0.00298632
    102      2      C          -0.00396687     0.00100906    -0.00470012
    103      1      N          -0.00461562    -0.00162157     0.01939463
    104      1      N          -0.00638022     0.00152096    -0.01886084
    105      2      C           0.00053737     0.00630559     0.00445840
    106      2      C          -0.01023715     0.00094682     0.00339521
    107      2      C           0.00188128     0.00660142    -0.00887631
    108      2      C          -0.00055762     0.00087586     0.00278945
    109      2      C           0.00622572    -0.00247870    -0.00457114
    110      2      C          -0.00296403    -0.00563057     0.00915732
    111      2      C           0.01756851     0.00509337     0.00178945
    112      2      C           0.00876563     0.00923579    -0.01575199
    113      3      H           0.00133483    -0.00413947     0.00555583
    114      3      H          -0.00963032    -0.00729320     0.00155722
    115      3      H          -0.00087355     0.00693271    -0.00754280
    116      3      H           0.00625959     0.00453552     0.00059443
    117      3      H          -0.00883174     0.00778465    -0.00055636
    118      3      H           0.00232405     0.00432673    -0.00564461
    119      3      H           0.00518195    -0.00465755    -0.00003264
    120      3      H          -0.00041935    -0.00793909     0.00724362
    121      3      H          -0.00065729    -0.00542038     0.00915278
    122      3      H           0.00835931    -0.00935573     0.00162927
 SUM OF ATOMIC FORCES           0.00140561    -0.00120742     0.00293557     0.00347148

 Number of electrons:                                                        340
 Number of occupied orbitals:                                                170
 Number of molecular orbitals:                                               170

 Number of orbital functions:                                               1154
 Number of independent orbital functions:                                   1154

 Extrapolation method: ASPC


 SCF WAVEFUNCTION OPTIMIZATION

  ----------------------------------- OT ---------------------------------------
  Minimizer      : CG                  : conjugate gradient
  Preconditioner : FULL_SINGLE_INVERSE : inversion of 
                                         H + eS - 2*(Sc)(c^T*H*c+const)(Sc)^T
  Precond_solver : DEFAULT
  Line search    : 2PNT                : 2 energies, one gradient
  stepsize       :    0.08000000                  energy_gap     :    0.08000000
  eps_taylor     :   0.10000E-15                  max_taylor     :             4
  ----------------------------------- OT ---------------------------------------

  Step     Update method      Time    Convergence         Total energy    Change
  ------------------------------------------------------------------------------
     1 OT CG       0.80E-01  149.5     0.00155433      -477.6068092537 -4.78E+02
     2 OT LS       0.12E+00  107.3                     -477.6325527463
     3 OT CG       0.12E+00  180.0     0.00103422      -477.6363605370 -2.96E-02
     4 OT LS       0.54E-01  108.3                     -477.6322178642
     5 OT CG       0.54E-01  178.9     0.00061715      -477.6420332319 -5.67E-03
     6 OT LS       0.46E-01  107.7                     -477.6436870731
     7 OT CG       0.46E-01  179.8     0.00034514      -477.6437414428 -1.71E-03
     8 OT LS       0.57E-01  107.8                     -477.6443836345
     9 OT CG       0.57E-01  175.3     0.00018609      -477.6444114824 -6.70E-04
    10 OT LS       0.54E-01  105.8                     -477.6445926061
    11 OT CG       0.54E-01  175.6     0.00010690      -477.6445934960 -1.82E-04
    12 OT LS       0.45E-01  105.9                     -477.6446413362
    13 OT CG       0.45E-01  175.5     0.00005608      -477.6446434059 -4.99E-05
    14 OT LS       0.66E-01  106.4                     -477.6446615466
    15 OT CG       0.66E-01  175.8     0.00002743      -477.6446636269 -2.02E-05
    16 OT LS       0.63E-01  105.8                     -477.6446682931
    17 OT CG       0.63E-01  176.7     0.00001467      -477.6446682990 -4.67E-06
    18 OT LS       0.58E-01  105.8                     -477.6446695214
    19 OT CG       0.58E-01  175.4     0.00000905      -477.6446695304 -1.23E-06
    20 OT LS       0.50E-01  106.1                     -477.6446699244
    21 OT CG       0.50E-01  176.1     0.00000455      -477.6446699346 -4.04E-07
    22 OT LS       0.63E-01  106.4                     -477.6446700567
    23 OT CG       0.63E-01  175.8     0.00000258      -477.6446700615 -1.27E-07
    24 OT LS       0.57E-01  106.1                     -477.6446700984
    25 OT CG       0.57E-01  175.3     0.00000147      -477.6446700988 -3.73E-08
    26 OT LS       0.60E-01  106.3                     -477.6446701115
    27 OT CG       0.60E-01  175.2     0.00000084      -477.6446701115 -1.27E-08

  *** SCF run converged in    27 steps ***


  Electronic density on regular grids:       -339.9999995638        0.0000004362
  Core density on regular grids:              339.9999978948       -0.0000021052
  Total charge density on r-space grids:       -0.0000016690
  Total charge density g-space grids:          -0.0000016690

  Overlap energy of the core charge distribution:               0.00002309391396
  Self energy of the core charge distribution:              -1144.16468558070414
  Core Hamiltonian energy:                                    353.41327765555354
  Hartree energy:                                             461.77860197147788
  Exchange-correlation energy:                               -148.67188725173855

  Total energy:                                              -477.64467011149725

  outer SCF iter =    1 RMS gradient =   0.84E-06 energy =       -477.6446701115
  outer SCF loop converged in   1 iterations or   27 steps


 ENERGY| Total FORCE_EVAL ( QS ) energy (a.u.):             -477.644670115222425


 ATOMIC FORCES in [a.u.]

 # Atom   Kind   Element          X              Y              Z
      1      1      N          -0.00393669    -0.00230641    -0.00222274
      2      2      C           0.00388830    -0.00075119     0.00044733
      3      2      C           0.00527539    -0.00096167     0.00041498
      4      2      C           0.00250262     0.00167531     0.00231598
      5      2      C          -0.00380529     0.00211368     0.00343725
      6      2      C           0.00456948     0.00474880    -0.00362766
      7      2      C           0.00166725     0.00253571     0.00574304
      8      1      N          -0.01214770    -0.00263034    -0.00365354
      9      1      N          -0.01087021    -0.00042085    -0.00318354
     10      1      N          -0.00075061    -0.00755435    -0.00945217
     11      3      H          -0.00346961    -0.00504291    -0.00376548
     12      3      H           0.00501474     0.00428576     0.00670776
     13      3      H          -0.00674622    -0.00211166     0.00349355
     14      3      H           0.00729730     0.00512116    -0.00222971
     15      3      H          -0.00490043     0.00613598     0.00002565
     16      3      H           0.00499413    -0.00388739    -0.00100869
     17      3      H          -0.00361446    -0.00106395    -0.00741608
     18      3      H           0.00496740     0.00086919     0.00623879
     19      3      H           0.00678847    -0.00400093     0.00085751
     20      3      H          -0.00644836     0.00507984     0.00171061
     21      3      H           0.00554466     0.00460130    -0.00290446
     22      3      H          -0.00426023    -0.00708658     0.00241200
     23      1      N          -0.01238166    -0.00198222     0.00493400
     24      2      C           0.00062173     0.00050073    -0.00290277
     25      2      C          -0.00112127     0.00327149    -0.00003977
     26      2      C           0.00074310    -0.00350103     0.00115449
     27      2      C           0.00296916    -0.00070715    -0.00426938
     28      2      C           0.00566138     0.00129554    -0.00111584
     29      2      C          -0.00016297     0.00531355     0.00405052
     30      1      N          -0.00257957    -0.00050773     0.01073378
     31      1      N           0.00473691    -0.00847375     0.00649800
     32      1      N          -0.00565545    -0.00300421     0.00639040
     33      3      H           0.00622004     0.00084629    -0.00053109
     34      3      H          -0.00490643     0.00017411    -0.00136534
     35      3      H           0.00369371    -0.00264076    -0.00733368
     36      3      H          -0.00406069     0.00535095     0.00358843
     37      3      H           0.00311085     0.00544345    -0.00660974
     38      3      H          -0.00281291    -0.00596659     0.00353743
     39      3      H          -0.00370476    -0.00101907    -0.00037246
     40      3      H           0.00239042     0.00128597     0.00170774
     41      3      H           0.00239405    -0.00431143     0.00216381
     42      3      H          -0.00078796     0.00361588     0.00009700
     43      3      H          -0.00669696    -0.00360004    -0.00270096
     44      3      H           0.00523842     0.00444954     0.00150788
     45      2      C           0.00958006    -0.00170770     0.00231528
     46      2      C           0.00068188    -0.00966607    -0.00187805
     47      2      C          -0.00347004     0.00095779    -0.00804158
     48      2      C          -0.00748278    -0.00048280     0.00014860
     49      2      C           0.00079093     0.00649595     0.00243804
     50      2      C          -0.00295724    -0.00335998    -0.00081092
     51      1      N           0.00081940     0.00232055     0.03150768
     52      1      N          -0.01308211    -0.01196216    -0.02606628
     53      2      C           0.00334291    -0.00126627     0.00756413
     54      2      C          -0.00825344     0.00507151     0.00411409
     55      2      C           0.00095934     0.00582691    -0.00455717
     56      2      C          -0.00258514    -0.00041267    -0.00161013
     57      2      C           0.00645355    -0.00492006    -0.00633429
     58      2      C          -0.00264408    -0.00613370     0.00406271
     59      2      C           0.01933313    -0.00000117     0.00392473
     60      2      C           0.01010596    -0.00325499    -0.01623249
     61      3      H           0.00686329    -0.00066367    -0.00005791
     62      3      H           0.00162047    -0.00915315    -0.00324954
     63      3      H          -0.01091126     0.00349218     0.00128750
     64      3      H          -0.00003236     0.00615314     0.00216731
     65      3      H          -0.00785005     0.00542479     0.00488555
     66      3      H          -0.00061213     0.00567842    -0.00241414
     67      3      H           0.00463501    -0.00173109    -0.00502264
     68      3      H           0.00159107    -0.01052006     0.00299791
     69      3      H          -0.00208338     0.01040376     0.00112684
     70      3      H          -0.00009302     0.01214268     0.00035470
     71      2      C          -0.00531569     0.00413097     0.00287363
     72      2      C          -0.00378039    -0.00543813    -0.00688992
     73      2      C           0.00418616     0.00317527    -0.00656253
     74      2      C           0.00630280    -0.00770190    -0.00116703
     75      2      C           0.00486209     0.00604498     0.00762313
     76      2      C           0.00114488    -0.00541451    -0.00211850
     77      1      N           0.00066331    -0.00883916     0.02186240
     78      1      N           0.00352368    -0.00492011    -0.02395367
     79      2      C          -0.00533477    -0.00066070     0.00697623
     80      2      C           0.00584342    -0.00438191     0.00692614
     81      2      C           0.00609041     0.00729516    -0.00329462
     82      2      C           0.00299361    -0.00463304     0.00135889
     83      2      C          -0.00586439     0.00345755    -0.00441476
     84      2      C          -0.00045147    -0.01049810     0.00014653
     85      2      C           0.00386419     0.01174145     0.01442561
     86      2      C           0.00515676     0.01366050    -0.00716687
     87      3      H          -0.00616451     0.00240968     0.00124175
     88      3      H          -0.00728444    -0.00549786    -0.00636100
     89      3      H           0.00981052    -0.00426367     0.00040946
     90      3      H           0.00333737     0.00419139     0.00475287
     91      3      H           0.00806568    -0.00058366     0.00681229
     92      3      H           0.00308298     0.00618247    -0.00039525
     93      3      H          -0.00508395     0.00144918    -0.00399375
     94      3      H          -0.00593508    -0.01004389    -0.00183343
     95      3      H          -0.00966466     0.00330146    -0.00140661
     96      3      H          -0.01005714     0.00231128    -0.00280899
     97      2      C           0.00233635    -0.00300693     0.00728754
     98      2      C          -0.00962472    -0.00042470    -0.00282379
     99      2      C           0.00150488    -0.00594378    -0.00443382
    100      2      C          -0.00403721     0.00517467    -0.00918019
    101      2      C           0.00852028     0.00562845     0.00308706
    102      2      C          -0.00412335     0.00102101    -0.00480973
    103      1      N          -0.00452953    -0.00166584     0.01998630
    104      1      N          -0.00630734     0.00156753    -0.01949896
    105      2      C           0.00048365     0.00637545     0.00441469
    106      2      C          -0.01032026     0.00087340     0.00354548
    107      2      C           0.00198637     0.00663205    -0.00898882
    108      2      C          -0.00064630     0.00082098     0.00290385
    109      2      C           0.00634465    -0.00246924    -0.00466105
    110      2      C          -0.00304596    -0.00563368     0.00920935
    111      2      C           0.01786804     0.00518844     0.00185998
    112      2      C           0.00884513     0.00935640    -0.01597333
    113      3      H           0.00132730    -0.00409232     0.00550181
    114      3      H          -0.00960961    -0.00727735     0.00155725
    115      3      H          -0.00086312     0.00690612    -0.00751248
    116      3      H           0.00621469     0.00450300     0.00059991
    117      3      H          -0.00880734     0.00776374    -0.00055815
    118      3      H           0.00231288     0.00428884    -0.00560131
    119      3      H           0.00513346    -0.00461238    -0.00003860
    120      3      H          -0.00040948    -0.00790798     0.00721386
    121      3      H          -0.00064991    -0.00536971     0.00906775
    122      3      H           0.00830059    -0.00930094     0.00160083
 SUM OF ATOMIC FORCES           0.00138462    -0.00121587     0.00288025     0.00341926

 *******************************************************************************
 ***                 BRENT   - NUMBER OF ENERGY EVALUATIONS :       4        ***
 *******************************************************************************

 --------  Informations at step =     1 ------------
  Optimization Method        =                   SD
  Total Energy               =      -477.6446718354
  Real energy change         =        -0.0253743162
  Decrease in energy         =                  YES
  Used time                  =            26054.062

  Convergence check :
  Max. step size             =         0.0588315586
  Conv. limit for step size  =         0.0010000000
  Convergence in step size   =                   NO
  RMS step size              =         0.0133110283
  Conv. limit for RMS step   =         0.0010000000
  Convergence in RMS step    =                   NO
  Max. gradient              =         0.0455801104
  Conv. limit for gradients  =         0.0010000000
  Conv. for gradients        =                   NO
  RMS gradient               =         0.0103128007
  Conv. limit for RMS grad.  =         0.0010000000
  Conv. for gradients        =                   NO
 ---------------------------------------------------

 Number of electrons:                                                        340
 Number of occupied orbitals:                                                170
 Number of molecular orbitals:                                               170

 Number of orbital functions:                                               1154
 Number of independent orbital functions:                                   1154

 Extrapolation method: ASPC


 SCF WAVEFUNCTION OPTIMIZATION

  ----------------------------------- OT ---------------------------------------
  Minimizer      : CG                  : conjugate gradient
  Preconditioner : FULL_SINGLE_INVERSE : inversion of 
                                         H + eS - 2*(Sc)(c^T*H*c+const)(Sc)^T
  Precond_solver : DEFAULT
  Line search    : 2PNT                : 2 energies, one gradient
  stepsize       :    0.08000000                  energy_gap     :    0.08000000
  eps_taylor     :   0.10000E-15                  max_taylor     :             4
  ----------------------------------- OT ---------------------------------------

  Step     Update method      Time    Convergence         Total energy    Change
  ------------------------------------------------------------------------------
     1 OT CG       0.80E-01  148.0     0.00053908      -477.6401095089 -4.78E+02
     2 OT LS       0.13E+00  105.6                     -477.6432158404
     3 OT CG       0.13E+00  177.8     0.00035796      -477.6436834634 -3.57E-03
     4 OT LS       0.54E-01  107.2                     -477.6431775842
     5 OT CG       0.54E-01  181.1     0.00020997      -477.6443612686 -6.78E-04
     6 OT LS       0.46E-01  108.2                     -477.6445557596
     7 OT CG       0.46E-01  178.1     0.00012018      -477.6445613496 -2.00E-04
     8 OT LS       0.55E-01  107.8                     -477.6446378045
     9 OT CG       0.55E-01  179.4     0.00006610      -477.6446399648 -7.86E-05
    10 OT LS       0.53E-01  108.5                     -477.6446624049
    11 OT CG       0.53E-01  179.9     0.00003644      -477.6446624768 -2.25E-05
    12 OT LS       0.48E-01  108.3                     -477.6446686503
    13 OT CG       0.48E-01  179.0     0.00001919      -477.6446687096 -6.23E-06
    14 OT LS       0.66E-01  108.9                     -477.6446709096
    15 OT CG       0.66E-01  179.3     0.00000934      -477.6446710869 -2.38E-06
    16 OT LS       0.64E-01  108.6                     -477.6446716351
    17 OT CG       0.64E-01  179.4     0.00000483      -477.6446716355 -5.49E-07
    18 OT LS       0.60E-01  108.4                     -477.6446717723
    19 OT CG       0.60E-01  181.5     0.00000306      -477.6446717730 -1.37E-07
    20 OT LS       0.47E-01  108.1                     -477.6446718133
    21 OT CG       0.47E-01  180.5     0.00000158      -477.6446718165 -4.35E-08
    22 OT LS       0.60E-01  108.2                     -477.6446718306
    23 OT CG       0.60E-01  180.1     0.00000085      -477.6446718313 -1.48E-08

  *** SCF run converged in    23 steps ***


  Electronic density on regular grids:       -339.9999995653        0.0000004347
  Core density on regular grids:              339.9999978951       -0.0000021049
  Total charge density on r-space grids:       -0.0000016702
  Total charge density g-space grids:          -0.0000016702

  Overlap energy of the core charge distribution:               0.00002314275101
  Self energy of the core charge distribution:              -1144.16468558070414
  Core Hamiltonian energy:                                    353.41962039005227
  Hartree energy:                                             461.77438914166299
  Exchange-correlation energy:                               -148.67401892505424

  Total energy:                                              -477.64467183129216

  outer SCF iter =    1 RMS gradient =   0.85E-06 energy =       -477.6446718313
  outer SCF loop converged in   1 iterations or   23 steps


 ENERGY| Total FORCE_EVAL ( QS ) energy (a.u.):             -477.644671835348959


 ATOMIC FORCES in [a.u.]

 # Atom   Kind   Element          X              Y              Z
      1      1      N          -0.00391575    -0.00234138    -0.00223102
      2      2      C           0.00372452    -0.00076726     0.00054467
      3      2      C           0.00514258    -0.00088477     0.00029430
      4      2      C           0.00235900     0.00159244     0.00224137
      5      2      C          -0.00364006     0.00212530     0.00334025
      6      2      C           0.00450688     0.00464157    -0.00348586
      7      2      C           0.00169852     0.00244151     0.00557363
      8      1      N          -0.01181828    -0.00269216    -0.00361151
      9      1      N          -0.01060867    -0.00027148    -0.00320277
     10      1      N          -0.00060580    -0.00737679    -0.00923632
     11      3      H          -0.00344957    -0.00501553    -0.00386428
     12      3      H           0.00509982     0.00431313     0.00675889
     13      3      H          -0.00674278    -0.00220290     0.00352268
     14      3      H           0.00739399     0.00516174    -0.00221443
     15      3      H          -0.00492336     0.00619879     0.00007891
     16      3      H           0.00510463    -0.00391090    -0.00097960
     17      3      H          -0.00370783    -0.00104185    -0.00744605
     18      3      H           0.00496756     0.00084842     0.00633102
     19      3      H           0.00685326    -0.00403176     0.00080699
     20      3      H          -0.00647264     0.00517249     0.00168700
     21      3      H           0.00556475     0.00468952    -0.00290190
     22      3      H          -0.00428902    -0.00712076     0.00250824
     23      1      N          -0.01238133    -0.00203881     0.00495535
     24      2      C           0.00048782     0.00062890    -0.00282122
     25      2      C          -0.00114249     0.00313669     0.00005177
     26      2      C           0.00054317    -0.00347784     0.00106264
     27      2      C           0.00299896    -0.00091067    -0.00404906
     28      2      C           0.00560883     0.00144637    -0.00089750
     29      2      C          -0.00010203     0.00519375     0.00396799
     30      1      N          -0.00237466    -0.00065216     0.01051871
     31      1      N           0.00488540    -0.00828137     0.00645201
     32      1      N          -0.00561154    -0.00280505     0.00610606
     33      3      H           0.00633177     0.00086104    -0.00055890
     34      3      H          -0.00492188     0.00008476    -0.00139453
     35      3      H           0.00378012    -0.00260794    -0.00742494
     36      3      H          -0.00412262     0.00539883     0.00357029
     37      3      H           0.00321565     0.00547194    -0.00668156
     38      3      H          -0.00277376    -0.00594662     0.00363729
     39      3      H          -0.00375264    -0.00102578    -0.00048473
     40      3      H           0.00242814     0.00140319     0.00171553
     41      3      H           0.00246770    -0.00437989     0.00215895
     42      3      H          -0.00084985     0.00360117    -0.00002275
     43      3      H          -0.00678434    -0.00358390    -0.00268616
     44      3      H           0.00528534     0.00450263     0.00153592
     45      2      C           0.00947331    -0.00175077     0.00229186
     46      2      C           0.00075493    -0.00960698    -0.00185255
     47      2      C          -0.00335548     0.00097689    -0.00804163
     48      2      C          -0.00746922    -0.00041327     0.00017240
     49      2      C           0.00074181     0.00640700     0.00240423
     50      2      C          -0.00282562    -0.00329266    -0.00077463
     51      1      N           0.00043927     0.00221450     0.03077204
     52      1      N          -0.01287045    -0.01200871    -0.02525900
     53      2      C           0.00335574    -0.00112751     0.00749938
     54      2      C          -0.00822545     0.00507922     0.00407174
     55      2      C           0.00093201     0.00575263    -0.00448070
     56      2      C          -0.00251212    -0.00040396    -0.00169683
     57      2      C           0.00636518    -0.00491496    -0.00623402
     58      2      C          -0.00256542    -0.00614784     0.00398044
     59      2      C           0.01901165    -0.00002445     0.00386002
     60      2      C           0.00994252    -0.00317346    -0.01606132
     61      3      H           0.00690851    -0.00067779    -0.00005998
     62      3      H           0.00162237    -0.00920281    -0.00326411
     63      3      H          -0.01094437     0.00350336     0.00128946
     64      3      H          -0.00004334     0.00622246     0.00218751
     65      3      H          -0.00787952     0.00544108     0.00490770
     66      3      H          -0.00062631     0.00574481    -0.00243160
     67      3      H           0.00468267    -0.00176268    -0.00505784
     68      3      H           0.00159789    -0.01056102     0.00301058
     69      3      H          -0.00210074     0.01049302     0.00113487
     70      3      H          -0.00009852     0.01221426     0.00035969
     71      2      C          -0.00526284     0.00404084     0.00281959
     72      2      C          -0.00381819    -0.00538191    -0.00685934
     73      2      C           0.00414103     0.00321553    -0.00656450
     74      2      C           0.00630878    -0.00759774    -0.00105828
     75      2      C           0.00486570     0.00592802     0.00752398
     76      2      C           0.00112795    -0.00526286    -0.00201293
     77      1      N           0.00066263    -0.00887573     0.02116977
     78      1      N           0.00357264    -0.00505479    -0.02324716
     79      2      C          -0.00533641    -0.00061879     0.00698184
     80      2      C           0.00584403    -0.00427344     0.00689215
     81      2      C           0.00610029     0.00716765    -0.00324333
     82      2      C           0.00297533    -0.00449349     0.00128822
     83      2      C          -0.00581068     0.00336340    -0.00432874
     84      2      C          -0.00051014    -0.01043814     0.00005640
     85      2      C           0.00380734     0.01149220     0.01420505
     86      2      C           0.00509789     0.01342858    -0.00707288
     87      3      H          -0.00622941     0.00243488     0.00123809
     88      3      H          -0.00730888    -0.00552054    -0.00638484
     89      3      H           0.00985256    -0.00428197     0.00040639
     90      3      H           0.00337656     0.00422406     0.00479137
     91      3      H           0.00809904    -0.00059094     0.00683721
     92      3      H           0.00311202     0.00623310    -0.00038803
     93      3      H          -0.00514373     0.00145415    -0.00404228
     94      3      H          -0.00595233    -0.01007297    -0.00183406
     95      3      H          -0.00975006     0.00333981    -0.00143115
     96      3      H          -0.01015665     0.00232313    -0.00282421
     97      2      C           0.00225243    -0.00298078     0.00719559
     98      2      C          -0.00957481    -0.00048676    -0.00270257
     99      2      C           0.00152412    -0.00590515    -0.00448321
    100      2      C          -0.00390861     0.00518955    -0.00911340
    101      2      C           0.00837345     0.00563377     0.00298773
    102      2      C          -0.00396768     0.00100907    -0.00470055
    103      1      N          -0.00461384    -0.00162266     0.01939497
    104      1      N          -0.00637904     0.00152237    -0.01886013
    105      2      C           0.00053455     0.00630563     0.00445878
    106      2      C          -0.01023792     0.00094795     0.00339490
    107      2      C           0.00188251     0.00660122    -0.00887685
    108      2      C          -0.00055736     0.00087500     0.00279014
    109      2      C           0.00622645    -0.00247730    -0.00457273
    110      2      C          -0.00296273    -0.00563235     0.00915786
    111      2      C           0.01756891     0.00509321     0.00178958
    112      2      C           0.00876561     0.00923548    -0.01575185
    113      3      H           0.00133477    -0.00413942     0.00555599
    114      3      H          -0.00963043    -0.00729335     0.00155709
    115      3      H          -0.00087376     0.00693363    -0.00754373
    116      3      H           0.00625968     0.00453583     0.00059432
    117      3      H          -0.00883225     0.00778514    -0.00055634
    118      3      H           0.00232387     0.00432696    -0.00564487
    119      3      H           0.00518189    -0.00465757    -0.00003269
    120      3      H          -0.00041962    -0.00793969     0.00724413
    121      3      H          -0.00065722    -0.00542048     0.00915299
    122      3      H           0.00835940    -0.00935576     0.00162906
 SUM OF ATOMIC FORCES           0.00140563    -0.00120744     0.00293564     0.00347155

 --------------------------
 OPTIMIZATION STEP:      2
 --------------------------

 Number of electrons:                                                        340
 Number of occupied orbitals:                                                170
 Number of molecular orbitals:                                               170

 Number of orbital functions:                                               1154
 Number of independent orbital functions:                                   1154

 Extrapolation method: ASPC


 SCF WAVEFUNCTION OPTIMIZATION

  ----------------------------------- OT ---------------------------------------
  Minimizer      : CG                  : conjugate gradient
  Preconditioner : FULL_SINGLE_INVERSE : inversion of 
                                         H + eS - 2*(Sc)(c^T*H*c+const)(Sc)^T
  Precond_solver : DEFAULT
  Line search    : 2PNT                : 2 energies, one gradient
  stepsize       :    0.08000000                  energy_gap     :    0.08000000
  eps_taylor     :   0.10000E-15                  max_taylor     :             4
  ----------------------------------- OT ---------------------------------------

  Step     Update method      Time    Convergence         Total energy    Change
  ------------------------------------------------------------------------------
     1 OT CG       0.80E-01  152.0     0.00013573      -477.6443826955 -4.78E+02
     2 OT LS       0.13E+00  108.0                     -477.6445794235
     3 OT CG       0.13E+00  180.1     0.00009041      -477.6446088707 -2.26E-04
     4 OT LS       0.54E-01  109.0                     -477.6445751289
     5 OT CG       0.54E-01  181.1     0.00005352      -477.6446518376 -4.30E-05
     6 OT LS       0.46E-01  108.2                     -477.6446644328
     7 OT CG       0.46E-01  180.4     0.00003018      -477.6446647777 -1.29E-05
     8 OT LS       0.57E-01  108.4                     -477.6446696587
     9 OT CG       0.57E-01  180.4     0.00001653      -477.6446698339 -5.06E-06
    10 OT LS       0.53E-01  108.8                     -477.6446712380
    11 OT CG       0.53E-01  179.7     0.00000928      -477.6446712458 -1.41E-06
    12 OT LS       0.47E-01  108.7                     -477.6446716334
    13 OT CG       0.47E-01  180.5     0.00000483      -477.6446716398 -3.94E-07
    14 OT LS       0.65E-01  108.4                     -477.6446717772
    15 OT CG       0.65E-01  181.5     0.00000239      -477.6446717894 -1.50E-07
    16 OT LS       0.61E-01  108.0                     -477.6446718234
    17 OT CG       0.61E-01  180.9     0.00000132      -477.6446718236 -3.41E-08
    18 OT LS       0.53E-01  107.7                     -477.6446718324
    19 OT CG       0.53E-01  180.7     0.00000082      -477.6446718326 -9.01E-09

  *** SCF run converged in    19 steps ***


  Electronic density on regular grids:       -339.9999995653        0.0000004347
  Core density on regular grids:              339.9999978951       -0.0000021049
  Total charge density on r-space grids:       -0.0000016702
  Total charge density g-space grids:          -0.0000016702

  Overlap energy of the core charge distribution:               0.00002314275101
  Self energy of the core charge distribution:              -1144.16468558070414
  Core Hamiltonian energy:                                    353.41973924588041
  Hartree energy:                                             461.77430055598370
  Exchange-correlation energy:                               -148.67404919648874

  Total energy:                                              -477.64467183257779

  outer SCF iter =    1 RMS gradient =   0.82E-06 energy =       -477.6446718326
  outer SCF loop converged in   1 iterations or   19 steps


 ENERGY| Total FORCE_EVAL ( QS ) energy (a.u.):             -477.644671832577785


 Number of electrons:                                                        340
 Number of occupied orbitals:                                                170
 Number of molecular orbitals:                                               170

 Number of orbital functions:                                               1154
 Number of independent orbital functions:                                   1154

 Extrapolation method: ASPC


 SCF WAVEFUNCTION OPTIMIZATION

  ----------------------------------- OT ---------------------------------------
  Minimizer      : CG                  : conjugate gradient
  Preconditioner : FULL_SINGLE_INVERSE : inversion of 
                                         H + eS - 2*(Sc)(c^T*H*c+const)(Sc)^T
  Precond_solver : DEFAULT
  Line search    : 2PNT                : 2 energies, one gradient
  stepsize       :    0.08000000                  energy_gap     :    0.08000000
  eps_taylor     :   0.10000E-15                  max_taylor     :             4
  ----------------------------------- OT ---------------------------------------

  Step     Update method      Time    Convergence         Total energy    Change
  ------------------------------------------------------------------------------
     1 OT CG       0.80E-01  153.4     0.00048167      -477.6551183447 -4.78E+02
     2 OT LS       0.12E+00  108.4                     -477.6575768019
     3 OT CG       0.12E+00  179.7     0.00035225      -477.6579204445 -2.80E-03
     4 OT LS       0.48E-01  108.4                     -477.6570652195
     5 OT CG       0.48E-01  180.8     0.00018648      -477.6585033876 -5.83E-04
     6 OT LS       0.48E-01  109.2                     -477.6586685012
     7 OT CG       0.48E-01  181.2     0.00009559      -477.6586685188 -1.65E-04
     8 OT LS       0.71E-01  108.2                     -477.6587258757
     9 OT CG       0.71E-01  179.1     0.00004600      -477.6587325250 -6.40E-05
    10 OT LS       0.66E-01  108.0                     -477.6587461794
    11 OT CG       0.66E-01  179.1     0.00002921      -477.6587462650 -1.37E-05
    12 OT LS       0.44E-01  107.7                     -477.6587489672
    13 OT CG       0.44E-01  180.5     0.00001603      -477.6587499287 -3.66E-06
    14 OT LS       0.52E-01  108.4                     -477.6587512145
    15 OT CG       0.52E-01  179.4     0.00000874      -477.6587512507 -1.32E-06
    16 OT LS       0.54E-01  108.3                     -477.6587516572
    17 OT CG       0.54E-01  180.0     0.00000469      -477.6587516577 -4.07E-07
    18 OT LS       0.64E-01  108.6                     -477.6587517919
    19 OT CG       0.64E-01  179.8     0.00000257      -477.6587517949 -1.37E-07
    20 OT LS       0.57E-01  108.8                     -477.6587518313
    21 OT CG       0.57E-01  180.4     0.00000146      -477.6587518319 -3.69E-08
    22 OT LS       0.62E-01  109.3                     -477.6587518447
    23 OT CG       0.62E-01  179.7     0.00000090      -477.6587518448 -1.30E-08

  *** SCF run converged in    23 steps ***


  Electronic density on regular grids:       -339.9999995610        0.0000004390
  Core density on regular grids:              339.9999979029       -0.0000020971
  Total charge density on r-space grids:       -0.0000016581
  Total charge density g-space grids:          -0.0000016581

  Overlap energy of the core charge distribution:               0.00002020731414
  Self energy of the core charge distribution:              -1144.16468558070414
  Core Hamiltonian energy:                                    352.52725226401992
  Hartree energy:                                             462.38958368235814
  Exchange-correlation energy:                               -148.41092241782016

  Total energy:                                              -477.65875184483218

  outer SCF iter =    1 RMS gradient =   0.90E-06 energy =       -477.6587518448
  outer SCF loop converged in   1 iterations or   23 steps


 ENERGY| Total FORCE_EVAL ( QS ) energy (a.u.):             -477.658751844832182


 Number of electrons:                                                        340
 Number of occupied orbitals:                                                170
 Number of molecular orbitals:                                               170

 Number of orbital functions:                                               1154
 Number of independent orbital functions:                                   1154

 Extrapolation method: ASPC


 SCF WAVEFUNCTION OPTIMIZATION

  ----------------------------------- OT ---------------------------------------
  Minimizer      : CG                  : conjugate gradient
  Preconditioner : FULL_SINGLE_INVERSE : inversion of 
                                         H + eS - 2*(Sc)(c^T*H*c+const)(Sc)^T
  Precond_solver : DEFAULT
  Line search    : 2PNT                : 2 energies, one gradient
  stepsize       :    0.08000000                  energy_gap     :    0.08000000
  eps_taylor     :   0.10000E-15                  max_taylor     :             4
  ----------------------------------- OT ---------------------------------------

  Step     Update method      Time    Convergence         Total energy    Change
  ------------------------------------------------------------------------------
     1 OT CG       0.80E-01  151.3     0.00020245      -477.6535090513 -4.78E+02
     2 OT LS       0.12E+00  108.5                     -477.6539436148
     3 OT CG       0.12E+00  179.7     0.00014976      -477.6540047550 -4.96E-04
     4 OT LS       0.45E-01  107.9                     -477.6538020715
     5 OT CG       0.45E-01  176.2     0.00008368      -477.6541035042 -9.87E-05
     6 OT LS       0.50E-01  106.1                     -477.6541372392
     7 OT CG       0.50E-01  177.0     0.00004038      -477.6541375431 -3.40E-05
     8 OT LS       0.72E-01  107.5                     -477.6541479597
     9 OT CG       0.72E-01  179.5     0.00002024      -477.6541491008 -1.16E-05
    10 OT LS       0.62E-01  106.5                     -477.6541515141
    11 OT CG       0.62E-01  179.3     0.00001260      -477.6541515851 -2.48E-06
    12 OT LS       0.46E-01  106.7                     -477.6541522129
    13 OT CG       0.46E-01  176.0     0.00000686      -477.6541522991 -7.14E-07
    14 OT LS       0.53E-01  105.7                     -477.6541525411
    15 OT CG       0.53E-01  175.5     0.00000378      -477.6541525461 -2.47E-07
    16 OT LS       0.54E-01  106.2                     -477.6541526212
    17 OT CG       0.54E-01  177.5     0.00000199      -477.6541526212 -7.51E-08
    18 OT LS       0.64E-01  108.0                     -477.6541526455
    19 OT CG       0.64E-01  180.4     0.00000112      -477.6541526462 -2.50E-08
    20 OT LS       0.57E-01  107.6                     -477.6541526531
    21 OT CG       0.57E-01  181.0     0.00000061      -477.6541526532 -6.99E-09

  *** SCF run converged in    21 steps ***


  Electronic density on regular grids:       -339.9999995648        0.0000004352
  Core density on regular grids:              339.9999978979       -0.0000021021
  Total charge density on r-space grids:       -0.0000016669
  Total charge density g-space grids:          -0.0000016669

  Overlap energy of the core charge distribution:               0.00001691765434
  Self energy of the core charge distribution:              -1144.16468558070414
  Core Hamiltonian energy:                                    351.13042706753049
  Hartree energy:                                             463.37082358194607
  Exchange-correlation energy:                               -147.99073463962904

  Total energy:                                              -477.65415265320223

  outer SCF iter =    1 RMS gradient =   0.61E-06 energy =       -477.6541526532
  outer SCF loop converged in   1 iterations or   21 steps


 ENERGY| Total FORCE_EVAL ( QS ) energy (a.u.):             -477.654152653202232


 *******************************************************************************
 ***                 MNBRACK - NUMBER OF ENERGY EVALUATIONS :       3        ***
 *******************************************************************************

 Number of electrons:                                                        340
 Number of occupied orbitals:                                                170
 Number of molecular orbitals:                                               170

 Number of orbital functions:                                               1154
 Number of independent orbital functions:                                   1154

 Extrapolation method: ASPC


 SCF WAVEFUNCTION OPTIMIZATION

  ----------------------------------- OT ---------------------------------------
  Minimizer      : CG                  : conjugate gradient
  Preconditioner : FULL_SINGLE_INVERSE : inversion of 
                                         H + eS - 2*(Sc)(c^T*H*c+const)(Sc)^T
  Precond_solver : DEFAULT
  Line search    : 2PNT                : 2 energies, one gradient
  stepsize       :    0.08000000                  energy_gap     :    0.08000000
  eps_taylor     :   0.10000E-15                  max_taylor     :             4
  ----------------------------------- OT ---------------------------------------

  Step     Update method      Time    Convergence         Total energy    Change
  ------------------------------------------------------------------------------
     1 OT CG       0.80E-01  150.3     0.00159800      -477.6189813133 -4.78E+02
     2 OT LS       0.12E+00  108.1                     -477.6459495219
     3 OT CG       0.12E+00  180.9     0.00117711      -477.6496189159 -3.06E-02
     4 OT LS       0.47E-01  108.2                     -477.6395430946
     5 OT CG       0.47E-01  180.0     0.00062117      -477.6559933935 -6.37E-03
     6 OT LS       0.49E-01  108.5                     -477.6578363748
     7 OT CG       0.49E-01  180.1     0.00031614      -477.6578391485 -1.85E-03
     8 OT LS       0.71E-01  109.3                     -477.6584694005
     9 OT CG       0.71E-01  180.1     0.00015182      -477.6585396379 -7.00E-04
    10 OT LS       0.68E-01  109.0                     -477.6586932074
    11 OT CG       0.68E-01  178.8     0.00009276      -477.6586935776 -1.54E-04
    12 OT LS       0.46E-01  107.3                     -477.6587231483
    13 OT CG       0.46E-01  178.0     0.00005206      -477.6587322700 -3.87E-05
    14 OT LS       0.50E-01  107.0                     -477.6587454923
    15 OT CG       0.50E-01  178.3     0.00002850      -477.6587455880 -1.33E-05
    16 OT LS       0.53E-01  106.7                     -477.6587498220
    17 OT CG       0.53E-01  177.6     0.00001538      -477.6587498377 -4.25E-06
    18 OT LS       0.61E-01  107.6                     -477.6587512337
    19 OT CG       0.61E-01  178.5     0.00000847      -477.6587512572 -1.42E-06
    20 OT LS       0.55E-01  108.9                     -477.6587516378
    21 OT CG       0.55E-01  180.0     0.00000474      -477.6587516430 -3.86E-07
    22 OT LS       0.61E-01  108.5                     -477.6587517757
    23 OT CG       0.61E-01  177.9     0.00000291      -477.6587517769 -1.34E-07
    24 OT LS       0.57E-01  107.1                     -477.6587518240
    25 OT CG       0.57E-01  177.8     0.00000169      -477.6587518242 -4.73E-08
    26 OT LS       0.63E-01  107.6                     -477.6587518417
    27 OT CG       0.63E-01  178.5     0.00000099      -477.6587518419 -1.76E-08

  *** SCF run converged in    27 steps ***


  Electronic density on regular grids:       -339.9999995610        0.0000004390
  Core density on regular grids:              339.9999979029       -0.0000020971
  Total charge density on r-space grids:       -0.0000016581
  Total charge density g-space grids:          -0.0000016581

  Overlap energy of the core charge distribution:               0.00002020731414
  Self energy of the core charge distribution:              -1144.16468558070414
  Core Hamiltonian energy:                                    352.52724505272539
  Hartree energy:                                             462.38959255972736
  Exchange-correlation energy:                               -148.41092408094755

  Total energy:                                              -477.65875184188485

  outer SCF iter =    1 RMS gradient =   0.99E-06 energy =       -477.6587518419
  outer SCF loop converged in   1 iterations or   27 steps


 ENERGY| Total FORCE_EVAL ( QS ) energy (a.u.):             -477.658751848187876


 ATOMIC FORCES in [a.u.]

 # Atom   Kind   Element          X              Y              Z
      1      1      N          -0.00234261     0.00032574    -0.00088574
      2      2      C           0.00907294     0.00089174    -0.00229427
      3      2      C           0.00923668    -0.00297092     0.00419154
      4      2      C           0.00648172     0.00446130     0.00526974
      5      2      C          -0.00683445    -0.00094263     0.00623522
      6      2      C           0.00445818     0.00377249    -0.00827575
      7      2      C          -0.00073293     0.00634963     0.00747422
      8      1      N           0.00276577    -0.00140657    -0.00035862
      9      1      N           0.00060553     0.00245026    -0.00055648
     10      1      N           0.00176420     0.00171217    -0.00032552
     11      3      H          -0.00388480    -0.00568728     0.00110480
     12      3      H          -0.00007720     0.00202178     0.00278442
     13      3      H          -0.00583928     0.00203865     0.00164402
     14      3      H           0.00164434     0.00226713    -0.00242945
     15      3      H          -0.00264099     0.00208732    -0.00305403
     16      3      H          -0.00076755    -0.00222784    -0.00222090
     17      3      H           0.00145282    -0.00217299    -0.00507762
     18      3      H           0.00424843     0.00139946     0.00067522
     19      3      H           0.00272163    -0.00197802     0.00265070
     20      3      H          -0.00458405     0.00012477     0.00241052
     21      3      H           0.00362631    -0.00030631    -0.00246396
     22      3      H          -0.00266141    -0.00454714    -0.00233699
     23      1      N          -0.00799811     0.00117882     0.00261075
     24      2      C           0.00573174    -0.00455470    -0.00334689
     25      2      C           0.00011218     0.00824459    -0.00530849
     26      2      C           0.00894201    -0.00288044     0.00295455
     27      2      C          -0.00116429     0.00925580    -0.01028841
     28      2      C           0.00436487    -0.00742079    -0.00846632
     29      2      C          -0.00019936     0.00646966     0.00577095
     30      1      N           0.00432395    -0.00050901     0.00216629
     31      1      N           0.00397361     0.00059023     0.00151753
     32      1      N           0.00039822    -0.00040536    -0.00115657
     33      3      H          -0.00076134     0.00020173     0.00048995
     34      3      H          -0.00368851     0.00406226     0.00017998
     35      3      H          -0.00165258    -0.00374527    -0.00104714
     36      3      H          -0.00035183     0.00226493     0.00394272
     37      3      H          -0.00347642     0.00248077    -0.00127220
     38      3      H          -0.00426167    -0.00649015    -0.00107102
     39      3      H          -0.00152800    -0.00085796     0.00373306
     40      3      H           0.00030316    -0.00448299     0.00122864
     41      3      H          -0.00072407    -0.00084215     0.00233748
     42      3      H           0.00211267     0.00384932     0.00581343
     43      3      H          -0.00100476    -0.00421694    -0.00299487
     44      3      H           0.00232864     0.00154633     0.00041431
     45      2      C           0.00347795    -0.00356499     0.00076505
     46      2      C           0.00052208    -0.00445251    -0.00165562
     47      2      C          -0.00386618    -0.00013690    -0.00422337
     48      2      C          -0.00309708     0.00157825    -0.00000899
     49      2      C          -0.00146845     0.00394106     0.00150389
     50      2      C          -0.00167991    -0.00081437     0.00017808
     51      1      N          -0.00604552     0.00050663     0.00302254
     52      1      N          -0.00255722    -0.00534113    -0.00065403
     53      2      C           0.00064842    -0.00304274     0.00527169
     54      2      C          -0.00241784     0.00263771     0.00158483
     55      2      C          -0.00178708     0.00446651    -0.00164093
     56      2      C          -0.00118885    -0.00169288    -0.00171568
     57      2      C           0.00219670    -0.00311321    -0.00273950
     58      2      C           0.00042845    -0.00334687     0.00113925
     59      2      C           0.00033542     0.00865325     0.00148752
     60      2      C          -0.00059186     0.00717309    -0.00318647
     61      3      H           0.00630039    -0.00043159     0.00029842
     62      3      H           0.00112110    -0.00696023    -0.00238470
     63      3      H          -0.00720190     0.00161374     0.00110341
     64      3      H           0.00070662     0.00329073     0.00143744
     65      3      H          -0.00647627     0.00432687     0.00371143
     66      3      H           0.00018461     0.00305872    -0.00204792
     67      3      H           0.00366477    -0.00138630    -0.00442534
     68      3      H           0.00028792    -0.00638479     0.00212067
     69      3      H           0.00096994     0.00126428     0.00019956
     70      3      H           0.00117763     0.00215740    -0.00098791
     71      2      C          -0.00459474    -0.00045410    -0.00077238
     72      2      C          -0.00208951    -0.00037135    -0.00311397
     73      2      C           0.00253470     0.00030540    -0.00416458
     74      2      C           0.00382042    -0.00203851     0.00023136
     75      2      C           0.00426269     0.00022991     0.00280939
     76      2      C           0.00105023    -0.00258563    -0.00016655
     77      1      N           0.00003404    -0.00597202     0.00567727
     78      1      N           0.00300122    -0.00293515    -0.00608902
     79      2      C          -0.00210280    -0.00162488     0.00410202
     80      2      C           0.00222529    -0.00047768     0.00340652
     81      2      C           0.00567929     0.00109947     0.00002069
     82      2      C           0.00096034    -0.00230020    -0.00040111
     83      2      C          -0.00372241    -0.00168659    -0.00211118
     84      2      C          -0.00169569    -0.00331337    -0.00074690
     85      2      C          -0.00820234     0.00421396     0.00058205
     86      2      C          -0.00462168     0.00328092    -0.00342534
     87      3      H          -0.00313253     0.00156247     0.00177205
     88      3      H          -0.00510210    -0.00428033    -0.00459813
     89      3      H           0.00662954    -0.00359418     0.00024352
     90      3      H           0.00258373     0.00364916     0.00426827
     91      3      H           0.00582723    -0.00085994     0.00516857
     92      3      H           0.00252612     0.00480433    -0.00096178
     93      3      H          -0.00276790     0.00160238    -0.00216751
     94      3      H          -0.00373130    -0.00767268    -0.00136905
     95      3      H          -0.00134357     0.00046776     0.00179439
     96      3      H          -0.00040887     0.00222539    -0.00145586
     97      2      C          -0.00205049    -0.00229864     0.00296169
     98      2      C          -0.00279989    -0.00116832     0.00064904
     99      2      C           0.00076441    -0.00294210    -0.00248942
    100      2      C          -0.00002880     0.00183965    -0.00371139
    101      2      C           0.00176497     0.00442319    -0.00128433
    102      2      C          -0.00210735    -0.00004006    -0.00157446
    103      1      N          -0.00409980    -0.00062713     0.00635741
    104      1      N          -0.00294020     0.00044629    -0.00581364
    105      2      C          -0.00060747     0.00347924     0.00271910
    106      2      C          -0.00364307     0.00164703    -0.00004136
    107      2      C          -0.00132351     0.00294029    -0.00248411
    108      2      C          -0.00022286     0.00200812     0.00060884
    109      2      C           0.00228807    -0.00299725     0.00000980
    110      2      C           0.00069603    -0.00143283     0.00311092
    111      2      C           0.00285308    -0.00400284     0.00692199
    112      2      C           0.00722583    -0.00274135     0.00028340
    113      3      H           0.00126097    -0.00201965     0.00347314
    114      3      H          -0.00695118    -0.00422827     0.00065157
    115      3      H          -0.00091663     0.00552941    -0.00617427
    116      3      H           0.00511332     0.00364233     0.00108466
    117      3      H          -0.00661848     0.00477497     0.00002731
    118      3      H           0.00193432     0.00389046    -0.00518922
    119      3      H           0.00286173    -0.00213195    -0.00091159
    120      3      H          -0.00034022    -0.00620461     0.00565401
    121      3      H           0.00101574    -0.00004727     0.00135682
    122      3      H           0.00145245    -0.00176343    -0.00252646
 SUM OF ATOMIC FORCES          -0.00066244    -0.00134902     0.00272436     0.00311140

 Number of electrons:                                                        340
 Number of occupied orbitals:                                                170
 Number of molecular orbitals:                                               170

 Number of orbital functions:                                               1154
 Number of independent orbital functions:                                   1154

 Extrapolation method: ASPC


 SCF WAVEFUNCTION OPTIMIZATION

  ----------------------------------- OT ---------------------------------------
  Minimizer      : CG                  : conjugate gradient
  Preconditioner : FULL_SINGLE_INVERSE : inversion of 
                                         H + eS - 2*(Sc)(c^T*H*c+const)(Sc)^T
  Precond_solver : DEFAULT
  Line search    : 2PNT                : 2 energies, one gradient
  stepsize       :    0.08000000                  energy_gap     :    0.08000000
  eps_taylor     :   0.10000E-15                  max_taylor     :             4
  ----------------------------------- OT ---------------------------------------

  Step     Update method      Time    Convergence         Total energy    Change
  ------------------------------------------------------------------------------
     1 OT CG       0.80E-01  150.7     0.00273615      -477.5428124766 -4.78E+02
     2 OT LS       0.12E+00  107.3                     -477.6225989312
     3 OT CG       0.12E+00  176.5     0.00198551      -477.6342895011 -9.15E-02
     4 OT LS       0.48E-01  107.0                     -477.6044795351
     5 OT CG       0.48E-01  179.7     0.00106862      -477.6526735529 -1.84E-02
     6 OT LS       0.47E-01  108.0                     -477.6578862848
     7 OT CG       0.47E-01  178.5     0.00054064      -477.6578888127 -5.22E-03
     8 OT LS       0.73E-01  107.0                     -477.6597054375
     9 OT CG       0.73E-01  178.0     0.00025821      -477.6599778030 -2.09E-03
    10 OT LS       0.67E-01  107.1                     -477.6604101189
    11 OT CG       0.67E-01  176.6     0.00016255      -477.6604139145 -4.36E-04
    12 OT LS       0.46E-01  107.3                     -477.6605081897
    13 OT CG       0.46E-01  177.2     0.00008658      -477.6605327220 -1.19E-04
    14 OT LS       0.53E-01  108.3                     -477.6605708036
    15 OT CG       0.53E-01  177.5     0.00004939      -477.6605714575 -3.87E-05
    16 OT LS       0.50E-01  107.4                     -477.6605834745
    17 OT CG       0.50E-01  177.2     0.00002704      -477.6605835006 -1.20E-05
    18 OT LS       0.59E-01  107.2                     -477.6605876457
    19 OT CG       0.59E-01  177.5     0.00001532      -477.6605877388 -4.24E-06
    20 OT LS       0.53E-01  106.4                     -477.6605889455
    21 OT CG       0.53E-01  177.4     0.00000831      -477.6605889611 -1.22E-06
    22 OT LS       0.62E-01  106.8                     -477.6605893732
    23 OT CG       0.62E-01  178.8     0.00000501      -477.6605893822 -4.21E-07
    24 OT LS       0.60E-01  106.6                     -477.6605895300
    25 OT CG       0.60E-01  178.0     0.00000286      -477.6605895302 -1.48E-07
    26 OT LS       0.64E-01  107.3                     -477.6605895812
    27 OT CG       0.64E-01  177.6     0.00000168      -477.6605895814 -5.12E-08
    28 OT LS       0.65E-01  107.4                     -477.6605895994
    29 OT CG       0.65E-01  177.6     0.00000109      -477.6605895994 -1.80E-08
    30 OT LS       0.60E-01  106.2                     -477.6605896065
    31 OT CG       0.60E-01  177.3     0.00000065      -477.6605896065 -7.08E-09

  *** SCF run converged in    31 steps ***


  Electronic density on regular grids:       -339.9999995634        0.0000004366
  Core density on regular grids:              339.9999978976       -0.0000021024
  Total charge density on r-space grids:       -0.0000016658
  Total charge density g-space grids:          -0.0000016658

  Overlap energy of the core charge distribution:               0.00001836376626
  Self energy of the core charge distribution:              -1144.16468558070414
  Core Hamiltonian energy:                                    351.82143146620433
  Hartree energy:                                             462.88259134371992
  Exchange-correlation energy:                               -148.19994519949432

  Total energy:                                              -477.66058960650798

  outer SCF iter =    1 RMS gradient =   0.65E-06 energy =       -477.6605896065
  outer SCF loop converged in   1 iterations or   31 steps


 ENERGY| Total FORCE_EVAL ( QS ) energy (a.u.):             -477.660589609099702


 ATOMIC FORCES in [a.u.]

 # Atom   Kind   Element          X              Y              Z
      1      1      N          -0.00109987     0.00250218     0.00020679
      2      2      C           0.01311145     0.00213036    -0.00463996
      3      2      C           0.01226570    -0.00467535     0.00733137
      4      2      C           0.00964499     0.00673076     0.00750947
      5      2      C          -0.00928015    -0.00337275     0.00847388
      6      2      C           0.00446530     0.00308130    -0.01202024
      7      2      C          -0.00261136     0.00941331     0.00892685
      8      1      N           0.01501160    -0.00086186     0.00230235
      9      1      N           0.00989594     0.00483081     0.00129737
     10      1      N           0.00416688     0.00922708     0.00718861
     11      3      H          -0.00418975    -0.00616120     0.00498659
     12      3      H          -0.00402066     0.00022117    -0.00024481
     13      3      H          -0.00506936     0.00536386     0.00012791
     14      3      H          -0.00276256     0.00004415    -0.00258013
     15      3      H          -0.00086152    -0.00112125    -0.00545207
     16      3      H          -0.00527265    -0.00091117    -0.00315031
     17      3      H           0.00545039    -0.00302160    -0.00319428
     18      3      H           0.00366182     0.00182925    -0.00370288
     19      3      H          -0.00050222    -0.00034806     0.00407160
     20      3      H          -0.00306304    -0.00380589     0.00295422
     21      3      H           0.00211459    -0.00418852    -0.00209261
     22      3      H          -0.00136632    -0.00250234    -0.00607502
     23      1      N          -0.00369352     0.00374567     0.00059192
     24      2      C           0.00969104    -0.00871674    -0.00361348
     25      2      C           0.00090349     0.01227700    -0.00931277
     26      2      C           0.01539914    -0.00255133     0.00470393
     27      2      C          -0.00470517     0.01742545    -0.01531234
     28      2      C           0.00341935    -0.01464731    -0.01438913
     29      2      C          -0.00025849     0.00752373     0.00707795
     30      1      N           0.01002074    -0.00081574    -0.00478657
     31      1      N           0.00287446     0.00765036    -0.00240424
     32      1      N           0.00510317     0.00174698    -0.00734776
     33      3      H          -0.00620336    -0.00023751     0.00124936
     34      3      H          -0.00270780     0.00715066     0.00140766
     35      3      H          -0.00570474    -0.00452350     0.00380662
     36      3      H           0.00256873    -0.00020693     0.00420758
     37      3      H          -0.00848517     0.00012744     0.00276693
     38      3      H          -0.00540848    -0.00687843    -0.00472534
     39      3      H           0.00026026    -0.00076983     0.00700448
     40      3      H          -0.00127893    -0.00902094     0.00085673
     41      3      H          -0.00318702     0.00199625     0.00248958
     42      3      H           0.00439301     0.00404213     0.01024618
     43      3      H           0.00350637    -0.00465342    -0.00317900
     44      3      H           0.00000964    -0.00075949    -0.00045712
     45      2      C          -0.00119494    -0.00495800    -0.00044123
     46      2      C           0.00032156    -0.00036050    -0.00150273
     47      2      C          -0.00443536    -0.00115442    -0.00109271
     48      2      C           0.00036619     0.00309243    -0.00019127
     49      2      C          -0.00317259     0.00200878     0.00080674
     50      2      C          -0.00082911     0.00109715     0.00091291
     51      1      N          -0.01000017    -0.00086310    -0.01718798
     52      1      N           0.00505221    -0.00001505     0.01660159
     53      2      C          -0.00166414    -0.00468230     0.00354294
     54      2      C           0.00216948     0.00067155    -0.00035611
     55      2      C          -0.00392588     0.00350354     0.00055131
     56      2      C          -0.00018757    -0.00269341    -0.00168470
     57      2      C          -0.00106657    -0.00169005    -0.00002870
     58      2      C           0.00277251    -0.00113147    -0.00106095
     59      2      C          -0.01513341     0.01543003    -0.00054581
     60      2      C          -0.00930342     0.01523664     0.00744730
     61      3      H           0.00581029    -0.00023403     0.00058037
     62      3      H           0.00072692    -0.00517677    -0.00169411
     63      3      H          -0.00426116     0.00013130     0.00094858
     64      3      H           0.00130001     0.00097258     0.00084388
     65      3      H          -0.00535560     0.00344712     0.00276729
     66      3      H           0.00082996     0.00093149    -0.00174656
     67      3      H           0.00284760    -0.00108548    -0.00391481
     68      3      H          -0.00073693    -0.00310910     0.00142712
     69      3      H           0.00338603    -0.00555612    -0.00045719
     70      3      H           0.00218120    -0.00534317    -0.00217665
     71      2      C          -0.00410057    -0.00391309    -0.00356417
     72      2      C          -0.00064566     0.00351303    -0.00019219
     73      2      C           0.00130220    -0.00217133    -0.00220918
     74      2      C           0.00187529     0.00226795     0.00114161
     75      2      C           0.00372083    -0.00417933    -0.00085602
     76      2      C           0.00101030    -0.00053334     0.00127171
     77      1      N          -0.00038291    -0.00293859    -0.00584469
     78      1      N           0.00236441    -0.00088840     0.00678413
     79      2      C           0.00050625    -0.00259310     0.00176095
     80      2      C          -0.00061252     0.00243990     0.00066736
     81      2      C           0.00527831    -0.00358209     0.00257708
     82      2      C          -0.00062254    -0.00063653    -0.00171162
     83      2      C          -0.00208690    -0.00555795    -0.00044598
     84      2      C          -0.00257031     0.00227906    -0.00123988
     85      2      C          -0.01779209    -0.00206195    -0.01059113
     86      2      C          -0.01208038    -0.00494215    -0.00041335
     87      3      H          -0.00068377     0.00087632     0.00219430
     88      3      H          -0.00334982    -0.00329185    -0.00319366
     89      3      H           0.00408204    -0.00304926     0.00011304
     90      3      H           0.00194869     0.00318716     0.00384713
     91      3      H           0.00402117    -0.00107342     0.00385156
     92      3      H           0.00205533     0.00365464    -0.00141820
     93      3      H          -0.00088567     0.00172054    -0.00068221
     94      3      H          -0.00197661    -0.00577786    -0.00099611
     95      3      H           0.00490140    -0.00158330     0.00428706
     96      3      H           0.00688562     0.00224034    -0.00050354
     97      2      C          -0.00529778    -0.00174911    -0.00029529
     98      2      C           0.00244614    -0.00169665     0.00315265
     99      2      C           0.00000789    -0.00058795    -0.00084813
    100      2      C           0.00294337    -0.00080348     0.00049657
    101      2      C          -0.00331843     0.00344165    -0.00458975
    102      2      C          -0.00071240    -0.00086977     0.00085407
    103      1      N          -0.00379356     0.00010845    -0.00353218
    104      1      N           0.00017207    -0.00033739     0.00408100
    105      2      C          -0.00166206     0.00123729     0.00130328
    106      2      C           0.00145893     0.00219928    -0.00262791
    107      2      C          -0.00373554     0.00002289     0.00248012
    108      2      C          -0.00003349     0.00287951    -0.00106756
    109      2      C          -0.00068399    -0.00339431     0.00356629
    110      2      C           0.00346444     0.00191057    -0.00164443
    111      2      C          -0.00924779    -0.01126794     0.01078616
    112      2      C           0.00557093    -0.01227038     0.01330967
    113      3      H           0.00120232    -0.00033858     0.00182484
    114      3      H          -0.00484746    -0.00181283    -0.00006686
    115      3      H          -0.00094881     0.00440978    -0.00508889
    116      3      H           0.00419308     0.00292408     0.00147140
    117      3      H          -0.00487512     0.00239764     0.00049097
    118      3      H           0.00162408     0.00354003    -0.00482208
    119      3      H           0.00103588    -0.00013933    -0.00160886
    120      3      H          -0.00027505    -0.00482148     0.00439703
    121      3      H           0.00239766     0.00395863    -0.00442635
    122      3      H          -0.00353396     0.00396068    -0.00570086
 SUM OF ATOMIC FORCES          -0.00158353    -0.00091495     0.00198329     0.00269780

 Number of electrons:                                                        340
 Number of occupied orbitals:                                                170
 Number of molecular orbitals:                                               170

 Number of orbital functions:                                               1154
 Number of independent orbital functions:                                   1154

 Extrapolation method: ASPC


 SCF WAVEFUNCTION OPTIMIZATION

  ----------------------------------- OT ---------------------------------------
  Minimizer      : CG                  : conjugate gradient
  Preconditioner : FULL_SINGLE_INVERSE : inversion of 
                                         H + eS - 2*(Sc)(c^T*H*c+const)(Sc)^T
  Precond_solver : DEFAULT
  Line search    : 2PNT                : 2 energies, one gradient
  stepsize       :    0.08000000                  energy_gap     :    0.08000000
  eps_taylor     :   0.10000E-15                  max_taylor     :             4
  ----------------------------------- OT ---------------------------------------

  Step     Update method      Time    Convergence         Total energy    Change
  ------------------------------------------------------------------------------
     1 OT CG       0.80E-01  148.7     0.00229952      -477.5785118981 -4.78E+02
     2 OT LS       0.12E+00  106.8                     -477.6343808844
     3 OT CG       0.12E+00  177.0     0.00170848      -477.6420209468 -6.35E-02
     4 OT LS       0.45E-01  106.7                     -477.6173119783
     5 OT CG       0.45E-01  176.9     0.00092141      -477.6549639311 -1.29E-02
     6 OT LS       0.49E-01  106.3                     -477.6589772559
     7 OT CG       0.49E-01  175.7     0.00045665      -477.6589954193 -4.03E-03
     8 OT LS       0.72E-01  106.4                     -477.6603137783
     9 OT CG       0.72E-01  176.3     0.00022269      -477.6604729978 -1.48E-03
    10 OT LS       0.66E-01  108.0                     -477.6607918884
    11 OT CG       0.66E-01  178.9     0.00013649      -477.6607946174 -3.22E-04
    12 OT LS       0.47E-01  106.5                     -477.6608648954
    13 OT CG       0.47E-01  177.8     0.00007465      -477.6608798126 -8.52E-05
    14 OT LS       0.51E-01  106.6                     -477.6609075682
    15 OT CG       0.51E-01  178.2     0.00004156      -477.6609077900 -2.80E-05
    16 OT LS       0.52E-01  106.7                     -477.6609165241
    17 OT CG       0.52E-01  176.8     0.00002266      -477.6609165245 -8.73E-06
    18 OT LS       0.59E-01  106.7                     -477.6609194311
    19 OT CG       0.59E-01  176.6     0.00001286      -477.6609194735 -2.95E-06
    20 OT LS       0.52E-01  106.1                     -477.6609203070
    21 OT CG       0.52E-01  177.0     0.00000703      -477.6609203199 -8.46E-07
    22 OT LS       0.60E-01  107.3                     -477.6609206074
    23 OT CG       0.60E-01  178.2     0.00000418      -477.6609206129 -2.93E-07
    24 OT LS       0.59E-01  107.1                     -477.6609207137
    25 OT CG       0.59E-01  176.3     0.00000237      -477.6609207138 -1.01E-07
    26 OT LS       0.64E-01  106.3                     -477.6609207488
    27 OT CG       0.64E-01  177.1     0.00000137      -477.6609207490 -3.53E-08
    28 OT LS       0.65E-01  107.2                     -477.6609207611
    29 OT CG       0.65E-01  177.3     0.00000088      -477.6609207611 -1.20E-08

  *** SCF run converged in    29 steps ***


  Electronic density on regular grids:       -339.9999995671        0.0000004329
  Core density on regular grids:              339.9999978987       -0.0000021013
  Total charge density on r-space grids:       -0.0000016684
  Total charge density g-space grids:          -0.0000016684

  Overlap energy of the core charge distribution:               0.00001883550754
  Self energy of the core charge distribution:              -1144.16468558070414
  Core Hamiltonian energy:                                    352.01703097953930
  Hartree energy:                                             462.74537988510741
  Exchange-correlation energy:                               -148.25866488051307

  Total energy:                                              -477.66092076106304

  outer SCF iter =    1 RMS gradient =   0.88E-06 energy =       -477.6609207611
  outer SCF loop converged in   1 iterations or   29 steps


 ENERGY| Total FORCE_EVAL ( QS ) energy (a.u.):             -477.660920765706805


 ATOMIC FORCES in [a.u.]

 # Atom   Kind   Element          X              Y              Z
      1      1      N          -0.00144434     0.00189302    -0.00009830
      2      2      C           0.01201017     0.00179474    -0.00398145
      3      2      C           0.01144558    -0.00419893     0.00645670
      4      2      C           0.00877751     0.00610202     0.00690347
      5      2      C          -0.00860927    -0.00270108     0.00785732
      6      2      C           0.00445855     0.00327235    -0.01098752
      7      2      C          -0.00209486     0.00856720     0.00852927
      8      1      N           0.01155257    -0.00097052     0.00155726
      9      1      N           0.00728322     0.00415000     0.00080463
     10      1      N           0.00344921     0.00711473     0.00506259
     11      3      H          -0.00410869    -0.00603489     0.00391540
     12      3      H          -0.00294166     0.00071866     0.00058422
     13      3      H          -0.00528744     0.00444552     0.00055061
     14      3      H          -0.00155442     0.00065413    -0.00254003
     15      3      H          -0.00135211    -0.00023629    -0.00479483
     16      3      H          -0.00403751    -0.00127453    -0.00289773
     17      3      H           0.00435018    -0.00279025    -0.00371655
     18      3      H           0.00382574     0.00171099    -0.00249855
     19      3      H           0.00038734    -0.00079993     0.00368121
     20      3      H          -0.00348671    -0.00272196     0.00280597
     21      3      H           0.00253163    -0.00311923    -0.00219754
     22      3      H          -0.00172579    -0.00306951    -0.00504777
     23      1      N          -0.00498020     0.00303561     0.00116401
     24      2      C           0.00861180    -0.00756044    -0.00355131
     25      2      C           0.00070176     0.01116040    -0.00822579
     26      2      C           0.01362658    -0.00262770     0.00419701
     27      2      C          -0.00370347     0.01515122    -0.01391252
     28      2      C           0.00367667    -0.01262740    -0.01275313
     29      2      C          -0.00024257     0.00722621     0.00672654
     30      1      N           0.00840538    -0.00069313    -0.00282885
     31      1      N           0.00321543     0.00568947    -0.00131697
     32      1      N           0.00380434     0.00112643    -0.00559142
     33      3      H          -0.00471128    -0.00012274     0.00104489
     34      3      H          -0.00297995     0.00630026     0.00106918
     35      3      H          -0.00460373    -0.00431835     0.00247963
     36      3      H           0.00176507     0.00047717     0.00413690
     37      3      H          -0.00712296     0.00077740     0.00166910
     38      3      H          -0.00509333    -0.00677440    -0.00371874
     39      3      H          -0.00023732    -0.00079032     0.00610409
     40      3      H          -0.00084909    -0.00777445     0.00095860
     41      3      H          -0.00250986     0.00120651     0.00244631
     42      3      H           0.00376713     0.00398916     0.00903462
     43      3      H           0.00226153    -0.00453800    -0.00313311
     44      3      H           0.00065022    -0.00012309    -0.00021712
     45      2      C           0.00009169    -0.00457693    -0.00010753
     46      2      C           0.00037839    -0.00149332    -0.00154426
     47      2      C          -0.00426242    -0.00086179    -0.00197124
     48      2      C          -0.00059332     0.00267679    -0.00013749
     49      2      C          -0.00270556     0.00254277     0.00099861
     50      2      C          -0.00106005     0.00057063     0.00071067
     51      1      N          -0.00901817    -0.00048568    -0.01178397
     52      1      N           0.00298005    -0.00146202     0.01201016
     53      2      C          -0.00100924    -0.00421619     0.00402013
     54      2      C           0.00089993     0.00121987     0.00017888
     55      2      C          -0.00333421     0.00376549    -0.00005055
     56      2      C          -0.00046175    -0.00241899    -0.00169543
     57      2      C          -0.00016614    -0.00208315    -0.00077491
     58      2      C           0.00212654    -0.00174474    -0.00045679
     59      2      C          -0.01078260     0.01355785     0.00003167
     60      2      C          -0.00685410     0.01301180     0.00446066
     61      3      H           0.00594677    -0.00028873     0.00050237
     62      3      H           0.00083569    -0.00567125    -0.00188473
     63      3      H          -0.00507449     0.00054088     0.00099223
     64      3      H           0.00113584     0.00161461     0.00100828
     65      3      H          -0.00566696     0.00369015     0.00302835
     66      3      H           0.00065087     0.00152044    -0.00182977
     67      3      H           0.00307467    -0.00116894    -0.00405684
     68      3      H          -0.00045422    -0.00401485     0.00161863
     69      3      H           0.00271844    -0.00370892    -0.00028250
     70      3      H           0.00190424    -0.00330603    -0.00183728
     71      2      C          -0.00423476    -0.00296431    -0.00279549
     72      2      C          -0.00104907     0.00244371    -0.00099737
     73      2      C           0.00164168    -0.00146891    -0.00275581
     74      2      C           0.00240891     0.00108361     0.00089866
     75      2      C           0.00387703    -0.00296853     0.00015256
     76      2      C           0.00102135    -0.00109754     0.00087423
     77      1      N          -0.00027560    -0.00384740    -0.00271720
     78      1      N           0.00256081    -0.00147695     0.00328735
     79      2      C          -0.00022157    -0.00230844     0.00241466
     80      2      C           0.00017095     0.00163985     0.00142374
     81      2      C           0.00539538    -0.00229644     0.00187161
     82      2      C          -0.00018522    -0.00109292    -0.00135006
     83      2      C          -0.00253782    -0.00449713    -0.00089888
     84      2      C          -0.00233355     0.00073530    -0.00111592
     85      2      C          -0.01512306    -0.00027367    -0.00745666
     86      2      C          -0.01003134    -0.00264325    -0.00125937
     87      3      H          -0.00136203     0.00106607     0.00207738
     88      3      H          -0.00383610    -0.00356661    -0.00358185
     89      3      H           0.00478678    -0.00320020     0.00014938
     90      3      H           0.00212481     0.00331567     0.00396407
     91      3      H           0.00452234    -0.00101435     0.00421603
     92      3      H           0.00218631     0.00397458    -0.00129163
     93      3      H          -0.00140723     0.00168782    -0.00109389
     94      3      H          -0.00246241    -0.00630268    -0.00109991
     95      3      H           0.00320688    -0.00103416     0.00360181
     96      3      H           0.00490135     0.00222836    -0.00075637
     97      2      C          -0.00441358    -0.00190217     0.00059689
     98      2      C           0.00100552    -0.00155128     0.00247344
     99      2      C           0.00023275    -0.00124048    -0.00130679
    100      2      C           0.00213024    -0.00007215    -0.00066135
    101      2      C          -0.00192385     0.00371542    -0.00368170
    102      2      C          -0.00109278    -0.00064013     0.00018482
    103      1      N          -0.00387858    -0.00009246    -0.00083068
    104      1      N          -0.00070422    -0.00012954     0.00138009
    105      2      C          -0.00135702     0.00186095     0.00169858
    106      2      C           0.00005856     0.00204407    -0.00192364
    107      2      C          -0.00307983     0.00083173     0.00111624
    108      2      C          -0.00008062     0.00264212    -0.00060794
    109      2      C           0.00012609    -0.00328575     0.00258761
    110      2      C           0.00270805     0.00098343    -0.00032992
    111      2      C          -0.00585690    -0.00924800     0.00973243
    112      2      C           0.00606658    -0.00962574     0.00966902
    113      3      H           0.00121867    -0.00080430     0.00228124
    114      3      H          -0.00542904    -0.00248094     0.00013227
    115      3      H          -0.00094029     0.00472081    -0.00538952
    116      3      H           0.00444903     0.00312384     0.00136451
    117      3      H          -0.00535668     0.00305506     0.00036255
    118      3      H           0.00171027     0.00363692    -0.00492377
    119      3      H           0.00154091    -0.00069093    -0.00141549
    120      3      H          -0.00029341    -0.00520591     0.00474527
    121      3      H           0.00201037     0.00287055    -0.00285823
    122      3      H          -0.00219441     0.00240078    -0.00483222
 SUM OF ATOMIC FORCES          -0.00141846    -0.00105681     0.00220244     0.00282483

 Number of electrons:                                                        340
 Number of occupied orbitals:                                                170
 Number of molecular orbitals:                                               170

 Number of orbital functions:                                               1154
 Number of independent orbital functions:                                   1154

 Extrapolation method: ASPC


 SCF WAVEFUNCTION OPTIMIZATION

  ----------------------------------- OT ---------------------------------------
  Minimizer      : CG                  : conjugate gradient
  Preconditioner : FULL_SINGLE_INVERSE : inversion of 
                                         H + eS - 2*(Sc)(c^T*H*c+const)(Sc)^T
  Precond_solver : DEFAULT
  Line search    : 2PNT                : 2 energies, one gradient
  stepsize       :    0.08000000                  energy_gap     :    0.08000000
  eps_taylor     :   0.10000E-15                  max_taylor     :             4
  ----------------------------------- OT ---------------------------------------

  Step     Update method      Time    Convergence         Total energy    Change
  ------------------------------------------------------------------------------
     1 OT CG       0.80E-01  149.2     0.00118100      -477.6390502400 -4.78E+02
     2 OT LS       0.12E+00  106.2                     -477.6538688673
     3 OT CG       0.12E+00  177.0     0.00086189      -477.6559872863 -1.69E-02
     4 OT LS       0.47E-01  106.3                     -477.6503843515
     5 OT CG       0.47E-01  176.6     0.00046020      -477.6594288488 -3.44E-03
     6 OT LS       0.48E-01  107.6                     -477.6604186059
     7 OT CG       0.48E-01  177.2     0.00023341      -477.6604186745 -9.90E-04
     8 OT LS       0.72E-01  107.3                     -477.6607600196
     9 OT CG       0.72E-01  178.5     0.00011195      -477.6608049367 -3.86E-04
    10 OT LS       0.67E-01  108.4                     -477.6608860920
    11 OT CG       0.67E-01  177.4     0.00007093      -477.6608867084 -8.18E-05
    12 OT LS       0.45E-01  108.1                     -477.6609033951
    13 OT CG       0.45E-01  178.6     0.00003826      -477.6609087143 -2.20E-05
    14 OT LS       0.52E-01  106.0                     -477.6609160607
    15 OT CG       0.52E-01  179.6     0.00002127      -477.6609162243 -7.51E-06
    16 OT LS       0.52E-01  105.7                     -477.6609185367
    17 OT CG       0.52E-01  179.6     0.00001150      -477.6609185368 -2.31E-06
    18 OT LS       0.61E-01  106.1                     -477.6609193091
    19 OT CG       0.61E-01  178.1     0.00000643      -477.6609193252 -7.88E-07
    20 OT LS       0.54E-01  106.5                     -477.6609195387
    21 OT CG       0.54E-01  177.0     0.00000355      -477.6609195426 -2.17E-07
    22 OT LS       0.61E-01  106.8                     -477.6609196168
    23 OT CG       0.61E-01  177.0     0.00000213      -477.6609196179 -7.53E-08
    24 OT LS       0.59E-01  106.4                     -477.6609196441
    25 OT CG       0.59E-01  177.4     0.00000122      -477.6609196442 -2.63E-08
    26 OT LS       0.63E-01  106.4                     -477.6609196533
    27 OT CG       0.63E-01  178.6     0.00000071      -477.6609196534 -9.19E-09

  *** SCF run converged in    27 steps ***


  Electronic density on regular grids:       -339.9999995669        0.0000004331
  Core density on regular grids:              339.9999978998       -0.0000021002
  Total charge density on r-space grids:       -0.0000016671
  Total charge density g-space grids:          -0.0000016671

  Overlap energy of the core charge distribution:               0.00001886978953
  Self energy of the core charge distribution:              -1144.16468558070414
  Core Hamiltonian energy:                                    352.03044711827727
  Hartree energy:                                             462.73601628059305
  Exchange-correlation energy:                               -148.26271634132584

  Total energy:                                              -477.66091965337012

  outer SCF iter =    1 RMS gradient =   0.71E-06 energy =       -477.6609196534
  outer SCF loop converged in   1 iterations or   27 steps


 ENERGY| Total FORCE_EVAL ( QS ) energy (a.u.):             -477.660919656579949


 ATOMIC FORCES in [a.u.]

 # Atom   Kind   Element          X              Y              Z
      1      1      N          -0.00146883     0.00185088    -0.00011928
      2      2      C           0.01193233     0.00177080    -0.00393610
      3      2      C           0.01138804    -0.00416660     0.00639495
      4      2      C           0.00871706     0.00605746     0.00686204
      5      2      C          -0.00856173    -0.00265454     0.00781416
      6      2      C           0.00445841     0.00328607    -0.01091536
      7      2      C          -0.00205752     0.00850805     0.00850276
      8      1      N           0.01131285    -0.00098003     0.00150515
      9      1      N           0.00710264     0.00410573     0.00076817
     10      1      N           0.00340073     0.00696816     0.00491532
     11      3      H          -0.00410265    -0.00602580     0.00383953
     12      3      H          -0.00286561     0.00075351     0.00064291
     13      3      H          -0.00530261     0.00438072     0.00058043
     14      3      H          -0.00146932     0.00069716    -0.00253706
     15      3      H          -0.00138671    -0.00017383    -0.00474867
     16      3      H          -0.00395080    -0.00130002    -0.00288009
     17      3      H           0.00427212    -0.00277386    -0.00375337
     18      3      H           0.00383727     0.00170288    -0.00241445
     19      3      H           0.00044973    -0.00083166     0.00365379
     20      3      H          -0.00351658    -0.00264529     0.00279532
     21      3      H           0.00256097    -0.00304362    -0.00220503
     22      3      H          -0.00175132    -0.00310952    -0.00497504
     23      1      N          -0.00506782     0.00298468     0.00120563
     24      2      C           0.00853688    -0.00747908    -0.00354866
     25      2      C           0.00068640     0.01108044    -0.00815067
     26      2      C           0.01350182    -0.00263169     0.00416230
     27      2      C          -0.00363089     0.01499090    -0.01381572
     28      2      C           0.00369509    -0.01248528    -0.01263855
     29      2      C          -0.00024162     0.00720629     0.00670374
     30      1      N           0.00829377    -0.00068591    -0.00269208
     31      1      N           0.00324062     0.00555483    -0.00124232
     32      1      N           0.00371157     0.00108513    -0.00547031
     33      3      H          -0.00460631    -0.00011437     0.00103079
     34      3      H          -0.00299932     0.00624012     0.00104510
     35      3      H          -0.00452559    -0.00430353     0.00238590
     36      3      H           0.00170816     0.00052558     0.00413193
     37      3      H          -0.00702653     0.00082302     0.00159142
     38      3      H          -0.00507107    -0.00676724    -0.00364778
     39      3      H          -0.00027256    -0.00079188     0.00604023
     40      3      H          -0.00081869    -0.00768626     0.00096579
     41      3      H          -0.00246237     0.00115113     0.00244338
     42      3      H           0.00372297     0.00398543     0.00894902
     43      3      H           0.00217355    -0.00452976    -0.00312955
     44      3      H           0.00069519    -0.00007842    -0.00020044
     45      2      C           0.00018270    -0.00455163    -0.00008451
     46      2      C           0.00038367    -0.00157376    -0.00154781
     47      2      C          -0.00424922    -0.00084380    -0.00203131
     48      2      C          -0.00066224     0.00265123    -0.00013363
     49      2      C          -0.00267199     0.00258090     0.00101230
     50      2      C          -0.00107603     0.00053516     0.00069687
     51      1      N          -0.00894725    -0.00045956    -0.01139515
     52      1      N           0.00283177    -0.00156677     0.01167940
     53      2      C          -0.00096590    -0.00418121     0.00405292
     54      2      C           0.00081187     0.00125846     0.00021552
     55      2      C          -0.00329430     0.00378364    -0.00009125
     56      2      C          -0.00048032    -0.00239904    -0.00169689
     57      2      C          -0.00010216    -0.00211046    -0.00082834
     58      2      C           0.00208297    -0.00179034    -0.00041418
     59      2      C          -0.01047933     0.01342594     0.00007172
     60      2      C          -0.00668341     0.01285345     0.00425205
     61      3      H           0.00595697    -0.00029295     0.00049715
     62      3      H           0.00084341    -0.00570624    -0.00189810
     63      3      H          -0.00513236     0.00056995     0.00099540
     64      3      H           0.00112430     0.00165971     0.00101999
     65      3      H          -0.00568882     0.00370750     0.00304681
     66      3      H           0.00063826     0.00156226    -0.00183589
     67      3      H           0.00309053    -0.00117495    -0.00406678
     68      3      H          -0.00043418    -0.00407887     0.00163210
     69      3      H           0.00267100    -0.00357678    -0.00027006
     70      3      H           0.00188443    -0.00316011    -0.00181343
     71      2      C          -0.00424654    -0.00289815    -0.00274220
     72      2      C          -0.00107978     0.00236803    -0.00105529
     73      2      C           0.00166736    -0.00142099    -0.00279350
     74      2      C           0.00244731     0.00100248     0.00088347
     75      2      C           0.00388859    -0.00288497     0.00022251
     76      2      C           0.00102412    -0.00113535     0.00084815
     77      1      N          -0.00026710    -0.00391047    -0.00249358
     78      1      N           0.00257357    -0.00151822     0.00303621
     79      2      C          -0.00027229    -0.00229109     0.00246097
     80      2      C           0.00022765     0.00158551     0.00147807
     81      2      C           0.00540451    -0.00220628     0.00182226
     82      2      C          -0.00015497    -0.00112253    -0.00132604
     83      2      C          -0.00257032    -0.00442383    -0.00093038
     84      2      C          -0.00231811     0.00062731    -0.00110820
     85      2      C          -0.01493443    -0.00014980    -0.00723660
     86      2      C          -0.00988882    -0.00248647    -0.00131700
     87      3      H          -0.00141043     0.00107985     0.00206906
     88      3      H          -0.00387067    -0.00358611    -0.00360954
     89      3      H           0.00483617    -0.00321076     0.00015196
     90      3      H           0.00213692     0.00332443     0.00397209
     91      3      H           0.00455762    -0.00101018     0.00424158
     92      3      H           0.00219560     0.00399723    -0.00128262
     93      3      H          -0.00144389     0.00168545    -0.00112289
     94      3      H          -0.00249650    -0.00633940    -0.00110730
     95      3      H           0.00308510    -0.00099464     0.00355279
     96      3      H           0.00476028     0.00222778    -0.00077434
     97      2      C          -0.00434976    -0.00191150     0.00065947
     98      2      C           0.00090427    -0.00154344     0.00242762
     99      2      C           0.00024719    -0.00128520    -0.00133973
    100      2      C           0.00207437    -0.00001909    -0.00074418
    101      2      C          -0.00182557     0.00373378    -0.00361723
    102      2      C          -0.00111745    -0.00062461     0.00013915
    103      1      N          -0.00388576    -0.00010563    -0.00063704
    104      1      N          -0.00076812    -0.00011599     0.00118811
    105      2      C          -0.00133635     0.00190465     0.00172528
    106      2      C          -0.00003959     0.00203579    -0.00187618
    107      2      C          -0.00303330     0.00088779     0.00102056
    108      2      C          -0.00008273     0.00262605    -0.00057735
    109      2      C           0.00018452    -0.00327774     0.00251759
    110      2      C           0.00265605     0.00091577    -0.00023575
    111      2      C          -0.00562560    -0.00910913     0.00965732
    112      2      C           0.00609771    -0.00944114     0.00941799
    113      3      H           0.00121967    -0.00083701     0.00231332
    114      3      H          -0.00547021    -0.00252821     0.00014633
    115      3      H          -0.00093980     0.00474303    -0.00541098
    116      3      H           0.00446720     0.00313816     0.00135686
    117      3      H          -0.00539089     0.00310166     0.00035345
    118      3      H           0.00171622     0.00364392    -0.00493122
    119      3      H           0.00157672    -0.00073003    -0.00140188
    120      3      H          -0.00029488    -0.00523336     0.00477013
    121      3      H           0.00198335     0.00279360    -0.00274703
    122      3      H          -0.00209835     0.00228993    -0.00477056
 SUM OF ATOMIC FORCES          -0.00140403    -0.00106660     0.00221783     0.00283333

 *******************************************************************************
 ***                 BRENT   - NUMBER OF ENERGY EVALUATIONS :       4        ***
 *******************************************************************************

 --------  Informations at step =     2 ------------
  Optimization Method        =                   CG
  Total Energy               =      -477.6609207657
  Real energy change         =        -0.0162489303
  Decrease in energy         =                  YES
  Used time                  =            30067.532

  Convergence check :
  Max. step size             =         0.0459136323
  Conv. limit for step size  =         0.0010000000
  Convergence in step size   =                   NO
  RMS step size              =         0.0168602831
  Conv. limit for RMS step   =         0.0010000000
  Convergence in RMS step    =                   NO
  Max. gradient              =         0.0197024913
  Conv. limit for gradients  =         0.0010000000
  Conv. for gradients        =                   NO
  RMS gradient               =         0.0072350970
  Conv. limit for RMS grad.  =         0.0010000000
  Conv. for gradients        =                   NO
 ---------------------------------------------------

 Number of electrons:                                                        340
 Number of occupied orbitals:                                                170
 Number of molecular orbitals:                                               170

 Number of orbital functions:                                               1154
 Number of independent orbital functions:                                   1154

 Extrapolation method: ASPC


 SCF WAVEFUNCTION OPTIMIZATION

  ----------------------------------- OT ---------------------------------------
  Minimizer      : CG                  : conjugate gradient
  Preconditioner : FULL_SINGLE_INVERSE : inversion of 
                                         H + eS - 2*(Sc)(c^T*H*c+const)(Sc)^T
  Precond_solver : DEFAULT
  Line search    : 2PNT                : 2 energies, one gradient
  stepsize       :    0.08000000                  energy_gap     :    0.08000000
  eps_taylor     :   0.10000E-15                  max_taylor     :             4
  ----------------------------------- OT ---------------------------------------

  Step     Update method      Time    Convergence         Total energy    Change
  ------------------------------------------------------------------------------
     1 OT CG       0.80E-01  149.8     0.00037383      -477.6587354507 -4.78E+02
     2 OT LS       0.12E+00  106.6                     -477.6602165272
     3 OT CG       0.12E+00  177.0     0.00027493      -477.6604241457 -1.69E-03
     4 OT LS       0.46E-01  107.4                     -477.6598263252
     5 OT CG       0.46E-01  177.1     0.00014698      -477.6607682094 -3.44E-04
     6 OT LS       0.48E-01  106.6                     -477.6608702822
     7 OT CG       0.48E-01  176.4     0.00007396      -477.6608704316 -1.02E-04
     8 OT LS       0.72E-01  105.4                     -477.6609049043
     9 OT CG       0.72E-01  175.7     0.00003570      -477.6609091652 -3.87E-05
    10 OT LS       0.66E-01  105.6                     -477.6609174041
    11 OT CG       0.66E-01  175.4     0.00002238      -477.6609174674 -8.30E-06
    12 OT LS       0.45E-01  106.3                     -477.6609191761
    13 OT CG       0.45E-01  176.0     0.00001217      -477.6609196771 -2.21E-06
    14 OT LS       0.52E-01  105.5                     -477.6609204172
    15 OT CG       0.52E-01  176.0     0.00000670      -477.6609204305 -7.53E-07
    16 OT LS       0.52E-01  106.1                     -477.6609206592
    17 OT CG       0.52E-01  174.9     0.00000361      -477.6609206592 -2.29E-07
    18 OT LS       0.60E-01  105.2                     -477.6609207351
    19 OT CG       0.60E-01  175.6     0.00000201      -477.6609207366 -7.74E-08
    20 OT LS       0.53E-01  105.5                     -477.6609207573
    21 OT CG       0.53E-01  175.4     0.00000110      -477.6609207577 -2.11E-08
    22 OT LS       0.60E-01  106.5                     -477.6609207647
    23 OT CG       0.60E-01  176.1     0.00000065      -477.6609207648 -7.12E-09

  *** SCF run converged in    23 steps ***


  Electronic density on regular grids:       -339.9999995671        0.0000004329
  Core density on regular grids:              339.9999978987       -0.0000021013
  Total charge density on r-space grids:       -0.0000016684
  Total charge density g-space grids:          -0.0000016684

  Overlap energy of the core charge distribution:               0.00001883550754
  Self energy of the core charge distribution:              -1144.16468558070414
  Core Hamiltonian energy:                                    352.01667716090981
  Hartree energy:                                             462.74566218248287
  Exchange-correlation energy:                               -148.25859336299970

  Total energy:                                              -477.66092076480368

  outer SCF iter =    1 RMS gradient =   0.65E-06 energy =       -477.6609207648
  outer SCF loop converged in   1 iterations or   23 steps


 ENERGY| Total FORCE_EVAL ( QS ) energy (a.u.):             -477.660920767215771


 ATOMIC FORCES in [a.u.]

 # Atom   Kind   Element          X              Y              Z
      1      1      N          -0.00144599     0.00189318    -0.00009852
      2      2      C           0.01201054     0.00179483    -0.00398174
      3      2      C           0.01144660    -0.00419941     0.00645654
      4      2      C           0.00877780     0.00610178     0.00690438
      5      2      C          -0.00860917    -0.00270074     0.00785775
      6      2      C           0.00445889     0.00327271    -0.01098738
      7      2      C          -0.00209370     0.00856710     0.00853033
      8      1      N           0.01155472    -0.00097148     0.00155789
      9      1      N           0.00728545     0.00415135     0.00080307
     10      1      N           0.00345042     0.00711575     0.00506378
     11      3      H          -0.00410858    -0.00603486     0.00391525
     12      3      H          -0.00294162     0.00071860     0.00058426
     13      3      H          -0.00528744     0.00444552     0.00055063
     14      3      H          -0.00155446     0.00065409    -0.00253996
     15      3      H          -0.00135204    -0.00023639    -0.00479503
     16      3      H          -0.00403747    -0.00127438    -0.00289779
     17      3      H           0.00434985    -0.00279034    -0.00371666
     18      3      H           0.00382572     0.00171087    -0.00249907
     19      3      H           0.00038698    -0.00079995     0.00368117
     20      3      H          -0.00348684    -0.00272209     0.00280585
     21      3      H           0.00253145    -0.00311890    -0.00219764
     22      3      H          -0.00172605    -0.00306955    -0.00504772
     23      1      N          -0.00498161     0.00303554     0.00116564
     24      2      C           0.00861302    -0.00756081    -0.00355158
     25      2      C           0.00070183     0.01115966    -0.00822702
     26      2      C           0.01362707    -0.00262698     0.00419745
     27      2      C          -0.00370167     0.01515091    -0.01391356
     28      2      C           0.00367701    -0.01262724    -0.01275356
     29      2      C          -0.00024306     0.00722804     0.00672609
     30      1      N           0.00840643    -0.00069355    -0.00282965
     31      1      N           0.00321813     0.00569145    -0.00131771
     32      1      N           0.00380391     0.00112811    -0.00559291
     33      3      H          -0.00471127    -0.00012272     0.00104488
     34      3      H          -0.00298021     0.00630006     0.00106903
     35      3      H          -0.00460369    -0.00431828     0.00247950
     36      3      H           0.00176512     0.00047732     0.00413705
     37      3      H          -0.00712300     0.00077736     0.00166917
     38      3      H          -0.00509351    -0.00677468    -0.00371911
     39      3      H          -0.00023763    -0.00079035     0.00610396
     40      3      H          -0.00084933    -0.00777439     0.00095862
     41      3      H          -0.00251033     0.00120672     0.00244650
     42      3      H           0.00376710     0.00398907     0.00903477
     43      3      H           0.00226147    -0.00453819    -0.00313289
     44      3      H           0.00065018    -0.00012333    -0.00021706
     45      2      C           0.00009348    -0.00457863    -0.00010815
     46      2      C           0.00037984    -0.00149562    -0.00154522
     47      2      C          -0.00426165    -0.00086436    -0.00196906
     48      2      C          -0.00059626     0.00268086    -0.00013749
     49      2      C          -0.00270494     0.00254470     0.00099915
     50      2      C          -0.00105971     0.00057216     0.00071125
     51      1      N          -0.00901987    -0.00048638    -0.01178221
     52      1      N           0.00297864    -0.00146337     0.01200671
     53      2      C          -0.00101115    -0.00421479     0.00401962
     54      2      C           0.00090048     0.00121967     0.00017879
     55      2      C          -0.00333573     0.00376575    -0.00004914
     56      2      C          -0.00046144    -0.00241850    -0.00169624
     57      2      C          -0.00016486    -0.00208355    -0.00077578
     58      2      C           0.00212731    -0.00174694    -0.00045579
     59      2      C          -0.01078355     0.01355889     0.00003106
     60      2      C          -0.00685435     0.01301107     0.00446095
     61      3      H           0.00594751    -0.00028912     0.00050261
     62      3      H           0.00083573    -0.00567142    -0.00188480
     63      3      H          -0.00507488     0.00054110     0.00099221
     64      3      H           0.00113576     0.00161468     0.00100846
     65      3      H          -0.00566667     0.00369041     0.00302838
     66      3      H           0.00065082     0.00152097    -0.00183003
     67      3      H           0.00307447    -0.00116898    -0.00405675
     68      3      H          -0.00045404    -0.00401451     0.00161841
     69      3      H           0.00271810    -0.00370821    -0.00028241
     70      3      H           0.00190404    -0.00330492    -0.00183706
     71      2      C          -0.00423759    -0.00296452    -0.00279621
     72      2      C          -0.00105215     0.00244283    -0.00099941
     73      2      C           0.00164263    -0.00146966    -0.00275405
     74      2      C           0.00241093     0.00108521     0.00089998
     75      2      C           0.00387783    -0.00296880     0.00015246
     76      2      C           0.00102360    -0.00109673     0.00087579
     77      1      N          -0.00027602    -0.00385015    -0.00271587
     78      1      N           0.00256225    -0.00147685     0.00328297
     79      2      C          -0.00022125    -0.00230987     0.00241477
     80      2      C           0.00017234     0.00164033     0.00142526
     81      2      C           0.00539660    -0.00229588     0.00187238
     82      2      C          -0.00018514    -0.00109197    -0.00135098
     83      2      C          -0.00253912    -0.00449814    -0.00089920
     84      2      C          -0.00233480     0.00073498    -0.00111604
     85      2      C          -0.01512299    -0.00027328    -0.00745576
     86      2      C          -0.01003385    -0.00264571    -0.00125877
     87      3      H          -0.00136284     0.00106654     0.00207727
     88      3      H          -0.00383625    -0.00356664    -0.00358210
     89      3      H           0.00478690    -0.00320016     0.00014939
     90      3      H           0.00212455     0.00331541     0.00396398
     91      3      H           0.00452218    -0.00101423     0.00421588
     92      3      H           0.00218637     0.00397476    -0.00129158
     93      3      H          -0.00140714     0.00168780    -0.00109395
     94      3      H          -0.00246228    -0.00630223    -0.00109993
     95      3      H           0.00320555    -0.00103381     0.00360120
     96      3      H           0.00490091     0.00222844    -0.00075646
     97      2      C          -0.00441229    -0.00190180     0.00059763
     98      2      C           0.00100481    -0.00155368     0.00247450
     99      2      C           0.00023138    -0.00123952    -0.00130799
    100      2      C           0.00213072    -0.00007093    -0.00066321
    101      2      C          -0.00192318     0.00371548    -0.00368148
    102      2      C          -0.00109159    -0.00064022     0.00018608
    103      1      N          -0.00387942    -0.00009080    -0.00082762
    104      1      N          -0.00070703    -0.00013095     0.00138011
    105      2      C          -0.00135766     0.00186066     0.00169742
    106      2      C           0.00005832     0.00204727    -0.00192560
    107      2      C          -0.00307898     0.00083149     0.00111577
    108      2      C          -0.00008014     0.00264284    -0.00060950
    109      2      C           0.00012784    -0.00328597     0.00258669
    110      2      C           0.00270930     0.00098004    -0.00032740
    111      2      C          -0.00586133    -0.00924966     0.00973318
    112      2      C           0.00606547    -0.00962700     0.00967206
    113      3      H           0.00121858    -0.00080435     0.00228130
    114      3      H          -0.00542898    -0.00248105     0.00013230
    115      3      H          -0.00094026     0.00472092    -0.00538979
    116      3      H           0.00444922     0.00312410     0.00136444
    117      3      H          -0.00535694     0.00305538     0.00036251
    118      3      H           0.00171014     0.00363696    -0.00492396
    119      3      H           0.00154128    -0.00069132    -0.00141551
    120      3      H          -0.00029349    -0.00520611     0.00474562
    121      3      H           0.00201050     0.00287069    -0.00285837
    122      3      H          -0.00219410     0.00240063    -0.00483221
 SUM OF ATOMIC FORCES          -0.00141847    -0.00105683     0.00220244     0.00282484

 --------------------------
 OPTIMIZATION STEP:      3
 --------------------------

 Number of electrons:                                                        340
 Number of occupied orbitals:                                                170
 Number of molecular orbitals:                                               170

 Number of orbital functions:                                               1154
 Number of independent orbital functions:                                   1154

 Extrapolation method: ASPC


 SCF WAVEFUNCTION OPTIMIZATION

  ----------------------------------- OT ---------------------------------------
  Minimizer      : CG                  : conjugate gradient
  Preconditioner : FULL_SINGLE_INVERSE : inversion of 
                                         H + eS - 2*(Sc)(c^T*H*c+const)(Sc)^T
  Precond_solver : DEFAULT
  Line search    : 2PNT                : 2 energies, one gradient
  stepsize       :    0.08000000                  energy_gap     :    0.08000000
  eps_taylor     :   0.10000E-15                  max_taylor     :             4
  ----------------------------------- OT ---------------------------------------

  Step     Update method      Time    Convergence         Total energy    Change
  ------------------------------------------------------------------------------
     1 OT CG       0.80E-01  148.2     0.00005473      -477.6608739057 -4.78E+02
     2 OT LS       0.12E+00  105.4                     -477.6609056224
     3 OT CG       0.12E+00  175.4     0.00004053      -477.6609100290 -3.61E-05
     4 OT LS       0.46E-01  105.3                     -477.6608969826
     5 OT CG       0.46E-01  175.8     0.00002153      -477.6609174781 -7.45E-06
     6 OT LS       0.49E-01  105.7                     -477.6609196794
     7 OT CG       0.49E-01  175.2     0.00001084      -477.6609196842 -2.21E-06
     8 OT LS       0.72E-01  106.4                     -477.6609204271
     9 OT CG       0.72E-01  174.9     0.00000527      -477.6609205178 -8.34E-07
    10 OT LS       0.66E-01  105.5                     -477.6609206947
    11 OT CG       0.66E-01  175.3     0.00000332      -477.6609206966 -1.79E-07
    12 OT LS       0.46E-01  106.3                     -477.6609207373
    13 OT CG       0.46E-01  177.7     0.00000172      -477.6609207463 -4.97E-08
    14 OT LS       0.53E-01  107.7                     -477.6609207613
    15 OT CG       0.53E-01  177.4     0.00000099      -477.6609207616 -1.54E-08

  *** SCF run converged in    15 steps ***


  Electronic density on regular grids:       -339.9999995671        0.0000004329
  Core density on regular grids:              339.9999978987       -0.0000021013
  Total charge density on r-space grids:       -0.0000016684
  Total charge density g-space grids:          -0.0000016684

  Overlap energy of the core charge distribution:               0.00001883550754
  Self energy of the core charge distribution:              -1144.16468558070414
  Core Hamiltonian energy:                                    352.01672942579319
  Hartree energy:                                             462.74561893023878
  Exchange-correlation energy:                               -148.25860237246201

  Total energy:                                              -477.66092076162670

  outer SCF iter =    1 RMS gradient =   0.99E-06 energy =       -477.6609207616
  outer SCF loop converged in   1 iterations or   15 steps


 ENERGY| Total FORCE_EVAL ( QS ) energy (a.u.):             -477.660920761626699


 Number of electrons:                                                        340
 Number of occupied orbitals:                                                170
 Number of molecular orbitals:                                               170

 Number of orbital functions:                                               1154
 Number of independent orbital functions:                                   1154

 Extrapolation method: ASPC


 SCF WAVEFUNCTION OPTIMIZATION

  ----------------------------------- OT ---------------------------------------
  Minimizer      : CG                  : conjugate gradient
  Preconditioner : FULL_SINGLE_INVERSE : inversion of 
                                         H + eS - 2*(Sc)(c^T*H*c+const)(Sc)^T
  Precond_solver : DEFAULT
  Line search    : 2PNT                : 2 energies, one gradient
  stepsize       :    0.08000000                  energy_gap     :    0.08000000
  eps_taylor     :   0.10000E-15                  max_taylor     :             4
  ----------------------------------- OT ---------------------------------------

  Step     Update method      Time    Convergence         Total energy    Change
  ------------------------------------------------------------------------------
     1 OT CG       0.80E-01  149.6     0.00059338      -477.6613842961 -4.78E+02
     2 OT LS       0.13E+00  107.1                     -477.6652602933
     3 OT CG       0.13E+00  178.6     0.00042421      -477.6660116828 -4.63E-03
     4 OT LS       0.44E-01  106.9                     -477.6634777142
     5 OT CG       0.44E-01  176.9     0.00022129      -477.6667825204 -7.71E-04
     6 OT LS       0.53E-01  106.9                     -477.6670308256
     7 OT CG       0.53E-01  178.0     0.00011253      -477.6670395689 -2.57E-04
     8 OT LS       0.71E-01  107.2                     -477.6671225570
     9 OT CG       0.71E-01  178.2     0.00005966      -477.6671280505 -8.85E-05
    10 OT LS       0.57E-01  107.0                     -477.6671465608
    11 OT CG       0.57E-01  178.7     0.00003706      -477.6671478549 -1.98E-05
    12 OT LS       0.44E-01  107.0                     -477.6671531778
    13 OT CG       0.44E-01  177.8     0.00001980      -477.6671537185 -5.86E-06
    14 OT LS       0.56E-01  107.4                     -477.6671557630
    15 OT CG       0.56E-01  178.1     0.00000950      -477.6671558695 -2.15E-06
    16 OT LS       0.65E-01  107.5                     -477.6671564361
    17 OT CG       0.65E-01  178.5     0.00000503      -477.6671564480 -5.79E-07
    18 OT LS       0.56E-01  107.9                     -477.6671565824
    19 OT CG       0.56E-01  178.5     0.00000297      -477.6671565866 -1.39E-07
    20 OT LS       0.53E-01  107.4                     -477.6671566323
    21 OT CG       0.53E-01  177.6     0.00000154      -477.6671566324 -4.58E-08
    22 OT LS       0.59E-01  106.6                     -477.6671566461
    23 OT CG       0.59E-01  175.7     0.00000088      -477.6671566462 -1.39E-08

  *** SCF run converged in    23 steps ***


  Electronic density on regular grids:       -339.9999995622        0.0000004378
  Core density on regular grids:              339.9999979003       -0.0000020997
  Total charge density on r-space grids:       -0.0000016618
  Total charge density g-space grids:          -0.0000016618

  Overlap energy of the core charge distribution:               0.00001700252143
  Self energy of the core charge distribution:              -1144.16468558070414
  Core Hamiltonian energy:                                    351.06567110270839
  Hartree energy:                                             463.43248707892269
  Exchange-correlation energy:                               -148.00064624967592

  Total energy:                                              -477.66715664622757

  outer SCF iter =    1 RMS gradient =   0.88E-06 energy =       -477.6671566462
  outer SCF loop converged in   1 iterations or   23 steps


 ENERGY| Total FORCE_EVAL ( QS ) energy (a.u.):             -477.667156646227568


 Number of electrons:                                                        340
 Number of occupied orbitals:                                                170
 Number of molecular orbitals:                                               170

 Number of orbital functions:                                               1154
 Number of independent orbital functions:                                   1154

 Extrapolation method: ASPC


 SCF WAVEFUNCTION OPTIMIZATION

  ----------------------------------- OT ---------------------------------------
  Minimizer      : CG                  : conjugate gradient
  Preconditioner : FULL_SINGLE_INVERSE : inversion of 
                                         H + eS - 2*(Sc)(c^T*H*c+const)(Sc)^T
  Precond_solver : DEFAULT
  Line search    : 2PNT                : 2 energies, one gradient
  stepsize       :    0.08000000                  energy_gap     :    0.08000000
  eps_taylor     :   0.10000E-15                  max_taylor     :             4
  ----------------------------------- OT ---------------------------------------

  Step     Update method      Time    Convergence         Total energy    Change
  ------------------------------------------------------------------------------
     1 OT CG       0.80E-01  148.5     0.00026390      -477.6356023283 -4.78E+02
     2 OT LS       0.14E+00  106.3                     -477.6363746057
     3 OT CG       0.14E+00  177.5     0.00017282      -477.6365335930 -9.31E-04
     4 OT LS       0.50E-01  106.6                     -477.6362432900
     5 OT CG       0.50E-01  177.7     0.00008898      -477.6366800185 -1.46E-04
     6 OT LS       0.55E-01  105.6                     -477.6367223157
     7 OT CG       0.55E-01  176.8     0.00005074      -477.6367226595 -4.26E-05
     8 OT LS       0.63E-01  107.5                     -477.6367382695
     9 OT CG       0.63E-01  176.8     0.00002830      -477.6367385184 -1.59E-05
    10 OT LS       0.48E-01  107.3                     -477.6367419304
    11 OT CG       0.48E-01  176.6     0.00001645      -477.6367422886 -3.77E-06
    12 OT LS       0.54E-01  106.7                     -477.6367436944
    13 OT CG       0.54E-01  176.0     0.00000796      -477.6367437095 -1.42E-06
    14 OT LS       0.62E-01  106.6                     -477.6367440894
    15 OT CG       0.62E-01  176.0     0.00000404      -477.6367440974 -3.88E-07
    16 OT LS       0.65E-01  106.2                     -477.6367442012
    17 OT CG       0.65E-01  176.5     0.00000205      -477.6367442014 -1.04E-07
    18 OT LS       0.55E-01  106.8                     -477.6367442236
    19 OT CG       0.55E-01  177.9     0.00000122      -477.6367442242 -2.28E-08
    20 OT LS       0.54E-01  107.1                     -477.6367442322
    21 OT CG       0.54E-01  178.4     0.00000066      -477.6367442322 -7.93E-09

  *** SCF run converged in    21 steps ***


  Electronic density on regular grids:       -339.9999995587        0.0000004413
  Core density on regular grids:              339.9999979030       -0.0000020970
  Total charge density on r-space grids:       -0.0000016557
  Total charge density g-space grids:          -0.0000016557

  Overlap energy of the core charge distribution:               0.00001573015973
  Self energy of the core charge distribution:              -1144.16468558070414
  Core Hamiltonian energy:                                    349.57807375880458
  Hartree energy:                                             464.53419563612238
  Exchange-correlation energy:                               -147.58434377655180

  Total energy:                                              -477.63674423216935

  outer SCF iter =    1 RMS gradient =   0.66E-06 energy =       -477.6367442322
  outer SCF loop converged in   1 iterations or   21 steps


 ENERGY| Total FORCE_EVAL ( QS ) energy (a.u.):             -477.636744232169349


 *******************************************************************************
 ***                 MNBRACK - NUMBER OF ENERGY EVALUATIONS :       3        ***
 *******************************************************************************

 Number of electrons:                                                        340
 Number of occupied orbitals:                                                170
 Number of molecular orbitals:                                               170

 Number of orbital functions:                                               1154
 Number of independent orbital functions:                                   1154

 Extrapolation method: ASPC


 SCF WAVEFUNCTION OPTIMIZATION

  ----------------------------------- OT ---------------------------------------
  Minimizer      : CG                  : conjugate gradient
  Preconditioner : FULL_SINGLE_INVERSE : inversion of 
                                         H + eS - 2*(Sc)(c^T*H*c+const)(Sc)^T
  Precond_solver : DEFAULT
  Line search    : 2PNT                : 2 energies, one gradient
  stepsize       :    0.08000000                  energy_gap     :    0.08000000
  eps_taylor     :   0.10000E-15                  max_taylor     :             4
  ----------------------------------- OT ---------------------------------------

  Step     Update method      Time    Convergence         Total energy    Change
  ------------------------------------------------------------------------------
     1 OT CG       0.80E-01  149.9     0.00196619      -477.6039176537 -4.78E+02
     2 OT LS       0.13E+00  107.0                     -477.6464336852
     3 OT CG       0.13E+00  177.3     0.00138336      -477.6545727616 -5.07E-02
     4 OT LS       0.47E-01  107.1                     -477.6328235095
     5 OT CG       0.47E-01  175.8     0.00070474      -477.6632690807 -8.70E-03
     6 OT LS       0.55E-01  106.3                     -477.6658819349
     7 OT CG       0.55E-01  175.0     0.00036510      -477.6659461062 -2.68E-03
     8 OT LS       0.69E-01  106.2                     -477.6668156866
     9 OT CG       0.69E-01  175.3     0.00019789      -477.6668542735 -9.08E-04
    10 OT LS       0.53E-01  107.0                     -477.6670350202
    11 OT CG       0.53E-01  176.5     0.00012526      -477.6670560716 -2.02E-04
    12 OT LS       0.45E-01  105.7                     -477.6671235576
    13 OT CG       0.45E-01  176.1     0.00006315      -477.6671254480 -6.94E-05
    14 OT LS       0.58E-01  106.8                     -477.6671470954
    15 OT CG       0.58E-01  175.5     0.00003158      -477.6671482771 -2.28E-05
    16 OT LS       0.62E-01  106.0                     -477.6671542865
    17 OT CG       0.62E-01  175.7     0.00001748      -477.6671543031 -6.03E-06
    18 OT LS       0.52E-01  105.9                     -477.6671558022
    19 OT CG       0.52E-01  176.3     0.00001022      -477.6671558572 -1.55E-06
    20 OT LS       0.55E-01  106.9                     -477.6671564188
    21 OT CG       0.55E-01  176.7     0.00000511      -477.6671564207 -5.63E-07
    22 OT LS       0.63E-01  106.7                     -477.6671565804
    23 OT CG       0.63E-01  176.3     0.00000291      -477.6671565833 -1.63E-07
    24 OT LS       0.55E-01  107.0                     -477.6671566274
    25 OT CG       0.55E-01  177.7     0.00000173      -477.6671566285 -4.52E-08
    26 OT LS       0.55E-01  107.9                     -477.6671566447
    27 OT CG       0.55E-01  177.0     0.00000092      -477.6671566447 -1.62E-08

  *** SCF run converged in    27 steps ***


  Electronic density on regular grids:       -339.9999995622        0.0000004378
  Core density on regular grids:              339.9999979003       -0.0000020997
  Total charge density on r-space grids:       -0.0000016618
  Total charge density g-space grids:          -0.0000016618

  Overlap energy of the core charge distribution:               0.00001700252143
  Self energy of the core charge distribution:              -1144.16468558070414
  Core Hamiltonian energy:                                    351.06557844586627
  Hartree energy:                                             463.43255502855783
  Exchange-correlation energy:                               -148.00062154098782

  Total energy:                                              -477.66715664474640

  outer SCF iter =    1 RMS gradient =   0.92E-06 energy =       -477.6671566447
  outer SCF loop converged in   1 iterations or   27 steps


 ENERGY| Total FORCE_EVAL ( QS ) energy (a.u.):             -477.667156649881349


 ATOMIC FORCES in [a.u.]

 # Atom   Kind   Element          X              Y              Z
      1      1      N           0.00597350     0.00219004     0.00219204
      2      2      C          -0.00055351     0.00215250     0.00358826
      3      2      C           0.00030413     0.00284642    -0.00189252
      4      2      C          -0.00287218    -0.00000859     0.00124431
      5      2      C           0.00237207     0.00287726     0.00082003
      6      2      C           0.00271984    -0.00098624     0.00236031
      7      2      C           0.00325270    -0.00021538    -0.00156540
      8      1      N          -0.01252893     0.01113950    -0.00237834
      9      1      N          -0.00681361    -0.00706516     0.00933641
     10      1      N          -0.01301381    -0.00197822    -0.00786757
     11      3      H          -0.00159758    -0.00307132     0.00011994
     12      3      H          -0.00112406    -0.00003086    -0.00042655
     13      3      H          -0.00245192     0.00035265     0.00099059
     14      3      H           0.00017870     0.00013389    -0.00065813
     15      3      H           0.00014964     0.00107705    -0.00271367
     16      3      H          -0.00118800    -0.00079428    -0.00108002
     17      3      H           0.00303830    -0.00185385    -0.00161119
     18      3      H           0.00136232     0.00096554     0.00073285
     19      3      H           0.00274956     0.00043624     0.00022203
     20      3      H          -0.00149409    -0.00228889     0.00145396
     21      3      H           0.00262719     0.00005674     0.00047197
     22      3      H          -0.00106362    -0.00129512    -0.00313443
     23      1      N           0.00765324     0.00098153    -0.00205594
     24      2      C          -0.00078182     0.00212431     0.00378998
     25      2      C           0.00059676    -0.00304222    -0.00330911
     26      2      C          -0.00274450     0.00474669    -0.00500863
     27      2      C           0.00274323    -0.00083586     0.00218318
     28      2      C           0.00051020     0.00181195     0.00007919
     29      2      C           0.00215715    -0.00066480    -0.00242150
     30      1      N          -0.00374989     0.01027828     0.00795908
     31      1      N          -0.01238343    -0.00152611     0.00119125
     32      1      N           0.00320481    -0.00858527     0.00806338
     33      3      H          -0.00371009     0.00022547    -0.00050944
     34      3      H          -0.00229154     0.00107521     0.00047779
     35      3      H          -0.00285560    -0.00113206     0.00210148
     36      3      H          -0.00020063     0.00145063     0.00128328
     37      3      H          -0.00443142    -0.00152087     0.00202870
     38      3      H          -0.00188006    -0.00425572     0.00094765
     39      3      H          -0.00131159    -0.00037743    -0.00326798
     40      3      H           0.00172418    -0.00014009    -0.00023849
     41      3      H           0.00317092    -0.00108680    -0.00009115
     42      3      H           0.00080308     0.00156266     0.00097494
     43      3      H           0.00330894    -0.00301230    -0.00202043
     44      3      H           0.00035238     0.00206861     0.00076823
     45      2      C          -0.00113493    -0.00072697     0.00027213
     46      2      C          -0.00426075    -0.00021036    -0.00199903
     47      2      C          -0.00131406     0.00020741     0.00214139
     48      2      C          -0.00162049     0.00029624    -0.00126152
     49      2      C          -0.00167997    -0.00198295    -0.00033711
     50      2      C          -0.00075056     0.00308060     0.00150430
     51      1      N           0.00139064     0.00199539     0.00308402
     52      1      N          -0.00109017     0.00127947    -0.00477512
     53      2      C          -0.00112562    -0.00137998    -0.00258731
     54      2      C           0.00063071    -0.00224786     0.00326376
     55      2      C          -0.00123079    -0.00386729     0.00119623
     56      2      C          -0.00269774     0.00319782     0.00039917
     57      2      C          -0.00069317    -0.00082166    -0.00092595
     58      2      C           0.00069737    -0.00055743     0.00103607
     59      2      C           0.01002888    -0.00890897     0.00038794
     60      2      C           0.00434710    -0.00772532    -0.00406925
     61      3      H           0.00222641     0.00063659     0.00083003
     62      3      H          -0.00004676    -0.00071621    -0.00039496
     63      3      H           0.00042856    -0.00150604     0.00060573
     64      3      H           0.00114694     0.00014847     0.00063797
     65      3      H          -0.00030278    -0.00017289    -0.00056327
     66      3      H           0.00054121     0.00098982    -0.00166182
     67      3      H           0.00022175     0.00040617    -0.00200554
     68      3      H          -0.00121996     0.00083350     0.00009463
     69      3      H           0.00210175     0.00075982     0.00030353
     70      3      H           0.00120101    -0.00027040    -0.00261067
     71      2      C           0.00220966    -0.00164289    -0.00016973
     72      2      C           0.00041081    -0.00101331    -0.00351866
     73      2      C          -0.00092998    -0.00134142     0.00250010
     74      2      C           0.00200920    -0.00086788    -0.00260449
     75      2      C           0.00052926    -0.00036775     0.00075788
     76      2      C          -0.00408170     0.00046045    -0.00093408
     77      1      N           0.00006949     0.00149508    -0.00581499
     78      1      N           0.00034566     0.00115599     0.00706032
     79      2      C           0.00148594    -0.00007680    -0.00255824
     80      2      C           0.00073732    -0.00158279     0.00284819
     81      2      C          -0.00064559    -0.00051333    -0.00142154
     82      2      C          -0.00146507    -0.00123949    -0.00122729
     83      2      C           0.00143527    -0.00120742     0.00033739
     84      2      C          -0.00215171    -0.00256309     0.00214796
     85      2      C           0.00905796     0.00039313     0.00580932
     86      2      C           0.00746299     0.00099870     0.00065152
     87      3      H          -0.00011280     0.00014767     0.00195536
     88      3      H           0.00115091    -0.00031764     0.00054461
     89      3      H          -0.00044179    -0.00144632     0.00002461
     90      3      H          -0.00029349     0.00092161     0.00146697
     91      3      H          -0.00063737    -0.00093424     0.00033954
     92      3      H           0.00081458     0.00054628    -0.00180822
     93      3      H           0.00013596     0.00110211     0.00028934
     94      3      H           0.00172199    -0.00059859    -0.00004488
     95      3      H          -0.00118267     0.00047649     0.00265503
     96      3      H           0.00383583     0.00269047    -0.00125606
     97      2      C          -0.00108811     0.00042989    -0.00042512
     98      2      C          -0.00175597    -0.00288075     0.00013520
     99      2      C          -0.00076416     0.00066751     0.00237666
    100      2      C          -0.00074350     0.00047110    -0.00324534
    101      2      C           0.00045394     0.00002737     0.00017042
    102      2      C          -0.00037200    -0.00170052     0.00292316
    103      1      N          -0.00104242    -0.00007773    -0.00676936
    104      1      N           0.00229252    -0.00002599     0.00748394
    105      2      C           0.00016487    -0.00097707    -0.00188731
    106      2      C          -0.00121856     0.00273910     0.00014261
    107      2      C           0.00027856     0.00163314    -0.00139591
    108      2      C           0.00149578    -0.00259752     0.00228981
    109      2      C          -0.00160516     0.00214966     0.00067841
    110      2      C           0.00016104     0.00026230     0.00191003
    111      2      C           0.00350075     0.00581583    -0.00602057
    112      2      C          -0.00234082     0.00548141    -0.00452160
    113      3      H           0.00049700     0.00122970    -0.00007647
    114      3      H          -0.00034724     0.00237758    -0.00109643
    115      3      H          -0.00042059    -0.00032783    -0.00021854
    116      3      H           0.00103459     0.00084921     0.00183065
    117      3      H          -0.00086950    -0.00157128     0.00080217
    118      3      H           0.00055223    -0.00033624    -0.00055906
    119      3      H          -0.00002124     0.00048348    -0.00163058
    120      3      H           0.00036077     0.00107216    -0.00106963
    121      3      H           0.00221609     0.00096550     0.00005129
    122      3      H           0.00028191     0.00075669    -0.00373192
 SUM OF ATOMIC FORCES          -0.00212297    -0.00088563     0.00187215     0.00296585

 Number of electrons:                                                        340
 Number of occupied orbitals:                                                170
 Number of molecular orbitals:                                               170

 Number of orbital functions:                                               1154
 Number of independent orbital functions:                                   1154

 Extrapolation method: ASPC


 SCF WAVEFUNCTION OPTIMIZATION

  ----------------------------------- OT ---------------------------------------
  Minimizer      : CG                  : conjugate gradient
  Preconditioner : FULL_SINGLE_INVERSE : inversion of 
                                         H + eS - 2*(Sc)(c^T*H*c+const)(Sc)^T
  Precond_solver : DEFAULT
  Line search    : 2PNT                : 2 energies, one gradient
  stepsize       :    0.08000000                  energy_gap     :    0.08000000
  eps_taylor     :   0.10000E-15                  max_taylor     :             4
  ----------------------------------- OT ---------------------------------------

  Step     Update method      Time    Convergence         Total energy    Change
  ------------------------------------------------------------------------------
     1 OT CG       0.80E-01  149.5     0.00260168      -477.5551258152 -4.78E+02
     2 OT LS       0.13E+00  107.0                     -477.6296599156
     3 OT CG       0.13E+00  178.2     0.00189372      -477.6441931398 -8.91E-02
     4 OT LS       0.42E-01  107.8                     -477.5871673186
     5 OT CG       0.42E-01  177.9     0.00100107      -477.6589241037 -1.47E-02
     6 OT LS       0.54E-01  107.5                     -477.6639797258
     7 OT CG       0.54E-01  178.7     0.00048016      -477.6642680246 -5.34E-03
     8 OT LS       0.75E-01  107.0                     -477.6658366423
     9 OT CG       0.75E-01  178.7     0.00025091      -477.6659635850 -1.70E-03
    10 OT LS       0.63E-01  107.3                     -477.6663413241
    11 OT CG       0.63E-01  178.2     0.00013931      -477.6663544414 -3.91E-04
    12 OT LS       0.51E-01  107.9                     -477.6664448501
    13 OT CG       0.51E-01  179.0     0.00007790      -477.6664508795 -9.64E-05
    14 OT LS       0.55E-01  105.5                     -477.6664834292
    15 OT CG       0.55E-01  176.1     0.00003777      -477.6664836357 -3.28E-05
    16 OT LS       0.63E-01  106.7                     -477.6664922678
    17 OT CG       0.63E-01  175.2     0.00002201      -477.6664923962 -8.76E-06
    18 OT LS       0.49E-01  106.0                     -477.6664945409
    19 OT CG       0.49E-01  177.4     0.00001297      -477.6664947221 -2.33E-06
    20 OT LS       0.54E-01  105.9                     -477.6664956039
    21 OT CG       0.54E-01  176.2     0.00000642      -477.6664956115 -8.89E-07
    22 OT LS       0.64E-01  106.2                     -477.6664958632
    23 OT CG       0.64E-01  176.7     0.00000375      -477.6664958693 -2.58E-07
    24 OT LS       0.62E-01  105.9                     -477.6664959545
    25 OT CG       0.62E-01  176.7     0.00000199      -477.6664959546 -8.54E-08
    26 OT LS       0.63E-01  106.0                     -477.6664959789
    27 OT CG       0.63E-01  176.6     0.00000121      -477.6664959790 -2.43E-08
    28 OT LS       0.57E-01  106.3                     -477.6664959871
    29 OT CG       0.57E-01  177.2     0.00000077      -477.6664959872 -8.26E-09

  *** SCF run converged in    29 steps ***


  Electronic density on regular grids:       -339.9999995672        0.0000004328
  Core density on regular grids:              339.9999978981       -0.0000021019
  Total charge density on r-space grids:       -0.0000016692
  Total charge density g-space grids:          -0.0000016692

  Overlap energy of the core charge distribution:               0.00001780789356
  Self energy of the core charge distribution:              -1144.16468558070414
  Core Hamiltonian energy:                                    351.53789123744002
  Hartree energy:                                             463.08978056109947
  Exchange-correlation energy:                               -148.12950001294053

  Total energy:                                              -477.66649598721165

  outer SCF iter =    1 RMS gradient =   0.77E-06 energy =       -477.6664959872
  outer SCF loop converged in   1 iterations or   29 steps


 ENERGY| Total FORCE_EVAL ( QS ) energy (a.u.):             -477.666495990695694


 ATOMIC FORCES in [a.u.]

 # Atom   Kind   Element          X              Y              Z
      1      1      N           0.00227364     0.00202022     0.00103384
      2      2      C           0.00559911     0.00205025    -0.00017092
      3      2      C           0.00582395    -0.00065559     0.00217107
      4      2      C           0.00293014     0.00294464     0.00406994
      5      2      C          -0.00304159     0.00018535     0.00430885
      6      2      C           0.00363660     0.00113446    -0.00416682
      7      2      C           0.00070536     0.00408873     0.00343571
      8      1      N          -0.00098397     0.00517708    -0.00049357
      9      1      N          -0.00001539    -0.00150502     0.00508905
     10      1      N          -0.00495568     0.00236679    -0.00164426
     11      3      H          -0.00284189    -0.00455169     0.00203946
     12      3      H          -0.00202527     0.00033867     0.00007925
     13      3      H          -0.00385253     0.00240062     0.00076744
     14      3      H          -0.00069379     0.00039108    -0.00159236
     15      3      H          -0.00060281     0.00043169    -0.00374360
     16      3      H          -0.00263568    -0.00102257    -0.00198942
     17      3      H           0.00368005    -0.00231692    -0.00266246
     18      3      H           0.00258303     0.00133397    -0.00088706
     19      3      H           0.00155934    -0.00017488     0.00194024
     20      3      H          -0.00249053    -0.00248414     0.00212125
     21      3      H           0.00256829    -0.00153196    -0.00085543
     22      3      H          -0.00139723    -0.00218003    -0.00407420
     23      1      N           0.00114250     0.00195440    -0.00035257
     24      2      C           0.00385187    -0.00267882     0.00011855
     25      2      C           0.00061745     0.00389848    -0.00579444
     26      2      C           0.00526524     0.00122993    -0.00039831
     27      2      C          -0.00031717     0.00702460    -0.00591546
     28      2      C           0.00213274    -0.00527672    -0.00637926
     29      2      C           0.00099229     0.00327470     0.00207113
     30      1      N           0.00212118     0.00488807     0.00278589
     31      1      N          -0.00451908     0.00195670    -0.00000506
     32      1      N           0.00344404    -0.00382914     0.00140045
     33      3      H          -0.00423078     0.00005069     0.00026890
     34      3      H          -0.00261768     0.00370965     0.00078310
     35      3      H          -0.00373090    -0.00271383     0.00229788
     36      3      H           0.00079327     0.00095576     0.00270572
     37      3      H          -0.00576289    -0.00038051     0.00184508
     38      3      H          -0.00349234    -0.00552095    -0.00143714
     39      3      H          -0.00073053    -0.00055565     0.00152457
     40      3      H           0.00039777    -0.00400442     0.00033890
     41      3      H           0.00028500     0.00009222     0.00117462
     42      3      H           0.00233536     0.00275631     0.00507211
     43      3      H           0.00276226    -0.00377337    -0.00256952
     44      3      H           0.00049350     0.00096714     0.00027604
     45      2      C          -0.00052494    -0.00262804     0.00009496
     46      2      C          -0.00200169    -0.00085437    -0.00177509
     47      2      C          -0.00275719    -0.00035060     0.00007164
     48      2      C          -0.00113278     0.00147245    -0.00070585
     49      2      C          -0.00217983     0.00027013     0.00032739
     50      2      C          -0.00090469     0.00180337     0.00110499
     51      1      N          -0.00402236     0.00072844    -0.00451516
     52      1      N           0.00099204     0.00008542     0.00372545
     53      2      C          -0.00107675    -0.00273427     0.00070044
     54      2      C           0.00075436    -0.00056063     0.00176573
     55      2      C          -0.00225383    -0.00009027     0.00056132
     56      2      C          -0.00161067     0.00039743    -0.00062773
     57      2      C          -0.00043130    -0.00144377    -0.00085485
     58      2      C           0.00140220    -0.00115159     0.00030371
     59      2      C           0.00003487     0.00229032     0.00028813
     60      2      C          -0.00112916     0.00257434    -0.00000217
     61      3      H           0.00408204     0.00018125     0.00066760
     62      3      H           0.00038767    -0.00316905    -0.00113152
     63      3      H          -0.00229151    -0.00049921     0.00079863
     64      3      H           0.00114191     0.00088055     0.00082333
     65      3      H          -0.00294761     0.00172562     0.00120490
     66      3      H           0.00059630     0.00125516    -0.00174602
     67      3      H           0.00164074    -0.00037256    -0.00302696
     68      3      H          -0.00084413    -0.00156628     0.00085104
     69      3      H           0.00243102    -0.00154448     0.00000431
     70      3      H           0.00155128    -0.00182844    -0.00223477
     71      2      C          -0.00097134    -0.00227776    -0.00145135
     72      2      C          -0.00031148     0.00068000    -0.00229197
     73      2      C           0.00034201    -0.00137015    -0.00011228
     74      2      C           0.00220749     0.00008462    -0.00086870
     75      2      C           0.00219195    -0.00165473     0.00045993
     76      2      C          -0.00153634    -0.00032979    -0.00004289
     77      1      N          -0.00010736    -0.00132007    -0.00427188
     78      1      N           0.00148941    -0.00013681     0.00517684
     79      2      C           0.00062563    -0.00115530    -0.00008363
     80      2      C           0.00046438    -0.00000685     0.00216212
     81      2      C           0.00234329    -0.00139136     0.00018342
     82      2      C          -0.00080610    -0.00117318    -0.00127477
     83      2      C          -0.00052891    -0.00282630    -0.00027138
     84      2      C          -0.00225019    -0.00095759     0.00052760
     85      2      C          -0.00295131     0.00022705    -0.00061831
     86      2      C          -0.00121936    -0.00073148    -0.00034644
     87      3      H          -0.00073976     0.00060807     0.00201787
     88      3      H          -0.00130615    -0.00192586    -0.00148398
     89      3      H           0.00214326    -0.00231747     0.00008410
     90      3      H           0.00090443     0.00211763     0.00271049
     91      3      H           0.00191081    -0.00097696     0.00225044
     92      3      H           0.00149491     0.00225995    -0.00155319
     93      3      H          -0.00063583     0.00139677    -0.00040263
     94      3      H          -0.00033552    -0.00341186    -0.00056290
     95      3      H           0.00107485    -0.00030688     0.00315257
     96      3      H           0.00438932     0.00246073    -0.00100593
     97      2      C          -0.00273271    -0.00071764     0.00008178
     98      2      C          -0.00041073    -0.00223494     0.00130561
     99      2      C          -0.00023622    -0.00028107     0.00053436
    100      2      C           0.00066745     0.00021087    -0.00198805
    101      2      C          -0.00071899     0.00185074    -0.00172541
    102      2      C          -0.00072733    -0.00116441     0.00154466
    103      1      N          -0.00249896    -0.00008284    -0.00382201
    104      1      N           0.00083118    -0.00008836     0.00447258
    105      2      C          -0.00055856     0.00042679    -0.00009717
    106      2      C          -0.00060301     0.00240633    -0.00089152
    107      2      C          -0.00138921     0.00124289    -0.00015859
    108      2      C           0.00070156     0.00000425     0.00087121
    109      2      C          -0.00073706    -0.00053618     0.00159785
    110      2      C           0.00140300     0.00060459     0.00084042
    111      2      C          -0.00099342    -0.00164774     0.00185551
    112      2      C           0.00191776    -0.00199285     0.00242514
    113      3      H           0.00086061     0.00021772     0.00109829
    114      3      H          -0.00285467    -0.00001436    -0.00049599
    115      3      H          -0.00068205     0.00216213    -0.00276522
    116      3      H           0.00273861     0.00197937     0.00160464
    117      3      H          -0.00308733     0.00071131     0.00059042
    118      3      H           0.00113500     0.00162555    -0.00272061
    119      3      H           0.00075849    -0.00010244    -0.00152561
    120      3      H           0.00003539    -0.00201727     0.00178493
    121      3      H           0.00212287     0.00194133    -0.00144461
    122      3      H          -0.00097632     0.00160636    -0.00429313
 SUM OF ATOMIC FORCES          -0.00219029    -0.00098851     0.00202325     0.00314135

 Number of electrons:                                                        340
 Number of occupied orbitals:                                                170
 Number of molecular orbitals:                                               170

 Number of orbital functions:                                               1154
 Number of independent orbital functions:                                   1154

 Extrapolation method: ASPC


 SCF WAVEFUNCTION OPTIMIZATION

  ----------------------------------- OT ---------------------------------------
  Minimizer      : CG                  : conjugate gradient
  Preconditioner : FULL_SINGLE_INVERSE : inversion of 
                                         H + eS - 2*(Sc)(c^T*H*c+const)(Sc)^T
  Precond_solver : DEFAULT
  Line search    : 2PNT                : 2 energies, one gradient
  stepsize       :    0.08000000                  energy_gap     :    0.08000000
  eps_taylor     :   0.10000E-15                  max_taylor     :             4
  ----------------------------------- OT ---------------------------------------

  Step     Update method      Time    Convergence         Total energy    Change
  ------------------------------------------------------------------------------
     1 OT CG       0.80E-01  149.3     0.00098810      -477.6515310268 -4.78E+02
     2 OT LS       0.13E+00  107.0                     -477.6622488877
     3 OT CG       0.13E+00  177.5     0.00070543      -477.6642730362 -1.27E-02
     4 OT LS       0.45E-01  106.3                     -477.6580017773
     5 OT CG       0.45E-01  176.1     0.00036417      -477.6664570452 -2.18E-03
     6 OT LS       0.55E-01  106.9                     -477.6671440354
     7 OT CG       0.55E-01  177.0     0.00018385      -477.6671667108 -7.10E-04
     8 OT LS       0.71E-01  106.5                     -477.6673899711
     9 OT CG       0.71E-01  176.3     0.00009749      -477.6674027323 -2.36E-04
    10 OT LS       0.57E-01  106.4                     -477.6674524240
    11 OT CG       0.57E-01  177.4     0.00006081      -477.6674557799 -5.30E-05
    12 OT LS       0.43E-01  107.1                     -477.6674699408
    13 OT CG       0.43E-01  176.8     0.00003250      -477.6674714878 -1.57E-05
    14 OT LS       0.56E-01  106.5                     -477.6674769894
    15 OT CG       0.56E-01  176.8     0.00001561      -477.6674772854 -5.80E-06
    16 OT LS       0.65E-01  106.5                     -477.6674788072
    17 OT CG       0.65E-01  176.4     0.00000823      -477.6674788365 -1.55E-06
    18 OT LS       0.56E-01  106.3                     -477.6674792021
    19 OT CG       0.56E-01  176.0     0.00000502      -477.6674792107 -3.74E-07
    20 OT LS       0.50E-01  106.2                     -477.6674793323
    21 OT CG       0.50E-01  176.0     0.00000259      -477.6674793343 -1.24E-07
    22 OT LS       0.60E-01  106.9                     -477.6674793727
    23 OT CG       0.60E-01  175.6     0.00000146      -477.6674793738 -3.95E-08
    24 OT LS       0.58E-01  105.8                     -477.6674793858
    25 OT CG       0.58E-01  176.4     0.00000080      -477.6674793858 -1.20E-08

  *** SCF run converged in    25 steps ***


  Electronic density on regular grids:       -339.9999995662        0.0000004338
  Core density on regular grids:              339.9999978974       -0.0000021026
  Total charge density on r-space grids:       -0.0000016688
  Total charge density g-space grids:          -0.0000016688

  Overlap energy of the core charge distribution:               0.00001727069365
  Self energy of the core charge distribution:              -1144.16468558070414
  Core Hamiltonian energy:                                    351.23639759335163
  Hartree energy:                                             463.30820445472011
  Exchange-correlation energy:                               -148.04741312388930

  Total energy:                                              -477.66747938582807

  outer SCF iter =    1 RMS gradient =   0.80E-06 energy =       -477.6674793858
  outer SCF loop converged in   1 iterations or   25 steps


 ENERGY| Total FORCE_EVAL ( QS ) energy (a.u.):             -477.667479389662276


 ATOMIC FORCES in [a.u.]

 # Atom   Kind   Element          X              Y              Z
      1      1      N           0.00463204     0.00212392     0.00176882
      2      2      C           0.00165297     0.00213259     0.00222802
      3      2      C           0.00229723     0.00157896    -0.00044130
      4      2      C          -0.00076884     0.00104107     0.00226990
      5      2      C           0.00042297     0.00192115     0.00208041
      6      2      C           0.00306368    -0.00021822     0.00002122
      7      2      C           0.00235463     0.00132860     0.00024021
      8      1      N          -0.00844943     0.00899410    -0.00171205
      9      1      N          -0.00439909    -0.00505649     0.00779884
     10      1      N          -0.01012655    -0.00044548    -0.00566064
     11      3      H          -0.00204694    -0.00360877     0.00082212
     12      3      H          -0.00144993     0.00010210    -0.00024270
     13      3      H          -0.00295672     0.00109638     0.00090903
     14      3      H          -0.00013971     0.00022662    -0.00099595
     15      3      H          -0.00012431     0.00084548    -0.00308524
     16      3      H          -0.00171926    -0.00087450    -0.00141051
     17      3      H           0.00326773    -0.00202082    -0.00199296
     18      3      H           0.00180326     0.00109836     0.00014372
     19      3      H           0.00231529     0.00021585     0.00084349
     20      3      H          -0.00185633    -0.00235452     0.00169429
     21      3      H           0.00260319    -0.00052073    -0.00000848
     22      3      H          -0.00118550    -0.00161622    -0.00347149
     23      1      N           0.00525467     0.00132163    -0.00141517
     24      2      C           0.00088717     0.00038740     0.00245708
     25      2      C           0.00059776    -0.00055668    -0.00421820
     26      2      C           0.00012574     0.00350749    -0.00333196
     27      2      C           0.00166709     0.00199002    -0.00077113
     28      2      C           0.00110738    -0.00073377    -0.00227627
     29      2      C           0.00174237     0.00076546    -0.00080860
     30      1      N          -0.00165963     0.00834130     0.00613018
     31      1      N          -0.00951767    -0.00029040     0.00076998
     32      1      N           0.00327819    -0.00688074     0.00567830
     33      3      H          -0.00390397     0.00016180    -0.00022656
     34      3      H          -0.00240577     0.00203741     0.00059095
     35      3      H          -0.00317375    -0.00170409     0.00217453
     36      3      H           0.00016294     0.00126913     0.00179908
     37      3      H          -0.00491175    -0.00110868     0.00196104
     38      3      H          -0.00246690    -0.00471666     0.00006948
     39      3      H          -0.00109011    -0.00043521    -0.00150207
     40      3      H           0.00123311    -0.00155460    -0.00003387
     41      3      H           0.00211193    -0.00065098     0.00036788
     42      3      H           0.00137154     0.00199150     0.00247871
     43      3      H           0.00310471    -0.00328838    -0.00221825
     44      3      H           0.00040188     0.00166719     0.00058965
     45      2      C          -0.00091266    -0.00141297     0.00021058
     46      2      C          -0.00345396    -0.00044595    -0.00191877
     47      2      C          -0.00183213    -0.00000283     0.00138645
     48      2      C          -0.00145206     0.00072050    -0.00106124
     49      2      C          -0.00185833    -0.00116408    -0.00009569
     50      2      C          -0.00080498     0.00261142     0.00135911
     51      1      N          -0.00063035     0.00152769     0.00028216
     52      1      N          -0.00032182     0.00088840    -0.00166004
     53      2      C          -0.00111146    -0.00185772    -0.00139427
     54      2      C           0.00067265    -0.00164601     0.00273042
     55      2      C          -0.00159560    -0.00250293     0.00096258
     56      2      C          -0.00230940     0.00218253     0.00003009
     57      2      C          -0.00059690    -0.00104532    -0.00090251
     58      2      C           0.00095046    -0.00077511     0.00077420
     59      2      C           0.00649031    -0.00484846     0.00036913
     60      2      C           0.00238636    -0.00399952    -0.00263667
     61      3      H           0.00289991     0.00047278     0.00077133
     62      3      H           0.00010948    -0.00160178    -0.00066077
     63      3      H          -0.00055286    -0.00114381     0.00067572
     64      3      H           0.00114512     0.00041462     0.00070546
     65      3      H          -0.00125522     0.00050932     0.00007280
     66      3      H           0.00056122     0.00108646    -0.00169251
     67      3      H           0.00073553     0.00012525    -0.00237564
     68      3      H          -0.00108484    -0.00003300     0.00036819
     69      3      H           0.00222608    -0.00009325     0.00019337
     70      3      H           0.00132775    -0.00084607    -0.00247679
     71      2      C           0.00106209    -0.00186696    -0.00062841
     72      2      C           0.00015059    -0.00040775    -0.00308079
     73      2      C          -0.00047030    -0.00134419     0.00155475
     74      2      C           0.00208078    -0.00052789    -0.00197833
     75      2      C           0.00113083    -0.00083196     0.00065094
     76      2      C          -0.00315781     0.00017160    -0.00061270
     77      1      N           0.00000512     0.00044854    -0.00525443
     78      1      N           0.00076929     0.00069591     0.00637702
     79      2      C           0.00117129    -0.00046031    -0.00166222
     80      2      C           0.00064126    -0.00101934     0.00260554
     81      2      C           0.00043424    -0.00082795    -0.00084846
     82      2      C          -0.00122159    -0.00121716    -0.00124166
     83      2      C           0.00072602    -0.00178960     0.00011781
     84      2      C          -0.00218889    -0.00199039     0.00156243
     85      2      C           0.00471294     0.00037031     0.00352000
     86      2      C           0.00432469     0.00039213     0.00027894
     87      3      H          -0.00034144     0.00031534     0.00197843
     88      3      H           0.00026632    -0.00089832    -0.00018467
     89      3      H           0.00049059    -0.00176144     0.00004558
     90      3      H           0.00013921     0.00135591     0.00191762
     91      3      H           0.00028128    -0.00095021     0.00102766
     92      3      H           0.00106068     0.00116903    -0.00171614
     93      3      H          -0.00014469     0.00120969     0.00003766
     94      3      H           0.00098230    -0.00161188    -0.00023087
     95      3      H          -0.00034799     0.00018539     0.00284141
     96      3      H           0.00404115     0.00260731    -0.00116539
     97      2      C          -0.00168309     0.00001547    -0.00024150
     98      2      C          -0.00127581    -0.00264946     0.00055909
     99      2      C          -0.00056709     0.00032317     0.00170688
    100      2      C          -0.00023793     0.00037857    -0.00279726
    101      2      C           0.00003252     0.00068640    -0.00051241
    102      2      C          -0.00049995    -0.00150463     0.00242040
    103      1      N          -0.00158570    -0.00007917    -0.00570296
    104      1      N           0.00177360    -0.00005051     0.00640117
    105      2      C          -0.00008842    -0.00047012    -0.00123955
    106      2      C          -0.00099980     0.00262188    -0.00023262
    107      2      C          -0.00032516     0.00149360    -0.00095105
    108      2      C           0.00120633    -0.00165516     0.00178044
    109      2      C          -0.00128863     0.00118002     0.00100441
    110      2      C           0.00060445     0.00038262     0.00153409
    111      2      C           0.00191166     0.00312164    -0.00316101
    112      2      C          -0.00078279     0.00278445    -0.00203180
    113      3      H           0.00063003     0.00086302     0.00034986
    114      3      H          -0.00125033     0.00151713    -0.00088146
    115      3      H          -0.00051578     0.00056903    -0.00113491
    116      3      H           0.00165303     0.00125824     0.00175019
    117      3      H          -0.00166919    -0.00074914     0.00072697
    118      3      H           0.00076486     0.00037067    -0.00133944
    119      3      H           0.00026222     0.00027054    -0.00159300
    120      3      H           0.00024293    -0.00003910    -0.00004449
    121      3      H           0.00218419     0.00132490    -0.00050106
    122      3      H          -0.00017963     0.00107186    -0.00393820
 SUM OF ATOMIC FORCES          -0.00224582    -0.00091851     0.00192280     0.00309589

 Number of electrons:                                                        340
 Number of occupied orbitals:                                                170
 Number of molecular orbitals:                                               170

 Number of orbital functions:                                               1154
 Number of independent orbital functions:                                   1154

 Extrapolation method: ASPC


 SCF WAVEFUNCTION OPTIMIZATION

  ----------------------------------- OT ---------------------------------------
  Minimizer      : CG                  : conjugate gradient
  Preconditioner : FULL_SINGLE_INVERSE : inversion of 
                                         H + eS - 2*(Sc)(c^T*H*c+const)(Sc)^T
  Precond_solver : DEFAULT
  Line search    : 2PNT                : 2 energies, one gradient
  stepsize       :    0.08000000                  energy_gap     :    0.08000000
  eps_taylor     :   0.10000E-15                  max_taylor     :             4
  ----------------------------------- OT ---------------------------------------

  Step     Update method      Time    Convergence         Total energy    Change
  ------------------------------------------------------------------------------
     1 OT CG       0.80E-01  148.5     0.00026967      -477.6662855920 -4.78E+02
     2 OT LS       0.14E+00  106.7                     -477.6670890320
     3 OT CG       0.14E+00  175.5     0.00018631      -477.6672493762 -9.64E-04
     4 OT LS       0.46E-01  105.6                     -477.6668102026
     5 OT CG       0.46E-01  176.2     0.00009843      -477.6674049957 -1.56E-04
     6 OT LS       0.52E-01  106.2                     -477.6674538292
     7 OT CG       0.52E-01  175.2     0.00005214      -477.6674545918 -4.96E-05
     8 OT LS       0.69E-01  106.0                     -477.6674718696
     9 OT CG       0.69E-01  176.0     0.00002752      -477.6674729357 -1.83E-05
    10 OT LS       0.54E-01  106.3                     -477.6674766826
    11 OT CG       0.54E-01  175.6     0.00001746      -477.6674769693 -4.03E-06
    12 OT LS       0.44E-01  107.1                     -477.6674782076
    13 OT CG       0.44E-01  175.3     0.00000900      -477.6674782814 -1.31E-06
    14 OT LS       0.58E-01  106.3                     -477.6674787147
    15 OT CG       0.58E-01  176.0     0.00000439      -477.6674787420 -4.61E-07
    16 OT LS       0.67E-01  106.2                     -477.6674788655
    17 OT CG       0.67E-01  175.3     0.00000225      -477.6674788676 -1.26E-07
    18 OT LS       0.58E-01  106.6                     -477.6674788956
    19 OT CG       0.58E-01  176.6     0.00000135      -477.6674788963 -2.87E-08
    20 OT LS       0.52E-01  106.5                     -477.6674789056
    21 OT CG       0.52E-01  175.3     0.00000073      -477.6674789057 -9.36E-09

  *** SCF run converged in    21 steps ***


  Electronic density on regular grids:       -339.9999995660        0.0000004340
  Core density on regular grids:              339.9999978972       -0.0000021028
  Total charge density on r-space grids:       -0.0000016688
  Total charge density g-space grids:          -0.0000016688

  Overlap energy of the core charge distribution:               0.00001728341896
  Self energy of the core charge distribution:              -1144.16468558070414
  Core Hamiltonian energy:                                    351.24406983856665
  Hartree energy:                                             463.30263253975943
  Exchange-correlation energy:                               -148.04951298669144

  Total energy:                                              -477.66747890565057

  outer SCF iter =    1 RMS gradient =   0.73E-06 energy =       -477.6674789057
  outer SCF loop converged in   1 iterations or   21 steps


 ENERGY| Total FORCE_EVAL ( QS ) energy (a.u.):             -477.667478908653095


 ATOMIC FORCES in [a.u.]

 # Atom   Kind   Element          X              Y              Z
      1      1      N           0.00457105     0.00212097     0.00174966
      2      2      C           0.00175300     0.00213037     0.00216745
      3      2      C           0.00238742     0.00152251    -0.00037594
      4      2      C          -0.00067473     0.00108873     0.00231643
      5      2      C           0.00033488     0.00187785     0.00213768
      6      2      C           0.00308014    -0.00018279    -0.00008399
      7      2      C           0.00231492     0.00139867     0.00032314
      8      1      N          -0.00826225     0.00889634    -0.00168187
      9      1      N          -0.00428909    -0.00496579     0.00772800
     10      1      N          -0.00999573    -0.00037503    -0.00556006
     11      3      H          -0.00206703    -0.00363280     0.00085331
     12      3      H          -0.00146475     0.00010824    -0.00023453
     13      3      H          -0.00297947     0.00113006     0.00090532
     14      3      H          -0.00015453     0.00023045    -0.00101133
     15      3      H          -0.00013625     0.00083450    -0.00310246
     16      3      H          -0.00174330    -0.00087804    -0.00142541
     17      3      H           0.00327905    -0.00202865    -0.00200985
     18      3      H           0.00182310     0.00110457     0.00011620
     19      3      H           0.00229529     0.00020608     0.00087189
     20      3      H          -0.00187255    -0.00235840     0.00170528
     21      3      H           0.00260220    -0.00054666    -0.00003018
     22      3      H          -0.00119090    -0.00163059    -0.00348743
     23      1      N           0.00514734     0.00133742    -0.00138665
     24      2      C           0.00096227     0.00031008     0.00239704
     25      2      C           0.00059734    -0.00044532    -0.00425943
     26      2      C           0.00025479     0.00345158    -0.00325686
     27      2      C           0.00161921     0.00211796    -0.00090441
     28      2      C           0.00113429    -0.00084830    -0.00238297
     29      2      C           0.00172331     0.00083001    -0.00073590
     30      1      N          -0.00156416     0.00825367     0.00604445
     31      1      N          -0.00938888    -0.00023444     0.00075092
     32      1      N           0.00328276    -0.00680253     0.00556927
     33      3      H          -0.00391264     0.00015879    -0.00021373
     34      3      H          -0.00241090     0.00208029     0.00059590
     35      3      H          -0.00318855    -0.00172992     0.00217803
     36      3      H           0.00018000     0.00126061     0.00182243
     37      3      H          -0.00493370    -0.00109005     0.00195834
     38      3      H          -0.00249338    -0.00473749     0.00002970
     39      3      H          -0.00108005    -0.00043785    -0.00142187
     40      3      H           0.00121039    -0.00161949    -0.00002461
     41      3      H           0.00206332    -0.00063094     0.00038854
     42      3      H           0.00139774     0.00201095     0.00254814
     43      3      H           0.00309612    -0.00330080    -0.00222735
     44      3      H           0.00040402     0.00164908     0.00058150
     45      2      C          -0.00090666    -0.00144253     0.00020773
     46      2      C          -0.00341681    -0.00045297    -0.00191383
     47      2      C          -0.00185240    -0.00001335     0.00135197
     48      2      C          -0.00144217     0.00073937    -0.00105215
     49      2      C          -0.00186441    -0.00112978    -0.00008533
     50      2      C          -0.00080798     0.00258891     0.00135194
     51      1      N          -0.00071704     0.00150615     0.00016120
     52      1      N          -0.00029018     0.00087053    -0.00152372
     53      2      C          -0.00111148    -0.00187700    -0.00134129
     54      2      C           0.00067604    -0.00161866     0.00270403
     55      2      C          -0.00161210    -0.00244375     0.00095349
     56      2      C          -0.00229333     0.00213809     0.00001497
     57      2      C          -0.00059309    -0.00105454    -0.00090178
     58      2      C           0.00096226    -0.00078433     0.00076229
     59      2      C           0.00632587    -0.00466599     0.00036733
     60      2      C           0.00229769    -0.00383077    -0.00256991
     61      3      H           0.00292956     0.00046548     0.00076870
     62      3      H           0.00011641    -0.00164116    -0.00067250
     63      3      H          -0.00059824    -0.00112698     0.00067909
     64      3      H           0.00114495     0.00042645     0.00070849
     65      3      H          -0.00129803     0.00053998     0.00010144
     66      3      H           0.00056222     0.00109010    -0.00169387
     67      3      H           0.00075901     0.00011222    -0.00239239
     68      3      H          -0.00107851    -0.00007329     0.00038080
     69      3      H           0.00223183    -0.00013156     0.00018842
     70      3      H           0.00133347    -0.00087204    -0.00247064
     71      2      C           0.00101285    -0.00187775    -0.00064912
     72      2      C           0.00013804    -0.00037851    -0.00305908
     73      2      C          -0.00045101    -0.00134393     0.00151253
     74      2      C           0.00208424    -0.00051196    -0.00194977
     75      2      C           0.00115670    -0.00085286     0.00064609
     76      2      C          -0.00311779     0.00015778    -0.00059981
     77      1      N           0.00000250     0.00040129    -0.00522875
     78      1      N           0.00078831     0.00067489     0.00634486
     79      2      C           0.00115711    -0.00047775    -0.00162208
     80      2      C           0.00063682    -0.00099343     0.00259411
     81      2      C           0.00048152    -0.00084254    -0.00082287
     82      2      C          -0.00121148    -0.00121604    -0.00124253
     83      2      C           0.00069555    -0.00181546     0.00010852
     84      2      C          -0.00219060    -0.00196326     0.00153563
     85      2      C           0.00451702     0.00036838     0.00341578
     86      2      C           0.00418244     0.00036334     0.00026308
     87      3      H          -0.00035100     0.00032254     0.00197953
     88      3      H           0.00022635    -0.00092455    -0.00021774
     89      3      H           0.00053326    -0.00177586     0.00004660
     90      3      H           0.00015898     0.00137543     0.00193795
     91      3      H           0.00032326    -0.00095094     0.00105905
     92      3      H           0.00107192     0.00119695    -0.00171199
     93      3      H          -0.00015707     0.00121433     0.00002652
     94      3      H           0.00094868    -0.00165791    -0.00023938
     95      3      H          -0.00031060     0.00017234     0.00284970
     96      3      H           0.00405113     0.00260354    -0.00116115
     97      2      C          -0.00170746    -0.00000163    -0.00023321
     98      2      C          -0.00125432    -0.00263948     0.00057902
     99      2      C          -0.00055705     0.00030960     0.00167568
    100      2      C          -0.00021548     0.00037411    -0.00277604
    101      2      C           0.00001289     0.00071494    -0.00054271
    102      2      C          -0.00050500    -0.00149636     0.00239863
    103      1      N          -0.00160997    -0.00007941    -0.00565529
    104      1      N           0.00175093    -0.00005172     0.00635024
    105      2      C          -0.00010040    -0.00044814    -0.00120813
    106      2      C          -0.00099112     0.00261598    -0.00024867
    107      2      C          -0.00035137     0.00148746    -0.00093171
    108      2      C           0.00119453    -0.00161446     0.00175805
    109      2      C          -0.00127531     0.00113729     0.00101928
    110      2      C           0.00062458     0.00038851     0.00151569
    111      2      C           0.00183551     0.00299868    -0.00303191
    112      2      C          -0.00071331     0.00266132    -0.00191761
    113      3      H           0.00063585     0.00084656     0.00036888
    114      3      H          -0.00129197     0.00147746    -0.00087145
    115      3      H          -0.00052006     0.00060971    -0.00117643
    116      3      H           0.00168129     0.00127706     0.00174627
    117      3      H          -0.00170573    -0.00071151     0.00072337
    118      3      H           0.00077435     0.00040306    -0.00137501
    119      3      H           0.00027475     0.00026136    -0.00159134
    120      3      H           0.00023765    -0.00008921     0.00000179
    121      3      H           0.00218299     0.00134168    -0.00052656
    122      3      H          -0.00020072     0.00108622    -0.00394758
 SUM OF ATOMIC FORCES          -0.00224883    -0.00092038     0.00192517     0.00310010

 *******************************************************************************
 ***                 BRENT   - NUMBER OF ENERGY EVALUATIONS :       4        ***
 *******************************************************************************

 --------  Informations at step =     3 ------------
  Optimization Method        =                   CG
  Total Energy               =      -477.6674793897
  Real energy change         =        -0.0065586240
  Decrease in energy         =                  YES
  Used time                  =            27512.425

  Convergence check :
  Max. step size             =         0.0296448539
  Conv. limit for step size  =         0.0010000000
  Convergence in step size   =                   NO
  RMS step size              =         0.0110378543
  Conv. limit for RMS step   =         0.0010000000
  Convergence in RMS step    =                   NO
  Max. gradient              =         0.0154746105
  Conv. limit for gradients  =         0.0010000000
  Conv. for gradients        =                   NO
  RMS gradient               =         0.0057617588
  Conv. limit for RMS grad.  =         0.0010000000
  Conv. for gradients        =                   NO
 ---------------------------------------------------

 Number of electrons:                                                        340
 Number of occupied orbitals:                                                170
 Number of molecular orbitals:                                               170

 Number of orbital functions:                                               1154
 Number of independent orbital functions:                                   1154

 Extrapolation method: ASPC


 SCF WAVEFUNCTION OPTIMIZATION

  ----------------------------------- OT ---------------------------------------
  Minimizer      : CG                  : conjugate gradient
  Preconditioner : FULL_SINGLE_INVERSE : inversion of 
                                         H + eS - 2*(Sc)(c^T*H*c+const)(Sc)^T
  Precond_solver : DEFAULT
  Line search    : 2PNT                : 2 energies, one gradient
  stepsize       :    0.08000000                  energy_gap     :    0.08000000
  eps_taylor     :   0.10000E-15                  max_taylor     :             4
  ----------------------------------- OT ---------------------------------------

  Step     Update method      Time    Convergence         Total energy    Change
  ------------------------------------------------------------------------------
     1 OT CG       0.80E-01  149.4     0.00036351      -477.6653133019 -4.78E+02
     2 OT LS       0.13E+00  106.5                     -477.6667683907
     3 OT CG       0.13E+00  176.3     0.00025891      -477.6670511320 -1.74E-03
     4 OT LS       0.44E-01  106.5                     -477.6661137158
     5 OT CG       0.44E-01  175.3     0.00013589      -477.6673391250 -2.88E-04
     6 OT LS       0.53E-01  105.7                     -477.6674323130
     7 OT CG       0.53E-01  176.3     0.00006918      -477.6674352598 -9.61E-05
     8 OT LS       0.71E-01  106.3                     -477.6674665108
     9 OT CG       0.71E-01  176.2     0.00003625      -477.6674686787 -3.34E-05
    10 OT LS       0.58E-01  105.9                     -477.6674758425
    11 OT CG       0.58E-01  176.3     0.00002221      -477.6674762037 -7.52E-06
    12 OT LS       0.43E-01  106.8                     -477.6674780320
    13 OT CG       0.43E-01  175.0     0.00001220      -477.6674782926 -2.09E-06
    14 OT LS       0.55E-01  105.8                     -477.6674790579
    15 OT CG       0.55E-01  175.5     0.00000585      -477.6674790951 -8.02E-07
    16 OT LS       0.65E-01  106.0                     -477.6674793085
    17 OT CG       0.65E-01  176.5     0.00000310      -477.6674793137 -2.19E-07
    18 OT LS       0.55E-01  105.1                     -477.6674793642
    19 OT CG       0.55E-01  175.8     0.00000185      -477.6674793658 -5.21E-08
    20 OT LS       0.53E-01  106.3                     -477.6674793835
    21 OT CG       0.53E-01  175.3     0.00000095      -477.6674793835 -1.77E-08

  *** SCF run converged in    21 steps ***


  Electronic density on regular grids:       -339.9999995662        0.0000004338
  Core density on regular grids:              339.9999978974       -0.0000021026
  Total charge density on r-space grids:       -0.0000016688
  Total charge density g-space grids:          -0.0000016688

  Overlap energy of the core charge distribution:               0.00001727069365
  Self energy of the core charge distribution:              -1144.16468558070414
  Core Hamiltonian energy:                                    351.23658501778357
  Hartree energy:                                             463.30806415889111
  Exchange-correlation energy:                               -148.04746025018358

  Total energy:                                              -477.66747938351938

  outer SCF iter =    1 RMS gradient =   0.95E-06 energy =       -477.6674793835
  outer SCF loop converged in   1 iterations or   21 steps


 ENERGY| Total FORCE_EVAL ( QS ) energy (a.u.):             -477.667479388819231


 ATOMIC FORCES in [a.u.]

 # Atom   Kind   Element          X              Y              Z
      1      1      N           0.00463217     0.00212357     0.00176874
      2      2      C           0.00165243     0.00213252     0.00222775
      3      2      C           0.00229598     0.00157844    -0.00044056
      4      2      C          -0.00076992     0.00104164     0.00226868
      5      2      C           0.00042308     0.00192091     0.00208043
      6      2      C           0.00306357    -0.00021824     0.00002155
      7      2      C           0.00235483     0.00132813     0.00024023
      8      1      N          -0.00844961     0.00899421    -0.00171206
      9      1      N          -0.00439921    -0.00505733     0.00779811
     10      1      N          -0.01012619    -0.00044507    -0.00566021
     11      3      H          -0.00204708    -0.00360880     0.00082248
     12      3      H          -0.00144916     0.00010206    -0.00024234
     13      3      H          -0.00295672     0.00109703     0.00090870
     14      3      H          -0.00013876     0.00022724    -0.00099583
     15      3      H          -0.00012429     0.00084536    -0.00308531
     16      3      H          -0.00171838    -0.00087451    -0.00141029
     17      3      H           0.00326774    -0.00202078    -0.00199297
     18      3      H           0.00180327     0.00109825     0.00014391
     19      3      H           0.00231547     0.00021562     0.00084336
     20      3      H          -0.00185632    -0.00235448     0.00169442
     21      3      H           0.00260321    -0.00052061    -0.00000853
     22      3      H          -0.00118532    -0.00161621    -0.00347169
     23      1      N           0.00525910     0.00132097    -0.00141766
     24      2      C           0.00088442     0.00038890     0.00245506
     25      2      C           0.00059678    -0.00055677    -0.00421567
     26      2      C           0.00012483     0.00350623    -0.00333102
     27      2      C           0.00166647     0.00199058    -0.00077121
     28      2      C           0.00110811    -0.00073387    -0.00227586
     29      2      C           0.00174287     0.00076341    -0.00080616
     30      1      N          -0.00166058     0.00834251     0.00612966
     31      1      N          -0.00951823    -0.00028850     0.00076910
     32      1      N           0.00327963    -0.00688038     0.00567930
     33      3      H          -0.00390349     0.00016206    -0.00022644
     34      3      H          -0.00240556     0.00203786     0.00059113
     35      3      H          -0.00317331    -0.00170356     0.00217406
     36      3      H           0.00016274     0.00126909     0.00179891
     37      3      H          -0.00491119    -0.00110874     0.00196059
     38      3      H          -0.00246697    -0.00471677     0.00006905
     39      3      H          -0.00109001    -0.00043548    -0.00150199
     40      3      H           0.00123290    -0.00155474    -0.00003379
     41      3      H           0.00211196    -0.00065101     0.00036801
     42      3      H           0.00137131     0.00199136     0.00247868
     43      3      H           0.00310467    -0.00328840    -0.00221826
     44      3      H           0.00040196     0.00166745     0.00058953
     45      2      C          -0.00091314    -0.00141276     0.00021084
     46      2      C          -0.00345327    -0.00044533    -0.00191853
     47      2      C          -0.00183197     0.00000003     0.00138544
     48      2      C          -0.00144955     0.00072055    -0.00106071
     49      2      C          -0.00185862    -0.00116591    -0.00009643
     50      2      C          -0.00080631     0.00261111     0.00135886
     51      1      N          -0.00063215     0.00152641     0.00028087
     52      1      N          -0.00032204     0.00088772    -0.00165754
     53      2      C          -0.00110884    -0.00185845    -0.00139440
     54      2      C           0.00067296    -0.00164506     0.00273002
     55      2      C          -0.00159539    -0.00250322     0.00096235
     56      2      C          -0.00231024     0.00218185     0.00003031
     57      2      C          -0.00059801    -0.00104539    -0.00090129
     58      2      C           0.00095065    -0.00077344     0.00077265
     59      2      C           0.00648986    -0.00484813     0.00036876
     60      2      C           0.00238621    -0.00400152    -0.00263631
     61      3      H           0.00289950     0.00047312     0.00077139
     62      3      H           0.00010951    -0.00160188    -0.00066067
     63      3      H          -0.00055275    -0.00114404     0.00067587
     64      3      H           0.00114526     0.00041453     0.00070539
     65      3      H          -0.00125561     0.00050936     0.00007287
     66      3      H           0.00056127     0.00108631    -0.00169251
     67      3      H           0.00073546     0.00012540    -0.00237571
     68      3      H          -0.00108504    -0.00003278     0.00036811
     69      3      H           0.00222608    -0.00009375     0.00019345
     70      3      H           0.00132817    -0.00084541    -0.00247634
     71      2      C           0.00106325    -0.00186791    -0.00062847
     72      2      C           0.00015084    -0.00040655    -0.00307956
     73      2      C          -0.00047089    -0.00134357     0.00155404
     74      2      C           0.00207995    -0.00052677    -0.00197714
     75      2      C           0.00113102    -0.00083297     0.00065036
     76      2      C          -0.00315814     0.00017094    -0.00061320
     77      1      N           0.00000345     0.00044922    -0.00525763
     78      1      N           0.00077052     0.00069609     0.00637918
     79      2      C           0.00117161    -0.00045955    -0.00166123
     80      2      C           0.00063970    -0.00101896     0.00260462
     81      2      C           0.00043453    -0.00082925    -0.00084857
     82      2      C          -0.00122139    -0.00121750    -0.00124138
     83      2      C           0.00072645    -0.00179052     0.00011886
     84      2      C          -0.00218825    -0.00198899     0.00156187
     85      2      C           0.00471241     0.00037001     0.00351926
     86      2      C           0.00432430     0.00039124     0.00027904
     87      3      H          -0.00034126     0.00031528     0.00197861
     88      3      H           0.00026643    -0.00089843    -0.00018463
     89      3      H           0.00049073    -0.00176162     0.00004558
     90      3      H           0.00013894     0.00135596     0.00191752
     91      3      H           0.00028129    -0.00095032     0.00102765
     92      3      H           0.00106056     0.00116901    -0.00171633
     93      3      H          -0.00014468     0.00120978     0.00003770
     94      3      H           0.00098234    -0.00161206    -0.00023096
     95      3      H          -0.00034771     0.00018522     0.00284139
     96      3      H           0.00404136     0.00260733    -0.00116509
     97      2      C          -0.00168374     0.00001586    -0.00024222
     98      2      C          -0.00127493    -0.00264882     0.00055968
     99      2      C          -0.00056664     0.00032275     0.00170697
    100      2      C          -0.00023680     0.00037820    -0.00279623
    101      2      C           0.00003161     0.00068633    -0.00051226
    102      2      C          -0.00050081    -0.00150405     0.00241926
    103      1      N          -0.00158551    -0.00008019    -0.00570473
    104      1      N           0.00177406    -0.00004965     0.00640231
    105      2      C          -0.00008831    -0.00046877    -0.00124001
    106      2      C          -0.00099892     0.00262038    -0.00023267
    107      2      C          -0.00032575     0.00149336    -0.00095008
    108      2      C           0.00120587    -0.00165494     0.00178137
    109      2      C          -0.00128924     0.00118042     0.00100366
    110      2      C           0.00060510     0.00038319     0.00153341
    111      2      C           0.00191197     0.00312201    -0.00315994
    112      2      C          -0.00078408     0.00278423    -0.00203210
    113      3      H           0.00063008     0.00086280     0.00035006
    114      3      H          -0.00125063     0.00151707    -0.00088150
    115      3      H          -0.00051591     0.00056914    -0.00113492
    116      3      H           0.00165294     0.00125803     0.00175034
    117      3      H          -0.00166911    -0.00074933     0.00072696
    118      3      H           0.00076494     0.00037059    -0.00133943
    119      3      H           0.00026215     0.00027062    -0.00159296
    120      3      H           0.00024279    -0.00003950    -0.00004423
    121      3      H           0.00218411     0.00132493    -0.00050139
    122      3      H          -0.00017969     0.00107128    -0.00393833
 SUM OF ATOMIC FORCES          -0.00224583    -0.00091846     0.00192282     0.00309589

 --------------------------
 OPTIMIZATION STEP:      4
 --------------------------

 Number of electrons:                                                        340
 Number of occupied orbitals:                                                170
 Number of molecular orbitals:                                               170

 Number of orbital functions:                                               1154
 Number of independent orbital functions:                                   1154

 Extrapolation method: ASPC


 SCF WAVEFUNCTION OPTIMIZATION

  ----------------------------------- OT ---------------------------------------
  Minimizer      : CG                  : conjugate gradient
  Preconditioner : FULL_SINGLE_INVERSE : inversion of 
                                         H + eS - 2*(Sc)(c^T*H*c+const)(Sc)^T
  Precond_solver : DEFAULT
  Line search    : 2PNT                : 2 energies, one gradient
  stepsize       :    0.08000000                  energy_gap     :    0.08000000
  eps_taylor     :   0.10000E-15                  max_taylor     :             4
  ----------------------------------- OT ---------------------------------------

  Step     Update method      Time    Convergence         Total energy    Change
  ------------------------------------------------------------------------------
     1 OT CG       0.80E-01  149.3     0.00013153      -477.6671959486 -4.78E+02
     2 OT LS       0.13E+00  106.4                     -477.6673863616
     3 OT CG       0.13E+00  176.6     0.00009351      -477.6674232062 -2.27E-04
     4 OT LS       0.44E-01  105.8                     -477.6673059683
     5 OT CG       0.44E-01  176.0     0.00004879      -477.6674612234 -3.80E-05
     6 OT LS       0.53E-01  105.8                     -477.6674733198
     7 OT CG       0.53E-01  176.1     0.00002498      -477.6674736731 -1.24E-05
     8 OT LS       0.71E-01  106.4                     -477.6674777383
     9 OT CG       0.71E-01  176.0     0.00001320      -477.6674779996 -4.33E-06
    10 OT LS       0.57E-01  105.9                     -477.6674789139
    11 OT CG       0.57E-01  175.7     0.00000813      -477.6674789716 -9.72E-07
    12 OT LS       0.42E-01  105.7                     -477.6674792138
    13 OT CG       0.42E-01  176.0     0.00000435      -477.6674792462 -2.75E-07
    14 OT LS       0.58E-01  106.0                     -477.6674793462
    15 OT CG       0.58E-01  175.6     0.00000205      -477.6674793542 -1.08E-07
    16 OT LS       0.69E-01  106.2                     -477.6674793819
    17 OT CG       0.69E-01  176.8     0.00000099      -477.6674793826 -2.83E-08

  *** SCF run converged in    17 steps ***


  Electronic density on regular grids:       -339.9999995662        0.0000004338
  Core density on regular grids:              339.9999978974       -0.0000021026
  Total charge density on r-space grids:       -0.0000016688
  Total charge density g-space grids:          -0.0000016688

  Overlap energy of the core charge distribution:               0.00001727069365
  Self energy of the core charge distribution:              -1144.16468558070414
  Core Hamiltonian energy:                                    351.23665748134573
  Hartree energy:                                             463.30799601157486
  Exchange-correlation energy:                               -148.04746456546997

  Total energy:                                              -477.66747938255992

  outer SCF iter =    1 RMS gradient =   0.99E-06 energy =       -477.6674793826
  outer SCF loop converged in   1 iterations or   17 steps


 ENERGY| Total FORCE_EVAL ( QS ) energy (a.u.):             -477.667479382559918


 Number of electrons:                                                        340
 Number of occupied orbitals:                                                170
 Number of molecular orbitals:                                               170

 Number of orbital functions:                                               1154
 Number of independent orbital functions:                                   1154

 Extrapolation method: ASPC


 SCF WAVEFUNCTION OPTIMIZATION

  ----------------------------------- OT ---------------------------------------
  Minimizer      : CG                  : conjugate gradient
  Preconditioner : FULL_SINGLE_INVERSE : inversion of 
                                         H + eS - 2*(Sc)(c^T*H*c+const)(Sc)^T
  Precond_solver : DEFAULT
  Line search    : 2PNT                : 2 energies, one gradient
  stepsize       :    0.08000000                  energy_gap     :    0.08000000
  eps_taylor     :   0.10000E-15                  max_taylor     :             4
  ----------------------------------- OT ---------------------------------------

  Step     Update method      Time    Convergence         Total energy    Change
  ------------------------------------------------------------------------------
     1 OT CG       0.80E-01  148.8     0.00044491      -477.6648726264 -4.78E+02
     2 OT LS       0.13E+00  106.7                     -477.6670136533
     3 OT CG       0.13E+00  175.8     0.00030508      -477.6673723884 -2.50E-03
     4 OT LS       0.52E-01  106.0                     -477.6668186335
     5 OT CG       0.52E-01  176.3     0.00017483      -477.6678487402 -4.76E-04
     6 OT LS       0.44E-01  106.1                     -477.6679778443
     7 OT CG       0.44E-01  175.6     0.00008962      -477.6679818608 -1.33E-04
     8 OT LS       0.65E-01  105.4                     -477.6680277345
     9 OT CG       0.65E-01  176.1     0.00005033      -477.6680326856 -5.08E-05
    10 OT LS       0.51E-01  105.5                     -477.6680444850
    11 OT CG       0.51E-01  175.9     0.00003103      -477.6680453686 -1.27E-05
    12 OT LS       0.47E-01  106.2                     -477.6680497303
    13 OT CG       0.47E-01  175.3     0.00001433      -477.6680497701 -4.40E-06
    14 OT LS       0.66E-01  106.1                     -477.6680509802
    15 OT CG       0.66E-01  176.3     0.00000777      -477.6680510909 -1.32E-06
    16 OT LS       0.57E-01  106.0                     -477.6680514216
    17 OT CG       0.57E-01  175.2     0.00000404      -477.6680514291 -3.38E-07
    18 OT LS       0.60E-01  105.7                     -477.6680515246
    19 OT CG       0.60E-01  175.9     0.00000212      -477.6680515248 -9.57E-08
    20 OT LS       0.57E-01  106.3                     -477.6680515498
    21 OT CG       0.57E-01  176.0     0.00000120      -477.6680515499 -2.51E-08
    22 OT LS       0.58E-01  106.6                     -477.6680515581
    23 OT CG       0.58E-01  175.8     0.00000063      -477.6680515581 -8.21E-09

  *** SCF run converged in    23 steps ***


  Electronic density on regular grids:       -339.9999995555        0.0000004445
  Core density on regular grids:              339.9999979000       -0.0000021000
  Total charge density on r-space grids:       -0.0000016556
  Total charge density g-space grids:          -0.0000016556

  Overlap energy of the core charge distribution:               0.00001774007710
  Self energy of the core charge distribution:              -1144.16468558070414
  Core Hamiltonian energy:                                    351.28881935509310
  Hartree energy:                                             463.26726849586686
  Exchange-correlation energy:                               -148.05947156840563

  Total energy:                                              -477.66805155807276

  outer SCF iter =    1 RMS gradient =   0.63E-06 energy =       -477.6680515581
  outer SCF loop converged in   1 iterations or   23 steps


 ENERGY| Total FORCE_EVAL ( QS ) energy (a.u.):             -477.668051558072762


 Number of electrons:                                                        340
 Number of occupied orbitals:                                                170
 Number of molecular orbitals:                                               170

 Number of orbital functions:                                               1154
 Number of independent orbital functions:                                   1154

 Extrapolation method: ASPC


 SCF WAVEFUNCTION OPTIMIZATION

  ----------------------------------- OT ---------------------------------------
  Minimizer      : CG                  : conjugate gradient
  Preconditioner : FULL_SINGLE_INVERSE : inversion of 
                                         H + eS - 2*(Sc)(c^T*H*c+const)(Sc)^T
  Precond_solver : DEFAULT
  Line search    : 2PNT                : 2 energies, one gradient
  stepsize       :    0.08000000                  energy_gap     :    0.08000000
  eps_taylor     :   0.10000E-15                  max_taylor     :             4
  ----------------------------------- OT ---------------------------------------

  Step     Update method      Time    Convergence         Total energy    Change
  ------------------------------------------------------------------------------
     1 OT CG       0.80E-01  147.8     0.00016903      -477.6439727375 -4.78E+02
     2 OT LS       0.13E+00  105.7                     -477.6442797905
     3 OT CG       0.13E+00  176.0     0.00011329      -477.6443282765 -3.56E-04
     4 OT LS       0.51E-01  106.2                     -477.6442537234
     5 OT CG       0.51E-01  175.7     0.00006655      -477.6443929791 -6.47E-05
     6 OT LS       0.44E-01  106.5                     -477.6444117652
     7 OT CG       0.44E-01  175.4     0.00003310      -477.6444122528 -1.93E-05
     8 OT LS       0.67E-01  107.0                     -477.6444186244
     9 OT CG       0.67E-01  175.5     0.00001812      -477.6444194369 -7.18E-06
    10 OT LS       0.54E-01  106.0                     -477.6444210959
    11 OT CG       0.54E-01  176.0     0.00001066      -477.6444211885 -1.75E-06
    12 OT LS       0.47E-01  105.9                     -477.6444216956
    13 OT CG       0.47E-01  176.0     0.00000551      -477.6444217094 -5.21E-07
    14 OT LS       0.62E-01  106.2                     -477.6444218821
    15 OT CG       0.62E-01  174.8     0.00000286      -477.6444218929 -1.84E-07
    16 OT LS       0.59E-01  105.8                     -477.6444219403
    17 OT CG       0.59E-01  175.7     0.00000149      -477.6444219404 -4.75E-08
    18 OT LS       0.61E-01  106.1                     -477.6444219537
    19 OT CG       0.61E-01  176.3     0.00000075      -477.6444219537 -1.33E-08

  *** SCF run converged in    19 steps ***


  Electronic density on regular grids:       -339.9999995376        0.0000004624
  Core density on regular grids:              339.9999979096       -0.0000020904
  Total charge density on r-space grids:       -0.0000016280
  Total charge density g-space grids:          -0.0000016280

  Overlap energy of the core charge distribution:               0.00001993985979
  Self energy of the core charge distribution:              -1144.16468558070414
  Core Hamiltonian energy:                                    351.41800646039030
  Hartree energy:                                             463.18528440565495
  Exchange-correlation energy:                               -148.08304717889942

  Total energy:                                              -477.64442195369850

  outer SCF iter =    1 RMS gradient =   0.75E-06 energy =       -477.6444219537
  outer SCF loop converged in   1 iterations or   19 steps


 ENERGY| Total FORCE_EVAL ( QS ) energy (a.u.):             -477.644421953698497


 *******************************************************************************
 ***                 MNBRACK - NUMBER OF ENERGY EVALUATIONS :       3        ***
 *******************************************************************************

 Number of electrons:                                                        340
 Number of occupied orbitals:                                                170
 Number of molecular orbitals:                                               170

 Number of orbital functions:                                               1154
 Number of independent orbital functions:                                   1154

 Extrapolation method: ASPC


 SCF WAVEFUNCTION OPTIMIZATION

  ----------------------------------- OT ---------------------------------------
  Minimizer      : CG                  : conjugate gradient
  Preconditioner : FULL_SINGLE_INVERSE : inversion of 
                                         H + eS - 2*(Sc)(c^T*H*c+const)(Sc)^T
  Precond_solver : DEFAULT
  Line search    : 2PNT                : 2 energies, one gradient
  stepsize       :    0.08000000                  energy_gap     :    0.08000000
  eps_taylor     :   0.10000E-15                  max_taylor     :             4
  ----------------------------------- OT ---------------------------------------

  Step     Update method      Time    Convergence         Total energy    Change
  ------------------------------------------------------------------------------
     1 OT CG       0.80E-01  148.2     0.00155314      -477.6287458040 -4.78E+02
     2 OT LS       0.13E+00  106.7                     -477.6551628740
     3 OT CG       0.13E+00  178.7     0.00104651      -477.6600108113 -3.13E-02
     4 OT LS       0.53E-01  106.5                     -477.6527015708
     5 OT CG       0.53E-01  176.1     0.00060631      -477.6656218926 -5.61E-03
     6 OT LS       0.44E-01  105.6                     -477.6671431513
     7 OT CG       0.44E-01  175.6     0.00031458      -477.6672041253 -1.58E-03
     8 OT LS       0.63E-01  106.3                     -477.6677617952
     9 OT CG       0.63E-01  176.0     0.00017751      -477.6678195778 -6.15E-04
    10 OT LS       0.50E-01  105.9                     -477.6679635316
    11 OT CG       0.50E-01  175.6     0.00010901      -477.6679744370 -1.55E-04
    12 OT LS       0.47E-01  105.6                     -477.6680290432
    13 OT CG       0.47E-01  175.3     0.00005083      -477.6680292752 -5.48E-05
    14 OT LS       0.65E-01  105.9                     -477.6680444526
    15 OT CG       0.65E-01  174.9     0.00002738      -477.6680456754 -1.64E-05
    16 OT LS       0.58E-01  105.6                     -477.6680498508
    17 OT CG       0.58E-01  175.0     0.00001431      -477.6680499144 -4.24E-06
    18 OT LS       0.59E-01  106.4                     -477.6680511044
    19 OT CG       0.59E-01  176.1     0.00000745      -477.6680511054 -1.19E-06
    20 OT LS       0.57E-01  106.4                     -477.6680514173
    21 OT CG       0.57E-01  175.8     0.00000428      -477.6680514177 -3.12E-07
    22 OT LS       0.57E-01  105.6                     -477.6680515197
    23 OT CG       0.57E-01  175.8     0.00000226      -477.6680515197 -1.02E-07
    24 OT LS       0.57E-01  105.8                     -477.6680515481
    25 OT CG       0.57E-01  176.6     0.00000127      -477.6680515481 -2.85E-08
    26 OT LS       0.55E-01  105.8                     -477.6680515567
    27 OT CG       0.55E-01  175.4     0.00000074      -477.6680515568 -8.60E-09

  *** SCF run converged in    27 steps ***


  Electronic density on regular grids:       -339.9999995555        0.0000004445
  Core density on regular grids:              339.9999979000       -0.0000021000
  Total charge density on r-space grids:       -0.0000016556
  Total charge density g-space grids:          -0.0000016556

  Overlap energy of the core charge distribution:               0.00001774007710
  Self energy of the core charge distribution:              -1144.16468558070414
  Core Hamiltonian energy:                                    351.28882089495158
  Hartree energy:                                             463.26727446436070
  Exchange-correlation energy:                               -148.05947907543668

  Total energy:                                              -477.66805155675144

  outer SCF iter =    1 RMS gradient =   0.74E-06 energy =       -477.6680515568
  outer SCF loop converged in   1 iterations or   27 steps


 ENERGY| Total FORCE_EVAL ( QS ) energy (a.u.):             -477.668051559908008


 ATOMIC FORCES in [a.u.]

 # Atom   Kind   Element          X              Y              Z
      1      1      N           0.00544979     0.00140286     0.00240935
      2      2      C          -0.00555434    -0.00073438     0.00208183
      3      2      C          -0.00488842     0.00194913    -0.00214228
      4      2      C          -0.00280442    -0.00332136    -0.00457759
      5      2      C           0.00359645     0.00093559    -0.00480694
      6      2      C          -0.00319693    -0.00160976     0.00485419
      7      2      C           0.00030598    -0.00464926    -0.00314938
      8      1      N           0.02181552    -0.00186787     0.00225089
      9      1      N           0.00989834     0.00589828     0.00147988
     10      1      N           0.00707027     0.00913643     0.01102632
     11      3      H          -0.00035180    -0.00134592    -0.00133182
     12      3      H           0.00257829     0.00154797     0.00138402
     13      3      H          -0.00111670     0.00003319     0.00087257
     14      3      H           0.00325891     0.00062195    -0.00019683
     15      3      H          -0.00054844     0.00352535     0.00046016
     16      3      H           0.00068882    -0.00074010     0.00067848
     17      3      H           0.00023434    -0.00007598    -0.00071543
     18      3      H           0.00076327     0.00004150     0.00271180
     19      3      H           0.00316063    -0.00019134    -0.00134152
     20      3      H          -0.00015104    -0.00041242     0.00075313
     21      3      H           0.00230509     0.00228914     0.00090922
     22      3      H          -0.00018570    -0.00087999    -0.00048088
     23      1      N           0.00379397     0.00025573    -0.00515090
     24      2      C          -0.00430261     0.00434442     0.00206882
     25      2      C          -0.00151853    -0.00589755     0.00575934
     26      2      C          -0.00760524     0.00092810    -0.00027753
     27      2      C          -0.00031621    -0.00832355     0.00515849
     28      2      C           0.00038968     0.00575344     0.00939435
     29      2      C           0.00081155    -0.00242332    -0.00205453
     30      1      N           0.01117012    -0.00314542    -0.00947122
     31      1      N           0.00496367     0.00755670    -0.00093847
     32      1      N           0.00376743     0.00614659    -0.00848268
     33      3      H           0.00048499     0.00029708    -0.00122694
     34      3      H          -0.00194258    -0.00045810     0.00050281
     35      3      H           0.00178307     0.00107741    -0.00294979
     36      3      H          -0.00049159     0.00119653     0.00029596
     37      3      H           0.00196656     0.00029208    -0.00217221
     38      3      H          -0.00107143    -0.00230893     0.00081913
     39      3      H          -0.00137521     0.00024441    -0.00301462
     40      3      H           0.00281443     0.00444745    -0.00011119
     41      3      H           0.00307840    -0.00156979    -0.00030291
     42      3      H          -0.00201401    -0.00006301    -0.00424942
     43      3      H           0.00103769    -0.00112537    -0.00151872
     44      3      H           0.00030740     0.00153922     0.00097651
     45      2      C          -0.00165067     0.00355263     0.00090409
     46      2      C           0.00006792    -0.00029337    -0.00088740
     47      2      C          -0.00107283     0.00080427     0.00157006
     48      2      C          -0.00124593    -0.00187135    -0.00108896
     49      2      C           0.00138342     0.00175251     0.00078169
     50      2      C          -0.00004350    -0.00641539    -0.00097478
     51      1      N           0.00109317     0.00153262     0.00266663
     52      1      N          -0.00139038     0.00067170    -0.00392277
     53      2      C          -0.00031368    -0.00042463    -0.00223150
     54      2      C          -0.00126525    -0.00096376     0.00268356
     55      2      C          -0.00127767     0.00143759    -0.00032507
     56      2      C          -0.00006296    -0.00400164     0.00066197
     57      2      C          -0.00111539     0.00228014    -0.00112751
     58      2      C           0.00045855     0.00049652    -0.00070446
     59      2      C          -0.02102048     0.01004293    -0.00239866
     60      2      C          -0.00940586     0.00892312     0.01038400
     61      3      H          -0.00163189     0.00137995     0.00092157
     62      3      H          -0.00117287     0.00143642     0.00000927
     63      3      H           0.00013233    -0.00109909     0.00051790
     64      3      H           0.00065415    -0.00132652     0.00013173
     65      3      H           0.00169901    -0.00193830    -0.00135543
     66      3      H           0.00068523    -0.00270538    -0.00008523
     67      3      H          -0.00119653     0.00121090    -0.00100155
     68      3      H          -0.00088091     0.00049121     0.00014577
     69      3      H           0.00212479    -0.00190509    -0.00020473
     70      3      H           0.00053180    -0.00165690    -0.00228750
     71      2      C          -0.00136195     0.00106500     0.00025058
     72      2      C           0.00270393    -0.00149171    -0.00105077
     73      2      C          -0.00083157    -0.00100896     0.00098058
     74      2      C          -0.00050036     0.00061750    -0.00088731
     75      2      C          -0.00386350     0.00095840    -0.00061198
     76      2      C           0.00537861    -0.00308141     0.00014652
     77      1      N           0.00062225     0.00143139     0.01646717
     78      1      N          -0.00078373     0.00264889    -0.01684118
     79      2      C           0.00069988    -0.00034271    -0.00085888
     80      2      C          -0.00115786     0.00006447    -0.00102775
     81      2      C          -0.00153373    -0.00043139    -0.00107280
     82      2      C           0.00345881    -0.00202847     0.00166163
     83      2      C          -0.00034008    -0.00012647    -0.00076028
     84      2      C           0.00136774    -0.00079465     0.00277526
     85      2      C          -0.01176095    -0.00729647    -0.01170799
     86      2      C          -0.00651574    -0.00727418     0.00204261
     87      3      H           0.00176516    -0.00101595     0.00152007
     88      3      H           0.00107582    -0.00028770     0.00007521
     89      3      H          -0.00031978    -0.00144236    -0.00027144
     90      3      H          -0.00139016    -0.00026370     0.00025137
     91      3      H          -0.00067404    -0.00096972     0.00062817
     92      3      H          -0.00052881    -0.00172387    -0.00221659
     93      3      H           0.00099016     0.00047289     0.00107231
     94      3      H           0.00113823    -0.00099592     0.00012268
     95      3      H           0.00042029    -0.00090205     0.00257449
     96      3      H           0.00289849     0.00153634    -0.00090265
     97      2      C           0.00169900    -0.00037084     0.00193414
     98      2      C          -0.00081773     0.00211419    -0.00363730
     99      2      C          -0.00117329     0.00022654     0.00137417
    100      2      C          -0.00057047    -0.00129586     0.00062994
    101      2      C           0.00033065    -0.00271840     0.00264545
    102      2      C          -0.00221233     0.00336762    -0.00419523
    103      1      N           0.00241484    -0.00168287     0.01580171
    104      1      N           0.00127743     0.00173846    -0.01671284
    105      2      C           0.00076901     0.00005270    -0.00096686
    106      2      C           0.00101375    -0.00093856     0.00124944
    107      2      C           0.00235661    -0.00153365     0.00049699
    108      2      C          -0.00338721     0.00300820     0.00005669
    109      2      C           0.00219110    -0.00010591    -0.00003893
    110      2      C          -0.00272393     0.00138680     0.00138737
    111      2      C          -0.01014582    -0.00673144     0.00449376
    112      2      C          -0.00139759    -0.00689173     0.00973943
    113      3      H           0.00004155     0.00134942    -0.00047309
    114      3      H          -0.00150049     0.00081320    -0.00051421
    115      3      H          -0.00049523    -0.00070599    -0.00031163
    116      3      H          -0.00052413    -0.00048029     0.00186968
    117      3      H          -0.00139743    -0.00066036     0.00056903
    118      3      H           0.00045350    -0.00077357    -0.00010455
    119      3      H          -0.00138572     0.00159366    -0.00138967
    120      3      H           0.00047627     0.00180172    -0.00137979
    121      3      H           0.00138834     0.00115886    -0.00098251
    122      3      H           0.00038967     0.00021491    -0.00240855
 SUM OF ATOMIC FORCES           0.00017053     0.00298223     0.00045780     0.00302197

 Number of electrons:                                                        340
 Number of occupied orbitals:                                                170
 Number of molecular orbitals:                                               170

 Number of orbital functions:                                               1154
 Number of independent orbital functions:                                   1154

 Extrapolation method: ASPC


 SCF WAVEFUNCTION OPTIMIZATION

  ----------------------------------- OT ---------------------------------------
  Minimizer      : CG                  : conjugate gradient
  Preconditioner : FULL_SINGLE_INVERSE : inversion of 
                                         H + eS - 2*(Sc)(c^T*H*c+const)(Sc)^T
  Precond_solver : DEFAULT
  Line search    : 2PNT                : 2 energies, one gradient
  stepsize       :    0.08000000                  energy_gap     :    0.08000000
  eps_taylor     :   0.10000E-15                  max_taylor     :             4
  ----------------------------------- OT ---------------------------------------

  Step     Update method      Time    Convergence         Total energy    Change
  ------------------------------------------------------------------------------
     1 OT CG       0.80E-01  149.5     0.00206107      -477.6006524051 -4.78E+02
     2 OT LS       0.13E+00  106.7                     -477.6465998861
     3 OT CG       0.13E+00  177.1     0.00140700      -477.6543774947 -5.37E-02
     4 OT LS       0.54E-01  107.8                     -477.6450113635
     5 OT CG       0.54E-01  178.3     0.00077472      -477.6649963795 -1.06E-02
     6 OT LS       0.45E-01  107.3                     -477.6675538859
     7 OT CG       0.45E-01  178.1     0.00042204      -477.6676613569 -2.66E-03
     8 OT LS       0.62E-01  107.4                     -477.6686686061
     9 OT CG       0.62E-01  178.0     0.00022645      -477.6687521541 -1.09E-03
    10 OT LS       0.53E-01  106.8                     -477.6690131752
    11 OT CG       0.53E-01  178.8     0.00014255      -477.6690208504 -2.69E-04
    12 OT LS       0.45E-01  108.0                     -477.6691083635
    13 OT CG       0.45E-01  177.1     0.00006371      -477.6691112232 -9.04E-05
    14 OT LS       0.68E-01  106.6                     -477.6691353605
    15 OT CG       0.68E-01  177.2     0.00003476      -477.6691384581 -2.72E-05
    16 OT LS       0.56E-01  107.0                     -477.6691447904
    17 OT CG       0.56E-01  176.5     0.00001807      -477.6691451096 -6.65E-06
    18 OT LS       0.59E-01  107.3                     -477.6691469952
    19 OT CG       0.59E-01  177.2     0.00000953      -477.6691469998 -1.89E-06
    20 OT LS       0.58E-01  106.7                     -477.6691475167
    21 OT CG       0.58E-01  178.5     0.00000539      -477.6691475168 -5.17E-07
    22 OT LS       0.58E-01  108.6                     -477.6691476814
    23 OT CG       0.58E-01  177.8     0.00000275      -477.6691476814 -1.65E-07
    24 OT LS       0.60E-01  106.7                     -477.6691477258
    25 OT CG       0.60E-01  178.1     0.00000157      -477.6691477259 -4.45E-08
    26 OT LS       0.56E-01  106.1                     -477.6691477393
    27 OT CG       0.56E-01  178.0     0.00000091      -477.6691477394 -1.35E-08

  *** SCF run converged in    27 steps ***


  Electronic density on regular grids:       -339.9999995566        0.0000004434
  Core density on regular grids:              339.9999978981       -0.0000021019
  Total charge density on r-space grids:       -0.0000016585
  Total charge density g-space grids:          -0.0000016585

  Overlap energy of the core charge distribution:               0.00001743910726
  Self energy of the core charge distribution:              -1144.16468558070414
  Core Hamiltonian energy:                                    351.26008666704547
  Hartree energy:                                             463.28864040720509
  Exchange-correlation energy:                               -148.05320667205501

  Total energy:                                              -477.66914773940130

  outer SCF iter =    1 RMS gradient =   0.91E-06 energy =       -477.6691477394
  outer SCF loop converged in   1 iterations or   27 steps


 ENERGY| Total FORCE_EVAL ( QS ) energy (a.u.):             -477.669147744118447


 ATOMIC FORCES in [a.u.]

 # Atom   Kind   Element          X              Y              Z
      1      1      N           0.00506096     0.00175403     0.00208857
      2      2      C          -0.00193858     0.00069631     0.00217985
      3      2      C          -0.00129032     0.00179097    -0.00129794
      4      2      C          -0.00179311    -0.00112812    -0.00115706
      5      2      C           0.00201747     0.00142470    -0.00136063
      6      2      C          -0.00005331    -0.00092495     0.00244495
      7      2      C           0.00134504    -0.00165507    -0.00145938
      8      1      N           0.00612193     0.00379790     0.00020591
      9      1      N           0.00257592     0.00034140     0.00475310
     10      1      N          -0.00188064     0.00416586     0.00244244
     11      3      H          -0.00119278    -0.00247071    -0.00025819
     12      3      H           0.00054054     0.00081832     0.00055336
     13      3      H          -0.00203302     0.00055106     0.00089359
     14      3      H           0.00154228     0.00041479    -0.00059789
     15      3      H          -0.00032558     0.00216846    -0.00131760
     16      3      H          -0.00052194    -0.00080420    -0.00036366
     17      3      H           0.00175286    -0.00104730    -0.00134900
     18      3      H           0.00127964     0.00057313     0.00141602
     19      3      H           0.00272761     0.00001542    -0.00024646
     20      3      H          -0.00100029    -0.00137528     0.00122098
     21      3      H           0.00244801     0.00087422     0.00045130
     22      3      H          -0.00068553    -0.00124604    -0.00197135
     23      1      N           0.00451664     0.00077543    -0.00330365
     24      2      C          -0.00170422     0.00238616     0.00223823
     25      2      C          -0.00037907    -0.00322664     0.00074922
     26      2      C          -0.00368621     0.00222605    -0.00188399
     27      2      C           0.00072078    -0.00312638     0.00220727
     28      2      C           0.00070861     0.00254149     0.00349445
     29      2      C           0.00127837    -0.00082986    -0.00143139
     30      1      N           0.00454407     0.00284030    -0.00142319
     31      1      N          -0.00220180     0.00353047    -0.00006326
     32      1      N           0.00350848    -0.00041235    -0.00123609
     33      3      H          -0.00173013     0.00022183    -0.00071358
     34      3      H          -0.00216864     0.00078667     0.00054811
     35      3      H          -0.00076245    -0.00032870    -0.00033352
     36      3      H          -0.00017299     0.00123764     0.00104194
     37      3      H          -0.00154215    -0.00042129    -0.00004439
     38      3      H          -0.00176240    -0.00350799     0.00045704
     39      3      H          -0.00123319    -0.00009487    -0.00226265
     40      3      H           0.00199730     0.00140322    -0.00008472
     41      3      H           0.00259493    -0.00111088     0.00003297
     42      3      H          -0.00027675     0.00095618    -0.00082192
     43      3      H           0.00207248    -0.00220635    -0.00186550
     44      3      H           0.00035452     0.00160244     0.00078227
     45      2      C          -0.00128624     0.00109877     0.00056847
     46      2      C          -0.00168226    -0.00036669    -0.00140438
     47      2      C          -0.00144631     0.00040037     0.00147782
     48      2      C          -0.00134922    -0.00058068    -0.00107723
     49      2      C          -0.00023857     0.00030149     0.00034409
     50      2      C          -0.00040311    -0.00195448     0.00018180
     51      1      N           0.00019117     0.00152697     0.00147746
     52      1      N          -0.00086234     0.00078870    -0.00279267
     53      2      C          -0.00071328    -0.00113819    -0.00181547
     54      2      C          -0.00030398    -0.00130015     0.00271646
     55      2      C          -0.00144239    -0.00051487     0.00031594
     56      2      C          -0.00117792    -0.00093499     0.00034383
     57      2      C          -0.00085708     0.00063728    -0.00102395
     58      2      C           0.00070669    -0.00013508     0.00003463
     59      2      C          -0.00675405     0.00245851    -0.00094871
     60      2      C          -0.00331445     0.00234009     0.00371340
     61      3      H           0.00061874     0.00093822     0.00084915
     62      3      H          -0.00053192    -0.00007233    -0.00032172
     63      3      H          -0.00021237    -0.00112033     0.00059728
     64      3      H           0.00090187    -0.00045726     0.00041901
     65      3      H           0.00023132    -0.00072181    -0.00065127
     66      3      H           0.00063014    -0.00082572    -0.00088675
     67      3      H          -0.00023437     0.00067314    -0.00168759
     68      3      H          -0.00098252     0.00022788     0.00025712
     69      3      H           0.00218698    -0.00102852    -0.00000944
     70      3      H           0.00093862    -0.00126320    -0.00238013
     71      2      C          -0.00015571    -0.00039687    -0.00019126
     72      2      C           0.00143543    -0.00095293    -0.00206490
     73      2      C          -0.00064365    -0.00118889     0.00125683
     74      2      C           0.00078269     0.00005056    -0.00143484
     75      2      C          -0.00141065     0.00008023     0.00001700
     76      2      C           0.00116573    -0.00147144    -0.00022487
     77      1      N           0.00029205     0.00097827     0.00527431
     78      1      N           0.00001579     0.00166553    -0.00487706
     79      2      C           0.00093595    -0.00041263    -0.00125650
     80      2      C          -0.00026526    -0.00047514     0.00078879
     81      2      C          -0.00055528    -0.00062739    -0.00096880
     82      2      C           0.00113649    -0.00162580     0.00022088
     83      2      C           0.00019277    -0.00095603    -0.00032128
     84      2      C          -0.00040416    -0.00139434     0.00218008
     85      2      C          -0.00336804    -0.00328035    -0.00388155
     86      2      C          -0.00102878    -0.00334428     0.00114036
     87      3      H           0.00071641    -0.00035027     0.00175235
     88      3      H           0.00067063    -0.00059357    -0.00005498
     89      3      H           0.00008568    -0.00160226    -0.00011274
     90      3      H          -0.00063218     0.00054482     0.00108227
     91      3      H          -0.00019772    -0.00095973     0.00082718
     92      3      H           0.00025808    -0.00028506    -0.00197055
     93      3      H           0.00042323     0.00084287     0.00055489
     94      3      H           0.00105984    -0.00130523    -0.00005421
     95      3      H           0.00005577    -0.00036127     0.00271717
     96      3      H           0.00347834     0.00207720    -0.00103182
     97      2      C           0.00001054    -0.00017443     0.00084559
     98      2      C          -0.00104952    -0.00025538    -0.00155341
     99      2      C          -0.00090584     0.00027465     0.00151728
    100      2      C          -0.00040793    -0.00046711    -0.00107806
    101      2      C           0.00018603    -0.00104406     0.00109827
    102      2      C          -0.00136086     0.00096115    -0.00092522
    103      1      N           0.00043744    -0.00083152     0.00475431
    104      1      N           0.00153586     0.00079156    -0.00482338
    105      2      C           0.00033326    -0.00020963    -0.00110240
    106      2      C           0.00001004     0.00083359     0.00051452
    107      2      C           0.00104169    -0.00004463    -0.00022351
    108      2      C          -0.00111270     0.00070364     0.00091070
    109      2      C           0.00045786     0.00053580     0.00048221
    110      2      C          -0.00106428     0.00088792     0.00146481
    111      2      C          -0.00397089    -0.00172172     0.00065872
    112      2      C          -0.00106873    -0.00196292     0.00370646
    113      3      H           0.00033668     0.00110630    -0.00006144
    114      3      H          -0.00137580     0.00116327    -0.00069657
    115      3      H          -0.00050610    -0.00006920    -0.00072258
    116      3      H           0.00056216     0.00038448     0.00181382
    117      3      H          -0.00153535    -0.00070253     0.00064729
    118      3      H           0.00061020    -0.00020405    -0.00072156
    119      3      H          -0.00056392     0.00093498    -0.00149383
    120      3      H           0.00035887     0.00088303    -0.00071561
    121      3      H           0.00179190     0.00125279    -0.00075158
    122      3      H           0.00010241     0.00064810    -0.00318088
 SUM OF ATOMIC FORCES          -0.00111701     0.00128467     0.00138243     0.00219299

 Number of electrons:                                                        340
 Number of occupied orbitals:                                                170
 Number of molecular orbitals:                                               170

 Number of orbital functions:                                               1154
 Number of independent orbital functions:                                   1154

 Extrapolation method: ASPC


 SCF WAVEFUNCTION OPTIMIZATION

  ----------------------------------- OT ---------------------------------------
  Minimizer      : CG                  : conjugate gradient
  Preconditioner : FULL_SINGLE_INVERSE : inversion of 
                                         H + eS - 2*(Sc)(c^T*H*c+const)(Sc)^T
  Precond_solver : DEFAULT
  Line search    : 2PNT                : 2 energies, one gradient
  stepsize       :    0.08000000                  energy_gap     :    0.08000000
  eps_taylor     :   0.10000E-15                  max_taylor     :             4
  ----------------------------------- OT ---------------------------------------

  Step     Update method      Time    Convergence         Total energy    Change
  ------------------------------------------------------------------------------
     1 OT CG       0.80E-01  150.3     0.00090539      -477.6557841078 -4.78E+02
     2 OT LS       0.13E+00  106.9                     -477.6647627091
     3 OT CG       0.13E+00  177.9     0.00060998      -477.6664205220 -1.06E-02
     4 OT LS       0.53E-01  106.7                     -477.6640210028
     5 OT CG       0.53E-01  177.1     0.00034951      -477.6683476290 -1.93E-03
     6 OT LS       0.44E-01  107.0                     -477.6688571690
     7 OT CG       0.44E-01  178.1     0.00018319      -477.6688777207 -5.30E-04
     8 OT LS       0.63E-01  108.1                     -477.6690671372
     9 OT CG       0.63E-01  179.9     0.00010304      -477.6690857559 -2.08E-04
    10 OT LS       0.50E-01  107.4                     -477.6691343387
    11 OT CG       0.50E-01  178.7     0.00006355      -477.6691379157 -5.22E-05
    12 OT LS       0.47E-01  107.4                     -477.6691564961
    13 OT CG       0.47E-01  178.5     0.00002902      -477.6691565714 -1.87E-05
    14 OT LS       0.66E-01  107.5                     -477.6691615791
    15 OT CG       0.66E-01  177.8     0.00001575      -477.6691620297 -5.46E-06
    16 OT LS       0.57E-01  108.0                     -477.6691633808
    17 OT CG       0.57E-01  181.0     0.00000823      -477.6691634164 -1.39E-06
    18 OT LS       0.59E-01  107.3                     -477.6691638081
    19 OT CG       0.59E-01  178.2     0.00000432      -477.6691638086 -3.92E-07
    20 OT LS       0.57E-01  106.5                     -477.6691639126
    21 OT CG       0.57E-01  175.4     0.00000247      -477.6691639128 -1.04E-07
    22 OT LS       0.57E-01  106.1                     -477.6691639470
    23 OT CG       0.57E-01  174.8     0.00000129      -477.6691639470 -3.43E-08
    24 OT LS       0.57E-01  106.3                     -477.6691639563
    25 OT CG       0.57E-01  175.6     0.00000073      -477.6691639563 -9.27E-09

  *** SCF run converged in    25 steps ***


  Electronic density on regular grids:       -339.9999995558        0.0000004442
  Core density on regular grids:              339.9999978982       -0.0000021018
  Total charge density on r-space grids:       -0.0000016576
  Total charge density g-space grids:          -0.0000016576

  Overlap energy of the core charge distribution:               0.00001746455180
  Self energy of the core charge distribution:              -1144.16468558070414
  Core Hamiltonian energy:                                    351.26288834361492
  Hartree energy:                                             463.28647352052565
  Exchange-correlation energy:                               -148.05385770429734

  Total energy:                                              -477.66916395630915

  outer SCF iter =    1 RMS gradient =   0.73E-06 energy =       -477.6691639563
  outer SCF loop converged in   1 iterations or   25 steps


 ENERGY| Total FORCE_EVAL ( QS ) energy (a.u.):             -477.669163959143702


 ATOMIC FORCES in [a.u.]

 # Atom   Kind   Element          X              Y              Z
      1      1      N           0.00510283     0.00171524     0.00212189
      2      2      C          -0.00232240     0.00054469     0.00217271
      3      2      C          -0.00167181     0.00181152    -0.00138997
      4      2      C          -0.00190218    -0.00136172    -0.00152146
      5      2      C           0.00218565     0.00137450    -0.00172804
      6      2      C          -0.00038742    -0.00099790     0.00270410
      7      2      C           0.00123537    -0.00197520    -0.00163985
      8      1      N           0.00774568     0.00321691     0.00041860
      9      1      N           0.00334164     0.00092798     0.00441544
     10      1      N          -0.00095384     0.00467917     0.00333716
     11      3      H          -0.00110242    -0.00234993    -0.00037358
     12      3      H           0.00075582     0.00089566     0.00064024
     13      3      H          -0.00193489     0.00049351     0.00089178
     14      3      H           0.00172377     0.00043580    -0.00055528
     15      3      H          -0.00034836     0.00231159    -0.00112816
     16      3      H          -0.00039280    -0.00079695    -0.00025209
     17      3      H           0.00159130    -0.00094374    -0.00128084
     18      3      H           0.00122420     0.00051630     0.00155356
     19      3      H           0.00277295    -0.00000648    -0.00036346
     20      3      H          -0.00090930    -0.00127216     0.00117082
     21      3      H           0.00243192     0.00102410     0.00050025
     22      3      H          -0.00063199    -0.00120655    -0.00181220
     23      1      N           0.00443745     0.00071797    -0.00350125
     24      2      C          -0.00197875     0.00259612     0.00221910
     25      2      C          -0.00049196    -0.00351268     0.00127823
     26      2      C          -0.00409807     0.00209112    -0.00172135
     27      2      C           0.00061378    -0.00367792     0.00252372
     28      2      C           0.00067167     0.00288840     0.00411808
     29      2      C           0.00122733    -0.00099882    -0.00149858
     30      1      N           0.00523165     0.00222397    -0.00226003
     31      1      N          -0.00142627     0.00395062    -0.00015501
     32      1      N           0.00353475     0.00028571    -0.00199481
     33      3      H          -0.00149602     0.00022907    -0.00076730
     34      3      H          -0.00214427     0.00065295     0.00054329
     35      3      H          -0.00049798    -0.00018041    -0.00060688
     36      3      H          -0.00020900     0.00123436     0.00096171
     37      3      H          -0.00117483    -0.00034651    -0.00026519
     38      3      H          -0.00168770    -0.00337943     0.00049804
     39      3      H          -0.00124842    -0.00005856    -0.00234331
     40      3      H           0.00208228     0.00172434    -0.00008875
     41      3      H           0.00264679    -0.00116019    -0.00000270
     42      3      H          -0.00045812     0.00084661    -0.00118250
     43      3      H           0.00196210    -0.00209092    -0.00182806
     44      3      H           0.00034971     0.00159575     0.00080322
     45      2      C          -0.00132456     0.00136612     0.00060642
     46      2      C          -0.00149553    -0.00035956    -0.00134942
     47      2      C          -0.00140768     0.00044644     0.00148789
     48      2      C          -0.00133548    -0.00071881    -0.00107850
     49      2      C          -0.00006424     0.00045324     0.00039011
     50      2      C          -0.00036596    -0.00243409     0.00005688
     51      1      N           0.00028383     0.00152719     0.00160377
     52      1      N          -0.00091901     0.00077723    -0.00291306
     53      2      C          -0.00066947    -0.00106249    -0.00186044
     54      2      C          -0.00040674    -0.00126421     0.00271393
     55      2      C          -0.00142449    -0.00030610     0.00024644
     56      2      C          -0.00105813    -0.00126448     0.00037882
     57      2      C          -0.00088575     0.00081534    -0.00103537
     58      2      C           0.00067952    -0.00006614    -0.00004417
     59      2      C          -0.00823125     0.00325470    -0.00109841
     60      2      C          -0.00394755     0.00303236     0.00441265
     61      3      H           0.00037757     0.00098593     0.00085713
     62      3      H          -0.00060033     0.00008927    -0.00028621
     63      3      H          -0.00017472    -0.00111849     0.00058868
     64      3      H           0.00087556    -0.00055051     0.00038821
     65      3      H           0.00038887    -0.00085247    -0.00072755
     66      3      H           0.00063650    -0.00102806    -0.00080096
     67      3      H          -0.00033735     0.00073080    -0.00161444
     68      3      H          -0.00097190     0.00025643     0.00024506
     69      3      H           0.00218132    -0.00112450    -0.00003030
     70      3      H           0.00089602    -0.00130598    -0.00237016
     71      2      C          -0.00028312    -0.00023982    -0.00014244
     72      2      C           0.00157064    -0.00101031    -0.00195662
     73      2      C          -0.00066463    -0.00117052     0.00122710
     74      2      C           0.00064628     0.00011127    -0.00137642
     75      2      C          -0.00167756     0.00017631    -0.00005038
     76      2      C           0.00161919    -0.00164559    -0.00018605
     77      1      N           0.00032684     0.00102948     0.00643341
     78      1      N          -0.00006805     0.00176925    -0.00611700
     79      2      C           0.00090828    -0.00040621    -0.00121641
     80      2      C          -0.00035971    -0.00041756     0.00059557
     81      2      C          -0.00066166    -0.00060533    -0.00098274
     82      2      C           0.00138496    -0.00167111     0.00037607
     83      2      C           0.00013813    -0.00086759    -0.00036670
     84      2      C          -0.00021473    -0.00132883     0.00224407
     85      2      C          -0.00425171    -0.00369347    -0.00469958
     86      2      C          -0.00160969    -0.00375575     0.00123567
     87      3      H           0.00082885    -0.00042128     0.00172779
     88      3      H           0.00071410    -0.00056098    -0.00004098
     89      3      H           0.00004268    -0.00158545    -0.00012978
     90      3      H          -0.00071310     0.00045869     0.00099376
     91      3      H          -0.00024802    -0.00096094     0.00080644
     92      3      H           0.00017367    -0.00043896    -0.00199697
     93      3      H           0.00048401     0.00080358     0.00061028
     94      3      H           0.00106866    -0.00127173    -0.00003508
     95      3      H           0.00009688    -0.00041924     0.00270292
     96      3      H           0.00341693     0.00202007    -0.00101790
     97      2      C           0.00019038    -0.00019360     0.00095863
     98      2      C          -0.00102275    -0.00000051    -0.00177659
     99      2      C          -0.00093690     0.00026713     0.00150388
    100      2      C          -0.00042644    -0.00055530    -0.00089661
    101      2      C           0.00020317    -0.00122573     0.00126784
    102      2      C          -0.00145571     0.00121840    -0.00127759
    103      1      N           0.00064870    -0.00091595     0.00590120
    104      1      N           0.00150963     0.00088581    -0.00605930
    105      2      C           0.00037966    -0.00018126    -0.00108885
    106      2      C           0.00011680     0.00064317     0.00059457
    107      2      C           0.00118401    -0.00020512    -0.00014630
    108      2      C          -0.00135797     0.00094968     0.00082127
    109      2      C           0.00064217     0.00046836     0.00042607
    110      2      C          -0.00124091     0.00094115     0.00145633
    111      2      C          -0.00461594    -0.00224866     0.00106852
    112      2      C          -0.00110157    -0.00248074     0.00433568
    113      3      H           0.00030526     0.00113259    -0.00010548
    114      3      H          -0.00138859     0.00112639    -0.00067728
    115      3      H          -0.00050502    -0.00013718    -0.00067906
    116      3      H           0.00044640     0.00029238     0.00182003
    117      3      H          -0.00152066    -0.00069802     0.00063904
    118      3      H           0.00059376    -0.00026452    -0.00065616
    119      3      H          -0.00065218     0.00100587    -0.00148294
    120      3      H           0.00037139     0.00098183    -0.00078698
    121      3      H           0.00174925     0.00124347    -0.00077678
    122      3      H           0.00013351     0.00060137    -0.00309872
 SUM OF ATOMIC FORCES          -0.00098350     0.00149609     0.00130074     0.00221303

 Number of electrons:                                                        340
 Number of occupied orbitals:                                                170
 Number of molecular orbitals:                                               170

 Number of orbital functions:                                               1154
 Number of independent orbital functions:                                   1154

 Extrapolation method: ASPC


 SCF WAVEFUNCTION OPTIMIZATION

  ----------------------------------- OT ---------------------------------------
  Minimizer      : CG                  : conjugate gradient
  Preconditioner : FULL_SINGLE_INVERSE : inversion of 
                                         H + eS - 2*(Sc)(c^T*H*c+const)(Sc)^T
  Precond_solver : DEFAULT
  Line search    : 2PNT                : 2 energies, one gradient
  stepsize       :    0.08000000                  energy_gap     :    0.08000000
  eps_taylor     :   0.10000E-15                  max_taylor     :             4
  ----------------------------------- OT ---------------------------------------

  Step     Update method      Time    Convergence         Total energy    Change
  ------------------------------------------------------------------------------
     1 OT CG       0.80E-01  148.3     0.00005815      -477.6691085833 -4.78E+02
     2 OT LS       0.13E+00  105.7                     -477.6691456088
     3 OT CG       0.13E+00  175.1     0.00003889      -477.6691524677 -4.39E-05
     4 OT LS       0.54E-01  106.2                     -477.6691434446
     5 OT CG       0.54E-01  175.5     0.00002203      -477.6691604466 -7.98E-06
     6 OT LS       0.46E-01  105.8                     -477.6691625830
     7 OT CG       0.46E-01  175.0     0.00001217      -477.6691626431 -2.20E-06
     8 OT LS       0.61E-01  105.9                     -477.6691634781
     9 OT CG       0.61E-01  175.4     0.00000651      -477.6691635313 -8.88E-07
    10 OT LS       0.51E-01  108.9                     -477.6691637346
    11 OT CG       0.51E-01  177.9     0.00000412      -477.6691637429 -2.12E-07
    12 OT LS       0.46E-01  107.3                     -477.6691638195
    13 OT CG       0.46E-01  176.3     0.00000184      -477.6691638202 -7.73E-08
    14 OT LS       0.64E-01  106.3                     -477.6691638400
    15 OT CG       0.64E-01  176.7     0.00000100      -477.6691638416 -2.13E-08

  *** SCF run converged in    15 steps ***


  Electronic density on regular grids:       -339.9999995559        0.0000004441
  Core density on regular grids:              339.9999978979       -0.0000021021
  Total charge density on r-space grids:       -0.0000016580
  Total charge density g-space grids:          -0.0000016580

  Overlap energy of the core charge distribution:               0.00001746727738
  Self energy of the core charge distribution:              -1144.16468558070414
  Core Hamiltonian energy:                                    351.26317644581468
  Hartree energy:                                             463.28624350766370
  Exchange-correlation energy:                               -148.05391568162992

  Total energy:                                              -477.66916384157838

  outer SCF iter =    1 RMS gradient =   0.10E-05 energy =       -477.6691638416
  outer SCF loop converged in   1 iterations or   15 steps


 ENERGY| Total FORCE_EVAL ( QS ) energy (a.u.):             -477.669163847000391


 ATOMIC FORCES in [a.u.]

 # Atom   Kind   Element          X              Y              Z
      1      1      N           0.00510788     0.00171163     0.00212583
      2      2      C          -0.00236245     0.00052870     0.00217078
      3      2      C          -0.00171247     0.00181278    -0.00139695
      4      2      C          -0.00191258    -0.00138430    -0.00155958
      5      2      C           0.00220313     0.00136838    -0.00176594
      6      2      C          -0.00042331    -0.00100653     0.00272887
      7      2      C           0.00122323    -0.00200768    -0.00165960
      8      1      N           0.00790987     0.00315708     0.00043993
      9      1      N           0.00341938     0.00098706     0.00438080
     10      1      N          -0.00085742     0.00473143     0.00342909
     11      3      H          -0.00109320    -0.00233764    -0.00038520
     12      3      H           0.00077833     0.00090357     0.00064952
     13      3      H          -0.00192480     0.00048742     0.00089171
     14      3      H           0.00174338     0.00043850    -0.00055081
     15      3      H          -0.00035086     0.00232647    -0.00110868
     16      3      H          -0.00037920    -0.00079639    -0.00024049
     17      3      H           0.00157363    -0.00093284    -0.00127423
     18      3      H           0.00121853     0.00051037     0.00156903
     19      3      H           0.00277920    -0.00000910    -0.00037631
     20      3      H          -0.00090023    -0.00126002     0.00116550
     21      3      H           0.00243069     0.00104030     0.00050545
     22      3      H          -0.00062668    -0.00120291    -0.00179491
     23      1      N           0.00443036     0.00071285    -0.00352319
     24      2      C          -0.00200879     0.00261788     0.00221637
     25      2      C          -0.00050535    -0.00354144     0.00133598
     26      2      C          -0.00414204     0.00207570    -0.00170302
     27      2      C           0.00060280    -0.00373514     0.00255724
     28      2      C           0.00066692     0.00292412     0.00418305
     29      2      C           0.00122302    -0.00101734    -0.00150485
     30      1      N           0.00530195     0.00216108    -0.00234546
     31      1      N          -0.00134764     0.00399344    -0.00016442
     32      1      N           0.00353733     0.00035693    -0.00207271
     33      3      H          -0.00147135     0.00022999    -0.00077298
     34      3      H          -0.00214170     0.00063977     0.00054296
     35      3      H          -0.00046947    -0.00016471    -0.00063601
     36      3      H          -0.00021154     0.00123327     0.00095367
     37      3      H          -0.00113616    -0.00033872    -0.00028869
     38      3      H          -0.00168050    -0.00336643     0.00050118
     39      3      H          -0.00125016    -0.00005493    -0.00235201
     40      3      H           0.00209118     0.00175779    -0.00008906
     41      3      H           0.00265270    -0.00116558    -0.00000642
     42      3      H          -0.00047708     0.00083534    -0.00121994
     43      3      H           0.00195069    -0.00207894    -0.00182446
     44      3      H           0.00034923     0.00159519     0.00080537
     45      2      C          -0.00132889     0.00139242     0.00060982
     46      2      C          -0.00147605    -0.00035881    -0.00134372
     47      2      C          -0.00140230     0.00044999     0.00148911
     48      2      C          -0.00133449    -0.00073309    -0.00107885
     49      2      C          -0.00004517     0.00046952     0.00039502
     50      2      C          -0.00035854    -0.00248108     0.00004524
     51      1      N           0.00029208     0.00152970     0.00161914
     52      1      N          -0.00092365     0.00077301    -0.00292697
     53      2      C          -0.00066469    -0.00105538    -0.00186611
     54      2      C          -0.00041815    -0.00125911     0.00271320
     55      2      C          -0.00142178    -0.00028429     0.00023903
     56      2      C          -0.00104529    -0.00129729     0.00038027
     57      2      C          -0.00088873     0.00083284    -0.00103562
     58      2      C           0.00067704    -0.00005849    -0.00005241
     59      2      C          -0.00838495     0.00333787    -0.00111348
     60      2      C          -0.00401388     0.00310565     0.00448562
     61      3      H           0.00035204     0.00099124     0.00085797
     62      3      H          -0.00060747     0.00010694    -0.00028222
     63      3      H          -0.00017139    -0.00111802     0.00058791
     64      3      H           0.00087275    -0.00056035     0.00038499
     65      3      H           0.00040539    -0.00086610    -0.00073548
     66      3      H           0.00063720    -0.00104978    -0.00079194
     67      3      H          -0.00034806     0.00073688    -0.00160683
     68      3      H          -0.00097089     0.00025969     0.00024371
     69      3      H           0.00218177    -0.00113788    -0.00003304
     70      3      H           0.00089197    -0.00131317    -0.00236939
     71      2      C          -0.00029560    -0.00022516    -0.00013915
     72      2      C           0.00158628    -0.00101488    -0.00194395
     73      2      C          -0.00066743    -0.00116827     0.00122367
     74      2      C           0.00063114     0.00011602    -0.00137243
     75      2      C          -0.00170213     0.00018527    -0.00005653
     76      2      C           0.00166260    -0.00166157    -0.00018152
     77      1      N           0.00032817     0.00103575     0.00655791
     78      1      N          -0.00007544     0.00177961    -0.00624797
     79      2      C           0.00090777    -0.00040382    -0.00121184
     80      2      C          -0.00037008    -0.00041220     0.00057551
     81      2      C          -0.00067093    -0.00060385    -0.00098188
     82      2      C           0.00140953    -0.00167481     0.00039059
     83      2      C           0.00013205    -0.00085817    -0.00037207
     84      2      C          -0.00019608    -0.00132244     0.00225044
     85      2      C          -0.00434542    -0.00373698    -0.00478621
     86      2      C          -0.00167046    -0.00379763     0.00124493
     87      3      H           0.00084129    -0.00042895     0.00172536
     88      3      H           0.00071918    -0.00055712    -0.00003895
     89      3      H           0.00003750    -0.00158336    -0.00013141
     90      3      H          -0.00072120     0.00045024     0.00098500
     91      3      H          -0.00025414    -0.00096100     0.00080347
     92      3      H           0.00016511    -0.00045445    -0.00199979
     93      3      H           0.00049048     0.00079943     0.00061613
     94      3      H           0.00106953    -0.00126846    -0.00003319
     95      3      H           0.00010296    -0.00042600     0.00270208
     96      3      H           0.00341184     0.00201401    -0.00101615
     97      2      C           0.00020963    -0.00019779     0.00097454
     98      2      C          -0.00102350     0.00002327    -0.00180019
     99      2      C          -0.00093676     0.00027288     0.00149960
    100      2      C          -0.00042768    -0.00056611    -0.00087578
    101      2      C           0.00020179    -0.00124242     0.00128043
    102      2      C          -0.00146175     0.00124696    -0.00131351
    103      1      N           0.00067061    -0.00092513     0.00601894
    104      1      N           0.00150916     0.00089482    -0.00619289
    105      2      C           0.00038581    -0.00017873    -0.00108610
    106      2      C           0.00012832     0.00061963     0.00060638
    107      2      C           0.00119511    -0.00021948    -0.00013874
    108      2      C          -0.00138173     0.00097538     0.00081072
    109      2      C           0.00065948     0.00045872     0.00042387
    110      2      C          -0.00126259     0.00095231     0.00145386
    111      2      C          -0.00468081    -0.00230257     0.00111155
    112      2      C          -0.00110341    -0.00253516     0.00440086
    113      3      H           0.00030220     0.00113467    -0.00010942
    114      3      H          -0.00139091     0.00112173    -0.00067500
    115      3      H          -0.00050468    -0.00014590    -0.00067254
    116      3      H           0.00043451     0.00028253     0.00182101
    117      3      H          -0.00151783    -0.00069868     0.00063811
    118      3      H           0.00059238    -0.00027091    -0.00064926
    119      3      H          -0.00066112     0.00101347    -0.00148196
    120      3      H           0.00037303     0.00099279    -0.00079520
    121      3      H           0.00174472     0.00124302    -0.00078016
    122      3      H           0.00013565     0.00059790    -0.00309063
 SUM OF ATOMIC FORCES          -0.00096951     0.00151776     0.00129194     0.00221645

 *******************************************************************************
 ***                 BRENT   - NUMBER OF ENERGY EVALUATIONS :       4        ***
 *******************************************************************************

 --------  Informations at step =     4 ------------
  Optimization Method        =                   CG
  Total Energy               =      -477.6691639591
  Real energy change         =        -0.0016845695
  Decrease in energy         =                  YES
  Used time                  =            26046.082

  Convergence check :
  Max. step size             =         0.0155234986
  Conv. limit for step size  =         0.0010000000
  Convergence in step size   =                   NO
  RMS step size              =         0.0048863794
  Conv. limit for RMS step   =         0.0010000000
  Convergence in RMS step    =                   NO
  Max. gradient              =         0.0085578776
  Conv. limit for gradients  =         0.0010000000
  Conv. for gradients        =                   NO
  RMS gradient               =         0.0026937894
  Conv. limit for RMS grad.  =         0.0010000000
  Conv. for gradients        =                   NO
 ---------------------------------------------------

 Number of electrons:                                                        340
 Number of occupied orbitals:                                                170
 Number of molecular orbitals:                                               170

 Number of orbital functions:                                               1154
 Number of independent orbital functions:                                   1154

 Extrapolation method: ASPC


 SCF WAVEFUNCTION OPTIMIZATION

  ----------------------------------- OT ---------------------------------------
  Minimizer      : CG                  : conjugate gradient
  Preconditioner : FULL_SINGLE_INVERSE : inversion of 
                                         H + eS - 2*(Sc)(c^T*H*c+const)(Sc)^T
  Precond_solver : DEFAULT
  Line search    : 2PNT                : 2 energies, one gradient
  stepsize       :    0.08000000                  energy_gap     :    0.08000000
  eps_taylor     :   0.10000E-15                  max_taylor     :             4
  ----------------------------------- OT ---------------------------------------

  Step     Update method      Time    Convergence         Total energy    Change
  ------------------------------------------------------------------------------
     1 OT CG       0.80E-01  147.3     0.00008575      -477.6690450443 -4.78E+02
     2 OT LS       0.13E+00  105.5                     -477.6691251000
     3 OT CG       0.13E+00  175.9     0.00005775      -477.6691392374 -9.42E-05
     4 OT LS       0.53E-01  105.8                     -477.6691203836
     5 OT CG       0.53E-01  175.5     0.00003294      -477.6691567385 -1.75E-05
     6 OT LS       0.44E-01  106.8                     -477.6691611676
     7 OT CG       0.44E-01  177.7     0.00001729      -477.6691613978 -4.66E-06
     8 OT LS       0.63E-01  107.0                     -477.6691630676
     9 OT CG       0.63E-01  175.6     0.00001001      -477.6691632353 -1.84E-06
    10 OT LS       0.50E-01  106.6                     -477.6691636965
    11 OT CG       0.50E-01  175.2     0.00000591      -477.6691637277 -4.92E-07
    12 OT LS       0.48E-01  107.7                     -477.6691638920
    13 OT CG       0.48E-01  177.6     0.00000278      -477.6691638924 -1.65E-07
    14 OT LS       0.65E-01  107.0                     -477.6691639384
    15 OT CG       0.65E-01  175.6     0.00000161      -477.6691639417 -4.93E-08
    16 OT LS       0.53E-01  107.2                     -477.6691639544
    17 OT CG       0.53E-01  177.6     0.00000082      -477.6691639551 -1.35E-08

  *** SCF run converged in    17 steps ***


  Electronic density on regular grids:       -339.9999995558        0.0000004442
  Core density on regular grids:              339.9999978982       -0.0000021018
  Total charge density on r-space grids:       -0.0000016576
  Total charge density g-space grids:          -0.0000016576

  Overlap energy of the core charge distribution:               0.00001746455180
  Self energy of the core charge distribution:              -1144.16468558070414
  Core Hamiltonian energy:                                    351.26292727721301
  Hartree energy:                                             463.28643630340491
  Exchange-correlation energy:                               -148.05385941960577

  Total energy:                                              -477.66916395514016

  outer SCF iter =    1 RMS gradient =   0.82E-06 energy =       -477.6691639551
  outer SCF loop converged in   1 iterations or   17 steps


 ENERGY| Total FORCE_EVAL ( QS ) energy (a.u.):             -477.669163959016487


 ATOMIC FORCES in [a.u.]

 # Atom   Kind   Element          X              Y              Z
      1      1      N           0.00510452     0.00171583     0.00212262
      2      2      C          -0.00232325     0.00054433     0.00217184
      3      2      C          -0.00167334     0.00181078    -0.00138888
      4      2      C          -0.00190199    -0.00136078    -0.00152178
      5      2      C           0.00218626     0.00137320    -0.00172837
      6      2      C          -0.00038795    -0.00099864     0.00270280
      7      2      C           0.00123455    -0.00197452    -0.00164093
      8      1      N           0.00774293     0.00321754     0.00041798
      9      1      N           0.00334032     0.00092694     0.00441682
     10      1      N          -0.00095495     0.00467862     0.00333619
     11      3      H          -0.00110255    -0.00235023    -0.00037312
     12      3      H           0.00075580     0.00089554     0.00064038
     13      3      H          -0.00193503     0.00049374     0.00089190
     14      3      H           0.00172402     0.00043607    -0.00055527
     15      3      H          -0.00034844     0.00231157    -0.00112848
     16      3      H          -0.00039272    -0.00079712    -0.00025205
     17      3      H           0.00159090    -0.00094356    -0.00128103
     18      3      H           0.00122426     0.00051643     0.00155402
     19      3      H           0.00277345    -0.00000651    -0.00036357
     20      3      H          -0.00090934    -0.00127176     0.00117096
     21      3      H           0.00243208     0.00102397     0.00050032
     22      3      H          -0.00063197    -0.00120676    -0.00181209
     23      1      N           0.00443896     0.00071868    -0.00350298
     24      2      C          -0.00198071     0.00259670     0.00221833
     25      2      C          -0.00049334    -0.00351278     0.00128174
     26      2      C          -0.00410025     0.00208971    -0.00172043
     27      2      C           0.00061341    -0.00367783     0.00252468
     28      2      C           0.00067091     0.00288819     0.00411858
     29      2      C           0.00122859    -0.00100050    -0.00149742
     30      1      N           0.00523015     0.00222534    -0.00225964
     31      1      N          -0.00142846     0.00395043    -0.00015496
     32      1      N           0.00353547     0.00028398    -0.00199377
     33      3      H          -0.00149554     0.00022920    -0.00076736
     34      3      H          -0.00214425     0.00065344     0.00054335
     35      3      H          -0.00049692    -0.00018002    -0.00060785
     36      3      H          -0.00020808     0.00123398     0.00096183
     37      3      H          -0.00117407    -0.00034641    -0.00026582
     38      3      H          -0.00168805    -0.00337971     0.00049724
     39      3      H          -0.00124824    -0.00005868    -0.00234300
     40      3      H           0.00208207     0.00172383    -0.00008876
     41      3      H           0.00264685    -0.00116002    -0.00000268
     42      3      H          -0.00045794     0.00084669    -0.00118207
     43      3      H           0.00196221    -0.00209085    -0.00182832
     44      3      H           0.00034945     0.00159568     0.00080304
     45      2      C          -0.00132563     0.00136409     0.00060590
     46      2      C          -0.00149427    -0.00035903    -0.00134941
     47      2      C          -0.00140570     0.00044293     0.00148798
     48      2      C          -0.00133891    -0.00071811    -0.00107883
     49      2      C          -0.00006391     0.00045679     0.00039122
     50      2      C          -0.00036226    -0.00243466     0.00005710
     51      1      N           0.00028393     0.00152697     0.00160522
     52      1      N          -0.00091964     0.00077704    -0.00291434
     53      2      C          -0.00067067    -0.00106223    -0.00186067
     54      2      C          -0.00040749    -0.00126343     0.00271450
     55      2      C          -0.00142489    -0.00030504     0.00024673
     56      2      C          -0.00105788    -0.00126436     0.00037782
     57      2      C          -0.00088506     0.00081448    -0.00103563
     58      2      C           0.00068052    -0.00006716    -0.00004431
     59      2      C          -0.00822891     0.00325547    -0.00109755
     60      2      C          -0.00394587     0.00303265     0.00441117
     61      3      H           0.00037714     0.00098633     0.00085710
     62      3      H          -0.00060045     0.00008972    -0.00028608
     63      3      H          -0.00017584    -0.00111802     0.00058879
     64      3      H           0.00087546    -0.00054986     0.00038847
     65      3      H           0.00038897    -0.00085248    -0.00072758
     66      3      H           0.00063653    -0.00102780    -0.00080107
     67      3      H          -0.00033739     0.00073098    -0.00161435
     68      3      H          -0.00097179     0.00025590     0.00024528
     69      3      H           0.00218179    -0.00112595    -0.00003054
     70      3      H           0.00089620    -0.00130699    -0.00237020
     71      2      C          -0.00028366    -0.00024048    -0.00014358
     72      2      C           0.00157177    -0.00101032    -0.00195663
     73      2      C          -0.00066474    -0.00117003     0.00122802
     74      2      C           0.00064554     0.00011106    -0.00137725
     75      2      C          -0.00167577     0.00017531    -0.00004997
     76      2      C           0.00161833    -0.00164446    -0.00018544
     77      1      N           0.00032503     0.00102967     0.00643545
     78      1      N          -0.00006683     0.00176990    -0.00611985
     79      2      C           0.00091180    -0.00040374    -0.00121485
     80      2      C          -0.00036188    -0.00041835     0.00059463
     81      2      C          -0.00065957    -0.00060735    -0.00098003
     82      2      C           0.00138578    -0.00167020     0.00037625
     83      2      C           0.00013611    -0.00086772    -0.00036835
     84      2      C          -0.00021453    -0.00133091     0.00224526
     85      2      C          -0.00425152    -0.00369250    -0.00469890
     86      2      C          -0.00160816    -0.00375261     0.00123413
     87      3      H           0.00082881    -0.00042127     0.00172792
     88      3      H           0.00071406    -0.00056091    -0.00004092
     89      3      H           0.00004245    -0.00158535    -0.00012973
     90      3      H          -0.00071329     0.00045882     0.00099372
     91      3      H          -0.00024901    -0.00096081     0.00080559
     92      3      H           0.00017347    -0.00043894    -0.00199722
     93      3      H           0.00048358     0.00080371     0.00060989
     94      3      H           0.00106821    -0.00127224    -0.00003530
     95      3      H           0.00009752    -0.00041951     0.00270313
     96      3      H           0.00341690     0.00201991    -0.00101784
     97      2      C           0.00019014    -0.00019743     0.00096383
     98      2      C          -0.00102792     0.00000037    -0.00178135
     99      2      C          -0.00093485     0.00027164     0.00149922
    100      2      C          -0.00042804    -0.00055970    -0.00089394
    101      2      C           0.00019999    -0.00122327     0.00126318
    102      2      C          -0.00145208     0.00122173    -0.00127858
    103      1      N           0.00065121    -0.00091655     0.00590341
    104      1      N           0.00150949     0.00088643    -0.00605846
    105      2      C           0.00038172    -0.00018229    -0.00108980
    106      2      C           0.00011701     0.00064179     0.00059609
    107      2      C           0.00118232    -0.00020390    -0.00014732
    108      2      C          -0.00135783     0.00095192     0.00081939
    109      2      C           0.00064286     0.00046472     0.00042882
    110      2      C          -0.00124473     0.00094425     0.00145679
    111      2      C          -0.00461175    -0.00224732     0.00106862
    112      2      C          -0.00109960    -0.00247895     0.00433293
    113      3      H           0.00030566     0.00113142    -0.00010422
    114      3      H          -0.00138899     0.00112564    -0.00067684
    115      3      H          -0.00050470    -0.00013832    -0.00067763
    116      3      H           0.00044632     0.00029188     0.00182046
    117      3      H          -0.00152051    -0.00069805     0.00063898
    118      3      H           0.00059399    -0.00026482    -0.00065584
    119      3      H          -0.00065125     0.00100515    -0.00148308
    120      3      H           0.00037169     0.00098189    -0.00078732
    121      3      H           0.00174904     0.00124341    -0.00077678
    122      3      H           0.00013320     0.00060177    -0.00309875
 SUM OF ATOMIC FORCES          -0.00098349     0.00149610     0.00130068     0.00221299

 --------------------------
 OPTIMIZATION STEP:      5
 --------------------------

 Number of electrons:                                                        340
 Number of occupied orbitals:                                                170
 Number of molecular orbitals:                                               170

 Number of orbital functions:                                               1154
 Number of independent orbital functions:                                   1154

 Extrapolation method: ASPC


 SCF WAVEFUNCTION OPTIMIZATION

  ----------------------------------- OT ---------------------------------------
  Minimizer      : CG                  : conjugate gradient
  Preconditioner : FULL_SINGLE_INVERSE : inversion of 
                                         H + eS - 2*(Sc)(c^T*H*c+const)(Sc)^T
  Precond_solver : DEFAULT
  Line search    : 2PNT                : 2 energies, one gradient
  stepsize       :    0.08000000                  energy_gap     :    0.08000000
  eps_taylor     :   0.10000E-15                  max_taylor     :             4
  ----------------------------------- OT ---------------------------------------

  Step     Update method      Time    Convergence         Total energy    Change
  ------------------------------------------------------------------------------
     1 OT CG       0.80E-01  149.5     0.00001944      -477.6691579021 -4.78E+02
     2 OT LS       0.13E+00  106.6                     -477.6691619479
     3 OT CG       0.13E+00  177.0     0.00001432      -477.6691625677 -4.67E-06
     4 OT LS       0.48E-01  106.5                     -477.6691609812
     5 OT CG       0.48E-01  176.1     0.00000784      -477.6691635312 -9.64E-07
     6 OT LS       0.49E-01  106.4                     -477.6691638276
     7 OT CG       0.49E-01  175.9     0.00000389      -477.6691638278 -2.97E-07
     8 OT LS       0.60E-01  106.3                     -477.6691639138
     9 OT CG       0.60E-01  175.0     0.00000268      -477.6691639166 -8.88E-08
    10 OT LS       0.44E-01  107.3                     -477.6691639439
    11 OT CG       0.44E-01  176.8     0.00000127      -477.6691639477 -3.11E-08
    12 OT LS       0.61E-01  107.3                     -477.6691639566
    13 OT CG       0.61E-01  177.3     0.00000061      -477.6691639573 -9.54E-09

  *** SCF run converged in    13 steps ***


  Electronic density on regular grids:       -339.9999995558        0.0000004442
  Core density on regular grids:              339.9999978982       -0.0000021018
  Total charge density on r-space grids:       -0.0000016576
  Total charge density g-space grids:          -0.0000016576

  Overlap energy of the core charge distribution:               0.00001746455180
  Self energy of the core charge distribution:              -1144.16468558070414
  Core Hamiltonian energy:                                    351.26292971635496
  Hartree energy:                                             463.28643543003824
  Exchange-correlation energy:                               -148.05386098750606

  Total energy:                                              -477.66916395726525

  outer SCF iter =    1 RMS gradient =   0.61E-06 energy =       -477.6691639573
  outer SCF loop converged in   1 iterations or   13 steps


 ENERGY| Total FORCE_EVAL ( QS ) energy (a.u.):             -477.669163957265255


 Number of electrons:                                                        340
 Number of occupied orbitals:                                                170
 Number of molecular orbitals:                                               170

 Number of orbital functions:                                               1154
 Number of independent orbital functions:                                   1154

 Extrapolation method: ASPC


 SCF WAVEFUNCTION OPTIMIZATION

  ----------------------------------- OT ---------------------------------------
  Minimizer      : CG                  : conjugate gradient
  Preconditioner : FULL_SINGLE_INVERSE : inversion of 
                                         H + eS - 2*(Sc)(c^T*H*c+const)(Sc)^T
  Precond_solver : DEFAULT
  Line search    : 2PNT                : 2 energies, one gradient
  stepsize       :    0.08000000                  energy_gap     :    0.08000000
  eps_taylor     :   0.10000E-15                  max_taylor     :             4
  ----------------------------------- OT ---------------------------------------

  Step     Update method      Time    Convergence         Total energy    Change
  ------------------------------------------------------------------------------
     1 OT CG       0.80E-01  150.6     0.00015419      -477.6700364585 -4.78E+02
     2 OT LS       0.13E+00  107.1                     -477.6702959444
     3 OT CG       0.13E+00  176.3     0.00010542      -477.6703427077 -3.06E-04
     4 OT LS       0.55E-01  105.7                     -477.6702844070
     5 OT CG       0.55E-01  174.5     0.00005907      -477.6704021528 -5.94E-05
     6 OT LS       0.47E-01  106.3                     -477.6704176064
     7 OT CG       0.47E-01  174.7     0.00002953      -477.6704180784 -1.59E-05
     8 OT LS       0.66E-01  105.2                     -477.6704232355
     9 OT CG       0.66E-01  175.3     0.00001593      -477.6704237296 -5.65E-06
    10 OT LS       0.64E-01  105.7                     -477.6704253199
    11 OT CG       0.64E-01  174.9     0.00000766      -477.6704253217 -1.59E-06
    12 OT LS       0.55E-01  105.9                     -477.6704256286
    13 OT CG       0.55E-01  176.1     0.00000457      -477.6704256374 -3.16E-07
    14 OT LS       0.55E-01  105.7                     -477.6704257501
    15 OT CG       0.55E-01  175.7     0.00000250      -477.6704257501 -1.13E-07
    16 OT LS       0.49E-01  106.2                     -477.6704257800
    17 OT CG       0.49E-01  175.8     0.00000140      -477.6704257804 -3.03E-08
    18 OT LS       0.55E-01  106.7                     -477.6704257908
    19 OT CG       0.55E-01  175.5     0.00000082      -477.6704257909 -1.05E-08

  *** SCF run converged in    19 steps ***


  Electronic density on regular grids:       -339.9999995547        0.0000004453
  Core density on regular grids:              339.9999978992       -0.0000021008
  Total charge density on r-space grids:       -0.0000016555
  Total charge density g-space grids:          -0.0000016555

  Overlap energy of the core charge distribution:               0.00001721961274
  Self energy of the core charge distribution:              -1144.16468558070414
  Core Hamiltonian energy:                                    351.22804545072364
  Hartree energy:                                             463.31070062226814
  Exchange-correlation energy:                               -148.04450350282283

  Total energy:                                              -477.67042579092242

  outer SCF iter =    1 RMS gradient =   0.82E-06 energy =       -477.6704257909
  outer SCF loop converged in   1 iterations or   19 steps


 ENERGY| Total FORCE_EVAL ( QS ) energy (a.u.):             -477.670425790922422


 Number of electrons:                                                        340
 Number of occupied orbitals:                                                170
 Number of molecular orbitals:                                               170

 Number of orbital functions:                                               1154
 Number of independent orbital functions:                                   1154

 Extrapolation method: ASPC


 SCF WAVEFUNCTION OPTIMIZATION

  ----------------------------------- OT ---------------------------------------
  Minimizer      : CG                  : conjugate gradient
  Preconditioner : FULL_SINGLE_INVERSE : inversion of 
                                         H + eS - 2*(Sc)(c^T*H*c+const)(Sc)^T
  Precond_solver : DEFAULT
  Line search    : 2PNT                : 2 energies, one gradient
  stepsize       :    0.08000000                  energy_gap     :    0.08000000
  eps_taylor     :   0.10000E-15                  max_taylor     :             4
  ----------------------------------- OT ---------------------------------------

  Step     Update method      Time    Convergence         Total energy    Change
  ------------------------------------------------------------------------------
     1 OT CG       0.80E-01  148.7     0.00005946      -477.6698343573 -4.78E+02
     2 OT LS       0.13E+00  105.5                     -477.6698728381
     3 OT CG       0.13E+00  174.2     0.00004095      -477.6698796213 -4.53E-05
     4 OT LS       0.54E-01  106.1                     -477.6698708829
     5 OT CG       0.54E-01  174.8     0.00002305      -477.6698885417 -8.92E-06
     6 OT LS       0.46E-01  106.0                     -477.6698908457
     7 OT CG       0.46E-01  176.8     0.00001143      -477.6698909273 -2.39E-06
     8 OT LS       0.65E-01  106.9                     -477.6698916882
     9 OT CG       0.65E-01  177.4     0.00000650      -477.6698917623 -8.35E-07
    10 OT LS       0.58E-01  105.2                     -477.6698919987
    11 OT CG       0.58E-01  176.7     0.00000344      -477.6698920024 -2.40E-07
    12 OT LS       0.45E-01  106.3                     -477.6698920506
    13 OT CG       0.45E-01  175.9     0.00000199      -477.6698920549 -5.25E-08
    14 OT LS       0.55E-01  106.4                     -477.6698920755
    15 OT CG       0.55E-01  176.8     0.00000111      -477.6698920762 -2.13E-08
    16 OT LS       0.53E-01  106.2                     -477.6698920826
    17 OT CG       0.53E-01  176.6     0.00000055      -477.6698920826 -6.41E-09

  *** SCF run converged in    17 steps ***


  Electronic density on regular grids:       -339.9999995497        0.0000004503
  Core density on regular grids:              339.9999979038       -0.0000020962
  Total charge density on r-space grids:       -0.0000016458
  Total charge density g-space grids:          -0.0000016458

  Overlap energy of the core charge distribution:               0.00001687980036
  Self energy of the core charge distribution:              -1144.16468558070414
  Core Hamiltonian energy:                                    351.17301884899950
  Hartree energy:                                             463.35066193987518
  Exchange-correlation energy:                               -148.02890417061272

  Total energy:                                              -477.66989208264181

  outer SCF iter =    1 RMS gradient =   0.55E-06 energy =       -477.6698920826
  outer SCF loop converged in   1 iterations or   17 steps


 ENERGY| Total FORCE_EVAL ( QS ) energy (a.u.):             -477.669892082641809


 *******************************************************************************
 ***                 MNBRACK - NUMBER OF ENERGY EVALUATIONS :       3        ***
 *******************************************************************************

 Number of electrons:                                                        340
 Number of occupied orbitals:                                                170
 Number of molecular orbitals:                                               170

 Number of orbital functions:                                               1154
 Number of independent orbital functions:                                   1154

 Extrapolation method: ASPC


 SCF WAVEFUNCTION OPTIMIZATION

  ----------------------------------- OT ---------------------------------------
  Minimizer      : CG                  : conjugate gradient
  Preconditioner : FULL_SINGLE_INVERSE : inversion of 
                                         H + eS - 2*(Sc)(c^T*H*c+const)(Sc)^T
  Precond_solver : DEFAULT
  Line search    : 2PNT                : 2 energies, one gradient
  stepsize       :    0.08000000                  energy_gap     :    0.08000000
  eps_taylor     :   0.10000E-15                  max_taylor     :             4
  ----------------------------------- OT ---------------------------------------

  Step     Update method      Time    Convergence         Total energy    Change
  ------------------------------------------------------------------------------
     1 OT CG       0.80E-01  151.5     0.00052755      -477.6658631587 -4.78E+02
     2 OT LS       0.13E+00  108.3                     -477.6688981758
     3 OT CG       0.13E+00  175.1     0.00036401      -477.6694424583 -3.58E-03
     4 OT LS       0.54E-01  106.8                     -477.6686820741
     5 OT CG       0.54E-01  175.8     0.00020673      -477.6701397228 -6.97E-04
     6 OT LS       0.46E-01  106.7                     -477.6703285875
     7 OT CG       0.46E-01  175.6     0.00010157      -477.6703335162 -1.94E-04
     8 OT LS       0.67E-01  106.6                     -477.6703947605
     9 OT CG       0.67E-01  176.8     0.00005472      -477.6704012493 -6.77E-05
    10 OT LS       0.64E-01  107.0                     -477.6704200140
    11 OT CG       0.64E-01  176.1     0.00002722      -477.6704200527 -1.88E-05
    12 OT LS       0.51E-01  105.9                     -477.6704235239
    13 OT CG       0.51E-01  175.2     0.00001664      -477.6704237631 -3.71E-06
    14 OT LS       0.52E-01  106.2                     -477.6704251790
    15 OT CG       0.52E-01  176.5     0.00000921      -477.6704251797 -1.42E-06
    16 OT LS       0.50E-01  105.8                     -477.6704255949
    17 OT CG       0.50E-01  175.8     0.00000492      -477.6704255957 -4.16E-07
    18 OT LS       0.57E-01  107.1                     -477.6704257290
    19 OT CG       0.57E-01  176.6     0.00000294      -477.6704257311 -1.35E-07
    20 OT LS       0.50E-01  106.4                     -477.6704257726
    21 OT CG       0.50E-01  177.1     0.00000157      -477.6704257734 -4.23E-08
    22 OT LS       0.62E-01  106.7                     -477.6704257879
    23 OT CG       0.62E-01  178.3     0.00000090      -477.6704257885 -1.51E-08

  *** SCF run converged in    23 steps ***


  Electronic density on regular grids:       -339.9999995547        0.0000004453
  Core density on regular grids:              339.9999978992       -0.0000021008
  Total charge density on r-space grids:       -0.0000016555
  Total charge density g-space grids:          -0.0000016555

  Overlap energy of the core charge distribution:               0.00001721961274
  Self energy of the core charge distribution:              -1144.16468558070414
  Core Hamiltonian energy:                                    351.22810699957279
  Hartree energy:                                             463.31065077465780
  Exchange-correlation energy:                               -148.04451520168766

  Total energy:                                              -477.67042578854841

  outer SCF iter =    1 RMS gradient =   0.90E-06 energy =       -477.6704257885
  outer SCF loop converged in   1 iterations or   23 steps


 ENERGY| Total FORCE_EVAL ( QS ) energy (a.u.):             -477.670425793255049


 ATOMIC FORCES in [a.u.]

 # Atom   Kind   Element          X              Y              Z
      1      1      N           0.00358338     0.00099652     0.00154547
      2      2      C          -0.00150700    -0.00072383     0.00058338
      3      2      C          -0.00142980     0.00098116     0.00039536
      4      2      C          -0.00030960    -0.00045887    -0.00223739
      5      2      C           0.00051016     0.00083211    -0.00160128
      6      2      C           0.00000454     0.00087345     0.00162064
      7      2      C           0.00035521    -0.00154375     0.00012105
      8      1      N           0.00063734     0.00155113    -0.00075138
      9      1      N           0.00020653     0.00097331     0.00116649
     10      1      N           0.00053939     0.00011073     0.00007274
     11      3      H          -0.00072859    -0.00168339    -0.00018320
     12      3      H           0.00131867     0.00149154     0.00081842
     13      3      H          -0.00137710     0.00099733     0.00063635
     14      3      H           0.00182173     0.00006858    -0.00063900
     15      3      H          -0.00022181     0.00209992    -0.00062712
     16      3      H          -0.00026342    -0.00070166     0.00043502
     17      3      H           0.00039934    -0.00002274    -0.00072987
     18      3      H           0.00089952     0.00068836     0.00088410
     19      3      H           0.00175208     0.00048197     0.00014717
     20      3      H          -0.00008029    -0.00041475     0.00095729
     21      3      H           0.00189461     0.00034705     0.00066856
     22      3      H          -0.00001356    -0.00095934    -0.00061517
     23      1      N           0.00146614     0.00050908    -0.00319335
     24      2      C          -0.00198782     0.00189970    -0.00025649
     25      2      C          -0.00057474    -0.00160941     0.00324577
     26      2      C          -0.00305454    -0.00084822     0.00058367
     27      2      C          -0.00020553    -0.00289993     0.00065247
     28      2      C           0.00168377     0.00252388     0.00338153
     29      2      C           0.00024257     0.00033883    -0.00042260
     30      1      N           0.00207894     0.00155065     0.00079388
     31      1      N           0.00117145     0.00048722     0.00107472
     32      1      N           0.00105055     0.00087000     0.00003927
     33      3      H          -0.00019114     0.00010204    -0.00077434
     34      3      H          -0.00180387     0.00092865     0.00086278
     35      3      H           0.00042395     0.00025870    -0.00191618
     36      3      H           0.00036473     0.00035802     0.00079993
     37      3      H           0.00066470     0.00053010    -0.00137204
     38      3      H          -0.00159977    -0.00244119    -0.00013255
     39      3      H          -0.00057060     0.00026361    -0.00069190
     40      3      H           0.00161388     0.00127936    -0.00027419
     41      3      H           0.00146361    -0.00019193    -0.00005861
     42      3      H          -0.00035352     0.00043136    -0.00113410
     43      3      H           0.00067942    -0.00108792    -0.00144476
     44      3      H          -0.00024497     0.00076736     0.00050021
     45      2      C          -0.00074076    -0.00036726    -0.00017924
     46      2      C           0.00028670     0.00089141    -0.00028654
     47      2      C          -0.00054140    -0.00045758     0.00064259
     48      2      C           0.00018793     0.00041498    -0.00002878
     49      2      C          -0.00029928    -0.00053673    -0.00005420
     50      2      C          -0.00129273    -0.00193520    -0.00001400
     51      1      N          -0.00130301     0.00080489    -0.00203016
     52      1      N           0.00014781     0.00059362     0.00085594
     53      2      C          -0.00035473    -0.00081633    -0.00112850
     54      2      C           0.00006094     0.00007908     0.00026513
     55      2      C          -0.00142777    -0.00029803     0.00091547
     56      2      C          -0.00108325    -0.00122663     0.00046373
     57      2      C          -0.00038542     0.00003018    -0.00074104
     58      2      C           0.00046471     0.00053423    -0.00108531
     59      2      C          -0.00056537     0.00075695    -0.00006844
     60      2      C          -0.00069636     0.00068985     0.00127945
     61      3      H          -0.00183578     0.00153713     0.00089608
     62      3      H          -0.00101123     0.00080869    -0.00019699
     63      3      H          -0.00050963    -0.00090455     0.00050672
     64      3      H           0.00061661    -0.00062890     0.00031791
     65      3      H           0.00056633    -0.00128418    -0.00043527
     66      3      H           0.00043869    -0.00181531    -0.00026473
     67      3      H          -0.00116376     0.00127351    -0.00100105
     68      3      H          -0.00073473     0.00019054     0.00014919
     69      3      H           0.00082433     0.00059187     0.00009523
     70      3      H           0.00003933     0.00039428    -0.00171478
     71      2      C           0.00043015    -0.00098787    -0.00085580
     72      2      C           0.00045274     0.00061653     0.00007823
     73      2      C           0.00028093    -0.00093231     0.00075144
     74      2      C          -0.00063812     0.00124915     0.00012843
     75      2      C          -0.00001520    -0.00027061    -0.00033915
     76      2      C           0.00124907    -0.00183659    -0.00038953
     77      1      N           0.00040224     0.00094329     0.00101873
     78      1      N           0.00021838     0.00054567    -0.00068534
     79      2      C           0.00092828    -0.00028744    -0.00029684
     80      2      C          -0.00067999     0.00070454    -0.00082422
     81      2      C           0.00032335    -0.00072670     0.00023075
     82      2      C           0.00129727    -0.00177763     0.00031851
     83      2      C           0.00032194    -0.00130019     0.00045828
     84      2      C           0.00008652     0.00043512     0.00073608
     85      2      C          -0.00142087    -0.00034624    -0.00022988
     86      2      C           0.00000136    -0.00071879     0.00019120
     87      3      H           0.00095180    -0.00070203     0.00144870
     88      3      H           0.00084561    -0.00064526    -0.00026341
     89      3      H          -0.00028815    -0.00134431    -0.00024970
     90      3      H          -0.00167365    -0.00033556     0.00004399
     91      3      H          -0.00065777    -0.00092070     0.00053441
     92      3      H          -0.00048037    -0.00148450    -0.00213735
     93      3      H           0.00054385     0.00047742     0.00068995
     94      3      H           0.00102334    -0.00126276     0.00021009
     95      3      H          -0.00136064    -0.00054231     0.00163291
     96      3      H           0.00135630     0.00120576    -0.00107773
     97      2      C          -0.00058277     0.00027201    -0.00049652
     98      2      C           0.00085775     0.00062996    -0.00032430
     99      2      C          -0.00089930     0.00105617     0.00020199
    100      2      C           0.00060871    -0.00102865     0.00105073
    101      2      C          -0.00048527    -0.00028560    -0.00033865
    102      2      C          -0.00149924     0.00092078    -0.00101529
    103      1      N           0.00095511    -0.00036384     0.00120481
    104      1      N           0.00057147     0.00039342    -0.00138700
    105      2      C           0.00006412     0.00038237    -0.00049092
    106      2      C           0.00157389    -0.00026521    -0.00018747
    107      2      C           0.00009259     0.00020287     0.00058620
    108      2      C          -0.00119160     0.00115758     0.00043265
    109      2      C          -0.00042005     0.00054959     0.00114288
    110      2      C           0.00032190     0.00093082    -0.00030333
    111      2      C          -0.00087987    -0.00034577     0.00128171
    112      2      C          -0.00065152    -0.00068748     0.00109625
    113      3      H           0.00017898     0.00077006     0.00021653
    114      3      H          -0.00156158     0.00081570    -0.00061040
    115      3      H          -0.00048048    -0.00061704    -0.00029738
    116      3      H          -0.00060531    -0.00065746     0.00193481
    117      3      H          -0.00123377    -0.00073972     0.00056440
    118      3      H           0.00054285    -0.00072932    -0.00016670
    119      3      H          -0.00066173     0.00092978    -0.00125010
    120      3      H           0.00015296     0.00099484    -0.00052547
    121      3      H           0.00081425     0.00006861     0.00023093
    122      3      H           0.00087872    -0.00079324    -0.00168475
 SUM OF ATOMIC FORCES          -0.00004407     0.00264226     0.00207752     0.00336148

 Number of electrons:                                                        340
 Number of occupied orbitals:                                                170
 Number of molecular orbitals:                                               170

 Number of orbital functions:                                               1154
 Number of independent orbital functions:                                   1154

 Extrapolation method: ASPC


 SCF WAVEFUNCTION OPTIMIZATION

  ----------------------------------- OT ---------------------------------------
  Minimizer      : CG                  : conjugate gradient
  Preconditioner : FULL_SINGLE_INVERSE : inversion of 
                                         H + eS - 2*(Sc)(c^T*H*c+const)(Sc)^T
  Precond_solver : DEFAULT
  Line search    : 2PNT                : 2 energies, one gradient
  stepsize       :    0.08000000                  energy_gap     :    0.08000000
  eps_taylor     :   0.10000E-15                  max_taylor     :             4
  ----------------------------------- OT ---------------------------------------

  Step     Update method      Time    Convergence         Total energy    Change
  ------------------------------------------------------------------------------
     1 OT CG       0.80E-01  149.9     0.00090097      -477.6572293890 -4.78E+02
     2 OT LS       0.13E+00  107.1                     -477.6661072783
     3 OT CG       0.13E+00  176.8     0.00061643      -477.6677309966 -1.05E-02
     4 OT LS       0.54E-01  107.6                     -477.6655798105
     5 OT CG       0.54E-01  177.8     0.00034712      -477.6697442802 -2.01E-03
     6 OT LS       0.47E-01  107.1                     -477.6702831544
     7 OT CG       0.47E-01  176.8     0.00017171      -477.6702968028 -5.53E-04
     8 OT LS       0.67E-01  108.1                     -477.6704722460
     9 OT CG       0.67E-01  178.4     0.00009283      -477.6704892013 -1.92E-04
    10 OT LS       0.64E-01  106.3                     -477.6705434197
    11 OT CG       0.64E-01  178.0     0.00004475      -477.6705434889 -5.43E-05
    12 OT LS       0.53E-01  107.1                     -477.6705534254
    13 OT CG       0.53E-01  177.1     0.00002795      -477.6705538955 -1.04E-05
    14 OT LS       0.51E-01  107.2                     -477.6705577882
    15 OT CG       0.51E-01  177.3     0.00001553      -477.6705577947 -3.90E-06
    16 OT LS       0.49E-01  107.2                     -477.6705589623
    17 OT CG       0.49E-01  178.3     0.00000821      -477.6705589634 -1.17E-06
    18 OT LS       0.59E-01  106.8                     -477.6705593436
    19 OT CG       0.59E-01  176.7     0.00000476      -477.6705593541 -3.91E-07
    20 OT LS       0.52E-01  106.2                     -477.6705594664
    21 OT CG       0.52E-01  175.8     0.00000261      -477.6705594688 -1.15E-07
    22 OT LS       0.62E-01  106.5                     -477.6705595092
    23 OT CG       0.62E-01  176.3     0.00000148      -477.6705595104 -4.15E-08
    24 OT LS       0.60E-01  105.4                     -477.6705595232
    25 OT CG       0.60E-01  175.3     0.00000089      -477.6705595232 -1.28E-08

  *** SCF run converged in    25 steps ***


  Electronic density on regular grids:       -339.9999995499        0.0000004501
  Core density on regular grids:              339.9999979028       -0.0000020972
  Total charge density on r-space grids:       -0.0000016471
  Total charge density g-space grids:          -0.0000016471

  Overlap energy of the core charge distribution:               0.00001704108624
  Self energy of the core charge distribution:              -1144.16468558070414
  Core Hamiltonian energy:                                    351.20041423505876
  Hartree energy:                                             463.33049204310362
  Exchange-correlation energy:                               -148.03679726174812

  Total energy:                                              -477.67055952320356

  outer SCF iter =    1 RMS gradient =   0.89E-06 energy =       -477.6705595232
  outer SCF loop converged in   1 iterations or   25 steps


 ENERGY| Total FORCE_EVAL ( QS ) energy (a.u.):             -477.670559528132742


 ATOMIC FORCES in [a.u.]

 # Atom   Kind   Element          X              Y              Z
      1      1      N           0.00217679     0.00042985     0.00108181
      2      2      C          -0.00083463    -0.00174474    -0.00072546
      3      2      C          -0.00123451     0.00029854     0.00184827
      4      2      C           0.00098378     0.00028195    -0.00281096
      5      2      C          -0.00086503     0.00042272    -0.00148230
      6      2      C           0.00035563     0.00242693     0.00076376
      7      2      C          -0.00033316    -0.00119425     0.00157476
      8      1      N          -0.00505633    -0.00012486    -0.00170413
      9      1      N          -0.00237164     0.00101500    -0.00178169
     10      1      N           0.00189252    -0.00356009    -0.00255403
     11      3      H          -0.00042995    -0.00114511    -0.00001414
     12      3      H           0.00177606     0.00197548     0.00096288
     13      3      H          -0.00092406     0.00141444     0.00042399
     14      3      H           0.00189865    -0.00022801    -0.00070698
     15      3      H          -0.00011912     0.00192358    -0.00022479
     16      3      H          -0.00016050    -0.00062532     0.00099122
     17      3      H          -0.00057183     0.00072858    -0.00028445
     18      3      H           0.00063673     0.00082665     0.00034569
     19      3      H           0.00093509     0.00087286     0.00055437
     20      3      H           0.00059470     0.00028447     0.00078748
     21      3      H           0.00146017    -0.00019509     0.00080444
     22      3      H           0.00049147    -0.00076184     0.00035841
     23      1      N          -0.00084211     0.00033685    -0.00298203
     24      2      C          -0.00199176     0.00132754    -0.00226992
     25      2      C          -0.00065114    -0.00004587     0.00484556
     26      2      C          -0.00218962    -0.00325504     0.00249876
     27      2      C          -0.00088662    -0.00224177    -0.00085217
     28      2      C           0.00249687     0.00222874     0.00276512
     29      2      C          -0.00056696     0.00145474     0.00044142
     30      1      N          -0.00049034     0.00077145     0.00326594
     31      1      N           0.00314110    -0.00234912     0.00210042
     32      1      N          -0.00108425     0.00132193     0.00169108
     33      3      H           0.00086817    -0.00000462    -0.00078204
     34      3      H          -0.00152710     0.00115414     0.00112388
     35      3      H           0.00118149     0.00061965    -0.00298710
     36      3      H           0.00083059    -0.00035668     0.00066538
     37      3      H           0.00218202     0.00124303    -0.00228664
     38      3      H          -0.00153828    -0.00167708    -0.00066628
     39      3      H          -0.00002544     0.00052133     0.00061920
     40      3      H           0.00123616     0.00092387    -0.00042298
     41      3      H           0.00052310     0.00058415    -0.00010568
     42      3      H          -0.00027023     0.00009494    -0.00109577
     43      3      H          -0.00037008    -0.00027236    -0.00113642
     44      3      H          -0.00072166     0.00010248     0.00025561
     45      2      C          -0.00027243    -0.00173638    -0.00080850
     46      2      C           0.00170790     0.00188828     0.00057237
     47      2      C           0.00016052    -0.00118688    -0.00003766
     48      2      C           0.00141736     0.00133145     0.00081979
     49      2      C          -0.00048729    -0.00133330    -0.00041381
     50      2      C          -0.00204124    -0.00152919    -0.00007437
     51      1      N          -0.00254239     0.00020626    -0.00491713
     52      1      N           0.00098704     0.00044346     0.00386782
     53      2      C          -0.00009833    -0.00061189    -0.00054311
     54      2      C           0.00042851     0.00116399    -0.00170444
     55      2      C          -0.00142074    -0.00028532     0.00144857
     56      2      C          -0.00109945    -0.00119734     0.00053225
     57      2      C           0.00001625    -0.00059366    -0.00050112
     58      2      C           0.00028983     0.00101747    -0.00192816
     59      2      C           0.00555012    -0.00122702     0.00074096
     60      2      C           0.00193346    -0.00120314    -0.00122942
     61      3      H          -0.00360158     0.00196787     0.00092488
     62      3      H          -0.00134345     0.00138731    -0.00012550
     63      3      H          -0.00077960    -0.00073227     0.00044114
     64      3      H           0.00040797    -0.00069429     0.00026021
     65      3      H           0.00071188    -0.00163432    -0.00020070
     66      3      H           0.00027724    -0.00245132     0.00017024
     67      3      H          -0.00182819     0.00170731    -0.00050695
     68      3      H          -0.00054349     0.00013693     0.00007192
     69      3      H          -0.00027005     0.00200510     0.00020308
     70      3      H          -0.00065171     0.00178433    -0.00119409
     71      2      C           0.00100143    -0.00158128    -0.00142948
     72      2      C          -0.00045275     0.00191921     0.00171433
     73      2      C           0.00104007    -0.00073273     0.00037484
     74      2      C          -0.00166683     0.00215445     0.00134150
     75      2      C           0.00131122    -0.00061876    -0.00057110
     76      2      C           0.00095065    -0.00199008    -0.00055501
     77      1      N           0.00048046     0.00086180    -0.00326210
     78      1      N           0.00043654    -0.00045363     0.00359210
     79      2      C           0.00093731    -0.00018130     0.00043589
     80      2      C          -0.00093710     0.00160547    -0.00197433
     81      2      C           0.00110820    -0.00082176     0.00120487
     82      2      C           0.00122429    -0.00186085     0.00027576
     83      2      C           0.00046570    -0.00164244     0.00112069
     84      2      C           0.00033409     0.00185110    -0.00048269
     85      2      C           0.00084196     0.00235440     0.00335310
     86      2      C           0.00132137     0.00174637    -0.00065124
     87      3      H           0.00105473    -0.00092978     0.00122292
     88      3      H           0.00095198    -0.00071355    -0.00044207
     89      3      H          -0.00055570    -0.00114940    -0.00034678
     90      3      H          -0.00243991    -0.00097416    -0.00071846
     91      3      H          -0.00098645    -0.00088851     0.00031620
     92      3      H          -0.00100454    -0.00232545    -0.00224726
     93      3      H           0.00059524     0.00021409     0.00075731
     94      3      H           0.00098843    -0.00125343     0.00040796
     95      3      H          -0.00255022    -0.00063582     0.00077049
     96      3      H          -0.00032624     0.00055216    -0.00113660
     97      2      C          -0.00120023     0.00064816    -0.00167104
     98      2      C           0.00236812     0.00113662     0.00084578
     99      2      C          -0.00086958     0.00169079    -0.00084660
    100      2      C           0.00143029    -0.00140872     0.00261764
    101      2      C          -0.00102984     0.00046598    -0.00162259
    102      2      C          -0.00153571     0.00068076    -0.00080078
    103      1      N           0.00122740     0.00007905    -0.00250671
    104      1      N          -0.00021582     0.00000503     0.00230075
    105      2      C          -0.00018527     0.00083351    -0.00001477
    106      2      C           0.00273798    -0.00099549    -0.00081467
    107      2      C          -0.00077524     0.00053122     0.00117073
    108      2      C          -0.00105862     0.00132298     0.00011865
    109      2      C          -0.00127071     0.00061515     0.00171996
    110      2      C           0.00158076     0.00092258    -0.00172180
    111      2      C           0.00214812     0.00119908     0.00145422
    112      2      C          -0.00028901     0.00076410    -0.00151871
    113      3      H           0.00007846     0.00047728     0.00047771
    114      3      H          -0.00170219     0.00056597    -0.00055663
    115      3      H          -0.00046085    -0.00100261     0.00000921
    116      3      H          -0.00144993    -0.00141957     0.00202248
    117      3      H          -0.00100097    -0.00077495     0.00050465
    118      3      H           0.00050121    -0.00110309     0.00022831
    119      3      H          -0.00067212     0.00087039    -0.00106284
    120      3      H          -0.00002373     0.00100425    -0.00031450
    121      3      H           0.00006099    -0.00088934     0.00105409
    122      3      H           0.00149240    -0.00193187    -0.00054515
 SUM OF ATOMIC FORCES           0.00052274     0.00322091     0.00235996     0.00402702

 Number of electrons:                                                        340
 Number of occupied orbitals:                                                170
 Number of molecular orbitals:                                               170

 Number of orbital functions:                                               1154
 Number of independent orbital functions:                                   1154

 Extrapolation method: ASPC


 SCF WAVEFUNCTION OPTIMIZATION

  ----------------------------------- OT ---------------------------------------
  Minimizer      : CG                  : conjugate gradient
  Preconditioner : FULL_SINGLE_INVERSE : inversion of 
                                         H + eS - 2*(Sc)(c^T*H*c+const)(Sc)^T
  Precond_solver : DEFAULT
  Line search    : 2PNT                : 2 energies, one gradient
  stepsize       :    0.08000000                  energy_gap     :    0.08000000
  eps_taylor     :   0.10000E-15                  max_taylor     :             4
  ----------------------------------- OT ---------------------------------------

  Step     Update method      Time    Convergence         Total energy    Change
  ------------------------------------------------------------------------------
     1 OT CG       0.80E-01  149.3     0.00076023      -477.6611286145 -4.78E+02
     2 OT LS       0.13E+00  106.9                     -477.6674291737
     3 OT CG       0.13E+00  176.7     0.00052533      -477.6685569189 -7.43E-03
     4 OT LS       0.54E-01  106.8                     -477.6669732668
     5 OT CG       0.54E-01  178.1     0.00029883      -477.6700086788 -1.45E-03
     6 OT LS       0.46E-01  106.3                     -477.6704009739
     7 OT CG       0.46E-01  178.1     0.00014642      -477.6704118075 -4.03E-04
     8 OT LS       0.67E-01  107.0                     -477.6705390009
     9 OT CG       0.67E-01  178.3     0.00007898      -477.6705529966 -1.41E-04
    10 OT LS       0.64E-01  106.4                     -477.6705921713
    11 OT CG       0.64E-01  178.0     0.00003865      -477.6705922556 -3.93E-05
    12 OT LS       0.53E-01  106.1                     -477.6705997818
    13 OT CG       0.53E-01  175.4     0.00002291      -477.6706000936 -7.84E-06
    14 OT LS       0.55E-01  106.7                     -477.6706029186
    15 OT CG       0.55E-01  175.6     0.00001259      -477.6706029205 -2.83E-06
    16 OT LS       0.50E-01  107.0                     -477.6706036966
    17 OT CG       0.50E-01  176.7     0.00000681      -477.6706037031 -7.83E-07
    18 OT LS       0.57E-01  106.3                     -477.6706039595
    19 OT CG       0.57E-01  176.9     0.00000407      -477.6706039632 -2.60E-07
    20 OT LS       0.47E-01  106.3                     -477.6706040362
    21 OT CG       0.47E-01  176.6     0.00000226      -477.6706040397 -7.65E-08
    22 OT LS       0.59E-01  106.2                     -477.6706040681
    23 OT CG       0.59E-01  175.8     0.00000128      -477.6706040692 -2.95E-08
    24 OT LS       0.59E-01  106.5                     -477.6706040786
    25 OT CG       0.59E-01  174.6     0.00000073      -477.6706040786 -9.42E-09

  *** SCF run converged in    25 steps ***


  Electronic density on regular grids:       -339.9999995515        0.0000004485
  Core density on regular grids:              339.9999979022       -0.0000020978
  Total charge density on r-space grids:       -0.0000016493
  Total charge density g-space grids:          -0.0000016493

  Overlap energy of the core charge distribution:               0.00001709847066
  Self energy of the core charge distribution:              -1144.16468558070414
  Core Hamiltonian energy:                                    351.20955811703300
  Hartree energy:                                             463.32388313942931
  Exchange-correlation energy:                               -148.03937685283475

  Total energy:                                              -477.67060407860595

  outer SCF iter =    1 RMS gradient =   0.73E-06 energy =       -477.6706040786
  outer SCF loop converged in   1 iterations or   25 steps


 ENERGY| Total FORCE_EVAL ( QS ) energy (a.u.):             -477.670604081949250


 ATOMIC FORCES in [a.u.]

 # Atom   Kind   Element          X              Y              Z
      1      1      N           0.00266628     0.00061696     0.00123558
      2      2      C          -0.00105790    -0.00140673    -0.00028902
      3      2      C          -0.00129858     0.00052679     0.00136589
      4      2      C           0.00055497     0.00003618    -0.00262096
      5      2      C          -0.00040736     0.00055398    -0.00152386
      6      2      C           0.00023416     0.00190641     0.00104484
      7      2      C          -0.00010951    -0.00130973     0.00108867
      8      1      N          -0.00316966     0.00046839    -0.00138688
      9      1      N          -0.00151160     0.00100157    -0.00076863
     10      1      N           0.00143282    -0.00234312    -0.00168224
     11      3      H          -0.00052873    -0.00132382    -0.00007215
     12      3      H           0.00162366     0.00181441     0.00091493
     13      3      H          -0.00107477     0.00127451     0.00049539
     14      3      H           0.00187293    -0.00012951    -0.00068439
     15      3      H          -0.00015351     0.00198321    -0.00035771
     16      3      H          -0.00019438    -0.00065086     0.00080632
     17      3      H          -0.00024958     0.00047882    -0.00043261
     18      3      H           0.00072407     0.00078073     0.00052546
     19      3      H           0.00120628     0.00074326     0.00041921
     20      3      H           0.00036992     0.00005272     0.00084339
     21      3      H           0.00160464    -0.00001521     0.00075946
     22      3      H           0.00032323    -0.00082737     0.00003527
     23      1      N          -0.00008527     0.00039272    -0.00304802
     24      2      C          -0.00199011     0.00151798    -0.00160188
     25      2      C          -0.00062507    -0.00056761     0.00431156
     26      2      C          -0.00247775    -0.00245078     0.00185756
     27      2      C          -0.00066063    -0.00246248    -0.00035269
     28      2      C           0.00222733     0.00232616     0.00297222
     29      2      C          -0.00029670     0.00108050     0.00015743
     30      1      N           0.00036753     0.00105412     0.00244441
     31      1      N           0.00250108    -0.00140316     0.00175501
     32      1      N          -0.00036174     0.00117397     0.00114193
     33      3      H           0.00051578     0.00003144    -0.00077921
     34      3      H          -0.00161930     0.00107869     0.00103675
     35      3      H           0.00092871     0.00049922    -0.00262978
     36      3      H           0.00067500    -0.00011832     0.00071042
     37      3      H           0.00167550     0.00100566    -0.00198115
     38      3      H          -0.00155750    -0.00193146    -0.00048563
     39      3      H          -0.00020619     0.00043582     0.00018575
     40      3      H           0.00136169     0.00104179    -0.00037375
     41      3      H           0.00083439     0.00032681    -0.00008972
     42      3      H          -0.00029828     0.00020672    -0.00110969
     43      3      H          -0.00002134    -0.00054349    -0.00123840
     44      3      H          -0.00056331     0.00032371     0.00033714
     45      2      C          -0.00042571    -0.00128666    -0.00060038
     46      2      C           0.00123517     0.00155832     0.00028686
     47      2      C          -0.00007441    -0.00094188     0.00018713
     48      2      C           0.00101021     0.00102424     0.00053693
     49      2      C          -0.00042814    -0.00106877    -0.00029381
     50      2      C          -0.00179380    -0.00166443    -0.00005442
     51      1      N          -0.00213427     0.00040694    -0.00396288
     52      1      N           0.00071157     0.00049302     0.00287059
     53      2      C          -0.00018144    -0.00068176    -0.00073688
     54      2      C           0.00030676     0.00080165    -0.00104869
     55      2      C          -0.00142520    -0.00028775     0.00127129
     56      2      C          -0.00109306    -0.00120939     0.00050991
     57      2      C          -0.00011774    -0.00038923    -0.00057982
     58      2      C           0.00034677     0.00085937    -0.00164787
     59      2      C           0.00352938    -0.00057031     0.00047541
     60      2      C           0.00105997    -0.00057372    -0.00039950
     61      3      H          -0.00301712     0.00182638     0.00091571
     62      3      H          -0.00123281     0.00119536    -0.00014919
     63      3      H          -0.00068911    -0.00078969     0.00046291
     64      3      H           0.00047748    -0.00067237     0.00027944
     65      3      H           0.00066298    -0.00151756    -0.00027847
     66      3      H           0.00033095    -0.00223936     0.00002531
     67      3      H          -0.00160808     0.00156400    -0.00067089
     68      3      H          -0.00060717     0.00015555     0.00009710
     69      3      H           0.00009264     0.00153447     0.00016654
     70      3      H          -0.00042271     0.00132251    -0.00136596
     71      2      C           0.00081027    -0.00138694    -0.00124008
     72      2      C          -0.00015198     0.00148783     0.00117179
     73      2      C           0.00078666    -0.00079935     0.00049970
     74      2      C          -0.00132527     0.00185670     0.00093986
     75      2      C           0.00087249    -0.00050539    -0.00049376
     76      2      C           0.00105181    -0.00194005    -0.00049987
     77      1      N           0.00045545     0.00088987    -0.00185199
     78      1      N           0.00036312    -0.00011783     0.00217853
     79      2      C           0.00093491    -0.00021840     0.00019628
     80      2      C          -0.00085496     0.00130531    -0.00159314
     81      2      C           0.00084991    -0.00079251     0.00088281
     82      2      C           0.00125012    -0.00183267     0.00029081
     83      2      C           0.00041700    -0.00153151     0.00090039
     84      2      C           0.00025464     0.00138137    -0.00007520
     85      2      C           0.00009234     0.00145917     0.00216650
     86      2      C           0.00088072     0.00092650    -0.00037101
     87      3      H           0.00101995    -0.00085364     0.00129787
     88      3      H           0.00091719    -0.00069044    -0.00038233
     89      3      H          -0.00046658    -0.00121434    -0.00031455
     90      3      H          -0.00218659    -0.00076230    -0.00046591
     91      3      H          -0.00087826    -0.00089891     0.00038785
     92      3      H          -0.00083124    -0.00204659    -0.00221107
     93      3      H           0.00057774     0.00030172     0.00073437
     94      3      H           0.00100049    -0.00125566     0.00034223
     95      3      H          -0.00215455    -0.00060531     0.00105641
     96      3      H           0.00023360     0.00076883    -0.00111590
     97      2      C          -0.00099658     0.00052361    -0.00128156
     98      2      C           0.00186771     0.00096969     0.00045674
     99      2      C          -0.00088069     0.00147854    -0.00049801
    100      2      C           0.00115833    -0.00128249     0.00209701
    101      2      C          -0.00084951     0.00021725    -0.00119668
    102      2      C          -0.00152445     0.00075954    -0.00087291
    103      1      N           0.00113550    -0.00006857    -0.00128076
    104      1      N           0.00004879     0.00013392     0.00108453
    105      2      C          -0.00010240     0.00068480    -0.00017373
    106      2      C           0.00235271    -0.00075305    -0.00060674
    107      2      C          -0.00048872     0.00042178     0.00097699
    108      2      C          -0.00110250     0.00126956     0.00022272
    109      2      C          -0.00098806     0.00059247     0.00152824
    110      2      C           0.00116218     0.00092470    -0.00124960
    111      2      C           0.00114419     0.00068567     0.00139611
    112      2      C          -0.00041159     0.00028288    -0.00065088
    113      3      H           0.00011176     0.00057457     0.00039085
    114      3      H          -0.00165486     0.00064914    -0.00057462
    115      3      H          -0.00046724    -0.00087479    -0.00009256
    116      3      H          -0.00116997    -0.00116702     0.00199380
    117      3      H          -0.00107811    -0.00076327     0.00052449
    118      3      H           0.00051511    -0.00097913     0.00009719
    119      3      H          -0.00066796     0.00088962    -0.00112483
    120      3      H           0.00003516     0.00100135    -0.00038471
    121      3      H           0.00031062    -0.00057070     0.00078058
    122      3      H           0.00128812    -0.00155364    -0.00092285
 SUM OF ATOMIC FORCES           0.00036077     0.00307048     0.00230193     0.00385446

 Number of electrons:                                                        340
 Number of occupied orbitals:                                                170
 Number of molecular orbitals:                                               170

 Number of orbital functions:                                               1154
 Number of independent orbital functions:                                   1154

 Extrapolation method: ASPC


 SCF WAVEFUNCTION OPTIMIZATION

  ----------------------------------- OT ---------------------------------------
  Minimizer      : CG                  : conjugate gradient
  Preconditioner : FULL_SINGLE_INVERSE : inversion of 
                                         H + eS - 2*(Sc)(c^T*H*c+const)(Sc)^T
  Precond_solver : DEFAULT
  Line search    : 2PNT                : 2 energies, one gradient
  stepsize       :    0.08000000                  energy_gap     :    0.08000000
  eps_taylor     :   0.10000E-15                  max_taylor     :             4
  ----------------------------------- OT ---------------------------------------

  Step     Update method      Time    Convergence         Total energy    Change
  ------------------------------------------------------------------------------
     1 OT CG       0.80E-01  148.4     0.00040537      -477.6679078780 -4.78E+02
     2 OT LS       0.13E+00  107.1                     -477.6697028358
     3 OT CG       0.13E+00  177.9     0.00027832      -477.6700282265 -2.12E-03
     4 OT LS       0.54E-01  107.1                     -477.6695890251
     5 OT CG       0.54E-01  177.1     0.00015711      -477.6704376679 -4.09E-04
     6 OT LS       0.47E-01  107.4                     -477.6705475716
     7 OT CG       0.47E-01  178.2     0.00007748      -477.6705503909 -1.13E-04
     8 OT LS       0.67E-01  106.9                     -477.6705860969
     9 OT CG       0.67E-01  177.1     0.00004181      -477.6705896822 -3.93E-05
    10 OT LS       0.64E-01  107.8                     -477.6706007049
    11 OT CG       0.64E-01  176.6     0.00002008      -477.6706007198 -1.10E-05
    12 OT LS       0.54E-01  107.2                     -477.6706027905
    13 OT CG       0.54E-01  176.8     0.00001221      -477.6706028650 -2.15E-06
    14 OT LS       0.52E-01  106.2                     -477.6706036196
    15 OT CG       0.52E-01  176.1     0.00000689      -477.6706036214 -7.56E-07
    16 OT LS       0.49E-01  105.9                     -477.6706038466
    17 OT CG       0.49E-01  176.4     0.00000364      -477.6706038476 -2.26E-07
    18 OT LS       0.58E-01  106.0                     -477.6706039212
    19 OT CG       0.58E-01  175.6     0.00000213      -477.6706039232 -7.56E-08
    20 OT LS       0.49E-01  106.0                     -477.6706039444
    21 OT CG       0.49E-01  175.3     0.00000116      -477.6706039451 -2.19E-08
    22 OT LS       0.61E-01  105.6                     -477.6706039528
    23 OT CG       0.61E-01  176.0     0.00000064      -477.6706039531 -7.98E-09

  *** SCF run converged in    23 steps ***


  Electronic density on regular grids:       -339.9999995515        0.0000004485
  Core density on regular grids:              339.9999979023       -0.0000020977
  Total charge density on r-space grids:       -0.0000016492
[truncated: 26,735,941 more chars]
