# Supplementary material for: Photoresponsive Organic Cages—Computationally Inspired Discovery of Azobenzene-Derived Organic Cages
Source: J Am Chem Soc. 2024 Oct 22;146(44):30332–9. doi: 10.1021/jacs.4c10217 (PMC11544616; doi:10.1021/jacs.4c10217)
Supplement: Supplementary file 1 — ja4c10217_si_001.zip [file ja4c10217_si_001.zip › Computational Models/Isomerisation Models/ACC2/PhotoIsomers/ZZZ/POSXYZ.xyz]

 i =       32, E =      -477.6815870060
  N        27.8556693911       27.2835745869       29.8519983975
  C        28.0671622339       28.7443741573       29.8108059276
  C        28.8136702159       26.5950370479       28.9593855763
  C        27.9416519031       26.7713128475       31.2361450218
  C        27.0734595277       25.5265040862       31.5136385856
  C        28.4406328480       26.6777578919       27.4608327387
  C        26.8801245598       29.5833216532       30.3339965407
  N        27.4168078435       25.6991435440       27.0910495504
  N        25.7804942278       29.6723923779       29.3752601950
  N        27.6138699390       24.3178367573       30.9027653885
  H        28.2494871605       29.0460276356       28.7582519370
  H        28.9835670642       29.0373660428       30.3900955816
  H        28.8605137602       25.5265737703       29.2515495340
  H        29.8469468766       27.0116136779       29.0910210471
  H        27.5805479659       27.5661311642       31.9216478428
  H        28.9998387991       26.5529173421       31.5314653689
  H        26.0201059299       25.7370229777       31.1983797483
  H        27.0817232028       25.3714685918       32.6185511041
  H        29.3548728622       26.4453854913       26.8730669737
  H        28.1345398140       27.7212950787       27.2087585839
  H        27.2604971439       30.6184602283       30.4896168116
  H        26.5438746127       29.1996063383       31.3289380294
  N        26.5526775866       27.1556450923       19.9763903267
  C        27.5587646948       26.2562662269       20.5715018326
  C        26.1234396070       26.8017710943       18.6119615910
  C        26.9503089926       28.5714797306       20.0789041959
  C        25.8652045001       29.6195853201       19.7450880082
  C        25.8244913657       25.3017826890       18.3785759879
  C        27.4725437053       26.2636708233       22.1221081472
  N        25.0130066025       24.5565662320       19.3437151869
  N        28.1152778610       25.0887043157       22.7359369249
  N        24.6636631189       29.7626242725       20.5723855909
  H        28.6015899616       26.4856094960       20.2307793129
  H        27.3326973243       25.2214868801       20.2496979160
  H        26.8874422941       27.0921913420       17.8390503938
  H        25.2142557780       27.4002515744       18.3857900996
  H        27.8251889917       28.7924906371       19.4072402101
  H        27.3060818415       28.7525420447       21.1158125961
  H        25.5155320727       29.5045393906       18.6944258179
  H        26.3655369494       30.6160874265       19.7531493051
  H        26.7795152316       24.7427227200       18.2751088727
  H        25.3376026130       25.2138792513       17.3793890437
  H        26.3857732901       26.3028333629       22.3731034013
  H        27.9581294968       27.1696436906       22.5425941766
  C        25.2520989080       23.9858637185       26.0845343362
  C        24.1544406369       23.2131938727       25.6744651206
  C        22.8314529627       23.6842070620       25.8912403531
  C        22.6205711885       24.9134975255       26.5574471682
  C        23.7282311218       25.7079095907       26.9082239427
  C        25.0559330449       25.2578240674       26.6850489642
  N        21.7074570546       22.8248497155       25.5938054036
  N        21.4372764267       22.5018596804       24.3937935012
  C        22.1028720353       23.1636176605       23.2950842739
  C        21.8367343179       24.5284852168       23.0273138215
  C        22.4483798787       25.1498416905       21.9230478808
  C        23.3505180349       24.4387019108       21.0942160662
  C        23.5473811148       23.0493275493       21.3329112306
  C        22.9033898165       22.4074284586       22.4018032472
  C        26.1937054207       26.1273498018       27.0628855652
  C        24.1208486397       25.1671511876       20.0593864160
  H        26.2802814535       23.6246156870       25.9343228004
  H        24.3124766902       22.2328801393       25.1988485766
  H        21.5934058537       25.2497019210       26.7699195785
  H        23.5649480230       26.6918566612       27.3764656607
  H        21.1503522758       25.0934301201       23.6759557098
  H        22.2414218869       26.2126696405       21.7190576270
  H        24.2244391740       22.4967453340       20.6634669678
  H        23.0407501336       21.3297999597       22.5830021340
  H        25.9323513858       27.1850635761       27.3137364469
  H        23.9163145468       26.2608052237       19.9849578722
  C        26.3563390221       21.7757737213       28.5485356521
  C        26.7829980825       20.7326208485       27.7114320987
  C        28.1271404140       20.2896165740       27.7790841187
  C        29.0117526836       20.8386553899       28.7435796828
  C        28.5906797022       21.9161815728       29.5365987042
  C        27.2621193887       22.4138323400       29.4327871562
  N        28.5634888615       19.1745450767       26.9813272382
  N        28.4894183859       19.2102294143       25.7104460899
  C        28.2112094262       20.4429762251       25.0161906551
  C        29.0627274183       21.5726937648       25.1625727689
  C        28.8236559803       22.7319589243       24.4102624193
  C        27.7127440569       22.8023110781       23.5280042561
  C        26.8936129596       21.6529939203       23.3642198805
  C        27.1644780294       20.4640237092       24.0636539044
  C        26.8147535461       23.6132686545       30.1658456483
  C        27.3352425837       24.0563134993       22.8464388583
  H        25.3130839552       22.1263383717       28.4931811519
  H        26.0829810264       20.2498425537       27.0130151241
  H        30.0337661305       20.4368356361       28.8275357672
  H        29.2800575127       22.4017430274       30.2443490601
  H        29.9030672824       21.5320571245       25.8722721135
  H        29.4599514875       23.6215729509       24.5283776463
  H        26.0351215368       21.7005483046       22.6743534525
  H        26.5477865531       19.5634048345       23.9185965712
  H        25.7483218291       23.9107749695       30.0038701145
  H        26.2846817601       24.0755882696       22.4589892893
  C        22.3600080112       28.2941020699       29.1205513144
  C        21.2255323276       28.3018521100       28.2879383920
  C        21.1916169629       29.1435692835       27.1463430159
  C        22.2586662396       30.0581453063       26.9163358502
  C        23.3781597161       30.0521365000       27.7559008324
  C        23.4634277755       29.1453623786       28.8495467040
  N        19.9784598511       29.1278376829       26.3742410558
  N        19.9618101271       29.2519427917       25.1052504393
  C        21.1384869016       29.1835101289       24.2872949616
  C        21.2127519285       30.0899130881       23.1928821958
  C        22.3075881141       30.0474027104       22.3163939963
  C        23.3228747576       29.0649484057       22.4806387568
  C        23.1947790725       28.1156353521       23.5297702992
  C        22.1179268671       28.1670265325       24.4269808042
  C        24.6689811654       29.0916777912       29.7040332063
  C        24.4943647502       28.9684139207       21.5832561998
  H        22.3975352014       27.6129040606       29.9866545754
  H        20.3620137960       27.6501467491       28.4945261072
  H        22.1985075305       30.7708944371       26.0804447518
  H        24.2165909470       30.7428118027       27.5817577932
  H        20.4094532867       30.8324832710       23.0649592311
  H        22.3979875803       30.7627834919       21.4845521028
  H        23.9564313307       27.3276726291       23.6486015017
  H        22.0323780235       27.4200350394       25.2292015390
  H        24.5653503254       28.5180756550       30.6600778650
  H        25.2097608364       28.1505660515       21.8266276670
