# Supplementary material for: Photoresponsive Organic Cages—Computationally Inspired Discovery of Azobenzene-Derived Organic Cages
Source: J Am Chem Soc. 2024 Oct 22;146(44):30332–9. doi: 10.1021/jacs.4c10217 (PMC11544616; doi:10.1021/jacs.4c10217)
Supplement: Supplementary file 1 — ja4c10217_si_001.zip [file ja4c10217_si_001.zip › Computational Models/Isomerisation Models/ACC2/TransIsomer/EEE/OUTPUT.out]

 DBCSR| Multiplication driver                                               BLAS
 DBCSR| Multrec recursion limit                                              512
 DBCSR| Multiplication stack size                                           1000
 DBCSR| Maximum elements for images                                    UNLIMITED
 DBCSR| Multiplicative factor virtual images                                   1
 DBCSR| Multiplication size stacks                                             3
 DBCSR| Number of 3D layers                                               SINGLE
 DBCSR| Use MPI memory allocation                                              T
 DBCSR| Use RMA algorithm                                                      F
 DBCSR| Use Communication thread                                               T
 DBCSR| Communication thread load                                             87


  **** **** ******  **  PROGRAM STARTED AT               2020-02-01 23:52:08.416
 ***** ** ***  *** **   PROGRAM STARTED ON                          cx1-103-12-2
 **    ****   ******    PROGRAM STARTED BY                                 jpegg
 ***** **    ** ** **   PROGRAM PROCESS ID                                  4010
  **** **  *******  **  PROGRAM STARTED IN /rds/general/user/jpegg/home/WORK/Pro
                                           ject_PhotoIsomer/ICLPhotoIsomer/Exper
                                           imental/TA3/PBE

 CP2K| version string:                                          CP2K version 6.1
 CP2K| source code revision number:                                    svn:18464
 CP2K| cp2kflags: libint fftw3 parallel mpi3 scalapack has_no_shared_glibc max_c
 CP2K|            ontr=4 mkl
 CP2K| is freely available from                            https://www.cp2k.org/
 CP2K| Program compiled at                          Thu 12 Jul 13:52:12 BST 2018
 CP2K| Program compiled on                                  build-2.hpc.ic.ac.uk
 CP2K| Program compiled for                                   Linux-x86-64-intel
 CP2K| Data directory path                                   /tmp/cp2k/cp2k/data
 CP2K| Input file name                                                 INPUT.inp
 
 GLOBAL| Force Environment number                                              1
 GLOBAL| Basis set file name            /work/jpegg/Library/CP2K/Basis_Set/BASIS
 GLOBAL| Potential file name            /work/jpegg/Library/CP2K/Basis_Set/GTH_P
 GLOBAL| MM Potential file name                                     MM_POTENTIAL
 GLOBAL| Coordinate file name                                         POSXYZ.xyz
 GLOBAL| Method name                                                        CP2K
 GLOBAL| Project name                                                     peggjt
 GLOBAL| Preferred FFT library                                             FFTW3
 GLOBAL| Preferred diagonalization lib.                                       SL
 GLOBAL| Run type                                                        GEO_OPT
 GLOBAL| All-to-all communication in single precision                          F
 GLOBAL| FFTs using library dependent lengths                                  T
 GLOBAL| Global print level                                                  LOW
 GLOBAL| Total number of message passing processes                            96
 GLOBAL| Number of threads for this process                                    1
 GLOBAL| This output is from process                                           0
 GLOBAL| CPU model name :  Intel(R) Xeon(R) CPU E5-2660 v2 @ 2.20GHz

 MEMORY| system memory details [Kb]
 MEMORY|                        rank 0           min           max       average
 MEMORY| MemTotal            131948328     131948328     132003180     131966612
 MEMORY| MemFree             126308084      79132992     126308084     101750040
 MEMORY| Buffers                     0             0             0             0
 MEMORY| Cached                2968256       2968256      49995732      27235301
 MEMORY| Slab                   510840        510840       1225636        807518
 MEMORY| SReclaimable           371424        371424        995580        632842
 MEMORY| MemLikelyFree       129647764     129546540     129660248     129618184

 
 GENERATE|  Preliminary Number of Bonds generated:                             0
 GENERATE|  Achieved consistency in connectivity generation.

 *******************************************************************************
 *******************************************************************************
 **                                                                           **
 **     #####                         ##              ##                      **
 **    ##   ##            ##          ##              ##                      **
 **   ##     ##                       ##            ######                    **
 **   ##     ##  ##   ##  ##   #####  ##  ##   ####   ##    #####    #####    **
 **   ##     ##  ##   ##  ##  ##      ## ##   ##      ##   ##   ##  ##   ##   **
 **   ##  ## ##  ##   ##  ##  ##      ####     ###    ##   ######   ######    **
 **    ##  ###   ##   ##  ##  ##      ## ##      ##   ##   ##       ##        **
 **     #######   #####   ##   #####  ##  ##  ####    ##    #####   ##        **
 **           ##                                                    ##        **
 **                                                                           **
 **                                                ... make the atoms dance   **
 **                                                                           **
 **            Copyright (C) by CP2K developers group (2000 - 2018)           **
 **                                                                           **
 *******************************************************************************


 TOTAL NUMBERS AND MAXIMUM NUMBERS

  Total number of            - Atomic kinds:                                   3
                             - Atoms:                                        122
                             - Shell sets:                                   244
                             - Shells:                                       502
                             - Primitive Cartesian functions:                610
                             - Cartesian basis functions:                   1222
                             - Spherical basis functions:                   1154

  Maximum angular momentum of- Orbital basis functions:                        2
                             - Local part of the GTH pseudopotential:          2
                             - Non-local part of the GTH pseudopotential:      0


 SCF PARAMETERS         Density guess:                                    ATOMIC
                        --------------------------------------------------------
                        max_scf:                                              60
                        max_scf_history:                                       0
                        max_diis:                                              4
                        --------------------------------------------------------
                        eps_scf:                                        1.00E-06
                        eps_scf_history:                                0.00E+00
                        eps_diis:                                       1.00E-01
                        eps_eigval:                                     1.00E-05
                        --------------------------------------------------------
                        level_shift [a.u.]:                                 0.00
                        --------------------------------------------------------
                        Outer loop SCF in use 
                        No variables optimised in outer loop
                        eps_scf                                         1.00E-06
                        max_scf                                               10
                        No outer loop optimization
                        step_size                                       5.00E-01

 *******************************************************************************
 ***                     STARTING GEOMETRY OPTIMIZATION                      ***
 ***                           CONJUGATE GRADIENTS                           ***
 *******************************************************************************

 Number of electrons:                                                        340
 Number of occupied orbitals:                                                170
 Number of molecular orbitals:                                               170

 Number of orbital functions:                                               1154
 Number of independent orbital functions:                                   1154

 Extrapolation method: initial_guess


 SCF WAVEFUNCTION OPTIMIZATION

  ----------------------------------- OT ---------------------------------------
  Minimizer      : CG                  : conjugate gradient
  Preconditioner : FULL_SINGLE_INVERSE : inversion of 
                                         H + eS - 2*(Sc)(c^T*H*c+const)(Sc)^T
  Precond_solver : DEFAULT
  Line search    : 2PNT                : 2 energies, one gradient
  stepsize       :    0.08000000                  energy_gap     :    0.08000000
  eps_taylor     :   0.10000E-15                  max_taylor     :             4
  ----------------------------------- OT ---------------------------------------

  Step     Update method      Time    Convergence         Total energy    Change
  ------------------------------------------------------------------------------
     1 OT CG       0.80E-01  179.1     0.03668534      -444.9004175452 -4.45E+02
     2 OT LS       0.12E+00  104.2                     -459.0064372411
     3 OT CG       0.12E+00  172.3     0.03728737      -461.2298332231 -1.63E+01
     4 OT LS       0.69E-01  104.1                     -466.0066726548
     5 OT CG       0.69E-01  171.2     0.02135675      -469.9661703669 -8.74E+00
     6 OT LS       0.92E-01  104.4                     -473.6379000998
     7 OT CG       0.92E-01  172.0     0.01370676      -473.8956593810 -3.93E+00
     8 OT LS       0.11E+00  104.4                     -475.9465282303
     9 OT CG       0.11E+00  172.1     0.00779203      -476.0035659800 -2.11E+00
    10 OT LS       0.11E+00  103.7                     -476.6623523525
    11 OT CG       0.11E+00  172.2     0.00514343      -476.6623197206 -6.59E-01
    12 OT LS       0.14E+00  104.9                     -477.0087529002
    13 OT CG       0.14E+00  172.1     0.00390254      -477.0188989894 -3.57E-01
    14 OT LS       0.13E+00  103.9                     -477.2103664676
    15 OT CG       0.13E+00  172.3     0.00314615      -477.2114330084 -1.93E-01
    16 OT LS       0.12E+00  104.4                     -477.3255096557
    17 OT CG       0.12E+00  173.0     0.00250991      -477.3266258388 -1.15E-01
    18 OT LS       0.13E+00  104.0                     -477.4074671228
    19 OT CG       0.13E+00  172.9     0.00203765      -477.4082226611 -8.16E-02
    20 OT LS       0.16E+00  104.1                     -477.4697777284
    21 OT CG       0.16E+00  173.2     0.00185336      -477.4709637475 -6.27E-02
    22 OT LS       0.14E+00  104.4                     -477.5162846088
    23 OT CG       0.14E+00  172.6     0.00167337      -477.5171060734 -4.61E-02
    24 OT LS       0.15E+00  104.6                     -477.5570701309
    25 OT CG       0.15E+00  173.1     0.00150601      -477.5571647569 -4.01E-02
    26 OT LS       0.14E+00  104.9                     -477.5882953214
    27 OT CG       0.14E+00  172.2     0.00132213      -477.5883522519 -3.12E-02
    28 OT LS       0.14E+00  104.8                     -477.6130213536
    29 OT CG       0.14E+00  172.9     0.00116393      -477.6130306235 -2.47E-02
    30 OT LS       0.14E+00  104.8                     -477.6313429198
    31 OT CG       0.14E+00  172.1     0.00102644      -477.6313835121 -1.84E-02
    32 OT LS       0.14E+00  104.5                     -477.6454393627
    33 OT CG       0.14E+00  172.1     0.00085340      -477.6454424258 -1.41E-02
    34 OT LS       0.15E+00  104.6                     -477.6559135924
    35 OT CG       0.15E+00  172.0     0.00072112      -477.6559741936 -1.05E-02
    36 OT LS       0.14E+00  104.6                     -477.6633571334
    37 OT CG       0.14E+00  172.3     0.00063891      -477.6633592112 -7.39E-03
    38 OT LS       0.14E+00  104.7                     -477.6688150973
    39 OT CG       0.14E+00  172.8     0.00055178      -477.6688344767 -5.48E-03
    40 OT LS       0.14E+00  104.3                     -477.6731136647
    41 OT CG       0.14E+00  172.5     0.00049196      -477.6731239226 -4.29E-03
    42 OT LS       0.14E+00  104.5                     -477.6765421246
    43 OT CG       0.14E+00  172.8     0.00042091      -477.6765421323 -3.42E-03
    44 OT LS       0.16E+00  104.4                     -477.6792968941
    45 OT CG       0.16E+00  172.0     0.00038403      -477.6793257616 -2.78E-03
    46 OT LS       0.15E+00  104.5                     -477.6814691383
    47 OT CG       0.15E+00  172.9     0.00034333      -477.6814816191 -2.16E-03
    48 OT LS       0.15E+00  104.9                     -477.6832406080
    49 OT CG       0.15E+00  172.8     0.00031350      -477.6832414085 -1.76E-03
    50 OT LS       0.14E+00  104.3                     -477.6846294737
    51 OT CG       0.14E+00  172.6     0.00027966      -477.6846336497 -1.39E-03
    52 OT LS       0.15E+00  104.8                     -477.6857597155
    53 OT CG       0.15E+00  172.4     0.00024970      -477.6857600154 -1.13E-03
    54 OT LS       0.15E+00  104.8                     -477.6866930972
    55 OT CG       0.15E+00  172.4     0.00021812      -477.6866945136 -9.34E-04
    56 OT LS       0.16E+00  104.5                     -477.6874271614
    57 OT CG       0.16E+00  172.3     0.00019636      -477.6874276990 -7.33E-04
    58 OT LS       0.15E+00  104.1                     -477.6879810014
    59 OT CG       0.15E+00  172.9     0.00017284      -477.6879836701 -5.56E-04
    60 OT LS       0.14E+00  104.9                     -477.6884028454

  Leaving inner SCF loop after reaching    60 steps.


  Electronic density on regular grids:       -339.9999996017        0.0000003983
  Core density on regular grids:              339.9999979038       -0.0000020962
  Total charge density on r-space grids:       -0.0000016979
  Total charge density g-space grids:          -0.0000016979

  Overlap energy of the core charge distribution:               0.00002960013705
  Self energy of the core charge distribution:              -1144.16468558070414
  Core Hamiltonian energy:                                    354.28859660511921
  Hartree energy:                                             461.14128749558193
  Exchange-correlation energy:                               -148.95363096556810

  Total energy:                                              -477.68840284543415

  outer SCF iter =    1 RMS gradient =   0.17E-03 energy =       -477.6884028454

  ----------------------------------- OT ---------------------------------------
  Minimizer      : CG                  : conjugate gradient
  Preconditioner : FULL_SINGLE_INVERSE : inversion of 
                                         H + eS - 2*(Sc)(c^T*H*c+const)(Sc)^T
  Precond_solver : DEFAULT
  Line search    : 2PNT                : 2 energies, one gradient
  stepsize       :    0.08000000                  energy_gap     :    0.08000000
  eps_taylor     :   0.10000E-15                  max_taylor     :             4
  ----------------------------------- OT ---------------------------------------

  Step     Update method      Time    Convergence         Total energy    Change
  ------------------------------------------------------------------------------
     1 OT CG       0.80E-01  278.6     0.00039952      -477.6884031462 -4.19E-04
     2 OT LS       0.13E+00  104.4                     -477.6901507107
     3 OT CG       0.13E+00  172.5     0.00027740      -477.6904728953 -2.07E-03
     4 OT LS       0.46E-01  104.5                     -477.6896296459
     5 OT CG       0.46E-01  172.9     0.00016819      -477.6908231611 -3.50E-04
     6 OT LS       0.56E-01  104.1                     -477.6909736718
     7 OT CG       0.56E-01  173.2     0.00009795      -477.6909780118 -1.55E-04
     8 OT LS       0.61E-01  104.4                     -477.6910351927
     9 OT CG       0.61E-01  173.1     0.00005421      -477.6910356411 -5.76E-05
    10 OT LS       0.57E-01  104.7                     -477.6910519976
    11 OT CG       0.57E-01  172.8     0.00003329      -477.6910520856 -1.64E-05
    12 OT LS       0.60E-01  104.8                     -477.6910586055
    13 OT CG       0.60E-01  171.9     0.00002047      -477.6910586227 -6.54E-06
    14 OT LS       0.58E-01  105.2                     -477.6910609909
    15 OT CG       0.58E-01  172.5     0.00001310      -477.6910609950 -2.37E-06
    16 OT LS       0.60E-01  104.9                     -477.6910619980
    17 OT CG       0.60E-01  172.8     0.00000804      -477.6910619991 -1.00E-06
    18 OT LS       0.61E-01  104.3                     -477.6910623881
    19 OT CG       0.61E-01  172.1     0.00000513      -477.6910623884 -3.89E-07
    20 OT LS       0.52E-01  104.6                     -477.6910625194
    21 OT CG       0.52E-01  172.7     0.00000337      -477.6910625234 -1.35E-07
    22 OT LS       0.59E-01  104.8                     -477.6910625879
    23 OT CG       0.59E-01  172.5     0.00000200      -477.6910625886 -6.52E-08
    24 OT LS       0.61E-01  104.7                     -477.6910626126
    25 OT CG       0.61E-01  173.5     0.00000118      -477.6910626127 -2.41E-08
    26 OT LS       0.58E-01  104.9                     -477.6910626206
    27 OT CG       0.58E-01  172.1     0.00000066      -477.6910626206 -7.93E-09

  *** SCF run converged in    27 steps ***


  Electronic density on regular grids:       -339.9999996016        0.0000003984
  Core density on regular grids:              339.9999979038       -0.0000020962
  Total charge density on r-space grids:       -0.0000016978
  Total charge density g-space grids:          -0.0000016978

  Overlap energy of the core charge distribution:               0.00002960013705
  Self energy of the core charge distribution:              -1144.16468558070414
  Core Hamiltonian energy:                                    354.28319786494501
  Hartree energy:                                             461.14385489970289
  Exchange-correlation energy:                               -148.95345940470969

  Total energy:                                              -477.69106262062900

  outer SCF iter =    2 RMS gradient =   0.66E-06 energy =       -477.6910626206
  outer SCF loop converged in   2 iterations or   87 steps


 ENERGY| Total FORCE_EVAL ( QS ) energy (a.u.):             -477.691062623448374


 ATOMIC FORCES in [a.u.]

 # Atom   Kind   Element          X              Y              Z
      1      1      N           0.00235003     0.00042758    -0.01860810
      2      2      C           0.01673895     0.00177473    -0.01011636
      3      2      C          -0.00859032     0.01368929    -0.01068081
      4      2      C          -0.00555925    -0.01454628    -0.01140805
      5      2      C          -0.00794571     0.02550222    -0.01072762
      6      2      C           0.02729257    -0.00623140    -0.00838422
      7      2      C          -0.01800854    -0.01940345    -0.01066193
      8      1      N          -0.02505180     0.01526100     0.01321709
      9      1      N           0.02332643     0.01055134     0.01474200
     10      1      N          -0.00171362    -0.02620321     0.01501301
     11      3      H           0.00282589     0.00420941     0.02104962
     12      3      H          -0.01310071    -0.00279164    -0.00847140
     13      3      H          -0.00749647     0.00005688     0.02054525
     14      3      H           0.00936515    -0.00994716    -0.00700744
     15      3      H           0.00019142    -0.00528854     0.02115062
     16      3      H           0.00488024     0.01315144    -0.00706985
     17      3      H          -0.01043156    -0.01234971    -0.00056798
     18      3      H           0.01391885    -0.00110538     0.00771481
     19      3      H          -0.00500658     0.01558753     0.00008507
     20      3      H          -0.00896274    -0.01195604     0.00584594
     21      3      H           0.01583026    -0.00334243     0.00084970
     22      3      H          -0.00626391     0.01320439     0.00653127
     23      1      N           0.00106158    -0.00116865     0.01625470
     24      2      C          -0.01386541    -0.00781120     0.01036848
     25      2      C          -0.00786664     0.01473099     0.01155104
     26      2      C           0.01488850    -0.00139235     0.01299214
     27      2      C          -0.01833697    -0.02030829     0.00918170
     28      2      C           0.02548428    -0.00840978     0.00957479
     29      2      C          -0.00339825     0.01590068     0.00351696
     30      1      N          -0.02082190     0.01786351    -0.01369651
     31      1      N          -0.02477104     0.00620669    -0.01257103
     32      1      N           0.02630351     0.01232658    -0.01345710
     33      3      H           0.00418023     0.01239524     0.00668611
     34      3      H           0.00431157    -0.00747890    -0.02035728
     35      3      H           0.00859775    -0.01095492     0.00748532
     36      3      H          -0.00620328     0.00228195    -0.02106228
     37      3      H          -0.01408116    -0.00198455     0.00604565
     38      3      H           0.00518531     0.00559062    -0.02105363
     39      3      H          -0.00568124     0.01363662    -0.00609814
     40      3      H           0.01591280    -0.00331114     0.00014973
     41      3      H          -0.00914556    -0.01089359    -0.00742466
     42      3      H          -0.00468732     0.01543910     0.00062716
     43      3      H           0.01664427    -0.00163805    -0.00411615
     44      3      H          -0.01391020    -0.00961008    -0.00118445
     45      2      C          -0.00807684     0.00173805    -0.01336907
     46      2      C          -0.00479791     0.00219068     0.00735344
     47      2      C          -0.01030625     0.00424145    -0.00620980
     48      2      C           0.01200277    -0.00505831     0.00318233
     49      2      C           0.00769477    -0.00298632    -0.00018999
     50      2      C           0.00417523    -0.00365355     0.00931301
     51      1      N          -0.01758182     0.00460490     0.00860443
     52      1      N           0.02153985    -0.00817760    -0.00950815
     53      2      C          -0.00935313     0.00314528    -0.00562987
     54      2      C           0.01141835    -0.00470580     0.00036977
     55      2      C           0.00292336    -0.00144137    -0.00404409
     56      2      C          -0.00273709    -0.00129067     0.01266134
     57      2      C          -0.00625361     0.00262838    -0.01194434
     58      2      C          -0.00892737     0.00354050     0.00912217
     59      2      C           0.00570448    -0.00644400    -0.00742180
     60      2      C           0.00642276    -0.00929856     0.00378877
     61      3      H          -0.00965898     0.00422253    -0.00908063
     62      3      H          -0.01271524     0.00353082     0.00885818
     63      3      H           0.00903211    -0.00476409     0.01024391
     64      3      H           0.01055506    -0.00317372    -0.00875485
     65      3      H           0.00969858    -0.00421583    -0.00896557
     66      3      H           0.01178553    -0.00424840     0.00836833
     67      3      H          -0.00993747     0.00376380     0.00939938
     68      3      H          -0.01199538     0.00336281    -0.00910523
     69      3      H           0.01786972    -0.00502911     0.00659609
     70      3      H           0.01863669    -0.00434960    -0.00509911
     71      2      C          -0.00385010     0.00368849    -0.00825588
     72      2      C           0.00506610    -0.00084855     0.01130174
     73      2      C           0.00579306    -0.00788285    -0.00374793
     74      2      C           0.00860299    -0.00914924     0.00341719
     75      2      C          -0.00758562     0.00950097    -0.00337502
     76      2      C          -0.00531771     0.00253188     0.00371902
     77      1      N          -0.01255111     0.01903188     0.00719010
     78      1      N           0.00948871    -0.01815710    -0.00725352
     79      2      C          -0.00326704     0.01132733    -0.00260625
     80      2      C           0.00360966    -0.01027149     0.00679683
     81      2      C           0.00072411    -0.00611100    -0.00590801
     82      2      C           0.00261678    -0.00606858     0.01274511
     83      2      C           0.00115662     0.00301948    -0.00943442
     84      2      C          -0.00233287     0.00842701    -0.00145788
     85      2      C           0.00388236     0.00804445    -0.00538493
     86      2      C           0.00515909    -0.00086611     0.00996663
     87      3      H           0.00861596    -0.00984893    -0.00799622
     88      3      H           0.00836273    -0.00837485     0.00979256
     89      3      H          -0.00679603     0.00922926     0.00789635
     90      3      H          -0.00597192     0.00677932    -0.00845454
     91      3      H           0.00506438    -0.01282667    -0.00762237
     92      3      H           0.00185661    -0.00933409     0.01002507
     93      3      H          -0.00373377     0.01330056     0.00704427
     94      3      H          -0.00157865     0.00957464    -0.01044209
     95      3      H          -0.00593490     0.01803857     0.00514839
     96      3      H           0.01770347    -0.00856612    -0.01119288
     97      2      C           0.00229827     0.00406972    -0.01228197
     98      2      C           0.00528198     0.00345893     0.01262229
     99      2      C           0.00859365     0.00467870    -0.00820436
    100      2      C           0.01039193     0.00357337     0.00562324
    101      2      C          -0.01166549    -0.00554968    -0.00127645
    102      2      C          -0.00370935    -0.00289193     0.00380906
    103      1      N          -0.02013453    -0.00768692     0.00883114
    104      1      N           0.01826405     0.01172714    -0.00742095
    105      2      C          -0.00999341    -0.00822253    -0.00341420
    106      2      C          -0.00764119    -0.00462747    -0.00045742
    107      2      C          -0.00303034    -0.00187030    -0.00979290
    108      2      C           0.00468719     0.00578710     0.01354962
    109      2      C           0.00456310     0.00350539    -0.00651041
    110      2      C           0.00941593     0.00565129     0.00655818
    111      2      C          -0.00811494    -0.00128362    -0.00637554
    112      2      C          -0.01038957    -0.00223481     0.00392854
    113      3      H           0.00974144     0.00502928    -0.00870951
    114      3      H           0.01041681     0.00557079     0.00979276
    115      3      H          -0.01071294    -0.00480527     0.00878876
    116      3      H          -0.01021385    -0.00462573    -0.00844930
    117      3      H          -0.00860524    -0.00483186    -0.01058546
    118      3      H          -0.01016514    -0.00765271     0.00736460
    119      3      H           0.00817914     0.00539271     0.00980465
    120      3      H           0.01055123     0.00853582    -0.00793066
    121      3      H          -0.01388628    -0.01294139     0.00510472
    122      3      H          -0.01347650    -0.01186648    -0.00714873
 SUM OF ATOMIC FORCES           0.00493647    -0.00012880    -0.00587714     0.00767633

 --------  Informations at step =     0 ------------
  Optimization Method        =                   SD
  Total Energy               =      -477.6910626234
  Used time                  =            12322.541
 ---------------------------------------------------

 --------------------------
 OPTIMIZATION STEP:      1
 --------------------------

 Number of electrons:                                                        340
 Number of occupied orbitals:                                                170
 Number of molecular orbitals:                                               170

 Number of orbital functions:                                               1154
 Number of independent orbital functions:                                   1154

 Extrapolation method: ASPC


 SCF WAVEFUNCTION OPTIMIZATION

  ----------------------------------- OT ---------------------------------------
  Minimizer      : CG                  : conjugate gradient
  Preconditioner : FULL_SINGLE_INVERSE : inversion of 
                                         H + eS - 2*(Sc)(c^T*H*c+const)(Sc)^T
  Precond_solver : DEFAULT
  Line search    : 2PNT                : 2 energies, one gradient
  stepsize       :    0.08000000                  energy_gap     :    0.08000000
  eps_taylor     :   0.10000E-15                  max_taylor     :             4
  ----------------------------------- OT ---------------------------------------

  Step     Update method      Time    Convergence         Total energy    Change
  ------------------------------------------------------------------------------
     1 OT CG       0.80E-01  145.9     0.00000037      -477.6910626234 -4.78E+02

  *** SCF run converged in     1 steps ***


  Electronic density on regular grids:       -339.9999996016        0.0000003984
  Core density on regular grids:              339.9999979038       -0.0000020962
  Total charge density on r-space grids:       -0.0000016978
  Total charge density g-space grids:          -0.0000016978

  Overlap energy of the core charge distribution:               0.00002960013705
  Self energy of the core charge distribution:              -1144.16468558070414
  Core Hamiltonian energy:                                    354.28320185457505
  Hartree energy:                                             461.14385221550162
  Exchange-correlation energy:                               -148.95346071295711

  Total energy:                                              -477.69106262344764

  outer SCF iter =    1 RMS gradient =   0.37E-06 energy =       -477.6910626234
  outer SCF loop converged in   1 iterations or    1 steps


 ENERGY| Total FORCE_EVAL ( QS ) energy (a.u.):             -477.691062623447635


 Number of electrons:                                                        340
 Number of occupied orbitals:                                                170
 Number of molecular orbitals:                                               170

 Number of orbital functions:                                               1154
 Number of independent orbital functions:                                   1154

 Extrapolation method: ASPC


 SCF WAVEFUNCTION OPTIMIZATION

  ----------------------------------- OT ---------------------------------------
  Minimizer      : CG                  : conjugate gradient
  Preconditioner : FULL_SINGLE_INVERSE : inversion of 
                                         H + eS - 2*(Sc)(c^T*H*c+const)(Sc)^T
  Precond_solver : DEFAULT
  Line search    : 2PNT                : 2 energies, one gradient
  stepsize       :    0.08000000                  energy_gap     :    0.08000000
  eps_taylor     :   0.10000E-15                  max_taylor     :             4
  ----------------------------------- OT ---------------------------------------

  Step     Update method      Time    Convergence         Total energy    Change
  ------------------------------------------------------------------------------
     1 OT CG       0.80E-01  145.6     0.00051753      -477.7082991035 -4.78E+02
     2 OT LS       0.15E+00  104.3                     -477.7113917246
     3 OT CG       0.15E+00  173.1     0.00022546      -477.7122740351 -3.97E-03
     4 OT LS       0.75E-01  104.4                     -477.7122563857
     5 OT CG       0.75E-01  172.0     0.00013080      -477.7126466028 -3.73E-04
     6 OT LS       0.56E-01  104.9                     -477.7127288227
     7 OT CG       0.56E-01  172.0     0.00007653      -477.7127399266 -9.33E-05
     8 OT LS       0.52E-01  104.3                     -477.7127697931
     9 OT CG       0.52E-01  171.8     0.00004239      -477.7127699205 -3.00E-05
    10 OT LS       0.52E-01  104.4                     -477.7127790702
    11 OT CG       0.52E-01  171.9     0.00002326      -477.7127790705 -9.15E-06
    12 OT LS       0.51E-01  104.4                     -477.7127817557
    13 OT CG       0.51E-01  172.2     0.00001317      -477.7127817575 -2.69E-06
    14 OT LS       0.59E-01  105.1                     -477.7127827453
    15 OT CG       0.59E-01  173.2     0.00000621      -477.7127827672 -1.01E-06
    16 OT LS       0.52E-01  105.1                     -477.7127829621
    17 OT CG       0.52E-01  173.2     0.00000389      -477.7127829655 -1.98E-07
    18 OT LS       0.56E-01  105.0                     -477.7127830486
    19 OT CG       0.56E-01  173.0     0.00000207      -477.7127830489 -8.34E-08
    20 OT LS       0.51E-01  104.8                     -477.7127830700
    21 OT CG       0.51E-01  172.1     0.00000121      -477.7127830702 -2.13E-08
    22 OT LS       0.61E-01  105.4                     -477.7127830788
    23 OT CG       0.61E-01  174.0     0.00000064      -477.7127830790 -8.77E-09

  *** SCF run converged in    23 steps ***


  Electronic density on regular grids:       -339.9999995957        0.0000004043
  Core density on regular grids:              339.9999979078       -0.0000020922
  Total charge density on r-space grids:       -0.0000016879
  Total charge density g-space grids:          -0.0000016879

  Overlap energy of the core charge distribution:               0.00002478823144
  Self energy of the core charge distribution:              -1144.16468558070414
  Core Hamiltonian energy:                                    353.51610145541554
  Hartree energy:                                             461.66451726857531
  Exchange-correlation energy:                               -148.72874101053134

  Total energy:                                              -477.71278307901315

  outer SCF iter =    1 RMS gradient =   0.64E-06 energy =       -477.7127830790
  outer SCF loop converged in   1 iterations or   23 steps


 ENERGY| Total FORCE_EVAL ( QS ) energy (a.u.):             -477.712783079013150


 Number of electrons:                                                        340
 Number of occupied orbitals:                                                170
 Number of molecular orbitals:                                               170

 Number of orbital functions:                                               1154
 Number of independent orbital functions:                                   1154

 Extrapolation method: ASPC


 SCF WAVEFUNCTION OPTIMIZATION

  ----------------------------------- OT ---------------------------------------
  Minimizer      : CG                  : conjugate gradient
  Preconditioner : FULL_SINGLE_INVERSE : inversion of 
                                         H + eS - 2*(Sc)(c^T*H*c+const)(Sc)^T
  Precond_solver : DEFAULT
  Line search    : 2PNT                : 2 energies, one gradient
  stepsize       :    0.08000000                  energy_gap     :    0.08000000
  eps_taylor     :   0.10000E-15                  max_taylor     :             4
  ----------------------------------- OT ---------------------------------------

  Step     Update method      Time    Convergence         Total energy    Change
  ------------------------------------------------------------------------------
     1 OT CG       0.80E-01  145.6     0.00007057      -477.7115552149 -4.78E+02
     2 OT LS       0.15E+00  105.0                     -477.7116122419
     3 OT CG       0.15E+00  172.7     0.00003648      -477.7116274659 -7.23E-05
     4 OT LS       0.63E-01  103.8                     -477.7116208099
     5 OT CG       0.63E-01  173.2     0.00001902      -477.7116357005 -8.23E-06
     6 OT LS       0.61E-01  105.1                     -477.7116378558
     7 OT CG       0.61E-01  173.3     0.00001201      -477.7116378587 -2.16E-06
     8 OT LS       0.49E-01  104.3                     -477.7116385040
     9 OT CG       0.49E-01  172.4     0.00000640      -477.7116385471 -6.88E-07
    10 OT LS       0.56E-01  104.7                     -477.7116387696
    11 OT CG       0.56E-01  172.9     0.00000338      -477.7116387740 -2.27E-07
    12 OT LS       0.49E-01  104.8                     -477.7116388278
    13 OT CG       0.49E-01  173.3     0.00000204      -477.7116388290 -5.51E-08
    14 OT LS       0.64E-01  105.4                     -477.7116388538
    15 OT CG       0.64E-01  173.5     0.00000096      -477.7116388552 -2.61E-08

  *** SCF run converged in    15 steps ***


  Electronic density on regular grids:       -339.9999996011        0.0000003989
  Core density on regular grids:              339.9999979083       -0.0000020917
  Total charge density on r-space grids:       -0.0000016927
  Total charge density g-space grids:          -0.0000016927

  Overlap energy of the core charge distribution:               0.00001969835916
  Self energy of the core charge distribution:              -1144.16468558070414
  Core Hamiltonian energy:                                    352.35101553599713
  Hartree energy:                                             462.47795910736357
  Exchange-correlation energy:                               -148.37594761616623

  Total energy:                                              -477.71163885515045

  outer SCF iter =    1 RMS gradient =   0.96E-06 energy =       -477.7116388552
  outer SCF loop converged in   1 iterations or   15 steps


 ENERGY| Total FORCE_EVAL ( QS ) energy (a.u.):             -477.711638855150454


 *******************************************************************************
 ***                 MNBRACK - NUMBER OF ENERGY EVALUATIONS :       3        ***
 *******************************************************************************

 Number of electrons:                                                        340
 Number of occupied orbitals:                                                170
 Number of molecular orbitals:                                               170

 Number of orbital functions:                                               1154
 Number of independent orbital functions:                                   1154

 Extrapolation method: ASPC


 SCF WAVEFUNCTION OPTIMIZATION

  ----------------------------------- OT ---------------------------------------
  Minimizer      : CG                  : conjugate gradient
  Preconditioner : FULL_SINGLE_INVERSE : inversion of 
                                         H + eS - 2*(Sc)(c^T*H*c+const)(Sc)^T
  Precond_solver : DEFAULT
  Line search    : 2PNT                : 2 energies, one gradient
  stepsize       :    0.08000000                  energy_gap     :    0.08000000
  eps_taylor     :   0.10000E-15                  max_taylor     :             4
  ----------------------------------- OT ---------------------------------------

  Step     Update method      Time    Convergence         Total energy    Change
  ------------------------------------------------------------------------------
     1 OT CG       0.80E-01  146.3     0.00181239      -477.6581283048 -4.78E+02
     2 OT LS       0.15E+00  105.1                     -477.6958902792
     3 OT CG       0.15E+00  172.6     0.00081534      -477.7063603776 -4.82E-02
     4 OT LS       0.71E-01  105.2                     -477.7052610746
     5 OT CG       0.71E-01  173.4     0.00046284      -477.7109926696 -4.63E-03
     6 OT LS       0.60E-01  105.0                     -477.7122240030
     7 OT CG       0.60E-01  172.5     0.00026759      -477.7122618914 -1.27E-03
     8 OT LS       0.51E-01  105.8                     -477.7126041842
     9 OT CG       0.51E-01  172.9     0.00014853      -477.7126173652 -3.55E-04
    10 OT LS       0.55E-01  104.8                     -477.7127354201
    11 OT CG       0.55E-01  172.5     0.00007924      -477.7127361398 -1.19E-04
    12 OT LS       0.49E-01  104.9                     -477.7127662096
    13 OT CG       0.49E-01  173.7     0.00004670      -477.7127665806 -3.04E-05
    14 OT LS       0.60E-01  104.9                     -477.7127789555
    15 OT CG       0.60E-01  173.1     0.00002120      -477.7127793254 -1.27E-05
    16 OT LS       0.53E-01  104.9                     -477.7127816246
    17 OT CG       0.53E-01  173.0     0.00001351      -477.7127816607 -2.34E-06
    18 OT LS       0.56E-01  105.2                     -477.7127826592
    19 OT CG       0.56E-01  174.2     0.00000718      -477.7127826620 -1.00E-06
    20 OT LS       0.52E-01  105.1                     -477.7127829215
    21 OT CG       0.52E-01  173.6     0.00000421      -477.7127829233 -2.61E-07
    22 OT LS       0.61E-01  104.2                     -477.7127830267
    23 OT CG       0.61E-01  173.6     0.00000224      -477.7127830291 -1.06E-07
    24 OT LS       0.65E-01  105.5                     -477.7127830612
    25 OT CG       0.65E-01  173.9     0.00000141      -477.7127830613 -3.22E-08
    26 OT LS       0.68E-01  105.4                     -477.7127830744
    27 OT CG       0.68E-01  175.3     0.00000086      -477.7127830744 -1.31E-08

  *** SCF run converged in    27 steps ***


  Electronic density on regular grids:       -339.9999995957        0.0000004043
  Core density on regular grids:              339.9999979078       -0.0000020922
  Total charge density on r-space grids:       -0.0000016879
  Total charge density g-space grids:          -0.0000016879

  Overlap energy of the core charge distribution:               0.00002478823144
  Self energy of the core charge distribution:              -1144.16468558070414
  Core Hamiltonian energy:                                    353.51614772017984
  Hartree energy:                                             461.66448209264854
  Exchange-correlation energy:                               -148.72875209477328

  Total energy:                                              -477.71278307441764

  outer SCF iter =    1 RMS gradient =   0.86E-06 energy =       -477.7127830744
  outer SCF loop converged in   1 iterations or   27 steps


 ENERGY| Total FORCE_EVAL ( QS ) energy (a.u.):             -477.712783079398491


 ATOMIC FORCES in [a.u.]

 # Atom   Kind   Element          X              Y              Z
      1      1      N           0.00187439     0.00029782    -0.01517931
      2      2      C           0.00486505     0.00025173    -0.00362392
      3      2      C          -0.00186425     0.00410475    -0.00363389
      4      2      C          -0.00177860    -0.00381255    -0.00393404
      5      2      C          -0.00473360     0.00827073    -0.00078447
      6      2      C           0.00965890    -0.00035640     0.00007675
      7      2      C          -0.00501938    -0.00795761    -0.00071554
      8      1      N          -0.00543440     0.00461996    -0.00293912
      9      1      N           0.00732836     0.00194783    -0.00111061
     10      1      N          -0.00046057    -0.00673006    -0.00077706
     11      3      H           0.00321742     0.00370311     0.01214734
     12      3      H          -0.00628458    -0.00465569    -0.00645646
     13      3      H          -0.00629318     0.00065200     0.01178474
     14      3      H           0.00738857    -0.00316916    -0.00521771
     15      3      H           0.00043035    -0.00498613     0.01217515
     16      3      H          -0.00015534     0.00817584    -0.00577866
     17      3      H          -0.00513758    -0.00556505    -0.00198103
     18      3      H           0.00611758     0.00111768     0.00362633
     19      3      H          -0.00159914     0.00739820    -0.00152858
     20      3      H          -0.00269515    -0.00616611     0.00281800
     21      3      H           0.00729512    -0.00210476    -0.00120199
     22      3      H          -0.00416745     0.00527170     0.00300627
     23      1      N          -0.00043372    -0.00032273     0.01510328
     24      2      C          -0.00559040    -0.00114705     0.00173149
     25      2      C          -0.00135875     0.00474285     0.00389409
     26      2      C           0.00416252    -0.00154123     0.00467317
     27      2      C          -0.00493055    -0.00836187     0.00038290
     28      2      C           0.00939215    -0.00094702     0.00038840
     29      2      C          -0.00199690     0.00387275    -0.00188144
     30      1      N          -0.00508372     0.00558244     0.00174497
     31      1      N          -0.00580562     0.00300323     0.00187658
     32      1      N           0.00715540     0.00140691     0.00161531
     33      3      H          -0.00080275     0.00756942     0.00483208
     34      3      H           0.00267628    -0.00611298    -0.01165388
     35      3      H           0.00691134    -0.00352059     0.00616508
     36      3      H          -0.00574193     0.00196767    -0.01218994
     37      3      H          -0.00723473    -0.00423023     0.00490168
     38      3      H           0.00446079     0.00479053    -0.01177985
     39      3      H          -0.00390451     0.00513425    -0.00304127
     40      3      H           0.00745433    -0.00207227     0.00179412
     41      3      H          -0.00302263    -0.00577586    -0.00361418
     42      3      H          -0.00179060     0.00707637     0.00185801
     43      3      H           0.01020121     0.00068995    -0.00184475
     44      3      H          -0.00914537    -0.00430516     0.00022973
     45      2      C          -0.00246070    -0.00178763    -0.00373162
     46      2      C          -0.00721384     0.00386537    -0.00160851
     47      2      C          -0.00467472     0.00157157     0.00302485
     48      2      C           0.00056368    -0.00082629     0.00186500
     49      2      C           0.00922724    -0.00394770     0.00461423
     50      2      C           0.00212950    -0.00175676    -0.00117378
     51      1      N          -0.00412470     0.00035160     0.00631974
     52      1      N           0.00689031    -0.00388308    -0.00739930
     53      2      C          -0.00001690    -0.00003605    -0.00274348
     54      2      C           0.00413872    -0.00216913    -0.00404597
     55      2      C           0.00422365    -0.00180139     0.00207977
     56      2      C          -0.00245038    -0.00204299     0.00308274
     57      2      C          -0.00601460     0.00311043     0.00165139
     58      2      C          -0.00975453     0.00346699    -0.00260392
     59      2      C          -0.00582378     0.00071010     0.00767089
     60      2      C          -0.00485084    -0.00025823    -0.00956402
     61      3      H          -0.00690450     0.00292236    -0.00668842
     62      3      H          -0.01027330     0.00271866     0.00728514
     63      3      H           0.00749900    -0.00407577     0.00869971
     64      3      H           0.00715440    -0.00220680    -0.00650529
     65      3      H           0.00880918    -0.00388808    -0.00814639
     66      3      H           0.00819728    -0.00307815     0.00633631
     67      3      H          -0.00679611     0.00249364     0.00664105
     68      3      H          -0.00935778     0.00252924    -0.00687074
     69      3      H           0.01288764    -0.00320032     0.00481477
     70      3      H           0.01449504    -0.00272396    -0.00371544
     71      2      C          -0.00056868     0.00115860     0.00031972
     72      2      C           0.00439272    -0.00177538    -0.00055003
     73      2      C           0.00709227    -0.00823638     0.00431414
     74      2      C           0.00064597    -0.00016096     0.00127921
     75      2      C          -0.00236609     0.00399513     0.00296395
     76      2      C          -0.00678777     0.00376477    -0.00153667
     77      1      N          -0.00380308     0.00566151     0.00648019
     78      1      N           0.00154286    -0.00465531    -0.00647812
     79      2      C           0.00060038     0.00055653    -0.00120544
     80      2      C           0.00247570    -0.00511337    -0.00202345
     81      2      C           0.00071573    -0.00816877     0.00241862
     82      2      C           0.00251952    -0.00116775     0.00315144
     83      2      C           0.00011906     0.00298481     0.00076216
     84      2      C          -0.00225267     0.00914544    -0.00572037
     85      2      C           0.00211159    -0.00418047     0.00892635
     86      2      C          -0.00635397     0.00070701    -0.00638530
     87      3      H           0.00581740    -0.00628948    -0.00540013
     88      3      H           0.00681538    -0.00687992     0.00783522
     89      3      H          -0.00585407     0.00816388     0.00703244
     90      3      H          -0.00438500     0.00515959    -0.00683473
     91      3      H           0.00429303    -0.01039249    -0.00635752
     92      3      H           0.00134289    -0.00672819     0.00759200
     93      3      H          -0.00215164     0.00880946     0.00479448
     94      3      H          -0.00127061     0.00826843    -0.00897069
     95      3      H          -0.00495216     0.01302442     0.00376952
     96      3      H           0.01149028    -0.00635228    -0.00811951
     97      2      C           0.00044240     0.00324910    -0.00318990
     98      2      C           0.00593249     0.00362973    -0.00124946
     99      2      C           0.00918737     0.00478169     0.00331429
    100      2      C           0.00077215    -0.00083615     0.00255508
    101      2      C          -0.00468143    -0.00223100     0.00382867
    102      2      C          -0.00358783    -0.00270071    -0.00223866
    103      1      N          -0.00677261    -0.00059857     0.00766925
    104      1      N           0.00448747     0.00422823    -0.00612104
    105      2      C           0.00012965    -0.00112303    -0.00168263
    106      2      C          -0.00857486    -0.00520579    -0.00533703
    107      2      C          -0.00197317    -0.00173879     0.00083787
    108      2      C          -0.00025504     0.00320135     0.00325094
    109      2      C           0.00669577     0.00446209     0.00221595
    110      2      C           0.00443182     0.00257220    -0.00256508
    111      2      C           0.00239105     0.00365969     0.00839579
    112      2      C           0.00283358     0.00500014    -0.00938962
    113      3      H           0.00659004     0.00352693    -0.00606323
    114      3      H           0.00807563     0.00441927     0.00746655
    115      3      H          -0.00971596    -0.00425443     0.00796410
    116      3      H          -0.00750653    -0.00319945    -0.00658375
    117      3      H          -0.00738979    -0.00402741    -0.00902282
    118      3      H          -0.00684558    -0.00501109     0.00515561
    119      3      H           0.00579714     0.00390465     0.00732926
    120      3      H           0.00854016     0.00693729    -0.00658193
    121      3      H          -0.00989125    -0.00958806     0.00371136
    122      3      H          -0.01002453    -0.00914483    -0.00572611
 SUM OF ATOMIC FORCES           0.00394049    -0.00092325    -0.00475262     0.00624237

 Number of electrons:                                                        340
 Number of occupied orbitals:                                                170
 Number of molecular orbitals:                                               170

 Number of orbital functions:                                               1154
 Number of independent orbital functions:                                   1154

 Extrapolation method: ASPC


 SCF WAVEFUNCTION OPTIMIZATION

  ----------------------------------- OT ---------------------------------------
  Minimizer      : CG                  : conjugate gradient
  Preconditioner : FULL_SINGLE_INVERSE : inversion of 
                                         H + eS - 2*(Sc)(c^T*H*c+const)(Sc)^T
  Precond_solver : DEFAULT
  Line search    : 2PNT                : 2 energies, one gradient
  stepsize       :    0.08000000                  energy_gap     :    0.08000000
  eps_taylor     :   0.10000E-15                  max_taylor     :             4
  ----------------------------------- OT ---------------------------------------

  Step     Update method      Time    Convergence         Total energy    Change
  ------------------------------------------------------------------------------
     1 OT CG       0.80E-01  146.9     0.00297603      -477.5671095276 -4.78E+02
     2 OT LS       0.16E+00  105.1                     -477.6702450728
     3 OT CG       0.16E+00  173.8     0.00126443      -477.7014802864 -1.34E-01
     4 OT LS       0.76E-01  105.6                     -477.7006612101
     5 OT CG       0.76E-01  173.5     0.00072426      -477.7133642609 -1.19E-02
     6 OT LS       0.56E-01  105.0                     -477.7159020299
     7 OT CG       0.56E-01  173.7     0.00042817      -477.7162616089 -2.90E-03
     8 OT LS       0.54E-01  104.5                     -477.7172296256
     9 OT CG       0.54E-01  174.0     0.00023131      -477.7172315825 -9.70E-04
    10 OT LS       0.52E-01  104.5                     -477.7175034219
    11 OT CG       0.52E-01  174.5     0.00012608      -477.7175038481 -2.72E-04
    12 OT LS       0.53E-01  104.6                     -477.7175867097
    13 OT CG       0.53E-01  174.4     0.00007310      -477.7175867583 -8.29E-05
    14 OT LS       0.57E-01  105.2                     -477.7176164740
    15 OT CG       0.57E-01  173.6     0.00003334      -477.7176166047 -2.98E-05
    16 OT LS       0.57E-01  105.0                     -477.7176227973
    17 OT CG       0.57E-01  175.0     0.00002154      -477.7176227973 -6.19E-06
    18 OT LS       0.54E-01  105.1                     -477.7176252478
    19 OT CG       0.54E-01  173.7     0.00001131      -477.7176252545 -2.46E-06
    20 OT LS       0.52E-01  105.2                     -477.7176259022
    21 OT CG       0.52E-01  174.2     0.00000686      -477.7176259034 -6.49E-07
    22 OT LS       0.60E-01  105.8                     -477.7176261750
    23 OT CG       0.60E-01  174.6     0.00000356      -477.7176261802 -2.77E-07
    24 OT LS       0.66E-01  105.1                     -477.7176262618
    25 OT CG       0.66E-01  173.5     0.00000225      -477.7176262626 -8.24E-08
    26 OT LS       0.66E-01  105.1                     -477.7176262954
    27 OT CG       0.66E-01  174.5     0.00000135      -477.7176262954 -3.28E-08
    28 OT LS       0.70E-01  105.4                     -477.7176263079
    29 OT CG       0.70E-01  174.3     0.00000091      -477.7176263080 -1.26E-08

  *** SCF run converged in    29 steps ***


  Electronic density on regular grids:       -339.9999996010        0.0000003990
  Core density on regular grids:              339.9999979053       -0.0000020947
  Total charge density on r-space grids:       -0.0000016956
  Total charge density g-space grids:          -0.0000016956

  Overlap energy of the core charge distribution:               0.00002189559145
  Self energy of the core charge distribution:              -1144.16468558070414
  Core Hamiltonian energy:                                    352.92168638150326
  Hartree energy:                                             462.07596645745411
  Exchange-correlation energy:                               -148.55061546181150

  Total energy:                                              -477.71762630796673

  outer SCF iter =    1 RMS gradient =   0.91E-06 energy =       -477.7176263080
  outer SCF loop converged in   1 iterations or   29 steps


 ENERGY| Total FORCE_EVAL ( QS ) energy (a.u.):             -477.717626313664709


 ATOMIC FORCES in [a.u.]

 # Atom   Kind   Element          X              Y              Z
      1      1      N           0.00149813     0.00019291    -0.01192084
      2      2      C          -0.00470173    -0.00144903     0.00142668
      3      2      C           0.00399013    -0.00338619     0.00191888
      4      2      C           0.00089718     0.00510174     0.00186059
      5      2      C          -0.00206854    -0.00564857     0.00666530
      6      2      C          -0.00452476     0.00430140     0.00631108
      7      2      C           0.00544928     0.00134570     0.00674016
      8      1      N           0.00902109    -0.00316912    -0.01466290
      9      1      N          -0.00408519    -0.00430375    -0.01265236
     10      1      N           0.00052201     0.00685957    -0.01252826
     11      3      H           0.00358824     0.00330542     0.00541138
     12      3      H          -0.00108844    -0.00602498    -0.00494354
     13      3      H          -0.00540393     0.00117791     0.00514480
     14      3      H           0.00584058     0.00197143    -0.00388041
     15      3      H           0.00056183    -0.00481440     0.00538135
     16      3      H          -0.00395140     0.00435103    -0.00481505
     17      3      H          -0.00127262    -0.00041902    -0.00297796
     18      3      H           0.00028966     0.00287650     0.00060654
     19      3      H           0.00104161     0.00133653    -0.00265348
     20      3      H           0.00207358    -0.00189327     0.00059662
     21      3      H           0.00090624    -0.00129183    -0.00266672
     22      3      H          -0.00268700    -0.00071410     0.00039744
     23      1      N          -0.00167556     0.00037849     0.01409742
     24      2      C           0.00085704     0.00420647    -0.00493692
     25      2      C           0.00425242    -0.00306705    -0.00206908
     26      2      C          -0.00453481    -0.00207939    -0.00177892
     27      2      C           0.00580637     0.00123233    -0.00617751
     28      2      C          -0.00364412     0.00492273    -0.00650913
     29      2      C          -0.00083524    -0.00558904    -0.00603128
     30      1      N           0.00619627    -0.00339803     0.01316445
     31      1      N           0.00839802     0.00065079     0.01293748
     32      1      N          -0.00660164    -0.00662995     0.01270562
     33      3      H          -0.00459703     0.00387804     0.00344581
     34      3      H           0.00135356    -0.00509378    -0.00512291
     35      3      H           0.00559330     0.00209005     0.00518213
     36      3      H          -0.00539912     0.00181283    -0.00546266
     37      3      H          -0.00201312    -0.00590144     0.00406415
     38      3      H           0.00399210     0.00415006    -0.00478117
     39      3      H          -0.00266548    -0.00125125    -0.00079487
     40      3      H           0.00110963    -0.00125313     0.00295029
     41      3      H           0.00165291    -0.00199476    -0.00079265
     42      3      H           0.00047326     0.00088526     0.00270624
     43      3      H           0.00529393     0.00251194    -0.00011847
     44      3      H          -0.00556438    -0.00029448     0.00125976
     45      2      C           0.00181400    -0.00451090     0.00396899
     46      2      C          -0.00911189     0.00519950    -0.00891597
     47      2      C          -0.00045128    -0.00047227     0.01035657
     48      2      C          -0.00840026     0.00248141     0.00106827
     49      2      C           0.01047654    -0.00473676     0.00852020
     50      2      C           0.00069188    -0.00033837    -0.00950016
     51      1      N           0.00602754    -0.00292916     0.00406525
     52      1      N          -0.00477912    -0.00053726    -0.00526789
     53      2      C           0.00732044    -0.00254429    -0.00067002
     54      2      C          -0.00144650    -0.00021636    -0.00743257
     55      2      C           0.00529222    -0.00211094     0.00690735
     56      2      C          -0.00218587    -0.00265476    -0.00469704
     57      2      C          -0.00585792     0.00351649     0.01285626
     58      2      C          -0.01044802     0.00339440    -0.01232813
     59      2      C          -0.01389477     0.00588527     0.01884849
     60      2      C          -0.01286092     0.00636238    -0.01933311
     61      3      H          -0.00476146     0.00191129    -0.00478518
     62      3      H          -0.00833418     0.00207666     0.00601234
     63      3      H           0.00628858    -0.00352889     0.00745899
     64      3      H           0.00448679    -0.00145609    -0.00470486
     65      3      H           0.00809717    -0.00362458    -0.00748240
     66      3      H           0.00539398    -0.00216517     0.00473252
     67      3      H          -0.00434880     0.00150546     0.00443426
     68      3      H          -0.00728399     0.00187684    -0.00507302
     69      3      H           0.00900711    -0.00179146     0.00337543
     70      3      H           0.01124883    -0.00146619    -0.00258941
     71      2      C           0.00196917    -0.00073943     0.00725626
     72      2      C           0.00389858    -0.00256590    -0.01014666
     73      2      C           0.00814429    -0.00851921     0.01095583
     74      2      C          -0.00557171     0.00691766    -0.00019267
     75      2      C           0.00161968    -0.00021328     0.00786931
     76      2      C          -0.00796721     0.00474936    -0.00576652
     77      1      N           0.00303241    -0.00475876     0.00540683
     78      1      N          -0.00454254     0.00586536    -0.00534177
     79      2      C           0.00367377    -0.00793591    -0.00031512
     80      2      C           0.00164323    -0.00121415    -0.00899505
     81      2      C           0.00069125    -0.00978767     0.00919468
     82      2      C           0.00248851     0.00257057    -0.00455020
     83      2      C          -0.00071923     0.00307095     0.00885567
     84      2      C          -0.00219096     0.00974779    -0.00918603
     85      2      C           0.00069366    -0.01289455     0.01949109
     86      2      C          -0.01455117     0.00174832    -0.01884357
     87      3      H           0.00364972    -0.00351627    -0.00333767
     88      3      H           0.00559431    -0.00570617     0.00626506
     89      3      H          -0.00510103     0.00731001     0.00632833
     90      3      H          -0.00313756     0.00387938    -0.00554126
     91      3      H           0.00367675    -0.00845640    -0.00532912
     92      3      H           0.00094128    -0.00469697     0.00565526
     93      3      H          -0.00091619     0.00531790     0.00300846
     94      3      H          -0.00102873     0.00723614    -0.00779029
     95      3      H          -0.00416634     0.00911251     0.00264828
     96      3      H           0.00670723    -0.00465054    -0.00569247
     97      2      C          -0.00104012     0.00257366     0.00410649
     98      2      C           0.00648741     0.00379302    -0.01267811
     99      2      C           0.00966514     0.00487156     0.01287625
    100      2      C          -0.00678856    -0.00429437     0.00035499
    101      2      C           0.00066159     0.00030810     0.00773704
    102      2      C          -0.00356712    -0.00257751    -0.00701514
    103      1      N           0.00327395     0.00487493     0.00618052
    104      1      N          -0.00636429    -0.00152676    -0.00456336
    105      2      C           0.00809007     0.00446309    -0.00056356
    106      2      C          -0.00935330    -0.00567926    -0.00930696
    107      2      C          -0.00127377    -0.00171735     0.00927564
    108      2      C          -0.00402677     0.00124906    -0.00500821
    109      2      C           0.00837933     0.00520364     0.00932326
    110      2      C           0.00066696     0.00027328    -0.00977405
    111      2      C           0.00996359     0.00706236     0.01935339
    112      2      C           0.01236009     0.01007297    -0.01909081
    113      3      H           0.00413375     0.00235743    -0.00394248
    114      3      H           0.00623868     0.00351504     0.00559793
    115      3      H          -0.00891656    -0.00381512     0.00729482
    116      3      H          -0.00538171    -0.00208354    -0.00510473
    117      3      H          -0.00642816    -0.00339358    -0.00776797
    118      3      H          -0.00425567    -0.00295010     0.00339661
    119      3      H           0.00394269     0.00274770     0.00536096
    120      3      H           0.00694293     0.00566474    -0.00548720
    121      3      H          -0.00678292    -0.00696126     0.00257740
    122      3      H          -0.00733378    -0.00700814    -0.00456862
 SUM OF ATOMIC FORCES           0.00314894    -0.00210687    -0.00300700     0.00483702

 Number of electrons:                                                        340
 Number of occupied orbitals:                                                170
 Number of molecular orbitals:                                               170

 Number of orbital functions:                                               1154
 Number of independent orbital functions:                                   1154

 Extrapolation method: ASPC


 SCF WAVEFUNCTION OPTIMIZATION

  ----------------------------------- OT ---------------------------------------
  Minimizer      : CG                  : conjugate gradient
  Preconditioner : FULL_SINGLE_INVERSE : inversion of 
                                         H + eS - 2*(Sc)(c^T*H*c+const)(Sc)^T
  Precond_solver : DEFAULT
  Line search    : 2PNT                : 2 energies, one gradient
  stepsize       :    0.08000000                  energy_gap     :    0.08000000
  eps_taylor     :   0.10000E-15                  max_taylor     :             4
  ----------------------------------- OT ---------------------------------------

  Step     Update method      Time    Convergence         Total energy    Change
  ------------------------------------------------------------------------------
     1 OT CG       0.80E-01  146.6     0.00242276      -477.6195980635 -4.78E+02
     2 OT LS       0.15E+00  104.8                     -477.6871821690
     3 OT CG       0.15E+00  174.5     0.00109382      -477.7061757849 -8.66E-02
     4 OT LS       0.70E-01  104.7                     -477.7034056914
     5 OT CG       0.70E-01  174.5     0.00062141      -477.7143856815 -8.21E-03
     6 OT LS       0.62E-01  105.6                     -477.7166867749
     7 OT CG       0.62E-01  174.5     0.00035485      -477.7167253432 -2.34E-03
     8 OT LS       0.50E-01  104.9                     -477.7173148737
     9 OT CG       0.50E-01  174.4     0.00020041      -477.7173467366 -6.21E-04
    10 OT LS       0.55E-01  105.1                     -477.7175617540
    11 OT CG       0.55E-01  174.6     0.00010534      -477.7175633091 -2.17E-04
    12 OT LS       0.49E-01  104.7                     -477.7176157378
    13 OT CG       0.49E-01  174.4     0.00006227      -477.7176165529 -5.32E-05
    14 OT LS       0.61E-01  105.0                     -477.7176387818
    15 OT CG       0.61E-01  174.8     0.00002778      -477.7176396566 -2.31E-05
    16 OT LS       0.53E-01  105.4                     -477.7176435974
    17 OT CG       0.53E-01  173.3     0.00001769      -477.7176436800 -4.02E-06
    18 OT LS       0.57E-01  105.3                     -477.7176454149
    19 OT CG       0.57E-01  174.7     0.00000934      -477.7176454219 -1.74E-06
    20 OT LS       0.52E-01  105.2                     -477.7176458640
    21 OT CG       0.52E-01  173.7     0.00000542      -477.7176458675 -4.46E-07
    22 OT LS       0.60E-01  104.9                     -477.7176460377
    23 OT CG       0.60E-01  174.3     0.00000288      -477.7176460407 -1.73E-07
    24 OT LS       0.65E-01  105.2                     -477.7176460934
    25 OT CG       0.65E-01  173.7     0.00000178      -477.7176460936 -5.29E-08
    26 OT LS       0.66E-01  104.4                     -477.7176461142
    27 OT CG       0.66E-01  174.2     0.00000107      -477.7176461142 -2.06E-08
    28 OT LS       0.70E-01  104.9                     -477.7176461219
    29 OT CG       0.70E-01  173.9     0.00000071      -477.7176461220 -7.77E-09

  *** SCF run converged in    29 steps ***


  Electronic density on regular grids:       -339.9999996003        0.0000003997
  Core density on regular grids:              339.9999979049       -0.0000020951
  Total charge density on r-space grids:       -0.0000016954
  Total charge density g-space grids:          -0.0000016954

  Overlap energy of the core charge distribution:               0.00002204554181
  Self energy of the core charge distribution:              -1144.16468558070414
  Core Hamiltonian energy:                                    352.95626443665878
  Hartree energy:                                             462.05181817605455
  Exchange-correlation energy:                               -148.56106519951024

  Total energy:                                              -477.71764612195932

  outer SCF iter =    1 RMS gradient =   0.71E-06 energy =       -477.7176461220
  outer SCF loop converged in   1 iterations or   29 steps


 ENERGY| Total FORCE_EVAL ( QS ) energy (a.u.):             -477.717646125485203


 ATOMIC FORCES in [a.u.]

 # Atom   Kind   Element          X              Y              Z
      1      1      N           0.00152043     0.00019911    -0.01212298
      2      2      C          -0.00413810    -0.00133410     0.00113416
      3      2      C           0.00363160    -0.00295222     0.00159495
      4      2      C           0.00075143     0.00456770     0.00152557
      5      2      C          -0.00222732    -0.00482984     0.00623775
      6      2      C          -0.00369051     0.00402965     0.00595715
      7      2      C           0.00483351     0.00079551     0.00631478
      8      1      N           0.00821470    -0.00273126    -0.01400174
      9      1      N          -0.00344670    -0.00395114    -0.01200120
     10      1      N           0.00046421     0.00611015    -0.01185764
     11      3      H           0.00356526     0.00332828     0.00579823
     12      3      H          -0.00138925    -0.00594704    -0.00503059
     13      3      H          -0.00545419     0.00114619     0.00552642
     14      3      H           0.00593129     0.00167471    -0.00395717
     15      3      H           0.00055502    -0.00482270     0.00577161
     16      3      H          -0.00373265     0.00457338    -0.00487039
     17      3      H          -0.00149099    -0.00071429    -0.00292234
     18      3      H           0.00062217     0.00277396     0.00077813
     19      3      H           0.00088854     0.00168141    -0.00259108
     20      3      H           0.00179954    -0.00213583     0.00072235
     21      3      H           0.00127169    -0.00133566    -0.00258455
     22      3      H          -0.00276958    -0.00037101     0.00054576
     23      1      N          -0.00160172     0.00033681     0.01416197
     24      2      C           0.00048625     0.00388807    -0.00455156
     25      2      C           0.00390895    -0.00261546    -0.00172373
     26      2      C          -0.00402142    -0.00203317    -0.00140542
     27      2      C           0.00517640     0.00066654    -0.00580619
     28      2      C          -0.00287415     0.00458185    -0.00611656
     29      2      C          -0.00090477    -0.00503820    -0.00578881
     30      1      N           0.00556082    -0.00289188     0.01251661
     31      1      N           0.00759627     0.00078426     0.01229644
     32      1      N          -0.00583488    -0.00617365     0.01207653
     33      3      H          -0.00437740     0.00409249     0.00352546
     34      3      H           0.00143086    -0.00515167    -0.00549622
     35      3      H           0.00567042     0.00176744     0.00523845
     36      3      H          -0.00541830     0.00182002    -0.00584896
     37      3      H          -0.00231547    -0.00580579     0.00411198
     38      3      H           0.00401715     0.00418730    -0.00518253
     39      3      H          -0.00273421    -0.00088528    -0.00092242
     40      3      H           0.00147343    -0.00129766     0.00288579
     41      3      H           0.00138329    -0.00220980    -0.00095333
     42      3      H           0.00034162     0.00123789     0.00265940
     43      3      H           0.00557617     0.00240622    -0.00021787
     44      3      H          -0.00576896    -0.00052404     0.00120161
     45      2      C           0.00156900    -0.00435310     0.00351648
     46      2      C          -0.00899574     0.00511938    -0.00848291
     47      2      C          -0.00069404    -0.00035351     0.00992311
     48      2      C          -0.00787315     0.00228776     0.00110688
     49      2      C           0.01040085    -0.00468865     0.00828405
     50      2      C           0.00076612    -0.00041759    -0.00901152
     51      1      N           0.00544583    -0.00274038     0.00421149
     52      1      N          -0.00410110    -0.00073060    -0.00540042
     53      2      C           0.00689671    -0.00239894    -0.00079020
     54      2      C          -0.00112587    -0.00032850    -0.00723283
     55      2      C           0.00522611    -0.00209173     0.00662149
     56      2      C          -0.00219673    -0.00262052    -0.00423746
     57      2      C          -0.00586815     0.00349283     0.01218941
     58      2      C          -0.01040553     0.00339856    -0.01174894
     59      2      C          -0.01344857     0.00559371     0.01821065
     60      2      C          -0.01241392     0.00598560    -0.01877169
     61      3      H          -0.00488586     0.00196967    -0.00489631
     62      3      H          -0.00844783     0.00211403     0.00608783
     63      3      H           0.00635821    -0.00356070     0.00753184
     64      3      H           0.00464120    -0.00149947    -0.00480996
     65      3      H           0.00813741    -0.00363953    -0.00752093
     66      3      H           0.00555614    -0.00221803     0.00482593
     67      3      H          -0.00449170     0.00156313     0.00456459
     68      3      H          -0.00740525     0.00191495    -0.00517912
     69      3      H           0.00923335    -0.00187292     0.00346055
     70      3      H           0.01143692    -0.00153790    -0.00265605
     71      2      C           0.00181843    -0.00062729     0.00684674
     72      2      C           0.00392692    -0.00251902    -0.00958183
     73      2      C           0.00808260    -0.00850260     0.01056207
     74      2      C          -0.00521319     0.00650860    -0.00010882
     75      2      C           0.00139029     0.00002801     0.00758072
     76      2      C          -0.00789452     0.00468854    -0.00551356
     77      1      N           0.00263570    -0.00415903     0.00548024
     78      1      N          -0.00419162     0.00525902    -0.00542287
     79      2      C           0.00349283    -0.00743942    -0.00036095
     80      2      C           0.00168987    -0.00143757    -0.00858464
     81      2      C           0.00069276    -0.00969026     0.00879178
     82      2      C           0.00248958     0.00235418    -0.00409832
     83      2      C          -0.00066896     0.00306199     0.00838151
     84      2      C          -0.00219391     0.00971037    -0.00898005
     85      2      C           0.00077768    -0.01241289     0.01889010
     86      2      C          -0.01409633     0.00169347    -0.01812511
     87      3      H           0.00377589    -0.00367793    -0.00345882
     88      3      H           0.00566629    -0.00577539     0.00635801
     89      3      H          -0.00514415     0.00735909     0.00636952
     90      3      H          -0.00320964     0.00395403    -0.00561673
     91      3      H           0.00371288    -0.00856934    -0.00538994
     92      3      H           0.00096465    -0.00481483     0.00576862
     93      3      H          -0.00098811     0.00552089     0.00311315
     94      3      H          -0.00104288     0.00729647    -0.00785968
     95      3      H          -0.00421318     0.00934152     0.00271499
     96      3      H           0.00698455    -0.00474906    -0.00583467
     97      2      C          -0.00095851     0.00261068     0.00367604
     98      2      C           0.00645342     0.00378226    -0.01199784
     99      2      C           0.00963660     0.00486601     0.01230438
    100      2      C          -0.00635071    -0.00409602     0.00048040
    101      2      C           0.00035475     0.00016257     0.00750451
    102      2      C          -0.00356120    -0.00258091    -0.00673232
    103      1      N           0.00269891     0.00455985     0.00627989
    104      1      N          -0.00573470    -0.00119536    -0.00466888
    105      2      C           0.00762414     0.00413556    -0.00062372
    106      2      C          -0.00930578    -0.00565040    -0.00907088
    107      2      C          -0.00131017    -0.00171567     0.00878135
    108      2      C          -0.00380899     0.00136148    -0.00452241
    109      2      C           0.00827887     0.00515885     0.00890188
    110      2      C           0.00088369     0.00040515    -0.00935051
    111      2      C           0.00953873     0.00687727     0.01872561
    112      2      C           0.01182180     0.00979088    -0.01853381
    113      3      H           0.00427694     0.00242561    -0.00406747
    114      3      H           0.00634588     0.00356807     0.00570824
    115      3      H          -0.00896231    -0.00384014     0.00733407
    116      3      H          -0.00550424    -0.00214754    -0.00519029
    117      3      H          -0.00648419    -0.00343055    -0.00784196
    118      3      H          -0.00440663    -0.00307019     0.00349995
    119      3      H           0.00405058     0.00281506     0.00547641
    120      3      H           0.00703642     0.00573929    -0.00555212
    121      3      H          -0.00696376    -0.00711490     0.00264493
    122      3      H          -0.00748910    -0.00713280    -0.00463734
 SUM OF ATOMIC FORCES           0.00319972    -0.00202952    -0.00312666     0.00491255

 Number of electrons:                                                        340
 Number of occupied orbitals:                                                170
 Number of molecular orbitals:                                               170

 Number of orbital functions:                                               1154
 Number of independent orbital functions:                                   1154

 Extrapolation method: ASPC


 SCF WAVEFUNCTION OPTIMIZATION

  ----------------------------------- OT ---------------------------------------
  Minimizer      : CG                  : conjugate gradient
  Preconditioner : FULL_SINGLE_INVERSE : inversion of 
                                         H + eS - 2*(Sc)(c^T*H*c+const)(Sc)^T
  Precond_solver : DEFAULT
  Line search    : 2PNT                : 2 energies, one gradient
  stepsize       :    0.08000000                  energy_gap     :    0.08000000
  eps_taylor     :   0.10000E-15                  max_taylor     :             4
  ----------------------------------- OT ---------------------------------------

  Step     Update method      Time    Convergence         Total energy    Change
  ------------------------------------------------------------------------------
     1 OT CG       0.80E-01  146.6     0.00110337      -477.6970664390 -4.78E+02
     2 OT LS       0.15E+00  105.1                     -477.7111933391
     3 OT CG       0.15E+00  174.0     0.00047588      -477.7153798008 -1.83E-02
     4 OT LS       0.75E-01  105.0                     -477.7151845870
     5 OT CG       0.75E-01  174.1     0.00027301      -477.7170333928 -1.65E-03
     6 OT LS       0.58E-01  104.6                     -477.7174200869
     7 OT CG       0.58E-01  173.8     0.00015911      -477.7174557871 -4.22E-04
     8 OT LS       0.53E-01  104.9                     -477.7175861560
     9 OT CG       0.53E-01  173.7     0.00008759      -477.7175872591 -1.31E-04
    10 OT LS       0.53E-01  104.5                     -477.7176269465
    11 OT CG       0.53E-01  173.5     0.00004718      -477.7176269471 -3.97E-05
    12 OT LS       0.52E-01  105.5                     -477.7176382001
    13 OT CG       0.52E-01  173.3     0.00002750      -477.7176382059 -1.13E-05
    14 OT LS       0.59E-01  105.5                     -477.7176424851
    15 OT CG       0.59E-01  173.9     0.00001246      -477.7176425461 -4.34E-06
    16 OT LS       0.54E-01  106.0                     -477.7176433701
    17 OT CG       0.54E-01  174.3     0.00000801      -477.7176433748 -8.29E-07
    18 OT LS       0.56E-01  105.5                     -477.7176437254
    19 OT CG       0.56E-01  174.3     0.00000414      -477.7176437256 -3.51E-07
    20 OT LS       0.52E-01  105.6                     -477.7176438126
    21 OT CG       0.52E-01  173.5     0.00000248      -477.7176438131 -8.75E-08
    22 OT LS       0.60E-01  105.0                     -477.7176438485
    23 OT CG       0.60E-01  174.0     0.00000128      -477.7176438491 -3.61E-08
    24 OT LS       0.65E-01  105.6                     -477.7176438595
    25 OT CG       0.65E-01  174.1     0.00000079      -477.7176438595 -1.04E-08

  *** SCF run converged in    25 steps ***


  Electronic density on regular grids:       -339.9999995995        0.0000004005
  Core density on regular grids:              339.9999979046       -0.0000020954
  Total charge density on r-space grids:       -0.0000016948
  Total charge density g-space grids:          -0.0000016948

  Overlap energy of the core charge distribution:               0.00002210143918
  Self energy of the core charge distribution:              -1144.16468558070414
  Core Hamiltonian energy:                                    352.96884504814034
  Hartree energy:                                             462.04305691907484
  Exchange-correlation energy:                               -148.56488234746371

  Total energy:                                              -477.71764385951360

  outer SCF iter =    1 RMS gradient =   0.79E-06 energy =       -477.7176438595
  outer SCF loop converged in   1 iterations or   25 steps


 ENERGY| Total FORCE_EVAL ( QS ) energy (a.u.):             -477.717643863510148


 ATOMIC FORCES in [a.u.]

 # Atom   Kind   Element          X              Y              Z
      1      1      N           0.00152869     0.00020138    -0.01219765
      2      2      C          -0.00392969    -0.00129320     0.00102574
      3      2      C           0.00350070    -0.00279094     0.00147503
      4      2      C           0.00069616     0.00437150     0.00140114
      5      2      C          -0.00228617    -0.00452635     0.00608161
      6      2      C          -0.00338164     0.00392873     0.00582736
      7      2      C           0.00460534     0.00059223     0.00615764
      8      1      N           0.00791469    -0.00256845    -0.01375845
      9      1      N          -0.00320944    -0.00382068    -0.01176119
     10      1      N           0.00044337     0.00582957    -0.01161074
     11      3      H           0.00355681     0.00333682     0.00594122
     12      3      H          -0.00149966    -0.00591839    -0.00506252
     13      3      H          -0.00547292     0.00113442     0.00566748
     14      3      H           0.00596453     0.00156566    -0.00398533
     15      3      H           0.00055263    -0.00482592     0.00591579
     16      3      H          -0.00365242     0.00465486    -0.00489066
     17      3      H          -0.00157187    -0.00082367    -0.00290178
     18      3      H           0.00074531     0.00273605     0.00084172
     19      3      H           0.00083194     0.00180895    -0.00256798
     20      3      H           0.00169805    -0.00222580     0.00076907
     21      3      H           0.00140650    -0.00135184    -0.00255421
     22      3      H          -0.00280021    -0.00024418     0.00060071
     23      1      N          -0.00157490     0.00032129     0.01418575
     24      2      C           0.00034820     0.00377189    -0.00440927
     25      2      C           0.00378394    -0.00244721    -0.00159591
     26      2      C          -0.00383165    -0.00201811    -0.00126692
     27      2      C           0.00494281     0.00045859    -0.00566768
     28      2      C          -0.00259039     0.00445473    -0.00597054
     29      2      C          -0.00092999    -0.00483417    -0.00570050
     30      1      N           0.00532543    -0.00270318     0.01227753
     31      1      N           0.00729842     0.00083352     0.01206062
     32      1      N          -0.00554996    -0.00600564     0.01184486
     33      3      H          -0.00429683     0.00417096     0.00355475
     34      3      H           0.00145974    -0.00517319    -0.00563444
     35      3      H           0.00569872     0.00164858     0.00525915
     36      3      H          -0.00542551     0.00182269    -0.00599175
     37      3      H          -0.00242643    -0.00577064     0.00412941
     38      3      H           0.00402655     0.00420109    -0.00533070
     39      3      H          -0.00275983    -0.00075053    -0.00096958
     40      3      H           0.00160741    -0.00131391     0.00286198
     41      3      H           0.00128413    -0.00228926    -0.00101267
     42      3      H           0.00029294     0.00136785     0.00264210
     43      3      H           0.00568047     0.00236707    -0.00025458
     44      3      H          -0.00584478    -0.00060916     0.00118018
     45      2      C           0.00147816    -0.00429460     0.00335114
     46      2      C          -0.00895478     0.00509038    -0.00832433
     47      2      C          -0.00078183    -0.00031056     0.00976569
     48      2      C          -0.00768282     0.00221761     0.00112330
     49      2      C           0.01037353    -0.00467148     0.00820049
     50      2      C           0.00079564    -0.00044735    -0.00883295
     51      1      N           0.00523137    -0.00267096     0.00426130
     52      1      N          -0.00385044    -0.00080205    -0.00545410
     53      2      C           0.00673820    -0.00234484    -0.00083071
     54      2      C          -0.00100515    -0.00037100    -0.00716035
     55      2      C           0.00520140    -0.00208400     0.00651945
     56      2      C          -0.00220232    -0.00260714    -0.00406844
     57      2      C          -0.00587021     0.00348350     0.01194569
     58      2      C          -0.01039190     0.00340082    -0.01153556
     59      2      C          -0.01328150     0.00548539     0.01797492
     60      2      C          -0.01224903     0.00584745    -0.01856900
     61      3      H          -0.00493194     0.00199137    -0.00493746
     62      3      H          -0.00848973     0.00212792     0.00611545
     63      3      H           0.00638513    -0.00357283     0.00755901
     64      3      H           0.00469902    -0.00151571    -0.00484917
     65      3      H           0.00815349    -0.00364552    -0.00753588
     66      3      H           0.00561634    -0.00223771     0.00486033
     67      3      H          -0.00454457     0.00158447     0.00461241
     68      3      H          -0.00745034     0.00192915    -0.00521840
     69      3      H           0.00931626    -0.00190305     0.00349202
     70      3      H           0.01150702    -0.00156523    -0.00268082
     71      2      C           0.00176473    -0.00058731     0.00669671
     72      2      C           0.00393689    -0.00250138    -0.00937465
     73      2      C           0.00806056    -0.00849749     0.01041738
     74      2      C          -0.00508007     0.00635629    -0.00007884
     75      2      C           0.00130540     0.00011833     0.00747642
     76      2      C          -0.00786936     0.00466709    -0.00542321
     77      1      N           0.00248903    -0.00393623     0.00550814
     78      1      N          -0.00406213     0.00503410    -0.00545217
     79      2      C           0.00342660    -0.00725686    -0.00037760
     80      2      C           0.00170737    -0.00152020    -0.00843492
     81      2      C           0.00069296    -0.00965468     0.00864537
     82      2      C           0.00248943     0.00227567    -0.00393174
     83      2      C          -0.00065062     0.00305752     0.00820809
     84      2      C          -0.00219560     0.00969795    -0.00890415
     85      2      C           0.00080860    -0.01223083     0.01866687
     86      2      C          -0.01392676     0.00167270    -0.01786082
     87      3      H           0.00382250    -0.00373774    -0.00350340
     88      3      H           0.00569298    -0.00580104     0.00639230
     89      3      H          -0.00516093     0.00737799     0.00638520
     90      3      H          -0.00323668     0.00398178    -0.00564483
     91      3      H           0.00372637    -0.00861168    -0.00541251
     92      3      H           0.00097338    -0.00485873     0.00581056
     93      3      H          -0.00101455     0.00559565     0.00315156
     94      3      H          -0.00104811     0.00731909    -0.00788553
     95      3      H          -0.00423006     0.00942507     0.00273959
     96      3      H           0.00708708    -0.00478553    -0.00588722
     97      2      C          -0.00092637     0.00262506     0.00351925
     98      2      C           0.00644058     0.00377863    -0.01174923
     99      2      C           0.00962723     0.00486449     0.01209511
    100      2      C          -0.00618816    -0.00402108     0.00052382
    101      2      C           0.00024016     0.00010816     0.00742185
    102      2      C          -0.00356057    -0.00258330    -0.00663054
    103      1      N           0.00248648     0.00444280     0.00631972
    104      1      N          -0.00550270    -0.00107311    -0.00470588
    105      2      C           0.00745425     0.00401671    -0.00064626
    106      2      C          -0.00928898    -0.00564026    -0.00898508
    107      2      C          -0.00132316    -0.00171515     0.00860073
    108      2      C          -0.00372896     0.00140246    -0.00434432
    109      2      C           0.00824210     0.00514260     0.00874794
    110      2      C           0.00096264     0.00045312    -0.00919590
    111      2      C           0.00938118     0.00680773     0.01849536
    112      2      C           0.01162416     0.00968660    -0.01833400
    113      3      H           0.00432990     0.00245080    -0.00411345
    114      3      H           0.00638584     0.00358764     0.00574902
    115      3      H          -0.00898000    -0.00384984     0.00734887
    116      3      H          -0.00555009    -0.00217152    -0.00522230
    117      3      H          -0.00650554    -0.00344463    -0.00786952
    118      3      H          -0.00446248    -0.00311446     0.00353801
    119      3      H           0.00409048     0.00284001     0.00551892
    120      3      H           0.00707104     0.00576695    -0.00557598
    121      3      H          -0.00703049    -0.00717123     0.00266980
    122      3      H          -0.00754730    -0.00717857    -0.00466262
 SUM OF ATOMIC FORCES           0.00321842    -0.00200182    -0.00317028     0.00494127

 *******************************************************************************
 ***                 BRENT   - NUMBER OF ENERGY EVALUATIONS :       4        ***
 *******************************************************************************

 --------  Informations at step =     1 ------------
  Optimization Method        =                   SD
  Total Energy               =      -477.7176461255
  Real energy change         =        -0.0265835020
  Decrease in energy         =                  YES
  Used time                  =            21975.931

  Convergence check :
  Max. step size             =         0.0400704134
  Conv. limit for step size  =         0.0010000000
  Convergence in step size   =                   NO
  RMS step size              =         0.0147298726
  Conv. limit for RMS step   =         0.0010000000
  Convergence in RMS step    =                   NO
  Max. gradient              =         0.0272925666
  Conv. limit for gradients  =         0.0010000000
  Conv. for gradients        =                   NO
  RMS gradient               =         0.0100327397
  Conv. limit for RMS grad.  =         0.0010000000
  Conv. for gradients        =                   NO
 ---------------------------------------------------

 Number of electrons:                                                        340
 Number of occupied orbitals:                                                170
 Number of molecular orbitals:                                               170

 Number of orbital functions:                                               1154
 Number of independent orbital functions:                                   1154

 Extrapolation method: ASPC


 SCF WAVEFUNCTION OPTIMIZATION

  ----------------------------------- OT ---------------------------------------
  Minimizer      : CG                  : conjugate gradient
  Preconditioner : FULL_SINGLE_INVERSE : inversion of 
                                         H + eS - 2*(Sc)(c^T*H*c+const)(Sc)^T
  Precond_solver : DEFAULT
  Line search    : 2PNT                : 2 energies, one gradient
  stepsize       :    0.08000000                  energy_gap     :    0.08000000
  eps_taylor     :   0.10000E-15                  max_taylor     :             4
  ----------------------------------- OT ---------------------------------------

  Step     Update method      Time    Convergence         Total energy    Change
  ------------------------------------------------------------------------------
     1 OT CG       0.80E-01  146.2     0.00027450      -477.7163772372 -4.78E+02
     2 OT LS       0.15E+00  104.9                     -477.7172493352
     3 OT CG       0.15E+00  174.7     0.00012033      -477.7175034816 -1.13E-03
     4 OT LS       0.73E-01  105.9                     -477.7174819627
     5 OT CG       0.73E-01  174.0     0.00006936      -477.7176065984 -1.03E-04
     6 OT LS       0.59E-01  105.0                     -477.7176326681
     7 OT CG       0.59E-01  174.3     0.00004007      -477.7176342449 -2.76E-05
     8 OT LS       0.52E-01  105.7                     -477.7176423576
     9 OT CG       0.52E-01  174.8     0.00002211      -477.7176424775 -8.23E-06
    10 OT LS       0.54E-01  105.1                     -477.7176450756
    11 OT CG       0.54E-01  173.8     0.00001182      -477.7176450791 -2.60E-06
    12 OT LS       0.50E-01  105.1                     -477.7176457651
    13 OT CG       0.50E-01  174.3     0.00000694      -477.7176457692 -6.90E-07
    14 OT LS       0.58E-01  105.6                     -477.7176460399
    15 OT CG       0.58E-01  174.8     0.00000323      -477.7176460450 -2.76E-07
    16 OT LS       0.51E-01  104.6                     -477.7176460962
    17 OT CG       0.51E-01  173.6     0.00000194      -477.7176460972 -5.22E-08
    18 OT LS       0.61E-01  105.7                     -477.7176461193
    19 OT CG       0.61E-01  174.5     0.00000099      -477.7176461200 -2.28E-08

  *** SCF run converged in    19 steps ***


  Electronic density on regular grids:       -339.9999996003        0.0000003997
  Core density on regular grids:              339.9999979049       -0.0000020951
  Total charge density on r-space grids:       -0.0000016954
  Total charge density g-space grids:          -0.0000016954

  Overlap energy of the core charge distribution:               0.00002204554181
  Self energy of the core charge distribution:              -1144.16468558070414
  Core Hamiltonian energy:                                    352.95606437679658
  Hartree energy:                                             462.05197404695446
  Exchange-correlation energy:                               -148.56102100856464

  Total energy:                                              -477.71764611997600

  outer SCF iter =    1 RMS gradient =   0.99E-06 energy =       -477.7176461200
  outer SCF loop converged in   1 iterations or   19 steps


 ENERGY| Total FORCE_EVAL ( QS ) energy (a.u.):             -477.717646124726912


 ATOMIC FORCES in [a.u.]

 # Atom   Kind   Element          X              Y              Z
      1      1      N           0.00152065     0.00019908    -0.01212429
      2      2      C          -0.00413749    -0.00133465     0.00113409
      3      2      C           0.00363214    -0.00295147     0.00159483
      4      2      C           0.00075055     0.00456818     0.00152510
      5      2      C          -0.00222758    -0.00482898     0.00623987
      6      2      C          -0.00369010     0.00402938     0.00595818
      7      2      C           0.00483310     0.00079570     0.00631429
      8      1      N           0.00821466    -0.00273126    -0.01400350
      9      1      N          -0.00344784    -0.00395188    -0.01200283
     10      1      N           0.00046430     0.00610915    -0.01185983
     11      3      H           0.00356521     0.00332813     0.00579873
     12      3      H          -0.00138894    -0.00594725    -0.00503046
     13      3      H          -0.00545421     0.00114621     0.00552696
     14      3      H           0.00593129     0.00167494    -0.00395705
     15      3      H           0.00055495    -0.00482275     0.00577205
     16      3      H          -0.00373313     0.00457308    -0.00487028
     17      3      H          -0.00149120    -0.00071444    -0.00292226
     18      3      H           0.00062243     0.00277383     0.00077835
     19      3      H           0.00088868     0.00168141    -0.00259096
     20      3      H           0.00179928    -0.00213603     0.00072260
     21      3      H           0.00127124    -0.00133578    -0.00258447
     22      3      H          -0.00276952    -0.00037106     0.00054589
     23      1      N          -0.00160181     0.00033684     0.01416304
     24      2      C           0.00048531     0.00388909    -0.00455074
     25      2      C           0.00390937    -0.00261415    -0.00172341
     26      2      C          -0.00402084    -0.00203392    -0.00140513
     27      2      C           0.00517582     0.00066756    -0.00580325
     28      2      C          -0.00287478     0.00458064    -0.00611421
     29      2      C          -0.00090431    -0.00503814    -0.00579059
     30      1      N           0.00556226    -0.00289184     0.01251697
     31      1      N           0.00759503     0.00078368     0.01229779
     32      1      N          -0.00583600    -0.00617511     0.01207670
     33      3      H          -0.00437764     0.00409227     0.00352530
     34      3      H           0.00143102    -0.00515179    -0.00549747
     35      3      H           0.00567056     0.00176718     0.00523845
     36      3      H          -0.00541806     0.00182022    -0.00585007
     37      3      H          -0.00231526    -0.00580608     0.00411183
     38      3      H           0.00401726     0.00418703    -0.00518348
     39      3      H          -0.00273411    -0.00088591    -0.00092235
     40      3      H           0.00147278    -0.00129764     0.00288566
     41      3      H           0.00138351    -0.00220963    -0.00095334
     42      3      H           0.00034185     0.00123762     0.00265918
     43      3      H           0.00557594     0.00240618    -0.00021772
     44      3      H          -0.00576914    -0.00052423     0.00120157
     45      2      C           0.00156715    -0.00435290     0.00351845
     46      2      C          -0.00899593     0.00511957    -0.00848506
     47      2      C          -0.00069538    -0.00035317     0.00992378
     48      2      C          -0.00787332     0.00228717     0.00110599
     49      2      C           0.01040255    -0.00468964     0.00828630
     50      2      C           0.00076828    -0.00041849    -0.00901222
     51      1      N           0.00544474    -0.00273926     0.00421332
     52      1      N          -0.00410019    -0.00073165    -0.00540089
     53      2      C           0.00689642    -0.00239896    -0.00078906
     54      2      C          -0.00112515    -0.00032844    -0.00723240
     55      2      C           0.00522448    -0.00209124     0.00662293
     56      2      C          -0.00219676    -0.00262039    -0.00423831
     57      2      C          -0.00586623     0.00349217     0.01219091
     58      2      C          -0.01040632     0.00339885    -0.01174924
     59      2      C          -0.01344813     0.00559355     0.01820956
     60      2      C          -0.01241735     0.00598831    -0.01877718
     61      3      H          -0.00488592     0.00196987    -0.00489629
     62      3      H          -0.00844870     0.00211445     0.00608826
     63      3      H           0.00635876    -0.00356071     0.00753193
     64      3      H           0.00464246    -0.00149974    -0.00481059
     65      3      H           0.00813771    -0.00363968    -0.00752099
     66      3      H           0.00555603    -0.00221797     0.00482566
     67      3      H          -0.00449218     0.00156332     0.00456458
     68      3      H          -0.00740580     0.00191507    -0.00517929
     69      3      H           0.00923297    -0.00187271     0.00346072
     70      3      H           0.01143848    -0.00153875    -0.00265647
     71      2      C           0.00181963    -0.00062813     0.00684766
     72      2      C           0.00392660    -0.00251889    -0.00958268
     73      2      C           0.00808275    -0.00850289     0.01056270
     74      2      C          -0.00521164     0.00650685    -0.00010903
     75      2      C           0.00138965     0.00002903     0.00758272
     76      2      C          -0.00789559     0.00468938    -0.00551647
     77      1      N           0.00263749    -0.00415781     0.00548263
     78      1      N          -0.00419345     0.00525823    -0.00542257
     79      2      C           0.00349275    -0.00743900    -0.00036191
     80      2      C           0.00169011    -0.00143689    -0.00858579
     81      2      C           0.00069200    -0.00968880     0.00879408
     82      2      C           0.00248947     0.00235451    -0.00409882
     83      2      C          -0.00066859     0.00306032     0.00838294
     84      2      C          -0.00219397     0.00970990    -0.00897977
     85      2      C           0.00077798    -0.01241057     0.01888802
     86      2      C          -0.01409501     0.00169371    -0.01812566
     87      3      H           0.00377620    -0.00367842    -0.00345898
     88      3      H           0.00566625    -0.00577526     0.00635790
     89      3      H          -0.00514478     0.00735967     0.00636986
     90      3      H          -0.00321030     0.00395426    -0.00561697
     91      3      H           0.00371295    -0.00856978    -0.00539005
     92      3      H           0.00096462    -0.00481513     0.00576857
     93      3      H          -0.00098817     0.00552070     0.00311294
     94      3      H          -0.00104296     0.00729645    -0.00785958
     95      3      H          -0.00421302     0.00934035     0.00271509
     96      3      H           0.00698486    -0.00474925    -0.00583500
     97      2      C          -0.00095666     0.00261186     0.00367841
     98      2      C           0.00645353     0.00378217    -0.01199871
     99      2      C           0.00963701     0.00486629     0.01230524
    100      2      C          -0.00634904    -0.00409482     0.00048004
    101      2      C           0.00035380     0.00016223     0.00750705
    102      2      C          -0.00356361    -0.00258214    -0.00673370
    103      1      N           0.00269946     0.00455660     0.00628012
    104      1      N          -0.00573483    -0.00119194    -0.00467100
    105      2      C           0.00762303     0.00413559    -0.00062225
    106      2      C          -0.00930705    -0.00565172    -0.00907060
    107      2      C          -0.00130914    -0.00171455     0.00878271
    108      2      C          -0.00380879     0.00136132    -0.00452349
    109      2      C           0.00827714     0.00515751     0.00890423
    110      2      C           0.00088499     0.00040564    -0.00935021
    111      2      C           0.00954024     0.00687809     0.01872656
    112      2      C           0.01182606     0.00979278    -0.01854036
    113      3      H           0.00427713     0.00242571    -0.00406745
    114      3      H           0.00634614     0.00356812     0.00570824
    115      3      H          -0.00896313    -0.00384059     0.00733432
    116      3      H          -0.00550482    -0.00214805    -0.00519079
    117      3      H          -0.00648435    -0.00343057    -0.00784198
    118      3      H          -0.00440675    -0.00307026     0.00349988
    119      3      H           0.00405050     0.00281506     0.00547606
    120      3      H           0.00703704     0.00573982    -0.00555246
    121      3      H          -0.00696352    -0.00711481     0.00264497
    122      3      H          -0.00749041    -0.00713341    -0.00463752
 SUM OF ATOMIC FORCES           0.00319972    -0.00202950    -0.00312669     0.00491256

 --------------------------
 OPTIMIZATION STEP:      2
 --------------------------

 Number of electrons:                                                        340
 Number of occupied orbitals:                                                170
 Number of molecular orbitals:                                               170

 Number of orbital functions:                                               1154
 Number of independent orbital functions:                                   1154

 Extrapolation method: ASPC


 SCF WAVEFUNCTION OPTIMIZATION

  ----------------------------------- OT ---------------------------------------
  Minimizer      : CG                  : conjugate gradient
  Preconditioner : FULL_SINGLE_INVERSE : inversion of 
                                         H + eS - 2*(Sc)(c^T*H*c+const)(Sc)^T
  Precond_solver : DEFAULT
  Line search    : 2PNT                : 2 energies, one gradient
  stepsize       :    0.08000000                  energy_gap     :    0.08000000
  eps_taylor     :   0.10000E-15                  max_taylor     :             4
  ----------------------------------- OT ---------------------------------------

  Step     Update method      Time    Convergence         Total energy    Change
  ------------------------------------------------------------------------------
     1 OT CG       0.80E-01  146.3     0.00001133      -477.7176440145 -4.78E+02
     2 OT LS       0.13E+00  104.5                     -477.7176453962
     3 OT CG       0.13E+00  173.7     0.00000985      -477.7176456161 -1.60E-06
     4 OT LS       0.39E-01  104.6                     -477.7176440584
     5 OT CG       0.39E-01  173.8     0.00000378      -477.7176459836 -3.67E-07
     6 OT LS       0.66E-01  105.3                     -477.7176460602
     7 OT CG       0.66E-01  174.0     0.00000261      -477.7176460759 -9.24E-08
     8 OT LS       0.52E-01  105.1                     -477.7176461078
     9 OT CG       0.52E-01  174.9     0.00000133      -477.7176461104 -3.45E-08
    10 OT LS       0.67E-01  105.1                     -477.7176461215
    11 OT CG       0.67E-01  175.3     0.00000077      -477.7176461221 -1.17E-08

  *** SCF run converged in    11 steps ***


  Electronic density on regular grids:       -339.9999996003        0.0000003997
  Core density on regular grids:              339.9999979049       -0.0000020951
  Total charge density on r-space grids:       -0.0000016954
  Total charge density g-space grids:          -0.0000016954

  Overlap energy of the core charge distribution:               0.00002204554181
  Self energy of the core charge distribution:              -1144.16468558070414
  Core Hamiltonian energy:                                    352.95631189128733
  Hartree energy:                                             462.05178033598008
  Exchange-correlation energy:                               -148.56107481424021

  Total energy:                                              -477.71764612213519

  outer SCF iter =    1 RMS gradient =   0.77E-06 energy =       -477.7176461221
  outer SCF loop converged in   1 iterations or   11 steps


 ENERGY| Total FORCE_EVAL ( QS ) energy (a.u.):             -477.717646122135193


 Number of electrons:                                                        340
 Number of occupied orbitals:                                                170
 Number of molecular orbitals:                                               170

 Number of orbital functions:                                               1154
 Number of independent orbital functions:                                   1154

 Extrapolation method: ASPC


 SCF WAVEFUNCTION OPTIMIZATION

  ----------------------------------- OT ---------------------------------------
  Minimizer      : CG                  : conjugate gradient
  Preconditioner : FULL_SINGLE_INVERSE : inversion of 
                                         H + eS - 2*(Sc)(c^T*H*c+const)(Sc)^T
  Precond_solver : DEFAULT
  Line search    : 2PNT                : 2 energies, one gradient
  stepsize       :    0.08000000                  energy_gap     :    0.08000000
  eps_taylor     :   0.10000E-15                  max_taylor     :             4
  ----------------------------------- OT ---------------------------------------

  Step     Update method      Time    Convergence         Total energy    Change
  ------------------------------------------------------------------------------
     1 OT CG       0.80E-01  146.7     0.00055615      -477.7249241608 -4.78E+02
     2 OT LS       0.13E+00  106.0                     -477.7282879835
     3 OT CG       0.13E+00  175.1     0.00037468      -477.7288775173 -3.95E-03
     4 OT LS       0.59E-01  105.5                     -477.7285314757
     5 OT CG       0.59E-01  174.5     0.00014389      -477.7296969671 -8.19E-04
     6 OT LS       0.76E-01  104.6                     -477.7298435406
     7 OT CG       0.76E-01  173.7     0.00009716      -477.7298505877 -1.54E-04
     8 OT LS       0.48E-01  105.4                     -477.7298805421
     9 OT CG       0.48E-01  174.0     0.00004666      -477.7298951171 -4.45E-05
    10 OT LS       0.65E-01  105.5                     -477.7299080469
    11 OT CG       0.65E-01  173.8     0.00002606      -477.7299089781 -1.39E-05
    12 OT LS       0.49E-01  105.7                     -477.7299118690
    13 OT CG       0.49E-01  173.0     0.00001481      -477.7299122263 -3.25E-06
    14 OT LS       0.58E-01  105.3                     -477.7299134485
    15 OT CG       0.58E-01  173.0     0.00000689      -477.7299134832 -1.26E-06
    16 OT LS       0.66E-01  105.4                     -477.7299137850
    17 OT CG       0.66E-01  173.3     0.00000429      -477.7299137887 -3.06E-07
    18 OT LS       0.51E-01  104.6                     -477.7299138743
    19 OT CG       0.51E-01  173.9     0.00000224      -477.7299138815 -9.28E-08
    20 OT LS       0.57E-01  105.4                     -477.7299139092
    21 OT CG       0.57E-01  173.5     0.00000136      -477.7299139095 -2.79E-08
    22 OT LS       0.58E-01  105.8                     -477.7299139201
    23 OT CG       0.58E-01  173.2     0.00000084      -477.7299139201 -1.06E-08

  *** SCF run converged in    23 steps ***


  Electronic density on regular grids:       -339.9999995921        0.0000004079
  Core density on regular grids:              339.9999979082       -0.0000020918
  Total charge density on r-space grids:       -0.0000016839
  Total charge density g-space grids:          -0.0000016839

  Overlap energy of the core charge distribution:               0.00001944003202
  Self energy of the core charge distribution:              -1144.16468558070414
  Core Hamiltonian energy:                                    352.18172589288395
  Hartree energy:                                             462.58101425742410
  Exchange-correlation energy:                               -148.32798792970408

  Total energy:                                              -477.72991392006816

  outer SCF iter =    1 RMS gradient =   0.84E-06 energy =       -477.7299139201
  outer SCF loop converged in   1 iterations or   23 steps


 ENERGY| Total FORCE_EVAL ( QS ) energy (a.u.):             -477.729913920068157


 Number of electrons:                                                        340
 Number of occupied orbitals:                                                170
 Number of molecular orbitals:                                               170

 Number of orbital functions:                                               1154
 Number of independent orbital functions:                                   1154

 Extrapolation method: ASPC


 SCF WAVEFUNCTION OPTIMIZATION

  ----------------------------------- OT ---------------------------------------
  Minimizer      : CG                  : conjugate gradient
  Preconditioner : FULL_SINGLE_INVERSE : inversion of 
                                         H + eS - 2*(Sc)(c^T*H*c+const)(Sc)^T
  Precond_solver : DEFAULT
  Line search    : 2PNT                : 2 energies, one gradient
  stepsize       :    0.08000000                  energy_gap     :    0.08000000
  eps_taylor     :   0.10000E-15                  max_taylor     :             4
  ----------------------------------- OT ---------------------------------------

  Step     Update method      Time    Convergence         Total energy    Change
  ------------------------------------------------------------------------------
     1 OT CG       0.80E-01  147.3     0.00023629      -477.7074630884 -4.78E+02
     2 OT LS       0.14E+00  105.5                     -477.7080863103
     3 OT CG       0.14E+00  174.6     0.00014231      -477.7082216700 -7.59E-04
     4 OT LS       0.65E-01  105.0                     -477.7081856205
     5 OT CG       0.65E-01  173.3     0.00005776      -477.7083507570 -1.29E-04
     6 OT LS       0.82E-01  105.2                     -477.7083765255
     7 OT CG       0.82E-01  173.9     0.00003463      -477.7083777350 -2.70E-05
     8 OT LS       0.54E-01  105.3                     -477.7083822000
     9 OT CG       0.54E-01  174.5     0.00001721      -477.7083840340 -6.30E-06
    10 OT LS       0.68E-01  104.7                     -477.7083859115
    11 OT CG       0.68E-01  173.4     0.00000886      -477.7083859953 -1.96E-06
    12 OT LS       0.58E-01  104.9                     -477.7083864310
    13 OT CG       0.58E-01  173.7     0.00000521      -477.7083864428 -4.48E-07
    14 OT LS       0.59E-01  104.8                     -477.7083866008
    15 OT CG       0.59E-01  173.7     0.00000239      -477.7083866008 -1.58E-07
    16 OT LS       0.83E-01  105.0                     -477.7083866437
    17 OT CG       0.83E-01  174.1     0.00000139      -477.7083866476 -4.67E-08
    18 OT LS       0.56E-01  105.4                     -477.7083866556
    19 OT CG       0.56E-01  174.4     0.00000081      -477.7083866581 -1.06E-08

  *** SCF run converged in    19 steps ***


  Electronic density on regular grids:       -339.9999995782        0.0000004218
  Core density on regular grids:              339.9999979083       -0.0000020917
  Total charge density on r-space grids:       -0.0000016699
  Total charge density g-space grids:          -0.0000016699

  Overlap energy of the core charge distribution:               0.00001773032498
  Self energy of the core charge distribution:              -1144.16468558070414
  Core Hamiltonian energy:                                    351.01535801463126
  Hartree energy:                                             463.40411560392363
  Exchange-correlation energy:                               -147.96319242629968

  Total energy:                                              -477.70838665812391

  outer SCF iter =    1 RMS gradient =   0.81E-06 energy =       -477.7083866581
  outer SCF loop converged in   1 iterations or   19 steps


 ENERGY| Total FORCE_EVAL ( QS ) energy (a.u.):             -477.708386658123914


 *******************************************************************************
 ***                 MNBRACK - NUMBER OF ENERGY EVALUATIONS :       3        ***
 *******************************************************************************

 Number of electrons:                                                        340
 Number of occupied orbitals:                                                170
 Number of molecular orbitals:                                               170

 Number of orbital functions:                                               1154
 Number of independent orbital functions:                                   1154

 Extrapolation method: ASPC


 SCF WAVEFUNCTION OPTIMIZATION

  ----------------------------------- OT ---------------------------------------
  Minimizer      : CG                  : conjugate gradient
  Preconditioner : FULL_SINGLE_INVERSE : inversion of 
                                         H + eS - 2*(Sc)(c^T*H*c+const)(Sc)^T
  Precond_solver : DEFAULT
  Line search    : 2PNT                : 2 energies, one gradient
  stepsize       :    0.08000000                  energy_gap     :    0.08000000
  eps_taylor     :   0.10000E-15                  max_taylor     :             4
  ----------------------------------- OT ---------------------------------------

  Step     Update method      Time    Convergence         Total energy    Change
  ------------------------------------------------------------------------------
     1 OT CG       0.80E-01  146.1     0.00187982      -477.6727205787 -4.78E+02
     2 OT LS       0.13E+00  105.9                     -477.7114007637
     3 OT CG       0.13E+00  173.4     0.00124940      -477.7184951783 -4.58E-02
     4 OT LS       0.59E-01  105.3                     -477.7135610900
     5 OT CG       0.59E-01  173.9     0.00049228      -477.7274547941 -8.96E-03
     6 OT LS       0.71E-01  105.0                     -477.7290945971
     7 OT CG       0.71E-01  173.5     0.00034325      -477.7291458107 -1.69E-03
     8 OT LS       0.47E-01  105.5                     -477.7295389722
     9 OT CG       0.47E-01  174.6     0.00016441      -477.7296871064 -5.41E-04
    10 OT LS       0.62E-01  105.6                     -477.7298416312
    11 OT CG       0.62E-01  174.4     0.00009526      -477.7298514465 -1.64E-04
    12 OT LS       0.47E-01  105.2                     -477.7298887725
    13 OT CG       0.47E-01  173.5     0.00005058      -477.7298931326 -4.17E-05
    14 OT LS       0.63E-01  105.2                     -477.7299078494
    15 OT CG       0.63E-01  173.5     0.00002388      -477.7299088500 -1.57E-05
    16 OT LS       0.62E-01  105.1                     -477.7299123248
    17 OT CG       0.62E-01  173.7     0.00001515      -477.7299123251 -3.48E-06
    18 OT LS       0.49E-01  105.0                     -477.7299133383
    19 OT CG       0.49E-01  173.9     0.00000784      -477.7299134216 -1.10E-06
    20 OT LS       0.54E-01  104.6                     -477.7299137456
    21 OT CG       0.54E-01  173.7     0.00000454      -477.7299137492 -3.28E-07
    22 OT LS       0.57E-01  105.9                     -477.7299138637
    23 OT CG       0.57E-01  174.0     0.00000262      -477.7299138639 -1.15E-07
    24 OT LS       0.58E-01  104.8                     -477.7299139031
    25 OT CG       0.58E-01  174.4     0.00000147      -477.7299139031 -3.92E-08
    26 OT LS       0.68E-01  105.5                     -477.7299139173
    27 OT CG       0.68E-01  174.0     0.00000094      -477.7299139176 -1.45E-08

  *** SCF run converged in    27 steps ***


  Electronic density on regular grids:       -339.9999995921        0.0000004079
  Core density on regular grids:              339.9999979082       -0.0000020918
  Total charge density on r-space grids:       -0.0000016839
  Total charge density g-space grids:          -0.0000016839

  Overlap energy of the core charge distribution:               0.00001944003202
  Self energy of the core charge distribution:              -1144.16468558070414
  Core Hamiltonian energy:                                    352.18179229173734
  Hartree energy:                                             462.58096220340860
  Exchange-correlation energy:                               -148.32800227212044

  Total energy:                                              -477.72991391764663

  outer SCF iter =    1 RMS gradient =   0.94E-06 energy =       -477.7299139176
  outer SCF loop converged in   1 iterations or   27 steps


 ENERGY| Total FORCE_EVAL ( QS ) energy (a.u.):             -477.729913922750541


 ATOMIC FORCES in [a.u.]

 # Atom   Kind   Element          X              Y              Z
      1      1      N           0.00035969     0.00006795    -0.00060554
      2      2      C          -0.00818353    -0.00217479     0.00548058
      3      2      C           0.00567599    -0.00598926     0.00612168
      4      2      C           0.00179083     0.00815408     0.00624935
      5      2      C           0.00291502    -0.01308310     0.00563864
      6      2      C          -0.01329407     0.00405729     0.00372020
      7      2      C           0.00988086     0.00910728     0.00575357
      8      1      N          -0.00278550     0.00375429     0.00608514
      9      1      N           0.00467111    -0.00019629     0.00469644
     10      1      N          -0.00147507    -0.00394332     0.00526135
     11      3      H           0.00308460     0.00176083    -0.00257105
     12      3      H           0.00239652    -0.00609901    -0.00335259
     13      3      H          -0.00286837     0.00155110    -0.00268705
     14      3      H           0.00410467     0.00485469    -0.00253442
     15      3      H           0.00023501    -0.00324013    -0.00260823
     16      3      H          -0.00578647     0.00131005    -0.00354089
     17      3      H           0.00040607     0.00212916    -0.00303972
     18      3      H          -0.00396270     0.00369567    -0.00174400
     19      3      H           0.00236057    -0.00147078    -0.00289554
     20      3      H           0.00529299     0.00152962    -0.00143334
     21      3      H          -0.00216947    -0.00101646    -0.00290713
     22      3      H          -0.00115649    -0.00498544    -0.00178067
     23      1      N          -0.00165055     0.00042507     0.00606914
     24      2      C           0.00549504     0.00433316    -0.00701905
     25      2      C           0.00529207    -0.00576115    -0.00625864
     26      2      C          -0.00763294    -0.00115737    -0.00659627
     27      2      C           0.01019079     0.00883967    -0.00468331
     28      2      C          -0.01249324     0.00513999    -0.00528007
     29      2      C          -0.00003817    -0.00771815    -0.00332167
     30      1      N          -0.00256681     0.00395693    -0.00509168
     31      1      N          -0.00561181     0.00239373    -0.00580578
     32      1      N           0.00489025     0.00032734    -0.00559833
     33      3      H          -0.00664288     0.00079043     0.00172954
     34      3      H          -0.00076791    -0.00263312     0.00131543
     35      3      H           0.00410097     0.00525035     0.00393509
     36      3      H          -0.00338329     0.00142796     0.00255101
     37      3      H           0.00169943    -0.00624072     0.00298748
     38      3      H           0.00249735     0.00208889     0.00331575
     39      3      H          -0.00136405    -0.00587497     0.00120148
     40      3      H          -0.00201425    -0.00102221     0.00307954
     41      3      H           0.00493106     0.00115205     0.00165107
     42      3      H           0.00166823    -0.00190188     0.00268275
     43      3      H          -0.00032551     0.00353808     0.00174896
     44      3      H          -0.00234315     0.00228164     0.00194068
     45      2      C          -0.00358957    -0.00124046     0.00001093
     46      2      C          -0.00103530     0.00054013     0.00033372
     47      2      C          -0.00479933     0.00212630     0.00076592
     48      2      C          -0.00052961    -0.00059874    -0.00019700
     49      2      C          -0.00085911     0.00025013    -0.00069451
     50      2      C           0.00359317    -0.00241363     0.00000452
     51      1      N           0.00509440    -0.00259602    -0.00065427
     52      1      N          -0.00465278    -0.00062821     0.00035142
     53      2      C          -0.00010622    -0.00019608     0.00024862
     54      2      C           0.00383026    -0.00158086     0.00032313
     55      2      C           0.00163316    -0.00145005     0.00058825
     56      2      C          -0.00032292    -0.00210750    -0.00062075
     57      2      C          -0.00366936     0.00119450    -0.00210677
     58      2      C           0.00040330     0.00045761    -0.00069717
     59      2      C           0.01095128    -0.00632400    -0.00024243
     60      2      C           0.00934751    -0.00710124    -0.00026585
     61      3      H          -0.00539891     0.00231864    -0.00493147
     62      3      H          -0.00371935     0.00058615     0.00413027
     63      3      H           0.00680886    -0.00359609     0.00735328
     64      3      H           0.00110956    -0.00037782    -0.00353789
     65      3      H           0.00306614    -0.00173553    -0.00449717
     66      3      H           0.00299483    -0.00133682     0.00351806
     67      3      H          -0.00439950     0.00167018     0.00491527
     68      3      H          -0.00792281     0.00215956    -0.00574035
     69      3      H          -0.00163790     0.00177385     0.00069597
     70      3      H           0.00028782     0.00257912    -0.00036849
     71      2      C          -0.00132395     0.00104719    -0.00094808
     72      2      C           0.00448517    -0.00307746     0.00122441
     73      2      C          -0.00020579     0.00033032     0.00084123
     74      2      C           0.00063841     0.00000721     0.00015752
     75      2      C          -0.00335062     0.00405142     0.00089795
     76      2      C          -0.00190512     0.00061094     0.00146738
     77      1      N           0.00155381    -0.00334982    -0.00121348
     78      1      N          -0.00292157     0.00403606     0.00062261
     79      2      C           0.00143024    -0.00018385    -0.00023360
     80      2      C           0.00174308    -0.00517699    -0.00046451
     81      2      C           0.00013708    -0.00188908    -0.00013495
     82      2      C           0.00252381    -0.00188878    -0.00001934
     83      2      C          -0.00033733     0.00471320    -0.00048163
     84      2      C           0.00033485    -0.00073220     0.00072614
     85      2      C           0.00050987     0.01154871    -0.00025694
     86      2      C           0.01199544    -0.00426031    -0.00011102
     87      3      H           0.00224117    -0.00166060    -0.00303753
     88      3      H           0.00602671    -0.00622616     0.00680586
     89      3      H          -0.00139029     0.00307419     0.00399516
     90      3      H          -0.00330600     0.00354541    -0.00503505
     91      3      H           0.00213812    -0.00374997    -0.00377660
     92      3      H           0.00090875    -0.00534783     0.00576624
     93      3      H           0.00011512     0.00198909     0.00233379
     94      3      H          -0.00116271     0.00720703    -0.00760169
     95      3      H          -0.00171273    -0.00188601     0.00096731
     96      3      H          -0.00308618    -0.00099882    -0.00219983
     97      2      C          -0.00134479     0.00152748    -0.00027794
     98      2      C           0.00268384     0.00216122     0.00195588
     99      2      C           0.00006598    -0.00051515     0.00031140
    100      2      C          -0.00034047    -0.00006963    -0.00001511
    101      2      C          -0.00338612    -0.00218461     0.00000395
    102      2      C          -0.00141620    -0.00072930    -0.00060942
    103      1      N           0.00210423     0.00443430    -0.00007467
    104      1      N          -0.00506797    -0.00149823     0.00071978
    105      2      C           0.00085627    -0.00021539     0.00004847
    106      2      C           0.00083008     0.00049701     0.00053024
    107      2      C          -0.00413450    -0.00222484    -0.00073802
    108      2      C           0.00095696     0.00332113    -0.00034331
    109      2      C           0.00109916     0.00111588    -0.00025178
    110      2      C           0.00489641     0.00250892    -0.00038192
    111      2      C          -0.00966397    -0.00526341    -0.00031206
    112      2      C          -0.01099755    -0.00516632     0.00040701
    113      3      H           0.00441607     0.00255841    -0.00455540
    114      3      H           0.00707636     0.00385540     0.00641647
    115      3      H          -0.00384455    -0.00115259     0.00440767
    116      3      H          -0.00299141    -0.00097989    -0.00369687
    117      3      H          -0.00672604    -0.00369998    -0.00770475
    118      3      H          -0.00138810    -0.00087778     0.00261453
    119      3      H           0.00450401     0.00311978     0.00551387
    120      3      H           0.00296245     0.00248267    -0.00380159
    121      3      H           0.00165153     0.00029376     0.00100923
    122      3      H           0.00181866     0.00028204    -0.00150222
 SUM OF ATOMIC FORCES           0.00260015    -0.00290399     0.00050991     0.00393115

 Number of electrons:                                                        340
 Number of occupied orbitals:                                                170
 Number of molecular orbitals:                                               170

 Number of orbital functions:                                               1154
 Number of independent orbital functions:                                   1154

 Extrapolation method: ASPC


 SCF WAVEFUNCTION OPTIMIZATION

  ----------------------------------- OT ---------------------------------------
  Minimizer      : CG                  : conjugate gradient
  Preconditioner : FULL_SINGLE_INVERSE : inversion of 
                                         H + eS - 2*(Sc)(c^T*H*c+const)(Sc)^T
  Precond_solver : DEFAULT
  Line search    : 2PNT                : 2 energies, one gradient
  stepsize       :    0.08000000                  energy_gap     :    0.08000000
  eps_taylor     :   0.10000E-15                  max_taylor     :             4
  ----------------------------------- OT ---------------------------------------

  Step     Update method      Time    Convergence         Total energy    Change
  ------------------------------------------------------------------------------
     1 OT CG       0.80E-01  147.0     0.00321168      -477.5562195142 -4.78E+02
     2 OT LS       0.13E+00  105.2                     -477.6692643953
     3 OT CG       0.13E+00  173.4     0.00213194      -477.6905746705 -1.34E-01
     4 OT LS       0.62E-01  105.3                     -477.6832886494
     5 OT CG       0.62E-01  174.2     0.00077782      -477.7186959564 -2.81E-02
     6 OT LS       0.84E-01  105.8                     -477.7233759516
     7 OT CG       0.84E-01  174.7     0.00049459      -477.7237125704 -5.02E-03
     8 OT LS       0.52E-01  106.0                     -477.7244716974
     9 OT CG       0.52E-01  173.3     0.00024617      -477.7249572245 -1.24E-03
    10 OT LS       0.65E-01  105.4                     -477.7253294438
    11 OT CG       0.65E-01  174.1     0.00012647      -477.7253461887 -3.89E-04
    12 OT LS       0.56E-01  105.6                     -477.7254322244
    13 OT CG       0.56E-01  174.3     0.00007223      -477.7254345417 -8.84E-05
    14 OT LS       0.61E-01  105.5                     -477.7254655066
    15 OT CG       0.61E-01  173.5     0.00003270      -477.7254656787 -3.11E-05
    16 OT LS       0.73E-01  105.3                     -477.7254730900
    17 OT CG       0.73E-01  173.9     0.00001895      -477.7254732889 -7.61E-06
    18 OT LS       0.55E-01  106.1                     -477.7254750055
    19 OT CG       0.55E-01  173.5     0.00001030      -477.7254752131 -1.92E-06
    20 OT LS       0.60E-01  105.4                     -477.7254758304
    21 OT CG       0.60E-01  173.6     0.00000592      -477.7254758351 -6.22E-07
    22 OT LS       0.66E-01  105.2                     -477.7254760590
    23 OT CG       0.66E-01  174.3     0.00000339      -477.7254760608 -2.26E-07
    24 OT LS       0.65E-01  105.3                     -477.7254761336
    25 OT CG       0.65E-01  174.6     0.00000207      -477.7254761336 -7.28E-08
    26 OT LS       0.77E-01  105.3                     -477.7254761652
    27 OT CG       0.77E-01  174.3     0.00000124      -477.7254761661 -3.25E-08
    28 OT LS       0.80E-01  105.8                     -477.7254761782
    29 OT CG       0.80E-01  174.1     0.00000086      -477.7254761782 -1.21E-08

  *** SCF run converged in    29 steps ***


  Electronic density on regular grids:       -339.9999995833        0.0000004167
  Core density on regular grids:              339.9999979120       -0.0000020880
  Total charge density on r-space grids:       -0.0000016713
  Total charge density g-space grids:          -0.0000016713

  Overlap energy of the core charge distribution:               0.00001821248071
  Self energy of the core charge distribution:              -1144.16468558070414
  Core Hamiltonian energy:                                    351.58511375801544
  Hartree energy:                                             462.99774740623707
  Exchange-correlation energy:                               -148.14366997420069

  Total energy:                                              -477.72547617817162

  outer SCF iter =    1 RMS gradient =   0.86E-06 energy =       -477.7254761782
  outer SCF loop converged in   1 iterations or   29 steps


 ENERGY| Total FORCE_EVAL ( QS ) energy (a.u.):             -477.725476181907652


 ATOMIC FORCES in [a.u.]

 # Atom   Kind   Element          X              Y              Z
      1      1      N          -0.00066574    -0.00003833     0.00733953
      2      2      C          -0.01143766    -0.00291658     0.00860219
      3      2      C           0.00739972    -0.00841217     0.00937596
      4      2      C           0.00260743     0.01108858     0.00966110
      5      2      C           0.00692933    -0.01976586     0.00523676
      6      2      C          -0.02097789     0.00420323     0.00209160
      7      2      C           0.01403181     0.01571792     0.00537983
      8      1      N          -0.01331782     0.00996246     0.02310251
      9      1      N           0.01236652     0.00342731     0.01891052
     10      1      N          -0.00310692    -0.01347725     0.01965546
     11      3      H           0.00269320     0.00051707    -0.00887388
     12      3      H           0.00538486    -0.00617225    -0.00201650
     13      3      H          -0.00084502     0.00186596    -0.00886150
     14      3      H           0.00262663     0.00734354    -0.00140684
     15      3      H          -0.00004745    -0.00198764    -0.00891616
     16      3      H          -0.00736837    -0.00128916    -0.00247915
     17      3      H           0.00189318     0.00440213    -0.00310291
     18      3      H          -0.00752652     0.00440195    -0.00367214
     19      3      H           0.00354251    -0.00396145    -0.00310336
     20      3      H           0.00799387     0.00437828    -0.00307530
     21      3      H          -0.00490111    -0.00078514    -0.00313160
     22      3      H           0.00010158    -0.00856441    -0.00355555
     23      1      N          -0.00161255     0.00046402    -0.00289132
     24      2      C           0.00943893     0.00466243    -0.00866490
     25      2      C           0.00641134    -0.00831183    -0.00951372
     26      2      C          -0.01058112    -0.00047659    -0.01034162
     27      2      C           0.01431898     0.01532453    -0.00387391
     28      2      C          -0.02018448     0.00572055    -0.00470802
     29      2      C           0.00055651    -0.00977600    -0.00150767
     30      1      N          -0.01031118     0.01037838    -0.01977352
     31      1      N          -0.01790438     0.00415618    -0.02077612
     32      1      N           0.01516639     0.00641509    -0.02061783
     33      3      H          -0.00837837    -0.00180923     0.00029578
     34      3      H          -0.00250859    -0.00065421     0.00649681
     35      3      H           0.00282922     0.00797648     0.00288708
     36      3      H          -0.00175573     0.00115329     0.00888794
     37      3      H           0.00485950    -0.00653717     0.00209605
     38      3      H           0.00132505     0.00041554     0.00969499
     39      3      H          -0.00029290    -0.00973260     0.00282084
     40      3      H          -0.00478446    -0.00082559     0.00319980
     41      3      H           0.00768040     0.00376484     0.00364116
     42      3      H           0.00274181    -0.00438203     0.00266840
     43      3      H          -0.00491363     0.00438391     0.00324011
     44      3      H           0.00035620     0.00447944     0.00248733
     45      2      C          -0.00768901     0.00119417    -0.00257351
     46      2      C           0.00529200    -0.00310267     0.00709189
     47      2      C          -0.00810847     0.00408724    -0.00622768
     48      2      C           0.00511836    -0.00283078    -0.00099661
     49      2      C          -0.00975099     0.00411968    -0.00770899
     50      2      C           0.00591373    -0.00398683     0.00688528
     51      1      N           0.00479629    -0.00247121    -0.00451618
     52      1      N          -0.00508609    -0.00051705     0.00484516
     53      2      C          -0.00551755     0.00149070     0.00085152
     54      2      C           0.00774323    -0.00257429     0.00612312
     55      2      C          -0.00125890    -0.00092929    -0.00396809
     56      2      C           0.00113460    -0.00171399     0.00202420
     57      2      C          -0.00191552    -0.00060849    -0.01289150
     58      2      C           0.00882869    -0.00185986     0.00772334
     59      2      C           0.03153037    -0.01659093    -0.01638560
     60      2      C           0.02744449    -0.01819496     0.01554030
     61      3      H          -0.00583052     0.00259990    -0.00497833
     62      3      H          -0.00002745    -0.00060559     0.00262551
     63      3      H           0.00719524    -0.00363893     0.00723301
     64      3      H          -0.00167226     0.00049604    -0.00254300
     65      3      H          -0.00086861    -0.00025904    -0.00216745
     66      3      H           0.00096977    -0.00064165     0.00248510
     67      3      H          -0.00433544     0.00175327     0.00519715
     68      3      H          -0.00837508     0.00236415    -0.00620705
     69      3      H          -0.00967880     0.00440708    -0.00104506
     70      3      H          -0.00802218     0.00554624     0.00099535
     71      2      C          -0.00383761     0.00242133    -0.00670721
     72      2      C           0.00493982    -0.00361307     0.00945634
     73      2      C          -0.00668013     0.00728385    -0.00678401
     74      2      C           0.00517615    -0.00501746     0.00059574
     75      2      C          -0.00713613     0.00724525    -0.00432651
     76      2      C           0.00290981    -0.00265929     0.00687751
     77      1      N           0.00063371    -0.00260015    -0.00647394
     78      1      N          -0.00184148     0.00295842     0.00557826
     79      2      C          -0.00014656     0.00538710    -0.00031149
     80      2      C           0.00180133    -0.00817405     0.00577989
     81      2      C          -0.00031280     0.00434602    -0.00701035
     82      2      C           0.00258912    -0.00527244     0.00300557
     83      2      C          -0.00012664     0.00608916    -0.00723072
     84      2      C           0.00233073    -0.00892433     0.00835254
     85      2      C           0.00045209     0.03155917    -0.01662550
     86      2      C           0.03404112    -0.00926770     0.01517087
     87      3      H           0.00102004    -0.00005440    -0.00270677
     88      3      H           0.00634862    -0.00661322     0.00718791
     89      3      H           0.00152043    -0.00024585     0.00217516
     90      3      H          -0.00338148     0.00322717    -0.00457505
     91      3      H           0.00091040     0.00000746    -0.00253496
     92      3      H           0.00087523    -0.00578467     0.00578066
     93      3      H           0.00098416    -0.00079009     0.00173196
     94      3      H          -0.00125844     0.00715967    -0.00741129
     95      3      H           0.00020056    -0.01017713    -0.00003630
     96      3      H          -0.01050070     0.00173951     0.00021855
     97      2      C          -0.00165494     0.00069404    -0.00313152
     98      2      C          -0.00029193     0.00087642     0.01246503
     99      2      C          -0.00743856    -0.00473165    -0.00885335
    100      2      C           0.00426731     0.00306045    -0.00021341
    101      2      C          -0.00632073    -0.00402303    -0.00576762
    102      2      C           0.00030022     0.00076995     0.00399865
    103      1      N           0.00158876     0.00430479    -0.00539062
    104      1      N          -0.00450067    -0.00171642     0.00515059
    105      2      C          -0.00435326    -0.00352041     0.00035678
    106      2      C           0.00880798     0.00530993     0.00804292
    107      2      C          -0.00643082    -0.00269331    -0.00800749
    108      2      C           0.00473537     0.00490147     0.00278078
    109      2      C          -0.00463890    -0.00213831    -0.00728881
    110      2      C           0.00810197     0.00423502     0.00653269
    111      2      C          -0.02568402    -0.01521654    -0.01664064
    112      2      C          -0.03034085    -0.01766515     0.01682403
    113      3      H           0.00453902     0.00267007    -0.00494920
    114      3      H           0.00769896     0.00410594     0.00700776
    115      3      H           0.00012389     0.00092334     0.00215677
    116      3      H          -0.00100394    -0.00005930    -0.00251701
    117      3      H          -0.00693963    -0.00393538    -0.00761720
    118      3      H           0.00098804     0.00084739     0.00192897
    119      3      H           0.00488014     0.00337398     0.00556205
    120      3      H          -0.00021045    -0.00005863    -0.00245984
    121      3      H           0.00799235     0.00581817     0.00007445
    122      3      H           0.00863318     0.00583498     0.00050333
 SUM OF ATOMIC FORCES           0.00202285    -0.00354140     0.00004508     0.00407866

 Number of electrons:                                                        340
 Number of occupied orbitals:                                                170
 Number of molecular orbitals:                                               170

 Number of orbital functions:                                               1154
 Number of independent orbital functions:                                   1154

 Extrapolation method: ASPC


 SCF WAVEFUNCTION OPTIMIZATION

  ----------------------------------- OT ---------------------------------------
  Minimizer      : CG                  : conjugate gradient
  Preconditioner : FULL_SINGLE_INVERSE : inversion of 
                                         H + eS - 2*(Sc)(c^T*H*c+const)(Sc)^T
  Precond_solver : DEFAULT
  Line search    : 2PNT                : 2 energies, one gradient
  stepsize       :    0.08000000                  energy_gap     :    0.08000000
  eps_taylor     :   0.10000E-15                  max_taylor     :             4
  ----------------------------------- OT ---------------------------------------

  Step     Update method      Time    Convergence         Total energy    Change
  ------------------------------------------------------------------------------
     1 OT CG       0.80E-01  147.0     0.00295279      -477.5890236750 -4.78E+02
     2 OT LS       0.13E+00  105.8                     -477.6846405320
     3 OT CG       0.13E+00  174.0     0.00194242      -477.7023857612 -1.13E-01
     4 OT LS       0.59E-01  105.5                     -477.6900211262
     5 OT CG       0.59E-01  173.6     0.00077987      -477.7239848803 -2.16E-02
     6 OT LS       0.70E-01  105.3                     -477.7280364578
     7 OT CG       0.70E-01  173.7     0.00054395      -477.7281381936 -4.15E-03
     8 OT LS       0.47E-01  105.3                     -477.7291686103
     9 OT CG       0.47E-01  173.2     0.00025971      -477.7294980788 -1.36E-03
    10 OT LS       0.62E-01  105.1                     -477.7298826680
    11 OT CG       0.62E-01  174.4     0.00015126      -477.7299063409 -4.08E-04
    12 OT LS       0.46E-01  104.3                     -477.7299994606
    13 OT CG       0.46E-01  174.4     0.00008015      -477.7300106493 -1.04E-04
    14 OT LS       0.63E-01  105.1                     -477.7300475597
    15 OT CG       0.63E-01  174.7     0.00003714      -477.7300502372 -3.96E-05
    16 OT LS       0.65E-01  105.1                     -477.7300589665
    17 OT CG       0.65E-01  174.2     0.00002341      -477.7300589729 -8.74E-06
    18 OT LS       0.49E-01  105.4                     -477.7300613277
    19 OT CG       0.49E-01  173.5     0.00001210      -477.7300615995 -2.63E-06
    20 OT LS       0.55E-01  104.9                     -477.7300623740
    21 OT CG       0.55E-01  174.3     0.00000715      -477.7300623825 -7.83E-07
    22 OT LS       0.55E-01  104.8                     -477.7300626599
    23 OT CG       0.55E-01  174.6     0.00000415      -477.7300626600 -2.78E-07
    24 OT LS       0.57E-01  105.4                     -477.7300627562
    25 OT CG       0.57E-01  174.3     0.00000236      -477.7300627562 -9.62E-08
    26 OT LS       0.67E-01  104.8                     -477.7300627919
    27 OT CG       0.67E-01  173.3     0.00000150      -477.7300627927 -3.65E-08
    28 OT LS       0.60E-01  104.7                     -477.7300628058
    29 OT CG       0.60E-01  173.7     0.00000100      -477.7300628060 -1.32E-08
    30 OT LS       0.65E-01  105.1                     -477.7300628123
    31 OT CG       0.65E-01  173.9     0.00000061      -477.7300628124 -6.44E-09

  *** SCF run converged in    31 steps ***


  Electronic density on regular grids:       -339.9999995917        0.0000004083
  Core density on regular grids:              339.9999979093       -0.0000020907
  Total charge density on r-space grids:       -0.0000016824
  Total charge density g-space grids:          -0.0000016824

  Overlap energy of the core charge distribution:               0.00001920285435
  Self energy of the core charge distribution:              -1144.16468558070414
  Core Hamiltonian energy:                                    352.08840304079973
  Hartree energy:                                             462.64566345132874
  Exchange-correlation energy:                               -148.29946292667319

  Total energy:                                              -477.73006281239446

  outer SCF iter =    1 RMS gradient =   0.61E-06 energy =       -477.7300628124
  outer SCF loop converged in   1 iterations or   31 steps


 ENERGY| Total FORCE_EVAL ( QS ) energy (a.u.):             -477.730062814654389


 ATOMIC FORCES in [a.u.]

 # Atom   Kind   Element          X              Y              Z
      1      1      N           0.00020271     0.00005154     0.00074127
      2      2      C          -0.00868341    -0.00228395     0.00598190
      3      2      C           0.00593534    -0.00636307     0.00664404
      4      2      C           0.00191825     0.00860173     0.00679624
      5      2      C           0.00353868    -0.01410742     0.00557279
      6      2      C          -0.01447730     0.00407265     0.00346033
      7      2      C           0.01051358     0.01012734     0.00569176
      8      1      N          -0.00430048     0.00464679     0.00865053
      9      1      N           0.00578220     0.00032344     0.00683174
     10      1      N          -0.00172084    -0.00531932     0.00743327
     11      3      H           0.00302472     0.00156848    -0.00356375
     12      3      H           0.00285884    -0.00611317    -0.00314660
     13      3      H          -0.00255407     0.00160025    -0.00366018
     14      3      H           0.00387819     0.00524097    -0.00236027
     15      3      H           0.00019283    -0.00304641    -0.00360197
     16      3      H          -0.00603359     0.00090931    -0.00337738
     17      3      H           0.00063673     0.00247909    -0.00305113
     18      3      H          -0.00451738     0.00380615    -0.00204587
     19      3      H           0.00254238    -0.00185621    -0.00292958
     20      3      H           0.00571434     0.00197317    -0.00169081
     21      3      H          -0.00259143    -0.00097944    -0.00294361
     22      3      H          -0.00096087    -0.00554300    -0.00205878
     23      1      N          -0.00164875     0.00043253     0.00481200
     24      2      C           0.00610766     0.00438527    -0.00729160
     25      2      C           0.00546095    -0.00615324    -0.00678210
     26      2      C          -0.00808341    -0.00104775    -0.00719697
     27      2      C           0.01081982     0.00984186    -0.00455125
     28      2      C          -0.01367859     0.00522131    -0.00518424
     29      2      C           0.00005920    -0.00804127    -0.00303330
     30      1      N          -0.00368288     0.00488758    -0.00731805
     31      1      N          -0.00739944     0.00263675    -0.00807976
     32      1      N           0.00636714     0.00120951    -0.00785699
     33      3      H          -0.00691436     0.00038815     0.00150876
     34      3      H          -0.00103761    -0.00232620     0.00212907
     35      3      H           0.00390641     0.00567306     0.00377419
     36      3      H          -0.00313207     0.00138369     0.00354877
     37      3      H           0.00218854    -0.00628937     0.00284994
     38      3      H           0.00231426     0.00183017     0.00432203
     39      3      H          -0.00119752    -0.00647721     0.00145551
     40      3      H          -0.00244233    -0.00099052     0.00309997
     41      3      H           0.00535988     0.00155913     0.00196305
     42      3      H           0.00183294    -0.00228579     0.00268228
     43      3      H          -0.00103936     0.00367167     0.00198317
     44      3      H          -0.00192544     0.00262258     0.00202723
     45      2      C          -0.00422485    -0.00086195    -0.00039959
     46      2      C          -0.00006084    -0.00002095     0.00139216
     47      2      C          -0.00530821     0.00242971    -0.00033048
     48      2      C           0.00035057    -0.00094610    -0.00033176
     49      2      C          -0.00223418     0.00084940    -0.00178163
     50      2      C           0.00395085    -0.00265872     0.00108337
     51      1      N           0.00504600    -0.00257664    -0.00125481
     52      1      N          -0.00471552    -0.00061427     0.00104219
     53      2      C          -0.00095891     0.00007098     0.00035848
     54      2      C           0.00444320    -0.00173681     0.00123063
     55      2      C           0.00118721    -0.00136932    -0.00012368
     56      2      C          -0.00009856    -0.00204492    -0.00019767
     57      2      C          -0.00339641     0.00091383    -0.00380602
     58      2      C           0.00171025     0.00010014     0.00062731
     59      2      C           0.01405171    -0.00785810    -0.00264683
     60      2      C           0.01208713    -0.00876721     0.00210501
     61      3      H          -0.00546387     0.00236188    -0.00493768
     62      3      H          -0.00314616     0.00040111     0.00389540
     63      3      H           0.00686828    -0.00360237     0.00733418
     64      3      H           0.00067998    -0.00024204    -0.00338432
     65      3      H           0.00245660    -0.00150677    -0.00413571
     66      3      H           0.00268209    -0.00122933     0.00335846
     67      3      H          -0.00438851     0.00168285     0.00495804
     68      3      H          -0.00798978     0.00219042    -0.00581123
     69      3      H          -0.00291357     0.00219556     0.00040187
     70      3      H          -0.00102482     0.00305376    -0.00013286
     71      2      C          -0.00170934     0.00125498    -0.00186223
     72      2      C           0.00455319    -0.00315299     0.00251676
     73      2      C          -0.00121037     0.00140592    -0.00034449
     74      2      C           0.00135039    -0.00078213     0.00021142
     75      2      C          -0.00393724     0.00454914     0.00008674
     76      2      C          -0.00116464     0.00010648     0.00230599
     77      1      N           0.00141225    -0.00323686    -0.00202727
     78      1      N          -0.00275702     0.00387260     0.00137774
     79      2      C           0.00118383     0.00068786    -0.00023626
     80      2      C           0.00175241    -0.00564255     0.00051384
     81      2      C           0.00006691    -0.00092688    -0.00120691
     82      2      C           0.00253143    -0.00240980     0.00046127
     83      2      C          -0.00030162     0.00491893    -0.00153834
     84      2      C           0.00064278    -0.00200017     0.00191106
     85      2      C           0.00049187     0.01457657    -0.00271581
     86      2      C           0.01531723    -0.00501622     0.00219338
     87      3      H           0.00205251    -0.00141271    -0.00298607
     88      3      H           0.00607435    -0.00628430     0.00686345
     89      3      H          -0.00093903     0.00255919     0.00371232
     90      3      H          -0.00331885     0.00349669    -0.00496469
     91      3      H           0.00194765    -0.00316732    -0.00358343
     92      3      H           0.00090294    -0.00541440     0.00576722
     93      3      H           0.00024979     0.00155840     0.00223973
     94      3      H          -0.00117759     0.00719956    -0.00757265
     95      3      H          -0.00141307    -0.00320281     0.00079098
     96      3      H          -0.00426455    -0.00056242    -0.00180031
     97      2      C          -0.00138980     0.00139914    -0.00073562
     98      2      C           0.00222440     0.00196318     0.00361271
     99      2      C          -0.00109534    -0.00116806    -0.00112548
    100      2      C           0.00038537     0.00042112    -0.00005834
    101      2      C          -0.00384623    -0.00247257    -0.00089560
    102      2      C          -0.00115544    -0.00050135     0.00011378
    103      1      N           0.00202303     0.00441295    -0.00087670
    104      1      N          -0.00497893    -0.00153102     0.00139602
    105      2      C           0.00004283    -0.00073407     0.00010876
    106      2      C           0.00206307     0.00124229     0.00169805
    107      2      C          -0.00448421    -0.00229232    -0.00187593
    108      2      C           0.00154073     0.00356373     0.00015074
    109      2      C           0.00021437     0.00061485    -0.00135117
    110      2      C           0.00539247     0.00277374     0.00070031
    111      2      C          -0.01208798    -0.00677977    -0.00276270
    112      2      C          -0.01390241    -0.00705441     0.00285720
    113      3      H           0.00443424     0.00257488    -0.00461571
    114      3      H           0.00716998     0.00389274     0.00650616
    115      3      H          -0.00322848    -0.00082984     0.00405723
    116      3      H          -0.00268489    -0.00083815    -0.00351524
    117      3      H          -0.00675868    -0.00373572    -0.00769086
    118      3      H          -0.00101999    -0.00061042     0.00250761
    119      3      H           0.00456092     0.00315812     0.00551993
    120      3      H           0.00246982     0.00208838    -0.00359238
    121      3      H           0.00265963     0.00116754     0.00084467
    122      3      H           0.00290238     0.00115752    -0.00116586
 SUM OF ATOMIC FORCES           0.00251119    -0.00300784     0.00067348     0.00397577

 Number of electrons:                                                        340
 Number of occupied orbitals:                                                170
 Number of molecular orbitals:                                               170

 Number of orbital functions:                                               1154
 Number of independent orbital functions:                                   1154

 Extrapolation method: ASPC


 SCF WAVEFUNCTION OPTIMIZATION

  ----------------------------------- OT ---------------------------------------
  Minimizer      : CG                  : conjugate gradient
  Preconditioner : FULL_SINGLE_INVERSE : inversion of 
                                         H + eS - 2*(Sc)(c^T*H*c+const)(Sc)^T
  Precond_solver : DEFAULT
  Line search    : 2PNT                : 2 energies, one gradient
  stepsize       :    0.08000000                  energy_gap     :    0.08000000
  eps_taylor     :   0.10000E-15                  max_taylor     :             4
  ----------------------------------- OT ---------------------------------------

  Step     Update method      Time    Convergence         Total energy    Change
  ------------------------------------------------------------------------------
     1 OT CG       0.80E-01  147.1     0.00189706      -477.6716530629 -4.78E+02
     2 OT LS       0.13E+00  105.1                     -477.7108358585
     3 OT CG       0.13E+00  174.0     0.00128359      -477.7178000008 -4.61E-02
     4 OT LS       0.60E-01  105.5                     -477.7142188335
     5 OT CG       0.60E-01  174.9     0.00047925      -477.7275903665 -9.79E-03
     6 OT LS       0.78E-01  105.1                     -477.7292626370
     7 OT CG       0.78E-01  173.9     0.00032262      -477.7293563708 -1.77E-03
     8 OT LS       0.49E-01  105.2                     -477.7296676221
     9 OT CG       0.49E-01  174.2     0.00015634      -477.7298522796 -4.96E-04
    10 OT LS       0.65E-01  105.4                     -477.7299974904
    11 OT CG       0.65E-01  174.6     0.00008568      -477.7300069258 -1.55E-04
    12 OT LS       0.51E-01  105.7                     -477.7300409349
    13 OT CG       0.51E-01  174.3     0.00004769      -477.7300435613 -3.66E-05
    14 OT LS       0.61E-01  105.2                     -477.7300568078
    15 OT CG       0.61E-01  174.6     0.00002219      -477.7300571876 -1.36E-05
    16 OT LS       0.66E-01  105.2                     -477.7300603443
    17 OT CG       0.66E-01  174.6     0.00001370      -477.7300603597 -3.17E-06
    18 OT LS       0.51E-01  104.7                     -477.7300612258
    19 OT CG       0.51E-01  174.2     0.00000722      -477.7300613016 -9.42E-07
    20 OT LS       0.57E-01  105.9                     -477.7300615886
    21 OT CG       0.57E-01  174.2     0.00000418      -477.7300615914 -2.90E-07
    22 OT LS       0.62E-01  105.6                     -477.7300616967
    23 OT CG       0.62E-01  173.8     0.00000247      -477.7300616974 -1.06E-07
    24 OT LS       0.60E-01  105.6                     -477.7300617334
    25 OT CG       0.60E-01  175.7     0.00000143      -477.7300617334 -3.61E-08
    26 OT LS       0.77E-01  105.2                     -477.7300617481
    27 OT CG       0.77E-01  174.3     0.00000091      -477.7300617489 -1.54E-08

  *** SCF run converged in    27 steps ***


  Electronic density on regular grids:       -339.9999995913        0.0000004087
  Core density on regular grids:              339.9999979089       -0.0000020911
  Total charge density on r-space grids:       -0.0000016825
  Total charge density g-space grids:          -0.0000016825

  Overlap energy of the core charge distribution:               0.00001922361049
  Self energy of the core charge distribution:              -1144.16468558070414
  Core Hamiltonian energy:                                    352.09665098935500
  Hartree energy:                                             462.63996169374809
  Exchange-correlation energy:                               -148.30200807488870

  Total energy:                                              -477.73006174887928

  outer SCF iter =    1 RMS gradient =   0.91E-06 energy =       -477.7300617489
  outer SCF loop converged in   1 iterations or   27 steps


 ENERGY| Total FORCE_EVAL ( QS ) energy (a.u.):             -477.730061754218923


 ATOMIC FORCES in [a.u.]

 # Atom   Kind   Element          X              Y              Z
      1      1      N           0.00021714     0.00005311     0.00061871
      2      2      C          -0.00863781    -0.00227488     0.00593693
      3      2      C           0.00591224    -0.00632851     0.00659713
      4      2      C           0.00190592     0.00856132     0.00674703
      5      2      C           0.00348176    -0.01401400     0.00558006
      6      2      C          -0.01436938     0.00407123     0.00348566
      7      2      C           0.01045584     0.01003427     0.00569854
      8      1      N          -0.00416293     0.00456555     0.00841807
      9      1      N           0.00568084     0.00027632     0.00663815
     10      1      N          -0.00169858    -0.00519390     0.00723644
     11      3      H           0.00303002     0.00158625    -0.00347409
     12      3      H           0.00281731    -0.00611205    -0.00316516
     13      3      H          -0.00258281     0.00159552    -0.00357233
     14      3      H           0.00389869     0.00520635    -0.00237593
     15      3      H           0.00019704    -0.00306403    -0.00351220
     16      3      H          -0.00601160     0.00094534    -0.00339210
     17      3      H           0.00061604     0.00244752    -0.00305043
     18      3      H          -0.00446713     0.00379603    -0.00201874
     19      3      H           0.00252596    -0.00182153    -0.00292690
     20      3      H           0.00567612     0.00193307    -0.00166779
     21      3      H          -0.00255348    -0.00098269    -0.00294067
     22      3      H          -0.00097847    -0.00549245    -0.00203383
     23      1      N          -0.00164877     0.00043193     0.00493002
     24      2      C           0.00605077     0.00438120    -0.00726692
     25      2      C           0.00544529    -0.00611773    -0.00673563
     26      2      C          -0.00804233    -0.00105709    -0.00714314
     27      2      C           0.01076256     0.00975020    -0.00456488
     28      2      C          -0.01357021     0.00521420    -0.00519428
     29      2      C           0.00005038    -0.00801366    -0.00305870
     30      1      N          -0.00358185     0.00480256    -0.00711680
     31      1      N          -0.00723759     0.00261593    -0.00787661
     32      1      N           0.00623239     0.00113006    -0.00765281
     33      3      H          -0.00688976     0.00042499     0.00152871
     34      3      H          -0.00101280    -0.00235440     0.00205597
     35      3      H           0.00392416     0.00563493     0.00378876
     36      3      H          -0.00315504     0.00138733     0.00345854
     37      3      H           0.00214444    -0.00628523     0.00286240
     38      3      H           0.00233060     0.00185399     0.00423112
     39      3      H          -0.00121240    -0.00642270     0.00143283
     40      3      H          -0.00240377    -0.00099331     0.00309852
     41      3      H           0.00532092     0.00152240     0.00193505
     42      3      H           0.00181806    -0.00225119     0.00268265
     43      3      H          -0.00097498     0.00365962     0.00196219
     44      3      H          -0.00196318     0.00259223     0.00201963
     45      2      C          -0.00416831    -0.00089610    -0.00036452
     46      2      C          -0.00014965     0.00003030     0.00129596
     47      2      C          -0.00526416     0.00240314    -0.00023140
     48      2      C           0.00027173    -0.00091514    -0.00031731
     49      2      C          -0.00210952     0.00079473    -0.00168233
     50      2      C           0.00392015    -0.00263708     0.00098634
     51      1      N           0.00505009    -0.00257831    -0.00120140
     52      1      N          -0.00470899    -0.00061591     0.00097653
     53      2      C          -0.00088638     0.00004830     0.00034854
     54      2      C           0.00439206    -0.00172422     0.00114914
     55      2      C           0.00122734    -0.00137628    -0.00005727
     56      2      C          -0.00011845    -0.00205070    -0.00023381
     57      2      C          -0.00342180     0.00093940    -0.00365321
     58      2      C           0.00159038     0.00013316     0.00050831
     59      2      C           0.01377056    -0.00771897    -0.00242979
     60      2      C           0.01183820    -0.00861558     0.00189068
     61      3      H          -0.00545811     0.00235810    -0.00493712
     62      3      H          -0.00319815     0.00041792     0.00391673
     63      3      H           0.00686364    -0.00360197     0.00733624
     64      3      H           0.00071934    -0.00025432    -0.00339853
     65      3      H           0.00251310    -0.00152787    -0.00416939
     66      3      H           0.00271073    -0.00123913     0.00337294
     67      3      H          -0.00438951     0.00168177     0.00495410
     68      3      H          -0.00798352     0.00218759    -0.00580474
     69      3      H          -0.00279804     0.00215730     0.00042820
     70      3      H          -0.00090540     0.00301063    -0.00015395
     71      2      C          -0.00167483     0.00123605    -0.00178216
     72      2      C           0.00454729    -0.00314680     0.00240021
     73      2      C          -0.00111879     0.00130785    -0.00023752
     74      2      C           0.00128825    -0.00071302     0.00020859
     75      2      C          -0.00388656     0.00450650     0.00015968
     76      2      C          -0.00123167     0.00015197     0.00222866
     77      1      N           0.00142409    -0.00324665    -0.00195300
     78      1      N          -0.00277121     0.00388703     0.00130897
     79      2      C           0.00120621     0.00061044    -0.00023783
     80      2      C           0.00175222    -0.00560316     0.00042585
     81      2      C           0.00007297    -0.00101376    -0.00110885
     82      2      C           0.00253080    -0.00236224     0.00041974
     83      2      C          -0.00030507     0.00490009    -0.00144265
     84      2      C           0.00061473    -0.00188441     0.00180402
     85      2      C           0.00049373     0.01430172    -0.00249416
     86      2      C           0.01501850    -0.00494822     0.00198648
     87      3      H           0.00206961    -0.00143518    -0.00299062
     88      3      H           0.00607013    -0.00627904     0.00685830
     89      3      H          -0.00098060     0.00260659     0.00373850
     90      3      H          -0.00331827     0.00350154    -0.00497117
     91      3      H           0.00196499    -0.00322040    -0.00360107
     92      3      H           0.00090345    -0.00540847     0.00576703
     93      3      H           0.00023754     0.00159751     0.00224823
     94      3      H          -0.00117646     0.00720072    -0.00757569
     95      3      H          -0.00144015    -0.00308372     0.00080662
     96      3      H          -0.00415821    -0.00060217    -0.00183598
     97      2      C          -0.00138610     0.00141091    -0.00069655
     98      2      C           0.00226733     0.00198157     0.00346375
     99      2      C          -0.00098898    -0.00110816    -0.00099570
    100      2      C           0.00032277     0.00037841    -0.00005345
    101      2      C          -0.00380783    -0.00244819    -0.00081445
    102      2      C          -0.00117986    -0.00052266     0.00004726
    103      1      N           0.00202894     0.00441517    -0.00080214
    104      1      N          -0.00498582    -0.00152876     0.00133469
    105      2      C           0.00011539    -0.00068756     0.00010150
    106      2      C           0.00195061     0.00117453     0.00159207
    107      2      C          -0.00445313    -0.00228693    -0.00177330
    108      2      C           0.00148810     0.00354201     0.00010797
    109      2      C           0.00029460     0.00066013    -0.00125119
    110      2      C           0.00534982     0.00275126     0.00060296
    111      2      C          -0.01186744    -0.00664208    -0.00254087
    112      2      C          -0.01363790    -0.00688290     0.00263596
    113      3      H           0.00443276     0.00257337    -0.00461026
    114      3      H           0.00716147     0.00388939     0.00649804
    115      3      H          -0.00328502    -0.00085956     0.00408951
    116      3      H          -0.00271279    -0.00085121    -0.00353182
    117      3      H          -0.00675623    -0.00373288    -0.00769249
    118      3      H          -0.00105351    -0.00063481     0.00251736
    119      3      H           0.00455599     0.00315471     0.00551940
    120      3      H           0.00251461     0.00212421    -0.00361132
    121      3      H           0.00256819     0.00108836     0.00085928
    122      3      H           0.00280379     0.00107765    -0.00119613
 SUM OF ATOMIC FORCES           0.00251936    -0.00299839     0.00066232     0.00397192

 *******************************************************************************
 ***                 BRENT   - NUMBER OF ENERGY EVALUATIONS :       4        ***
 *******************************************************************************

 --------  Informations at step =     2 ------------
  Optimization Method        =                   CG
  Total Energy               =      -477.7300628147
  Real energy change         =        -0.0124166892
  Decrease in energy         =                  YES
  Used time                  =            27394.766

  Convergence check :
  Max. step size             =         0.0379152828
  Conv. limit for step size  =         0.0010000000
  Convergence in step size   =                   NO
  RMS step size              =         0.0132449787
  Conv. limit for RMS step   =         0.0010000000
  Convergence in RMS step    =                   NO
  Max. gradient              =         0.0199633623
  Conv. limit for gradients  =         0.0010000000
  Conv. for gradients        =                   NO
  RMS gradient               =         0.0069738187
  Conv. limit for RMS grad.  =         0.0010000000
  Conv. for gradients        =                   NO
 ---------------------------------------------------

 Number of electrons:                                                        340
 Number of occupied orbitals:                                                170
 Number of molecular orbitals:                                               170

 Number of orbital functions:                                               1154
 Number of independent orbital functions:                                   1154

 Extrapolation method: ASPC


 SCF WAVEFUNCTION OPTIMIZATION

  ----------------------------------- OT ---------------------------------------
  Minimizer      : CG                  : conjugate gradient
  Preconditioner : FULL_SINGLE_INVERSE : inversion of 
                                         H + eS - 2*(Sc)(c^T*H*c+const)(Sc)^T
  Precond_solver : DEFAULT
  Line search    : 2PNT                : 2 energies, one gradient
  stepsize       :    0.08000000                  energy_gap     :    0.08000000
  eps_taylor     :   0.10000E-15                  max_taylor     :             4
  ----------------------------------- OT ---------------------------------------

  Step     Update method      Time    Convergence         Total energy    Change
  ------------------------------------------------------------------------------
     1 OT CG       0.80E-01  147.5     0.00081113      -477.7194458398 -4.78E+02
     2 OT LS       0.13E+00  105.0                     -477.7266186780
     3 OT CG       0.13E+00  174.1     0.00054408      -477.7278961531 -8.45E-03
     4 OT LS       0.59E-01  105.6                     -477.7270457980
     5 OT CG       0.59E-01  173.9     0.00021247      -477.7296019413 -1.71E-03
     6 OT LS       0.72E-01  105.5                     -477.7299087300
     7 OT CG       0.72E-01  174.2     0.00014894      -477.7299186846 -3.17E-04
     8 OT LS       0.47E-01  105.0                     -477.7299920926
     9 OT CG       0.47E-01  174.2     0.00007064      -477.7300206012 -1.02E-04
    10 OT LS       0.62E-01  105.1                     -477.7300492702
    11 OT CG       0.62E-01  173.9     0.00004098      -477.7300511884 -3.06E-05
    12 OT LS       0.47E-01  104.9                     -477.7300581152
    13 OT CG       0.47E-01  175.0     0.00002191      -477.7300589453 -7.76E-06
    14 OT LS       0.62E-01  105.4                     -477.7300617029
    15 OT CG       0.62E-01  174.1     0.00001022      -477.7300618768 -2.93E-06
    16 OT LS       0.63E-01  105.1                     -477.7300625268
    17 OT CG       0.63E-01  174.2     0.00000640      -477.7300625270 -6.50E-07
    18 OT LS       0.49E-01  105.6                     -477.7300627093
    19 OT CG       0.49E-01  174.0     0.00000335      -477.7300627255 -1.99E-07
    20 OT LS       0.53E-01  105.1                     -477.7300627837
    21 OT CG       0.53E-01  174.3     0.00000195      -477.7300627840 -5.84E-08
    22 OT LS       0.56E-01  105.2                     -477.7300628048
    23 OT CG       0.56E-01  173.3     0.00000113      -477.7300628048 -2.09E-08
    24 OT LS       0.58E-01  105.5                     -477.7300628120
    25 OT CG       0.58E-01  174.2     0.00000061      -477.7300628120 -7.19E-09

  *** SCF run converged in    25 steps ***


  Electronic density on regular grids:       -339.9999995917        0.0000004083
  Core density on regular grids:              339.9999979093       -0.0000020907
  Total charge density on r-space grids:       -0.0000016824
  Total charge density g-space grids:          -0.0000016824

  Overlap energy of the core charge distribution:               0.00001920285435
  Self energy of the core charge distribution:              -1144.16468558070414
  Core Hamiltonian energy:                                    352.08847613261764
  Hartree energy:                                             462.64560640598654
  Exchange-correlation energy:                               -148.29947897278640

  Total energy:                                              -477.73006281203192

  outer SCF iter =    1 RMS gradient =   0.61E-06 energy =       -477.7300628120
  outer SCF loop converged in   1 iterations or   25 steps


 ENERGY| Total FORCE_EVAL ( QS ) energy (a.u.):             -477.730062814543317


 ATOMIC FORCES in [a.u.]

 # Atom   Kind   Element          X              Y              Z
      1      1      N           0.00020269     0.00005157     0.00074116
      2      2      C          -0.00868309    -0.00228513     0.00598130
      3      2      C           0.00593604    -0.00636224     0.00664345
      4      2      C           0.00191726     0.00860196     0.00679557
      5      2      C           0.00353846    -0.01410707     0.00557275
      6      2      C          -0.01447665     0.00407264     0.00346079
      7      2      C           0.01051329     0.01012685     0.00569205
      8      1      N          -0.00430165     0.00464746     0.00865212
      9      1      N           0.00578274     0.00032395     0.00683293
     10      1      N          -0.00172111    -0.00531981     0.00743474
     11      3      H           0.00302462     0.00156885    -0.00356368
     12      3      H           0.00285927    -0.00611324    -0.00314645
     13      3      H          -0.00255437     0.00159998    -0.00366017
     14      3      H           0.00387805     0.00524141    -0.00236012
     15      3      H           0.00019319    -0.00304651    -0.00360190
     16      3      H          -0.00603392     0.00090896    -0.00337726
     17      3      H           0.00063702     0.00247942    -0.00305145
     18      3      H          -0.00451745     0.00380615    -0.00204608
     19      3      H           0.00254251    -0.00185651    -0.00292989
     20      3      H           0.00571437     0.00197321    -0.00169104
     21      3      H          -0.00259166    -0.00097939    -0.00294390
     22      3      H          -0.00096087    -0.00554295    -0.00205893
     23      1      N          -0.00164946     0.00043312     0.00481324
     24      2      C           0.00610664     0.00438460    -0.00729137
     25      2      C           0.00546237    -0.00615224    -0.00678093
     26      2      C          -0.00808311    -0.00104988    -0.00719594
     27      2      C           0.01081953     0.00984092    -0.00455349
     28      2      C          -0.01367752     0.00522162    -0.00518621
     29      2      C           0.00005899    -0.00804045    -0.00303306
     30      1      N          -0.00368432     0.00488805    -0.00731860
     31      1      N          -0.00740023     0.00263684    -0.00808170
     32      1      N           0.00636862     0.00121089    -0.00785772
     33      3      H          -0.00691454     0.00038797     0.00150867
     34      3      H          -0.00103707    -0.00232627     0.00212867
     35      3      H           0.00390623     0.00567359     0.00377408
     36      3      H          -0.00313246     0.00138345     0.00354853
     37      3      H           0.00218905    -0.00628950     0.00284977
     38      3      H           0.00231426     0.00183075     0.00432179
     39      3      H          -0.00119753    -0.00647696     0.00145564
     40      3      H          -0.00244249    -0.00099050     0.00310036
     41      3      H           0.00535963     0.00155897     0.00196307
     42      3      H           0.00183297    -0.00228597     0.00268264
     43      3      H          -0.00103990     0.00367179     0.00198340
     44      3      H          -0.00192489     0.00262320     0.00202762
     45      2      C          -0.00422434    -0.00086197    -0.00040038
     46      2      C          -0.00005974    -0.00002119     0.00138995
     47      2      C          -0.00530913     0.00242997    -0.00032958
     48      2      C           0.00035192    -0.00094677    -0.00033049
     49      2      C          -0.00223437     0.00084940    -0.00178196
     50      2      C           0.00394961    -0.00265796     0.00108224
     51      1      N           0.00504810    -0.00257691    -0.00125273
     52      1      N          -0.00471768    -0.00061375     0.00104142
     53      2      C          -0.00095896     0.00007086     0.00035584
     54      2      C           0.00444365    -0.00173711     0.00123019
     55      2      C           0.00118772    -0.00136915    -0.00012302
     56      2      C          -0.00009749    -0.00204547    -0.00019760
     57      2      C          -0.00339752     0.00091433    -0.00380433
     58      2      C           0.00171010     0.00010000     0.00062521
     59      2      C           0.01405274    -0.00785856    -0.00264702
     60      2      C           0.01208951    -0.00876869     0.00210854
     61      3      H          -0.00546389     0.00236182    -0.00493748
     62      3      H          -0.00314623     0.00040117     0.00389553
     63      3      H           0.00686817    -0.00360224     0.00733415
     64      3      H           0.00067972    -0.00024202    -0.00338402
     65      3      H           0.00245632    -0.00150659    -0.00413557
     66      3      H           0.00268209    -0.00122935     0.00335828
     67      3      H          -0.00438880     0.00168301     0.00495822
     68      3      H          -0.00798993     0.00219046    -0.00581132
     69      3      H          -0.00291356     0.00219542     0.00040190
     70      3      H          -0.00102585     0.00305414    -0.00013278
     71      2      C          -0.00171011     0.00125566    -0.00186251
     72      2      C           0.00455350    -0.00315393     0.00251450
     73      2      C          -0.00120958     0.00140544    -0.00034250
     74      2      C           0.00134930    -0.00078096     0.00021369
     75      2      C          -0.00393762     0.00454916     0.00008709
     76      2      C          -0.00116418     0.00010670     0.00230499
     77      1      N           0.00141320    -0.00323865    -0.00202597
     78      1      N          -0.00275757     0.00387455     0.00137668
     79      2      C           0.00118381     0.00068765    -0.00023741
     80      2      C           0.00175224    -0.00564215     0.00051251
     81      2      C           0.00006703    -0.00092733    -0.00120599
     82      2      C           0.00253187    -0.00241042     0.00046129
     83      2      C          -0.00030207     0.00492011    -0.00153769
     84      2      C           0.00064329    -0.00200096     0.00190920
     85      2      C           0.00049170     0.01457644    -0.00271539
     86      2      C           0.01531696    -0.00501616     0.00219344
     87      3      H           0.00205277    -0.00141294    -0.00298608
     88      3      H           0.00607458    -0.00628451     0.00686371
     89      3      H          -0.00093880     0.00255883     0.00371208
     90      3      H          -0.00331868     0.00349650    -0.00496412
     91      3      H           0.00194759    -0.00316706    -0.00358330
     92      3      H           0.00090291    -0.00541436     0.00576715
     93      3      H           0.00024965     0.00155884     0.00223982
     94      3      H          -0.00117777     0.00719957    -0.00757258
     95      3      H          -0.00141301    -0.00320252     0.00079100
     96      3      H          -0.00426423    -0.00056247    -0.00180032
     97      2      C          -0.00139134     0.00139813    -0.00073609
     98      2      C           0.00222429     0.00196298     0.00361111
     99      2      C          -0.00109554    -0.00116808    -0.00112417
    100      2      C           0.00038541     0.00042114    -0.00005654
    101      2      C          -0.00384658    -0.00247269    -0.00089666
    102      2      C          -0.00115355    -0.00050064     0.00011280
    103      1      N           0.00202466     0.00441449    -0.00087538
    104      1      N          -0.00498052    -0.00153268     0.00139448
    105      2      C           0.00004240    -0.00073407     0.00010672
    106      2      C           0.00206307     0.00124261     0.00169614
    107      2      C          -0.00448505    -0.00229342    -0.00187487
    108      2      C           0.00154116     0.00356420     0.00015130
    109      2      C           0.00021487     0.00061485    -0.00134934
    110      2      C           0.00539295     0.00277428     0.00069881
    111      2      C          -0.01208821    -0.00678018    -0.00276263
    112      2      C          -0.01390534    -0.00705622     0.00286058
    113      3      H           0.00443439     0.00257504    -0.00461573
    114      3      H           0.00717003     0.00389276     0.00650624
    115      3      H          -0.00322819    -0.00082980     0.00405719
    116      3      H          -0.00268446    -0.00083780    -0.00351469
    117      3      H          -0.00675873    -0.00373580    -0.00769091
    118      3      H          -0.00102036    -0.00061068     0.00250771
    119      3      H           0.00456097     0.00315819     0.00551992
    120      3      H           0.00246984     0.00208839    -0.00359241
    121      3      H           0.00265949     0.00116759     0.00084470
    122      3      H           0.00290312     0.00115811    -0.00116573
 SUM OF ATOMIC FORCES           0.00251122    -0.00300785     0.00067347     0.00397580

 --------------------------
 OPTIMIZATION STEP:      3
 --------------------------

 Number of electrons:                                                        340
 Number of occupied orbitals:                                                170
 Number of molecular orbitals:                                               170

 Number of orbital functions:                                               1154
 Number of independent orbital functions:                                   1154

 Extrapolation method: ASPC


 SCF WAVEFUNCTION OPTIMIZATION

  ----------------------------------- OT ---------------------------------------
  Minimizer      : CG                  : conjugate gradient
  Preconditioner : FULL_SINGLE_INVERSE : inversion of 
                                         H + eS - 2*(Sc)(c^T*H*c+const)(Sc)^T
  Precond_solver : DEFAULT
  Line search    : 2PNT                : 2 energies, one gradient
  stepsize       :    0.08000000                  energy_gap     :    0.08000000
  eps_taylor     :   0.10000E-15                  max_taylor     :             4
  ----------------------------------- OT ---------------------------------------

  Step     Update method      Time    Convergence         Total energy    Change
  ------------------------------------------------------------------------------
     1 OT CG       0.80E-01  147.3     0.00020011      -477.7294153556 -4.78E+02
     2 OT LS       0.13E+00  105.2                     -477.7298515879
     3 OT CG       0.13E+00  174.8     0.00013482      -477.7299290841 -5.14E-04
     4 OT LS       0.59E-01  105.2                     -477.7298810563
     5 OT CG       0.59E-01  173.7     0.00005203      -477.7300348622 -1.06E-04
     6 OT LS       0.72E-01  105.0                     -477.7300534755
     7 OT CG       0.72E-01  174.1     0.00003646      -477.7300541141 -1.93E-05
     8 OT LS       0.47E-01  105.5                     -477.7300585792
     9 OT CG       0.47E-01  174.8     0.00001713      -477.7300603017 -6.19E-06
    10 OT LS       0.64E-01  104.9                     -477.7300620191
    11 OT CG       0.64E-01  174.6     0.00000976      -477.7300621411 -1.84E-06
    12 OT LS       0.49E-01  105.1                     -477.7300625500
    13 OT CG       0.49E-01  174.6     0.00000526      -477.7300625953 -4.54E-07
    14 OT LS       0.62E-01  105.6                     -477.7300627558
    15 OT CG       0.62E-01  174.9     0.00000239      -477.7300627637 -1.68E-07
    16 OT LS       0.67E-01  105.7                     -477.7300628012
    17 OT CG       0.67E-01  175.1     0.00000143      -477.7300628014 -3.77E-08
    18 OT LS       0.52E-01  105.8                     -477.7300628109
    19 OT CG       0.52E-01  175.0     0.00000074      -477.7300628118 -1.04E-08

  *** SCF run converged in    19 steps ***


  Electronic density on regular grids:       -339.9999995917        0.0000004083
  Core density on regular grids:              339.9999979093       -0.0000020907
  Total charge density on r-space grids:       -0.0000016824
  Total charge density g-space grids:          -0.0000016824

  Overlap energy of the core charge distribution:               0.00001920285435
  Self energy of the core charge distribution:              -1144.16468558070414
  Core Hamiltonian energy:                                    352.08855353534454
  Hartree energy:                                             462.64554515084075
  Exchange-correlation energy:                               -148.29949512014750

  Total energy:                                              -477.73006281181188

  outer SCF iter =    1 RMS gradient =   0.74E-06 energy =       -477.7300628118
  outer SCF loop converged in   1 iterations or   19 steps


 ENERGY| Total FORCE_EVAL ( QS ) energy (a.u.):             -477.730062811811877


 Number of electrons:                                                        340
 Number of occupied orbitals:                                                170
 Number of molecular orbitals:                                               170

 Number of orbital functions:                                               1154
 Number of independent orbital functions:                                   1154

 Extrapolation method: ASPC


 SCF WAVEFUNCTION OPTIMIZATION

  ----------------------------------- OT ---------------------------------------
  Minimizer      : CG                  : conjugate gradient
  Preconditioner : FULL_SINGLE_INVERSE : inversion of 
                                         H + eS - 2*(Sc)(c^T*H*c+const)(Sc)^T
  Precond_solver : DEFAULT
  Line search    : 2PNT                : 2 energies, one gradient
  stepsize       :    0.08000000                  energy_gap     :    0.08000000
  eps_taylor     :   0.10000E-15                  max_taylor     :             4
  ----------------------------------- OT ---------------------------------------

  Step     Update method      Time    Convergence         Total energy    Change
  ------------------------------------------------------------------------------
     1 OT CG       0.80E-01  147.5     0.00042467      -477.7338832180 -4.78E+02
     2 OT LS       0.14E+00  105.7                     -477.7359309260
     3 OT CG       0.14E+00  174.7     0.00023329      -477.7364418770 -2.56E-03
     4 OT LS       0.65E-01  105.2                     -477.7362739316
     5 OT CG       0.65E-01  173.7     0.00011487      -477.7367898618 -3.48E-04
     6 OT LS       0.58E-01  105.6                     -477.7368641517
     7 OT CG       0.58E-01  173.8     0.00007106      -477.7368652330 -7.54E-05
     8 OT LS       0.59E-01  106.1                     -477.7368944498
     9 OT CG       0.59E-01  174.2     0.00003688      -477.7368944545 -2.92E-05
    10 OT LS       0.58E-01  105.2                     -477.7369022058
    11 OT CG       0.58E-01  174.3     0.00002021      -477.7369022076 -7.75E-06
    12 OT LS       0.55E-01  106.0                     -477.7369044094
    13 OT CG       0.55E-01  174.1     0.00000958      -477.7369044158 -2.21E-06
    14 OT LS       0.72E-01  105.4                     -477.7369050298
    15 OT CG       0.72E-01  175.1     0.00000460      -477.7369050667 -6.51E-07
    16 OT LS       0.62E-01  105.2                     -477.7369051909
    17 OT CG       0.62E-01  174.5     0.00000286      -477.7369051948 -1.28E-07
    18 OT LS       0.52E-01  105.7                     -477.7369052349
    19 OT CG       0.52E-01  174.5     0.00000146      -477.7369052364 -4.16E-08
    20 OT LS       0.60E-01  106.3                     -477.7369052488
    21 OT CG       0.60E-01  173.7     0.00000083      -477.7369052490 -1.26E-08

  *** SCF run converged in    21 steps ***


  Electronic density on regular grids:       -339.9999995863        0.0000004137
  Core density on regular grids:              339.9999979129       -0.0000020871
  Total charge density on r-space grids:       -0.0000016734
  Total charge density g-space grids:          -0.0000016734

  Overlap energy of the core charge distribution:               0.00001752277181
  Self energy of the core charge distribution:              -1144.16468558070414
  Core Hamiltonian energy:                                    351.43822098855981
  Hartree energy:                                             463.11039724888286
  Exchange-correlation energy:                               -148.12085542851000

  Total energy:                                              -477.73690524899973

  outer SCF iter =    1 RMS gradient =   0.83E-06 energy =       -477.7369052490
  outer SCF loop converged in   1 iterations or   21 steps


 ENERGY| Total FORCE_EVAL ( QS ) energy (a.u.):             -477.736905248999733


 Number of electrons:                                                        340
 Number of occupied orbitals:                                                170
 Number of molecular orbitals:                                               170

 Number of orbital functions:                                               1154
 Number of independent orbital functions:                                   1154

 Extrapolation method: ASPC


 SCF WAVEFUNCTION OPTIMIZATION

  ----------------------------------- OT ---------------------------------------
  Minimizer      : CG                  : conjugate gradient
  Preconditioner : FULL_SINGLE_INVERSE : inversion of 
                                         H + eS - 2*(Sc)(c^T*H*c+const)(Sc)^T
  Precond_solver : DEFAULT
  Line search    : 2PNT                : 2 energies, one gradient
  stepsize       :    0.08000000                  energy_gap     :    0.08000000
  eps_taylor     :   0.10000E-15                  max_taylor     :             4
  ----------------------------------- OT ---------------------------------------

  Step     Update method      Time    Convergence         Total energy    Change
  ------------------------------------------------------------------------------
     1 OT CG       0.80E-01  147.2     0.00018309      -477.7231933188 -4.78E+02
     2 OT LS       0.14E+00  105.5                     -477.7235718216
     3 OT CG       0.14E+00  174.4     0.00010061      -477.7236621665 -4.69E-04
     4 OT LS       0.66E-01  104.5                     -477.7236403279
     5 OT CG       0.66E-01  174.1     0.00004912      -477.7237278986 -6.57E-05
     6 OT LS       0.61E-01  105.2                     -477.7237421750
     7 OT CG       0.61E-01  174.9     0.00002993      -477.7237422884 -1.44E-05
     8 OT LS       0.60E-01  105.7                     -477.7237475426
     9 OT CG       0.60E-01  174.9     0.00001578      -477.7237475440 -5.26E-06
    10 OT LS       0.56E-01  105.0                     -477.7237488973
    11 OT CG       0.56E-01  174.0     0.00000842      -477.7237489048 -1.36E-06
    12 OT LS       0.57E-01  105.4                     -477.7237493024
    13 OT CG       0.57E-01  174.0     0.00000422      -477.7237493026 -3.98E-07
    14 OT LS       0.67E-01  105.9                     -477.7237494171
    15 OT CG       0.67E-01  173.5     0.00000215      -477.7237494196 -1.17E-07
    16 OT LS       0.55E-01  104.9                     -477.7237494431
    17 OT CG       0.55E-01  174.5     0.00000126      -477.7237494444 -2.47E-08
    18 OT LS       0.56E-01  104.5                     -477.7237494532
    19 OT CG       0.56E-01  174.7     0.00000062      -477.7237494532 -8.80E-09

  *** SCF run converged in    19 steps ***


  Electronic density on regular grids:       -339.9999995712        0.0000004288
  Core density on regular grids:              339.9999979022       -0.0000020978
  Total charge density on r-space grids:       -0.0000016690
  Total charge density g-space grids:          -0.0000016690

  Overlap energy of the core charge distribution:               0.00001601591290
  Self energy of the core charge distribution:              -1144.16468558070414
  Core Hamiltonian energy:                                    350.41839093246051
  Hartree energy:                                             463.85595440851478
  Exchange-correlation energy:                               -147.83342522935791

  Total energy:                                              -477.72374945317381

  outer SCF iter =    1 RMS gradient =   0.62E-06 energy =       -477.7237494532
  outer SCF loop converged in   1 iterations or   19 steps


 ENERGY| Total FORCE_EVAL ( QS ) energy (a.u.):             -477.723749453173809


 *******************************************************************************
 ***                 MNBRACK - NUMBER OF ENERGY EVALUATIONS :       3        ***
 *******************************************************************************

 Number of electrons:                                                        340
 Number of occupied orbitals:                                                170
 Number of molecular orbitals:                                               170

 Number of orbital functions:                                               1154
 Number of independent orbital functions:                                   1154

 Extrapolation method: ASPC


 SCF WAVEFUNCTION OPTIMIZATION

  ----------------------------------- OT ---------------------------------------
  Minimizer      : CG                  : conjugate gradient
  Preconditioner : FULL_SINGLE_INVERSE : inversion of 
                                         H + eS - 2*(Sc)(c^T*H*c+const)(Sc)^T
  Precond_solver : DEFAULT
  Line search    : 2PNT                : 2 energies, one gradient
  stepsize       :    0.08000000                  energy_gap     :    0.08000000
  eps_taylor     :   0.10000E-15                  max_taylor     :             4
  ----------------------------------- OT ---------------------------------------

  Step     Update method      Time    Convergence         Total energy    Change
  ------------------------------------------------------------------------------
     1 OT CG       0.80E-01  146.5     0.00142680      -477.7032863575 -4.78E+02
     2 OT LS       0.14E+00  106.0                     -477.7261848493
     3 OT CG       0.14E+00  174.2     0.00081390      -477.7314804280 -2.82E-02
     4 OT LS       0.61E-01  106.0                     -477.7287352945
     5 OT CG       0.61E-01  174.2     0.00041829      -477.7354780281 -4.00E-03
     6 OT LS       0.53E-01  105.5                     -477.7363660444
     7 OT CG       0.53E-01  173.9     0.00025590      -477.7363888058 -9.11E-04
     8 OT LS       0.58E-01  105.1                     -477.7367581246
     9 OT CG       0.58E-01  175.3     0.00013711      -477.7367607544 -3.72E-04
    10 OT LS       0.55E-01  105.8                     -477.7368617137
    11 OT CG       0.55E-01  174.5     0.00007810      -477.7368620098 -1.01E-04
    12 OT LS       0.53E-01  105.6                     -477.7368933553
    13 OT CG       0.53E-01  174.7     0.00003651      -477.7368934230 -3.14E-05
    14 OT LS       0.70E-01  105.8                     -477.7369019647
    15 OT CG       0.70E-01  175.0     0.00001786      -477.7369025091 -9.09E-06
    16 OT LS       0.62E-01  105.9                     -477.7369044068
    17 OT CG       0.62E-01  174.3     0.00001043      -477.7369044381 -1.93E-06
    18 OT LS       0.54E-01  105.4                     -477.7369050061
    19 OT CG       0.54E-01  173.8     0.00000538      -477.7369050169 -5.79E-07
    20 OT LS       0.58E-01  105.0                     -477.7369051807
    21 OT CG       0.58E-01  173.9     0.00000310      -477.7369051813 -1.64E-07
    22 OT LS       0.53E-01  105.4                     -477.7369052310
    23 OT CG       0.53E-01  175.3     0.00000167      -477.7369052314 -5.00E-08
    24 OT LS       0.59E-01  105.3                     -477.7369052473
    25 OT CG       0.59E-01  174.6     0.00000095      -477.7369052475 -1.61E-08

  *** SCF run converged in    25 steps ***


  Electronic density on regular grids:       -339.9999995863        0.0000004137
  Core density on regular grids:              339.9999979129       -0.0000020871
  Total charge density on r-space grids:       -0.0000016734
  Total charge density g-space grids:          -0.0000016734

  Overlap energy of the core charge distribution:               0.00001752277181
  Self energy of the core charge distribution:              -1144.16468558070414
  Core Hamiltonian energy:                                    351.43796430504051
  Hartree energy:                                             463.11059452460410
  Exchange-correlation energy:                               -148.12079601919396

  Total energy:                                              -477.73690524748179

  outer SCF iter =    1 RMS gradient =   0.95E-06 energy =       -477.7369052475
  outer SCF loop converged in   1 iterations or   25 steps


 ENERGY| Total FORCE_EVAL ( QS ) energy (a.u.):             -477.736905252522547


 ATOMIC FORCES in [a.u.]

 # Atom   Kind   Element          X              Y              Z
      1      1      N          -0.00070108    -0.00005728     0.00843997
      2      2      C           0.00164791     0.00128987     0.00229595
      3      2      C          -0.00219786     0.00082022     0.00208635
      4      2      C           0.00044949    -0.00213735     0.00246095
      5      2      C           0.00123010     0.00010294     0.00120111
      6      2      C          -0.00049855    -0.00104408     0.00087652
      7      2      C          -0.00038620     0.00117834     0.00085580
      8      1      N           0.00712771    -0.00224271    -0.00000346
      9      1      N          -0.00347385    -0.00469722    -0.00003161
     10      1      N          -0.00079401     0.00574540    -0.00005891
     11      3      H           0.00146269     0.00012871    -0.00356458
     12      3      H           0.00026206    -0.00406687    -0.00264315
     13      3      H          -0.00046149     0.00107636    -0.00361135
     14      3      H           0.00345901     0.00188603    -0.00196494
     15      3      H          -0.00028955    -0.00098870    -0.00351951
     16      3      H          -0.00298117     0.00207753    -0.00252827
     17      3      H          -0.00204202    -0.00141563    -0.00023395
     18      3      H          -0.00081122     0.00143797     0.00073538
     19      3      H           0.00007618     0.00241780    -0.00008055
     20      3      H           0.00170464    -0.00000379     0.00035964
     21      3      H           0.00217802    -0.00122058     0.00026898
     22      3      H          -0.00082540    -0.00125490     0.00026931
     23      1      N           0.00042930    -0.00043081    -0.00720937
     24      2      C           0.00110004    -0.00196844    -0.00162514
     25      2      C          -0.00271578     0.00132000    -0.00170989
     26      2      C           0.00184039     0.00177970    -0.00185863
     27      2      C          -0.00027360     0.00106922    -0.00126608
     28      2      C          -0.00103080    -0.00078373    -0.00122500
     29      2      C           0.00093804     0.00061362    -0.00216069
     30      1      N           0.00594988    -0.00266392    -0.00044691
     31      1      N           0.00940585    -0.00280532    -0.00109814
     32      1      N          -0.00487594    -0.00466806    -0.00024107
     33      3      H          -0.00370422     0.00134263     0.00111877
     34      3      H          -0.00172226    -0.00036759     0.00162210
     35      3      H           0.00340204     0.00201388     0.00295461
     36      3      H          -0.00074963     0.00095015     0.00370310
     37      3      H          -0.00035719    -0.00396165     0.00217189
     38      3      H           0.00082519    -0.00004645     0.00412535
     39      3      H          -0.00085932    -0.00185871    -0.00059632
     40      3      H           0.00234703    -0.00122365     0.00003902
     41      3      H           0.00157561    -0.00001837    -0.00042376
     42      3      H          -0.00020044     0.00246762    -0.00010204
     43      3      H          -0.00202757     0.00212617     0.00173193
     44      3      H          -0.00214230     0.00080532     0.00031822
     45      2      C           0.00148904    -0.00224656    -0.00138123
     46      2      C          -0.00251876     0.00023440     0.00183945
     47      2      C          -0.00283355     0.00167406    -0.00198528
     48      2      C           0.00080625    -0.00097157    -0.00290460
     49      2      C           0.00073573    -0.00049390    -0.00087939
     50      2      C          -0.00057254    -0.00116012     0.00267435
     51      1      N          -0.00283453     0.00007313    -0.00605253
     52      1      N           0.00345941    -0.00302317     0.00655492
     53      2      C          -0.00087872    -0.00018247     0.00229026
     54      2      C           0.00356283    -0.00132204     0.00164178
     55      2      C           0.00074979    -0.00160257    -0.00240115
     56      2      C           0.00058214    -0.00132463     0.00113177
     57      2      C          -0.00124940    -0.00028798    -0.00314526
     58      2      C          -0.00076174     0.00099201     0.00051880
     59      2      C          -0.00198228    -0.00002254    -0.00034730
     60      2      C          -0.00204752     0.00000603     0.00064317
     61      3      H          -0.00147831     0.00065650    -0.00208524
     62      3      H          -0.00074127    -0.00025164     0.00241796
     63      3      H          -0.00001464    -0.00057527     0.00275187
     64      3      H          -0.00052905     0.00004155    -0.00252383
     65      3      H          -0.00082644    -0.00025091    -0.00171356
     66      3      H          -0.00031770    -0.00026655     0.00172862
     67      3      H          -0.00157055     0.00061002     0.00267847
     68      3      H          -0.00157152     0.00020202    -0.00253865
     69      3      H          -0.00120939     0.00117902     0.00158189
     70      3      H          -0.00046237     0.00226552    -0.00102592
     71      2      C           0.00261109    -0.00206292    -0.00185365
     72      2      C           0.00004543     0.00101060     0.00366264
     73      2      C           0.00130785    -0.00086500    -0.00042549
     74      2      C           0.00077798    -0.00080024    -0.00174537
     75      2      C          -0.00234139     0.00208082    -0.00063850
     76      2      C          -0.00125378     0.00109722     0.00074434
     77      1      N          -0.00245272     0.00262835    -0.00661862
     78      1      N           0.00157273    -0.00252009     0.00618675
     79      2      C           0.00026078     0.00125852     0.00229644
     80      2      C           0.00066712    -0.00305796     0.00181387
     81      2      C           0.00120929    -0.00222927    -0.00156751
     82      2      C           0.00040626     0.00289994     0.00118807
     83      2      C           0.00142705    -0.00038607    -0.00277733
     84      2      C           0.00010887     0.00120049     0.00051910
     85      2      C           0.00124466    -0.00180342    -0.00043869
     86      2      C          -0.00291381     0.00111057     0.00037039
     87      3      H           0.00139358    -0.00035580    -0.00206849
     88      3      H           0.00103910    -0.00120535     0.00279512
     89      3      H           0.00059150     0.00075006     0.00238803
     90      3      H          -0.00058037     0.00049940    -0.00200127
     91      3      H           0.00105895    -0.00079932    -0.00234328
     92      3      H          -0.00001773    -0.00164425     0.00267418
     93      3      H           0.00063941     0.00049112     0.00170926
     94      3      H           0.00042309     0.00010784    -0.00240633
     95      3      H          -0.00124030    -0.00188004     0.00161999
     96      3      H          -0.00314616    -0.00115411    -0.00234818
     97      2      C          -0.00120892     0.00042581    -0.00095126
     98      2      C           0.00028019     0.00095944     0.00273011
     99      2      C           0.00091802    -0.00017610    -0.00077407
    100      2      C           0.00057593     0.00127516    -0.00190875
    101      2      C          -0.00311908    -0.00219492    -0.00185531
    102      2      C          -0.00166255    -0.00019004     0.00236398
    103      1      N          -0.00461205     0.00066262    -0.00662956
    104      1      N           0.00265544     0.00150842     0.00627613
    105      2      C          -0.00080959    -0.00064648     0.00269879
    106      2      C          -0.00051672    -0.00096438     0.00026786
    107      2      C          -0.00034495     0.00127268    -0.00311101
    108      2      C          -0.00270312    -0.00082875     0.00112049
    109      2      C           0.00163282     0.00194460    -0.00155891
    110      2      C           0.00326950     0.00119058     0.00203528
    111      2      C           0.00101821     0.00177768    -0.00087261
    112      2      C           0.00066246     0.00145733     0.00017568
    113      3      H           0.00151418     0.00121211    -0.00246880
    114      3      H           0.00124577     0.00079735     0.00274556
    115      3      H           0.00016867     0.00089455     0.00169464
    116      3      H           0.00026374     0.00059421    -0.00158572
    117      3      H          -0.00056684     0.00047818    -0.00263446
    118      3      H          -0.00015225     0.00008755     0.00188124
    119      3      H           0.00115224     0.00096800     0.00249490
    120      3      H           0.00060272     0.00046580    -0.00230590
    121      3      H           0.00157066     0.00079541     0.00160713
    122      3      H           0.00173015     0.00087443    -0.00195220
 SUM OF ATOMIC FORCES           0.00467774    -0.00431168    -0.00088032     0.00642237

 Number of electrons:                                                        340
 Number of occupied orbitals:                                                170
 Number of molecular orbitals:                                               170

 Number of orbital functions:                                               1154
 Number of independent orbital functions:                                   1154

 Extrapolation method: ASPC


 SCF WAVEFUNCTION OPTIMIZATION

  ----------------------------------- OT ---------------------------------------
  Minimizer      : CG                  : conjugate gradient
  Preconditioner : FULL_SINGLE_INVERSE : inversion of 
                                         H + eS - 2*(Sc)(c^T*H*c+const)(Sc)^T
  Precond_solver : DEFAULT
  Line search    : 2PNT                : 2 energies, one gradient
  stepsize       :    0.08000000                  energy_gap     :    0.08000000
  eps_taylor     :   0.10000E-15                  max_taylor     :             4
  ----------------------------------- OT ---------------------------------------

  Step     Update method      Time    Convergence         Total energy    Change
  ------------------------------------------------------------------------------
     1 OT CG       0.80E-01  146.5     0.00243138      -477.6339187205 -4.78E+02
     2 OT LS       0.15E+00  105.0                     -477.7015070466
     3 OT CG       0.15E+00  173.9     0.00128664      -477.7193284314 -8.54E-02
     4 OT LS       0.69E-01  105.3                     -477.7162808507
     5 OT CG       0.69E-01  174.3     0.00061337      -477.7305414863 -1.12E-02
     6 OT LS       0.62E-01  105.5                     -477.7327981603
     7 OT CG       0.62E-01  175.3     0.00038034      -477.7328288651 -2.29E-03
     8 OT LS       0.61E-01  105.7                     -477.7336900146
     9 OT CG       0.61E-01  173.7     0.00019078      -477.7336904161 -8.62E-04
    10 OT LS       0.62E-01  105.2                     -477.7339117880
    11 OT CG       0.62E-01  174.6     0.00009963      -477.7339118818 -2.21E-04
    12 OT LS       0.60E-01  105.8                     -477.7339705923
    13 OT CG       0.60E-01  174.1     0.00004689      -477.7339706360 -5.88E-05
    14 OT LS       0.76E-01  105.3                     -477.7339863214
    15 OT CG       0.76E-01  174.1     0.00002094      -477.7339870105 -1.64E-05
    16 OT LS       0.76E-01  105.9                     -477.7339902899
    17 OT CG       0.76E-01  174.3     0.00001177      -477.7339902899 -3.28E-06
    18 OT LS       0.58E-01  105.5                     -477.7339910059
    19 OT CG       0.58E-01  173.6     0.00000608      -477.7339910814 -7.91E-07
    20 OT LS       0.69E-01  105.3                     -477.7339913242
    21 OT CG       0.69E-01  174.2     0.00000330      -477.7339913299 -2.48E-07
    22 OT LS       0.65E-01  105.0                     -477.7339913995
    23 OT CG       0.65E-01  173.5     0.00000192      -477.7339913997 -6.98E-08
    24 OT LS       0.67E-01  105.4                     -477.7339914237
    25 OT CG       0.67E-01  174.6     0.00000102      -477.7339914237 -2.41E-08
    26 OT LS       0.75E-01  104.9                     -477.7339914312
    27 OT CG       0.75E-01  174.4     0.00000068      -477.7339914313 -7.60E-09

  *** SCF run converged in    27 steps ***


  Electronic density on regular grids:       -339.9999995752        0.0000004248
  Core density on regular grids:              339.9999979055       -0.0000020945
  Total charge density on r-space grids:       -0.0000016697
  Total charge density g-space grids:          -0.0000016697

  Overlap energy of the core charge distribution:               0.00001659690667
  Self energy of the core charge distribution:              -1144.16468558070414
  Core Hamiltonian energy:                                    350.92302628045445
  Hartree energy:                                             463.48446350710947
  Exchange-correlation energy:                               -147.97681223508221

  Total energy:                                              -477.73399143131587

  outer SCF iter =    1 RMS gradient =   0.68E-06 energy =       -477.7339914313
  outer SCF loop converged in   1 iterations or   27 steps


 ENERGY| Total FORCE_EVAL ( QS ) energy (a.u.):             -477.733991434289578


 ATOMIC FORCES in [a.u.]

 # Atom   Kind   Element          X              Y              Z
      1      1      N          -0.00141882    -0.00014520     0.01401817
      2      2      C           0.00975317     0.00380928    -0.00042427
      3      2      C          -0.00830367     0.00660149    -0.00125909
      4      2      C          -0.00096254    -0.01040355    -0.00078998
      5      2      C          -0.00039980     0.01121743    -0.00262388
      6      2      C           0.01038168    -0.00521437    -0.00155819
      7      2      C          -0.00900015    -0.00566922    -0.00334044
      8      1      N           0.01570041    -0.00745093    -0.00636904
      9      1      N          -0.01072171    -0.00852213    -0.00504843
     10      1      N          -0.00006148     0.01418523    -0.00562633
     11      3      H           0.00020502    -0.00100820    -0.00360525
     12      3      H          -0.00189436    -0.00241768    -0.00228105
     13      3      H           0.00120928     0.00064002    -0.00361956
     14      3      H           0.00315714    -0.00088707    -0.00169210
     15      3      H          -0.00065574     0.00065904    -0.00349352
     16      3      H          -0.00048060     0.00307826    -0.00188222
     17      3      H          -0.00438697    -0.00472128     0.00206332
     18      3      H           0.00230815    -0.00043750     0.00305177
     19      3      H          -0.00196474     0.00611954     0.00226344
     20      3      H          -0.00155672    -0.00171278     0.00206508
     21      3      H           0.00627631    -0.00150176     0.00291575
     22      3      H          -0.00080316     0.00228434     0.00219542
     23      1      N           0.00202422    -0.00108955    -0.01702039
     24      2      C          -0.00288778    -0.00698057     0.00285223
     25      2      C          -0.00892232     0.00734020     0.00212637
     26      2      C           0.00962009     0.00374776     0.00219028
     27      2      C          -0.00911364    -0.00567949     0.00168647
     28      2      C           0.00878073    -0.00573703     0.00223409
     29      2      C           0.00176672     0.00744423    -0.00135364
     30      1      N           0.01335021    -0.00843373     0.00459655
     31      1      N           0.02177639    -0.00705410     0.00385526
     32      1      N          -0.01330235    -0.00905946     0.00537881
     33      3      H          -0.00111369     0.00214733     0.00083977
     34      3      H          -0.00224035     0.00118480     0.00121734
     35      3      H           0.00302676    -0.00101413     0.00233628
     36      3      H           0.00113839     0.00058010     0.00386637
     37      3      H          -0.00249106    -0.00207506     0.00166152
     38      3      H          -0.00037518    -0.00152311     0.00400352
     39      3      H          -0.00067495     0.00195898    -0.00230218
     40      3      H           0.00645773    -0.00149167    -0.00247347
     41      3      H          -0.00150229    -0.00138932    -0.00239866
     42      3      H          -0.00188890     0.00658339    -0.00237916
     43      3      H          -0.00287363     0.00089401     0.00154476
     44      3      H          -0.00235095    -0.00067585    -0.00105233
     45      2      C           0.00600271    -0.00331202    -0.00219712
     46      2      C          -0.00440243     0.00039640     0.00217158
     47      2      C          -0.00086404     0.00105262    -0.00326286
     48      2      C           0.00116314    -0.00098632    -0.00492563
     49      2      C           0.00284470    -0.00147123    -0.00029127
     50      2      C          -0.00411173    -0.00000258     0.00398550
     51      1      N          -0.00967979     0.00239783    -0.01015025
     52      1      N           0.01046066    -0.00509991     0.01120794
     53      2      C          -0.00080752    -0.00039103     0.00381505
     54      2      C           0.00282922    -0.00098116     0.00195236
     55      2      C           0.00037542    -0.00178044    -0.00419240
     56      2      C           0.00121178    -0.00075956     0.00221914
     57      2      C           0.00044233    -0.00125561    -0.00264448
     58      2      C          -0.00256930     0.00162744     0.00053042
     59      2      C          -0.01449380     0.00609527     0.00097350
     60      2      C          -0.01307751     0.00686525    -0.00012148
     61      3      H           0.00162146    -0.00066616     0.00016122
     62      3      H           0.00116513    -0.00076437     0.00123368
     63      3      H          -0.00522777     0.00173012    -0.00077406
     64      3      H          -0.00149947     0.00026630    -0.00182389
     65      3      H          -0.00339765     0.00073407     0.00021023
     66      3      H          -0.00267997     0.00048793     0.00043164
     67      3      H           0.00064921    -0.00023546     0.00084962
     68      3      H           0.00335555    -0.00130980    -0.00001801
     69      3      H           0.00028537     0.00034148     0.00255657
     70      3      H           0.00005984     0.00163298    -0.00172938
     71      2      C           0.00601492    -0.00464277    -0.00195154
     72      2      C          -0.00347071     0.00422481     0.00465534
     73      2      C           0.00316682    -0.00251304    -0.00062355
     74      2      C           0.00032123    -0.00081655    -0.00327190
     75      2      C          -0.00107102     0.00010892    -0.00122169
     76      2      C          -0.00126570     0.00188035    -0.00048715
     77      1      N          -0.00575612     0.00762038    -0.01051137
     78      1      N           0.00525908    -0.00794968     0.01028889
     79      2      C          -0.00047966     0.00169789     0.00426429
     80      2      C          -0.00018877    -0.00097883     0.00281363
     81      2      C           0.00211508    -0.00318982    -0.00183102
     82      2      C          -0.00128400     0.00706230     0.00181222
     83      2      C           0.00278634    -0.00452170    -0.00383534
     84      2      C          -0.00024447     0.00351616    -0.00041095
     85      2      C           0.00186087    -0.01461260     0.00096036
     86      2      C          -0.01686320     0.00595830    -0.00042336
     87      3      H           0.00086316     0.00049029    -0.00132374
     88      3      H          -0.00280328     0.00267133    -0.00031816
     89      3      H           0.00180210    -0.00068949     0.00132166
     90      3      H           0.00154012    -0.00184479     0.00035334
     91      3      H           0.00035039     0.00107670    -0.00134648
     92      3      H          -0.00073620     0.00129022     0.00023157
     93      3      H           0.00095130    -0.00036192     0.00127915
     94      3      H           0.00162457    -0.00526354     0.00154857
     95      3      H          -0.00113972    -0.00073933     0.00228525
     96      3      H          -0.00213967    -0.00166414    -0.00283427
     97      2      C          -0.00113855    -0.00041416    -0.00118256
     98      2      C          -0.00124937     0.00018246     0.00206832
     99      2      C           0.00235809     0.00054692    -0.00060918
    100      2      C           0.00069773     0.00195229    -0.00335467
    101      2      C          -0.00249131    -0.00193677    -0.00259050
    102      2      C          -0.00205097     0.00007943     0.00411856
    103      1      N          -0.01030518    -0.00255734    -0.01152666
    104      1      N           0.00912072     0.00409099     0.01043611
    105      2      C          -0.00148166    -0.00055806     0.00472778
    106      2      C          -0.00235254    -0.00256499    -0.00069793
    107      2      C           0.00287366     0.00407455    -0.00416339
    108      2      C          -0.00602371    -0.00431871     0.00192505
    109      2      C           0.00269457     0.00295669    -0.00171243
    110      2      C           0.00156541    -0.00007104     0.00307111
    111      2      C           0.01136444     0.00849900     0.00027562
    112      2      C           0.01200866     0.00803211    -0.00148718
    113      3      H          -0.00078476     0.00014244    -0.00074994
    114      3      H          -0.00328712    -0.00158208    -0.00015414
    115      3      H           0.00283205     0.00223696    -0.00017829
    116      3      H           0.00258167     0.00171398    -0.00005615
    117      3      H           0.00412827     0.00365617     0.00123781
    118      3      H           0.00054146     0.00064779     0.00137299
    119      3      H          -0.00150035    -0.00073446     0.00010857
    120      3      H          -0.00087577    -0.00082407    -0.00127218
    121      3      H           0.00064265     0.00042971     0.00221965
    122      3      H           0.00073621     0.00057957    -0.00259414
 SUM OF ATOMIC FORCES           0.00605812    -0.00513843    -0.00280697     0.00842516

 Number of electrons:                                                        340
 Number of occupied orbitals:                                                170
 Number of molecular orbitals:                                               170

 Number of orbital functions:                                               1154
 Number of independent orbital functions:                                   1154

 Extrapolation method: ASPC


 SCF WAVEFUNCTION OPTIMIZATION

  ----------------------------------- OT ---------------------------------------
  Minimizer      : CG                  : conjugate gradient
  Preconditioner : FULL_SINGLE_INVERSE : inversion of 
                                         H + eS - 2*(Sc)(c^T*H*c+const)(Sc)^T
  Precond_solver : DEFAULT
  Line search    : 2PNT                : 2 energies, one gradient
  stepsize       :    0.08000000                  energy_gap     :    0.08000000
  eps_taylor     :   0.10000E-15                  max_taylor     :             4
  ----------------------------------- OT ---------------------------------------

  Step     Update method      Time    Convergence         Total energy    Change
  ------------------------------------------------------------------------------
     1 OT CG       0.80E-01  146.9     0.00226596      -477.6521948690 -4.78E+02
     2 OT LS       0.14E+00  105.8                     -477.7098823992
     3 OT CG       0.14E+00  174.1     0.00130362      -477.7231008798 -7.09E-02
     4 OT LS       0.61E-01  105.1                     -477.7159942872
     5 OT CG       0.61E-01  174.9     0.00066310      -477.7333244127 -1.02E-02
     6 OT LS       0.54E-01  104.6                     -477.7356039883
     7 OT CG       0.54E-01  175.0     0.00040625      -477.7356473200 -2.32E-03
     8 OT LS       0.58E-01  105.2                     -477.7365817913
     9 OT CG       0.58E-01  175.6     0.00021749      -477.7365867708 -9.39E-04
    10 OT LS       0.55E-01  105.8                     -477.7368407990
    11 OT CG       0.55E-01  174.6     0.00012370      -477.7368415973 -2.55E-04
    12 OT LS       0.52E-01  105.7                     -477.7369195409
    13 OT CG       0.52E-01  174.9     0.00005870      -477.7369197772 -7.82E-05
    14 OT LS       0.68E-01  105.5                     -477.7369415866
    15 OT CG       0.68E-01  175.8     0.00002865      -477.7369429073 -2.31E-05
    16 OT LS       0.62E-01  105.3                     -477.7369478569
    17 OT CG       0.62E-01  174.2     0.00001659      -477.7369479092 -5.00E-06
    18 OT LS       0.54E-01  105.2                     -477.7369493297
    19 OT CG       0.54E-01  173.6     0.00000871      -477.7369493636 -1.45E-06
    20 OT LS       0.57E-01  105.6                     -477.7369497890
    21 OT CG       0.57E-01  174.9     0.00000497      -477.7369497906 -4.27E-07
    22 OT LS       0.53E-01  105.3                     -477.7369499192
    23 OT CG       0.53E-01  174.2     0.00000267      -477.7369499199 -1.29E-07
    24 OT LS       0.58E-01  105.6                     -477.7369499601
    25 OT CG       0.58E-01  173.7     0.00000153      -477.7369499603 -4.04E-08
    26 OT LS       0.58E-01  105.1                     -477.7369499736
    27 OT CG       0.58E-01  174.0     0.00000082      -477.7369499736 -1.33E-08

  *** SCF run converged in    27 steps ***


  Electronic density on regular grids:       -339.9999995846        0.0000004154
  Core density on regular grids:              339.9999979124       -0.0000020876
  Total charge density on r-space grids:       -0.0000016722
  Total charge density g-space grids:          -0.0000016722

  Overlap energy of the core charge distribution:               0.00001740211338
  Self energy of the core charge distribution:              -1144.16468558070414
  Core Hamiltonian energy:                                    351.38061816842929
  Hartree energy:                                             463.15196467333521
  Exchange-correlation energy:                               -148.10486463677464

  Total energy:                                              -477.73694997360099

  outer SCF iter =    1 RMS gradient =   0.82E-06 energy =       -477.7369499736
  outer SCF loop converged in   1 iterations or   27 steps


 ENERGY| Total FORCE_EVAL ( QS ) energy (a.u.):             -477.736949977238510


 ATOMIC FORCES in [a.u.]

 # Atom   Kind   Element          X              Y              Z
      1      1      N          -0.00078136    -0.00006707     0.00908621
      2      2      C           0.00255768     0.00158635     0.00198299
      3      2      C          -0.00289633     0.00146219     0.00170026
      4      2      C           0.00030327    -0.00307275     0.00208933
      5      2      C           0.00103896     0.00135242     0.00079018
      6      2      C           0.00072590    -0.00150487     0.00062278
      7      2      C          -0.00134987     0.00040243     0.00040383
      8      1      N           0.00810502    -0.00283490    -0.00073410
      9      1      N          -0.00428418    -0.00513089    -0.00060839
     10      1      N          -0.00071219     0.00669800    -0.00069486
     11      3      H           0.00132303     0.00000142    -0.00356742
     12      3      H           0.00002562    -0.00388395    -0.00260095
     13      3      H          -0.00027530     0.00102857    -0.00361026
     14      3      H           0.00342395     0.00158147    -0.00193252
     15      3      H          -0.00033120    -0.00080530    -0.00351498
     16      3      H          -0.00270553     0.00218603    -0.00245481
     17      3      H          -0.00229320    -0.00177437     0.00001953
     18      3      H          -0.00047171     0.00122845     0.00098853
     19      3      H          -0.00014777     0.00281629     0.00017715
     20      3      H           0.00134461    -0.00018763     0.00054604
     21      3      H           0.00262075    -0.00124762     0.00055986
     22      3      H          -0.00081869    -0.00086671     0.00048025
     23      1      N           0.00060986    -0.00050547    -0.00832700
     24      2      C           0.00065551    -0.00253029    -0.00112363
     25      2      C          -0.00342315     0.00198841    -0.00127307
     26      2      C           0.00271410     0.00201267    -0.00139760
     27      2      C          -0.00125899     0.00030626    -0.00095302
     28      2      C           0.00007506    -0.00132800    -0.00085418
     29      2      C           0.00102479     0.00137839    -0.00207515
     30      1      N           0.00678552    -0.00331654     0.00013258
     31      1      N           0.01083070    -0.00328406    -0.00052004
     32      1      N          -0.00583633    -0.00516963     0.00040315
     33      3      H          -0.00341692     0.00143034     0.00108617
     34      3      H          -0.00178135    -0.00019405     0.00157728
     35      3      H           0.00335904     0.00168162     0.00288403
     36      3      H          -0.00053860     0.00091002     0.00371970
     37      3      H          -0.00059020    -0.00375287     0.00211355
     38      3      H           0.00069194    -0.00021197     0.00411042
     39      3      H          -0.00083465    -0.00144015    -0.00078283
     40      3      H           0.00279108    -0.00124951    -0.00023741
     41      3      H           0.00123599    -0.00016535    -0.00063996
     42      3      H          -0.00038543     0.00291059    -0.00035299
     43      3      H          -0.00211976     0.00198898     0.00171060
     44      3      H          -0.00216355     0.00064220     0.00016597
     45      2      C           0.00199534    -0.00236736    -0.00146927
     46      2      C          -0.00273199     0.00025390     0.00187922
     47      2      C          -0.00261208     0.00160510    -0.00212996
     48      2      C           0.00084800    -0.00097381    -0.00313545
     49      2      C           0.00098030    -0.00060555    -0.00081103
     50      2      C          -0.00097099    -0.00102935     0.00282168
     51      1      N          -0.00357056     0.00032442    -0.00649407
     52      1      N           0.00421603    -0.00324919     0.00706453
     53      2      C          -0.00086631    -0.00020738     0.00246135
     54      2      C           0.00347778    -0.00128240     0.00167990
     55      2      C           0.00070786    -0.00162275    -0.00260697
     56      2      C           0.00065148    -0.00126218     0.00125009
     57      2      C          -0.00106130    -0.00039518    -0.00308928
     58      2      C          -0.00096788     0.00106552     0.00051470
     59      2      C          -0.00338710     0.00066424    -0.00017944
     60      2      C          -0.00328648     0.00077552     0.00054219
     61      3      H          -0.00112964     0.00050749    -0.00183388
     62      3      H          -0.00052812    -0.00030929     0.00228611
     63      3      H          -0.00060881    -0.00031326     0.00235273
     64      3      H          -0.00063785     0.00006686    -0.00244624
     65      3      H          -0.00111679    -0.00013979    -0.00149770
     66      3      H          -0.00058300    -0.00018170     0.00158395
     67      3      H          -0.00132243     0.00051546     0.00247556
     68      3      H          -0.00101403     0.00003022    -0.00225365
     69      3      H          -0.00104841     0.00108672     0.00168920
     70      3      H          -0.00040718     0.00219518    -0.00110478
     71      2      C           0.00299095    -0.00235148    -0.00185782
     72      2      C          -0.00034946     0.00137291     0.00377155
     73      2      C           0.00152063    -0.00105481    -0.00044232
     74      2      C           0.00072412    -0.00079961    -0.00191969
     75      2      C          -0.00219758     0.00185851    -0.00070550
     76      2      C          -0.00125701     0.00118484     0.00061120
     77      1      N          -0.00281330     0.00316809    -0.00704155
     78      1      N           0.00197610    -0.00310807     0.00663231
     79      2      C           0.00017797     0.00130970     0.00252071
     80      2      C           0.00057035    -0.00282414     0.00192603
     81      2      C           0.00131108    -0.00234095    -0.00159964
     82      2      C           0.00021726     0.00336827     0.00125379
     83      2      C           0.00158000    -0.00085106    -0.00289588
     84      2      C           0.00006678     0.00146537     0.00040973
     85      2      C           0.00131284    -0.00324109    -0.00026527
     86      2      C          -0.00449422     0.00165301     0.00025263
     87      3      H           0.00133495    -0.00026198    -0.00198635
     88      3      H           0.00060330    -0.00076567     0.00244234
     89      3      H           0.00072817     0.00058819     0.00226866
     90      3      H          -0.00034097     0.00023585    -0.00173863
     91      3      H           0.00097987    -0.00058932    -0.00223229
     92      3      H          -0.00009837    -0.00131448     0.00240144
     93      3      H           0.00067431     0.00039577     0.00166174
     94      3      H           0.00056040    -0.00050384    -0.00195783
     95      3      H          -0.00122761    -0.00175592     0.00169410
     96      3      H          -0.00303808    -0.00120961    -0.00240048
     97      2      C          -0.00120033     0.00033333    -0.00097352
     98      2      C           0.00010964     0.00087230     0.00265527
     99      2      C           0.00108334    -0.00009407    -0.00074942
    100      2      C           0.00058641     0.00134774    -0.00207107
    101      2      C          -0.00304629    -0.00216527    -0.00194073
    102      2      C          -0.00170591    -0.00016023     0.00256589
    103      1      N          -0.00522696     0.00031418    -0.00716558
    104      1      N           0.00335898     0.00178996     0.00672356
    105      2      C          -0.00088697    -0.00063882     0.00293089
    106      2      C          -0.00073007    -0.00114976     0.00015581
    107      2      C           0.00001780     0.00158757    -0.00322852
    108      2      C          -0.00307713    -0.00121937     0.00120716
    109      2      C           0.00175464     0.00206006    -0.00157763
    110      2      C           0.00307941     0.00104952     0.00215215
    111      2      C           0.00217505     0.00253108    -0.00072988
    112      2      C           0.00193721     0.00219863    -0.00002842
    113      3      H           0.00125706     0.00109245    -0.00227792
    114      3      H           0.00073240     0.00052846     0.00241798
    115      3      H           0.00046900     0.00104647     0.00148446
    116      3      H           0.00052412     0.00072029    -0.00141480
    117      3      H          -0.00003221     0.00084094    -0.00219533
    118      3      H          -0.00007461     0.00015024     0.00182493
    119      3      H           0.00085410     0.00077664     0.00222825
    120      3      H           0.00043764     0.00032200    -0.00219116
    121      3      H           0.00146932     0.00075724     0.00167533
    122      3      H           0.00162195     0.00084450    -0.00202320
 SUM OF ATOMIC FORCES           0.00485203    -0.00441486    -0.00109780     0.00665119

 Number of electrons:                                                        340
 Number of occupied orbitals:                                                170
 Number of molecular orbitals:                                               170

 Number of orbital functions:                                               1154
 Number of independent orbital functions:                                   1154

 Extrapolation method: ASPC


 SCF WAVEFUNCTION OPTIMIZATION

  ----------------------------------- OT ---------------------------------------
  Minimizer      : CG                  : conjugate gradient
  Preconditioner : FULL_SINGLE_INVERSE : inversion of 
                                         H + eS - 2*(Sc)(c^T*H*c+const)(Sc)^T
  Precond_solver : DEFAULT
  Line search    : 2PNT                : 2 energies, one gradient
  stepsize       :    0.08000000                  energy_gap     :    0.08000000
  eps_taylor     :   0.10000E-15                  max_taylor     :             4
  ----------------------------------- OT ---------------------------------------

  Step     Update method      Time    Convergence         Total energy    Change
  ------------------------------------------------------------------------------
     1 OT CG       0.80E-01  146.7     0.00146446      -477.7008570190 -4.78E+02
     2 OT LS       0.15E+00  105.7                     -477.7252862464
     3 OT CG       0.15E+00  173.3     0.00078803      -477.7315403399 -3.07E-02
     4 OT LS       0.67E-01  105.3                     -477.7300842678
     5 OT CG       0.67E-01  174.7     0.00038394      -477.7356390099 -4.10E-03
     6 OT LS       0.60E-01  105.0                     -477.7364840173
     7 OT CG       0.60E-01  174.6     0.00023709      -477.7364991005 -8.60E-04
     8 OT LS       0.60E-01  105.7                     -477.7368310001
     9 OT CG       0.60E-01  175.0     0.00012071      -477.7368310436 -3.32E-04
    10 OT LS       0.60E-01  105.6                     -477.7369172047
    11 OT CG       0.60E-01  173.7     0.00006484      -477.7369172048 -8.62E-05
    12 OT LS       0.58E-01  105.3                     -477.7369410314
    13 OT CG       0.58E-01  174.1     0.00003028      -477.7369410720 -2.39E-05
    14 OT LS       0.75E-01  106.4                     -477.7369474598
    15 OT CG       0.75E-01  174.4     0.00001370      -477.7369478081 -6.74E-06
    16 OT LS       0.74E-01  105.3                     -477.7369491616
    17 OT CG       0.74E-01  174.9     0.00000775      -477.7369491621 -1.35E-06
    18 OT LS       0.58E-01  105.8                     -477.7369494751
    19 OT CG       0.58E-01  174.3     0.00000393      -477.7369495014 -3.39E-07
    20 OT LS       0.67E-01  105.4                     -477.7369496011
    21 OT CG       0.67E-01  174.6     0.00000213      -477.7369496033 -1.02E-07
    22 OT LS       0.62E-01  106.0                     -477.7369496306
    23 OT CG       0.62E-01  174.1     0.00000124      -477.7369496309 -2.76E-08
    24 OT LS       0.64E-01  105.0                     -477.7369496405
    25 OT CG       0.64E-01  173.8     0.00000064      -477.7369496405 -9.62E-09

  *** SCF run converged in    25 steps ***


  Electronic density on regular grids:       -339.9999995846        0.0000004154
  Core density on regular grids:              339.9999979129       -0.0000020871
  Total charge density on r-space grids:       -0.0000016717
  Total charge density g-space grids:          -0.0000016717

  Overlap energy of the core charge distribution:               0.00001741653316
  Self energy of the core charge distribution:              -1144.16468558070414
  Core Hamiltonian energy:                                    351.38733658259935
  Hartree energy:                                             463.14713068956650
  Exchange-correlation energy:                               -148.10674874849119

  Total energy:                                              -477.73694964049628

  outer SCF iter =    1 RMS gradient =   0.64E-06 energy =       -477.7369496405
  outer SCF loop converged in   1 iterations or   25 steps


 ENERGY| Total FORCE_EVAL ( QS ) energy (a.u.):             -477.736949643331400


 ATOMIC FORCES in [a.u.]

 # Atom   Kind   Element          X              Y              Z
      1      1      N          -0.00077154    -0.00006579     0.00900742
      2      2      C           0.00244702     0.00155036     0.00202142
      3      2      C          -0.00281170     0.00138420     0.00174769
      4      2      C           0.00032099    -0.00295905     0.00213497
      5      2      C           0.00106213     0.00120124     0.00084067
      6      2      C           0.00057750    -0.00144911     0.00065402
      7      2      C          -0.00123340     0.00049603     0.00045960
      8      1      N           0.00798632    -0.00276330    -0.00064610
      9      1      N          -0.00418539    -0.00507738    -0.00053915
     10      1      N          -0.00072208     0.00658171    -0.00061872
     11      3      H           0.00133987     0.00001694    -0.00356725
     12      3      H           0.00005441    -0.00390621    -0.00260601
     13      3      H          -0.00029786     0.00103423    -0.00361063
     14      3      H           0.00342824     0.00161846    -0.00193641
     15      3      H          -0.00032603    -0.00082748    -0.00351568
     16      3      H          -0.00273901     0.00217287    -0.00246370
     17      3      H          -0.00226305    -0.00173115    -0.00001100
     18      3      H          -0.00051286     0.00125374     0.00095772
     19      3      H          -0.00012058     0.00276814     0.00014607
     20      3      H           0.00138840    -0.00016502     0.00052313
     21      3      H           0.00256749    -0.00124450     0.00052481
     22      3      H          -0.00081930    -0.00091375     0.00045444
     23      1      N           0.00058945    -0.00049684    -0.00819256
     24      2      C           0.00070646    -0.00246134    -0.00118410
     25      2      C          -0.00333641     0.00190711    -0.00132546
     26      2      C           0.00260840     0.00198432    -0.00145347
     27      2      C          -0.00114010     0.00039837    -0.00099283
     28      2      C          -0.00005791    -0.00126216    -0.00090083
     29      2      C           0.00101527     0.00128465    -0.00208068
     30      1      N           0.00668305    -0.00323782     0.00006313
     31      1      N           0.01065924    -0.00322487    -0.00059258
     32      1      N          -0.00571990    -0.00510775     0.00032546
     33      3      H          -0.00345185     0.00141974     0.00108989
     34      3      H          -0.00177398    -0.00021535     0.00158362
     35      3      H           0.00336412     0.00172265     0.00289232
     36      3      H          -0.00056425     0.00091469     0.00371806
     37      3      H          -0.00056171    -0.00377812     0.00212052
     38      3      H           0.00070780    -0.00019175     0.00411236
     39      3      H          -0.00083733    -0.00149115    -0.00075978
     40      3      H           0.00273748    -0.00124649    -0.00020401
     41      3      H           0.00127706    -0.00014729    -0.00061341
     42      3      H          -0.00036303     0.00285726    -0.00032273
     43      3      H          -0.00210884     0.00200570     0.00171296
     44      3      H          -0.00216068     0.00066264     0.00018424
     45      2      C           0.00193654    -0.00235405    -0.00146111
     46      2      C          -0.00270800     0.00025270     0.00187232
     47      2      C          -0.00263902     0.00161348    -0.00210911
     48      2      C           0.00084599    -0.00097407    -0.00310547
     49      2      C           0.00094870    -0.00059161    -0.00081835
     50      2      C          -0.00092307    -0.00104523     0.00280449
     51      1      N          -0.00348362     0.00029322    -0.00644371
     52      1      N           0.00412695    -0.00322092     0.00700280
     53      2      C          -0.00087047    -0.00020383     0.00244232
     54      2      C           0.00348736    -0.00128710     0.00167230
     55      2      C           0.00071479    -0.00162103    -0.00258124
     56      2      C           0.00064126    -0.00126962     0.00123724
     57      2      C          -0.00108487    -0.00038174    -0.00309683
     58      2      C          -0.00094127     0.00105599     0.00051367
     59      2      C          -0.00321656     0.00058080    -0.00019886
     60      2      C          -0.00313408     0.00068087     0.00055558
     61      3      H          -0.00117294     0.00052610    -0.00186494
     62      3      H          -0.00055462    -0.00030205     0.00230223
     63      3      H          -0.00053717    -0.00034504     0.00240064
     64      3      H          -0.00062384     0.00006375    -0.00245608
     65      3      H          -0.00108100    -0.00015345    -0.00152401
     66      3      H          -0.00054931    -0.00019238     0.00160242
     67      3      H          -0.00135289     0.00052723     0.00250045
     68      3      H          -0.00108100     0.00005092    -0.00228762
     69      3      H          -0.00106791     0.00109823     0.00167596
     70      3      H          -0.00041479     0.00220457    -0.00109472
     71      2      C           0.00294672    -0.00231798    -0.00185669
     72      2      C          -0.00029795     0.00132623     0.00375997
     73      2      C           0.00149308    -0.00103006    -0.00043660
     74      2      C           0.00073204    -0.00080112    -0.00189706
     75      2      C          -0.00221364     0.00188483    -0.00069346
     76      2      C          -0.00126158     0.00117864     0.00062702
     77      1      N          -0.00276790     0.00310456    -0.00699190
     78      1      N           0.00192601    -0.00303871     0.00657846
     79      2      C           0.00018669     0.00130614     0.00249199
     80      2      C           0.00058286    -0.00285323     0.00190919
     81      2      C           0.00129873    -0.00232985    -0.00159319
     82      2      C           0.00024001     0.00331340     0.00124807
     83      2      C           0.00156133    -0.00079360    -0.00288233
     84      2      C           0.00007212     0.00143191     0.00042125
     85      2      C           0.00130460    -0.00306551    -0.00028541
     86      2      C          -0.00430798     0.00158729     0.00025826
     87      3      H           0.00134283    -0.00027452    -0.00199729
     88      3      H           0.00065566    -0.00081852     0.00248423
     89      3      H           0.00071112     0.00060849     0.00228340
     90      3      H          -0.00037048     0.00026848    -0.00177165
     91      3      H           0.00098971    -0.00061563    -0.00224590
     92      3      H          -0.00008843    -0.00135540     0.00243513
     93      3      H           0.00066966     0.00040840     0.00166819
     94      3      H           0.00054398    -0.00043017    -0.00201170
     95      3      H          -0.00122929    -0.00177137     0.00168478
     96      3      H          -0.00304881    -0.00120387    -0.00239434
     97      2      C          -0.00120153     0.00034542    -0.00097300
     98      2      C           0.00013108     0.00088303     0.00266442
     99      2      C           0.00106273    -0.00010428    -0.00075089
    100      2      C           0.00058706     0.00134111    -0.00205279
    101      2      C          -0.00305576    -0.00216914    -0.00192869
    102      2      C          -0.00170127    -0.00016433     0.00254005
    103      1      N          -0.00515303     0.00035255    -0.00709935
    104      1      N           0.00327452     0.00175870     0.00667302
    105      2      C          -0.00087951    -0.00064214     0.00290117
    106      2      C          -0.00070224    -0.00112473     0.00016780
    107      2      C          -0.00002684     0.00154886    -0.00321598
    108      2      C          -0.00303386    -0.00117265     0.00119849
    109      2      C           0.00174202     0.00204745    -0.00157386
    110      2      C           0.00310186     0.00106595     0.00213441
    111      2      C           0.00203329     0.00243894    -0.00074712
    112      2      C           0.00178138     0.00210777    -0.00000219
    113      3      H           0.00128914     0.00110714    -0.00230149
    114      3      H           0.00079435     0.00056081     0.00245736
    115      3      H           0.00043193     0.00102771     0.00151016
    116      3      H           0.00049163     0.00070443    -0.00143611
    117      3      H          -0.00009663     0.00079742    -0.00224780
    118      3      H          -0.00008461     0.00014189     0.00183237
    119      3      H           0.00089115     0.00080025     0.00226122
    120      3      H           0.00045796     0.00033964    -0.00220495
    121      3      H           0.00148221     0.00076176     0.00166674
    122      3      H           0.00163581     0.00084796    -0.00201435
 SUM OF ATOMIC FORCES           0.00483098    -0.00440255    -0.00107115     0.00662330

 *******************************************************************************
 ***                 BRENT   - NUMBER OF ENERGY EVALUATIONS :       4        ***
 *******************************************************************************

 --------  Informations at step =     3 ------------
  Optimization Method        =                   CG
  Total Energy               =      -477.7369499772
  Real energy change         =        -0.0068871626
  Decrease in energy         =                  YES
  Used time                  =            27722.057

  Convergence check :
  Max. step size             =         0.0312142198
  Conv. limit for step size  =         0.0010000000
  Convergence in step size   =                   NO
  RMS step size              =         0.0115457014
  Conv. limit for RMS step   =         0.0010000000
  Convergence in RMS step    =                   NO
  Max. gradient              =         0.0151734104
  Conv. limit for gradients  =         0.0010000000
  Conv. for gradients        =                   NO
  RMS gradient               =         0.0056124314
  Conv. limit for RMS grad.  =         0.0010000000
  Conv. for gradients        =                   NO
 ---------------------------------------------------

 Number of electrons:                                                        340
 Number of occupied orbitals:                                                170
 Number of molecular orbitals:                                               170

 Number of orbital functions:                                               1154
 Number of independent orbital functions:                                   1154

 Extrapolation method: ASPC


 SCF WAVEFUNCTION OPTIMIZATION

  ----------------------------------- OT ---------------------------------------
  Minimizer      : CG                  : conjugate gradient
  Preconditioner : FULL_SINGLE_INVERSE : inversion of 
                                         H + eS - 2*(Sc)(c^T*H*c+const)(Sc)^T
  Precond_solver : DEFAULT
  Line search    : 2PNT                : 2 energies, one gradient
  stepsize       :    0.08000000                  energy_gap     :    0.08000000
  eps_taylor     :   0.10000E-15                  max_taylor     :             4
  ----------------------------------- OT ---------------------------------------

  Step     Update method      Time    Convergence         Total energy    Change
  ------------------------------------------------------------------------------
     1 OT CG       0.80E-01  146.2     0.00063763      -477.7302020718 -4.78E+02
     2 OT LS       0.14E+00  105.3                     -477.7347905726
     3 OT CG       0.14E+00  174.9     0.00035829      -477.7358812812 -5.68E-03
     4 OT LS       0.63E-01  105.2                     -477.7354150156
     5 OT CG       0.63E-01  174.5     0.00018106      -477.7366754161 -7.94E-04
     6 OT LS       0.55E-01  104.9                     -477.7368481314
     7 OT CG       0.55E-01  174.7     0.00011120      -477.7368519928 -1.77E-04
     8 OT LS       0.59E-01  105.7                     -477.7369227746
     9 OT CG       0.59E-01  174.1     0.00005886      -477.7369230569 -7.11E-05
    10 OT LS       0.56E-01  105.5                     -477.7369420821
    11 OT CG       0.56E-01  175.7     0.00003294      -477.7369421197 -1.91E-05
    12 OT LS       0.54E-01  105.4                     -477.7369478335
    13 OT CG       0.54E-01  174.7     0.00001546      -477.7369478442 -5.72E-06
    14 OT LS       0.70E-01  105.4                     -477.7369494027
    15 OT CG       0.70E-01  173.9     0.00000741      -477.7369494951 -1.65E-06
    16 OT LS       0.64E-01  105.2                     -477.7369498342
    17 OT CG       0.64E-01  174.9     0.00000438      -477.7369498380 -3.43E-07
    18 OT LS       0.53E-01  105.3                     -477.7369499325
    19 OT CG       0.53E-01  174.8     0.00000231      -477.7369499369 -9.90E-08
    20 OT LS       0.55E-01  105.3                     -477.7369499659
    21 OT CG       0.55E-01  173.9     0.00000135      -477.7369499660 -2.91E-08
    22 OT LS       0.53E-01  105.0                     -477.7369499753
    23 OT CG       0.53E-01  173.8     0.00000071      -477.7369499753 -9.35E-09

  *** SCF run converged in    23 steps ***


  Electronic density on regular grids:       -339.9999995846        0.0000004154
  Core density on regular grids:              339.9999979124       -0.0000020876
  Total charge density on r-space grids:       -0.0000016722
  Total charge density g-space grids:          -0.0000016722

  Overlap energy of the core charge distribution:               0.00001740211338
  Self energy of the core charge distribution:              -1144.16468558070414
  Core Hamiltonian energy:                                    351.38028444793849
  Hartree energy:                                             463.15222411982415
  Exchange-correlation energy:                               -148.10479036448783

  Total energy:                                              -477.73694997531595

  outer SCF iter =    1 RMS gradient =   0.71E-06 energy =       -477.7369499753
  outer SCF loop converged in   1 iterations or   23 steps


 ENERGY| Total FORCE_EVAL ( QS ) energy (a.u.):             -477.736949978264647


 ATOMIC FORCES in [a.u.]

 # Atom   Kind   Element          X              Y              Z
      1      1      N          -0.00078140    -0.00006702     0.00908586
      2      2      C           0.00255709     0.00158549     0.00198344
      3      2      C          -0.00289558     0.00146215     0.00170091
      4      2      C           0.00030279    -0.00307187     0.00208985
      5      2      C           0.00103893     0.00135285     0.00079001
      6      2      C           0.00072625    -0.00150509     0.00062260
      7      2      C          -0.00135021     0.00040204     0.00040404
      8      1      N           0.00810526    -0.00283514    -0.00073578
      9      1      N          -0.00428383    -0.00513036    -0.00061007
     10      1      N          -0.00071229     0.00669794    -0.00069681
     11      3      H           0.00132306     0.00000146    -0.00356748
     12      3      H           0.00002535    -0.00388381    -0.00260106
     13      3      H          -0.00027530     0.00102857    -0.00361035
     14      3      H           0.00342400     0.00158119    -0.00193265
     15      3      H          -0.00033120    -0.00080533    -0.00351499
     16      3      H          -0.00270524     0.00218622    -0.00245490
     17      3      H          -0.00229396    -0.00177526     0.00001990
     18      3      H          -0.00047084     0.00122815     0.00098913
     19      3      H          -0.00014812     0.00281721     0.00017751
     20      3      H           0.00134408    -0.00018802     0.00054636
     21      3      H           0.00262186    -0.00124782     0.00056028
     22      3      H          -0.00081889    -0.00086579     0.00048073
     23      1      N           0.00061002    -0.00050576    -0.00832647
     24      2      C           0.00065441    -0.00253027    -0.00112415
     25      2      C          -0.00342178     0.00198862    -0.00127351
     26      2      C           0.00271375     0.00201152    -0.00139801
     27      2      C          -0.00125966     0.00030587    -0.00095399
     28      2      C           0.00007602    -0.00132820    -0.00085492
     29      2      C           0.00102504     0.00137858    -0.00207158
     30      1      N           0.00678478    -0.00331689     0.00013449
     31      1      N           0.01083326    -0.00328417    -0.00052030
     32      1      N          -0.00583607    -0.00516868     0.00040479
     33      3      H          -0.00341692     0.00143031     0.00108617
     34      3      H          -0.00178125    -0.00019402     0.00157753
     35      3      H           0.00335895     0.00168171     0.00288400
     36      3      H          -0.00053875     0.00090991     0.00371993
     37      3      H          -0.00059033    -0.00375267     0.00211357
     38      3      H           0.00069193    -0.00021181     0.00411047
     39      3      H          -0.00083471    -0.00143936    -0.00078311
     40      3      H           0.00279225    -0.00124970    -0.00023777
     41      3      H           0.00123524    -0.00016586    -0.00064045
     42      3      H          -0.00038580     0.00291172    -0.00035329
     43      3      H          -0.00211935     0.00198882     0.00171014
     44      3      H          -0.00216348     0.00064230     0.00016579
     45      2      C           0.00199676    -0.00236758    -0.00147210
     46      2      C          -0.00273363     0.00025493     0.00187650
     47      2      C          -0.00261349     0.00160525    -0.00212698
     48      2      C           0.00085016    -0.00097458    -0.00313210
     49      2      C           0.00097945    -0.00060565    -0.00080889
     50      2      C          -0.00097057    -0.00102949     0.00282088
     51      1      N          -0.00357189     0.00032394    -0.00649708
     52      1      N           0.00421772    -0.00324911     0.00706382
     53      2      C          -0.00087010    -0.00020553     0.00246192
     54      2      C           0.00347883    -0.00128319     0.00167546
     55      2      C           0.00071067    -0.00162352    -0.00260393
     56      2      C           0.00064842    -0.00126114     0.00125225
     57      2      C          -0.00106183    -0.00039492    -0.00308963
     58      2      C          -0.00096754     0.00106519     0.00051379
     59      2      C          -0.00338752     0.00066451    -0.00017778
     60      2      C          -0.00328459     0.00077484     0.00054250
     61      3      H          -0.00113018     0.00050785    -0.00183414
     62      3      H          -0.00052872    -0.00030898     0.00228631
     63      3      H          -0.00060878    -0.00031320     0.00235249
     64      3      H          -0.00063693     0.00006673    -0.00244663
     65      3      H          -0.00111561    -0.00014018    -0.00149822
     66      3      H          -0.00058155    -0.00018206     0.00158469
     67      3      H          -0.00132240     0.00051556     0.00247555
     68      3      H          -0.00101343     0.00003007    -0.00225327
     69      3      H          -0.00104853     0.00108673     0.00168910
     70      3      H          -0.00040842     0.00219568    -0.00110446
     71      2      C           0.00299318    -0.00235357    -0.00185819
     72      2      C          -0.00034639     0.00137027     0.00377238
     73      2      C           0.00151949    -0.00105326    -0.00043877
     74      2      C           0.00072671    -0.00080223    -0.00191699
     75      2      C          -0.00219745     0.00185923    -0.00070079
     76      2      C          -0.00126152     0.00118912     0.00060859
     77      1      N          -0.00281107     0.00316962    -0.00704333
     78      1      N           0.00197369    -0.00310960     0.00663238
     79      2      C           0.00017718     0.00131105     0.00251789
     80      2      C           0.00057141    -0.00282610     0.00192379
     81      2      C           0.00131109    -0.00234280    -0.00159698
     82      2      C           0.00021720     0.00336861     0.00125673
     83      2      C           0.00157937    -0.00084935    -0.00289476
     84      2      C           0.00006718     0.00146556     0.00040660
     85      2      C           0.00131279    -0.00324072    -0.00026396
     86      2      C          -0.00450035     0.00165360     0.00024523
     87      3      H           0.00133534    -0.00026262    -0.00198697
     88      3      H           0.00060287    -0.00076520     0.00244163
     89      3      H           0.00072729     0.00058923     0.00226918
     90      3      H          -0.00034133     0.00023631    -0.00173934
     91      3      H           0.00098005    -0.00059004    -0.00223246
     92      3      H          -0.00009832    -0.00131484     0.00240161
     93      3      H           0.00067386     0.00039689     0.00166228
     94      3      H           0.00056048    -0.00050388    -0.00195766
     95      3      H          -0.00122746    -0.00175633     0.00169395
     96      3      H          -0.00303606    -0.00121016    -0.00240070
     97      2      C          -0.00119889     0.00033432    -0.00097564
     98      2      C           0.00010997     0.00087248     0.00265505
     99      2      C           0.00108384    -0.00009373    -0.00074857
    100      2      C           0.00058996     0.00134952    -0.00207178
    101      2      C          -0.00304865    -0.00216624    -0.00193808
    102      2      C          -0.00170680    -0.00016105     0.00256255
    103      1      N          -0.00522842     0.00031340    -0.00716340
    104      1      N           0.00335968     0.00179009     0.00672775
    105      2      C          -0.00088816    -0.00063996     0.00292768
    106      2      C          -0.00072873    -0.00114793     0.00015257
    107      2      C           0.00001662     0.00158630    -0.00322855
    108      2      C          -0.00307758    -0.00121964     0.00120958
    109      2      C           0.00175658     0.00206113    -0.00157572
    110      2      C           0.00307945     0.00104987     0.00214915
    111      2      C           0.00217426     0.00253043    -0.00072921
    112      2      C           0.00193586     0.00219733    -0.00002829
    113      3      H           0.00125742     0.00109248    -0.00227804
    114      3      H           0.00073200     0.00052822     0.00241775
    115      3      H           0.00046795     0.00104581     0.00148496
    116      3      H           0.00052336     0.00071985    -0.00141518
    117      3      H          -0.00003202     0.00084100    -0.00219489
    118      3      H          -0.00007537     0.00014950     0.00182551
    119      3      H           0.00085458     0.00077673     0.00222851
    120      3      H           0.00043789     0.00032212    -0.00219107
    121      3      H           0.00146969     0.00075751     0.00167520
    122      3      H           0.00162261     0.00084497    -0.00202298
 SUM OF ATOMIC FORCES           0.00485201    -0.00441485    -0.00109782     0.00665117

 --------------------------
 OPTIMIZATION STEP:      4
 --------------------------

 Number of electrons:                                                        340
 Number of occupied orbitals:                                                170
 Number of molecular orbitals:                                               170

 Number of orbital functions:                                               1154
 Number of independent orbital functions:                                   1154

 Extrapolation method: ASPC


 SCF WAVEFUNCTION OPTIMIZATION

  ----------------------------------- OT ---------------------------------------
  Minimizer      : CG                  : conjugate gradient
  Preconditioner : FULL_SINGLE_INVERSE : inversion of 
                                         H + eS - 2*(Sc)(c^T*H*c+const)(Sc)^T
  Precond_solver : DEFAULT
  Line search    : 2PNT                : 2 energies, one gradient
  stepsize       :    0.08000000                  energy_gap     :    0.08000000
  eps_taylor     :   0.10000E-15                  max_taylor     :             4
  ----------------------------------- OT ---------------------------------------

  Step     Update method      Time    Convergence         Total energy    Change
  ------------------------------------------------------------------------------
     1 OT CG       0.80E-01  146.5     0.00015948      -477.7365252312 -4.78E+02
     2 OT LS       0.14E+00  105.2                     -477.7368134584
     3 OT CG       0.14E+00  174.3     0.00008796      -477.7368842722 -3.59E-04
     4 OT LS       0.65E-01  105.7                     -477.7368605398
     5 OT CG       0.65E-01  173.7     0.00004377      -477.7369335169 -4.92E-05
     6 OT LS       0.57E-01  105.4                     -477.7369439839
     7 OT CG       0.57E-01  174.7     0.00002694      -477.7369441983 -1.07E-05
     8 OT LS       0.59E-01  105.5                     -477.7369484123
     9 OT CG       0.59E-01  174.1     0.00001407      -477.7369484194 -4.22E-06
    10 OT LS       0.58E-01  105.3                     -477.7369495366
    11 OT CG       0.58E-01  174.2     0.00000774      -477.7369495375 -1.12E-06
    12 OT LS       0.55E-01  105.1                     -477.7369498611
    13 OT CG       0.55E-01  174.7     0.00000361      -477.7369498618 -3.24E-07
    14 OT LS       0.71E-01  105.6                     -477.7369499482
    15 OT CG       0.71E-01  174.9     0.00000175      -477.7369499529 -9.11E-08
    16 OT LS       0.61E-01  105.3                     -477.7369499707
    17 OT CG       0.61E-01  174.0     0.00000110      -477.7369499712 -1.83E-08
    18 OT LS       0.50E-01  105.3                     -477.7369499768
    19 OT CG       0.50E-01  174.3     0.00000055      -477.7369499771 -5.89E-09

  *** SCF run converged in    19 steps ***


  Electronic density on regular grids:       -339.9999995846        0.0000004154
  Core density on regular grids:              339.9999979124       -0.0000020876
  Total charge density on r-space grids:       -0.0000016722
  Total charge density g-space grids:          -0.0000016722

  Overlap energy of the core charge distribution:               0.00001740211338
  Self energy of the core charge distribution:              -1144.16468558070414
  Core Hamiltonian energy:                                    351.38048130415416
  Hartree energy:                                             463.15207345440331
  Exchange-correlation energy:                               -148.10483655708745

  Total energy:                                              -477.73694997712073

  outer SCF iter =    1 RMS gradient =   0.55E-06 energy =       -477.7369499771
  outer SCF loop converged in   1 iterations or   19 steps


 ENERGY| Total FORCE_EVAL ( QS ) energy (a.u.):             -477.736949977120730


 Number of electrons:                                                        340
 Number of occupied orbitals:                                                170
 Number of molecular orbitals:                                               170

 Number of orbital functions:                                               1154
 Number of independent orbital functions:                                   1154

 Extrapolation method: ASPC


 SCF WAVEFUNCTION OPTIMIZATION

  ----------------------------------- OT ---------------------------------------
  Minimizer      : CG                  : conjugate gradient
  Preconditioner : FULL_SINGLE_INVERSE : inversion of 
                                         H + eS - 2*(Sc)(c^T*H*c+const)(Sc)^T
  Precond_solver : DEFAULT
  Line search    : 2PNT                : 2 energies, one gradient
  stepsize       :    0.08000000                  energy_gap     :    0.08000000
  eps_taylor     :   0.10000E-15                  max_taylor     :             4
  ----------------------------------- OT ---------------------------------------

  Step     Update method      Time    Convergence         Total energy    Change
  ------------------------------------------------------------------------------
     1 OT CG       0.80E-01  147.7     0.00043489      -477.7351968801 -4.78E+02
     2 OT LS       0.15E+00  105.6                     -477.7373504732
     3 OT CG       0.15E+00  174.3     0.00023876      -477.7379005588 -2.70E-03
     4 OT LS       0.57E-01  105.6                     -477.7374466267
     5 OT CG       0.57E-01  174.0     0.00013686      -477.7382194781 -3.19E-04
     6 OT LS       0.52E-01  106.0                     -477.7383131098
     7 OT CG       0.52E-01  174.1     0.00007679      -477.7383141795 -9.47E-05
     8 OT LS       0.60E-01  105.4                     -477.7383482526
     9 OT CG       0.60E-01  174.6     0.00004308      -477.7383489691 -3.48E-05
    10 OT LS       0.57E-01  104.9                     -477.7383592223
    11 OT CG       0.57E-01  175.2     0.00002231      -477.7383592642 -1.03E-05
    12 OT LS       0.54E-01  105.5                     -477.7383619142
    13 OT CG       0.54E-01  175.3     0.00001050      -477.7383619184 -2.65E-06
    14 OT LS       0.76E-01  106.5                     -477.7383626742
    15 OT CG       0.76E-01  175.2     0.00000583      -477.7383627415 -8.23E-07
    16 OT LS       0.50E-01  106.0                     -477.7383628660
    17 OT CG       0.50E-01  174.9     0.00000329      -477.7383629099 -1.68E-07
    18 OT LS       0.54E-01  106.0                     -477.7383629674
    19 OT CG       0.54E-01  174.6     0.00000181      -477.7383629677 -5.79E-08
    20 OT LS       0.54E-01  105.7                     -477.7383629852
    21 OT CG       0.54E-01  175.2     0.00000108      -477.7383629852 -1.75E-08
    22 OT LS       0.59E-01  105.3                     -477.7383629919
    23 OT CG       0.59E-01  174.1     0.00000052      -477.7383629919 -6.71E-09

  *** SCF run converged in    23 steps ***


  Electronic density on regular grids:       -339.9999995869        0.0000004131
  Core density on regular grids:              339.9999979100       -0.0000020900
  Total charge density on r-space grids:       -0.0000016770
  Total charge density g-space grids:          -0.0000016770

  Overlap energy of the core charge distribution:               0.00001710228654
  Self energy of the core charge distribution:              -1144.16468558070414
  Core Hamiltonian energy:                                    351.18473956401704
  Hartree energy:                                             463.28981608777059
  Exchange-correlation energy:                               -148.04825016528733

  Total energy:                                              -477.73836299191726

  outer SCF iter =    1 RMS gradient =   0.52E-06 energy =       -477.7383629919
  outer SCF loop converged in   1 iterations or   23 steps


 ENERGY| Total FORCE_EVAL ( QS ) energy (a.u.):             -477.738362991917256


 Number of electrons:                                                        340
 Number of occupied orbitals:                                                170
 Number of molecular orbitals:                                               170

 Number of orbital functions:                                               1154
 Number of independent orbital functions:                                   1154

 Extrapolation method: ASPC


 SCF WAVEFUNCTION OPTIMIZATION

  ----------------------------------- OT ---------------------------------------
  Minimizer      : CG                  : conjugate gradient
  Preconditioner : FULL_SINGLE_INVERSE : inversion of 
                                         H + eS - 2*(Sc)(c^T*H*c+const)(Sc)^T
  Precond_solver : DEFAULT
  Line search    : 2PNT                : 2 energies, one gradient
  stepsize       :    0.08000000                  energy_gap     :    0.08000000
  eps_taylor     :   0.10000E-15                  max_taylor     :             4
  ----------------------------------- OT ---------------------------------------

  Step     Update method      Time    Convergence         Total energy    Change
  ------------------------------------------------------------------------------
     1 OT CG       0.80E-01  146.7     0.00017845      -477.7198262000 -4.78E+02
     2 OT LS       0.15E+00  105.1                     -477.7201907311
     3 OT CG       0.15E+00  174.3     0.00009504      -477.7202879237 -4.62E-04
     4 OT LS       0.58E-01  105.7                     -477.7202180303
     5 OT CG       0.58E-01  175.1     0.00005606      -477.7203395982 -5.17E-05
     6 OT LS       0.51E-01  105.4                     -477.7203548619
     7 OT CG       0.51E-01  175.2     0.00003087      -477.7203552190 -1.56E-05
     8 OT LS       0.62E-01  105.1                     -477.7203608009
     9 OT CG       0.62E-01  174.6     0.00001726      -477.7203609847 -5.77E-06
    10 OT LS       0.56E-01  105.3                     -477.7203626214
    11 OT CG       0.56E-01  173.3     0.00000895      -477.7203626354 -1.65E-06
    12 OT LS       0.55E-01  105.2                     -477.7203630710
    13 OT CG       0.55E-01  173.9     0.00000429      -477.7203630712 -4.36E-07
    14 OT LS       0.76E-01  105.9                     -477.7203631982
    15 OT CG       0.76E-01  175.6     0.00000228      -477.7203632081 -1.37E-07
    16 OT LS       0.56E-01  106.2                     -477.7203632333
    17 OT CG       0.56E-01  173.7     0.00000123      -477.7203632367 -2.87E-08
    18 OT LS       0.61E-01  105.3                     -477.7203632458
    19 OT CG       0.61E-01  173.7     0.00000061      -477.7203632459 -9.14E-09

  *** SCF run converged in    19 steps ***


  Electronic density on regular grids:       -339.9999995858        0.0000004142
  Core density on regular grids:              339.9999979000       -0.0000021000
  Total charge density on r-space grids:       -0.0000016858
  Total charge density g-space grids:          -0.0000016858

  Overlap energy of the core charge distribution:               0.00001747678188
  Self energy of the core charge distribution:              -1144.16468558070414
  Core Hamiltonian energy:                                    350.90708499089556
  Hartree energy:                                             463.49799061777674
  Exchange-correlation energy:                               -147.96077075061200

  Total energy:                                              -477.72036324586190

  outer SCF iter =    1 RMS gradient =   0.61E-06 energy =       -477.7203632459
  outer SCF loop converged in   1 iterations or   19 steps


 ENERGY| Total FORCE_EVAL ( QS ) energy (a.u.):             -477.720363245861904


 *******************************************************************************
 ***                 MNBRACK - NUMBER OF ENERGY EVALUATIONS :       3        ***
 *******************************************************************************

 Number of electrons:                                                        340
 Number of occupied orbitals:                                                170
 Number of molecular orbitals:                                               170

 Number of orbital functions:                                               1154
 Number of independent orbital functions:                                   1154

 Extrapolation method: ASPC


 SCF WAVEFUNCTION OPTIMIZATION

  ----------------------------------- OT ---------------------------------------
  Minimizer      : CG                  : conjugate gradient
  Preconditioner : FULL_SINGLE_INVERSE : inversion of 
                                         H + eS - 2*(Sc)(c^T*H*c+const)(Sc)^T
  Precond_solver : DEFAULT
  Line search    : 2PNT                : 2 energies, one gradient
  stepsize       :    0.08000000                  energy_gap     :    0.08000000
  eps_taylor     :   0.10000E-15                  max_taylor     :             4
  ----------------------------------- OT ---------------------------------------

  Step     Update method      Time    Convergence         Total energy    Change
  ------------------------------------------------------------------------------
     1 OT CG       0.80E-01  148.8     0.00146734      -477.7025093624 -4.78E+02
     2 OT LS       0.14E+00  105.4                     -477.7269399761
     3 OT CG       0.14E+00  174.9     0.00082287      -477.7329987413 -3.05E-02
     4 OT LS       0.55E-01  105.0                     -477.7271450880
     5 OT CG       0.55E-01  175.8     0.00047555      -477.7366607103 -3.66E-03
     6 OT LS       0.51E-01  105.7                     -477.7377723498
     7 OT CG       0.51E-01  174.3     0.00026516      -477.7377818549 -1.12E-03
     8 OT LS       0.60E-01  105.3                     -477.7381859397
     9 OT CG       0.60E-01  175.0     0.00014854      -477.7381961002 -4.14E-04
    10 OT LS       0.56E-01  105.4                     -477.7383171927
    11 OT CG       0.56E-01  174.3     0.00007834      -477.7383177597 -1.22E-04
    12 OT LS       0.54E-01  105.6                     -477.7383502981
    13 OT CG       0.54E-01  175.1     0.00003579      -477.7383503471 -3.26E-05
    14 OT LS       0.76E-01  106.1                     -477.7383591222
    15 OT CG       0.76E-01  175.4     0.00002082      -477.7383599314 -9.58E-06
    16 OT LS       0.48E-01  104.8                     -477.7383612457
    17 OT CG       0.48E-01  174.7     0.00001147      -477.7383619660 -2.03E-06
    18 OT LS       0.54E-01  105.1                     -477.7383626546
    19 OT CG       0.54E-01  175.4     0.00000638      -477.7383626638 -6.98E-07
    20 OT LS       0.54E-01  105.3                     -477.7383628801
    21 OT CG       0.54E-01  175.0     0.00000375      -477.7383628801 -2.16E-07
    22 OT LS       0.60E-01  106.0                     -477.7383629624
    23 OT CG       0.60E-01  174.6     0.00000182      -477.7383629632 -8.31E-08
    24 OT LS       0.62E-01  105.7                     -477.7383629832
    25 OT CG       0.62E-01  174.2     0.00000108      -477.7383629833 -2.00E-08
    26 OT LS       0.63E-01  106.0                     -477.7383629905
    27 OT CG       0.63E-01  174.2     0.00000064      -477.7383629905 -7.20E-09

  *** SCF run converged in    27 steps ***


  Electronic density on regular grids:       -339.9999995869        0.0000004131
  Core density on regular grids:              339.9999979100       -0.0000020900
  Total charge density on r-space grids:       -0.0000016770
  Total charge density g-space grids:          -0.0000016770

  Overlap energy of the core charge distribution:               0.00001710228654
  Self energy of the core charge distribution:              -1144.16468558070414
  Core Hamiltonian energy:                                    351.18474959637069
  Hartree energy:                                             463.28981086252622
  Exchange-correlation energy:                               -148.04825497093958

  Total energy:                                              -477.73836299046019

  outer SCF iter =    1 RMS gradient =   0.64E-06 energy =       -477.7383629905
  outer SCF loop converged in   1 iterations or   27 steps


 ENERGY| Total FORCE_EVAL ( QS ) energy (a.u.):             -477.738362992897805


 ATOMIC FORCES in [a.u.]

 # Atom   Kind   Element          X              Y              Z
      1      1      N          -0.00034741    -0.00017099     0.00583204
      2      2      C           0.00296396     0.00090357    -0.00361990
      3      2      C          -0.00173651     0.00201459    -0.00369073
      4      2      C          -0.00030958    -0.00271524    -0.00379106
      5      2      C          -0.00387802     0.00458304    -0.00272053
      6      2      C           0.00678579     0.00118338    -0.00209314
      7      2      C          -0.00180224    -0.00618021    -0.00254454
      8      1      N          -0.00483233     0.00198251     0.00582701
      9      1      N           0.00188732     0.00004191     0.00380068
     10      1      N           0.00035529    -0.00174210     0.00472017
     11      3      H           0.00030274     0.00064689     0.00196725
     12      3      H           0.00074996    -0.00256803    -0.00117658
     13      3      H          -0.00088329    -0.00005545     0.00181260
     14      3      H           0.00187248     0.00179025    -0.00073732
     15      3      H           0.00020530    -0.00052408     0.00216846
     16      3      H          -0.00214429     0.00079600    -0.00105816
     17      3      H          -0.00066975    -0.00077624     0.00006907
     18      3      H           0.00245003    -0.00041935     0.00252066
     19      3      H          -0.00026921     0.00113854     0.00002038
     20      3      H          -0.00166760    -0.00196404     0.00154127
     21      3      H           0.00127954    -0.00029120     0.00061752
     22      3      H          -0.00090485     0.00249170     0.00170222
     23      1      N           0.00138365     0.00041436    -0.00646079
     24      2      C          -0.00356904    -0.00156883     0.00303005
     25      2      C          -0.00189207     0.00168659     0.00392544
     26      2      C           0.00260014     0.00006922     0.00458159
     27      2      C          -0.00208179    -0.00642407     0.00234330
     28      2      C           0.00599247     0.00083409     0.00284699
     29      2      C          -0.00107078     0.00239503     0.00250066
     30      1      N          -0.00172595     0.00113143    -0.00475466
     31      1      N          -0.00895036     0.00193476    -0.00908093
     32      1      N           0.00256073     0.00219642    -0.00523604
     33      3      H          -0.00157689     0.00128339     0.00030402
     34      3      H          -0.00042822    -0.00022292    -0.00168574
     35      3      H           0.00161929     0.00179810     0.00146683
     36      3      H          -0.00051583     0.00043333    -0.00137448
     37      3      H           0.00009616    -0.00228529     0.00101725
     38      3      H           0.00047162     0.00027880    -0.00157827
     39      3      H          -0.00084533     0.00257165    -0.00196230
     40      3      H           0.00149960    -0.00037561    -0.00031172
     41      3      H          -0.00183410    -0.00181556    -0.00217573
     42      3      H          -0.00066924     0.00144268    -0.00040851
     43      3      H           0.00099059    -0.00017107    -0.00088546
     44      3      H          -0.00060442     0.00101764     0.00007060
     45      2      C          -0.00395841    -0.00022549     0.00541923
     46      2      C           0.00103554    -0.00053815    -0.00672459
     47      2      C           0.00133249    -0.00072625     0.00176112
     48      2      C          -0.00128477     0.00008743    -0.00189852
     49      2      C           0.00209948    -0.00180011     0.00399277
     50      2      C           0.00085930    -0.00081864    -0.00590114
     51      1      N           0.00994597    -0.00402776     0.00462709
     52      1      N          -0.01097648     0.00149806    -0.00545592
     53      2      C           0.00253818    -0.00140284     0.00284691
     54      2      C          -0.00387227     0.00083687    -0.00252146
     55      2      C           0.00058283    -0.00097777     0.00544622
     56      2      C          -0.00225821    -0.00023222    -0.00566971
     57      2      C           0.00060123    -0.00038966     0.00764913
     58      2      C          -0.00359426     0.00124014    -0.00377259
     59      2      C           0.00709862    -0.00377858    -0.00495810
     60      2      C           0.00619033    -0.00353486     0.00364041
     61      3      H           0.00130902    -0.00059682     0.00019620
     62      3      H           0.00051583    -0.00044181     0.00131314
     63      3      H          -0.00399389     0.00125871    -0.00041595
     64      3      H          -0.00293863     0.00058921    -0.00017514
     65      3      H          -0.00052212    -0.00026798    -0.00119821
     66      3      H          -0.00209142     0.00017441     0.00025631
     67      3      H           0.00263640    -0.00108922    -0.00105813
     68      3      H           0.00312436    -0.00112484     0.00004830
     69      3      H          -0.00135987     0.00057877     0.00071393
     70      3      H          -0.00150496     0.00182477    -0.00023706
     71      2      C          -0.00261251     0.00395649     0.00612246
     72      2      C           0.00216891    -0.00285913    -0.00672535
     73      2      C           0.00233544    -0.00127918     0.00520189
     74      2      C          -0.00118543     0.00080885    -0.00261340
     75      2      C           0.00183563    -0.00243171    -0.00104938
     76      2      C           0.00220016    -0.00249635    -0.00461696
     77      1      N           0.00638937    -0.00931693     0.00771157
     78      1      N          -0.00638206     0.00905429    -0.00609609
     79      2      C          -0.00000376    -0.00101435     0.00209424
     80      2      C          -0.00006756     0.00148312    -0.00143151
     81      2      C          -0.00043342     0.00185154     0.00626086
     82      2      C           0.00256287    -0.00408397    -0.00490731
     83      2      C          -0.00008560     0.00242284     0.00529134
     84      2      C           0.00060294     0.00157076    -0.00425606
     85      2      C          -0.00013720     0.00622718    -0.00374752
     86      2      C           0.01319561    -0.00399770     0.00505090
     87      3      H          -0.00143329     0.00331576     0.00132178
     88      3      H          -0.00228043     0.00222208    -0.00044443
     89      3      H           0.00065862     0.00043334     0.00193877
     90      3      H           0.00094066    -0.00131780    -0.00017104
     91      3      H           0.00046444     0.00041763    -0.00138478
     92      3      H          -0.00068432     0.00150988    -0.00017779
     93      3      H           0.00180005    -0.00261632    -0.00040578
     94      3      H           0.00123765    -0.00353328     0.00074338
     95      3      H          -0.00046963    -0.00220224     0.00091737
     96      3      H          -0.00306226    -0.00085069    -0.00088737
     97      2      C           0.00068043     0.00110110     0.00534794
     98      2      C          -0.00015726     0.00026337    -0.00741760
     99      2      C           0.00355355     0.00174852     0.00392309
    100      2      C          -0.00304433    -0.00048823    -0.00333176
    101      2      C           0.00347043     0.00188593     0.00267711
    102      2      C          -0.00069138     0.00021163    -0.00503568
    103      1      N           0.00846352     0.00623656     0.00694403
    104      1      N          -0.01059252    -0.00447885    -0.00558108
    105      2      C           0.00084972     0.00107859     0.00175939
    106      2      C          -0.00170316    -0.00101282    -0.00437873
    107      2      C          -0.00188703    -0.00077116     0.00533155
    108      2      C           0.00283012     0.00322238    -0.00534158
    109      2      C          -0.00137626    -0.00110697     0.00652104
    110      2      C          -0.00115598    -0.00122508    -0.00138144
    111      2      C          -0.00448586    -0.00287041    -0.00334835
    112      2      C          -0.00542749    -0.00331350     0.00418979
    113      3      H          -0.00285299    -0.00082663     0.00098530
    114      3      H          -0.00337510    -0.00169355    -0.00053833
    115      3      H           0.00008365     0.00066794     0.00112279
    116      3      H           0.00151398     0.00121281    -0.00019829
    117      3      H           0.00291346     0.00263044     0.00049818
    118      3      H           0.00213203     0.00208331    -0.00038004
    119      3      H          -0.00145805    -0.00064904    -0.00003193
    120      3      H          -0.00005517    -0.00030076    -0.00141437
    121      3      H           0.00148825     0.00156118     0.00087432
    122      3      H           0.00115135     0.00120742    -0.00109795
 SUM OF ATOMIC FORCES           0.00079463    -0.00344673    -0.00029911     0.00354977

 Number of electrons:                                                        340
 Number of occupied orbitals:                                                170
 Number of molecular orbitals:                                               170

 Number of orbital functions:                                               1154
 Number of independent orbital functions:                                   1154

 Extrapolation method: ASPC


 SCF WAVEFUNCTION OPTIMIZATION

  ----------------------------------- OT ---------------------------------------
  Minimizer      : CG                  : conjugate gradient
  Preconditioner : FULL_SINGLE_INVERSE : inversion of 
                                         H + eS - 2*(Sc)(c^T*H*c+const)(Sc)^T
  Precond_solver : DEFAULT
  Line search    : 2PNT                : 2 energies, one gradient
  stepsize       :    0.08000000                  energy_gap     :    0.08000000
  eps_taylor     :   0.10000E-15                  max_taylor     :             4
  ----------------------------------- OT ---------------------------------------

  Step     Update method      Time    Convergence         Total energy    Change
  ------------------------------------------------------------------------------
     1 OT CG       0.80E-01  147.8     0.00193797      -477.6758074241 -4.78E+02
     2 OT LS       0.15E+00  105.8                     -477.7185776620
     3 OT CG       0.15E+00  175.1     0.00107216      -477.7294985012 -5.37E-02
     4 OT LS       0.58E-01  104.8                     -477.7212760738
     5 OT CG       0.58E-01  174.5     0.00058855      -477.7360880694 -6.59E-03
     6 OT LS       0.55E-01  105.0                     -477.7379409964
     7 OT CG       0.55E-01  175.3     0.00033433      -477.7379491873 -1.86E-03
     8 OT LS       0.60E-01  105.3                     -477.7386020720
     9 OT CG       0.60E-01  174.4     0.00018644      -477.7386073250 -6.58E-04
    10 OT LS       0.58E-01  105.5                     -477.7388047211
    11 OT CG       0.58E-01  174.3     0.00009449      -477.7388049733 -1.98E-04
    12 OT LS       0.55E-01  105.7                     -477.7388534707
    13 OT CG       0.55E-01  174.6     0.00004528      -477.7388535672 -4.86E-05
    14 OT LS       0.77E-01  106.4                     -477.7388678587
    15 OT CG       0.77E-01  175.2     0.00002397      -477.7388690852 -1.55E-05
    16 OT LS       0.54E-01  105.3                     -477.7388715566
    17 OT CG       0.54E-01  174.9     0.00001406      -477.7388721225 -3.04E-06
    18 OT LS       0.54E-01  105.5                     -477.7388731631
    19 OT CG       0.54E-01  174.8     0.00000756      -477.7388731631 -1.04E-06
    20 OT LS       0.60E-01  106.3                     -477.7388734952
    21 OT CG       0.60E-01  175.0     0.00000449      -477.7388734988 -3.36E-07
    22 OT LS       0.59E-01  105.8                     -477.7388736146
    23 OT CG       0.59E-01  174.8     0.00000221      -477.7388736146 -1.16E-07
    24 OT LS       0.67E-01  105.1                     -477.7388736462
    25 OT CG       0.67E-01  174.7     0.00000130      -477.7388736466 -3.20E-08
    26 OT LS       0.67E-01  105.8                     -477.7388736577
    27 OT CG       0.67E-01  175.3     0.00000078      -477.7388736577 -1.11E-08

  *** SCF run converged in    27 steps ***


  Electronic density on regular grids:       -339.9999995845        0.0000004155
  Core density on regular grids:              339.9999979096       -0.0000020904
  Total charge density on r-space grids:       -0.0000016750
  Total charge density g-space grids:          -0.0000016750

  Overlap energy of the core charge distribution:               0.00001720268194
  Self energy of the core charge distribution:              -1144.16468558070414
  Core Hamiltonian energy:                                    351.28000780242525
  Hartree energy:                                             463.22202641847389
  Exchange-correlation energy:                               -148.07623950056632

  Total energy:                                              -477.73887365768951

  outer SCF iter =    1 RMS gradient =   0.78E-06 energy =       -477.7388736577
  outer SCF loop converged in   1 iterations or   27 steps


 ENERGY| Total FORCE_EVAL ( QS ) energy (a.u.):             -477.738873661384275


 ATOMIC FORCES in [a.u.]

 # Atom   Kind   Element          X              Y              Z
      1      1      N          -0.00056595    -0.00011834     0.00763138
      2      2      C           0.00278478     0.00124313    -0.00077167
      3      2      C          -0.00233066     0.00175630    -0.00095303
      4      2      C          -0.00002146    -0.00291389    -0.00080291
      5      2      C          -0.00139853     0.00297651    -0.00094659
      6      2      C           0.00375121    -0.00018378    -0.00071692
      7      2      C          -0.00159616    -0.00287725    -0.00105456
      8      1      N           0.00179698    -0.00048234     0.00247465
      9      1      N          -0.00122016    -0.00258082     0.00156117
     10      1      N          -0.00016607     0.00254231     0.00196992
     11      3      H           0.00081052     0.00032169    -0.00084260
     12      3      H           0.00037187    -0.00322382    -0.00189506
     13      3      H          -0.00057121     0.00048566    -0.00093930
     14      3      H           0.00265415     0.00167328    -0.00133990
     15      3      H          -0.00005872    -0.00065937    -0.00071670
     16      3      H          -0.00241475     0.00150344    -0.00176125
     17      3      H          -0.00148570    -0.00127703     0.00004231
     18      3      H           0.00097277     0.00040359     0.00174562
     19      3      H          -0.00020795     0.00198201     0.00009779
     20      3      H          -0.00015324    -0.00106022     0.00103687
     21      3      H           0.00195372    -0.00077238     0.00058804
     22      3      H          -0.00085201     0.00079986     0.00108433
     23      1      N           0.00099854    -0.00004695    -0.00738490
     24      2      C          -0.00147768    -0.00205919     0.00093249
     25      2      C          -0.00266295     0.00186194     0.00128719
     26      2      C           0.00268417     0.00103559     0.00154369
     27      2      C          -0.00169013    -0.00303809     0.00067805
     28      2      C           0.00302978    -0.00026914     0.00097948
     29      2      C           0.00000647     0.00188633     0.00020729
     30      1      N           0.00255066    -0.00112655    -0.00226457
     31      1      N           0.00126976    -0.00072801    -0.00468528
     32      1      N          -0.00171429    -0.00147130    -0.00236490
     33      3      H          -0.00248473     0.00136518     0.00069706
     34      3      H          -0.00110373    -0.00020564    -0.00003635
     35      3      H           0.00249554     0.00172482     0.00218006
     36      3      H          -0.00052556     0.00066683     0.00120900
     37      3      H          -0.00026253    -0.00301529     0.00156907
     38      3      H           0.00057359     0.00003160     0.00131192
     39      3      H          -0.00082879     0.00054603    -0.00136399
     40      3      H           0.00215015    -0.00081564    -0.00027390
     41      3      H          -0.00029022    -0.00097491    -0.00139872
     42      3      H          -0.00052706     0.00218138    -0.00037978
     43      3      H          -0.00058797     0.00091283     0.00041596
     44      3      H          -0.00138940     0.00082651     0.00011790
     45      2      C          -0.00104501    -0.00128289     0.00201227
     46      2      C          -0.00079325    -0.00015413    -0.00244962
     47      2      C          -0.00061242     0.00043196    -0.00017936
     48      2      C          -0.00022331    -0.00044163    -0.00252369
     49      2      C           0.00155100    -0.00120850     0.00158735
     50      2      C          -0.00005081    -0.00092641    -0.00153346
     51      1      N           0.00349678    -0.00194246    -0.00081965
     52      1      N          -0.00369018    -0.00080588     0.00069805
     53      2      C           0.00085648    -0.00081428     0.00266076
     54      2      C          -0.00024411    -0.00020912    -0.00043004
     55      2      C           0.00063225    -0.00129261     0.00141435
     56      2      C          -0.00083562    -0.00074154    -0.00224072
     57      2      C          -0.00021052    -0.00039403     0.00230397
     58      2      C          -0.00229557     0.00115843    -0.00162635
     59      2      C           0.00179902    -0.00151625    -0.00250780
     60      2      C           0.00142505    -0.00135394     0.00205046
     61      3      H           0.00009915    -0.00004790    -0.00081905
     62      3      H          -0.00001063    -0.00037430     0.00180427
     63      3      H          -0.00231843     0.00047910     0.00096453
     64      3      H          -0.00179515     0.00033214    -0.00131349
     65      3      H          -0.00081375    -0.00020608    -0.00134989
     66      3      H          -0.00133902    -0.00000216     0.00092221
     67      3      H           0.00068368    -0.00029609     0.00070321
     68      3      H           0.00107580    -0.00055581    -0.00109596
     69      3      H          -0.00120944     0.00083894     0.00120209
     70      3      H          -0.00095853     0.00201577    -0.00067058
     71      2      C           0.00014320     0.00085859     0.00217409
     72      2      C           0.00093273    -0.00076871    -0.00147109
     73      2      C           0.00193622    -0.00117415     0.00237611
     74      2      C          -0.00023755     0.00001017    -0.00226174
     75      2      C          -0.00015989    -0.00030740    -0.00085737
     76      2      C           0.00051099    -0.00071020    -0.00204332
     77      1      N           0.00197094    -0.00335766     0.00045382
     78      1      N          -0.00239520     0.00324864     0.00006378
     79      2      C           0.00008393     0.00014251     0.00231024
     80      2      C           0.00024203    -0.00064803     0.00023414
     81      2      C           0.00041431    -0.00018728     0.00236233
     82      2      C           0.00141871    -0.00042491    -0.00186191
     83      2      C           0.00074338     0.00079715     0.00119251
     84      2      C           0.00033412     0.00152175    -0.00191986
     85      2      C           0.00058169     0.00146149    -0.00197102
     86      2      C           0.00419849    -0.00113540     0.00252044
     87      3      H          -0.00007150     0.00155372    -0.00032506
     88      3      H          -0.00085528     0.00074398     0.00098996
     89      3      H           0.00069033     0.00051388     0.00210554
     90      3      H           0.00030299    -0.00054437    -0.00095681
     91      3      H           0.00072353    -0.00008973    -0.00181241
     92      3      H          -0.00039520     0.00010965     0.00111083
     93      3      H           0.00124164    -0.00112553     0.00062743
     94      3      H           0.00090264    -0.00203284    -0.00060250
     95      3      H          -0.00085138    -0.00198362     0.00130628
     96      3      H          -0.00306700    -0.00102561    -0.00164435
     97      2      C          -0.00024174     0.00073237     0.00221683
     98      2      C          -0.00002883     0.00056062    -0.00240585
     99      2      C           0.00233737     0.00083842     0.00159183
    100      2      C          -0.00125372     0.00042289    -0.00270680
    101      2      C           0.00025420    -0.00011748     0.00038543
    102      2      C          -0.00118385     0.00002869    -0.00122963
    103      1      N           0.00190312     0.00343957     0.00012009
    104      1      N          -0.00391150    -0.00150968     0.00035996
    105      2      C          -0.00001678     0.00022362     0.00234951
    106      2      C          -0.00122476    -0.00108574    -0.00210715
    107      2      C          -0.00093952     0.00040256     0.00104598
    108      2      C          -0.00007132     0.00104929    -0.00210628
    109      2      C           0.00014414     0.00043420     0.00250152
    110      2      C           0.00093466    -0.00010241     0.00037535
    111      2      C          -0.00113666    -0.00016859    -0.00201286
    112      2      C          -0.00169749    -0.00054051     0.00203807
    113      3      H          -0.00082431     0.00011920    -0.00063992
    114      3      H          -0.00134755    -0.00059450     0.00092909
    115      3      H           0.00027048     0.00085371     0.00130577
    116      3      H           0.00101896     0.00096637    -0.00080965
    117      3      H           0.00145294     0.00174668    -0.00084319
    118      3      H           0.00104004     0.00112369     0.00072324
    119      3      H          -0.00031028     0.00005725     0.00109826
    120      3      H           0.00019548     0.00001415    -0.00180678
    121      3      H           0.00148498     0.00116012     0.00127484
    122      3      H           0.00139149     0.00102544    -0.00156089
 SUM OF ATOMIC FORCES           0.00301890    -0.00395682    -0.00058093     0.00501076

 Number of electrons:                                                        340
 Number of occupied orbitals:                                                170
 Number of molecular orbitals:                                               170

 Number of orbital functions:                                               1154
 Number of independent orbital functions:                                   1154

 Extrapolation method: ASPC


 SCF WAVEFUNCTION OPTIMIZATION

  ----------------------------------- OT ---------------------------------------
  Minimizer      : CG                  : conjugate gradient
  Preconditioner : FULL_SINGLE_INVERSE : inversion of 
                                         H + eS - 2*(Sc)(c^T*H*c+const)(Sc)^T
  Precond_solver : DEFAULT
  Line search    : 2PNT                : 2 energies, one gradient
  stepsize       :    0.08000000                  energy_gap     :    0.08000000
  eps_taylor     :   0.10000E-15                  max_taylor     :             4
  ----------------------------------- OT ---------------------------------------

  Step     Update method      Time    Convergence         Total energy    Change
  ------------------------------------------------------------------------------
     1 OT CG       0.80E-01  146.8     0.00081412      -477.7279308212 -4.78E+02
     2 OT LS       0.14E+00  105.7                     -477.7354527403
     3 OT CG       0.14E+00  174.4     0.00045462      -477.7373223223 -9.39E-03
     4 OT LS       0.56E-01  105.9                     -477.7356502890
     5 OT CG       0.56E-01  174.4     0.00025980      -477.7384597833 -1.14E-03
     6 OT LS       0.51E-01  105.8                     -477.7387972790
     7 OT CG       0.51E-01  175.2     0.00014537      -477.7388001526 -3.40E-04
     8 OT LS       0.60E-01  105.5                     -477.7389222207
     9 OT CG       0.60E-01  174.6     0.00008125      -477.7389248118 -1.25E-04
    10 OT LS       0.57E-01  105.6                     -477.7389613807
    11 OT CG       0.57E-01  175.2     0.00004233      -477.7389615169 -3.67E-05
    12 OT LS       0.55E-01  106.0                     -477.7389710985
    13 OT CG       0.55E-01  174.7     0.00001954      -477.7389711125 -9.60E-06
    14 OT LS       0.77E-01  105.7                     -477.7389737515
    15 OT CG       0.77E-01  174.9     0.00001091      -477.7389739948 -2.88E-06
    16 OT LS       0.50E-01  105.3                     -477.7389744016
    17 OT CG       0.50E-01  175.2     0.00000619      -477.7389745757 -5.81E-07
    18 OT LS       0.53E-01  106.2                     -477.7389747753
    19 OT CG       0.53E-01  174.8     0.00000338      -477.7389747762 -2.00E-07
    20 OT LS       0.56E-01  105.0                     -477.7389748386
    21 OT CG       0.56E-01  174.6     0.00000200      -477.7389748388 -6.26E-08
    22 OT LS       0.59E-01  105.5                     -477.7389748618
    23 OT CG       0.59E-01  175.6     0.00000095      -477.7389748619 -2.31E-08

  *** SCF run converged in    23 steps ***


  Electronic density on regular grids:       -339.9999995874        0.0000004126
  Core density on regular grids:              339.9999979102       -0.0000020898
  Total charge density on r-space grids:       -0.0000016772
  Total charge density g-space grids:          -0.0000016772

  Overlap energy of the core charge distribution:               0.00001716337206
  Self energy of the core charge distribution:              -1144.16468558070414
  Core Hamiltonian energy:                                    351.25184221637107
  Hartree energy:                                             463.24191618279963
  Exchange-correlation energy:                               -148.06806484374650

  Total energy:                                              -477.73897486190776

  outer SCF iter =    1 RMS gradient =   0.95E-06 energy =       -477.7389748619
  outer SCF loop converged in   1 iterations or   23 steps


 ENERGY| Total FORCE_EVAL ( QS ) energy (a.u.):             -477.738974867562661


 ATOMIC FORCES in [a.u.]

 # Atom   Kind   Element          X              Y              Z
      1      1      N          -0.00050250    -0.00013344     0.00714311
      2      2      C           0.00284187     0.00114429    -0.00158722
      3      2      C          -0.00216175     0.00183522    -0.00173756
      4      2      C          -0.00010888    -0.00286063    -0.00165893
      5      2      C          -0.00211334     0.00344430    -0.00145702
      6      2      C           0.00463020     0.00020787    -0.00111261
      7      2      C          -0.00165998    -0.00383248    -0.00148345
      8      1      N          -0.00009664     0.00021939     0.00343189
      9      1      N          -0.00032352    -0.00182740     0.00220387
     10      1      N          -0.00001169     0.00131346     0.00275896
     11      3      H           0.00066278     0.00041549    -0.00003715
     12      3      H           0.00047809    -0.00303323    -0.00168816
     13      3      H          -0.00065998     0.00032850    -0.00015016
     14      3      H           0.00242882     0.00170441    -0.00116634
     15      3      H           0.00001879    -0.00061900     0.00011045
     16      3      H          -0.00233412     0.00130101    -0.00155850
     17      3      H          -0.00125003    -0.00113217     0.00004964
     18      3      H           0.00139765     0.00016471     0.00196850
     19      3      H          -0.00022551     0.00173823     0.00007513
     20      3      H          -0.00059046    -0.00131879     0.00118164
     21      3      H           0.00175888    -0.00063347     0.00059641
     22      3      H          -0.00086528     0.00128768     0.00126212
     23      1      N           0.00111108     0.00008657    -0.00711390
     24      2      C          -0.00208834    -0.00191864     0.00153584
     25      2      C          -0.00244152     0.00181612     0.00204285
     26      2      C           0.00266574     0.00075527     0.00241344
     27      2      C          -0.00180768    -0.00401597     0.00115778
     28      2      C           0.00388795     0.00004631     0.00151833
     29      2      C          -0.00029942     0.00203293     0.00087162
     30      1      N           0.00131798    -0.00047953    -0.00297772
     31      1      N          -0.00163413     0.00003414    -0.00593902
     32      1      N          -0.00049094    -0.00040258    -0.00318774
     33      3      H          -0.00221905     0.00134336     0.00058358
     34      3      H          -0.00090772    -0.00021025    -0.00050994
     35      3      H           0.00224289     0.00174267     0.00197437
     36      3      H          -0.00052235     0.00059796     0.00046794
     37      3      H          -0.00016200    -0.00280280     0.00141003
     38      3      H           0.00054211     0.00010291     0.00048410
     39      3      H          -0.00083106     0.00112913    -0.00153561
     40      3      H           0.00196253    -0.00068874    -0.00028469
     41      3      H          -0.00073594    -0.00121517    -0.00162204
     42      3      H          -0.00056816     0.00196797    -0.00038791
     43      3      H          -0.00013524     0.00059941     0.00003932
     44      3      H          -0.00116314     0.00088109     0.00010406
     45      2      C          -0.00190370    -0.00097283     0.00300746
     46      2      C          -0.00025226    -0.00026771    -0.00369317
     47      2      C          -0.00004278     0.00009450     0.00038337
     48      2      C          -0.00053325    -0.00028816    -0.00234301
     49      2      C           0.00171211    -0.00138090     0.00228572
     50      2      C           0.00021559    -0.00089622    -0.00279860
     51      1      N           0.00542766    -0.00256497     0.00077884
     52      1      N          -0.00586445    -0.00012487    -0.00110731
     53      2      C           0.00134826    -0.00098586     0.00271735
     54      2      C          -0.00130409     0.00009619    -0.00103804
     55      2      C           0.00061541    -0.00119980     0.00258162
     56      2      C          -0.00125483    -0.00059235    -0.00324093
     57      2      C           0.00002870    -0.00039302     0.00385833
     58      2      C          -0.00267603     0.00118346    -0.00224707
     59      2      C           0.00332360    -0.00216331    -0.00320559
     60      2      C           0.00280028    -0.00198034     0.00250241
     61      3      H           0.00045193    -0.00020767    -0.00052486
     62      3      H           0.00014158    -0.00039386     0.00166258
     63      3      H          -0.00280760     0.00070656     0.00056353
     64      3      H          -0.00212747     0.00040732    -0.00098437
     65      3      H          -0.00072837    -0.00022438    -0.00130609
     66      3      H          -0.00155722     0.00004936     0.00072977
     67      3      H           0.00125534    -0.00052795     0.00019136
     68      3      H           0.00167402    -0.00072265    -0.00076288
     69      3      H          -0.00125382     0.00076471     0.00106072
     70      3      H          -0.00111684     0.00196131    -0.00054499
     71      2      C          -0.00066506     0.00176777     0.00332645
     72      2      C           0.00129607    -0.00138027    -0.00299275
     73      2      C           0.00205399    -0.00120585     0.00319456
     74      2      C          -0.00051418     0.00024362    -0.00236091
     75      2      C           0.00042281    -0.00092756    -0.00090861
     76      2      C           0.00100840    -0.00123865    -0.00279709
     77      1      N           0.00328685    -0.00514333     0.00257791
     78      1      N          -0.00358905     0.00498726    -0.00176272
     79      2      C           0.00005787    -0.00019307     0.00224876
     80      2      C           0.00015032    -0.00002658    -0.00025083
     81      2      C           0.00016368     0.00041538     0.00349908
     82      2      C           0.00175593    -0.00149896    -0.00275145
     83      2      C           0.00050246     0.00127101     0.00237955
     84      2      C           0.00041216     0.00153767    -0.00259600
     85      2      C           0.00037196     0.00283764    -0.00247976
     86      2      C           0.00677757    -0.00195815     0.00322741
     87      3      H          -0.00047069     0.00206973     0.00015365
     88      3      H          -0.00127184     0.00117581     0.00057219
     89      3      H           0.00068070     0.00049096     0.00205737
     90      3      H           0.00048815    -0.00076894    -0.00072967
     91      3      H           0.00064883     0.00005643    -0.00168940
     92      3      H          -0.00047979     0.00051789     0.00073717
     93      3      H           0.00140422    -0.00156099     0.00032770
     94      3      H           0.00100066    -0.00247112    -0.00021115
     95      3      H          -0.00074140    -0.00204794     0.00119365
     96      3      H          -0.00306905    -0.00097425    -0.00142519
     97      2      C           0.00002976     0.00084249     0.00312996
     98      2      C          -0.00006645     0.00047321    -0.00386336
     99      2      C           0.00269424     0.00110483     0.00226811
    100      2      C          -0.00177692     0.00015619    -0.00288994
    101      2      C           0.00119441     0.00046733     0.00105352
    102      2      C          -0.00103892     0.00008166    -0.00233106
    103      1      N           0.00385723     0.00428719     0.00214488
    104      1      N          -0.00590584    -0.00240715    -0.00140161
    105      2      C           0.00023506     0.00047356     0.00217838
    106      2      C          -0.00136486    -0.00106615    -0.00276564
    107      2      C          -0.00121534     0.00006092     0.00228750
    108      2      C           0.00078100     0.00168833    -0.00305161
    109      2      C          -0.00030558    -0.00002111     0.00367181
    110      2      C           0.00032256    -0.00043033    -0.00013493
    111      2      C          -0.00210403    -0.00095219    -0.00239571
    112      2      C          -0.00276870    -0.00134077     0.00265347
    113      3      H          -0.00141775    -0.00015775    -0.00016751
    114      3      H          -0.00194101    -0.00091548     0.00050145
    115      3      H           0.00021547     0.00079943     0.00125292
    116      3      H           0.00116211     0.00103759    -0.00063332
    117      3      H           0.00187922     0.00200494    -0.00045309
    118      3      H           0.00135877     0.00140327     0.00040358
    119      3      H          -0.00064468    -0.00014898     0.00077068
    120      3      H           0.00012337    -0.00007671    -0.00169369
    121      3      H           0.00148709     0.00127661     0.00115876
    122      3      H           0.00132234     0.00107772    -0.00142694
 SUM OF ATOMIC FORCES           0.00240290    -0.00381318    -0.00047799     0.00453241

 Number of electrons:                                                        340
 Number of occupied orbitals:                                                170
 Number of molecular orbitals:                                               170

 Number of orbital functions:                                               1154
 Number of independent orbital functions:                                   1154

 Extrapolation method: ASPC


 SCF WAVEFUNCTION OPTIMIZATION

  ----------------------------------- OT ---------------------------------------
  Minimizer      : CG                  : conjugate gradient
  Preconditioner : FULL_SINGLE_INVERSE : inversion of 
                                         H + eS - 2*(Sc)(c^T*H*c+const)(Sc)^T
  Precond_solver : DEFAULT
  Line search    : 2PNT                : 2 energies, one gradient
  stepsize       :    0.08000000                  energy_gap     :    0.08000000
  eps_taylor     :   0.10000E-15                  max_taylor     :             4
  ----------------------------------- OT ---------------------------------------

  Step     Update method      Time    Convergence         Total energy    Change
  ------------------------------------------------------------------------------
     1 OT CG       0.80E-01  147.2     0.00004506      -477.7389405827 -4.78E+02
     2 OT LS       0.15E+00  105.7                     -477.7389637579
     3 OT CG       0.15E+00  175.2     0.00002476      -477.7389697905 -2.92E-05
     4 OT LS       0.54E-01  105.0                     -477.7389632934
     5 OT CG       0.54E-01  173.6     0.00001513      -477.7389730123 -3.22E-06
     6 OT LS       0.52E-01  106.0                     -477.7389741795
     7 OT CG       0.52E-01  174.8     0.00000763      -477.7389741806 -1.17E-06
     8 OT LS       0.65E-01  105.8                     -477.7389745368
     9 OT CG       0.65E-01  174.6     0.00000447      -477.7389745515 -3.71E-07
    10 OT LS       0.56E-01  105.4                     -477.7389746576
    11 OT CG       0.56E-01  173.7     0.00000220      -477.7389746607 -1.09E-07
    12 OT LS       0.59E-01  105.9                     -477.7389746887
    13 OT CG       0.59E-01  174.6     0.00000126      -477.7389746888 -2.81E-08
    14 OT LS       0.58E-01  105.6                     -477.7389746979
    15 OT CG       0.58E-01  174.2     0.00000077      -477.7389746979 -9.05E-09

  *** SCF run converged in    15 steps ***


  Electronic density on regular grids:       -339.9999995872        0.0000004128
  Core density on regular grids:              339.9999979104       -0.0000020896
  Total charge density on r-space grids:       -0.0000016769
  Total charge density g-space grids:          -0.0000016769

  Overlap energy of the core charge distribution:               0.00001716494450
  Self energy of the core charge distribution:              -1144.16468558070414
  Core Hamiltonian energy:                                    351.25332616851767
  Hartree energy:                                             463.24084179782170
  Exchange-correlation energy:                               -148.06847424845145

  Total energy:                                              -477.73897469787175

  outer SCF iter =    1 RMS gradient =   0.77E-06 energy =       -477.7389746979
  outer SCF loop converged in   1 iterations or   15 steps


 ENERGY| Total FORCE_EVAL ( QS ) energy (a.u.):             -477.738974700973699


 ATOMIC FORCES in [a.u.]

 # Atom   Kind   Element          X              Y              Z
      1      1      N          -0.00050523    -0.00013280     0.00716465
      2      2      C           0.00283876     0.00114939    -0.00155036
      3      2      C          -0.00216940     0.00183096    -0.00170201
      4      2      C          -0.00010431    -0.00286299    -0.00162019
      5      2      C          -0.00208117     0.00342300    -0.00143607
      6      2      C           0.00459071     0.00019058    -0.00109695
      7      2      C          -0.00165691    -0.00378960    -0.00146577
      8      1      N          -0.00001048     0.00018760     0.00338955
      9      1      N          -0.00036438    -0.00186175     0.00217560
     10      1      N          -0.00001889     0.00136965     0.00272438
     11      3      H           0.00066937     0.00041115    -0.00007290
     12      3      H           0.00047328    -0.00304173    -0.00169739
     13      3      H          -0.00065589     0.00033563    -0.00018512
     14      3      H           0.00243894     0.00170292    -0.00117410
     15      3      H           0.00001516    -0.00062072     0.00007376
     16      3      H          -0.00233764     0.00131016    -0.00156755
     17      3      H          -0.00126047    -0.00113863     0.00004946
     18      3      H           0.00137872     0.00017541     0.00195854
     19      3      H          -0.00022483     0.00174910     0.00007627
     20      3      H          -0.00057109    -0.00130744     0.00117525
     21      3      H           0.00176765    -0.00063960     0.00059616
     22      3      H          -0.00086469     0.00126588     0.00125414
     23      1      N           0.00110606     0.00008048    -0.00712528
     24      2      C          -0.00206106    -0.00192468     0.00150938
     25      2      C          -0.00245126     0.00181764     0.00200886
     26      2      C           0.00266620     0.00076818     0.00237434
     27      2      C          -0.00180207    -0.00397245     0.00113781
     28      2      C           0.00384946     0.00003233     0.00149545
     29      2      C          -0.00028543     0.00202640     0.00084312
     30      1      N           0.00137336    -0.00050822    -0.00294630
     31      1      N          -0.00150234    -0.00000050    -0.00588261
     32      1      N          -0.00054629    -0.00045088    -0.00315124
     33      3      H          -0.00223071     0.00134443     0.00058867
     34      3      H          -0.00091648    -0.00021004    -0.00048974
     35      3      H           0.00225424     0.00174167     0.00198354
     36      3      H          -0.00052240     0.00060115     0.00050058
     37      3      H          -0.00016660    -0.00281227     0.00141712
     38      3      H           0.00054356     0.00009956     0.00052065
     39      3      H          -0.00083111     0.00110348    -0.00152810
     40      3      H           0.00197079    -0.00069432    -0.00028432
     41      3      H          -0.00071628    -0.00120473    -0.00161225
     42      3      H          -0.00056643     0.00197767    -0.00038769
     43      3      H          -0.00015507     0.00061329     0.00005586
     44      3      H          -0.00117350     0.00087830     0.00010452
     45      2      C          -0.00186545    -0.00098696     0.00296569
     46      2      C          -0.00027569    -0.00026328    -0.00363792
     47      2      C          -0.00006548     0.00010855     0.00035898
     48      2      C          -0.00052020    -0.00029451    -0.00234836
     49      2      C           0.00170277    -0.00137230     0.00225432
     50      2      C           0.00020278    -0.00089725    -0.00274169
     51      1      N           0.00534404    -0.00253839     0.00070412
     52      1      N          -0.00576952    -0.00015411    -0.00102895
     53      2      C           0.00132418    -0.00097788     0.00271688
     54      2      C          -0.00125789     0.00008315    -0.00101212
     55      2      C           0.00061679    -0.00120420     0.00253019
     56      2      C          -0.00123733    -0.00059874    -0.00319882
     57      2      C           0.00001875    -0.00039347     0.00378807
     58      2      C          -0.00265708     0.00118177    -0.00221889
     59      2      C           0.00325280    -0.00213304    -0.00317196
     60      2      C           0.00273803    -0.00195194     0.00248173
     61      3      H           0.00043582    -0.00020036    -0.00053823
     62      3      H           0.00013500    -0.00039304     0.00166884
     63      3      H          -0.00278562     0.00069627     0.00058130
     64      3      H          -0.00211272     0.00040402    -0.00099904
     65      3      H          -0.00073184    -0.00022378    -0.00130834
     66      3      H          -0.00154726     0.00004693     0.00073855
     67      3      H           0.00122973    -0.00051761     0.00021430
     68      3      H           0.00164778    -0.00071532    -0.00077750
     69      3      H          -0.00125074     0.00076770     0.00106732
     70      3      H          -0.00110902     0.00196354    -0.00055087
     71      2      C          -0.00062883     0.00172690     0.00327662
     72      2      C           0.00127921    -0.00135267    -0.00292449
     73      2      C           0.00204750    -0.00120331     0.00315750
     74      2      C          -0.00050060     0.00023088    -0.00235843
     75      2      C           0.00039739    -0.00089996    -0.00090470
     76      2      C           0.00098679    -0.00121523    -0.00276500
     77      1      N           0.00322891    -0.00506550     0.00248599
     78      1      N          -0.00353595     0.00491318    -0.00167764
     79      2      C           0.00005929    -0.00018038     0.00224922
     80      2      C           0.00015353    -0.00005052    -0.00023007
     81      2      C           0.00017502     0.00038916     0.00344763
     82      2      C           0.00174126    -0.00145225    -0.00271416
     83      2      C           0.00051302     0.00124988     0.00232647
     84      2      C           0.00040912     0.00153395    -0.00256675
     85      2      C           0.00038133     0.00277388    -0.00245536
     86      2      C           0.00666028    -0.00192116     0.00319452
     87      3      H          -0.00045305     0.00204696     0.00013250
     88      3      H          -0.00125336     0.00115681     0.00059071
     89      3      H           0.00068079     0.00049238     0.00205978
     90      3      H           0.00047942    -0.00075869    -0.00074016
     91      3      H           0.00065193     0.00005043    -0.00169462
     92      3      H          -0.00047602     0.00049950     0.00075402
     93      3      H           0.00139697    -0.00154131     0.00034122
     94      3      H           0.00099622    -0.00245114    -0.00022872
     95      3      H          -0.00074642    -0.00204399     0.00119889
     96      3      H          -0.00306852    -0.00097659    -0.00143518
     97      2      C           0.00001758     0.00083762     0.00309189
     98      2      C          -0.00006604     0.00047628    -0.00379815
     99      2      C           0.00267708     0.00109233     0.00223731
    100      2      C          -0.00175315     0.00016896    -0.00288301
    101      2      C           0.00115367     0.00044187     0.00102378
    102      2      C          -0.00104463     0.00008007    -0.00228238
    103      1      N           0.00377265     0.00424872     0.00205615
    104      1      N          -0.00581954    -0.00236738    -0.00132049
    105      2      C           0.00022477     0.00046310     0.00218446
    106      2      C          -0.00135671    -0.00106545    -0.00273678
    107      2      C          -0.00120311     0.00007635     0.00223194
    108      2      C           0.00074370     0.00166082    -0.00301189
    109      2      C          -0.00028626    -0.00000124     0.00361948
    110      2      C           0.00034750    -0.00041784    -0.00011300
    111      2      C          -0.00205918    -0.00091624    -0.00237705
    112      2      C          -0.00271924    -0.00130382     0.00262500
    113      3      H          -0.00139116    -0.00014535    -0.00018865
    114      3      H          -0.00191466    -0.00090124     0.00052047
    115      3      H           0.00021767     0.00080169     0.00125553
    116      3      H           0.00115578     0.00103439    -0.00064114
    117      3      H           0.00186001     0.00199336    -0.00047046
    118      3      H           0.00134446     0.00139071     0.00041794
    119      3      H          -0.00062965    -0.00013956     0.00078549
    120      3      H           0.00012637    -0.00007277    -0.00169866
    121      3      H           0.00148641     0.00127072     0.00116410
    122      3      H           0.00132495     0.00107476    -0.00143318
 SUM OF ATOMIC FORCES           0.00243097    -0.00381958    -0.00048217     0.00455317

 *******************************************************************************
 ***                 BRENT   - NUMBER OF ENERGY EVALUATIONS :       4        ***
 *******************************************************************************

 --------  Informations at step =     4 ------------
  Optimization Method        =                   CG
  Total Energy               =      -477.7389748676
  Real energy change         =        -0.0020248903
  Decrease in energy         =                  YES
  Used time                  =            26078.020

  Convergence check :
  Max. step size             =         0.0180853976
  Conv. limit for step size  =         0.0010000000
  Convergence in step size   =                   NO
  RMS step size              =         0.0059569416
  Conv. limit for RMS step   =         0.0010000000
  Convergence in RMS step    =                   NO
  Max. gradient              =         0.0085063281
  Conv. limit for gradients  =         0.0010000000
  Conv. for gradients        =                   NO
  RMS gradient               =         0.0028018018
  Conv. limit for RMS grad.  =         0.0010000000
  Conv. for gradients        =                   NO
 ---------------------------------------------------

 Number of electrons:                                                        340
 Number of occupied orbitals:                                                170
 Number of molecular orbitals:                                               170

 Number of orbital functions:                                               1154
 Number of independent orbital functions:                                   1154

 Extrapolation method: ASPC


 SCF WAVEFUNCTION OPTIMIZATION

  ----------------------------------- OT ---------------------------------------
  Minimizer      : CG                  : conjugate gradient
  Preconditioner : FULL_SINGLE_INVERSE : inversion of 
                                         H + eS - 2*(Sc)(c^T*H*c+const)(Sc)^T
  Precond_solver : DEFAULT
  Line search    : 2PNT                : 2 energies, one gradient
  stepsize       :    0.08000000                  energy_gap     :    0.08000000
  eps_taylor     :   0.10000E-15                  max_taylor     :             4
  ----------------------------------- OT ---------------------------------------

  Step     Update method      Time    Convergence         Total energy    Change
  ------------------------------------------------------------------------------
     1 OT CG       0.80E-01  147.0     0.00015671      -477.7385641190 -4.78E+02
     2 OT LS       0.15E+00  105.9                     -477.7388435561
     3 OT CG       0.15E+00  174.3     0.00008620      -477.7389145492 -3.50E-04
     4 OT LS       0.57E-01  105.8                     -477.7388567243
     5 OT CG       0.57E-01  173.9     0.00004934      -477.7389562191 -4.17E-05
     6 OT LS       0.52E-01  105.6                     -477.7389684442
     7 OT CG       0.52E-01  174.6     0.00002750      -477.7389685795 -1.24E-05
     8 OT LS       0.61E-01  105.0                     -477.7389729869
     9 OT CG       0.61E-01  174.2     0.00001516      -477.7389730857 -4.51E-06
    10 OT LS       0.58E-01  107.2                     -477.7389743995
    11 OT CG       0.58E-01  174.9     0.00000783      -477.7389744017 -1.32E-06
    12 OT LS       0.55E-01  105.5                     -477.7389747322
    13 OT CG       0.55E-01  174.9     0.00000376      -477.7389747333 -3.32E-07
    14 OT LS       0.76E-01  105.9                     -477.7389748303
    15 OT CG       0.76E-01  175.2     0.00000205      -477.7389748380 -1.05E-07
    16 OT LS       0.53E-01  105.7                     -477.7389748560
    17 OT CG       0.53E-01  173.8     0.00000112      -477.7389748599 -2.20E-08
    18 OT LS       0.60E-01  104.6                     -477.7389748672
    19 OT CG       0.60E-01  174.8     0.00000060      -477.7389748672 -7.32E-09

  *** SCF run converged in    19 steps ***


  Electronic density on regular grids:       -339.9999995874        0.0000004126
  Core density on regular grids:              339.9999979102       -0.0000020898
  Total charge density on r-space grids:       -0.0000016772
  Total charge density g-space grids:          -0.0000016772

  Overlap energy of the core charge distribution:               0.00001716337206
  Self energy of the core charge distribution:              -1144.16468558070414
  Core Hamiltonian energy:                                    351.25203217551632
  Hartree energy:                                             463.24176376495353
  Exchange-correlation energy:                               -148.06810239038171

  Total energy:                                              -477.73897486724388

  outer SCF iter =    1 RMS gradient =   0.60E-06 energy =       -477.7389748672
  outer SCF loop converged in   1 iterations or   19 steps


 ENERGY| Total FORCE_EVAL ( QS ) energy (a.u.):             -477.738974869382446


 ATOMIC FORCES in [a.u.]

 # Atom   Kind   Element          X              Y              Z
      1      1      N          -0.00050229    -0.00013344     0.00714250
      2      2      C           0.00284164     0.00114479    -0.00158723
      3      2      C          -0.00216179     0.00183471    -0.00173761
      4      2      C          -0.00010847    -0.00286069    -0.00165894
      5      2      C          -0.00211322     0.00344405    -0.00145741
      6      2      C           0.00463008     0.00020810    -0.00111264
      7      2      C          -0.00165978    -0.00383265    -0.00148362
      8      1      N          -0.00009559     0.00021933     0.00343144
      9      1      N          -0.00032435    -0.00182803     0.00220358
     10      1      N          -0.00001210     0.00131470     0.00275867
     11      3      H           0.00066283     0.00041542    -0.00003692
     12      3      H           0.00047823    -0.00303348    -0.00168820
     13      3      H          -0.00065998     0.00032864    -0.00014989
     14      3      H           0.00242895     0.00170469    -0.00116633
     15      3      H           0.00001864    -0.00061902     0.00011068
     16      3      H          -0.00233444     0.00130100    -0.00155853
     17      3      H          -0.00125000    -0.00113204     0.00004963
     18      3      H           0.00139761     0.00016487     0.00196848
     19      3      H          -0.00022546     0.00173826     0.00007512
     20      3      H          -0.00059053    -0.00131903     0.00118174
     21      3      H           0.00175880    -0.00063352     0.00059635
     22      3      H          -0.00086536     0.00128768     0.00126209
     23      1      N           0.00111054     0.00008648    -0.00711327
     24      2      C          -0.00208774    -0.00191922     0.00153624
     25      2      C          -0.00244122     0.00181592     0.00204354
     26      2      C           0.00266552     0.00075498     0.00241416
     27      2      C          -0.00180747    -0.00401591     0.00115765
     28      2      C           0.00388788     0.00004637     0.00151790
     29      2      C          -0.00029951     0.00203383     0.00087094
     30      1      N           0.00131841    -0.00047901    -0.00297725
     31      1      N          -0.00163169     0.00003235    -0.00593705
     32      1      N          -0.00049099    -0.00040349    -0.00318710
     33      3      H          -0.00221926     0.00134331     0.00058360
     34      3      H          -0.00090773    -0.00021011    -0.00051101
     35      3      H           0.00224306     0.00174296     0.00197444
     36      3      H          -0.00052234     0.00059817     0.00046742
     37      3      H          -0.00016182    -0.00280310     0.00140998
     38      3      H           0.00054233     0.00010282     0.00048342
     39      3      H          -0.00083132     0.00112932    -0.00153576
     40      3      H           0.00196236    -0.00068876    -0.00028467
     41      3      H          -0.00073594    -0.00121543    -0.00162216
     42      3      H          -0.00056812     0.00196804    -0.00038789
     43      3      H          -0.00013525     0.00059948     0.00003939
     44      3      H          -0.00116321     0.00088106     0.00010406
     45      2      C          -0.00190176    -0.00097366     0.00300874
     46      2      C          -0.00025202    -0.00026813    -0.00369282
     47      2      C          -0.00004172     0.00009446     0.00038347
     48      2      C          -0.00053315    -0.00028754    -0.00234303
     49      2      C           0.00171112    -0.00138033     0.00228427
     50      2      C           0.00021320    -0.00089546    -0.00279797
     51      1      N           0.00542774    -0.00256646     0.00077844
     52      1      N          -0.00586425    -0.00012305    -0.00110929
     53      2      C           0.00134689    -0.00098629     0.00271925
     54      2      C          -0.00130402     0.00009650    -0.00103745
     55      2      C           0.00061471    -0.00119968     0.00258165
     56      2      C          -0.00125452    -0.00059272    -0.00324194
     57      2      C           0.00002916    -0.00039334     0.00385728
     58      2      C          -0.00267485     0.00118323    -0.00224706
     59      2      C           0.00332268    -0.00216316    -0.00320504
     60      2      C           0.00280037    -0.00198101     0.00250304
     61      3      H           0.00045137    -0.00020749    -0.00052522
     62      3      H           0.00014172    -0.00039397     0.00166282
     63      3      H          -0.00280764     0.00070633     0.00056349
     64      3      H          -0.00212780     0.00040737    -0.00098417
     65      3      H          -0.00072838    -0.00022445    -0.00130645
     66      3      H          -0.00155727     0.00004926     0.00072980
     67      3      H           0.00125488    -0.00052778     0.00019167
     68      3      H           0.00167430    -0.00072272    -0.00076283
     69      3      H          -0.00125376     0.00076484     0.00106096
     70      3      H          -0.00111700     0.00196153    -0.00054519
     71      2      C          -0.00066427     0.00176711     0.00332727
     72      2      C           0.00129502    -0.00137898    -0.00299256
     73      2      C           0.00205336    -0.00120586     0.00319428
     74      2      C          -0.00051381     0.00024225    -0.00236321
     75      2      C           0.00042248    -0.00092704    -0.00090820
     76      2      C           0.00100891    -0.00123906    -0.00279747
     77      1      N           0.00328862    -0.00514112     0.00258004
     78      1      N          -0.00358905     0.00498641    -0.00176168
     79      2      C           0.00005747    -0.00019432     0.00224908
     80      2      C           0.00015002    -0.00002498    -0.00025075
     81      2      C           0.00016390     0.00041553     0.00349778
     82      2      C           0.00175563    -0.00149826    -0.00275275
     83      2      C           0.00050262     0.00126967     0.00237949
     84      2      C           0.00041182     0.00153633    -0.00259574
     85      2      C           0.00037227     0.00283635    -0.00247910
     86      2      C           0.00677448    -0.00195697     0.00322619
     87      3      H          -0.00047060     0.00206977     0.00015369
     88      3      H          -0.00127190     0.00117582     0.00057230
     89      3      H           0.00068061     0.00049105     0.00205775
     90      3      H           0.00048796    -0.00076877    -0.00072980
     91      3      H           0.00064869     0.00005689    -0.00168947
     92      3      H          -0.00047972     0.00051759     0.00073745
     93      3      H           0.00140443    -0.00156089     0.00032770
     94      3      H           0.00100063    -0.00247092    -0.00021128
     95      3      H          -0.00074143    -0.00204784     0.00119384
     96      3      H          -0.00306893    -0.00097410    -0.00142544
     97      2      C           0.00002877     0.00084198     0.00313149
     98      2      C          -0.00006754     0.00047275    -0.00386304
     99      2      C           0.00269374     0.00110445     0.00226790
    100      2      C          -0.00177759     0.00015815    -0.00289157
    101      2      C           0.00119463     0.00046714     0.00105208
    102      2      C          -0.00103728     0.00008286    -0.00233107
    103      1      N           0.00385887     0.00428369     0.00214665
    104      1      N          -0.00590665    -0.00240497    -0.00140156
    105      2      C           0.00023579     0.00047279     0.00217924
    106      2      C          -0.00136406    -0.00106496    -0.00276527
    107      2      C          -0.00121471     0.00006178     0.00228704
    108      2      C           0.00078026     0.00168854    -0.00305287
    109      2      C          -0.00030582    -0.00002097     0.00367121
    110      2      C           0.00032175    -0.00043180    -0.00013538
    111      2      C          -0.00210344    -0.00095165    -0.00239501
    112      2      C          -0.00276898    -0.00134036     0.00265331
    113      3      H          -0.00141735    -0.00015760    -0.00016769
    114      3      H          -0.00194100    -0.00091558     0.00050153
    115      3      H           0.00021549     0.00079942     0.00125330
    116      3      H           0.00116228     0.00103776    -0.00063315
    117      3      H           0.00187904     0.00200516    -0.00045304
    118      3      H           0.00135878     0.00140321     0.00040359
    119      3      H          -0.00064441    -0.00014869     0.00077102
    120      3      H           0.00012311    -0.00007680    -0.00169388
    121      3      H           0.00148726     0.00127640     0.00115892
    122      3      H           0.00132273     0.00107780    -0.00142711
 SUM OF ATOMIC FORCES           0.00240283    -0.00381318    -0.00047798     0.00453237

 --------------------------
 OPTIMIZATION STEP:      5
 --------------------------

 Number of electrons:                                                        340
 Number of occupied orbitals:                                                170
 Number of molecular orbitals:                                               170

 Number of orbital functions:                                               1154
 Number of independent orbital functions:                                   1154

 Extrapolation method: ASPC


 SCF WAVEFUNCTION OPTIMIZATION

  ----------------------------------- OT ---------------------------------------
  Minimizer      : CG                  : conjugate gradient
  Preconditioner : FULL_SINGLE_INVERSE : inversion of 
                                         H + eS - 2*(Sc)(c^T*H*c+const)(Sc)^T
  Precond_solver : DEFAULT
  Line search    : 2PNT                : 2 energies, one gradient
  stepsize       :    0.08000000                  energy_gap     :    0.08000000
  eps_taylor     :   0.10000E-15                  max_taylor     :             4
  ----------------------------------- OT ---------------------------------------

  Step     Update method      Time    Convergence         Total energy    Change
  ------------------------------------------------------------------------------
     1 OT CG       0.80E-01  147.0     0.00005646      -477.7389216234 -4.78E+02
     2 OT LS       0.14E+00  104.8                     -477.7389578322
     3 OT CG       0.14E+00  176.8     0.00003173      -477.7389668979 -4.53E-05
     4 OT LS       0.55E-01  106.0                     -477.7389579511
     5 OT CG       0.55E-01  175.1     0.00001834      -477.7389723431 -5.45E-06
     6 OT LS       0.51E-01  106.1                     -477.7389740054
     7 OT CG       0.51E-01  174.3     0.00001017      -477.7389740178 -1.67E-06
     8 OT LS       0.61E-01  105.5                     -477.7389746175
     9 OT CG       0.61E-01  174.0     0.00000548      -477.7389746342 -6.16E-07
    10 OT LS       0.59E-01  105.3                     -477.7389748080
    11 OT CG       0.59E-01  174.7     0.00000288      -477.7389748082 -1.74E-07
    12 OT LS       0.53E-01  105.1                     -477.7389748508
    13 OT CG       0.53E-01  174.7     0.00000148      -477.7389748514 -4.32E-08
    14 OT LS       0.61E-01  105.2                     -477.7389748643
    15 OT CG       0.61E-01  174.9     0.00000095      -477.7389748645 -1.32E-08

  *** SCF run converged in    15 steps ***


  Electronic density on regular grids:       -339.9999995874        0.0000004126
  Core density on regular grids:              339.9999979102       -0.0000020898
  Total charge density on r-space grids:       -0.0000016772
  Total charge density g-space grids:          -0.0000016772

  Overlap energy of the core charge distribution:               0.00001716337206
  Self energy of the core charge distribution:              -1144.16468558070414
  Core Hamiltonian energy:                                    351.25207151848065
  Hartree energy:                                             463.24173257648204
  Exchange-correlation energy:                               -148.06811054215567

  Total energy:                                              -477.73897486452495

  outer SCF iter =    1 RMS gradient =   0.95E-06 energy =       -477.7389748645
  outer SCF loop converged in   1 iterations or   15 steps


 ENERGY| Total FORCE_EVAL ( QS ) energy (a.u.):             -477.738974864524948


 Number of electrons:                                                        340
 Number of occupied orbitals:                                                170
 Number of molecular orbitals:                                               170

 Number of orbital functions:                                               1154
 Number of independent orbital functions:                                   1154

 Extrapolation method: ASPC


 SCF WAVEFUNCTION OPTIMIZATION

  ----------------------------------- OT ---------------------------------------
  Minimizer      : CG                  : conjugate gradient
  Preconditioner : FULL_SINGLE_INVERSE : inversion of 
                                         H + eS - 2*(Sc)(c^T*H*c+const)(Sc)^T
  Precond_solver : DEFAULT
  Line search    : 2PNT                : 2 energies, one gradient
  stepsize       :    0.08000000                  energy_gap     :    0.08000000
  eps_taylor     :   0.10000E-15                  max_taylor     :             4
  ----------------------------------- OT ---------------------------------------

  Step     Update method      Time    Convergence         Total energy    Change
  ------------------------------------------------------------------------------
     1 OT CG       0.80E-01  147.0     0.00018042      -477.7398362208 -4.78E+02
     2 OT LS       0.15E+00  105.4                     -477.7402131273
     3 OT CG       0.15E+00  175.4     0.00010786      -477.7403232583 -4.87E-04
     4 OT LS       0.47E-01  105.7                     -477.7401057873
     5 OT CG       0.47E-01  176.0     0.00006078      -477.7403768202 -5.36E-05
     6 OT LS       0.51E-01  105.7                     -477.7403952323
     7 OT CG       0.51E-01  174.2     0.00003169      -477.7403953584 -1.85E-05
     8 OT LS       0.67E-01  106.3                     -477.7404016112
     9 OT CG       0.67E-01  174.9     0.00001751      -477.7404019957 -6.64E-06
    10 OT LS       0.55E-01  105.8                     -477.7404035588
    11 OT CG       0.55E-01  175.5     0.00000880      -477.7404036452 -1.65E-06
    12 OT LS       0.60E-01  105.6                     -477.7404040998
    13 OT CG       0.60E-01  174.8     0.00000457      -477.7404041035 -4.58E-07
    14 OT LS       0.68E-01  105.2                     -477.7404042409
    15 OT CG       0.68E-01  175.7     0.00000237      -477.7404042428 -1.39E-07
    16 OT LS       0.52E-01  105.2                     -477.7404042689
    17 OT CG       0.52E-01  175.1     0.00000141      -477.7404042715 -2.88E-08
    18 OT LS       0.58E-01  105.4                     -477.7404042828
    19 OT CG       0.58E-01  175.4     0.00000075      -477.7404042829 -1.13E-08

  *** SCF run converged in    19 steps ***


  Electronic density on regular grids:       -339.9999995714        0.0000004286
  Core density on regular grids:              339.9999979046       -0.0000020954
  Total charge density on r-space grids:       -0.0000016669
  Total charge density g-space grids:          -0.0000016669

  Overlap energy of the core charge distribution:               0.00001690865257
  Self energy of the core charge distribution:              -1144.16468558070414
  Core Hamiltonian energy:                                    351.23681603027660
  Hartree energy:                                             463.25053478355426
  Exchange-correlation energy:                               -148.06308642463520

  Total energy:                                              -477.74040428285605

  outer SCF iter =    1 RMS gradient =   0.75E-06 energy =       -477.7404042829
  outer SCF loop converged in   1 iterations or   19 steps


 ENERGY| Total FORCE_EVAL ( QS ) energy (a.u.):             -477.740404282856048


 Number of electrons:                                                        340
 Number of occupied orbitals:                                                170
 Number of molecular orbitals:                                               170

 Number of orbital functions:                                               1154
 Number of independent orbital functions:                                   1154

 Extrapolation method: ASPC


 SCF WAVEFUNCTION OPTIMIZATION

  ----------------------------------- OT ---------------------------------------
  Minimizer      : CG                  : conjugate gradient
  Preconditioner : FULL_SINGLE_INVERSE : inversion of 
                                         H + eS - 2*(Sc)(c^T*H*c+const)(Sc)^T
  Precond_solver : DEFAULT
  Line search    : 2PNT                : 2 energies, one gradient
  stepsize       :    0.08000000                  energy_gap     :    0.08000000
  eps_taylor     :   0.10000E-15                  max_taylor     :             4
  ----------------------------------- OT ---------------------------------------

  Step     Update method      Time    Convergence         Total energy    Change
  ------------------------------------------------------------------------------
     1 OT CG       0.80E-01  147.1     0.00006986      -477.7388700562 -4.78E+02
     2 OT LS       0.15E+00  105.4                     -477.7389265162
     3 OT CG       0.15E+00  175.6     0.00004102      -477.7389429114 -7.29E-05
     4 OT LS       0.48E-01  105.6                     -477.7389126984
     5 OT CG       0.48E-01  174.4     0.00002337      -477.7389507543 -7.84E-06
     6 OT LS       0.50E-01  105.3                     -477.7389534135
     7 OT CG       0.50E-01  174.1     0.00001211      -477.7389534188 -2.66E-06
     8 OT LS       0.69E-01  105.2                     -477.7389543328
     9 OT CG       0.69E-01  174.6     0.00000677      -477.7389544086 -9.90E-07
    10 OT LS       0.54E-01  105.2                     -477.7389546338
    11 OT CG       0.54E-01  174.6     0.00000321      -477.7389546519 -2.43E-07
    12 OT LS       0.62E-01  106.1                     -477.7389547138
    13 OT CG       0.62E-01  173.7     0.00000178      -477.7389547149 -6.29E-08
    14 OT LS       0.64E-01  105.3                     -477.7389547346
    15 OT CG       0.64E-01  174.1     0.00000094      -477.7389547346 -1.97E-08

  *** SCF run converged in    15 steps ***


  Electronic density on regular grids:       -339.9999995695        0.0000004305
  Core density on regular grids:              339.9999979032       -0.0000020968
  Total charge density on r-space grids:       -0.0000016663
  Total charge density g-space grids:          -0.0000016663

  Overlap energy of the core charge distribution:               0.00001658333225
  Self energy of the core charge distribution:              -1144.16468558070414
  Core Hamiltonian energy:                                    351.21210234897120
  Hartree energy:                                             463.26735965421221
  Exchange-correlation energy:                               -148.05374774039154

  Total energy:                                              -477.73895473457986

  outer SCF iter =    1 RMS gradient =   0.94E-06 energy =       -477.7389547346
  outer SCF loop converged in   1 iterations or   15 steps


 ENERGY| Total FORCE_EVAL ( QS ) energy (a.u.):             -477.738954734579863


 *******************************************************************************
 ***                 MNBRACK - NUMBER OF ENERGY EVALUATIONS :       3        ***
 *******************************************************************************

 Number of electrons:                                                        340
 Number of occupied orbitals:                                                170
 Number of molecular orbitals:                                               170

 Number of orbital functions:                                               1154
 Number of independent orbital functions:                                   1154

 Extrapolation method: ASPC


 SCF WAVEFUNCTION OPTIMIZATION

  ----------------------------------- OT ---------------------------------------
  Minimizer      : CG                  : conjugate gradient
  Preconditioner : FULL_SINGLE_INVERSE : inversion of 
                                         H + eS - 2*(Sc)(c^T*H*c+const)(Sc)^T
  Precond_solver : DEFAULT
  Line search    : 2PNT                : 2 energies, one gradient
  stepsize       :    0.08000000                  energy_gap     :    0.08000000
  eps_taylor     :   0.10000E-15                  max_taylor     :             4
  ----------------------------------- OT ---------------------------------------

  Step     Update method      Time    Convergence         Total energy    Change
  ------------------------------------------------------------------------------
     1 OT CG       0.80E-01  146.9     0.00061559      -477.7337856961 -4.78E+02
     2 OT LS       0.15E+00  106.0                     -477.7381734508
     3 OT CG       0.15E+00  175.2     0.00036828      -477.7394564090 -5.67E-03
     4 OT LS       0.47E-01  106.2                     -477.7369611103
     5 OT CG       0.47E-01  175.5     0.00020653      -477.7400851278 -6.29E-04
     6 OT LS       0.51E-01  105.3                     -477.7402976368
     7 OT CG       0.51E-01  174.4     0.00010981      -477.7402988410 -2.14E-04
     8 OT LS       0.66E-01  105.8                     -477.7403726809
     9 OT CG       0.66E-01  175.0     0.00006114      -477.7403765238 -7.77E-05
    10 OT LS       0.54E-01  106.2                     -477.7403955042
    11 OT CG       0.54E-01  174.3     0.00003088      -477.7403963970 -1.99E-05
    12 OT LS       0.60E-01  105.4                     -477.7404019890
    13 OT CG       0.60E-01  175.4     0.00001573      -477.7404020495 -5.65E-06
    14 OT LS       0.70E-01  105.3                     -477.7404037137
    15 OT CG       0.70E-01  174.7     0.00000817      -477.7404037442 -1.69E-06
    16 OT LS       0.52E-01  106.4                     -477.7404040440
    17 OT CG       0.52E-01  174.4     0.00000505      -477.7404040842 -3.40E-07
    18 OT LS       0.56E-01  105.2                     -477.7404042227
    19 OT CG       0.56E-01  174.7     0.00000276      -477.7404042234 -1.39E-07
    20 OT LS       0.55E-01  105.0                     -477.7404042640
    21 OT CG       0.55E-01  175.0     0.00000164      -477.7404042640 -4.07E-08
    22 OT LS       0.58E-01  105.3                     -477.7404042791
    23 OT CG       0.58E-01  174.7     0.00000092      -477.7404042792 -1.52E-08

  *** SCF run converged in    23 steps ***


  Electronic density on regular grids:       -339.9999995714        0.0000004286
  Core density on regular grids:              339.9999979046       -0.0000020954
  Total charge density on r-space grids:       -0.0000016669
  Total charge density g-space grids:          -0.0000016669

  Overlap energy of the core charge distribution:               0.00001690865257
  Self energy of the core charge distribution:              -1144.16468558070414
  Core Hamiltonian energy:                                    351.23684846965847
  Hartree energy:                                             463.25051209792525
  Exchange-correlation energy:                               -148.06309617473136

  Total energy:                                              -477.74040427919925

  outer SCF iter =    1 RMS gradient =   0.92E-06 energy =       -477.7404042792
  outer SCF loop converged in   1 iterations or   23 steps


 ENERGY| Total FORCE_EVAL ( QS ) energy (a.u.):             -477.740404284323404


 ATOMIC FORCES in [a.u.]

 # Atom   Kind   Element          X              Y              Z
      1      1      N          -0.00002957    -0.00013258     0.00139377
      2      2      C           0.00036547    -0.00090783    -0.00152044
      3      2      C           0.00096980     0.00064860    -0.00138144
      4      2      C          -0.00080582     0.00032570    -0.00154192
      5      2      C          -0.00188656     0.00069173    -0.00023989
      6      2      C           0.00198452     0.00151405     0.00006815
      7      2      C           0.00057511    -0.00246231    -0.00016560
      8      1      N           0.00030297    -0.00097756    -0.00094776
      9      1      N          -0.00050850    -0.00103040    -0.00041250
     10      1      N           0.00086604     0.00150068    -0.00001651
     11      3      H           0.00027809     0.00115693     0.00149837
     12      3      H           0.00139325    -0.00241418    -0.00095057
     13      3      H          -0.00126588    -0.00031436     0.00136848
     14      3      H           0.00142484     0.00229921    -0.00057018
     15      3      H           0.00071042    -0.00074288     0.00169645
     16      3      H          -0.00240262     0.00011905    -0.00090045
     17      3      H           0.00027878     0.00054321    -0.00032361
     18      3      H           0.00008764     0.00019545     0.00117815
     19      3      H           0.00046331    -0.00038728    -0.00032354
     20      3      H           0.00017520    -0.00020157     0.00061788
     21      3      H          -0.00036738    -0.00012207     0.00009727
     22      3      H          -0.00020474     0.00004985     0.00048358
     23      1      N           0.00045989     0.00039074    -0.00211320
     24      2      C          -0.00204783     0.00062456     0.00050844
     25      2      C           0.00099840     0.00051673     0.00168686
     26      2      C           0.00010097    -0.00137118     0.00199809
     27      2      C           0.00040000    -0.00250027     0.00018362
     28      2      C           0.00173016     0.00145621     0.00043478
     29      2      C          -0.00072355    -0.00018736     0.00045159
     30      1      N           0.00112916    -0.00129675     0.00044048
     31      1      N           0.00134109     0.00027185     0.00208919
     32      1      N          -0.00111835     0.00017528     0.00007245
     33      3      H          -0.00213045     0.00048665     0.00005540
     34      3      H          -0.00009914    -0.00043081    -0.00095916
     35      3      H           0.00117540     0.00226218     0.00130084
     36      3      H          -0.00094280     0.00012632    -0.00098879
     37      3      H           0.00090590    -0.00223730     0.00094773
     38      3      H           0.00042853     0.00077698    -0.00108075
     39      3      H          -0.00024432     0.00001390    -0.00098378
     40      3      H          -0.00022406    -0.00022574     0.00013033
     41      3      H          -0.00001681    -0.00021000    -0.00093010
     42      3      H          -0.00003214    -0.00021808     0.00001586
     43      3      H           0.00069930    -0.00000978    -0.00119549
     44      3      H          -0.00011156     0.00141456     0.00006259
     45      2      C          -0.00177781    -0.00049424     0.00159135
     46      2      C           0.00003205    -0.00068107    -0.00128817
     47      2      C           0.00101422    -0.00050960    -0.00073733
     48      2      C           0.00065500    -0.00067743    -0.00072107
     49      2      C          -0.00098945    -0.00023214    -0.00190085
     50      2      C          -0.00021781    -0.00095853     0.00020007
     51      1      N           0.00180262    -0.00121339     0.00169309
     52      1      N          -0.00172669    -0.00119216    -0.00206627
     53      2      C          -0.00201663     0.00011529     0.00069115
     54      2      C          -0.00130515    -0.00007382     0.00065918
     55      2      C          -0.00106395    -0.00047772     0.00045064
     56      2      C          -0.00021893    -0.00074596    -0.00186777
     57      2      C          -0.00068409    -0.00022724     0.00028736
     58      2      C           0.00091191    -0.00021377     0.00228009
     59      2      C          -0.00016828    -0.00003445    -0.00047351
     60      2      C           0.00083762    -0.00024750     0.00073605
     61      3      H           0.00053454    -0.00023106    -0.00065251
     62      3      H           0.00069696    -0.00044143     0.00111883
     63      3      H          -0.00166698     0.00029167     0.00112217
     64      3      H          -0.00157171     0.00017480    -0.00120872
     65      3      H          -0.00087760    -0.00013896    -0.00104541
     66      3      H          -0.00078417    -0.00027410     0.00108928
     67      3      H           0.00155698    -0.00065700     0.00013729
     68      3      H           0.00087580    -0.00035703    -0.00124829
     69      3      H           0.00022612    -0.00000984     0.00066037
     70      3      H           0.00028974     0.00103813    -0.00024458
     71      2      C           0.00018031     0.00060220     0.00193953
     72      2      C           0.00093374    -0.00048241     0.00056533
     73      2      C          -0.00009678     0.00054442    -0.00165376
     74      2      C           0.00045974    -0.00104298    -0.00063001
     75      2      C           0.00079742    -0.00128622    -0.00121598
     76      2      C           0.00038784    -0.00010880    -0.00100636
     77      1      N           0.00052018    -0.00086290     0.00215610
     78      1      N          -0.00098227     0.00054944    -0.00135894
     79      2      C          -0.00060359     0.00034873     0.00075471
     80      2      C          -0.00016451     0.00113376     0.00071425
     81      2      C           0.00046597     0.00040964     0.00129239
     82      2      C           0.00136454    -0.00129997    -0.00153954
     83      2      C           0.00098739     0.00048567    -0.00035990
     84      2      C           0.00088484    -0.00072610     0.00176210
     85      2      C          -0.00004827     0.00069985    -0.00074123
     86      2      C          -0.00101835    -0.00011353    -0.00141999
     87      3      H          -0.00012743     0.00161521    -0.00012723
     88      3      H          -0.00067901     0.00064562     0.00115874
     89      3      H           0.00129468    -0.00043979     0.00108140
     90      3      H           0.00091838    -0.00126762    -0.00049830
     91      3      H           0.00029363     0.00074160    -0.00111469
     92      3      H          -0.00054404     0.00088634     0.00058507
     93      3      H           0.00124232    -0.00103191     0.00057989
     94      3      H           0.00069784    -0.00147414    -0.00088907
     95      3      H          -0.00073678    -0.00050602     0.00074146
     96      3      H          -0.00025820    -0.00177986    -0.00144094
     97      2      C          -0.00048087     0.00035539     0.00165282
     98      2      C           0.00028794     0.00052258    -0.00015649
     99      2      C          -0.00070211    -0.00023887    -0.00229542
    100      2      C           0.00120112     0.00146922    -0.00073207
    101      2      C           0.00106701     0.00089839    -0.00032433
    102      2      C           0.00058206     0.00079893    -0.00043027
    103      1      N           0.00027141     0.00190014     0.00233087
    104      1      N          -0.00162958    -0.00045807    -0.00181423
    105      2      C          -0.00083255    -0.00002126     0.00060499
    106      2      C           0.00072912     0.00057006     0.00165060
    107      2      C          -0.00061320     0.00039163    -0.00042213
    108      2      C           0.00091597     0.00145847    -0.00171946
    109      2      C          -0.00044610    -0.00007888     0.00133399
    110      2      C          -0.00081646    -0.00087965     0.00071051
    111      2      C          -0.00042069    -0.00039764    -0.00069779
    112      2      C          -0.00008427    -0.00007636     0.00075165
    113      3      H          -0.00168243    -0.00028032    -0.00022321
    114      3      H          -0.00113662    -0.00059336     0.00097054
    115      3      H           0.00045029     0.00081663     0.00099784
    116      3      H           0.00035756     0.00060476    -0.00104057
    117      3      H           0.00102888     0.00129872    -0.00116768
    118      3      H           0.00087861     0.00111916     0.00060382
    119      3      H          -0.00085397    -0.00029152     0.00077696
    120      3      H          -0.00032246    -0.00056199    -0.00111006
    121      3      H           0.00022713     0.00059884     0.00069913
    122      3      H          -0.00005812     0.00026590    -0.00099902
 SUM OF ATOMIC FORCES           0.00253374    -0.00385732    -0.00021685     0.00462015

 Number of electrons:                                                        340
 Number of occupied orbitals:                                                170
 Number of molecular orbitals:                                               170

 Number of orbital functions:                                               1154
 Number of independent orbital functions:                                   1154

 Extrapolation method: ASPC


 SCF WAVEFUNCTION OPTIMIZATION

  ----------------------------------- OT ---------------------------------------
  Minimizer      : CG                  : conjugate gradient
  Preconditioner : FULL_SINGLE_INVERSE : inversion of 
                                         H + eS - 2*(Sc)(c^T*H*c+const)(Sc)^T
  Precond_solver : DEFAULT
  Line search    : 2PNT                : 2 energies, one gradient
  stepsize       :    0.08000000                  energy_gap     :    0.08000000
  eps_taylor     :   0.10000E-15                  max_taylor     :             4
  ----------------------------------- OT ---------------------------------------

  Step     Update method      Time    Convergence         Total energy    Change
  ------------------------------------------------------------------------------
     1 OT CG       0.80E-01  147.3     0.00105343      -477.7208993707 -4.78E+02
     2 OT LS       0.15E+00  106.2                     -477.7337489718
     3 OT CG       0.15E+00  174.0     0.00062890      -477.7374996616 -1.66E-02
     4 OT LS       0.47E-01  106.6                     -477.7301419088
     5 OT CG       0.47E-01  175.1     0.00035419      -477.7393218814 -1.82E-03
     6 OT LS       0.51E-01  105.3                     -477.7399452734
     7 OT CG       0.51E-01  175.1     0.00018845      -477.7399490844 -6.27E-04
     8 OT LS       0.65E-01  106.5                     -477.7401656083
     9 OT CG       0.65E-01  175.3     0.00010497      -477.7401764877 -2.27E-04
    10 OT LS       0.54E-01  105.8                     -477.7402322766
    11 OT CG       0.54E-01  174.5     0.00005302      -477.7402348312 -5.83E-05
    12 OT LS       0.60E-01  104.9                     -477.7402512710
    13 OT CG       0.60E-01  175.1     0.00002697      -477.7402514515 -1.66E-05
    14 OT LS       0.71E-01  105.2                     -477.7402563792
    15 OT CG       0.71E-01  174.6     0.00001356      -477.7402564864 -5.03E-06
    16 OT LS       0.55E-01  105.2                     -477.7402574094
    17 OT CG       0.55E-01  174.7     0.00000837      -477.7402574847 -9.98E-07
    18 OT LS       0.56E-01  105.1                     -477.7402578676
    19 OT CG       0.56E-01  174.2     0.00000455      -477.7402578677 -3.83E-07
    20 OT LS       0.55E-01  105.8                     -477.7402579789
    21 OT CG       0.55E-01  174.6     0.00000275      -477.7402579789 -1.11E-07
    22 OT LS       0.56E-01  105.3                     -477.7402580202
    23 OT CG       0.56E-01  175.5     0.00000155      -477.7402580203 -4.14E-08
    24 OT LS       0.62E-01  105.4                     -477.7402580346
    25 OT CG       0.62E-01  175.3     0.00000100      -477.7402580348 -1.45E-08

  *** SCF run converged in    25 steps ***


  Electronic density on regular grids:       -339.9999995677        0.0000004323
  Core density on regular grids:              339.9999979055       -0.0000020945
  Total charge density on r-space grids:       -0.0000016621
  Total charge density g-space grids:          -0.0000016621

  Overlap energy of the core charge distribution:               0.00001673284154
  Self energy of the core charge distribution:              -1144.16468558070414
  Core Hamiltonian energy:                                    351.22448036292690
  Hartree energy:                                             463.25853778211791
  Exchange-correlation energy:                               -148.05860733194152

  Total energy:                                              -477.74025803475939

  outer SCF iter =    1 RMS gradient =   0.10E-05 energy =       -477.7402580348
  outer SCF loop converged in   1 iterations or   25 steps


 ENERGY| Total FORCE_EVAL ( QS ) energy (a.u.):             -477.740258040588685


 ATOMIC FORCES in [a.u.]

 # Atom   Kind   Element          X              Y              Z
      1      1      N           0.00028812    -0.00013512    -0.00352706
      2      2      C          -0.00168275    -0.00258638    -0.00146949
      3      2      C           0.00355002    -0.00033560    -0.00109021
      4      2      C          -0.00136784     0.00295334    -0.00144523
      5      2      C          -0.00168592    -0.00153588     0.00071871
      6      2      C          -0.00016319     0.00255542     0.00100151
      7      2      C           0.00237315    -0.00134152     0.00087625
      8      1      N           0.00055848    -0.00191878    -0.00447822
      9      1      N          -0.00065807    -0.00028844    -0.00254512
     10      1      N           0.00158506     0.00156271    -0.00230810
     11      3      H          -0.00003624     0.00176559     0.00275375
     12      3      H           0.00215558    -0.00190595    -0.00034582
     13      3      H          -0.00176362    -0.00084129     0.00260949
     14      3      H           0.00059681     0.00279102    -0.00008294
     15      3      H           0.00127708    -0.00084551     0.00299331
     16      3      H          -0.00246158    -0.00085828    -0.00036220
     17      3      H           0.00148861     0.00187197    -0.00061088
     18      3      H          -0.00095509     0.00021706     0.00054665
     19      3      H           0.00100972    -0.00206920    -0.00063055
     20      3      H           0.00078322     0.00068961     0.00016854
     21      3      H          -0.00205101     0.00028201    -0.00029129
     22      3      H           0.00032387    -0.00093513    -0.00013759
     23      1      N          -0.00007356     0.00063910     0.00140960
     24      2      C          -0.00200060     0.00270949    -0.00032927
     25      2      C           0.00383172    -0.00056575     0.00139212
     26      2      C          -0.00202416    -0.00311870     0.00165547
     27      2      C           0.00218037    -0.00125271    -0.00057793
     28      2      C          -0.00003158     0.00257788    -0.00042029
     29      2      C          -0.00106903    -0.00199257     0.00005284
     30      1      N           0.00092394    -0.00196065     0.00324177
     31      1      N           0.00351465     0.00051947     0.00877428
     32      1      N          -0.00158069     0.00061469     0.00277237
     33      3      H          -0.00205937    -0.00022068    -0.00037449
     34      3      H           0.00056007    -0.00061162    -0.00132407
     35      3      H           0.00029358     0.00269802     0.00075047
     36      3      H          -0.00128572    -0.00025785    -0.00217779
     37      3      H           0.00178940    -0.00177309     0.00056997
     38      3      H           0.00033561     0.00132775    -0.00235932
     39      3      H           0.00022687    -0.00087392    -0.00054216
     40      3      H          -0.00195822     0.00013860     0.00045027
     41      3      H           0.00055474     0.00059396    -0.00037704
     42      3      H           0.00039303    -0.00194777     0.00033008
     43      3      H           0.00138633    -0.00050473    -0.00220437
     44      3      H           0.00073429     0.00183762     0.00002474
     45      2      C          -0.00168030    -0.00010333     0.00044948
     46      2      C           0.00026535    -0.00101296     0.00063805
     47      2      C           0.00186201    -0.00099955    -0.00162345
     48      2      C           0.00161816    -0.00099633     0.00058906
     49      2      C          -0.00318975     0.00069909    -0.00525977
     50      2      C          -0.00055001    -0.00100964     0.00259642
     51      1      N          -0.00119257    -0.00007696     0.00242937
     52      1      N           0.00163156    -0.00205197    -0.00283731
     53      2      C          -0.00473691     0.00100691    -0.00095041
     54      2      C          -0.00129575    -0.00021527     0.00201830
     55      2      C          -0.00242565     0.00010472    -0.00126950
     56      2      C           0.00062594    -0.00087128    -0.00075684
     57      2      C          -0.00126320    -0.00008399    -0.00253738
     58      2      C           0.00381768    -0.00135185     0.00589533
     59      2      C          -0.00296290     0.00167470     0.00171421
     60      2      C          -0.00075013     0.00115195    -0.00069583
     61      3      H           0.00060130    -0.00025044    -0.00075619
     62      3      H           0.00115088    -0.00048173     0.00067456
     63      3      H          -0.00074101    -0.00004690     0.00158684
     64      3      H          -0.00112483    -0.00001130    -0.00139290
     65      3      H          -0.00100341    -0.00006863    -0.00083167
     66      3      H          -0.00015669    -0.00053474     0.00138571
     67      3      H           0.00180130    -0.00076206     0.00009355
     68      3      H           0.00022187    -0.00006210    -0.00165047
     69      3      H           0.00142758    -0.00063546     0.00034512
     70      3      H           0.00143491     0.00029535    -0.00000567
     71      2      C           0.00086951    -0.00034217     0.00081416
     72      2      C           0.00064161     0.00023457     0.00339916
     73      2      C          -0.00184258     0.00197666    -0.00553454
     74      2      C           0.00125274    -0.00208936     0.00076518
     75      2      C           0.00110252    -0.00157534    -0.00145060
     76      2      C          -0.00011236     0.00080271     0.00042923
     77      1      N          -0.00174685     0.00267157     0.00176956
     78      1      N           0.00116625    -0.00310222    -0.00097456
     79      2      C          -0.00114250     0.00079557    -0.00044989
     80      2      C          -0.00041454     0.00206530     0.00147725
     81      2      C           0.00070603     0.00041147    -0.00046761
     82      2      C           0.00104543    -0.00114308    -0.00055994
     83      2      C           0.00137415    -0.00014308    -0.00254935
     84      2      C           0.00127503    -0.00256346     0.00526714
     85      2      C          -0.00038578    -0.00102078     0.00066133
     86      2      C          -0.00717654     0.00136362    -0.00508077
     87      3      H           0.00015077     0.00124828    -0.00035780
     88      3      H          -0.00019632     0.00021178     0.00164126
     89      3      H           0.00178742    -0.00119228     0.00028852
     90      3      H           0.00126377    -0.00166883    -0.00031245
     91      3      H           0.00000537     0.00129750    -0.00064667
     92      3      H          -0.00059549     0.00118475     0.00046143
     93      3      H           0.00111097    -0.00060384     0.00078702
     94      3      H           0.00045160    -0.00066309    -0.00144855
     95      3      H          -0.00073765     0.00074091     0.00037927
     96      3      H           0.00203280    -0.00245161    -0.00148748
     97      2      C          -0.00089537    -0.00004224     0.00045712
     98      2      C           0.00058688     0.00056316     0.00277945
     99      2      C          -0.00346232    -0.00132869    -0.00593636
    100      2      C           0.00360824     0.00252875     0.00100886
    101      2      C           0.00095884     0.00124324    -0.00142235
    102      2      C           0.00188985     0.00137837     0.00110819
    103      1      N          -0.00266074    -0.00004132     0.00244282
    104      1      N           0.00181734     0.00111375    -0.00210943
    105      2      C          -0.00170607    -0.00042298    -0.00066795
    106      2      C           0.00243565     0.00190400     0.00520288
    107      2      C          -0.00013373     0.00064759    -0.00258802
    108      2      C           0.00103041     0.00127275    -0.00063923
    109      2      C          -0.00056359    -0.00013073    -0.00053360
    110      2      C          -0.00172674    -0.00123513     0.00137771
    111      2      C           0.00094556     0.00005156     0.00067684
    112      2      C           0.00207924     0.00094112    -0.00078711
    113      3      H          -0.00189642    -0.00037867    -0.00026912
    114      3      H          -0.00048228    -0.00032837     0.00135930
    115      3      H           0.00064528     0.00083352     0.00078791
    116      3      H          -0.00029584     0.00025285    -0.00137757
    117      3      H           0.00033392     0.00072768    -0.00175751
    118      3      H           0.00049227     0.00088984     0.00076856
    119      3      H          -0.00102340    -0.00040642     0.00078167
    120      3      H          -0.00068589    -0.00095625    -0.00063417
    121      3      H          -0.00079486     0.00004907     0.00033190
    122      3      H          -0.00117803    -0.00039370    -0.00066002
 SUM OF ATOMIC FORCES           0.00239509    -0.00384727    -0.00054956     0.00456508

 Number of electrons:                                                        340
 Number of occupied orbitals:                                                170
 Number of molecular orbitals:                                               170

 Number of orbital functions:                                               1154
 Number of independent orbital functions:                                   1154

 Extrapolation method: ASPC


 SCF WAVEFUNCTION OPTIMIZATION

  ----------------------------------- OT ---------------------------------------
  Minimizer      : CG                  : conjugate gradient
  Preconditioner : FULL_SINGLE_INVERSE : inversion of 
                                         H + eS - 2*(Sc)(c^T*H*c+const)(Sc)^T
  Precond_solver : DEFAULT
  Line search    : 2PNT                : 2 energies, one gradient
  stepsize       :    0.08000000                  energy_gap     :    0.08000000
  eps_taylor     :   0.10000E-15                  max_taylor     :             4
  ----------------------------------- OT ---------------------------------------

  Step     Update method      Time    Convergence         Total energy    Change
  ------------------------------------------------------------------------------
     1 OT CG       0.80E-01  147.5     0.00093024      -477.7253801884 -4.78E+02
     2 OT LS       0.15E+00  105.8                     -477.7354003597
     3 OT CG       0.15E+00  175.2     0.00055403      -477.7383323236 -1.30E-02
     4 OT LS       0.48E-01  105.5                     -477.7327671064
     5 OT CG       0.48E-01  174.5     0.00031117      -477.7397637369 -1.43E-03
     6 OT LS       0.51E-01  106.0                     -477.7402438936
     7 OT CG       0.51E-01  175.3     0.00016549      -477.7402458628 -4.82E-04
     8 OT LS       0.66E-01  105.6                     -477.7404135943
     9 OT CG       0.66E-01  174.3     0.00009221      -477.7404229814 -1.77E-04
    10 OT LS       0.54E-01  105.4                     -477.7404659345
    11 OT CG       0.54E-01  174.5     0.00004630      -477.7404680982 -4.51E-05
    12 OT LS       0.60E-01  105.2                     -477.7404806639
    13 OT CG       0.60E-01  175.4     0.00002367      -477.7404808041 -1.27E-05
    14 OT LS       0.70E-01  105.3                     -477.7404845640
    15 OT CG       0.70E-01  174.2     0.00001220      -477.7404846307 -3.83E-06
    16 OT LS       0.52E-01  106.3                     -477.7404853146
    17 OT CG       0.52E-01  174.9     0.00000748      -477.7404853965 -7.66E-07
    18 OT LS       0.56E-01  105.2                     -477.7404857023
    19 OT CG       0.56E-01  174.0     0.00000403      -477.7404857035 -3.07E-07
    20 OT LS       0.55E-01  106.6                     -477.7404857912
    21 OT CG       0.55E-01  173.8     0.00000240      -477.7404857912 -8.77E-08
    22 OT LS       0.56E-01  105.7                     -477.7404858229
    23 OT CG       0.56E-01  175.3     0.00000134      -477.7404858229 -3.16E-08
    24 OT LS       0.60E-01  105.2                     -477.7404858334
    25 OT CG       0.60E-01  176.0     0.00000085      -477.7404858334 -1.06E-08

  *** SCF run converged in    25 steps ***


  Electronic density on regular grids:       -339.9999995680        0.0000004320
  Core density on regular grids:              339.9999979048       -0.0000020952
  Total charge density on r-space grids:       -0.0000016632
  Total charge density g-space grids:          -0.0000016632

  Overlap energy of the core charge distribution:               0.00001683958534
  Self energy of the core charge distribution:              -1144.16468558070414
  Core Hamiltonian energy:                                    351.23222650648040
  Hartree energy:                                             463.25341730925430
  Exchange-correlation energy:                               -148.06146090805561

  Total energy:                                              -477.74048583343961

  outer SCF iter =    1 RMS gradient =   0.85E-06 energy =       -477.7404858334
  outer SCF loop converged in   1 iterations or   25 steps


 ENERGY| Total FORCE_EVAL ( QS ) energy (a.u.):             -477.740485837670462


 ATOMIC FORCES in [a.u.]

 # Atom   Kind   Element          X              Y              Z
      1      1      N           0.00009717    -0.00013300    -0.00046682
      2      2      C          -0.00039865    -0.00153343    -0.00150015
      3      2      C           0.00193102     0.00028054    -0.00127162
      4      2      C          -0.00101470     0.00130542    -0.00150473
      5      2      C          -0.00181282    -0.00014431     0.00012191
      6      2      C           0.00117919     0.00190650     0.00041932
      7      2      C           0.00125122    -0.00204311     0.00022733
      8      1      N           0.00040430    -0.00133348    -0.00227382
      9      1      N          -0.00056422    -0.00076306    -0.00121014
     10      1      N           0.00113462     0.00153463    -0.00087106
     11      3      H           0.00016064     0.00138407     0.00196811
     12      3      H           0.00167650    -0.00222445    -0.00072475
     13      3      H          -0.00145160    -0.00051098     0.00183292
     14      3      H           0.00111624     0.00248227    -0.00038812
     15      3      H           0.00092188    -0.00078109     0.00218163
     16      3      H          -0.00242429    -0.00024497    -0.00069933
     17      3      H           0.00073521     0.00104438    -0.00043284
     18      3      H          -0.00030530     0.00020399     0.00094047
     19      3      H           0.00066951    -0.00102206    -0.00044024
     20      3      H           0.00040450     0.00013395     0.00044869
     21      3      H          -0.00100283     0.00003045    -0.00005009
     22      3      H          -0.00000604    -0.00032120     0.00024984
     23      1      N           0.00026121     0.00048294    -0.00072106
     24      2      C          -0.00203031     0.00140479     0.00019389
     25      2      C           0.00205460     0.00011268     0.00157535
     26      2      C          -0.00069098    -0.00202164     0.00186892
     27      2      C           0.00106917    -0.00203410    -0.00010262
     28      2      C           0.00107013     0.00187889     0.00011362
     29      2      C          -0.00085296    -0.00086417     0.00030760
     30      1      N           0.00105993    -0.00154557     0.00148708
     31      1      N           0.00217656     0.00036118     0.00458183
     32      1      N          -0.00129762     0.00034306     0.00107706
     33      3      H          -0.00210390     0.00022294    -0.00010551
     34      3      H           0.00014723    -0.00049847    -0.00109538
     35      3      H           0.00084686     0.00242344     0.00109511
     36      3      H          -0.00107100    -0.00001736    -0.00143406
     37      3      H           0.00123430    -0.00206383     0.00080664
     38      3      H           0.00039385     0.00098277    -0.00155940
     39      3      H          -0.00006733    -0.00032051    -0.00081771
     40      3      H          -0.00087828    -0.00008811     0.00025190
     41      3      H           0.00019866     0.00009242    -0.00072205
     42      3      H           0.00012819    -0.00087061     0.00013488
     43      3      H           0.00095669    -0.00019537    -0.00157304
     44      3      H           0.00020531     0.00157319     0.00004853
     45      2      C          -0.00174059    -0.00034822     0.00116328
     46      2      C           0.00011858    -0.00080556    -0.00056483
     47      2      C           0.00133217    -0.00069345    -0.00107092
     48      2      C           0.00101773    -0.00079664    -0.00022803
     49      2      C          -0.00181359     0.00011676    -0.00316288
     50      2      C          -0.00034372    -0.00097808     0.00110222
     51      1      N           0.00068804    -0.00079241     0.00197104
     52      1      N          -0.00046989    -0.00151370    -0.00235577
     53      2      C          -0.00303481     0.00044876     0.00007421
     54      2      C          -0.00130391    -0.00012591     0.00117116
     55      2      C          -0.00157453    -0.00025948    -0.00019657
     56      2      C           0.00009861    -0.00079337    -0.00145140
     57      2      C          -0.00090174    -0.00017440    -0.00077819
     58      2      C           0.00200182    -0.00064011     0.00364015
     59      2      C          -0.00122027     0.00060881     0.00035016
     60      2      C           0.00024079     0.00027935     0.00019782
     61      3      H           0.00055917    -0.00023816    -0.00069166
     62      3      H           0.00086640    -0.00045627     0.00095293
     63      3      H          -0.00132037     0.00016508     0.00129489
     64      3      H          -0.00140353     0.00010465    -0.00127780
     65      3      H          -0.00092535    -0.00011242    -0.00096494
     66      3      H          -0.00054967    -0.00037166     0.00119972
     67      3      H           0.00164847    -0.00069630     0.00012107
     68      3      H           0.00063132    -0.00024628    -0.00139813
     69      3      H           0.00067646    -0.00024462     0.00054109
     70      3      H           0.00071957     0.00075843    -0.00015486
     71      2      C           0.00043774     0.00024785     0.00151628
     72      2      C           0.00082440    -0.00021253     0.00163231
     73      2      C          -0.00075108     0.00107975    -0.00311313
     74      2      C           0.00075692    -0.00143448    -0.00010541
     75      2      C           0.00091143    -0.00139471    -0.00130489
     76      2      C           0.00019997     0.00023343    -0.00046700
     77      1      N          -0.00032395     0.00045481     0.00201818
     78      1      N          -0.00018387    -0.00081333    -0.00122085
     79      2      C          -0.00080676     0.00051676     0.00030093
     80      2      C          -0.00025860     0.00148509     0.00100111
     81      2      C           0.00055645     0.00040986     0.00063064
     82      2      C           0.00124464    -0.00123909    -0.00117244
     83      2      C           0.00113385     0.00024795    -0.00118452
     84      2      C           0.00103092    -0.00141670     0.00307958
     85      2      C          -0.00017534     0.00005338    -0.00021604
     86      2      C          -0.00334180     0.00044201    -0.00280231
     87      3      H          -0.00002330     0.00147765    -0.00021342
     88      3      H          -0.00049835     0.00048348     0.00133874
     89      3      H           0.00148005    -0.00072231     0.00078421
     90      3      H           0.00104828    -0.00141829    -0.00042831
     91      3      H           0.00018559     0.00095006    -0.00093941
     92      3      H          -0.00056336     0.00099810     0.00053885
     93      3      H           0.00119325    -0.00087192     0.00065711
     94      3      H           0.00060586    -0.00117120    -0.00109707
     95      3      H          -0.00073659    -0.00003847     0.00060524
     96      3      H           0.00059861    -0.00202957    -0.00145459
     97      2      C          -0.00063648     0.00020680     0.00120527
     98      2      C           0.00039994     0.00053869     0.00095063
     99      2      C          -0.00173573    -0.00064682    -0.00366546
    100      2      C           0.00210379     0.00186631    -0.00007787
    101      2      C           0.00102696     0.00102831    -0.00073725
    102      2      C           0.00107118     0.00101553     0.00014754
    103      1      N          -0.00082255     0.00117147     0.00237923
    104      1      N          -0.00033700     0.00013124    -0.00192778
    105      2      C          -0.00116097    -0.00017308     0.00012546
    106      2      C           0.00137017     0.00107037     0.00298575
    107      2      C          -0.00043172     0.00049025    -0.00123807
    108      2      C           0.00095694     0.00138738    -0.00131497
    109      2      C          -0.00048999    -0.00009742     0.00063227
    110      2      C          -0.00115984    -0.00101421     0.00096124
    111      2      C           0.00009165    -0.00022999    -0.00018358
    112      2      C           0.00073048     0.00030645     0.00017177
    113      3      H          -0.00176235    -0.00031728    -0.00024064
    114      3      H          -0.00089166    -0.00049451     0.00111533
    115      3      H           0.00052308     0.00082283     0.00091943
    116      3      H           0.00011263     0.00047289    -0.00116646
    117      3      H           0.00076945     0.00108499    -0.00138713
    118      3      H           0.00073378     0.00103346     0.00066530
    119      3      H          -0.00091741    -0.00033445     0.00077891
    120      3      H          -0.00045844    -0.00070959    -0.00093201
    121      3      H          -0.00015588     0.00039312     0.00056096
    122      3      H          -0.00047915     0.00001788    -0.00087139
 SUM OF ATOMIC FORCES           0.00250485    -0.00385740    -0.00030787     0.00460962

 Number of electrons:                                                        340
 Number of occupied orbitals:                                                170
 Number of molecular orbitals:                                               170

 Number of orbital functions:                                               1154
 Number of independent orbital functions:                                   1154

 Extrapolation method: ASPC


 SCF WAVEFUNCTION OPTIMIZATION

  ----------------------------------- OT ---------------------------------------
  Minimizer      : CG                  : conjugate gradient
  Preconditioner : FULL_SINGLE_INVERSE : inversion of 
                                         H + eS - 2*(Sc)(c^T*H*c+const)(Sc)^T
  Precond_solver : DEFAULT
  Line search    : 2PNT                : 2 energies, one gradient
  stepsize       :    0.08000000                  energy_gap     :    0.08000000
  eps_taylor     :   0.10000E-15                  max_taylor     :             4
  ----------------------------------- OT ---------------------------------------

  Step     Update method      Time    Convergence         Total energy    Change
  ------------------------------------------------------------------------------
     1 OT CG       0.80E-01  146.5     0.00055339      -477.7351386513 -4.78E+02
     2 OT LS       0.15E+00  106.5                     -477.7386863365
     3 OT CG       0.15E+00  175.2     0.00032931      -477.7397265713 -4.59E-03
     4 OT LS       0.47E-01  105.5                     -477.7377304378
     5 OT CG       0.47E-01  175.1     0.00018510      -477.7402295153 -5.03E-04
     6 OT LS       0.51E-01  105.8                     -477.7404001977
     7 OT CG       0.51E-01  175.6     0.00009853      -477.7404011311 -1.72E-04
     8 OT LS       0.66E-01  105.8                     -477.7404605323
     9 OT CG       0.66E-01  176.0     0.00005458      -477.7404635886 -6.25E-05
    10 OT LS       0.54E-01  105.2                     -477.7404787440
    11 OT CG       0.54E-01  175.0     0.00002759      -477.7404794380 -1.58E-05
    12 OT LS       0.60E-01  105.9                     -477.7404838940
    13 OT CG       0.60E-01  174.7     0.00001404      -477.7404839391 -4.50E-06
    14 OT LS       0.69E-01  106.6                     -477.7404852468
    15 OT CG       0.69E-01  174.8     0.00000746      -477.7404852664 -1.33E-06
    16 OT LS       0.50E-01  105.4                     -477.7404855040
    17 OT CG       0.50E-01  174.5     0.00000447      -477.7404855406 -2.74E-07
    18 OT LS       0.57E-01  106.1                     -477.7404856510
    19 OT CG       0.57E-01  174.4     0.00000240      -477.7404856527 -1.12E-07
    20 OT LS       0.55E-01  106.0                     -477.7404856836
    21 OT CG       0.55E-01  175.3     0.00000141      -477.7404856836 -3.09E-08
    22 OT LS       0.57E-01  105.1                     -477.7404856947
    23 OT CG       0.57E-01  174.4     0.00000079      -477.7404856947 -1.11E-08

  *** SCF run converged in    23 steps ***


  Electronic density on regular grids:       -339.9999995680        0.0000004320
  Core density on regular grids:              339.9999979044       -0.0000020956
  Total charge density on r-space grids:       -0.0000016636
  Total charge density g-space grids:          -0.0000016636

  Overlap energy of the core charge distribution:               0.00001684247462
  Self energy of the core charge distribution:              -1144.16468558070414
  Core Hamiltonian energy:                                    351.23237445371149
  Hartree energy:                                             463.25332698864827
  Exchange-correlation energy:                               -148.06151839885581

  Total energy:                                              -477.74048569472552

  outer SCF iter =    1 RMS gradient =   0.79E-06 energy =       -477.7404856947
  outer SCF loop converged in   1 iterations or   23 steps


 ENERGY| Total FORCE_EVAL ( QS ) energy (a.u.):             -477.740485698297107


 ATOMIC FORCES in [a.u.]

 # Atom   Kind   Element          X              Y              Z
      1      1      N           0.00009189    -0.00013314    -0.00038436
      2      2      C          -0.00036537    -0.00150660    -0.00150191
      3      2      C           0.00188960     0.00029712    -0.00127746
      4      2      C          -0.00100641     0.00126294    -0.00150737
      5      2      C          -0.00181690    -0.00010743     0.00010734
      6      2      C           0.00121480     0.00188970     0.00040536
      7      2      C           0.00122133    -0.00206209     0.00021140
      8      1      N           0.00039971    -0.00131719    -0.00221675
      9      1      N          -0.00056099    -0.00077598    -0.00117619
     10      1      N           0.00112296     0.00153336    -0.00083461
     11      3      H           0.00016577     0.00137440     0.00194737
[truncated: 7,996,043 more chars]
