# Supplementary material for: Photoresponsive Organic Cages—Computationally Inspired Discovery of Azobenzene-Derived Organic Cages
Source: J Am Chem Soc. 2024 Oct 22;146(44):30332–9. doi: 10.1021/jacs.4c10217 (PMC11544616; doi:10.1021/jacs.4c10217)
Supplement: Supplementary file 1 — ja4c10217_si_001.zip [file ja4c10217_si_001.zip › Computational Models/Isomerisation Models/ACC2/TransIsomer/EEE/POSXYZ.xyz]

 i =       22, E =      -477.7459099499
  N        25.5085306130       24.6515630345       33.3307837216
  C        25.2113997368       26.0260643681       33.7872526850
  C        24.4090469152       23.7258509218       33.6852711110
  C        26.7855676714       24.1883360720       33.9162025679
  C        27.3257528665       22.8357497869       33.4095213119
  C        23.0352039189       23.9955305145       33.0316718851
  C        26.1766282358       27.1233435102       33.2873481121
  N        22.8325240564       23.8733900215       31.5872261877
  N        26.2911805617       27.4279252919       31.8580051288
  N        27.6984694695       22.6519130960       32.0074967967
  H        25.2086652468       26.0825423300       34.9114763506
  H        24.1815506725       26.2832332659       33.4673981317
  H        24.2365594540       23.7207313016       34.7971521865
  H        24.7284313218       22.6974876099       33.4201897931
  H        26.7016265855       24.1047638066       35.0362613166
  H        27.5523137681       24.9661684972       33.7231940141
  H        26.6237834561       22.0095914721       33.6591325655
  H        28.2359355079       22.6039853339       34.0117936111
  H        22.6506535933       24.9995792037       33.3201387405
  H        22.3130689328       23.2893081150       33.5054722457
  H        27.2090914975       26.9378104163       33.6571456550
  H        25.8765410495       28.0736917289       33.7895708583
  N        24.9616257325       25.2090876990       16.6487101004
  C        26.2956217231       24.6749663183       16.3226521623
  C        23.8922355740       24.3567291997       16.0915714589
  C        24.8131564663       26.6007807357       16.1724258936
  C        25.7655948099       27.6412384392       16.8013321715
  C        22.4701125802       24.6169099484       16.6384142234
  C        26.6792431537       23.3674183269       17.0501184547
  N        22.1503353925       24.3859639994       18.0510028949
  N        26.6663354407       23.5409866803       18.4973326038
  N        25.7853098902       27.8577030499       18.2479433820
  H        27.0486465338       25.4390751529       16.6033183954
  H        26.4100875731       24.4967438741       15.2172229216
  H        24.1564918761       23.2965841635       16.2867451983
  H        23.8365417069       24.4578973686       14.9720625235
  H        23.7660646479       26.9138348351       16.3662427166
  H        24.9532535523       26.6670504467       15.0573333242
  H        25.5299772475       28.6251500860       16.3305330133
  H        26.8181561706       27.4447063374       16.4996597094
  H        21.7704139407       23.9789086608       16.0475682307
  H        22.1463410310       25.6565333312       16.4075141638
  H        27.6764893070       23.0402900487       16.6594618121
  H        25.9544026884       22.5628475610       16.7930752034
  C        22.8125252859       23.5873635125       20.2539366228
  C        21.6124677271       23.9582201978       20.9202823060
  C        21.5257375067       23.8569939084       22.3174918914
  C        22.6329659916       23.3837524918       23.0776284206
  C        23.8125080124       22.9563865721       22.4089144570
  C        23.8919652049       23.0585810875       21.0145171649
  N        22.4802145855       23.4283260939       24.4918542719
  N        23.5264599403       23.0211332323       25.1238477295
  C        23.4463056174       23.0952566325       26.5376499447
  C        24.6237315208       22.6838298567       27.2133315022
  C        24.6927124829       22.7363356118       28.6153569583
  C        23.5938693158       23.2138559217       29.3727893633
  C        22.4007531565       23.6040315099       28.6920937743
  C        22.3222905649       23.5480709497       27.2946514897
  C        23.7557304964       23.3516032473       30.8382730020
  C        23.0360896330       23.8162658295       18.8102442138
  H        20.7763581139       24.3525576841       20.3224204104
  H        20.6165217979       24.1646747469       22.8581905674
  H        24.6588626792       22.5882347796       23.0064728875
  H        24.8182592144       22.7723230116       20.4905388640
  H        25.4811061819       22.3484213205       26.6098835072
  H        25.6151828565       22.4248515207       29.1294063310
  H        21.5499236108       23.9614213562       29.2929427949
  H        21.4124350508       23.8572915663       26.7583345877
  H        24.7403057971       23.0122685608       31.2366468596
  H        24.0503146703       23.5275540450       18.4563809025
  C        27.8229484449       23.3957033511       20.6236903999
  C        28.7016744519       22.5841226753       21.3976481453
  C        28.7351628029       22.6940461441       22.7960902089
  C        27.9110021044       23.6589810068       23.4412477296
  C        27.0777902743       24.5093629392       22.6669466465
  C        27.0225463157       24.3708984060       21.2735987040
  N        27.8458518581       23.8827909909       24.8406108901
  N        28.4148812696       22.9802197738       25.5594625025
  C        28.3337270021       23.2448470160       26.9555925462
  C        28.6140130459       22.1439724826       27.8138054750
  C        28.4596120968       22.2701366580       29.2033761380
  C        28.0550493574       23.5128374273       29.7655487988
  C        27.8631027316       24.6299245583       28.9063261405
  C        27.9836083574       24.5035449314       27.5158453261
  C        27.7331842004       23.6684928738       31.2032100685
  C        27.7304749038       23.2081041353       19.1583189800
  H        29.3419826120       21.8437733675       20.8909840169
  H        29.3846971603       22.0534381878       23.4105916911
  H        26.4660392134       25.2587877999       23.1908637569
  H        26.3695010148       25.0156174704       20.6677244081
  H        28.9155898498       21.1883645611       27.3561863448
  H        28.6245867092       21.4140064653       29.8754241978
  H        27.5776901203       25.6004424546       29.3404211457
  H        27.7876521399       25.3534373887       26.8458057522
  H        27.4605426456       24.7026554386       31.5149797997
  H        28.6225996038       22.7520372484       18.6552607295
  C        24.8292949471       27.4628173292       20.4512524078
  C        25.9046881779       28.0435550088       21.1870529498
  C        25.8862080493       28.0536735976       22.5867417927
  C        24.7796382950       27.4815903750       23.2856073102
  C        23.6910595451       26.9384767867       22.5560515920
  C        23.7202049582       26.9248226899       21.1527912909
  N        24.6577110845       27.3607342249       24.6911492287
  N        25.6700236533       27.7869709915       25.3649163064
  C        25.5128397811       27.6021748731       26.7687186116
  C        24.4774262398       26.8291172111       27.3635860492
  C        24.4414362800       26.6738409302       28.7550594821
  C        25.4265443410       27.2732282502       29.5877423444
  C        26.4475106786       28.0634281985       28.9913606779
  C        26.4929907975       28.2187015388       27.5969897037
  C        25.3843138355       26.9918724918       31.0394418430
  C        24.8523186873       27.3317432693       18.9783458926
  H        26.7582720189       28.4552301223       20.6274676493
  H        26.7208332509       28.4723829387       23.1698010529
  H        22.8486217242       26.5070646101       23.1178638744
  H        22.8850474173       26.4791973273       20.5894509409
  H        23.7323485858       26.3458835630       26.7153073555
  H        23.6496057272       26.0612169999       29.2138356788
  H        27.2022874058       28.5307068183       29.6423817957
  H        27.2835018793       28.8153418981       27.1147014439
  H        24.5324428052       26.3486794622       31.3617884063
  H        24.0306543774       26.7090653537       18.5571022569
