# Supplementary material for: Photoresponsive Organic Cages—Computationally Inspired Discovery of Azobenzene-Derived Organic Cages
Source: J Am Chem Soc. 2024 Oct 22;146(44):30332–9. doi: 10.1021/jacs.4c10217 (PMC11544616; doi:10.1021/jacs.4c10217)
Supplement: Supplementary file 1 — ja4c10217_si_001.zip [file ja4c10217_si_001.zip › Computational Models/TetraTopicAzobenzene/Exp01-DA1-3t-0c.mol]

     RDKit          3D

  0  0  0  0  0  0  0  0  0  0999 V3000
M  V30 BEGIN CTAB
M  V30 COUNTS 192 207 0 0 0
M  V30 BEGIN ATOM
M  V30 1 C -3.2715 -14.0431 -5.0267 0
M  V30 2 C -3.8613 -13.0088 -4.2926 0
M  V30 3 C -3.9531 -13.1515 -2.9013 0
M  V30 4 C -3.4530 -14.2672 -2.2271 0
M  V30 5 C -2.8960 -15.2965 -3.0076 0
M  V30 6 C -2.7884 -15.1995 -4.4027 0
M  V30 7 N -3.5071 -14.2441 -0.8211 0
M  V30 8 N -2.8550 -15.1587 -0.2193 0
M  V30 9 C -2.9186 -15.1486 1.1867 0
M  V30 10 C -3.5519 -14.1643 1.9667 0
M  V30 11 C -3.5129 -14.1813 3.3666 0
M  V30 12 C -2.8329 -15.2325 3.9970 0
M  V30 13 C -2.1844 -16.2320 3.2596 0
M  V30 14 C -2.2501 -16.1712 1.8625 0
M  V30 15 C -1.3989 -17.2989 3.8952 0
M  V30 16 C -4.1272 -13.0782 4.1197 0
M  V30 17 C -4.3012 -11.7829 -4.9717 0
M  V30 18 C -2.1420 -16.2421 -5.2118 0
M  V30 19 H -3.1808 -13.9426 -6.1008 0
M  V30 20 H -4.3809 -12.3496 -2.3146 0
M  V30 21 H -2.5054 -16.1745 -2.5130 0
M  V30 22 H -4.0574 -13.3542 1.4613 0
M  V30 23 H -2.7771 -15.2538 5.0786 0
M  V30 24 H -1.7454 -16.9197 1.2674 0
M  V30 25 H -0.9157 -17.9715 3.1896 0
M  V30 26 H -4.5492 -12.2987 3.4930 0
M  V30 27 H -3.8883 -11.6454 -5.9672 0
M  V30 28 H -1.9222 -15.9399 -6.2335 0
M  V30 29 C 3.3240 -14.0143 4.6886 0
M  V30 30 C 3.8777 -13.1411 3.7421 0
M  V30 31 C 3.7796 -13.4822 2.3881 0
M  V30 32 C 3.1413 -14.6579 1.9564 0
M  V30 33 C 2.6259 -15.5061 2.9379 0
M  V30 34 C 2.6896 -15.2008 4.3043 0
M  V30 35 N 2.9349 -15.0258 0.6150 0
M  V30 36 N 3.3650 -14.2156 -0.2717 0
M  V30 37 C 3.1511 -14.5957 -1.6100 0
M  V30 38 C 3.6630 -13.7650 -2.6094 0
M  V30 39 C 3.4473 -14.0089 -3.9737 0
M  V30 40 C 2.7086 -15.1417 -4.3348 0
M  V30 41 C 2.1812 -16.0100 -3.3700 0
M  V30 42 C 2.4156 -15.7214 -2.0217 0
M  V30 43 C 1.3644 -17.1796 -3.7204 0
M  V30 44 C 3.9280 -13.0915 -5.0162 0
M  V30 45 C 4.5053 -11.8669 4.1170 0
M  V30 46 C 2.0540 -16.0558 5.3151 0
M  V30 47 H 3.3751 -13.7491 5.7373 0
M  V30 48 H 4.1788 -12.8094 1.6425 0
M  V30 49 H 2.1221 -16.4088 2.6204 0
M  V30 50 H 4.2192 -12.8876 -2.3088 0
M  V30 51 H 2.5208 -15.3501 -5.3807 0
M  V30 52 H 1.9989 -16.3702 -1.2645 0
M  V30 53 H 0.9579 -17.7101 -2.8617 0
M  V30 54 H 3.5221 -13.2870 -6.0064 0
M  V30 55 H 4.8478 -11.2747 3.2708 0
M  V30 56 H 1.8901 -15.5705 6.2749 0
M  V30 57 C -0.4438 -9.4492 4.4650 0
M  V30 58 C -1.4878 -9.5264 3.5334 0
M  V30 59 C -1.1765 -9.3693 2.1784 0
M  V30 60 C 0.1409 -9.1605 1.7296 0
M  V30 61 C 1.1433 -9.0787 2.6981 0
M  V30 62 C 0.8794 -9.2310 4.0666 0
M  V30 63 N 0.5354 -9.0979 0.3801 0
M  V30 64 N -0.4084 -9.0927 -0.4757 0
M  V30 65 C -0.0299 -9.0497 -1.8287 0
M  V30 66 C -1.0523 -8.9664 -2.7737 0
M  V30 67 C -0.8104 -9.0248 -4.1534 0
M  V30 68 C 0.5142 -9.1457 -4.5881 0
M  V30 69 C 1.5781 -9.2164 -3.6774 0
M  V30 70 C 1.2863 -9.1590 -2.3092 0
M  V30 71 C 2.9721 -9.3974 -4.1044 0
M  V30 72 C -1.9149 -9.0429 -5.1218 0
M  V30 73 C -2.8722 -9.8245 3.9280 0
M  V30 74 C 1.9505 -9.2369 5.0717 0
M  V30 75 H -0.6707 -9.5907 5.5146 0
M  V30 76 H -1.9645 -9.4522 1.4437 0
M  V30 77 H 2.1627 -8.9333 2.3679 0
M  V30 78 H -2.0712 -8.9010 -2.4156 0
M  V30 79 H 0.7283 -9.2082 -5.6477 0
M  V30 80 H 2.0903 -9.2405 -1.5916 0
M  V30 81 H 3.6897 -9.4083 -3.2864 0
M  V30 82 H -1.6423 -9.3708 -6.1224 0
M  V30 83 H -3.5861 -9.8258 3.1072 0
M  V30 84 H 1.6328 -9.5579 6.0616 0
M  V30 85 C 0.9718 -17.9552 6.1623 0
M  V30 86 C 1.8559 -19.0904 6.7296 0
M  V30 87 C 1.1113 -19.9268 7.7915 0
M  V30 88 C -0.2330 -20.4677 7.2646 0
M  V30 89 C -1.1191 -19.3476 6.6797 0
M  V30 90 C -0.3758 -18.5232 5.6043 0
M  V30 91 N -1.2551 -17.4414 5.1560 0
M  V30 92 N 1.7076 -17.2659 5.1015 0
M  V30 93 H 0.7112 -17.3005 7.0026 0
M  V30 94 H 2.7660 -18.6732 7.1628 0
M  V30 95 H 2.1799 -19.7447 5.9181 0
M  V30 96 H 0.9321 -19.3125 8.6757 0
M  V30 97 H 1.7412 -20.7540 8.1220 0
M  V30 98 H -0.7661 -20.9828 8.0650 0
M  V30 99 H -0.0446 -21.2191 6.4957 0
M  V30 100 H -1.4461 -18.6889 7.4866 0
M  V30 101 H -2.0272 -19.7796 6.2568 0
M  V30 102 H -0.1171 -19.2270 4.8040 0
M  V30 103 C 0.2455 -18.7192 -5.0778 0
M  V30 104 C 0.9631 -19.7532 -5.9758 0
M  V30 105 C 0.0753 -20.9807 -6.2700 0
M  V30 106 C -1.2940 -20.5776 -6.8521 0
M  V30 107 C -2.0141 -19.5369 -5.9691 0
M  V30 108 C -1.1297 -18.2987 -5.6921 0
M  V30 109 N -1.8461 -17.4054 -4.7797 0
M  V30 110 N 1.1223 -17.5571 -4.9158 0
M  V30 111 H 0.0263 -19.2320 -4.1334 0
M  V30 112 H 1.8916 -20.0766 -5.5027 0
M  V30 113 H 1.2521 -19.2847 -6.9184 0
M  V30 114 H -0.0753 -21.5477 -5.3495 0
M  V30 115 H 0.5885 -21.6543 -6.9580 0
M  V30 116 H -1.9220 -21.4618 -6.9718 0
M  V30 117 H -1.1551 -20.1690 -7.8547 0
M  V30 118 H -2.2996 -20.0036 -5.0244 0
M  V30 119 H -2.9456 -19.2309 -6.4475 0
M  V30 120 H -0.9116 -17.8424 -6.6650 0
M  V30 121 C 4.1342 -9.0772 5.9059 0
M  V30 122 C 4.7714 -7.7018 6.2101 0
M  V30 123 C 5.8858 -7.8023 7.2728 0
M  V30 124 C 6.9536 -8.8478 6.8939 0
M  V30 125 C 6.3299 -10.2232 6.5758 0
M  V30 126 C 5.2249 -10.1242 5.4997 0
M  V30 127 N 4.6330 -11.4517 5.3180 0
M  V30 128 N 3.1607 -8.9137 4.8251 0
M  V30 129 H 3.6882 -9.4328 6.8425 0
M  V30 130 H 4.0049 -7.0021 6.5461 0
M  V30 131 H 5.1864 -7.2779 5.2936 0
M  V30 132 H 5.4452 -8.0675 8.2356 0
M  V30 133 H 6.3537 -6.8269 7.4140 0
M  V30 134 H 7.6798 -8.9474 7.7020 0
M  V30 135 H 7.5143 -8.4949 6.0266 0
M  V30 136 H 5.9148 -10.6494 7.4911 0
M  V30 137 H 7.1086 -10.9133 6.2479 0
M  V30 138 H 5.7125 -9.7428 4.5943 0
M  V30 139 C 4.7696 -9.7634 -5.5523 0
M  V30 140 C 5.2222 -8.8048 -6.6777 0
M  V30 141 C 6.7034 -9.0111 -7.0566 0
M  V30 142 C 7.0095 -10.4801 -7.4081 0
M  V30 143 C 6.5565 -11.4463 -6.2940 0
M  V30 144 C 5.0663 -11.2541 -5.9258 0
M  V30 145 N 4.7464 -12.1358 -4.8019 0
M  V30 146 N 3.3394 -9.5523 -5.3175 0
M  V30 147 H 5.3894 -9.5240 -4.6796 0
M  V30 148 H 5.0623 -7.7697 -6.3721 0
M  V30 149 H 4.6014 -8.9572 -7.5626 0
M  V30 150 H 7.3376 -8.6976 -6.2254 0
M  V30 151 H 6.9660 -8.3652 -7.8958 0
M  V30 152 H 8.0775 -10.6029 -7.5948 0
M  V30 153 H 6.5084 -10.7417 -8.3417 0
M  V30 154 H 7.1768 -11.2894 -5.4094 0
M  V30 155 H 6.7338 -12.4761 -6.6072 0
M  V30 156 H 4.4830 -11.4734 -6.8280 0
M  V30 157 C -4.6229 -10.4367 5.3795 0
M  V30 158 C -5.2431 -9.3297 6.2647 0
M  V30 159 C -6.6884 -9.6606 6.6878 0
M  V30 160 C -6.7794 -11.0280 7.3905 0
M  V30 161 C -6.1643 -12.1588 6.5412 0
M  V30 162 C -4.7158 -11.8438 6.0953 0
M  V30 163 N -4.1764 -13.0187 5.3935 0
M  V30 164 N -3.2272 -10.0805 5.1262 0
M  V30 165 H -5.2364 -10.4719 4.4734 0
M  V30 166 H -5.2254 -8.3752 5.7364 0
M  V30 167 H -4.6334 -9.1893 7.1595 0
M  V30 168 H -7.3363 -9.6577 5.8095 0
M  V30 169 H -7.0699 -8.8792 7.3469 0
M  V30 170 H -7.8203 -11.2605 7.6205 0
M  V30 171 H -6.2631 -10.9767 8.3510 0
M  V30 172 H -6.7879 -12.3306 5.6626 0
M  V30 173 H -6.1835 -13.0894 7.1111 0
M  V30 174 H -4.1194 -11.7418 7.0049 0
M  V30 175 C -4.1676 -8.9243 -5.8008 0
M  V30 176 C -4.6156 -7.5585 -6.3695 0
M  V30 177 C -5.8050 -7.7062 -7.3428 0
M  V30 178 C -6.9929 -8.4542 -6.7027 0
M  V30 179 C -6.5767 -9.8105 -6.0935 0
M  V30 180 C -5.3852 -9.6599 -5.1185 0
M  V30 181 N -5.1022 -10.9376 -4.4515 0
M  V30 182 N -3.1093 -8.7151 -4.8181 0
M  V30 183 H -3.8429 -9.5238 -6.6575 0
M  V30 184 H -3.7820 -7.0720 -6.8779 0
M  V30 185 H -4.8995 -6.8934 -5.5515 0
M  V30 186 H -5.4794 -8.2408 -8.2368 0
M  V30 187 H -6.1288 -6.7213 -7.6831 0
M  V30 188 H -7.7801 -8.6056 -7.4428 0
M  V30 189 H -7.4319 -7.8296 -5.9224 0
M  V30 190 H -6.3149 -10.5035 -6.8942 0
M  V30 191 H -7.4289 -10.2530 -5.5749 0
M  V30 192 H -5.7146 -8.9863 -4.3236 0
M  V30 END ATOM
M  V30 BEGIN BOND
M  V30 1 1 1 2
M  V30 2 2 1 6
M  V30 3 1 1 19
M  V30 4 2 2 3
M  V30 5 1 2 17
M  V30 6 1 3 4
M  V30 7 1 3 20
M  V30 8 2 4 5
M  V30 9 1 4 7
M  V30 10 1 5 6
M  V30 11 1 5 21
M  V30 12 1 6 18
M  V30 13 2 7 8
M  V30 14 1 8 9
M  V30 15 1 9 14
M  V30 16 2 9 10
M  V30 17 1 10 11
M  V30 18 1 10 22
M  V30 19 2 11 12
M  V30 20 1 11 16
M  V30 21 1 12 13
M  V30 22 1 12 23
M  V30 23 2 13 14
M  V30 24 1 13 15
M  V30 25 1 14 24
M  V30 26 1 15 25
M  V30 27 1 16 26
M  V30 28 1 17 27
M  V30 29 1 18 28
M  V30 30 1 29 30
M  V30 31 2 29 34
M  V30 32 1 29 47
M  V30 33 2 30 31
M  V30 34 1 30 45
M  V30 35 1 31 32
M  V30 36 1 31 48
M  V30 37 2 32 33
M  V30 38 1 32 35
M  V30 39 1 33 34
M  V30 40 1 33 49
M  V30 41 1 34 46
M  V30 42 2 35 36
M  V30 43 1 36 37
M  V30 44 1 37 42
M  V30 45 2 37 38
M  V30 46 1 38 39
M  V30 47 1 38 50
M  V30 48 2 39 40
M  V30 49 1 39 44
M  V30 50 1 40 41
M  V30 51 1 40 51
M  V30 52 2 41 42
M  V30 53 1 41 43
M  V30 54 1 42 52
M  V30 55 1 43 53
M  V30 56 1 44 54
M  V30 57 1 45 55
M  V30 58 1 46 56
M  V30 59 1 57 58
M  V30 60 2 57 62
M  V30 61 1 57 75
M  V30 62 2 58 59
M  V30 63 1 58 73
M  V30 64 1 59 60
M  V30 65 1 59 76
M  V30 66 2 60 61
M  V30 67 1 60 63
M  V30 68 1 61 62
M  V30 69 1 61 77
M  V30 70 1 62 74
M  V30 71 2 63 64
M  V30 72 1 64 65
M  V30 73 1 65 70
M  V30 74 2 65 66
M  V30 75 1 66 67
M  V30 76 1 66 78
M  V30 77 2 67 68
M  V30 78 1 67 72
M  V30 79 1 68 69
M  V30 80 1 68 79
M  V30 81 2 69 70
M  V30 82 1 69 71
M  V30 83 1 70 80
M  V30 84 1 71 81
M  V30 85 1 72 82
M  V30 86 1 73 83
M  V30 87 1 74 84
M  V30 88 1 85 86
M  V30 89 1 85 90
M  V30 90 1 85 92
M  V30 91 1 85 93
M  V30 92 1 86 87
M  V30 93 1 86 94
M  V30 94 1 86 95
M  V30 95 1 87 88
M  V30 96 1 87 96
M  V30 97 1 87 97
M  V30 98 1 88 89
M  V30 99 1 88 98
M  V30 100 1 88 99
M  V30 101 1 89 90
M  V30 102 1 89 100
M  V30 103 1 89 101
M  V30 104 1 90 91
M  V30 105 1 90 102
M  V30 106 1 103 104
M  V30 107 1 103 108
M  V30 108 1 103 110
M  V30 109 1 103 111
M  V30 110 1 104 105
M  V30 111 1 104 112
M  V30 112 1 104 113
M  V30 113 1 105 106
M  V30 114 1 105 114
M  V30 115 1 105 115
M  V30 116 1 106 107
M  V30 117 1 106 116
M  V30 118 1 106 117
M  V30 119 1 107 108
M  V30 120 1 107 118
M  V30 121 1 107 119
M  V30 122 1 108 109
M  V30 123 1 108 120
M  V30 124 1 121 122
M  V30 125 1 121 126
M  V30 126 1 121 128
M  V30 127 1 121 129
M  V30 128 1 122 123
M  V30 129 1 122 130
M  V30 130 1 122 131
M  V30 131 1 123 124
M  V30 132 1 123 132
M  V30 133 1 123 133
M  V30 134 1 124 125
M  V30 135 1 124 134
M  V30 136 1 124 135
M  V30 137 1 125 126
M  V30 138 1 125 136
M  V30 139 1 125 137
M  V30 140 1 126 127
M  V30 141 1 126 138
M  V30 142 1 139 140
M  V30 143 1 139 144
M  V30 144 1 139 146
M  V30 145 1 139 147
M  V30 146 1 140 141
M  V30 147 1 140 148
M  V30 148 1 140 149
M  V30 149 1 141 142
M  V30 150 1 141 150
M  V30 151 1 141 151
M  V30 152 1 142 143
M  V30 153 1 142 152
M  V30 154 1 142 153
M  V30 155 1 143 144
M  V30 156 1 143 154
M  V30 157 1 143 155
M  V30 158 1 144 145
M  V30 159 1 144 156
M  V30 160 1 157 158
M  V30 161 1 157 162
M  V30 162 1 157 164
M  V30 163 1 157 165
M  V30 164 1 158 159
M  V30 165 1 158 166
M  V30 166 1 158 167
M  V30 167 1 159 160
M  V30 168 1 159 168
M  V30 169 1 159 169
M  V30 170 1 160 161
M  V30 171 1 160 170
M  V30 172 1 160 171
M  V30 173 1 161 162
M  V30 174 1 161 172
M  V30 175 1 161 173
M  V30 176 1 162 163
M  V30 177 1 162 174
M  V30 178 1 175 176
M  V30 179 1 175 180
M  V30 180 1 175 182
M  V30 181 1 175 183
M  V30 182 1 176 177
M  V30 183 1 176 184
M  V30 184 1 176 185
M  V30 185 1 177 178
M  V30 186 1 177 186
M  V30 187 1 177 187
M  V30 188 1 178 179
M  V30 189 1 178 188
M  V30 190 1 178 189
M  V30 191 1 179 180
M  V30 192 1 179 190
M  V30 193 1 179 191
M  V30 194 1 180 181
M  V30 195 1 180 192
M  V30 196 2 15 91
M  V30 197 2 46 92
M  V30 198 2 18 109
M  V30 199 2 43 110
M  V30 200 2 45 127
M  V30 201 2 74 128
M  V30 202 2 44 145
M  V30 203 2 71 146
M  V30 204 2 16 163
M  V30 205 2 73 164
M  V30 206 2 17 181
M  V30 207 2 72 182
M  V30 END BOND
M  V30 END CTAB
M  END

$$$$
