# Supplementary material for: Photoresponsive Organic Cages—Computationally Inspired Discovery of Azobenzene-Derived Organic Cages
Source: J Am Chem Soc. 2024 Oct 22;146(44):30332–9. doi: 10.1021/jacs.4c10217 (PMC11544616; doi:10.1021/jacs.4c10217)
Supplement: Supplementary file 1 — ja4c10217_si_001.zip [file ja4c10217_si_001.zip › Computational Models/TetraTopicAzobenzene/Exp01-DA2-i0-3t-0c.mol]

     RDKit          3D

  0  0  0  0  0  0  0  0  0  0999 V3000
M  V30 BEGIN CTAB
M  V30 COUNTS 132 141 0 0 0
M  V30 BEGIN ATOM
M  V30 1 C -3.5671 -12.5110 -5.1908 0
M  V30 2 C -4.3195 -11.7144 -4.3222 0
M  V30 3 C -4.4712 -12.1328 -2.9939 0
M  V30 4 C -3.8712 -13.3054 -2.5016 0
M  V30 5 C -3.1322 -14.0708 -3.4069 0
M  V30 6 C -2.9630 -13.6912 -4.7456 0
M  V30 7 N -3.9265 -13.7446 -1.1656 0
M  V30 8 N -4.6354 -13.0321 -0.3829 0
M  V30 9 C -4.7302 -13.4665 0.9487 0
M  V30 10 C -5.6414 -12.8045 1.7748 0
M  V30 11 C -5.7807 -13.1206 3.1288 0
M  V30 12 C -4.9815 -14.1327 3.6714 0
M  V30 13 C -4.0643 -14.8328 2.8775 0
M  V30 14 C -3.9566 -14.4901 1.5243 0
M  V30 15 C -3.2232 -15.9046 3.4164 0
M  V30 16 C -6.7737 -12.4139 3.9434 0
M  V30 17 C -4.8749 -10.4359 -4.7715 0
M  V30 18 C -2.1852 -14.5121 -5.6839 0
M  V30 19 H -3.4328 -12.1997 -6.2190 0
M  V30 20 H -5.0357 -11.5077 -2.3154 0
M  V30 21 H -2.6690 -14.9785 -3.0478 0
M  V30 22 H -6.2395 -12.0112 1.3470 0
M  V30 23 H -5.0813 -14.3867 4.7196 0
M  V30 24 H -3.2422 -15.0074 0.9001 0
M  V30 25 H -2.8056 -16.5693 2.6624 0
M  V30 26 H -7.7956 -12.6040 3.6273 0
M  V30 27 H -4.3322 -9.9635 -5.5875 0
M  V30 28 H -2.7461 -14.7826 -6.5744 0
M  V30 29 C 7.5538 -9.6450 0.0478 0
M  V30 30 C 6.8424 -9.9489 -1.1193 0
M  V30 31 C 5.7840 -10.8621 -1.0347 0
M  V30 32 C 5.4007 -11.4515 0.1694 0
M  V30 33 C 6.1231 -11.0941 1.3206 0
M  V30 34 C 7.1907 -10.1849 1.2897 0
M  V30 35 N 4.3172 -12.3449 0.1279 0
M  V30 36 N 3.9038 -12.8013 1.2424 0
M  V30 37 C 2.8210 -13.6989 1.1645 0
M  V30 38 C 2.2461 -14.1778 -0.0284 0
M  V30 39 C 1.1624 -15.0673 -0.0343 0
M  V30 40 C 0.6596 -15.5020 1.1953 0
M  V30 41 C 1.1964 -15.0503 2.4084 0
M  V30 42 C 2.2689 -14.1506 2.3670 0
M  V30 43 C 0.6428 -15.4796 3.6983 0
M  V30 44 C 0.5337 -15.5239 -1.2809 0
M  V30 45 C 7.1356 -9.2325 -2.3670 0
M  V30 46 C 7.8749 -9.9000 2.5670 0
M  V30 47 H 8.3976 -8.9806 -0.0291 0
M  V30 48 H 5.2150 -11.1012 -1.9234 0
M  V30 49 H 5.8289 -11.5377 2.2612 0
M  V30 50 H 2.6455 -13.8388 -0.9744 0
M  V30 51 H -0.1751 -16.1911 1.2193 0
M  V30 52 H 2.7013 -13.7846 3.2877 0
M  V30 53 H 0.8894 -14.8367 4.5406 0
M  V30 54 H -0.3700 -16.1139 -1.1435 0
M  V30 55 H 7.8396 -8.4102 -2.2579 0
M  V30 56 H 7.9146 -10.7846 3.1975 0
M  V30 57 C -4.4945 -8.6460 0.8713 0
M  V30 58 C -4.2363 -8.2673 -0.4519 0
M  V30 59 C -2.9066 -8.0256 -0.8277 0
M  V30 60 C -1.8416 -8.1492 0.0690 0
M  V30 61 C -2.1521 -8.5244 1.3893 0
M  V30 62 C -3.4627 -8.7712 1.8106 0
M  V30 63 N -0.5406 -7.9142 -0.4161 0
M  V30 64 N 0.3693 -7.8494 0.4728 0
M  V30 65 C 1.6795 -7.6236 0.0208 0
M  V30 66 C 2.0933 -7.6472 -1.3241 0
M  V30 67 C 3.4300 -7.4484 -1.6875 0
M  V30 68 C 4.3646 -7.2019 -0.6741 0
M  V30 69 C 4.0040 -7.2071 0.6781 0
M  V30 70 C 2.6568 -7.4080 0.9972 0
M  V30 71 C 5.0019 -7.0526 1.7459 0
M  V30 72 C 3.8680 -7.6331 -3.0749 0
M  V30 73 C -5.3491 -8.1516 -1.4027 0
M  V30 74 C -3.7102 -9.1376 3.2113 0
M  V30 75 H -5.5120 -8.8389 1.1885 0
M  V30 76 H -2.6877 -7.7422 -1.8482 0
M  V30 77 H -1.3422 -8.6303 2.0965 0
M  V30 78 H 1.3595 -7.8583 -2.0887 0
M  V30 79 H 5.4062 -7.0702 -0.9401 0
M  V30 80 H 2.3456 -7.4192 2.0323 0
M  V30 81 H 4.6134 -7.1609 2.7562 0
M  V30 82 H 3.2005 -8.2365 -3.6861 0
M  V30 83 H -6.2911 -8.5545 -1.0364 0
M  V30 84 H -2.8236 -9.1307 3.8418 0
M  V30 85 C -0.6329 -16.8146 5.1431 0
M  V30 86 C -2.1293 -17.1972 5.0159 0
M  V30 87 N -2.9663 -16.0571 4.6570 0
M  V30 88 N -0.0710 -16.5276 3.8294 0
M  V30 89 H -0.0982 -17.6664 5.5674 0
M  V30 90 H -0.5260 -16.0025 5.8705 0
M  V30 91 H -2.4852 -17.5883 5.9702 0
M  V30 92 H -2.2305 -18.0438 4.3277 0
M  V30 93 C 0.2480 -15.7188 -3.6006 0
M  V30 94 C -0.1189 -14.4998 -4.4697 0
M  V30 95 N -0.9730 -14.9090 -5.5787 0
M  V30 96 N 0.9921 -15.2552 -2.4399 0
M  V30 97 H 0.8713 -16.4044 -4.1782 0
M  V30 98 H -0.6598 -16.2763 -3.3474 0
M  V30 99 H 0.7939 -14.0612 -4.8774 0
M  V30 100 H -0.5517 -13.7115 -3.8491 0
M  V30 101 C 7.1342 -6.6975 2.6512 0
M  V30 102 C 8.4127 -7.5343 2.4060 0
M  V30 103 N 8.3854 -8.8331 3.0597 0
M  V30 104 N 6.2326 -6.8119 1.5179 0
M  V30 105 H 7.4302 -5.6498 2.7327 0
M  V30 106 H 6.6944 -6.9388 3.6250 0
M  V30 107 H 9.2519 -6.9914 2.8434 0
M  V30 108 H 8.6920 -7.5571 1.3577 0
M  V30 109 C 5.4580 -7.6963 -4.7952 0
M  V30 110 C 6.7631 -8.5266 -4.5668 0
M  V30 111 N 6.5785 -9.4978 -3.4864 0
M  V30 112 N 4.9699 -7.1684 -3.5225 0
M  V30 113 H 4.7324 -8.3305 -5.3158 0
M  V30 114 H 5.6590 -6.8639 -5.4712 0
M  V30 115 H 7.5889 -7.8291 -4.3903 0
M  V30 116 H 7.0313 -9.0614 -5.4792 0
M  V30 117 C -4.9537 -9.7513 5.0994 0
M  V30 118 C -5.2188 -11.2561 5.3424 0
M  V30 119 N -6.5678 -11.6216 4.9246 0
M  V30 120 N -4.8573 -9.4434 3.6749 0
M  V30 121 H -4.0684 -9.4584 5.6731 0
M  V30 122 H -5.7637 -9.1612 5.5332 0
M  V30 123 H -5.1296 -11.4657 6.4091 0
M  V30 124 H -4.4174 -11.8343 4.8787 0
M  V30 125 C -6.4451 -7.6467 -3.4073 0
M  V30 126 C -6.2649 -8.5564 -4.6515 0
M  V30 127 N -5.9075 -9.9089 -4.2427 0
M  V30 128 N -5.2479 -7.6356 -2.5668 0
M  V30 129 H -7.3537 -7.9598 -2.8814 0
M  V30 130 H -6.6461 -6.6252 -3.7342 0
M  V30 131 H -5.5384 -8.0865 -5.3233 0
M  V30 132 H -7.2061 -8.5925 -5.2028 0
M  V30 END ATOM
M  V30 BEGIN BOND
M  V30 1 1 1 2
M  V30 2 2 1 6
M  V30 3 1 1 19
M  V30 4 2 2 3
M  V30 5 1 2 17
M  V30 6 1 3 4
M  V30 7 1 3 20
M  V30 8 2 4 5
M  V30 9 1 4 7
M  V30 10 1 5 6
M  V30 11 1 5 21
M  V30 12 1 6 18
M  V30 13 2 7 8
M  V30 14 1 8 9
M  V30 15 1 9 14
M  V30 16 2 9 10
M  V30 17 1 10 11
M  V30 18 1 10 22
M  V30 19 2 11 12
M  V30 20 1 11 16
M  V30 21 1 12 13
M  V30 22 1 12 23
M  V30 23 2 13 14
M  V30 24 1 13 15
M  V30 25 1 14 24
M  V30 26 1 15 25
M  V30 27 1 16 26
M  V30 28 1 17 27
M  V30 29 1 18 28
M  V30 30 1 29 30
M  V30 31 2 29 34
M  V30 32 1 29 47
M  V30 33 2 30 31
M  V30 34 1 30 45
M  V30 35 1 31 32
M  V30 36 1 31 48
M  V30 37 2 32 33
M  V30 38 1 32 35
M  V30 39 1 33 34
M  V30 40 1 33 49
M  V30 41 1 34 46
M  V30 42 2 35 36
M  V30 43 1 36 37
M  V30 44 1 37 42
M  V30 45 2 37 38
M  V30 46 1 38 39
M  V30 47 1 38 50
M  V30 48 2 39 40
M  V30 49 1 39 44
M  V30 50 1 40 41
M  V30 51 1 40 51
M  V30 52 2 41 42
M  V30 53 1 41 43
M  V30 54 1 42 52
M  V30 55 1 43 53
M  V30 56 1 44 54
M  V30 57 1 45 55
M  V30 58 1 46 56
M  V30 59 1 57 58
M  V30 60 2 57 62
M  V30 61 1 57 75
M  V30 62 2 58 59
M  V30 63 1 58 73
M  V30 64 1 59 60
M  V30 65 1 59 76
M  V30 66 2 60 61
M  V30 67 1 60 63
M  V30 68 1 61 62
M  V30 69 1 61 77
M  V30 70 1 62 74
M  V30 71 2 63 64
M  V30 72 1 64 65
M  V30 73 1 65 70
M  V30 74 2 65 66
M  V30 75 1 66 67
M  V30 76 1 66 78
M  V30 77 2 67 68
M  V30 78 1 67 72
M  V30 79 1 68 69
M  V30 80 1 68 79
M  V30 81 2 69 70
M  V30 82 1 69 71
M  V30 83 1 70 80
M  V30 84 1 71 81
M  V30 85 1 72 82
M  V30 86 1 73 83
M  V30 87 1 74 84
M  V30 88 1 85 86
M  V30 89 1 85 88
M  V30 90 1 85 89
M  V30 91 1 85 90
M  V30 92 1 86 87
M  V30 93 1 86 91
M  V30 94 1 86 92
M  V30 95 1 93 94
M  V30 96 1 93 96
M  V30 97 1 93 97
M  V30 98 1 93 98
M  V30 99 1 94 95
M  V30 100 1 94 99
M  V30 101 1 94 100
M  V30 102 1 101 102
M  V30 103 1 101 104
M  V30 104 1 101 105
M  V30 105 1 101 106
M  V30 106 1 102 103
M  V30 107 1 102 107
M  V30 108 1 102 108
M  V30 109 1 109 110
M  V30 110 1 109 112
M  V30 111 1 109 113
M  V30 112 1 109 114
M  V30 113 1 110 111
M  V30 114 1 110 115
M  V30 115 1 110 116
M  V30 116 1 117 118
M  V30 117 1 117 120
M  V30 118 1 117 121
M  V30 119 1 117 122
M  V30 120 1 118 119
M  V30 121 1 118 123
M  V30 122 1 118 124
M  V30 123 1 125 126
M  V30 124 1 125 128
M  V30 125 1 125 129
M  V30 126 1 125 130
M  V30 127 1 126 127
M  V30 128 1 126 131
M  V30 129 1 126 132
M  V30 130 2 15 87
M  V30 131 2 43 88
M  V30 132 2 18 95
M  V30 133 2 44 96
M  V30 134 2 46 103
M  V30 135 2 71 104
M  V30 136 2 45 111
M  V30 137 2 72 112
M  V30 138 2 16 119
M  V30 139 2 74 120
M  V30 140 2 17 127
M  V30 141 2 73 128
M  V30 END BOND
M  V30 END CTAB
M  END

$$$$
