# Supplementary material for: Photoresponsive Organic Cages—Computationally Inspired Discovery of Azobenzene-Derived Organic Cages
Source: J Am Chem Soc. 2024 Oct 22;146(44):30332–9. doi: 10.1021/jacs.4c10217 (PMC11544616; doi:10.1021/jacs.4c10217)
Supplement: Supplementary file 1 — ja4c10217_si_001.zip [file ja4c10217_si_001.zip › Computational Models/TetraTopicAzobenzene/Exp01-DA3-3t-0c.mol]

     RDKit          3D

  0  0  0  0  0  0  0  0  0  0999 V3000
M  V30 BEGIN CTAB
M  V30 COUNTS 150 159 0 0 0
M  V30 BEGIN ATOM
M  V30 1 C -2.8767 -13.9601 -4.5492 0
M  V30 2 C -3.5702 -12.8220 -4.1236 0
M  V30 3 C -3.7614 -12.6367 -2.7468 0
M  V30 4 C -3.2677 -13.5318 -1.7948 0
M  V30 5 C -2.5852 -14.6667 -2.2692 0
M  V30 6 C -2.3766 -14.8955 -3.6342 0
M  V30 7 N -3.4510 -13.2011 -0.4400 0
M  V30 8 N -2.9875 -14.0307 0.4084 0
M  V30 9 C -3.1683 -13.6995 1.7632 0
M  V30 10 C -3.7638 -12.5170 2.2383 0
M  V30 11 C -3.8466 -12.2194 3.6037 0
M  V30 12 C -3.3206 -13.1415 4.5178 0
M  V30 13 C -2.7261 -14.3339 4.0912 0
M  V30 14 C -2.6730 -14.5944 2.7145 0
M  V30 15 C -2.1322 -15.2449 5.0770 0
M  V30 16 C -4.4380 -10.9452 4.0286 0
M  V30 17 C -4.0280 -11.8358 -5.1091 0
M  V30 18 C -1.6124 -16.0746 -4.0585 0
M  V30 19 H -2.7039 -14.1228 -5.6056 0
M  V30 20 H -4.2778 -11.7531 -2.3972 0
M  V30 21 H -2.1858 -15.3662 -1.5486 0
M  V30 22 H -4.1421 -11.8064 1.5173 0
M  V30 23 H -3.3637 -12.9109 5.5748 0
M  V30 24 H -2.2009 -15.5027 2.3655 0
M  V30 25 H -2.0384 -14.8276 6.0772 0
M  V30 26 H -4.7921 -10.3204 3.2111 0
M  V30 27 H -3.6173 -11.9713 -6.1074 0
M  V30 28 H -1.2858 -16.7145 -3.2412 0
M  V30 29 C 2.8012 -14.0985 4.4880 0
M  V30 30 C 3.5329 -12.9800 4.0744 0
M  V30 31 C 3.7325 -12.7881 2.6997 0
M  V30 32 C 3.2091 -13.6563 1.7384 0
M  V30 33 C 2.4866 -14.7711 2.2008 0
M  V30 34 C 2.2709 -15.0075 3.5635 0
M  V30 35 N 3.4080 -13.3207 0.3870 0
M  V30 36 N 2.9217 -14.1275 -0.4707 0
M  V30 37 C 3.1123 -13.7850 -1.8217 0
M  V30 38 C 3.7463 -12.6167 -2.2824 0
M  V30 39 C 3.8411 -12.3060 -3.6441 0
M  V30 40 C 3.2887 -13.2005 -4.5698 0
M  V30 41 C 2.6555 -14.3781 -4.1579 0
M  V30 42 C 2.5898 -14.6521 -2.7844 0
M  V30 43 C 2.0380 -15.2601 -5.1553 0
M  V30 44 C 4.4742 -11.0468 -4.0531 0
M  V30 45 C 4.0226 -12.0203 5.0710 0
M  V30 46 C 1.4719 -16.1675 3.9760 0
M  V30 47 H 2.6232 -14.2656 5.5429 0
M  V30 48 H 4.2812 -11.9199 2.3607 0
M  V30 49 H 2.0641 -15.4492 1.4731 0
M  V30 50 H 4.1476 -11.9268 -1.5535 0
M  V30 51 H 3.3434 -12.9590 -5.6239 0
M  V30 52 H 2.0880 -15.5485 -2.4466 0
M  V30 53 H 1.9677 -14.8334 -6.1535 0
M  V30 54 H 4.8486 -10.4448 -3.2275 0
M  V30 55 H 3.6032 -12.1513 6.0663 0
M  V30 56 H 1.1157 -16.7822 3.1519 0
M  V30 57 C 0.5852 -8.3075 4.5296 0
M  V30 58 C -0.7497 -8.2262 4.1194 0
M  V30 59 C -1.0190 -8.1452 2.7458 0
M  V30 60 C -0.0078 -8.1660 1.7815 0
M  V30 61 C 1.3200 -8.2435 2.2407 0
M  V30 62 C 1.6352 -8.3173 3.6026 0
M  V30 63 N -0.4021 -8.1557 0.4314 0
M  V30 64 N 0.5373 -8.1575 -0.4285 0
M  V30 65 C 0.1424 -8.1407 -1.7785 0
M  V30 66 C -1.1877 -8.1610 -2.2379 0
M  V30 67 C -1.5054 -8.2142 -3.6000 0
M  V30 68 C -0.4560 -8.2404 -4.5273 0
M  V30 69 C 0.8812 -8.2119 -4.1171 0
M  V30 70 C 1.1535 -8.1510 -2.7431 0
M  V30 71 C 1.9525 -8.2974 -5.1164 0
M  V30 72 C -2.9132 -8.2793 -4.0103 0
M  V30 73 C -1.8226 -8.2805 5.1198 0
M  V30 74 C 3.0388 -8.4414 4.0129 0
M  V30 75 H 0.8203 -8.3823 5.5838 0
M  V30 76 H -2.0471 -8.0992 2.4123 0
M  V30 77 H 2.1182 -8.2740 1.5122 0
M  V30 78 H -1.9884 -8.1636 -1.5115 0
M  V30 79 H -0.6963 -8.2983 -5.5813 0
M  V30 80 H 2.1828 -8.1468 -2.4099 0
M  V30 81 H 1.6179 -8.5748 -6.1136 0
M  V30 82 H -3.6223 -8.2432 -3.1859 0
M  V30 83 H -1.4937 -8.5572 6.1191 0
M  V30 84 H 3.7473 -8.4587 3.1872 0
M  V30 85 C 0.3463 -17.6169 5.4284 0
M  V30 86 C -1.0837 -17.1863 5.8627 0
M  V30 87 N -1.7423 -16.4279 4.8023 0
M  V30 88 N 1.1885 -16.4467 5.1895 0
M  V30 89 C 1.0366 -18.4732 6.5024 0
M  V30 90 H 0.2323 -18.2559 4.5443 0
M  V30 91 H -1.0218 -16.6563 6.8194 0
M  V30 92 H -1.6807 -18.0793 6.0546 0
M  V30 93 H 0.4578 -19.3693 6.7266 0
M  V30 94 H 2.0246 -18.7972 6.1727 0
M  V30 95 H 1.1663 -17.9199 7.4336 0
M  V30 96 C 0.9292 -17.1646 -5.9588 0
M  V30 97 C -0.5145 -17.5348 -5.5147 0
M  V30 98 N -1.3244 -16.3415 -5.2732 0
M  V30 99 N 1.6046 -16.4311 -4.8924 0
M  V30 100 C 1.7663 -18.4158 -6.2733 0
M  V30 101 H 0.8389 -16.5941 -6.8910 0
M  V30 102 H -0.4605 -18.2133 -4.6561 0
M  V30 103 H -1.0003 -18.1111 -6.3034 0
M  V30 104 H 1.3061 -19.0122 -7.0613 0
M  V30 105 H 2.7676 -18.1458 -6.6110 0
M  V30 106 H 1.8773 -19.0539 -5.3954 0
M  V30 107 C 4.8564 -8.6983 5.4631 0
M  V30 108 C 5.1888 -10.1586 5.8825 0
M  V30 109 N 4.8620 -11.0959 4.8104 0
M  V30 110 N 3.4229 -8.5416 5.2269 0
M  V30 111 C 5.2585 -7.6862 6.5474 0
M  V30 112 H 5.4687 -8.4721 4.5815 0
M  V30 113 H 4.6932 -10.3771 6.8346 0
M  V30 114 H 6.2592 -10.2370 6.0789 0
M  V30 115 H 4.7124 -7.8572 7.4761 0
M  V30 116 H 6.3234 -7.7483 6.7718 0
M  V30 117 H 5.0509 -6.6642 6.2280 0
M  V30 118 C 4.1544 -8.2858 -5.9241 0
M  V30 119 C 5.1981 -9.3534 -5.4897 0
M  V30 120 N 4.5735 -10.6565 -5.2646 0
M  V30 121 N 3.1821 -8.0774 -4.8551 0
M  V30 122 C 4.8172 -6.9316 -6.2253 0
M  V30 123 H 3.7066 -8.6414 -6.8598 0
M  V30 124 H 5.7555 -8.9755 -4.6253 0
M  V30 125 H 5.9430 -9.4750 -6.2774 0
M  V30 126 H 5.5641 -7.0231 -7.0140 0
M  V30 127 H 4.0814 -6.1973 -6.5550 0
M  V30 128 H 5.3133 -6.5251 -5.3428 0
M  V30 129 C -4.0223 -8.2190 5.9300 0
M  V30 130 C -5.1030 -9.2469 5.4894 0
M  V30 131 N -4.5240 -10.5671 5.2447 0
M  V30 132 N -3.0478 -8.0358 4.8594 0
M  V30 133 C -4.6381 -6.8460 6.2459 0
M  V30 134 H -3.5813 -8.5950 6.8607 0
M  V30 135 H -5.6522 -8.8412 4.6326 0
M  V30 136 H -5.8467 -9.3531 6.2804 0
M  V30 137 H -5.3842 -6.9195 7.0372 0
M  V30 138 H -3.8763 -6.1407 6.5799 0
M  V30 139 H -5.1232 -6.4140 5.3695 0
M  V30 140 C -4.7396 -8.4812 -5.4587 0
M  V30 141 C -5.1305 -9.9228 -5.8925 0
M  V30 142 N -4.8322 -10.8849 -4.8348 0
M  V30 143 N -3.3012 -8.3865 -5.2226 0
M  V30 144 C -5.1022 -7.4428 -6.5321 0
M  V30 145 H -5.3403 -8.2372 -4.5741 0
M  V30 146 H -4.6503 -10.1492 -6.8505 0
M  V30 147 H -6.2045 -9.9575 -6.0815 0
M  V30 148 H -4.8536 -6.4334 -6.2020 0
M  V30 149 H -4.5652 -7.6252 -7.4639 0
M  V30 150 H -6.1692 -7.4593 -6.7544 0
M  V30 END ATOM
M  V30 BEGIN BOND
M  V30 1 1 1 2
M  V30 2 2 1 6
M  V30 3 1 1 19
M  V30 4 2 2 3
M  V30 5 1 2 17
M  V30 6 1 3 4
M  V30 7 1 3 20
M  V30 8 2 4 5
M  V30 9 1 4 7
M  V30 10 1 5 6
M  V30 11 1 5 21
M  V30 12 1 6 18
M  V30 13 2 7 8
M  V30 14 1 8 9
M  V30 15 1 9 14
M  V30 16 2 9 10
M  V30 17 1 10 11
M  V30 18 1 10 22
M  V30 19 2 11 12
M  V30 20 1 11 16
M  V30 21 1 12 13
M  V30 22 1 12 23
M  V30 23 2 13 14
M  V30 24 1 13 15
M  V30 25 1 14 24
M  V30 26 1 15 25
M  V30 27 1 16 26
M  V30 28 1 17 27
M  V30 29 1 18 28
M  V30 30 1 29 30
M  V30 31 2 29 34
M  V30 32 1 29 47
M  V30 33 2 30 31
M  V30 34 1 30 45
M  V30 35 1 31 32
M  V30 36 1 31 48
M  V30 37 2 32 33
M  V30 38 1 32 35
M  V30 39 1 33 34
M  V30 40 1 33 49
M  V30 41 1 34 46
M  V30 42 2 35 36
M  V30 43 1 36 37
M  V30 44 1 37 42
M  V30 45 2 37 38
M  V30 46 1 38 39
M  V30 47 1 38 50
M  V30 48 2 39 40
M  V30 49 1 39 44
M  V30 50 1 40 41
M  V30 51 1 40 51
M  V30 52 2 41 42
M  V30 53 1 41 43
M  V30 54 1 42 52
M  V30 55 1 43 53
M  V30 56 1 44 54
M  V30 57 1 45 55
M  V30 58 1 46 56
M  V30 59 1 57 58
M  V30 60 2 57 62
M  V30 61 1 57 75
M  V30 62 2 58 59
M  V30 63 1 58 73
M  V30 64 1 59 60
M  V30 65 1 59 76
M  V30 66 2 60 61
M  V30 67 1 60 63
M  V30 68 1 61 62
M  V30 69 1 61 77
M  V30 70 1 62 74
M  V30 71 2 63 64
M  V30 72 1 64 65
M  V30 73 1 65 70
M  V30 74 2 65 66
M  V30 75 1 66 67
M  V30 76 1 66 78
M  V30 77 2 67 68
M  V30 78 1 67 72
M  V30 79 1 68 69
M  V30 80 1 68 79
M  V30 81 2 69 70
M  V30 82 1 69 71
M  V30 83 1 70 80
M  V30 84 1 71 81
M  V30 85 1 72 82
M  V30 86 1 73 83
M  V30 87 1 74 84
M  V30 88 1 85 86
M  V30 89 1 85 88
M  V30 90 1 85 89
M  V30 91 1 85 90
M  V30 92 1 86 87
M  V30 93 1 86 91
M  V30 94 1 86 92
M  V30 95 1 89 93
M  V30 96 1 89 94
M  V30 97 1 89 95
M  V30 98 1 96 97
M  V30 99 1 96 99
M  V30 100 1 96 100
M  V30 101 1 96 101
M  V30 102 1 97 98
M  V30 103 1 97 102
M  V30 104 1 97 103
M  V30 105 1 100 104
M  V30 106 1 100 105
M  V30 107 1 100 106
M  V30 108 1 107 108
M  V30 109 1 107 110
M  V30 110 1 107 111
M  V30 111 1 107 112
M  V30 112 1 108 109
M  V30 113 1 108 113
M  V30 114 1 108 114
M  V30 115 1 111 115
M  V30 116 1 111 116
M  V30 117 1 111 117
M  V30 118 1 118 119
M  V30 119 1 118 121
M  V30 120 1 118 122
M  V30 121 1 118 123
M  V30 122 1 119 120
M  V30 123 1 119 124
M  V30 124 1 119 125
M  V30 125 1 122 126
M  V30 126 1 122 127
M  V30 127 1 122 128
M  V30 128 1 129 130
M  V30 129 1 129 132
M  V30 130 1 129 133
M  V30 131 1 129 134
M  V30 132 1 130 131
M  V30 133 1 130 135
M  V30 134 1 130 136
M  V30 135 1 133 137
M  V30 136 1 133 138
M  V30 137 1 133 139
M  V30 138 1 140 141
M  V30 139 1 140 143
M  V30 140 1 140 144
M  V30 141 1 140 145
M  V30 142 1 141 142
M  V30 143 1 141 146
M  V30 144 1 141 147
M  V30 145 1 144 148
M  V30 146 1 144 149
M  V30 147 1 144 150
M  V30 148 2 15 87
M  V30 149 2 46 88
M  V30 150 2 18 98
M  V30 151 2 43 99
M  V30 152 2 45 109
M  V30 153 2 74 110
M  V30 154 2 44 120
M  V30 155 2 71 121
M  V30 156 2 16 131
M  V30 157 2 73 132
M  V30 158 2 17 142
M  V30 159 2 72 143
M  V30 END BOND
M  V30 END CTAB
M  END

$$$$
