# Supplementary material for: Photoresponsive Organic Cages—Computationally Inspired Discovery of Azobenzene-Derived Organic Cages
Source: J Am Chem Soc. 2024 Oct 22;146(44):30332–9. doi: 10.1021/jacs.4c10217 (PMC11544616; doi:10.1021/jacs.4c10217)
Supplement: Supplementary file 1 — ja4c10217_si_001.zip [file ja4c10217_si_001.zip › Computational Models/TetraTopicAzobenzene/Exp01-DA4-3t-0c.mol]

     RDKit          3D

  0  0  0  0  0  0  0  0  0  0999 V3000
M  V30 BEGIN CTAB
M  V30 COUNTS 168 177 0 0 0
M  V30 BEGIN ATOM
M  V30 1 C -2.7234 -14.9367 -4.4607 0
M  V30 2 C -3.2813 -13.6919 -4.1507 0
M  V30 3 C -3.6009 -13.4162 -2.8115 0
M  V30 4 C -3.3505 -14.3295 -1.7793 0
M  V30 5 C -2.7834 -15.5673 -2.1465 0
M  V30 6 C -2.4616 -15.8866 -3.4687 0
M  V30 7 N -3.6274 -13.9334 -0.4512 0
M  V30 8 N -3.3845 -14.8230 0.4284 0
M  V30 9 C -3.6449 -14.5143 1.7718 0
M  V30 10 C -4.0863 -13.2726 2.2653 0
M  V30 11 C -4.2330 -13.0332 3.6406 0
M  V30 12 C -3.9406 -14.0755 4.5331 0
M  V30 13 C -3.4874 -15.3143 4.0790 0
M  V30 14 C -3.3753 -15.5213 2.7011 0
M  V30 15 C -3.0978 -16.3558 5.0390 0
M  V30 16 C -4.6231 -11.7002 4.1229 0
M  V30 17 C -3.4543 -12.7072 -5.2249 0
M  V30 18 C -1.8043 -17.1654 -3.7625 0
M  V30 19 H -2.4566 -15.1687 -5.4842 0
M  V30 20 H -4.0183 -12.4510 -2.5601 0
M  V30 21 H -2.5626 -16.2900 -1.3738 0
M  V30 22 H -4.2804 -12.4765 1.5608 0
M  V30 23 H -4.0193 -13.8998 5.5991 0
M  V30 24 H -3.0194 -16.4776 2.3411 0
M  V30 25 H -3.9239 -16.7066 5.6513 0
M  V30 26 H -4.8222 -10.9688 3.3429 0
M  V30 27 H -2.9079 -12.9489 -6.1342 0
M  V30 28 H -1.4424 -17.6892 -2.8802 0
M  V30 29 C 3.4525 -13.3368 3.3720 0
M  V30 30 C 4.2969 -12.4788 2.6563 0
M  V30 31 C 4.2957 -12.5580 1.2580 0
M  V30 32 C 3.4776 -13.4510 0.5601 0
M  V30 33 C 2.6415 -14.2900 1.3203 0
M  V30 34 C 2.5977 -14.2331 2.7186 0
M  V30 35 N 3.4823 -13.3805 -0.8455 0
M  V30 36 N 2.9140 -14.3464 -1.4503 0
M  V30 37 C 2.9117 -14.2887 -2.8558 0
M  V30 38 C 3.3281 -13.1852 -3.6246 0
M  V30 39 C 3.1670 -13.1461 -5.0162 0
M  V30 40 C 2.6061 -14.2570 -5.6533 0
M  V30 41 C 2.2039 -15.3867 -4.9333 0
M  V30 42 C 2.3743 -15.3826 -3.5416 0
M  V30 43 C 1.5528 -16.4969 -5.6402 0
M  V30 44 C 3.4948 -11.9523 -5.8022 0
M  V30 45 C 5.0923 -11.4447 3.3280 0
M  V30 46 C 1.6024 -15.0345 3.4423 0
M  V30 47 H 3.4155 -13.2612 4.4520 0
M  V30 48 H 4.9181 -11.8869 0.6826 0
M  V30 49 H 1.9698 -14.9570 0.7986 0
M  V30 50 H 3.7306 -12.3138 -3.1268 0
M  V30 51 H 2.4618 -14.2309 -6.7257 0
M  V30 52 H 2.0373 -16.2354 -2.9677 0
M  V30 53 H 1.3316 -16.2788 -6.6804 0
M  V30 54 H 2.9896 -11.9019 -6.7643 0
M  V30 55 H 5.4873 -10.6829 2.6597 0
M  V30 56 H 1.0410 -15.7121 2.8063 0
M  V30 57 C 0.1779 -9.2086 5.2813 0
M  V30 58 C -0.9635 -9.1157 4.4745 0
M  V30 59 C -0.7905 -8.9740 3.0944 0
M  V30 60 C 0.4813 -8.9306 2.4939 0
M  V30 61 C 1.5892 -9.0011 3.3418 0
M  V30 62 C 1.4638 -9.1555 4.7303 0
M  V30 63 N 0.7183 -8.8457 1.1089 0
M  V30 64 N -0.3095 -9.0093 0.3774 0
M  V30 65 C -0.1203 -8.9438 -1.0111 0
M  V30 66 C -1.2642 -9.0185 -1.8052 0
M  V30 67 C -1.2136 -8.9897 -3.2025 0
M  V30 68 C 0.0395 -8.8771 -3.8209 0
M  V30 69 C 1.2180 -8.8007 -3.0634 0
M  V30 70 C 1.1173 -8.8362 -1.6664 0
M  V30 71 C 2.5485 -8.7061 -3.6746 0
M  V30 72 C -2.4722 -9.0912 -3.9479 0
M  V30 73 C -2.3248 -9.1997 5.0138 0
M  V30 74 C 2.6392 -9.3392 5.5895 0
M  V30 75 H 0.0533 -9.3434 6.3485 0
M  V30 76 H -1.6634 -8.9148 2.4602 0
M  V30 77 H 2.5775 -8.9821 2.9018 0
M  V30 78 H -2.2181 -9.1134 -1.3042 0
M  V30 79 H 0.1005 -8.8594 -4.9020 0
M  V30 80 H 2.0165 -8.7909 -1.0676 0
M  V30 81 H 3.3580 -8.7564 -2.9528 0
M  V30 82 H -3.3494 -9.1209 -3.3086 0
M  V30 83 H -3.0990 -9.1896 4.2531 0
M  V30 84 H 2.4138 -9.7844 6.5539 0
M  V30 85 C 0.3160 -15.6510 5.4081 0
M  V30 86 C -0.7601 -16.3479 4.4860 0
M  V30 87 N -1.9269 -16.8443 5.2263 0
M  V30 88 N 1.3958 -14.9455 4.7019 0
M  V30 89 C -0.3425 -14.5550 6.2778 0
M  V30 90 C 0.9970 -16.6865 6.3246 0
M  V30 91 H -0.3078 -17.1952 3.9688 0
M  V30 92 H -1.0242 -15.6403 3.7010 0
M  V30 93 H -0.8683 -13.8242 5.6619 0
M  V30 94 H -1.0673 -14.9746 6.9751 0
M  V30 95 H 0.3917 -14.0118 6.8748 0
M  V30 96 H 1.4814 -17.4718 5.7442 0
M  V30 97 H 1.7585 -16.2286 6.9575 0
M  V30 98 H 0.2731 -17.1677 6.9827 0
M  V30 99 C 0.4965 -18.6716 -5.7968 0
M  V30 100 C -0.8643 -18.8802 -5.0469 0
M  V30 101 N -1.6388 -17.6385 -4.9364 0
M  V30 102 N 1.2482 -17.6133 -5.0959 0
M  V30 103 C 1.3585 -19.9432 -5.6741 0
M  V30 104 C 0.2191 -18.4257 -7.3118 0
M  V30 105 H -0.6572 -19.3503 -4.0793 0
M  V30 106 H -1.4687 -19.6162 -5.5795 0
M  V30 107 H 2.3054 -19.8345 -6.2044 0
M  V30 108 H 1.5961 -20.1707 -4.6338 0
M  V30 109 H 0.8499 -20.8137 -6.0888 0
M  V30 110 H 1.1388 -18.2810 -7.8793 0
M  V30 111 H -0.2963 -19.2768 -7.7575 0
M  V30 112 H -0.4230 -17.5584 -7.4704 0
M  V30 113 C 5.0272 -9.3492 6.0243 0
M  V30 114 C 5.9722 -10.2149 5.1179 0
M  V30 115 N 5.2947 -11.4026 4.5876 0
M  V30 116 N 3.8264 -9.0209 5.2348 0
M  V30 117 C 4.7735 -10.0997 7.3668 0
M  V30 118 C 5.7028 -8.0024 6.3453 0
M  V30 119 H 6.8411 -10.5395 5.6919 0
M  V30 120 H 6.3866 -9.5698 4.3359 0
M  V30 121 H 4.2973 -11.0673 7.2016 0
M  V30 122 H 5.7102 -10.2982 7.8875 0
M  V30 123 H 4.1486 -9.5230 8.0488 0
M  V30 124 H 6.6559 -8.1444 6.8549 0
M  V30 125 H 5.8990 -7.4250 5.4407 0
M  V30 126 H 5.0746 -7.3875 6.9907 0
M  V30 127 C 4.1244 -8.5250 -5.4963 0
M  V30 128 C 4.4180 -9.8533 -6.2704 0
M  V30 129 N 4.2905 -11.0360 -5.4135 0
M  V30 130 N 2.7636 -8.5909 -4.9301 0
M  V30 131 C 5.2737 -8.2465 -4.4783 0
M  V30 132 C 4.0893 -7.3455 -6.4878 0
M  V30 133 H 5.4355 -9.8209 -6.6631 0
M  V30 134 H 3.7742 -9.8834 -7.1562 0
M  V30 135 H 5.4193 -9.0806 -3.7909 0
M  V30 136 H 6.2249 -8.1026 -4.9907 0
M  V30 137 H 5.0882 -7.3473 -3.8902 0
M  V30 138 H 3.9064 -6.4007 -5.9743 0
M  V30 139 H 5.0306 -7.2469 -7.0286 0
M  V30 140 H 3.2991 -7.4668 -7.2302 0
M  V30 141 C -3.9821 -9.4104 6.7464 0
M  V30 142 C -5.0405 -10.0374 5.7494 0
M  V30 143 N -4.7097 -11.4078 5.3616 0
M  V30 144 N -2.6030 -9.2675 6.2572 0
M  V30 145 C -4.4460 -7.9990 7.1619 0
M  V30 146 C -3.8746 -10.2804 8.0174 0
M  V30 147 H -5.2080 -9.3660 4.9023 0
M  V30 148 H -6.0049 -10.0691 6.2591 0
M  V30 149 H -3.7389 -7.5276 7.8465 0
M  V30 150 H -4.5478 -7.3411 6.2985 0
M  V30 151 H -5.4119 -8.0281 7.6668 0
M  V30 152 H -3.1828 -9.8529 8.7445 0
M  V30 153 H -4.8401 -10.3892 8.5109 0
M  V30 154 H -3.5150 -11.2836 7.7849 0
M  V30 155 C -3.8769 -9.2609 -5.8918 0
M  V30 156 C -4.1578 -10.7483 -6.2909 0
M  V30 157 N -4.1687 -11.6548 -5.1363 0
M  V30 158 N -2.5677 -9.1655 -5.2200 0
M  V30 159 C -3.7274 -8.4053 -7.1655 0
M  V30 160 C -5.0858 -8.6834 -5.0909 0
M  V30 161 H -3.4390 -11.0350 -7.0663 0
M  V30 162 H -5.1337 -10.8018 -6.7763 0
M  V30 163 H -4.6219 -8.4487 -7.7872 0
M  V30 164 H -3.5497 -7.3566 -6.9230 0
M  V30 165 H -2.8900 -8.7392 -7.7801 0
M  V30 166 H -4.8871 -7.6743 -4.7284 0
M  V30 167 H -5.9792 -8.6304 -5.7133 0
M  V30 168 H -5.3492 -9.3068 -4.2361 0
M  V30 END ATOM
M  V30 BEGIN BOND
M  V30 1 1 1 2
M  V30 2 2 1 6
M  V30 3 1 1 19
M  V30 4 2 2 3
M  V30 5 1 2 17
M  V30 6 1 3 4
M  V30 7 1 3 20
M  V30 8 2 4 5
M  V30 9 1 4 7
M  V30 10 1 5 6
M  V30 11 1 5 21
M  V30 12 1 6 18
M  V30 13 2 7 8
M  V30 14 1 8 9
M  V30 15 1 9 14
M  V30 16 2 9 10
M  V30 17 1 10 11
M  V30 18 1 10 22
M  V30 19 2 11 12
M  V30 20 1 11 16
M  V30 21 1 12 13
M  V30 22 1 12 23
M  V30 23 2 13 14
M  V30 24 1 13 15
M  V30 25 1 14 24
M  V30 26 1 15 25
M  V30 27 1 16 26
M  V30 28 1 17 27
M  V30 29 1 18 28
M  V30 30 1 29 30
M  V30 31 2 29 34
M  V30 32 1 29 47
M  V30 33 2 30 31
M  V30 34 1 30 45
M  V30 35 1 31 32
M  V30 36 1 31 48
M  V30 37 2 32 33
M  V30 38 1 32 35
M  V30 39 1 33 34
M  V30 40 1 33 49
M  V30 41 1 34 46
M  V30 42 2 35 36
M  V30 43 1 36 37
M  V30 44 1 37 42
M  V30 45 2 37 38
M  V30 46 1 38 39
M  V30 47 1 38 50
M  V30 48 2 39 40
M  V30 49 1 39 44
M  V30 50 1 40 41
M  V30 51 1 40 51
M  V30 52 2 41 42
M  V30 53 1 41 43
M  V30 54 1 42 52
M  V30 55 1 43 53
M  V30 56 1 44 54
M  V30 57 1 45 55
M  V30 58 1 46 56
M  V30 59 1 57 58
M  V30 60 2 57 62
M  V30 61 1 57 75
M  V30 62 2 58 59
M  V30 63 1 58 73
M  V30 64 1 59 60
M  V30 65 1 59 76
M  V30 66 2 60 61
M  V30 67 1 60 63
M  V30 68 1 61 62
M  V30 69 1 61 77
M  V30 70 1 62 74
M  V30 71 2 63 64
M  V30 72 1 64 65
M  V30 73 1 65 70
M  V30 74 2 65 66
M  V30 75 1 66 67
M  V30 76 1 66 78
M  V30 77 2 67 68
M  V30 78 1 67 72
M  V30 79 1 68 69
M  V30 80 1 68 79
M  V30 81 2 69 70
M  V30 82 1 69 71
M  V30 83 1 70 80
M  V30 84 1 71 81
M  V30 85 1 72 82
M  V30 86 1 73 83
M  V30 87 1 74 84
M  V30 88 1 85 86
M  V30 89 1 85 88
M  V30 90 1 85 89
M  V30 91 1 85 90
M  V30 92 1 86 87
M  V30 93 1 86 91
M  V30 94 1 86 92
M  V30 95 1 89 93
M  V30 96 1 89 94
M  V30 97 1 89 95
M  V30 98 1 90 96
M  V30 99 1 90 97
M  V30 100 1 90 98
M  V30 101 1 99 100
M  V30 102 1 99 102
M  V30 103 1 99 103
M  V30 104 1 99 104
M  V30 105 1 100 101
M  V30 106 1 100 105
M  V30 107 1 100 106
M  V30 108 1 103 107
M  V30 109 1 103 108
M  V30 110 1 103 109
M  V30 111 1 104 110
M  V30 112 1 104 111
M  V30 113 1 104 112
M  V30 114 1 113 114
M  V30 115 1 113 116
M  V30 116 1 113 117
M  V30 117 1 113 118
M  V30 118 1 114 115
M  V30 119 1 114 119
M  V30 120 1 114 120
M  V30 121 1 117 121
M  V30 122 1 117 122
M  V30 123 1 117 123
M  V30 124 1 118 124
M  V30 125 1 118 125
M  V30 126 1 118 126
M  V30 127 1 127 128
M  V30 128 1 127 130
M  V30 129 1 127 131
M  V30 130 1 127 132
M  V30 131 1 128 129
M  V30 132 1 128 133
M  V30 133 1 128 134
M  V30 134 1 131 135
M  V30 135 1 131 136
M  V30 136 1 131 137
M  V30 137 1 132 138
M  V30 138 1 132 139
M  V30 139 1 132 140
M  V30 140 1 141 142
M  V30 141 1 141 144
M  V30 142 1 141 145
M  V30 143 1 141 146
M  V30 144 1 142 143
M  V30 145 1 142 147
M  V30 146 1 142 148
M  V30 147 1 145 149
M  V30 148 1 145 150
M  V30 149 1 145 151
M  V30 150 1 146 152
M  V30 151 1 146 153
M  V30 152 1 146 154
M  V30 153 1 155 156
M  V30 154 1 155 158
M  V30 155 1 155 159
M  V30 156 1 155 160
M  V30 157 1 156 157
M  V30 158 1 156 161
M  V30 159 1 156 162
M  V30 160 1 159 163
M  V30 161 1 159 164
M  V30 162 1 159 165
M  V30 163 1 160 166
M  V30 164 1 160 167
M  V30 165 1 160 168
M  V30 166 2 15 87
M  V30 167 2 46 88
M  V30 168 2 18 101
M  V30 169 2 43 102
M  V30 170 2 45 115
M  V30 171 2 74 116
M  V30 172 2 44 129
M  V30 173 2 71 130
M  V30 174 2 16 143
M  V30 175 2 73 144
M  V30 176 2 17 157
M  V30 177 2 72 158
M  V30 END BOND
M  V30 END CTAB
M  END

$$$$
