# Supplementary material for: Photoresponsive Organic Cages—Computationally Inspired Discovery of Azobenzene-Derived Organic Cages
Source: J Am Chem Soc. 2024 Oct 22;146(44):30332–9. doi: 10.1021/jacs.4c10217 (PMC11544616; doi:10.1021/jacs.4c10217)
Supplement: Supplementary file 1 — ja4c10217_si_001.zip [file ja4c10217_si_001.zip › Computational Models/TetraTopicAzobenzene/Exp01-DA5-i2-3t-0c.mol]

     RDKit          3D

  0  0  0  0  0  0  0  0  0  0999 V3000
M  V30 BEGIN CTAB
M  V30 COUNTS 192 207 0 0 0
M  V30 BEGIN ATOM
M  V30 1 C -5.0203 -15.9478 -5.2251 0
M  V30 2 C -5.6146 -14.9069 -4.4975 0
M  V30 3 C -5.2900 -14.7862 -3.1395 0
M  V30 4 C -4.3796 -15.6355 -2.4937 0
M  V30 5 C -3.7846 -16.6280 -3.2679 0
M  V30 6 C -4.0799 -16.8036 -4.6300 0
M  V30 7 N -3.9716 -15.4929 -1.1551 0
M  V30 8 N -4.7567 -14.7992 -0.4338 0
M  V30 9 C -4.4362 -14.6786 0.9248 0
M  V30 10 C -5.1444 -13.7149 1.6367 0
M  V30 11 C -4.8126 -13.3526 2.9450 0
M  V30 12 C -3.7553 -14.0244 3.5745 0
M  V30 13 C -3.0430 -15.0347 2.9114 0
M  V30 14 C -3.4111 -15.3602 1.5966 0
M  V30 15 C -1.8677 -15.6541 3.5367 0
M  V30 16 C -5.5204 -12.2095 3.5295 0
M  V30 17 C -6.5157 -13.9277 -5.1337 0
M  V30 18 C -3.3833 -17.8312 -5.4202 0
M  V30 19 H -5.2468 -16.0555 -6.2776 0
M  V30 20 H -5.7310 -13.9811 -2.5681 0
M  V30 21 H -3.0538 -17.2673 -2.7902 0
M  V30 22 H -5.9239 -13.1811 1.1091 0
M  V30 23 H -3.4682 -13.7258 4.5746 0
M  V30 24 H -2.8430 -16.1053 1.0567 0
M  V30 25 H -1.4243 -15.0758 4.3444 0
M  V30 26 H -6.4010 -11.9316 2.9592 0
M  V30 27 H -6.9486 -14.2191 -6.0874 0
M  V30 28 H -3.8740 -18.1401 -6.3400 0
M  V30 29 C 5.3629 -16.5273 5.2313 0
M  V30 30 C 5.6352 -15.2440 4.7409 0
M  V30 31 C 5.5821 -15.0438 3.3537 0
M  V30 32 C 5.2504 -16.0588 2.4564 0
M  V30 33 C 4.9852 -17.3295 2.9875 0
M  V30 34 C 5.0081 -17.5698 4.3670 0
M  V30 35 N 5.1642 -15.7000 1.1031 0
M  V30 36 N 4.7169 -16.5697 0.2815 0
M  V30 37 C 4.6209 -16.1177 -1.0522 0
M  V30 38 C 5.2239 -14.9432 -1.5405 0
M  V30 39 C 5.0118 -14.4712 -2.8385 0
M  V30 40 C 4.1953 -15.2250 -3.6888 0
M  V30 41 C 3.5979 -16.4179 -3.2632 0
M  V30 42 C 3.8365 -16.8510 -1.9490 0
M  V30 43 C 2.6991 -17.1310 -4.1818 0
M  V30 44 C 5.5962 -13.1814 -3.2306 0
M  V30 45 C 5.9002 -14.1287 5.6655 0
M  V30 46 C 4.5791 -18.8701 4.9018 0
M  V30 47 H 5.3626 -16.7046 6.2993 0
M  V30 48 H 5.7681 -14.0564 2.9525 0
M  V30 49 H 4.7148 -18.1278 2.3119 0
M  V30 50 H 5.8378 -14.3623 -0.8671 0
M  V30 51 H 4.0104 -14.8568 -4.6902 0
M  V30 52 H 3.3599 -17.7549 -1.5945 0
M  V30 53 H 2.4437 -16.5530 -5.0648 0
M  V30 54 H 6.2694 -12.7721 -2.4839 0
M  V30 55 H 6.0667 -14.4097 6.7028 0
M  V30 56 H 5.3956 -19.4823 5.2741 0
M  V30 57 C -4.7006 -7.8688 0.0672 0
M  V30 58 C -4.1353 -8.1630 -1.1831 0
M  V30 59 C -2.7449 -8.0625 -1.3191 0
M  V30 60 C -1.9077 -7.7225 -0.2560 0
M  V30 61 C -2.5146 -7.4326 0.9766 0
M  V30 62 C -3.8996 -7.5149 1.1650 0
M  V30 63 N -0.5217 -7.7472 -0.4951 0
M  V30 64 N 0.2230 -7.7519 0.5407 0
M  V30 65 C 1.6040 -7.8912 0.3095 0
M  V30 66 C 2.2269 -7.8153 -0.9493 0
M  V30 67 C 3.5978 -8.0409 -1.1172 0
M  V30 68 C 4.3657 -8.3315 0.0192 0
M  V30 69 C 3.7893 -8.4233 1.2909 0
M  V30 70 C 2.4138 -8.1772 1.4113 0
M  V30 71 C 4.6130 -8.8489 2.4338 0
M  V30 72 C 4.1736 -8.0463 -2.4699 0
M  V30 73 C -4.9198 -8.6450 -2.3321 0
M  V30 74 C -4.4356 -7.3307 2.5217 0
M  V30 75 H -5.7711 -7.9668 0.2005 0
M  V30 76 H -2.2775 -8.3029 -2.2641 0
M  V30 77 H -1.8779 -7.1812 1.8130 0
M  V30 78 H 1.6151 -7.6071 -1.8152 0
M  V30 79 H 5.4227 -8.5326 -0.1043 0
M  V30 80 H 1.9443 -8.2595 2.3823 0
M  V30 81 H 5.6341 -9.1066 2.1683 0
M  V30 82 H 3.4369 -7.9967 -3.2661 0
M  V30 83 H -4.3046 -8.8691 -3.1979 0
M  V30 84 H -3.6674 -7.1751 3.2730 0
M  V30 85 C 2.2567 -18.4709 4.5347 0
M  V30 86 C 1.0719 -18.5941 5.5311 0
M  V30 87 C -0.2950 -18.1452 4.9296 0
M  V30 88 C -0.1143 -17.1933 3.7232 0
M  V30 89 C 0.7102 -17.8746 2.5946 0
M  V30 90 C 1.7936 -18.8543 3.1142 0
M  V30 91 N -1.3858 -16.7755 3.1629 0
M  V30 92 N 3.3743 -19.3070 4.9648 0
M  V30 93 H 2.5156 -17.4083 4.5127 0
M  V30 94 H 1.2988 -18.0095 6.4234 0
M  V30 95 H 0.9735 -19.6261 5.8730 0
M  V30 96 H -0.9056 -17.6774 5.7027 0
M  V30 97 H -0.8519 -19.0247 4.6010 0
M  V30 98 H 0.4770 -16.3400 4.0764 0
M  V30 99 H 1.1724 -17.1003 1.9801 0
M  V30 100 H 0.0557 -18.4290 1.9187 0
M  V30 101 H 2.6242 -18.8832 2.4109 0
M  V30 102 H 1.3919 -19.8690 3.1345 0
M  V30 103 C 1.2853 -18.9487 -4.8975 0
M  V30 104 C 0.6136 -18.0254 -5.9703 0
M  V30 105 C -0.5334 -18.7124 -6.7469 0
M  V30 106 C -1.6022 -19.3416 -5.8225 0
M  V30 107 C -0.9173 -20.3133 -4.8339 0
M  V30 108 C 0.2182 -19.6437 -4.0168 0
M  V30 109 N -2.2624 -18.3071 -5.0457 0
M  V30 110 N 2.2507 -18.3124 -3.9890 0
M  V30 111 H 1.8099 -19.7418 -5.4348 0
M  V30 112 H 1.3573 -17.6722 -6.6853 0
M  V30 113 H 0.2015 -17.1401 -5.4823 0
M  V30 114 H -0.1118 -19.4926 -7.3821 0
M  V30 115 H -0.9991 -17.9974 -7.4263 0
M  V30 116 H -2.3077 -19.9132 -6.4345 0
M  V30 117 H -0.5055 -21.1578 -5.3879 0
M  V30 118 H -1.6574 -20.7380 -4.1538 0
M  V30 119 H 0.6936 -20.3885 -3.3769 0
M  V30 120 H -0.2220 -18.9107 -3.3377 0
M  V30 121 C 4.9691 -9.4597 4.7460 0
M  V30 122 C 6.3723 -10.0606 4.3990 0
M  V30 123 C 7.0435 -10.7775 5.5976 0
M  V30 124 C 6.1374 -11.8500 6.2459 0
M  V30 125 C 4.7829 -11.2134 6.6392 0
M  V30 126 C 4.0788 -10.5080 5.4562 0
M  V30 127 N 5.9099 -12.9134 5.2797 0
M  V30 128 N 4.1769 -8.9237 3.6329 0
M  V30 129 H 5.1337 -8.6464 5.4560 0
M  V30 130 H 7.0370 -9.2781 4.0312 0
M  V30 131 H 6.2720 -10.7898 3.5932 0
M  V30 132 H 7.3098 -10.0344 6.3504 0
M  V30 133 H 7.9851 -11.2275 5.2794 0
M  V30 134 H 6.6323 -12.2088 7.1547 0
M  V30 135 H 4.9486 -10.4869 7.4358 0
M  V30 136 H 4.1206 -11.9698 7.0624 0
M  V30 137 H 3.1601 -10.0370 5.8093 0
M  V30 138 H 3.7649 -11.2642 4.7339 0
M  V30 139 C 5.9813 -8.2474 -4.0550 0
M  V30 140 C 5.0434 -8.8413 -5.1540 0
M  V30 141 C 4.6575 -10.3197 -4.8943 0
M  V30 142 C 5.8742 -11.2469 -4.6472 0
M  V30 143 C 6.8740 -10.6146 -3.6221 0
M  V30 144 C 7.2325 -9.1487 -3.9543 0
M  V30 145 N 5.3410 -12.5782 -4.3289 0
M  V30 146 N 5.4279 -8.1096 -2.7018 0
M  V30 147 H 6.3161 -7.2597 -4.3798 0
M  V30 148 H 5.5662 -8.7915 -6.1104 0
M  V30 149 H 4.1545 -8.2281 -5.3002 0
M  V30 150 H 4.0760 -10.6953 -5.7377 0
M  V30 151 H 3.9881 -10.3726 -4.0351 0
M  V30 152 H 6.4129 -11.3297 -5.5936 0
M  V30 153 H 7.7861 -11.2104 -3.5714 0
M  V30 154 H 6.4428 -10.6161 -2.6201 0
M  V30 155 H 7.7800 -9.1174 -4.8973 0
M  V30 156 H 7.9195 -8.7552 -3.2030 0
M  V30 157 C -6.1372 -7.3574 4.2252 0
M  V30 158 C -5.1201 -7.8122 5.3210 0
M  V30 159 C -4.6617 -9.2855 5.1619 0
M  V30 160 C -5.8107 -10.3166 4.9891 0
M  V30 161 C -6.9563 -9.7753 4.0580 0
M  V30 162 C -7.3515 -8.3056 4.3185 0
M  V30 163 N -5.1624 -11.5754 4.5795 0
M  V30 164 N -5.6747 -7.3600 2.8267 0
M  V30 165 H -6.4845 -6.3499 4.4642 0
M  V30 166 H -5.5969 -7.7078 6.2967 0
M  V30 167 H -4.2603 -7.1440 5.3677 0
M  V30 168 H -4.0493 -9.5683 6.0194 0
M  V30 169 H -3.9900 -9.3534 4.3059 0
M  V30 170 H -6.2539 -10.4679 5.9755 0
M  V30 171 H -7.8376 -10.4123 4.1418 0
M  V30 172 H -6.6475 -9.8138 3.0125 0
M  V30 173 H -7.8117 -8.2217 5.3039 0
M  V30 174 H -8.1197 -7.9982 3.6067 0
M  V30 175 C -6.9017 -9.3804 -3.4997 0
M  V30 176 C -7.8048 -10.5175 -2.9587 0
M  V30 177 C -8.5722 -11.2882 -4.0664 0
M  V30 178 C -7.6470 -11.8309 -5.1814 0
M  V30 179 C -6.8271 -10.6597 -5.7715 0
M  V30 180 C -6.0260 -9.8824 -4.6992 0
M  V30 181 N -6.7462 -12.8001 -4.5842 0
M  V30 182 N -6.1888 -8.8030 -2.3467 0
M  V30 183 H -7.5678 -8.6098 -3.8935 0
M  V30 184 H -8.5161 -10.1128 -2.2373 0
M  V30 185 H -7.1919 -11.2276 -2.4000 0
M  V30 186 H -9.3158 -10.6248 -4.5097 0
M  V30 187 H -9.1362 -12.1077 -3.6185 0
M  V30 188 H -8.2670 -12.2660 -5.9719 0
M  V30 189 H -7.5039 -9.9707 -6.2786 0
M  V30 190 H -6.1490 -11.0304 -6.5413 0
M  V30 191 H -5.5181 -9.0411 -5.1719 0
M  V30 192 H -5.2467 -10.5522 -4.3315 0
M  V30 END ATOM
M  V30 BEGIN BOND
M  V30 1 1 1 2
M  V30 2 2 1 6
M  V30 3 1 1 19
M  V30 4 2 2 3
M  V30 5 1 2 17
M  V30 6 1 3 4
M  V30 7 1 3 20
M  V30 8 2 4 5
M  V30 9 1 4 7
M  V30 10 1 5 6
M  V30 11 1 5 21
M  V30 12 1 6 18
M  V30 13 2 7 8
M  V30 14 1 8 9
M  V30 15 1 9 14
M  V30 16 2 9 10
M  V30 17 1 10 11
M  V30 18 1 10 22
M  V30 19 2 11 12
M  V30 20 1 11 16
M  V30 21 1 12 13
M  V30 22 1 12 23
M  V30 23 2 13 14
M  V30 24 1 13 15
M  V30 25 1 14 24
M  V30 26 1 15 25
M  V30 27 1 16 26
M  V30 28 1 17 27
M  V30 29 1 18 28
M  V30 30 1 29 30
M  V30 31 2 29 34
M  V30 32 1 29 47
M  V30 33 2 30 31
M  V30 34 1 30 45
M  V30 35 1 31 32
M  V30 36 1 31 48
M  V30 37 2 32 33
M  V30 38 1 32 35
M  V30 39 1 33 34
M  V30 40 1 33 49
M  V30 41 1 34 46
M  V30 42 2 35 36
M  V30 43 1 36 37
M  V30 44 1 37 42
M  V30 45 2 37 38
M  V30 46 1 38 39
M  V30 47 1 38 50
M  V30 48 2 39 40
M  V30 49 1 39 44
M  V30 50 1 40 41
M  V30 51 1 40 51
M  V30 52 2 41 42
M  V30 53 1 41 43
M  V30 54 1 42 52
M  V30 55 1 43 53
M  V30 56 1 44 54
M  V30 57 1 45 55
M  V30 58 1 46 56
M  V30 59 1 57 58
M  V30 60 2 57 62
M  V30 61 1 57 75
M  V30 62 2 58 59
M  V30 63 1 58 73
M  V30 64 1 59 60
M  V30 65 1 59 76
M  V30 66 2 60 61
M  V30 67 1 60 63
M  V30 68 1 61 62
M  V30 69 1 61 77
M  V30 70 1 62 74
M  V30 71 2 63 64
M  V30 72 1 64 65
M  V30 73 1 65 70
M  V30 74 2 65 66
M  V30 75 1 66 67
M  V30 76 1 66 78
M  V30 77 2 67 68
M  V30 78 1 67 72
M  V30 79 1 68 69
M  V30 80 1 68 79
M  V30 81 2 69 70
M  V30 82 1 69 71
M  V30 83 1 70 80
M  V30 84 1 71 81
M  V30 85 1 72 82
M  V30 86 1 73 83
M  V30 87 1 74 84
M  V30 88 1 85 86
M  V30 89 1 85 90
M  V30 90 1 85 92
M  V30 91 1 85 93
M  V30 92 1 86 87
M  V30 93 1 86 94
M  V30 94 1 86 95
M  V30 95 1 87 88
M  V30 96 1 87 96
M  V30 97 1 87 97
M  V30 98 1 88 89
M  V30 99 1 88 91
M  V30 100 1 88 98
M  V30 101 1 89 90
M  V30 102 1 89 99
M  V30 103 1 89 100
M  V30 104 1 90 101
M  V30 105 1 90 102
M  V30 106 1 103 104
M  V30 107 1 103 108
M  V30 108 1 103 110
M  V30 109 1 103 111
M  V30 110 1 104 105
M  V30 111 1 104 112
M  V30 112 1 104 113
M  V30 113 1 105 106
M  V30 114 1 105 114
M  V30 115 1 105 115
M  V30 116 1 106 107
M  V30 117 1 106 109
M  V30 118 1 106 116
M  V30 119 1 107 108
M  V30 120 1 107 117
M  V30 121 1 107 118
M  V30 122 1 108 119
M  V30 123 1 108 120
M  V30 124 1 121 122
M  V30 125 1 121 126
M  V30 126 1 121 128
M  V30 127 1 121 129
M  V30 128 1 122 123
M  V30 129 1 122 130
M  V30 130 1 122 131
M  V30 131 1 123 124
M  V30 132 1 123 132
M  V30 133 1 123 133
M  V30 134 1 124 125
M  V30 135 1 124 127
M  V30 136 1 124 134
M  V30 137 1 125 126
M  V30 138 1 125 135
M  V30 139 1 125 136
M  V30 140 1 126 137
M  V30 141 1 126 138
M  V30 142 1 139 140
M  V30 143 1 139 144
M  V30 144 1 139 146
M  V30 145 1 139 147
M  V30 146 1 140 141
M  V30 147 1 140 148
M  V30 148 1 140 149
M  V30 149 1 141 142
M  V30 150 1 141 150
M  V30 151 1 141 151
M  V30 152 1 142 143
M  V30 153 1 142 145
M  V30 154 1 142 152
M  V30 155 1 143 144
M  V30 156 1 143 153
M  V30 157 1 143 154
M  V30 158 1 144 155
M  V30 159 1 144 156
M  V30 160 1 157 158
M  V30 161 1 157 162
M  V30 162 1 157 164
M  V30 163 1 157 165
M  V30 164 1 158 159
M  V30 165 1 158 166
M  V30 166 1 158 167
M  V30 167 1 159 160
M  V30 168 1 159 168
M  V30 169 1 159 169
M  V30 170 1 160 161
M  V30 171 1 160 163
M  V30 172 1 160 170
M  V30 173 1 161 162
M  V30 174 1 161 171
M  V30 175 1 161 172
M  V30 176 1 162 173
M  V30 177 1 162 174
M  V30 178 1 175 176
M  V30 179 1 175 180
M  V30 180 1 175 182
M  V30 181 1 175 183
M  V30 182 1 176 177
M  V30 183 1 176 184
M  V30 184 1 176 185
M  V30 185 1 177 178
M  V30 186 1 177 186
M  V30 187 1 177 187
M  V30 188 1 178 179
M  V30 189 1 178 181
M  V30 190 1 178 188
M  V30 191 1 179 180
M  V30 192 1 179 189
M  V30 193 1 179 190
M  V30 194 1 180 191
M  V30 195 1 180 192
M  V30 196 2 15 91
M  V30 197 2 46 92
M  V30 198 2 18 109
M  V30 199 2 43 110
M  V30 200 2 45 127
M  V30 201 2 71 128
M  V30 202 2 44 145
M  V30 203 2 72 146
M  V30 204 2 16 163
M  V30 205 2 74 164
M  V30 206 2 17 181
M  V30 207 2 73 182
M  V30 END BOND
M  V30 END CTAB
M  END

$$$$
