# Supplementary material for: Photoresponsive Organic Cages—Computationally Inspired Discovery of Azobenzene-Derived Organic Cages
Source: J Am Chem Soc. 2024 Oct 22;146(44):30332–9. doi: 10.1021/jacs.4c10217 (PMC11544616; doi:10.1021/jacs.4c10217)
Supplement: Supplementary file 1 — ja4c10217_si_001.zip [file ja4c10217_si_001.zip › Computational Models/TetraTopicAzobenzene/Exp01-DA6-i2-3t-0c.mol]

     RDKit          3D

  0  0  0  0  0  0  0  0  0  0999 V3000
M  V30 BEGIN CTAB
M  V30 COUNTS 192 207 0 0 0
M  V30 BEGIN ATOM
M  V30 1 C -5.2124 -16.5875 -3.8871 0
M  V30 2 C -5.9762 -15.4908 -3.4735 0
M  V30 3 C -6.1359 -15.2832 -2.0974 0
M  V30 4 C -5.5519 -16.1108 -1.1392 0
M  V30 5 C -4.7996 -17.2059 -1.5970 0
M  V30 6 C -4.6134 -17.4580 -2.9628 0
M  V30 7 N -5.7440 -15.7504 0.2034 0
M  V30 8 N -5.1599 -16.4545 1.0899 0
M  V30 9 C -5.3762 -16.0407 2.4202 0
M  V30 10 C -6.2336 -14.9955 2.8119 0
M  V30 11 C -6.3614 -14.5886 4.1433 0
M  V30 12 C -5.6150 -15.2652 5.1168 0
M  V30 13 C -4.7673 -16.3279 4.7811 0
M  V30 14 C -4.6686 -16.6964 3.4303 0
M  V30 15 C -4.0021 -17.0101 5.8357 0
M  V30 16 C -7.2532 -13.4659 4.4644 0
M  V30 17 C -6.5535 -14.5683 -4.4642 0
M  V30 18 C -3.7808 -18.5946 -3.3867 0
M  V30 19 H -5.0668 -16.7658 -4.9451 0
M  V30 20 H -6.7093 -14.4330 -1.7525 0
M  V30 21 H -4.3367 -17.8527 -0.8655 0
M  V30 22 H -6.7937 -14.4729 2.0495 0
M  V30 23 H -5.7044 -14.9529 6.1497 0
M  V30 24 H -4.0068 -17.5038 3.1477 0
M  V30 25 H -4.0851 -16.5550 6.8204 0
M  V30 26 H -7.9000 -13.1586 3.6445 0
M  V30 27 H -6.2515 -14.7508 -5.4931 0
M  V30 28 H -3.4139 -19.2177 -2.5738 0
M  V30 29 C 5.5042 -16.4131 3.8440 0
M  V30 30 C 6.2632 -15.3619 3.3173 0
M  V30 31 C 6.3137 -15.2162 1.9227 0
M  V30 32 C 5.6336 -16.0723 1.0536 0
M  V30 33 C 4.8982 -17.1243 1.6300 0
M  V30 34 C 4.8166 -17.3095 3.0147 0
M  V30 35 N 5.7335 -15.8146 -0.3271 0
M  V30 36 N 4.9754 -16.5095 -1.0803 0
M  V30 37 C 5.0492 -16.2491 -2.4605 0
M  V30 38 C 5.8638 -15.2789 -3.0707 0
M  V30 39 C 5.8703 -15.0757 -4.4592 0
M  V30 40 C 5.0466 -15.8858 -5.2492 0
M  V30 41 C 4.2069 -16.8531 -4.6815 0
M  V30 42 C 4.2273 -17.0133 -3.2918 0
M  V30 43 C 3.2966 -17.6740 -5.4916 0
M  V30 44 C 6.6791 -14.0252 -5.0969 0
M  V30 45 C 6.9622 -14.4414 4.2274 0
M  V30 46 C 4.0191 -18.4227 3.5500 0
M  V30 47 H 5.4436 -16.5449 4.9171 0
M  V30 48 H 6.8855 -14.4040 1.4940 0
M  V30 49 H 4.3697 -17.8020 0.9753 0
M  V30 50 H 6.4946 -14.6594 -2.4483 0
M  V30 51 H 5.0301 -15.7487 -6.3233 0
M  V30 52 H 3.5880 -17.7512 -2.8270 0
M  V30 53 H 2.5280 -18.1820 -4.9145 0
M  V30 54 H 6.6089 -13.9981 -6.1822 0
M  V30 55 H 6.7765 -14.6221 5.2839 0
M  V30 56 H 3.6687 -19.1264 2.7977 0
M  V30 57 C -4.5739 -6.5426 -0.0163 0
M  V30 58 C -3.9705 -6.5825 -1.2814 0
M  V30 59 C -2.5744 -6.5086 -1.3493 0
M  V30 60 C -1.7724 -6.4132 -0.2104 0
M  V30 61 C -2.4212 -6.3572 1.0361 0
M  V30 62 C -3.8141 -6.4273 1.1566 0
M  V30 63 N -0.3787 -6.4267 -0.4038 0
M  V30 64 N 0.3366 -6.3811 0.6496 0
M  V30 65 C 1.7303 -6.3803 0.4577 0
M  V30 66 C 2.3824 -6.3754 -0.7893 0
M  V30 67 C 3.7750 -6.4634 -0.9015 0
M  V30 68 C 4.5283 -6.5333 0.2782 0
M  V30 69 C 3.9227 -6.5315 1.5417 0
M  V30 70 C 2.5278 -6.4416 1.6030 0
M  V30 71 C 4.6991 -6.6809 2.7820 0
M  V30 72 C 4.3998 -6.5340 -2.2319 0
M  V30 73 C -4.7438 -6.7308 -2.5237 0
M  V30 74 C -4.4234 -6.4001 2.4953 0
M  V30 75 H -5.6527 -6.6114 0.0576 0
M  V30 76 H -2.0799 -6.5578 -2.3095 0
M  V30 77 H -1.8175 -6.2870 1.9293 0
M  V30 78 H 1.7822 -6.3401 -1.6869 0
M  V30 79 H 5.6062 -6.6212 0.2108 0
M  V30 80 H 2.0311 -6.4599 2.5630 0
M  V30 81 H 4.1107 -6.6356 3.6958 0
M  V30 82 H 3.7096 -6.4250 -3.0656 0
M  V30 83 H -4.1543 -6.6389 -3.4335 0
M  V30 84 H -3.7238 -6.1887 3.3011 0
M  V30 85 C 1.5183 -19.4116 5.6013 0
M  V30 86 C 1.1468 -18.1389 6.0543 0
M  V30 87 C -0.1706 -17.8823 6.4269 0
M  V30 88 C -1.1291 -18.8955 6.3516 0
M  V30 89 C -0.7598 -20.1701 5.9167 0
M  V30 90 C 0.5572 -20.4255 5.5442 0
M  V30 91 C -2.5702 -18.6155 6.7603 0
M  V30 92 N -3.2957 -18.0524 5.6333 0
M  V30 93 C 2.9510 -19.7359 5.1609 0
M  V30 94 N 3.7379 -18.5665 4.7860 0
M  V30 95 H 1.8764 -17.3443 6.1119 0
M  V30 96 H -0.4481 -16.8941 6.7628 0
M  V30 97 H -1.4958 -20.9585 5.8551 0
M  V30 98 H 0.8247 -21.4146 5.2024 0
M  V30 99 H -2.5727 -17.9889 7.6587 0
M  V30 100 H -3.0506 -19.5561 7.0373 0
M  V30 101 H 2.9182 -20.5172 4.3937 0
M  V30 102 H 3.4469 -20.2100 6.0096 0
M  V30 103 C 1.0935 -18.9610 -6.8629 0
M  V30 104 C 0.9165 -20.2176 -6.2794 0
M  V30 105 C -0.2893 -20.5307 -5.6548 0
M  V30 106 C -1.3297 -19.5964 -5.6124 0
M  V30 107 C -1.1517 -18.3470 -6.2220 0
M  V30 108 C 0.0528 -18.0313 -6.8422 0
M  V30 109 C -2.6334 -19.9775 -4.8972 0
M  V30 110 N -3.4933 -18.8365 -4.6054 0
M  V30 111 C 2.4253 -18.5895 -7.5339 0
M  V30 112 N 3.3909 -17.8005 -6.7606 0
M  V30 113 H 1.7151 -20.9451 -6.2983 0
M  V30 114 H -0.4111 -21.5023 -5.1983 0
M  V30 115 H -1.9435 -17.6120 -6.2122 0
M  V30 116 H 0.1812 -17.0594 -7.2969 0
M  V30 117 H -2.3911 -20.5938 -4.0248 0
M  V30 118 H -3.1810 -20.6414 -5.5684 0
M  V30 119 H 2.1865 -18.0241 -8.4365 0
M  V30 120 H 2.9248 -19.4985 -7.8745 0
M  V30 121 C 7.1079 -8.5143 4.2707 0
M  V30 122 C 7.5088 -9.2877 3.1743 0
M  V30 123 C 7.9126 -10.6064 3.3541 0
M  V30 124 C 7.9244 -11.1719 4.6328 0
M  V30 125 C 7.5626 -10.3900 5.7337 0
M  V30 126 C 7.1562 -9.0693 5.5531 0
M  V30 127 C 8.3282 -12.6337 4.8342 0
M  V30 128 N 7.7228 -13.4989 3.8298 0
M  V30 129 C 6.6016 -7.0774 4.0929 0
M  V30 130 N 5.9585 -6.8725 2.8022 0
M  V30 131 H 7.4890 -8.8744 2.1759 0
M  V30 132 H 8.1979 -11.1981 2.4960 0
M  V30 133 H 7.5769 -10.8075 6.7296 0
M  V30 134 H 6.8622 -8.4851 6.4124 0
M  V30 135 H 8.1252 -12.9336 5.8677 0
M  V30 136 H 9.4134 -12.6899 4.7343 0
M  V30 137 H 7.4666 -6.4149 4.1513 0
M  V30 138 H 5.9808 -6.8010 4.9515 0
M  V30 139 C 6.6942 -8.2206 -4.1196 0
M  V30 140 C 6.8053 -8.5896 -5.4638 0
M  V30 141 C 7.2712 -9.8558 -5.8123 0
M  V30 142 C 7.6296 -10.7710 -4.8185 0
M  V30 143 C 7.5458 -10.3959 -3.4747 0
M  V30 144 C 7.0833 -9.1304 -3.1273 0
M  V30 145 C 8.1102 -12.1710 -5.2029 0
M  V30 146 N 7.3973 -13.1943 -4.4498 0
M  V30 147 C 6.1407 -6.8302 -3.7779 0
M  V30 148 N 5.6469 -6.7269 -2.4110 0
M  V30 149 H 6.5202 -7.8989 -6.2436 0
M  V30 150 H 7.3377 -10.1266 -6.8554 0
M  V30 151 H 7.8241 -11.0953 -2.6991 0
M  V30 152 H 7.0170 -8.8662 -2.0816 0
M  V30 153 H 9.1738 -12.2368 -4.9673 0
M  V30 154 H 8.0534 -12.2943 -6.2895 0
M  V30 155 H 5.4113 -6.5393 -4.5412 0
M  V30 156 H 6.9622 -6.1207 -3.8899 0
M  V30 157 C -6.6643 -7.9142 4.5294 0
M  V30 158 C -8.0164 -8.2156 4.3529 0
M  V30 159 C -8.5122 -9.4552 4.7496 0
M  V30 160 C -7.6614 -10.4049 5.3236 0
M  V30 161 C -6.3102 -10.0923 5.5147 0
M  V30 162 C -5.8138 -8.8529 5.1188 0
M  V30 163 C -8.2311 -11.7730 5.7198 0
M  V30 164 N -7.2770 -12.8680 5.5912 0
M  V30 165 C -6.1200 -6.5558 4.1019 0
M  V30 166 N -5.6598 -6.6131 2.7224 0
M  V30 167 H -8.6780 -7.4947 3.8946 0
M  V30 168 H -9.5578 -9.6779 4.5948 0
M  V30 169 H -5.6429 -10.8166 5.9592 0
M  V30 170 H -4.7669 -8.6291 5.2592 0
M  V30 171 H -9.1680 -11.9562 5.1826 0
M  V30 172 H -8.5345 -11.7109 6.7659 0
M  V30 173 H -5.3541 -6.2403 4.8185 0
M  V30 174 H -6.9159 -5.8110 4.1625 0
M  V30 175 C -6.9729 -8.5728 -4.1981 0
M  V30 176 C -7.3353 -9.4749 -3.1919 0
M  V30 177 C -7.6155 -10.8009 -3.5055 0
M  V30 178 C -7.5373 -11.2479 -4.8299 0
M  V30 179 C -7.2091 -10.3387 -5.8397 0
M  V30 180 C -6.9290 -9.0100 -5.5257 0
M  V30 181 C -7.8068 -12.7136 -5.1881 0
M  V30 182 N -7.3426 -13.6188 -4.1466 0
M  V30 183 C -6.6136 -7.1181 -3.8730 0
M  V30 184 N -5.9956 -6.9671 -2.5608 0
M  V30 185 H -7.3850 -9.1525 -2.1615 0
M  V30 186 H -7.8786 -11.4869 -2.7132 0
M  V30 187 H -7.1555 -10.6612 -6.8691 0
M  V30 188 H -6.6632 -8.3256 -6.3178 0
M  V30 189 H -7.4109 -12.9322 -6.1853 0
M  V30 190 H -8.8886 -12.8230 -5.2818 0
M  V30 191 H -7.5401 -6.5417 -3.8801 0
M  V30 192 H -6.0242 -6.6962 -4.6941 0
M  V30 END ATOM
M  V30 BEGIN BOND
M  V30 1 1 1 2
M  V30 2 2 1 6
M  V30 3 1 1 19
M  V30 4 2 2 3
M  V30 5 1 2 17
M  V30 6 1 3 4
M  V30 7 1 3 20
M  V30 8 2 4 5
M  V30 9 1 4 7
M  V30 10 1 5 6
M  V30 11 1 5 21
M  V30 12 1 6 18
M  V30 13 2 7 8
M  V30 14 1 8 9
M  V30 15 1 9 14
M  V30 16 2 9 10
M  V30 17 1 10 11
M  V30 18 1 10 22
M  V30 19 2 11 12
M  V30 20 1 11 16
M  V30 21 1 12 13
M  V30 22 1 12 23
M  V30 23 2 13 14
M  V30 24 1 13 15
M  V30 25 1 14 24
M  V30 26 1 15 25
M  V30 27 1 16 26
M  V30 28 1 17 27
M  V30 29 1 18 28
M  V30 30 1 29 30
M  V30 31 2 29 34
M  V30 32 1 29 47
M  V30 33 2 30 31
M  V30 34 1 30 45
M  V30 35 1 31 32
M  V30 36 1 31 48
M  V30 37 2 32 33
M  V30 38 1 32 35
M  V30 39 1 33 34
M  V30 40 1 33 49
M  V30 41 1 34 46
M  V30 42 2 35 36
M  V30 43 1 36 37
M  V30 44 1 37 42
M  V30 45 2 37 38
M  V30 46 1 38 39
M  V30 47 1 38 50
M  V30 48 2 39 40
M  V30 49 1 39 44
M  V30 50 1 40 41
M  V30 51 1 40 51
M  V30 52 2 41 42
M  V30 53 1 41 43
M  V30 54 1 42 52
M  V30 55 1 43 53
M  V30 56 1 44 54
M  V30 57 1 45 55
M  V30 58 1 46 56
M  V30 59 1 57 58
M  V30 60 2 57 62
M  V30 61 1 57 75
M  V30 62 2 58 59
M  V30 63 1 58 73
M  V30 64 1 59 60
M  V30 65 1 59 76
M  V30 66 2 60 61
M  V30 67 1 60 63
M  V30 68 1 61 62
M  V30 69 1 61 77
M  V30 70 1 62 74
M  V30 71 2 63 64
M  V30 72 1 64 65
M  V30 73 1 65 70
M  V30 74 2 65 66
M  V30 75 1 66 67
M  V30 76 1 66 78
M  V30 77 2 67 68
M  V30 78 1 67 72
M  V30 79 1 68 69
M  V30 80 1 68 79
M  V30 81 2 69 70
M  V30 82 1 69 71
M  V30 83 1 70 80
M  V30 84 1 71 81
M  V30 85 1 72 82
M  V30 86 1 73 83
M  V30 87 1 74 84
M  V30 88 1 85 86
M  V30 89 2 85 90
M  V30 90 1 85 93
M  V30 91 2 86 87
M  V30 92 1 86 95
M  V30 93 1 87 88
M  V30 94 1 87 96
M  V30 95 2 88 89
M  V30 96 1 88 91
M  V30 97 1 89 90
M  V30 98 1 89 97
M  V30 99 1 90 98
M  V30 100 1 91 92
M  V30 101 1 91 99
M  V30 102 1 91 100
M  V30 103 1 93 94
M  V30 104 1 93 101
M  V30 105 1 93 102
M  V30 106 1 103 104
M  V30 107 2 103 108
M  V30 108 1 103 111
M  V30 109 2 104 105
M  V30 110 1 104 113
M  V30 111 1 105 106
M  V30 112 1 105 114
M  V30 113 2 106 107
M  V30 114 1 106 109
M  V30 115 1 107 108
M  V30 116 1 107 115
M  V30 117 1 108 116
M  V30 118 1 109 110
M  V30 119 1 109 117
M  V30 120 1 109 118
M  V30 121 1 111 112
M  V30 122 1 111 119
M  V30 123 1 111 120
M  V30 124 1 121 122
M  V30 125 2 121 126
M  V30 126 1 121 129
M  V30 127 2 122 123
M  V30 128 1 122 131
M  V30 129 1 123 124
M  V30 130 1 123 132
M  V30 131 2 124 125
M  V30 132 1 124 127
M  V30 133 1 125 126
M  V30 134 1 125 133
M  V30 135 1 126 134
M  V30 136 1 127 128
M  V30 137 1 127 135
M  V30 138 1 127 136
M  V30 139 1 129 130
M  V30 140 1 129 137
M  V30 141 1 129 138
M  V30 142 1 139 140
M  V30 143 2 139 144
M  V30 144 1 139 147
M  V30 145 2 140 141
M  V30 146 1 140 149
M  V30 147 1 141 142
M  V30 148 1 141 150
M  V30 149 2 142 143
M  V30 150 1 142 145
M  V30 151 1 143 144
M  V30 152 1 143 151
M  V30 153 1 144 152
M  V30 154 1 145 146
M  V30 155 1 145 153
M  V30 156 1 145 154
M  V30 157 1 147 148
M  V30 158 1 147 155
M  V30 159 1 147 156
M  V30 160 1 157 158
M  V30 161 2 157 162
M  V30 162 1 157 165
M  V30 163 2 158 159
M  V30 164 1 158 167
M  V30 165 1 159 160
M  V30 166 1 159 168
M  V30 167 2 160 161
M  V30 168 1 160 163
M  V30 169 1 161 162
M  V30 170 1 161 169
M  V30 171 1 162 170
M  V30 172 1 163 164
M  V30 173 1 163 171
M  V30 174 1 163 172
M  V30 175 1 165 166
M  V30 176 1 165 173
M  V30 177 1 165 174
M  V30 178 1 175 176
M  V30 179 2 175 180
M  V30 180 1 175 183
M  V30 181 2 176 177
M  V30 182 1 176 185
M  V30 183 1 177 178
M  V30 184 1 177 186
M  V30 185 2 178 179
M  V30 186 1 178 181
M  V30 187 1 179 180
M  V30 188 1 179 187
M  V30 189 1 180 188
M  V30 190 1 181 182
M  V30 191 1 181 189
M  V30 192 1 181 190
M  V30 193 1 183 184
M  V30 194 1 183 191
M  V30 195 1 183 192
M  V30 196 2 15 92
M  V30 197 2 46 94
M  V30 198 2 18 110
M  V30 199 2 43 112
M  V30 200 2 45 128
M  V30 201 2 71 130
M  V30 202 2 44 146
M  V30 203 2 72 148
M  V30 204 2 16 164
M  V30 205 2 74 166
M  V30 206 2 17 182
M  V30 207 2 73 184
M  V30 END BOND
M  V30 END CTAB
M  END

$$$$
