# Supplementary material for: Photoresponsive Organic Cages—Computationally Inspired Discovery of Azobenzene-Derived Organic Cages
Source: J Am Chem Soc. 2024 Oct 22;146(44):30332–9. doi: 10.1021/jacs.4c10217 (PMC11544616; doi:10.1021/jacs.4c10217)
Supplement: Supplementary file 1 — ja4c10217_si_001.zip [file ja4c10217_si_001.zip › Computational Models/TetraTopicAzobenzene/Exp01-DA7-3t-0c.mol]

     RDKit          3D

  0  0  0  0  0  0  0  0  0  0999 V3000
M  V30 BEGIN CTAB
M  V30 COUNTS 150 159 0 0 0
M  V30 BEGIN ATOM
M  V30 1 C -1.5738 -14.8992 -4.9739 0
M  V30 2 C -2.0472 -13.6598 -4.5350 0
M  V30 3 C -2.3271 -13.5008 -3.1691 0
M  V30 4 C -2.1509 -14.5483 -2.2459 0
M  V30 5 C -1.6758 -15.7684 -2.7374 0
M  V30 6 C -1.3768 -15.9673 -4.0901 0
M  V30 7 N -2.4476 -14.4841 -0.8732 0
M  V30 8 N -2.6741 -13.3282 -0.3859 0
M  V30 9 C -2.9464 -13.2945 0.9970 0
M  V30 10 C -3.1977 -12.0471 1.5816 0
M  V30 11 C -3.5582 -11.9117 2.9293 0
M  V30 12 C -3.6558 -13.0717 3.7066 0
M  V30 13 C -3.3449 -14.3322 3.1916 0
M  V30 14 C -3.0149 -14.4252 1.8357 0
M  V30 15 C -3.4107 -15.5545 4.0109 0
M  V30 16 C -3.7949 -10.5877 3.5215 0
M  V30 17 C -2.2096 -12.5767 -5.5122 0
M  V30 18 C -0.8224 -17.2495 -4.5471 0
M  V30 19 H -1.3278 -15.0390 -6.0198 0
M  V30 20 H -2.6943 -12.5468 -2.8181 0
M  V30 21 H -1.5337 -16.5751 -2.0323 0
M  V30 22 H -3.1267 -11.1709 0.9522 0
M  V30 23 H -3.9667 -12.9870 4.7403 0
M  V30 24 H -2.8130 -15.3993 1.4132 0
M  V30 25 H -3.8317 -16.3965 3.4678 0
M  V30 26 H -3.4704 -9.7439 2.9161 0
M  V30 27 H -1.9309 -12.8443 -6.5296 0
M  V30 28 H -0.5894 -17.9577 -3.7552 0
M  V30 29 C 2.1664 -12.5312 3.9331 0
M  V30 30 C 2.8766 -11.5602 3.2133 0
M  V30 31 C 2.6662 -11.4741 1.8313 0
M  V30 32 C 1.8325 -12.3621 1.1477 0
M  V30 33 C 1.1159 -13.3004 1.9102 0
M  V30 34 C 1.2800 -13.4127 3.2959 0
M  V30 35 N 1.8158 -12.3006 -0.2556 0
M  V30 36 N 1.7251 -13.4479 -0.8002 0
M  V30 37 C 1.7401 -13.4859 -2.2019 0
M  V30 38 C 1.5009 -12.3956 -3.0545 0
M  V30 39 C 1.6228 -12.5100 -4.4455 0
M  V30 40 C 1.9542 -13.7567 -4.9920 0
M  V30 41 C 2.1520 -14.8781 -4.1763 0
M  V30 42 C 2.0454 -14.7143 -2.7913 0
M  V30 43 C 2.4254 -16.2138 -4.7196 0
M  V30 44 C 1.4094 -11.3327 -5.2860 0
M  V30 45 C 3.8732 -10.6836 3.8443 0
M  V30 46 C 0.5823 -14.4852 4.0173 0
M  V30 47 H 2.3309 -12.6217 5.0000 0
M  V30 48 H 3.2141 -10.7486 1.2461 0
M  V30 49 H 0.4562 -13.9797 1.3875 0
M  V30 50 H 1.2452 -11.4415 -2.6143 0
M  V30 51 H 2.0397 -13.8596 -6.0671 0
M  V30 52 H 2.2079 -15.5580 -2.1353 0
M  V30 53 H 2.6721 -16.9614 -3.9690 0
M  V30 54 H 0.7122 -10.6094 -4.8687 0
M  V30 55 H 4.1732 -9.8350 3.2332 0
M  V30 56 H -0.0299 -15.1289 3.3887 0
M  V30 57 C 1.0783 -8.1871 5.6200 0
M  V30 58 C 0.0983 -8.8907 4.9156 0
M  V30 59 C 0.1900 -8.9518 3.5245 0
M  V30 60 C 1.1995 -8.2798 2.8110 0
M  V30 61 C 2.1851 -7.6272 3.5565 0
M  V30 62 C 2.1632 -7.6015 4.9566 0
M  V30 63 N 1.2792 -8.2278 1.4078 0
M  V30 64 N 0.1578 -8.3990 0.8350 0
M  V30 65 C 0.1308 -8.3687 -0.5641 0
M  V30 66 C -1.1307 -8.4574 -1.1566 0
M  V30 67 C -1.3047 -8.4313 -2.5408 0
M  V30 68 C -0.1739 -8.2889 -3.3484 0
M  V30 69 C 1.1167 -8.2598 -2.8044 0
M  V30 70 C 1.2520 -8.2870 -1.4104 0
M  V30 71 C 2.2911 -8.3273 -3.6799 0
M  V30 72 C -2.6245 -8.6686 -3.1245 0
M  V30 73 C -1.0222 -9.5457 5.5809 0
M  V30 74 C 3.2565 -6.9433 5.6829 0
M  V30 75 H 1.0113 -8.1273 6.6995 0
M  V30 76 H -0.5606 -9.4973 2.9700 0
M  V30 77 H 2.9875 -7.1379 3.0217 0
M  V30 78 H -1.9920 -8.5638 -0.5121 0
M  V30 79 H -0.2990 -8.2916 -4.4247 0
M  V30 80 H 2.2376 -8.2682 -0.9680 0
M  V30 81 H 3.2066 -8.6680 -3.2008 0
M  V30 82 H -3.3148 -9.2003 -2.4730 0
M  V30 83 H -1.3452 -10.4715 5.1091 0
M  V30 84 H 3.4706 -5.9464 5.3071 0
M  V30 85 N -3.0429 -15.7492 5.2223 0
M  V30 86 C -2.3692 -14.7333 6.0196 0
M  V30 87 C -1.1718 -15.3627 6.7564 0
M  V30 88 C -0.0175 -15.8190 5.8411 0
M  V30 89 N 0.6729 -14.6700 5.2758 0
M  V30 90 H -3.0732 -14.3453 6.7583 0
M  V30 91 H -2.0008 -13.8749 5.4564 0
M  V30 92 H -1.5218 -16.2147 7.3412 0
M  V30 93 H -0.7861 -14.6516 7.4887 0
M  V30 94 H -0.3891 -16.5378 5.1024 0
M  V30 95 H 0.7051 -16.3814 6.4352 0
M  V30 96 N -0.6064 -17.5131 -5.7758 0
M  V30 97 C 0.0619 -18.7553 -6.1137 0
M  V30 98 C 1.2896 -18.4720 -7.0182 0
M  V30 99 C 2.5565 -17.8964 -6.3343 0
M  V30 100 N 2.3554 -16.5074 -5.9578 0
M  V30 101 H -0.6461 -19.3683 -6.6752 0
M  V30 102 H 0.3615 -19.3637 -5.2541 0
M  V30 103 H 0.9943 -17.8214 -7.8442 0
M  V30 104 H 1.5726 -19.4117 -7.4930 0
M  V30 105 H 3.3831 -17.9267 -7.0470 0
M  V30 106 H 2.8637 -18.5548 -5.5150 0
M  V30 107 N 4.3753 -10.8896 4.9987 0
M  V30 108 C 5.3806 -9.9498 5.4746 0
M  V30 109 C 5.1031 -9.5618 6.9418 0
M  V30 110 C 3.8160 -8.7479 7.1719 0
M  V30 111 N 3.9704 -7.3974 6.6438 0
M  V30 112 H 5.4860 -9.0441 4.8677 0
M  V30 113 H 6.3525 -10.4458 5.4346 0
M  V30 114 H 5.9547 -9.0048 7.3352 0
M  V30 115 H 5.0552 -10.4723 7.5413 0
M  V30 116 H 3.6250 -8.6714 8.2437 0
M  V30 117 H 2.9810 -9.3214 6.7729 0
M  V30 118 N 1.9953 -11.1440 -6.4037 0
M  V30 119 C 1.6763 -9.9175 -7.1175 0
M  V30 120 C 2.8737 -8.9295 -7.1185 0
M  V30 121 C 3.3730 -8.3951 -5.7500 0
M  V30 122 N 2.2358 -8.0421 -4.9215 0
M  V30 123 H 0.7816 -9.4025 -6.7494 0
M  V30 124 H 1.4299 -10.1819 -8.1473 0
M  V30 125 H 2.5880 -8.0717 -7.7285 0
M  V30 126 H 3.7120 -9.3873 -7.6450 0
M  V30 127 H 3.9953 -7.5133 -5.9161 0
M  V30 128 H 4.0229 -9.1528 -5.2974 0
M  V30 129 N -4.3306 -10.4365 4.6698 0
M  V30 130 C -4.4030 -9.0988 5.2290 0
M  V30 131 C -4.0678 -9.1513 6.7409 0
M  V30 132 C -2.7268 -9.8204 7.1350 0
M  V30 133 N -1.6015 -9.0671 6.6092 0
M  V30 134 H -5.4190 -8.7167 5.1099 0
M  V30 135 H -3.7454 -8.3743 4.7360 0
M  V30 136 H -4.8727 -9.6809 7.2523 0
M  V30 137 H -4.0909 -8.1377 7.1437 0
M  V30 138 H -2.7379 -10.8758 6.8393 0
M  V30 139 H -2.6374 -9.8461 8.2225 0
M  V30 140 N -2.6237 -11.4089 -5.2186 0
M  V30 141 C -2.6850 -10.4325 -6.2955 0
M  V30 142 C -3.9506 -9.5447 -6.1802 0
M  V30 143 C -4.1993 -8.8228 -4.8304 0
M  V30 144 N -2.9427 -8.3142 -4.3064 0
M  V30 145 H -2.6502 -10.8702 -7.2990 0
M  V30 146 H -1.8051 -9.7884 -6.2294 0
M  V30 147 H -4.8294 -10.1403 -6.4295 0
M  V30 148 H -3.8885 -8.7844 -6.9596 0
M  V30 149 H -4.7124 -9.5227 -4.1607 0
M  V30 150 H -4.8938 -7.9937 -4.9791 0
M  V30 END ATOM
M  V30 BEGIN BOND
M  V30 1 1 1 2
M  V30 2 2 1 6
M  V30 3 1 1 19
M  V30 4 2 2 3
M  V30 5 1 2 17
M  V30 6 1 3 4
M  V30 7 1 3 20
M  V30 8 2 4 5
M  V30 9 1 4 7
M  V30 10 1 5 6
M  V30 11 1 5 21
M  V30 12 1 6 18
M  V30 13 2 7 8
M  V30 14 1 8 9
M  V30 15 1 9 14
M  V30 16 2 9 10
M  V30 17 1 10 11
M  V30 18 1 10 22
M  V30 19 2 11 12
M  V30 20 1 11 16
M  V30 21 1 12 13
M  V30 22 1 12 23
M  V30 23 2 13 14
M  V30 24 1 13 15
M  V30 25 1 14 24
M  V30 26 1 15 25
M  V30 27 1 16 26
M  V30 28 1 17 27
M  V30 29 1 18 28
M  V30 30 1 29 30
M  V30 31 2 29 34
M  V30 32 1 29 47
M  V30 33 2 30 31
M  V30 34 1 30 45
M  V30 35 1 31 32
M  V30 36 1 31 48
M  V30 37 2 32 33
M  V30 38 1 32 35
M  V30 39 1 33 34
M  V30 40 1 33 49
M  V30 41 1 34 46
M  V30 42 2 35 36
M  V30 43 1 36 37
M  V30 44 1 37 42
M  V30 45 2 37 38
M  V30 46 1 38 39
M  V30 47 1 38 50
M  V30 48 2 39 40
M  V30 49 1 39 44
M  V30 50 1 40 41
M  V30 51 1 40 51
M  V30 52 2 41 42
M  V30 53 1 41 43
M  V30 54 1 42 52
M  V30 55 1 43 53
M  V30 56 1 44 54
M  V30 57 1 45 55
M  V30 58 1 46 56
M  V30 59 1 57 58
M  V30 60 2 57 62
M  V30 61 1 57 75
M  V30 62 2 58 59
M  V30 63 1 58 73
M  V30 64 1 59 60
M  V30 65 1 59 76
M  V30 66 2 60 61
M  V30 67 1 60 63
M  V30 68 1 61 62
M  V30 69 1 61 77
M  V30 70 1 62 74
M  V30 71 2 63 64
M  V30 72 1 64 65
M  V30 73 1 65 70
M  V30 74 2 65 66
M  V30 75 1 66 67
M  V30 76 1 66 78
M  V30 77 2 67 68
M  V30 78 1 67 72
M  V30 79 1 68 69
M  V30 80 1 68 79
M  V30 81 2 69 70
M  V30 82 1 69 71
M  V30 83 1 70 80
M  V30 84 1 71 81
M  V30 85 1 72 82
M  V30 86 1 73 83
M  V30 87 1 74 84
M  V30 88 1 85 86
M  V30 89 1 86 87
M  V30 90 1 86 90
M  V30 91 1 86 91
M  V30 92 1 87 88
M  V30 93 1 87 92
M  V30 94 1 87 93
M  V30 95 1 88 89
M  V30 96 1 88 94
M  V30 97 1 88 95
M  V30 98 1 96 97
M  V30 99 1 97 98
M  V30 100 1 97 101
M  V30 101 1 97 102
M  V30 102 1 98 99
M  V30 103 1 98 103
M  V30 104 1 98 104
M  V30 105 1 99 100
M  V30 106 1 99 105
M  V30 107 1 99 106
M  V30 108 1 107 108
M  V30 109 1 108 109
M  V30 110 1 108 112
M  V30 111 1 108 113
M  V30 112 1 109 110
M  V30 113 1 109 114
M  V30 114 1 109 115
M  V30 115 1 110 111
M  V30 116 1 110 116
M  V30 117 1 110 117
M  V30 118 1 118 119
M  V30 119 1 119 120
M  V30 120 1 119 123
M  V30 121 1 119 124
M  V30 122 1 120 121
M  V30 123 1 120 125
M  V30 124 1 120 126
M  V30 125 1 121 122
M  V30 126 1 121 127
M  V30 127 1 121 128
M  V30 128 1 129 130
M  V30 129 1 130 131
M  V30 130 1 130 134
M  V30 131 1 130 135
M  V30 132 1 131 132
M  V30 133 1 131 136
M  V30 134 1 131 137
M  V30 135 1 132 133
M  V30 136 1 132 138
M  V30 137 1 132 139
M  V30 138 1 140 141
M  V30 139 1 141 142
M  V30 140 1 141 145
M  V30 141 1 141 146
M  V30 142 1 142 143
M  V30 143 1 142 147
M  V30 144 1 142 148
M  V30 145 1 143 144
M  V30 146 1 143 149
M  V30 147 1 143 150
M  V30 148 2 15 85
M  V30 149 2 46 89
M  V30 150 2 18 96
M  V30 151 2 43 100
M  V30 152 2 45 107
M  V30 153 2 74 111
M  V30 154 2 44 118
M  V30 155 2 71 122
M  V30 156 2 16 129
M  V30 157 2 73 133
M  V30 158 2 17 140
M  V30 159 2 72 144
M  V30 END BOND
M  V30 END CTAB
M  END

$$$$
